# Supplementary material for: Mitochondrial Small Heat Shock Proteins Are Essential for Normal Growth of Arabidopsis thaliana
Source: Front Plant Sci. 2021 Feb 10;12:600426. doi: 10.3389/fpls.2021.600426 (PMC7902927; doi:10.3389/fpls.2021.600426)
Supplement: Supplementary file 1 [file Data_Sheet_1.zip]

Archive with 13 entries (13 files):
- Supplementary Figures 1-6.PDF
- Supplementary Table 1.XLSX
- Supplementary Table 11.XLSX
- Supplementary Table 12-14.XLSX
- Supplementary Table 15-16.XLSX
- Supplementary Table 17-21.XLSX
- Supplementary Table 22-23.XLSX
- Supplementary Table 2-3.XLSX
- Supplementary Table 24-30.XLSX
- Supplementary Table 31.XLSX
- Supplementary Table 32.XLSX
- Supplementary Table 4.XLSX
- Supplementary Table 5-10.XLSX
