# Supplementary material for: Mitochondrial Small Heat Shock Proteins Are Essential for Normal Growth of Arabidopsis thaliana
Source: Front Plant Sci. 2021 Feb 10;12:600426. doi: 10.3389/fpls.2021.600426 (PMC7902927; doi:10.3389/fpls.2021.600426)
Supplement: Supplementary file 1 [file Data_Sheet_1.zip › Supplementary Table 1.XLSX]

## Sheet: Table S1
	Supplementary Table S1. List of oligonucleotides used in this study
	Name	Primer Sequence (5´to 3´)	Used in	Restriction sites
	At5g440 prom-F	GGTACCCCTTGATCCGATCACCCG	Cloning - generation of promoter-GUS fusion lines	KpnI
	At5g440 prom-R	GGATCCTTTTGGAAAGAGAAGAAG	Cloning - generation of promoter-GUS fusion lines	BamHI
	At4g200 prom-F	CTGGTACCTTTCTTCTTTAATATATGACG	Cloning - generation of promoter-GUS fusion lines	KpnI
	At4g200 prom-R	CTGGATCCTTGTAGAGAAACAGGAAGC	Cloning - generation of promoter-GUS fusion lines	BamHI
	At1g560 prom-F	GGTACCTTAAAAAATGTATATGAGCA	Cloning - generation of promoter-GUS fusion lines	KpnI
	At1g560 prom-R	GGATCCTGTTTTCAAATCGGTAAATTTC-	Cloning - generation of promoter-GUS fusion lines	BamHI
	amiRNA200A	AGAAGACGGCGTTCATTTATTTCACAGGTCGTGATATGA	Cloning - generation of artificial microRNA mutants
	amiRNA200B	AGGAGACGGCGTTGATTTATATCAAAGAGAATCAATGAT	Cloning - generation of artificial microRNA mutants
	amiRNA200C	AATAAATGAACGCCGTCTTCTCTACATATATATTCCTA	Cloning - generation of artificial microRNA mutants
	amiRNA200D	TATAAATCAACGCCGTCTCCTCTCTCTTTTGTATTCC	Cloning - generation of artificial microRNA mutants
	amiRNA440A	CAAGTAAGTGAAAACCCTTTTTCACAGGTCGTGATATGA	Cloning - generation of artificial microRNA mutants
	amiRNA440B	CAGGTAAGCGAAATCCCTTTATCAAAGAGAATCAATGAT	Cloning - generation of artificial microRNA mutants
	amiRNA440C	AAAAGGGTTTTCACTTACTTGCTACATATATATTCCTA	Cloning - generation of artificial microRNA mutants
	amiRNA440D	TAAAGGGATTTCGCTTACCTGCTCTCTTTTGTATTCC	Cloning - generation of artificial microRNA mutants
	amiRNA560A	TCATGAATTCATTGCAACTATTCACAGGTCGTGATATGA	Cloning - generation of artificial microRNA mutants
	amiRNA560B	TCGTGAATCCATTCCAACTAATCAAAGAGAATCAATGAT	Cloning - generation of artificial microRNA mutants
	amiRNA560C	ATAGTTGCAATGAATTCATGACTACATATATATTCCTA	Cloning - generation of artificial microRNA mutants
	amiRNA560D	TTAGTTGGAATGGATTCACGACTCTCTTTTGTATTCC	Cloning - generation of artificial microRNA mutants
	amiRNA440-200A	CTAGTATCGGCTAGTCGTGGTTCACAGGTCGTGATATGA	Cloning - generation of artificial microRNA mutants
	amiRNA440-200B	CTGGTATCAGCTACTCGTGGATCAAAGAGAATCAATGAT	Cloning - generation of artificial microRNA mutants
	amiRNA440-200C	ACCACGACTAGCCGATACTAGCTACATATATATTCCTA	Cloning - generation of artificial microRNA mutants
	amiRNA440-200D	TCCACGAGTAGCTGATACCAGCTCTCTTTTGTATTCC	Cloning - generation of artificial microRNA mutants
	miRNA 194	AGAACACGGGGGACGAGCTCGGTACCTAGGAATATATATGTAG	Cloning - generation of artificial microRNA mutants	KpnI-BamHI
	miRNA 195	AAAGCTCTGCAGGTCGACTCTAGAGGATCCGGAATACAAAAGAGAG	Cloning - generation of artificial microRNA mutants	KpnI-BamHI
	KANA-F	GCCCCTGATGCTCTTCGTC	PCR
	KANA-R	CTCTGATGCCGCCGTGTTCC	PCR
	QPCR-At5g440-F	ACGGCGGCGATTTCTTCTC	q-PCR
	QPCR-At5g440-R	GATTTCGCTTACCTGGTCCA	q-PCR
	QPCR-At1g560-F	GCAAGACGACTGTTACAAGCTC	q-PCR
	QPCR-At1g560-R	TTTCTCTTCCTCCGCCTTGTG	q-PCR
	QPCR-At4g200-F	TTATCAGCTACTCGTGGCATGG	q-PCR
	QPCR-At4g200-R	TCCAAAGCCAGCTTCACATC	q-PCR
	QPCR-PP2A_F	CCTGCGGTAATAACTGCATCT	q-PCR
	QPCR-PP2A_R	CTTCACTTAGCTCCACCAAGCA	q-PCR
