# Supplementary material for: Mitochondrial Small Heat Shock Proteins Are Essential for Normal Growth of Arabidopsis thaliana
Source: Front Plant Sci. 2021 Feb 10;12:600426. doi: 10.3389/fpls.2021.600426 (PMC7902927; doi:10.3389/fpls.2021.600426)
Supplement: Supplementary file 1 [file Data_Sheet_1.zip › Supplementary Table 11.XLSX]

## Sheet: Table S11
	Supplementary Table S11. Subcellular localization of statistically changed proteins in the amiR and control plants in normal condition. The list of 642 proteins that significantly changed in at least one amiR group in normal conditions (Table S5) was analyzed by SUBA 4 (Hooper et al., 2017) and classified in 10 main subcellular localizations. The table shows the number of proteins, the main acces…
		LFQ
	SUBCELLULAR LOCALIZATION (SUBAcon)	EV1	EV2	EV3	amiR23.5-1	amiR23.5-2	amiR23.5-3	amiR23.6-1	amiR23.6-2	amiR23.6-3	amiR26.5-1	amiR26.5-2	amiR26.5-3	amiRD-1	amiRD-2	amiRD-3	amiRT-1	amiRT-2	amiRT-3	Main Accession
	cytosol	1.50415e+09	1.56314e+09	1.51126e+09	1.44608e+09	1.29715e+09	1.2521e+09	1.35186e+09	1.32257e+09	1.34569e+09	1.17239e+09	1.00483e+09	8.32572e+08	1.18793e+09	1.39208e+09	1.08241e+09	1.22107e+09	7.66548e+08	1.2155e+09	AT3G16420.1
	cytosol	4.78628e+07	5.05883e+07	4.79059e+07	4.45771e+07	3.76566e+07	4.07501e+07	4.00001e+07	3.82724e+07	3.7182e+07	3.21185e+07	3.14968e+07	4.22925e+07	3.60201e+07	4.15228e+07	4.11903e+07	3.17752e+07	3.62606e+07	3.55587e+07	AT4G14030.1
	cytosol	1.84166e+07	2.11419e+07	2.14118e+07	2.51578e+07	2.57613e+07	2.59476e+07	2.47033e+07	2.78717e+07	2.63062e+07	0	0	2.77138e+07	0	0	0	0	2.31354e+07	2.57274e+07	AT1G51710.1
	cytosol	1.7352e+07	0	0	2.70495e+07	2.35072e+07	2.2153e+07	2.07154e+07	3.25962e+07	2.84653e+07	2.25168e+07	2.10527e+07	0	2.43345e+07	2.02947e+07	2.62097e+07	2.65646e+07	1.80201e+07	2.3948e+07	AT4G11820.2
	cytosol	2.21695e+08	2.25273e+08	2.44846e+08	3.23144e+08	2.73753e+08	2.6961e+08	2.88481e+08	2.54114e+08	3.08116e+08	2.18219e+08	2.62784e+08	2.47302e+08	2.88541e+08	2.6012e+08	2.97827e+08	2.44575e+08	1.91265e+08	2.83879e+08	AT5G11670.1
	cytosol	5.64394e+07	5.71876e+07	6.04484e+07	7.52558e+07	7.14089e+07	6.65761e+07	6.88952e+07	7.39886e+07	6.99829e+07	6.7202e+07	6.77492e+07	5.29306e+07	6.70252e+07	5.9447e+07	7.1801e+07	7.21802e+07	6.80079e+07	6.52512e+07	AT3G57290.1
	cytosol	3.48438e+07	3.32926e+07	3.46776e+07	5.74021e+07	6.52376e+07	4.15804e+07	4.96848e+07	5.13229e+07	4.8669e+07	5.84987e+07	4.68875e+07	2.87309e+07	5.16978e+07	3.6961e+07	5.05427e+07	6.38862e+07	6.7002e+07	4.30646e+07	AT4G34050.1
	cytosol	7.59844e+07	9.02735e+07	9.30047e+07	1.29889e+08	1.29772e+08	1.05722e+08	1.132e+08	1.51779e+08	1.12224e+08	1.01247e+08	9.5978e+07	1.13625e+08	1.26302e+08	9.33082e+07	1.36744e+08	1.58609e+08	1.11333e+08	1.17852e+08	AT5G07350.2
	cytosol	0	0	2.45616e+07	3.30673e+07	3.72181e+07	2.88606e+07	3.69969e+07	3.15033e+07	3.12164e+07	2.32592e+07	2.97441e+07	0	3.4004e+07	2.53538e+07	3.84772e+07	3.59328e+07	2.68571e+07	3.00925e+07	AT5G17330.1
	cytosol	1.72381e+07	1.47806e+07	1.49475e+07	1.748e+07	2.19391e+07	2.19406e+07	1.99129e+07	2.21484e+07	1.93255e+07	1.9971e+07	1.46836e+07	0	1.7061e+07	0	0	1.96524e+07	1.49724e+07	1.70433e+07	AT5G64460.2
	cytosol	0	0	2.37414e+07	0	4.22427e+07	3.55267e+07	1.63298e+07	4.66541e+07	1.64684e+07	3.21719e+07	4.44784e+07	3.84879e+07	4.41222e+07	3.66421e+07	4.06767e+07	4.92459e+07	5.97692e+07	4.56845e+07	AT1G02780.1
	cytosol	0	0	0	0	8.87658e+07	6.11055e+07	0	0	0	5.08026e+07	5.443e+07	5.25687e+07	5.3558e+07	4.18e+07	8.91666e+07	5.60301e+07	5.78014e+07	5.38484e+07	AT1G04270.1
	cytosol	1.70619e+08	2.12517e+08	1.90881e+08	2.44202e+08	1.4769e+08	1.39433e+08	1.84481e+08	2.28513e+08	1.78271e+08	1.5596e+08	1.51055e+08	1.57503e+08	1.68655e+08	1.63238e+08	1.79898e+08	1.76881e+08	1.94798e+08	1.7837e+08	AT1G09640.1
	cytosol	0	0	0	0	3.57143e+07	3.04682e+07	0	0	0	2.67308e+07	2.75128e+07	3.11839e+07	3.27934e+07	2.93061e+07	3.17598e+07	2.81572e+07	3.504e+07	2.95345e+07	AT1G13060.2
	cytosol	3.21452e+07	2.69709e+07	1.88845e+07	0	1.62391e+08	1.07757e+08	0	3.16741e+07	0	1.26987e+08	1.45809e+08	1.52814e+08	1.36962e+08	1.32912e+08	1.99623e+08	1.55507e+08	2.41509e+08	1.88776e+08	AT1G14320.1
	cytosol	1.40881e+08	1.1364e+08	8.68787e+07	6.62768e+07	2.07107e+08	1.45173e+08	1.3924e+08	1.34348e+08	1.4265e+08	1.75549e+08	1.78259e+08	1.46193e+08	1.40131e+08	1.30928e+08	1.57295e+08	2.01053e+08	1.78828e+08	1.48687e+08	AT1G22300.1
	cytosol	4.82391e+07	7.56533e+07	3.61878e+07	0	2.34417e+08	2.29736e+08	6.76553e+07	6.76459e+07	4.81523e+07	1.86992e+08	2.00941e+08	3.39515e+08	2.77248e+08	2.29274e+08	3.69936e+08	2.06806e+08	2.13373e+08	2.56877e+08	AT1G22780.1
	cytosol	0	0	0	0	1.14717e+08	4.62612e+07	0	0	0	5.82236e+07	7.50839e+07	4.26961e+07	7.49955e+07	6.32166e+07	5.46872e+07	6.32692e+07	5.99518e+07	8.1376e+07	AT1G26630.1
	cytosol	0	0	0	0	3.806e+08	2.95033e+08	0	0	0	3.44589e+08	4.16864e+08	3.44636e+08	4.17992e+08	3.92468e+08	5.08792e+08	4.96769e+08	5.06364e+08	4.76698e+08	AT1G33120.1
	cytosol	0	1.81027e+07	0	0	7.1305e+07	6.73185e+07	0	2.43615e+07	0	8.35537e+07	8.61711e+07	7.09205e+07	9.06623e+07	8.09036e+07	9.28115e+07	7.46014e+07	9.98736e+07	8.43684e+07	AT1G48830.1
	cytosol	0	0	0	0	5.61079e+07	4.85343e+07	0	0	0	5.80543e+07	4.1405e+07	5.89791e+07	5.17947e+07	4.12703e+07	8.59921e+07	5.09296e+07	6.09068e+07	5.93934e+07	AT1G57660.1
	cytosol	2.63007e+07	2.83884e+07	2.17875e+07	2.68999e+07	3.96605e+07	3.99087e+07	3.28252e+07	4.45462e+07	3.3931e+07	3.01928e+07	3.79185e+07	3.68919e+07	5.04482e+07	3.34476e+07	4.32171e+07	4.97709e+07	2.86394e+07	3.38206e+07	AT1G63000.1
	cytosol	1.32083e+09	1.41671e+09	1.53575e+09	1.81196e+09	1.25123e+09	1.17646e+09	1.31809e+09	1.28578e+09	1.35787e+09	1.26931e+09	1.25383e+09	1.20878e+09	1.31827e+09	1.32047e+09	1.20794e+09	1.31864e+09	1.36561e+09	1.43082e+09	AT1G65930.1
	cytosol	0	1.79627e+07	0	0	1.03181e+08	6.06919e+07	0	0	0	3.37504e+07	4.11047e+07	5.91019e+07	6.02852e+07	6.8424e+07	1.20053e+08	5.3677e+07	6.98279e+07	9.60778e+07	AT1G70600.1
	cytosol	1.56025e+08	1.13028e+08	9.17688e+07	1.14526e+08	2.59399e+08	1.73336e+08	1.43652e+08	2.65567e+08	1.11271e+08	2.11781e+08	2.2826e+08	1.92396e+08	2.34173e+08	1.90181e+08	2.83112e+08	3.46601e+08	3.47154e+08	2.12929e+08	AT1G74060.1
	cytosol	2.94767e+08	0	0	0	5.38138e+08	6.97443e+08	1.75857e+07	2.74418e+08	2.98474e+07	3.45186e+08	5.42256e+08	5.60679e+08	6.35449e+08	7.29483e+08	2.44744e+08	4.56361e+08	5.68269e+08	3.33128e+08	AT1G78380.1
	cytosol	1.07742e+08	1.0281e+08	8.41582e+07	8.44913e+07	5.88443e+07	5.45925e+07	8.63205e+07	7.50787e+07	8.39542e+07	6.8519e+07	6.83482e+07	7.36152e+07	5.58634e+07	6.38198e+07	5.48999e+07	5.66825e+07	8.712e+07	5.65138e+07	AT1G79870.1
	cytosol	2.80553e+08	0	0	0	4.1047e+08	3.83008e+08	7.52141e+07	4.93611e+08	5.92865e+07	3.73e+08	4.63181e+08	3.96185e+08	536870912	4.58453e+08	5.56652e+08	5.38399e+08	5.51505e+08	5.61379e+08	AT2G01250.1
	cytosol	2.27395e+07	2.20275e+07	2.55656e+07	2.8709e+07	2.02441e+07	0	2.40745e+07	0	2.29438e+07	0	0	0	0	2.23566e+07	0	2.26389e+07	1.95627e+07	0	AT2G05830.1
	cytosol	0	0	0	0	2.08678e+08	1.21006e+08	0	0	0	1.6089e+08	1.90881e+08	1.62594e+08	1.81199e+08	1.44731e+08	1.41125e+08	1.20362e+08	7.88988e+07	1.84571e+08	AT2G16600.1
	cytosol	3.31331e+08	3.42422e+08	3.44899e+08	3.92686e+08	3.12851e+08	2.93401e+08	3.46433e+08	3.66516e+08	3.63178e+08	2.99462e+08	2.933e+08	2.82916e+08	3.47491e+08	3.09122e+08	3.21914e+08	3.16384e+08	3.25143e+08	3.00107e+08	AT2G24200.1
	cytosol	0	0	0	0	5.17767e+07	4.63929e+07	0	0	0	3.16895e+07	4.71809e+07	7.86367e+07	6.19371e+07	3.55858e+07	5.23287e+07	4.93484e+07	6.65761e+07	6.38507e+07	AT2G27720.2
	cytosol	4.7463e+07	4.91334e+07	4.99957e+07	4.88515e+07	4.40366e+07	4.43829e+07	4.45555e+07	4.82191e+07	5.37477e+07	4.33461e+07	3.72542e+07	4.08406e+07	4.53375e+07	4.40336e+07	3.94986e+07	3.44023e+07	4.5539e+07	3.60976e+07	AT2G34040.1
	cytosol	0	0	0	0	1.9918e+08	1.53366e+08	0	0	0	1.62808e+08	1.87472e+08	2.10144e+08	2.28624e+08	1.80585e+08	2.32491e+08	2.13107e+08	2.94828e+08	2.42566e+08	AT2G34480.1
	cytosol	0	0	0	0	8.01945e+07	6.72952e+07	0	0	0	7.10041e+07	7.65872e+07	1.38845e+08	1.17225e+08	8.11282e+07	8.57659e+07	9.10465e+07	9.4532e+07	8.31723e+07	AT2G36160.1
	cytosol	0	0	0	0	8.82443e+07	4.98711e+07	0	0	0	5.61585e+07	5.3785e+07	6.65991e+07	5.66943e+07	5.33395e+07	8.9955e+07	4.95403e+07	5.68793e+07	7.64917e+07	AT2G36620.1
	cytosol	0	0	0	0	3.16011e+08	2.99234e+08	0	0	0	3.1483e+08	3.71375e+08	4.00659e+08	3.93749e+08	3.36446e+08	4.11295e+08	4.38044e+08	4.13554e+08	4.02189e+08	AT2G37270.1
	cytosol	7.60476e+07	6.57506e+07	8.74285e+07	8.73437e+07	1.03195e+08	1.13208e+08	9.36905e+07	8.37857e+07	1.06023e+08	9.44142e+07	9.81578e+07	9.69408e+07	9.29338e+07	7.16767e+07	8.11282e+07	8.34553e+07	7.44155e+07	9.78182e+07	AT2G40840.1
	cytosol	0	0	0	0	2.55261e+08	2.07006e+08	0	0	0	2.37113e+08	2.35198e+08	2.14188e+08	2.80145e+08	1.83487e+08	2.54519e+08	2.92325e+08	3.3163e+08	2.54502e+08	AT2G42740.1
	cytosol	5.47528e+06	1.27368e+07	1.31805e+07	0	1.32758e+07	0	0	0	1.2829e+07	0	0	0	1.23337e+07	0	0	0	1.0717e+07	0	AT2G43230.2
	cytosol	8.11844e+07	0	0	0	1.2433e+08	1.11851e+08	0	1.49462e+08	0	1.10932e+08	1.29493e+08	1.24961e+08	1.54475e+08	1.36905e+08	1.8232e+08	1.61348e+08	1.76293e+08	1.65631e+08	AT2G44120.2
	cytosol	2.16546e+08	1.85777e+08	1.39153e+08	2.44795e+08	3.28929e+08	2.46994e+08	2.07984e+08	4.0166e+08	2.01807e+08	2.96591e+08	3.13894e+08	2.89061e+08	3.6152e+08	2.8625e+08	3.80864e+08	4.15191e+08	4.30339e+08	3.1494e+08	AT3G04840.1
	cytosol	0	0	0	0	4.0337e+07	3.75289e+07	0	0	0	3.18546e+07	3.66269e+07	2.84278e+07	5.05217e+07	3.60376e+07	5.67769e+07	5.30482e+07	6.64239e+07	3.89387e+07	AT3G07110.2
	cytosol	5.29737e+08	5.82023e+08	5.49788e+08	7.21038e+08	5.63055e+08	4.66629e+08	5.85502e+08	7.93745e+08	5.0784e+08	4.60236e+08	4.76764e+08	4.34626e+08	5.98012e+08	5.46823e+08	6.82191e+08	6.38229e+08	6.59136e+08	5.3728e+08	AT3G09200.1
	cytosol	0	0	0	0	2.95386e+07	2.43902e+07	0	0	0	2.09508e+07	2.35578e+07	4.17913e+07	3.08421e+07	2.40895e+07	4.15631e+07	3.1639e+07	3.83893e+07	3.24587e+07	AT3G09500.1
	cytosol	0	0	0	0	4.77137e+07	4.26162e+07	0	0	0	4.57066e+07	5.74897e+07	6.93456e+07	7.83104e+07	5.45509e+07	7.46997e+07	5.47327e+07	6.11055e+07	8.00335e+07	AT3G10610.1
	cytosol	1.15387e+08	1.31364e+08	1.27604e+08	1.43891e+08	1.27083e+08	1.10449e+08	1.42314e+08	1.56491e+08	1.26617e+08	1.06288e+08	1.00457e+08	1.08063e+08	1.35527e+08	1.10433e+08	1.51706e+08	1.29027e+08	1.507e+08	1.46751e+08	AT3G11830.1
	cytosol	0	0	0	0	1.33411e+08	1.61147e+08	0	0	0	1.45677e+08	1.53483e+08	1.56241e+08	1.6562e+08	1.49721e+08	1.65127e+08	1.61326e+08	1.67641e+08	1.55474e+08	AT3G11940.1
	cytosol	7.76779e+07	8.12802e+07	8.42866e+07	8.75983e+07	6.69277e+07	6.8614e+07	8.91604e+07	7.47464e+07	8.36232e+07	6.62217e+07	7.0896e+07	5.87221e+07	7.42043e+07	7.30105e+07	6.34669e+07	7.75487e+07	8.1585e+07	5.87547e+07	AT3G12290.1
	cytosol	5.76882e+08	6.16874e+08	6.44408e+08	5.88065e+08	4.83654e+08	5.06715e+08	6.03007e+08	6.58588e+08	6.42268e+08	5.06856e+08	4.05661e+08	3.54497e+08	5.10487e+08	5.51467e+08	4.99185e+08	5.31207e+08	3.3491e+08	5.30729e+08	AT3G16460.1
	cytosol	1.24278e+08	0	0	0	7.2555e+08	5.95283e+08	0	1.22143e+08	3.88793e+07	6.21164e+08	7.05514e+08	5.0019e+08	6.40356e+08	6.07286e+08	6.22457e+08	6.46646e+08	5.29259e+08	7.28978e+08	AT3G16640.1
	cytosol	0	0	0	0	6.52014e+07	5.40241e+07	0	0	0	5.04797e+07	5.3495e+07	9.70483e+07	8.42516e+07	6.11564e+07	5.64903e+07	4.62548e+07	5.67847e+07	7.52871e+07	AT3G18740.1
	cytosol	8.79451e+07	9.42899e+07	9.31402e+07	1.16302e+08	7.89426e+07	7.20153e+07	7.73555e+07	9.25417e+07	8.57005e+07	7.0046e+07	8.04841e+07	7.06899e+07	8.15002e+07	7.77479e+07	8.75619e+07	7.98063e+07	5.16906e+07	9.46829e+07	AT3G24503.1
	cytosol	0	0	0	0	8.47083e+07	6.23549e+07	0	0	0	6.55685e+07	7.67413e+07	5.82559e+07	8.42691e+07	7.45911e+07	1.0266e+08	8.47847e+07	1.15003e+08	8.738e+07	AT3G24830.1
	cytosol	0	0	0	0	3.98617e+07	3.93374e+07	0	0	0	4.14883e+07	6.40946e+07	6.92111e+07	5.08026e+07	6.04861e+07	3.18061e+07	0	4.02253e+07	6.21349e+07	AT3G26450.1
	cytosol	0	0	0	0	1.64567e+08	1.6676e+08	0	0	0	1.481e+08	1.76795e+08	2.49679e+08	2.37574e+08	2.44439e+08	2.38613e+08	1.67525e+08	1.98354e+08	2.67118e+08	AT3G45030.1
	cytosol	0	0	0	0	1.53472e+08	1.15691e+08	0	0	0	1.15091e+08	1.43711e+08	1.92342e+08	1.59049e+08	1.60356e+08	2.13669e+08	1.44661e+08	1.73481e+08	2.13817e+08	AT3G48930.1
	cytosol	1.46619e+08	4.53343e+07	7.43382e+07	0	2.55368e+08	2.26385e+08	9.13942e+07	1.85032e+08	8.18455e+07	1.94433e+08	1.94474e+08	2.13373e+08	1.93586e+08	2.31783e+08	2.94196e+08	2.39375e+08	2.68287e+08	2.81098e+08	AT3G49010.1
	cytosol	1.60845e+08	2.03958e+08	1.86849e+08	1.96302e+08	1.35001e+08	1.15187e+08	1.34562e+08	1.9165e+08	1.33837e+08	1.41635e+08	1.44761e+08	1.03611e+08	1.5485e+08	1.60233e+08	1.77396e+08	1.74554e+08	1.75209e+08	1.92249e+08	AT3G51800.2
	cytosol	1.53352e+09	1.764e+09	1.62231e+09	1.89625e+09	1.4734e+09	1.26553e+09	1.38372e+09	1.84082e+09	1.50571e+09	1.29168e+09	1.39373e+09	1.23375e+09	1.58727e+09	1.41201e+09	1.64998e+09	1.73995e+09	1.50425e+09	1.55806e+09	AT3G52930.1
	cytosol	1.69526e+07	1.67586e+07	1.56114e+07	1.60214e+07	0	1.71773e+07	1.50212e+07	0	1.86065e+07	0	0	0	1.96197e+07	1.50744e+07	0	0	0	1.86659e+07	AT3G53180.1
	cytosol	0	0	0	0	3.47491e+08	3.11747e+08	0	0	0	2.67859e+08	2.98778e+08	3.77945e+08	4.89896e+08	3.84951e+08	3.30964e+08	3.36983e+08	3.71143e+08	3.77552e+08	AT3G53430.1
	cytosol	0	0	0	0	2.49696e+08	1.76868e+08	0	0	0	1.76098e+08	1.53153e+08	1.58543e+08	2.68789e+08	1.84571e+08	2.82799e+08	1.94933e+08	2.56645e+08	2.57269e+08	AT3G55280.1
	cytosol	6.24847e+07	5.31255e+07	6.15263e+07	6.79279e+07	6.99054e+07	6.39349e+07	6.69741e+07	6.30765e+07	6.73605e+07	7.44104e+07	7.24509e+07	7.34623e+07	5.49037e+07	5.67021e+07	5.86326e+07	6.15732e+07	6.17014e+07	6.89382e+07	AT3G55610.1
	cytosol	0	2.02287e+07	0	0	1.85533e+08	1.37352e+08	0	0	0	1.46416e+08	1.85481e+08	2.23686e+08	2.47765e+08	1.65746e+08	2.56378e+08	2.08172e+08	2.42667e+08	2.63331e+08	AT3G60770.1
	cytosol	6.6996e+08	7.00447e+08	7.07669e+08	9.05162e+08	6.31322e+08	6.17088e+08	6.53404e+08	8.56632e+08	6.74293e+08	6.2138e+08	6.2194e+08	5.77042e+08	7.16504e+08	6.82096e+08	7.24545e+08	7.52544e+08	6.07538e+08	7.36954e+08	AT4G13930.1
	cytosol	2.85195e+09	3.03111e+09	3.01122e+09	3.44821e+09	2.76245e+09	2.5961e+09	2.71461e+09	3.2979e+09	2.73122e+09	2.75977e+09	2.6176e+09	2.42729e+09	2.88275e+09	2.53792e+09	2.8012e+09	3.23787e+09	2.72121e+09	2.88715e+09	AT4G13940.1
	cytosol	1.18236e+08	1.2284e+08	1.31629e+08	1.42887e+08	1.01345e+08	1.09193e+08	1.13412e+08	1.21384e+08	1.20696e+08	9.15401e+07	8.37799e+07	1.1134e+08	1.08071e+08	9.32823e+07	9.67796e+07	1.17607e+08	8.6933e+07	1.03697e+08	AT4G14040.1
	cytosol	0	0	0	0	2.91138e+07	2.07269e+07	0	0	0	2.57024e+07	3.3436e+07	1.96987e+07	2.36658e+07	2.12329e+07	2.178e+07	2.61734e+07	3.57168e+07	2.23179e+07	AT4G14710.5
	cytosol	0	0	0	0	1.13318e+08	9.95695e+07	0	0	0	9.97906e+07	9.09078e+07	1.86048e+08	1.41841e+08	1.20287e+08	1.18368e+08	1.05612e+08	1.20453e+08	1.3091e+08	AT4G15000.1
	cytosol	1.43565e+07	1.43167e+07	1.85755e+07	1.46795e+07	0	1.52415e+07	1.46095e+07	1.35341e+07	1.83096e+07	0	0	0	0	0	0	0	0	0	AT4G16130.1
	cytosol	1.25961e+08	0	2.37694e+07	0	5.52998e+08	3.90298e+08	0	8.90492e+07	3.456e+07	4.60364e+08	4.9262e+08	4.45608e+08	5.11479e+08	3.76768e+08	5.2948e+08	5.79527e+08	5.83881e+08	5.14608e+08	AT4G17390.1
	cytosol	0	0	0	0	3.87771e+07	5.83731e+07	0	0	0	3.1628e+07	3.23553e+07	4.26044e+07	5.88443e+07	5.47289e+07	3.24497e+07	4.23248e+07	4.79192e+07	2.72245e+07	AT4G17530.1
	cytosol	2.26479e+08	2.17027e+08	2.11532e+08	2.16171e+08	1.6827e+08	2.17132e+08	2.31494e+08	2.1831e+08	1.95271e+08	1.89642e+08	2.07092e+08	1.84366e+08	1.93465e+08	2.03591e+08	2.04057e+08	1.8452e+08	1.7677e+08	2.16486e+08	AT4G20890.1
	cytosol	0	0	0	0	4.21863e+08	4.19967e+08	0	0	0	4.16488e+08	4.59949e+08	3.40835e+08	4.34144e+08	3.48407e+08	2.79331e+08	2.36162e+08	2.60138e+08	4.77425e+08	AT4G23670.1
	cytosol	0	0	0	0	7.25162e+07	9.15908e+07	0	0	0	6.92783e+07	1.02767e+08	1.20621e+08	1.63476e+08	1.47465e+08	1.0405e+08	9.30434e+07	1.14748e+08	1.20529e+08	AT4G25740.1
	cytosol	0	0	0	0	5.51822e+07	5.51937e+07	0	0	0	5.91797e+07	5.19709e+07	6.82724e+07	6.80598e+07	6.3895e+07	6.34757e+07	6.60063e+07	5.99975e+07	6.71368e+07	AT4G28440.1
	cytosol	0	0	0	0	4.50586e+07	4.70372e+07	0	0	0	3.9801e+07	4.08038e+07	5.91469e+07	4.51055e+07	4.07925e+07	4.71025e+07	4.73578e+07	4.5539e+07	4.60565e+07	AT4G31300.2
	cytosol	0	0	0	0	3.36913e+08	2.82153e+08	0	0	0	2.89984e+08	3.34516e+08	2.58592e+08	3.27019e+08	2.60661e+08	2.79757e+08	2.71391e+08	1.90472e+08	2.84785e+08	AT4G34870.1
	cytosol	0	0	0	0	1.79511e+08	1.32205e+08	0	0	0	1.37152e+08	2.10596e+08	1.17168e+08	1.52655e+08	1.4847e+08	1.22925e+08	1.04368e+08	1.43921e+08	1.61818e+08	AT4G38740.1
	cytosol	1.72968e+07	1.37136e+07	1.51993e+07	0	1.38348e+07	0	1.47642e+07	0	1.64149e+07	0	0	0	1.86181e+07	0	0	1.02307e+07	1.61306e+07	1.82627e+07	AT4G39280.1
	cytosol	6.8795e+07	7.48916e+07	6.80174e+07	8.70656e+07	6.77069e+07	5.66157e+07	6.49398e+07	1.07376e+08	5.86407e+07	6.08393e+07	6.03395e+07	4.92835e+07	7.19405e+07	7.67573e+07	1.00533e+08	8.40765e+07	7.93595e+07	9.01297e+07	AT5G02870.1
	cytosol	3.07333e+07	3.21118e+07	3.54726e+07	3.51958e+07	2.79046e+07	3.09922e+07	3.22971e+07	3.20762e+07	3.22456e+07	2.45974e+07	0	0	0	2.55443e+07	0	2.1114e+07	2.79143e+07	0	AT5G13370.1
	cytosol	0	0	0	0	4.56329e+08	3.89946e+08	0	0	0	3.73491e+08	3.96982e+08	3.7009e+08	4.14357e+08	3.28746e+08	4.73996e+08	4.99843e+08	5.31023e+08	4.10754e+08	AT5G15200.1
	cytosol	2.49062e+07	0	0	0	2.13358e+08	1.82472e+08	0	1.98289e+07	0	2.07423e+08	2.2228e+08	2.06304e+08	2.35345e+08	2.0888e+08	2.36194e+08	2.45832e+08	2.31912e+08	2.57179e+08	AT5G16130.1
	cytosol	1.61191e+08	1.6499e+08	1.54261e+08	1.52814e+08	1.54058e+08	1.22899e+08	1.60812e+08	7.37071e+07	1.45566e+08	1.21022e+08	1.26635e+08	1.0423e+08	1.06096e+08	1.66968e+08	7.25212e+07	1.18269e+08	1.3739e+08	1.36962e+08	AT5G16970.1
	cytosol	0	0	0	0	8.84035e+07	1.20428e+08	0	0	0	8.06181e+07	8.58253e+07	1.87355e+08	1.74663e+08	1.31001e+08	1.02099e+08	8.83974e+07	1.10013e+08	7.79421e+07	AT5G18380.1
	cytosol	1.12481e+08	1.2726e+08	1.24399e+08	1.49472e+08	9.34376e+07	9.2164e+07	1.17103e+08	1.41115e+08	1.236e+08	7.56691e+07	8.82443e+07	1.03798e+08	9.46435e+07	9.04427e+07	7.61373e+07	1.07585e+08	2.00482e+08	7.87076e+07	AT5G19550.1
	cytosol	0	0	0	0	2.90165e+08	2.22249e+08	0	0	0	2.48126e+08	3.08672e+08	3.49787e+08	3.45091e+08	3.08801e+08	3.70526e+08	3.10884e+08	3.29339e+08	3.66033e+08	AT5G27850.1
	cytosol	3.06334e+07	2.55691e+07	2.39131e+07	2.92554e+07	2.04189e+07	2.36085e+07	2.46725e+07	0	2.9633e+07	0	0	0	1.58173e+07	2.32721e+07	0	0	0	2.11815e+07	AT5G48180.1
	cytosol	2.28612e+07	2.28058e+07	2.39496e+07	0	2.06237e+07	0	2.79394e+07	0	0	0	0	0	1.94262e+07	1.94397e+07	1.85511e+07	0	2.07672e+07	2.70139e+07	AT5G49460.1
	cytosol	0	0	0	0	4.80489e+07	3.55686e+07	0	0	0	3.96523e+07	4.89939e+07	5.5018e+07	5.5786e+07	3.85573e+07	6.73559e+07	6.42592e+07	6.70345e+07	6.07887e+07	AT5G56710.1
	cytosol	0	0	0	0	2.6039e+08	1.91385e+08	0	0	0	1.99789e+08	1.94744e+08	2.17494e+08	1.82915e+08	1.55722e+08	134217728	1.3871e+08	1.27233e+08	1.79052e+08	AT5G59880.1
	cytosol	0	0	0	0	1.07131e+08	9.46238e+07	0	0	0	7.87786e+07	1.10533e+08	2.05748e+08	1.32489e+08	1.00743e+08	1.15019e+08	1.03159e+08	1.38345e+08	1.53302e+08	AT5G61170.1
	cytosol	3.44899e+08	3.59346e+08	3.36866e+08	4.44467e+08	4.24797e+08	3.79783e+08	4.06421e+08	5.19087e+08	3.48576e+08	3.90595e+08	4.30847e+08	3.32274e+08	4.59854e+08	3.76115e+08	5.26552e+08	4.41886e+08	2.74057e+08	4.33393e+08	AT1G04820.1
	cytosol	3.41765e+07	3.96166e+07	3.84905e+07	3.36546e+07	3.1762e+07	3.55193e+07	3.94494e+07	3.565e+07	3.6321e+07	3.61377e+07	3.01844e+07	0	2.84081e+07	2.90533e+07	2.4901e+07	2.49511e+07	4.198e+07	2.9227e+07	AT1G06410.1
	cytosol	0	0	0	0	6.22513e+07	7.98285e+07	0	0	0	7.30966e+07	1.00422e+08	2.85537e+08	1.44882e+08	1.46294e+08	7.78665e+07	8.22379e+07	1.03942e+08	1.4996e+08	AT1G07770.1
	cytosol	1.79328e+07	0	0	0	9.94177e+07	8.79817e+07	0	3.91878e+07	0	5.14797e+07	8.37857e+07	0	8.63026e+07	6.13219e+07	3.68842e+07	9.39116e+07	9.04677e+07	2.61626e+07	AT1G09310.1
	cytosol	2.75014e+07	3.42049e+07	2.63573e+07	2.97565e+07	1.79415e+07	2.30171e+07	2.36134e+07	2.02119e+07	1.99019e+07	0	0	0	1.95586e+07	2.15547e+07	0	0	2.56188e+07	0	AT1G12780.1
	cytosol	2.38155e+07	2.83295e+07	2.27254e+07	0	0	1.76455e+07	2.99302e+07	2.96412e+07	0	1.32033e+07	1.47315e+07	0	0	2.27664e+07	0	1.80438e+07	1.95925e+07	0	AT1G17890.1
	cytosol	9.19708e+08	9.75928e+08	9.31642e+08	1.09767e+09	1.15994e+09	9.74644e+08	1.04069e+09	9.95192e+08	1.09403e+09	1.15616e+09	1.08722e+09	9.18879e+08	1.04322e+09	9.57568e+08	1.10332e+09	1.18562e+09	1.1609e+09	9.65968e+08	AT1G18080.1
	cytosol	0	0	0	2.38139e+07	4.12875e+07	5.1662e+07	0	6.04107e+07	2.15174e+07	3.69431e+07	4.21112e+07	0	3.80607e+07	3.30627e+07	4.90619e+07	5.91346e+07	4.7145e+07	4.21696e+07	AT1G18540.1
	cytosol	3.1422e+08	3.00148e+08	3.06667e+08	2.78249e+08	2.64685e+08	2.85596e+08	2.99961e+08	2.79331e+08	2.67822e+08	2.79253e+08	2.72277e+08	2.37854e+08	2.69479e+08	2.71391e+08	2.51242e+08	2.41107e+08	1.99512e+08	2.93727e+08	AT1G20010.1
	cytosol	1.96034e+07	1.75334e+07	2.0409e+07	0	1.34472e+07	0	0	0	1.53326e+07	1.99571e+07	0	1.96824e+07	0	0	0	1.47632e+07	1.39562e+07	1.72824e+07	AT1G22430.1
	cytosol	2.14559e+08	2.39127e+08	2.6162e+08	2.13402e+08	1.59657e+08	2.08779e+08	2.01499e+08	1.68491e+08	2.00705e+08	2.26118e+08	2.2191e+08	2.19098e+08	1.93144e+08	1.71128e+08	1.66552e+08	2.04241e+08	2.03775e+08	2.48247e+08	AT1G29880.1
	cytosol	1.864e+07	2.34926e+07	1.87736e+07	0	0	0	0	2.58113e+07	1.9737e+07	0	0	0	0	0	0	0	0	0	AT1G33790.2
	cytosol	4.51797e+08	4.29654e+08	4.81647e+08	3.87038e+08	4.02329e+08	3.34818e+08	3.94623e+08	2.58538e+08	4.15191e+08	4.162e+08	3.78836e+08	3.44493e+08	3.3612e+08	3.62047e+08	2.67173e+08	3.01713e+08	3.25031e+08	3.69628e+08	AT1G43670.1
	cytosol	4.44814e+07	5.05708e+07	4.32861e+07	6.61162e+07	6.12667e+07	5.63144e+07	4.42815e+07	8.32358e+07	6.15988e+07	6.02977e+07	6.68581e+07	4.39665e+07	7.38093e+07	6.2247e+07	8.69209e+07	6.39925e+07	4.79325e+07	8.44796e+07	AT1G48600.2
	cytosol	4.58876e+07	3.91091e+07	4.85208e+07	8.86366e+07	1.07458e+08	5.95336e+07	6.72066e+07	1.04035e+08	6.17442e+07	6.43528e+07	8.01001e+07	5.02632e+07	9.32435e+07	6.66638e+07	9.56791e+07	1.04274e+08	8.45148e+07	7.05381e+07	AT1G48630.1
	cytosol	4.50617e+07	4.80289e+07	5.53047e+07	7.43743e+07	5.49989e+07	5.79418e+07	5.30629e+07	7.84408e+07	5.6139e+07	6.20187e+07	5.11064e+07	5.00061e+07	6.32692e+07	5.37254e+07	6.54278e+07	6.86759e+07	7.82398e+07	5.85311e+07	AT1G49760.1
	cytosol	2.25731e+07	2.29152e+07	2.56597e+07	1.88636e+07	1.71856e+07	1.8857e+07	1.90159e+07	1.77129e+07	2.24078e+07	2.32334e+07	1.99973e+07	0	1.81832e+07	1.81605e+07	1.67261e+07	0	2.28581e+07	1.71999e+07	AT1G50380.1
	cytosol	1.9067e+08	1.67073e+08	1.71877e+08	1.12122e+08	1.23531e+08	1.36176e+08	1.67536e+08	1.0054e+08	1.55097e+08	1.43652e+08	1.06016e+08	8.39426e+07	9.15908e+07	1.19812e+08	9.47748e+07	8.60338e+07	7.25162e+07	9.3853e+07	AT1G52100.1
	cytosol	6.91392e+07	7.32538e+07	7.01529e+07	1.08785e+08	9.00673e+07	7.97124e+07	7.94696e+07	7.47049e+07	8.4345e+07	7.11273e+07	1.00269e+08	6.73652e+07	1.15835e+08	7.69277e+07	1.16973e+08	1.12138e+08	6.89334e+07	9.70483e+07	AT1G53310.1
	cytosol	1.15531e+08	1.61437e+08	1.51653e+08	1.09412e+08	1.09967e+08	1.03102e+08	1.28875e+08	9.67998e+07	1.39607e+08	1.03446e+08	7.89316e+07	1.26144e+08	4.10335e+07	1.00506e+08	5.5121e+07	9.77572e+07	1.08581e+08	8.64522e+07	AT1G54100.1
	cytosol	2.1634e+07	2.31386e+07	1.76211e+07	2.33465e+07	2.53064e+07	2.10936e+07	2.77888e+07	3.71588e+07	1.68576e+07	2.52836e+07	2.22484e+07	0	2.92149e+07	2.71152e+07	3.89468e+07	3.75966e+07	4.50149e+07	3.46848e+07	AT1G58684.1
	cytosol	2.76097e+08	2.92265e+08	3.00836e+08	3.7238e+08	3.12482e+08	2.65825e+08	2.85398e+08	3.01566e+08	2.95463e+08	2.82818e+08	3.41995e+08	2.48126e+08	3.33336e+08	3.24648e+08	3.4342e+08	3.36539e+08	2.75447e+08	3.06561e+08	AT1G66200.3
	cytosol	0	0	0	0	7.34979e+07	8.57421e+07	0	0	0	7.64122e+07	4.16987e+07	2.05491e+08	9.51566e+07	9.15781e+07	1.00457e+08	1.08483e+08	1.20003e+08	9.22983e+07	AT1G69620.1
	cytosol	2.25621e+07	2.38304e+07	2.5493e+07	3.24339e+07	2.40578e+07	2.61118e+07	2.40578e+07	2.90392e+07	2.41346e+07	2.39745e+07	2.36527e+07	0	2.89849e+07	3.23015e+07	2.61462e+07	3.00425e+07	3.17841e+07	2.79143e+07	AT1G70310.1
	cytosol	2.89428e+07	3.08016e+07	3.04218e+07	2.28898e+07	2.53556e+07	2.27853e+07	2.82393e+07	0	2.89127e+07	2.86553e+07	2.65922e+07	2.89528e+07	0	0	0	2.48562e+07	2.54418e+07	2.19573e+07	AT1G72160.1
	cytosol	6.4527e+07	5.85149e+07	6.83482e+07	5.29343e+07	4.82759e+07	5.03609e+07	6.54913e+07	4.69395e+07	6.04945e+07	4.88989e+07	5.48885e+07	5.14369e+07	5.02388e+07	5.55814e+07	4.20937e+07	4.72693e+07	4.15487e+07	5.16978e+07	AT1G75280.1
	cytosol	0	0	0	0	3.02514e+07	1.57048e+07	0	0	0	1.49009e+07	1.31012e+07	0	1.3036e+07	0	0	1.83096e+07	2.13658e+07	9.55948e+06	AT1G75950.1
	cytosol	8.58832e+08	9.7033e+08	8.7076e+08	8.70941e+08	7.28978e+08	6.449e+08	6.98362e+08	7.50148e+08	7.41412e+08	6.70983e+08	7.61305e+08	5.71826e+08	7.82275e+08	7.77518e+08	7.98601e+08	7.74291e+08	7.8298e+08	9.07423e+08	AT1G79550.1
	cytosol	0	0	0	2.20626e+07	1.7061e+07	1.92186e+07	2.48441e+07	0	0	0	0	0	0	0	0	2.10775e+07	1.61844e+07	0	AT2G17290.1
	cytosol	3.29088e+08	3.69551e+08	2.3999e+08	2.94828e+08	4.32223e+08	3.44231e+08	2.99048e+08	5.05663e+08	2.92285e+08	3.59995e+08	4.17124e+08	4.39108e+08	4.77392e+08	4.43789e+08	6.07917e+08	4.62764e+08	4.99947e+08	4.88336e+08	AT2G18020.1
	cytosol	4.94546e+07	5.65726e+07	5.32176e+07	6.24155e+07	6.52602e+07	5.97858e+07	6.25454e+07	7.52089e+07	5.81752e+07	6.00849e+07	5.52741e+07	5.50867e+07	6.27451e+07	5.33727e+07	6.90338e+07	6.3749e+07	5.72432e+07	6.05532e+07	AT2G23350.1
	cytosol	3.83095e+07	3.69943e+07	3.11645e+07	2.65039e+07	3.05464e+07	3.16061e+07	3.4596e+07	2.26766e+07	4.58113e+07	3.60151e+07	2.92048e+07	3.77638e+07	2.6237e+07	2.88167e+07	1.96469e+07	2.39529e+07	2.66753e+07	3.15514e+07	AT2G26740.1
	cytosol	4.91665e+08	4.12323e+08	3.94568e+08	5.90147e+08	6.47992e+08	5.48456e+08	5.5727e+08	6.72659e+08	4.34867e+08	5.31171e+08	5.44479e+08	5.44894e+08	5.76602e+08	4.93919e+08	6.55809e+08	6.89846e+08	7.16554e+08	5.61496e+08	AT2G31610.1
	cytosol	3.86911e+07	2.88626e+07	3.63411e+07	2.85839e+07	3.02368e+07	2.68403e+07	2.88867e+07	2.60793e+07	3.16587e+07	3.53082e+07	3.38206e+07	0	2.19467e+07	2.69074e+07	2.1098e+07	2.56064e+07	3.09514e+07	2.54401e+07	AT2G35840.1
	cytosol	2.03211e+08	2.34465e+08	1.97284e+08	2.28513e+08	1.3473e+08	1.52296e+08	1.77445e+08	1.66229e+08	1.72438e+08	1.6841e+08	1.43492e+08	1.68141e+08	1.5138e+08	1.73252e+08	1.45465e+08	1.50846e+08	2.06047e+08	1.44471e+08	AT2G36460.1
	cytosol	6.95994e+08	7.66548e+08	6.7476e+08	4.73668e+08	5.99174e+08	6.00213e+08	5.88106e+08	3.94897e+08	7.35271e+08	7.09634e+08	7.16852e+08	6.6501e+08	5.56999e+08	6.24315e+08	5.19015e+08	4.9505e+08	7.95121e+08	6.55854e+08	AT2G38230.1
	cytosol	1.7424e+08	1.93962e+08	1.53461e+08	1.70347e+08	2.32201e+08	1.79972e+08	2.02367e+08	3.23457e+08	1.78173e+08	2.24276e+08	2.25695e+08	1.9309e+08	2.44982e+08	2.06247e+08	2.93666e+08	2.85774e+08	2.86786e+08	2.92285e+08	AT2G41840.1
	cytosol	1.78164e+07	1.63649e+07	1.61497e+07	2.1895e+07	1.96265e+07	1.98399e+07	0	1.59284e+07	1.80588e+07	1.56537e+07	2.37611e+07	0	1.81743e+07	1.62485e+07	1.87242e+07	1.96088e+07	2.38469e+07	2.07025e+07	AT2G43790.1
	cytosol	0	0	0	0	3.16149e+07	3.05994e+07	0	0	0	4.08746e+07	3.58532e+07	0	2.82334e+07	2.97771e+07	3.1751e+07	4.81489e+07	4.34303e+07	2.30874e+07	AT3G02560.1
	cytosol	5.76962e+08	6.73826e+08	6.49971e+08	7.84066e+08	5.07559e+08	5.50703e+08	5.64618e+08	6.277e+08	5.84246e+08	5.26406e+08	5.75444e+08	4.73668e+08	5.72262e+08	5.77602e+08	5.11196e+08	5.45385e+08	4.81046e+08	5.54764e+08	AT3G03250.1
	cytosol	5.92607e+08	5.87209e+08	6.62387e+08	1.0202e+09	7.74935e+08	6.04304e+08	6.04221e+08	8.10704e+08	6.41512e+08	7.20888e+08	7.98435e+08	5.94541e+08	8.57523e+08	7.82166e+08	8.51895e+08	8.59844e+08	5.42933e+08	1.01062e+09	AT3G03780.1
	cytosol	1.17054e+08	1.19879e+08	1.26951e+08	1.4444e+08	1.24321e+08	1.3091e+08	1.35217e+08	1.64875e+08	1.25751e+08	1.23805e+08	1.14733e+08	1.2667e+08	1.42828e+08	1.15099e+08	1.47916e+08	1.4422e+08	1.4424e+08	1.34964e+08	AT3G03960.1
	cytosol	0	0	0	0	4.09994e+07	3.79948e+07	0	0	0	0	4.24629e+07	7.20003e+07	7.60845e+07	6.04693e+07	7.13594e+07	4.74367e+07	5.1519e+07	6.15988e+07	AT3G04920.1
	cytosol	0	0	0	0	3.53719e+07	3.33596e+07	0	0	0	3.92911e+07	3.7866e+07	1.24227e+08	6.14965e+07	5.28537e+07	5.32656e+07	4.32951e+07	3.95589e+07	6.8192e+07	AT3G05560.1
	cytosol	1.80359e+08	1.8841e+08	2.08706e+08	2.41074e+08	1.86694e+08	2.17419e+08	2.20606e+08	2.35867e+08	2.13299e+08	2.09591e+08	1.81073e+08	2.37245e+08	1.94204e+08	1.83106e+08	2.01639e+08	2.19219e+08	1.66841e+08	2.1206e+08	AT3G06650.1
	cytosol	0	0	0	0	1.9774e+07	0	0	0	1.75626e+07	2.15383e+07	3.08251e+07	0	2.60341e+07	2.20825e+07	2.32125e+07	4.0337e+07	2.90111e+07	2.77023e+07	AT3G07720.1
	cytosol	1.9104e+08	1.86242e+08	1.99886e+08	2.43323e+08	1.98422e+08	1.6937e+08	1.77384e+08	2.25304e+08	1.96779e+08	1.78346e+08	1.86242e+08	1.37295e+08	2.03662e+08	1.75854e+08	2.15947e+08	2.17283e+08	2.66674e+08	2.29179e+08	AT3G08590.1
	cytosol	1.587e+07	2.09987e+07	1.76101e+07	0	7.96421e+06	0	0	0	2.81982e+07	0	0	0	0	0	0	0	0	0	AT3G09350.1
	cytosol	1.8011e+08	2.29656e+08	2.04241e+08	2.45458e+08	1.86565e+08	1.81086e+08	1.94933e+08	2.93096e+08	1.8011e+08	1.76195e+08	1.88449e+08	1.77114e+08	2.35328e+08	2.29052e+08	3.03096e+08	2.58861e+08	2.79099e+08	2.5535e+08	AT3G09630.1
	cytosol	3.60494e+08	3.81101e+08	3.93285e+08	4.41274e+08	4.25475e+08	4.04454e+08	4.16228e+08	4.9129e+08	4.28197e+08	3.83912e+08	3.90352e+08	4.02301e+08	4.39656e+08	3.74295e+08	4.7726e+08	4.56013e+08	4.35924e+08	4.12409e+08	AT3G09840.1
	cytosol	2.17107e+07	4.70894e+07	2.26766e+07	0	1.14926e+07	3.30902e+07	9.53499e+06	0	2.49719e+07	2.00028e+07	2.5345e+07	0	0	9.63665e+06	0	1.0749e+07	1.44113e+07	0	AT3G12580.1
	cytosol	6.17344e+08	6.86365e+08	6.75556e+08	5.817e+08	5.67246e+08	6.1393e+08	6.33953e+08	5.47886e+08	7.34405e+08	6.63674e+08	4.68703e+08	4.28791e+08	4.55129e+08	5.75603e+08	4.74489e+08	5.03285e+08	4.40205e+08	5.55265e+08	AT3G16400.1
	cytosol	3.35172e+07	2.99116e+07	3.22233e+07	3.68638e+07	2.71962e+07	2.61462e+07	2.4441e+07	2.31804e+07	2.73266e+07	2.47891e+07	2.50777e+07	0	0	0	2.05937e+07	2.14281e+07	0	2.95018e+07	AT3G18060.1
	cytosol	1.49241e+09	1.79359e+09	1.65261e+09	1.46281e+09	1.33983e+09	1.37816e+09	1.33834e+09	1.15641e+09	1.40917e+09	1.3223e+09	1.36722e+09	1.21929e+09	1.29607e+09	1.45584e+09	1.42696e+09	1.27028e+09	1.23649e+09	1.43749e+09	AT3G18780.2
	cytosol	4.72585e+08	4.67535e+08	3.58749e+08	6.0855e+08	5.25385e+08	4.34867e+08	4.60364e+08	7.33032e+08	4.17934e+08	4.76566e+08	5.16467e+08	4.20258e+08	5.95077e+08	5.53996e+08	7.33743e+08	6.86555e+08	6.98653e+08	6.36639e+08	AT3G25520.1
	cytosol	1.84063e+07	1.89527e+07	2.02849e+07	2.09029e+07	2.1283e+07	1.97891e+07	2.24747e+07	2.32834e+07	2.15458e+07	2.25887e+07	1.9541e+07	0	1.6465e+07	1.80776e+07	2.06724e+07	1.96633e+07	2.43514e+07	1.84472e+07	AT3G27300.1
	cytosol	3.40441e+07	3.68306e+07	4.55548e+07	0	0	0	2.73095e+07	0	4.02644e+07	0	0	0	0	0	0	0	0	0	AT3G47340.1
	cytosol	7.65978e+07	8.14268e+07	8.7805e+07	7.69597e+07	6.33789e+07	6.34757e+07	5.60923e+07	5.67257e+07	7.36356e+07	6.54187e+07	5.55853e+07	4.96641e+07	5.6769e+07	5.93235e+07	4.81189e+07	4.82659e+07	6.5705e+07	6.84715e+07	AT3G48690.1
	cytosol	0	0	0	0	7.10534e+07	4.67026e+07	0	0	0	6.20746e+07	6.78526e+07	0	9.21512e+07	6.08224e+07	8.04729e+07	8.22037e+07	1.01352e+08	7.02454e+07	AT3G49910.1
	cytosol	4.08434e+07	4.29156e+07	4.20908e+07	5.94758e+07	4.62452e+07	3.25465e+07	4.03034e+07	4.50649e+07	3.80766e+07	3.42785e+07	5.41253e+07	4.79557e+07	4.55927e+07	4.78926e+07	5.00512e+07	3.68408e+07	4.08604e+07	3.51519e+07	AT3G58500.1
	cytosol	3.43016e+08	3.0512e+08	2.16756e+08	1.70678e+08	4.09986e+08	3.25076e+08	3.25843e+08	4.64757e+08	2.92853e+08	3.56716e+08	3.78626e+08	2.72466e+08	4.11096e+08	3.75386e+08	5.29333e+08	4.57374e+08	4.54121e+08	4.23856e+08	AT3G62870.1
	cytosol	7.9387e+07	9.15591e+07	7.33351e+07	8.58491e+07	1.1478e+08	8.38612e+07	1.00061e+08	8.19818e+07	8.67825e+07	9.92181e+07	1.00813e+08	5.97154e+07	8.88581e+07	8.10776e+07	9.25096e+07	1.01254e+08	1.03274e+08	9.75609e+07	AT4G02450.1
	cytosol	0	0	0	0	1.00847e+08	2.36309e+08	0	0	0	9.79743e+07	1.24141e+08	5.52041e+08	2.91597e+08	2.18749e+08	8.82321e+07	9.84986e+07	1.98257e+08	9.384e+07	AT4G09320.1
	cytosol	6.62217e+07	7.99946e+07	7.08125e+07	7.75219e+07	5.03155e+07	6.22599e+07	6.67609e+07	5.76893e+07	6.20316e+07	4.71156e+07	5.70214e+07	6.44778e+07	5.92495e+07	6.56504e+07	5.31476e+07	4.89736e+07	5.34394e+07	4.96434e+07	AT4G09670.1
	cytosol	2.85913e+08	3.02446e+08	3.39303e+08	2.50286e+08	2.34758e+08	2.70396e+08	3.34215e+08	1.81476e+08	3.06221e+08	2.51259e+08	2.42784e+08	2.41141e+08	1.93693e+08	2.66822e+08	1.25664e+08	2.17253e+08	1.66437e+08	2.21941e+08	AT4G20260.4
	cytosol	2.56188e+07	2.67642e+07	2.24872e+07	2.27995e+07	2.16295e+07	2.09711e+07	1.48989e+07	1.81693e+07	2.00876e+07	1.48751e+07	2.10965e+07	0	2.17558e+07	1.6521e+07	2.967e+07	1.67795e+07	1.89474e+07	3.54824e+07	AT4G23650.1
	cytosol	3.95644e+07	4.90993e+07	5.18414e+07	5.79458e+07	4.99126e+07	4.65088e+07	4.63993e+07	4.26428e+07	5.25796e+07	4.45401e+07	4.56465e+07	5.48048e+07	3.7701e+07	3.37995e+07	3.63336e+07	4.21521e+07	4.85208e+07	4.59449e+07	AT4G24220.1
	cytosol	0	0	0	0	8.91048e+07	7.53759e+07	0	0	0	5.36398e+07	5.19313e+07	2.07035e+08	1.05327e+08	7.00703e+07	8.90307e+07	7.56114e+07	1.30177e+08	8.18625e+07	AT4G27090.1
	cytosol	2.17543e+07	1.84191e+07	2.53679e+07	1.81228e+07	1.74667e+07	2.16385e+07	2.36019e+07	1.81706e+07	2.1388e+07	2.36035e+07	1.85267e+07	0	1.6253e+07	1.53592e+07	1.5848e+07	0	2.07183e+07	1.80914e+07	AT4G30310.2
	cytosol	0	0	0	0	1.97589e+07	0	2.25324e+07	3.56377e+07	1.74679e+07	0	0	0	0	2.58095e+07	3.68842e+07	0	1.81781e+07	0	AT4G31700.1
	cytosol	1.78333e+08	1.72713e+08	2.01402e+08	1.66345e+08	1.77938e+08	1.71484e+08	1.80235e+08	1.536e+08	2.05334e+08	2.05121e+08	1.7622e+08	1.65976e+08	1.56317e+08	1.59646e+08	1.46853e+08	1.64738e+08	2.03732e+08	1.8169e+08	AT4G33090.1
	cytosol	1.82033e+07	1.57844e+07	2.11155e+07	1.91229e+07	1.75346e+07	1.68728e+07	1.96265e+07	0	1.66152e+07	1.61553e+07	2.26687e+07	0	0	1.39658e+07	0	1.87359e+07	0	1.7268e+07	AT4G33670.1
	cytosol	1.71698e+08	1.79536e+08	1.7868e+08	1.83665e+08	1.86875e+08	1.65494e+08	1.89839e+08	2.1441e+08	1.93412e+08	1.82586e+08	1.74119e+08	1.64715e+08	1.65723e+08	1.65942e+08	1.74784e+08	1.90656e+08	1.70808e+08	1.89484e+08	AT4G34450.1
	cytosol	3.0574e+07	0	1.89935e+07	2.55479e+07	4.1471e+07	3.35265e+07	2.52486e+07	4.76707e+07	2.41095e+07	3.7581e+07	4.0954e+07	0	4.69656e+07	2.8709e+07	5.02458e+07	5.18773e+07	4.45678e+07	4.18406e+07	AT4G34670.1
	cytosol	0	0	0	2.36888e+07	2.12477e+07	0	2.45293e+07	2.74633e+07	0	0	0	0	0	0	2.86275e+07	2.68013e+07	2.01895e+07	2.42352e+07	AT4G37870.1
	cytosol	4.70046e+07	2.94895e+07	3.34105e+07	5.2307e+07	6.41746e+07	6.66638e+07	5.53009e+07	4.18696e+07	5.53661e+07	8.21695e+07	1.0266e+08	4.30706e+07	5.97444e+07	4.67966e+07	5.11489e+07	4.81957e+07	2.39629e+07	5.5079e+07	AT4G37980.1
	cytosol	0	1.41824e+07	0	0	1.92599e+07	1.66083e+07	0	0	0	0	2.40594e+07	0	0	2.20733e+07	0	1.84076e+07	1.8609e+07	2.27411e+07	AT4G39150.1
	cytosol	3.89109e+08	3.77238e+08	2.47937e+08	1.78915e+08	5.55149e+08	3.9539e+08	4.08936e+08	5.59592e+08	3.71503e+08	4.71571e+08	4.96872e+08	4.31624e+08	4.96494e+08	4.25033e+08	6.21423e+08	5.90106e+08	6.30141e+08	5.34754e+08	AT5G07090.1
	cytosol	3.09299e+07	2.80306e+07	3.52202e+07	5.22164e+07	3.64244e+07	3.98893e+07	3.98368e+07	4.48001e+07	4.53689e+07	4.02644e+07	3.72826e+07	3.41623e+07	3.66396e+07	3.17532e+07	4.62837e+07	4.92698e+07	4.87467e+07	3.46848e+07	AT5G08570.1
	cytosol	0	0	0	0	0	0	0	0	0	0	1.49921e+07	0	0	0	0	1.63094e+07	2.21024e+07	1.46267e+07	AT5G13780.1
	cytosol	2.11243e+07	1.95288e+07	2.20488e+07	0	3.02745e+07	2.69672e+07	2.42134e+07	1.85974e+07	2.29931e+07	2.73758e+07	2.67939e+07	0	2.48613e+07	2.45582e+07	2.78293e+07	2.29613e+07	3.39616e+07	2.47119e+07	AT5G13850.1
	cytosol	1.38691e+08	1.51223e+08	1.68819e+08	1.37647e+08	8.70355e+07	1.16641e+08	1.27693e+08	1.11017e+08	1.61191e+08	1.22203e+08	1.09079e+08	1.38509e+08	1.08536e+08	1.07973e+08	8.30686e+07	8.56589e+07	1.02895e+08	1.26066e+08	AT5G17310.2
	cytosol	1.75087e+08	0	0	0	2.48764e+08	2.22156e+08	4.36023e+07	1.71829e+08	5.57203e+07	2.21756e+08	2.56538e+08	1.91371e+08	2.28465e+08	2.66193e+08	2.21158e+08	2.23702e+08	2.69125e+08	2.29417e+08	AT5G20010.1
	cytosol	0	0	0	0	2.55567e+07	0	0	0	0	0	2.12256e+07	2.94548e+07	3.40134e+07	1.97274e+07	2.857e+07	1.89317e+07	0	2.73569e+07	AT5G23740.1
	cytosol	8.33339e+07	8.74042e+07	1.00137e+08	1.04484e+08	1.08461e+08	9.3801e+07	1.11812e+08	1.06502e+08	9.97906e+07	1.03632e+08	9.30627e+07	6.3256e+07	9.72369e+07	8.62009e+07	1.03396e+08	1.12613e+08	1.16892e+08	1.0614e+08	AT5G26360.1
	cytosol	2.1114e+07	2.04302e+07	2.04288e+07	2.77753e+07	2.30634e+07	1.95274e+07	2.08335e+07	2.19072e+07	1.74836e+07	1.9168e+07	2.16265e+07	0	1.82008e+07	1.58327e+07	1.82906e+07	2.02511e+07	2.66605e+07	1.90001e+07	AT5G26710.1
	cytosol	7.52961e+08	8.31938e+08	8.3471e+08	7.07718e+08	6.57128e+08	6.38716e+08	6.76399e+08	5.34754e+08	7.69155e+08	6.58177e+08	6.35096e+08	6.10282e+08	6.17772e+08	6.49926e+08	5.24475e+08	6.19273e+08	5.59514e+08	7.52439e+08	AT5G28840.1
	cytosol	0	0	0	1.86633e+07	1.75322e+07	1.63456e+07	0	0	0	0	1.84779e+07	0	0	0	0	0	0	0	AT5G28900.1
	cytosol	1.85447e+07	2.12329e+07	2.17287e+07	1.51551e+07	1.81404e+07	1.81832e+07	2.31002e+07	1.8878e+07	2.24576e+07	2.44596e+07	2.1006e+07	0	1.88819e+07	1.65968e+07	1.90753e+07	1.76235e+07	1.77609e+07	1.76614e+07	AT5G37830.1
	cytosol	0	0	0	0	2.21377e+07	0	0	0	0	0	2.27932e+07	0	2.70589e+07	2.86851e+07	2.81923e+07	2.8705e+07	2.74518e+07	2.64984e+07	AT5G41520.1
	cytosol	1.53347e+07	1.43874e+07	1.55316e+07	1.94087e+07	1.44664e+07	1.63083e+07	1.83668e+07	0	1.81504e+07	1.4903e+07	1.39978e+07	0	1.44283e+07	0	1.53146e+07	1.21613e+07	1.33988e+07	1.35962e+07	AT5G44070.1
	cytosol	9.33664e+07	1.11124e+08	1.04527e+08	0	5.40691e+07	5.48657e+07	9.22471e+07	0	7.60424e+07	8.04952e+07	8.45323e+07	0	4.28116e+07	7.08468e+07	7.06115e+07	6.42414e+07	9.90807e+07	9.2081e+07	AT5G44340.1
	cytosol	2.50725e+07	2.69933e+07	2.91865e+07	2.78679e+07	2.93936e+07	2.96494e+07	3.02619e+07	3.08657e+07	3.05464e+07	2.34048e+07	2.99219e+07	2.47702e+07	3.20007e+07	2.44681e+07	3.27184e+07	3.41623e+07	2.43413e+07	2.87548e+07	AT5G47770.1
	cytosol	2.25883e+08	2.38002e+08	2.40173e+08	2.34433e+08	1.85623e+08	1.87355e+08	2.06262e+08	1.70064e+08	1.99167e+08	1.89576e+08	1.8729e+08	1.99609e+08	1.70915e+08	2.11591e+08	1.54005e+08	1.5238e+08	2.49991e+08	2.02353e+08	AT5G51970.1
	cytosol	4.16323e+07	4.75948e+07	4.59003e+07	4.95644e+07	4.23865e+07	3.92285e+07	4.90143e+07	5.30923e+07	5.41591e+07	4.55138e+07	4.52495e+07	4.43429e+07	4.57573e+07	3.60002e+07	4.80322e+07	4.40794e+07	5.35432e+07	4.60437e+07	AT5G56350.1
	cytosol	1.64103e+07	1.18272e+07	1.85627e+07	1.91004e+07	2.67809e+07	2.20443e+07	2.00709e+07	2.41045e+07	2.18632e+07	2.30986e+07	2.3145e+07	2.30746e+07	2.21684e+07	0	2.39696e+07	2.55178e+07	2.99468e+07	1.93442e+07	AT5G60790.1
	cytosol, nucleus	0	0	0	0	2.13702e+07	2.40211e+07	0	0	0	1.44003e+07	2.40294e+07	2.51717e+07	2.92879e+07	2.57434e+07	0	2.3434e+07	2.47547e+07	0	AT1G21720.1
	cytosol, nucleus	8.1568e+07	9.35997e+07	7.98894e+07	9.12234e+07	8.64882e+07	7.35489e+07	8.09036e+07	7.73394e+07	8.58789e+07	7.45446e+07	6.92063e+07	7.10583e+07	7.74306e+07	6.52919e+07	7.59054e+07	6.60475e+07	8.77198e+07	7.71734e+07	AT1G29150.1
	cytosol, nucleus	1.88537e+09	2.08428e+09	2.01105e+09	2.01565e+09	1.7443e+09	1.69554e+09	1.7743e+09	2.22861e+09	1.81862e+09	1.54066e+09	1.65823e+09	1.4341e+09	1.86923e+09	1.79819e+09	2.10125e+09	1.92205e+09	1.57992e+09	1.98942e+09	AT5G56030.2
	cytosol, nucleus	5.57435e+07	6.72719e+07	6.22383e+07	6.446e+07	5.3085e+07	5.11773e+07	6.2867e+07	7.10189e+07	5.65804e+07	5.39829e+07	5.38521e+07	4.8578e+07	4.63704e+07	4.97295e+07	5.42982e+07	6.56686e+07	7.29397e+07	5.64394e+07	AT1G20200.1
	cytosol, nucleus	8.75697e+06	1.1437e+07	1.55413e+07	0	1.3855e+07	0	1.82564e+07	0	1.54275e+07	1.6606e+07	1.49848e+07	0	0	0	0	1.85678e+07	1.18067e+07	1.30514e+07	AT5G46070.1
	cytosol, nucleus	4.90517e+07	4.90925e+07	3.98921e+07	6.46434e+07	5.86489e+07	6.10378e+07	5.50218e+07	7.97621e+07	4.85915e+07	6.5215e+07	5.75455e+07	6.04609e+07	6.52602e+07	5.59331e+07	6.80551e+07	7.05577e+07	8.38961e+07	6.51698e+07	AT5G57870.1
	cytosol, nucleus	1.85254e+07	2.12153e+07	1.98358e+07	0	0	1.88767e+07	2.14088e+07	0	2.28597e+07	2.75071e+07	1.98165e+07	0	0	0	0	0	2.17167e+07	2.16206e+07	AT5G63860.1
	cytosol, plasma membrane	3.19912e+08	3.73077e+08	4.603e+08	1.91504e+08	1.75634e+08	2.81762e+08	3.30529e+08	1.34413e+08	3.22048e+08	2.47937e+08	1.9173e+08	2.14202e+08	1.62989e+08	2.16201e+08	1.169e+08	1.5158e+08	1.28679e+08	2.12031e+08	AT1G22530.1
	cytosol, plasma membrane	1.53146e+07	1.45347e+07	1.81895e+07	0	1.23414e+07	1.73232e+07	1.30795e+07	0	1.43694e+07	0	1.55758e+07	0	0	0	0	0	0	1.35877e+07	AT5G67385.1
	cytosol, plastid	1.54336e+08	1.67746e+08	1.72557e+08	2.52674e+08	1.79151e+08	2.01388e+08	2.14961e+08	2.37953e+08	1.90313e+08	1.68737e+08	2.05719e+08	2.19387e+08	2.45152e+08	1.90406e+08	2.14425e+08	2.11151e+08	1.98381e+08	1.36233e+08	AT3G22890.1
	cytosol, plastid	1.80309e+08	1.98024e+08	2.57447e+08	1.27613e+08	1.53898e+08	1.36337e+08	1.83881e+08	4.03985e+07	1.98189e+08	7.60476e+07	6.90434e+07	1.46183e+08	6.02476e+07	9.54208e+07	1.59086e+07	8.51321e+07	1.09587e+08	8.58551e+07	AT4G15530.5
	cytosol, plastid, nucleus	7.10682e+07	6.06078e+07	6.93888e+07	5.4585e+07	6.18942e+07	6.0654e+07	7.02746e+07	5.81349e+07	5.65452e+07	6.5396e+07	5.90363e+07	5.83529e+07	5.59874e+07	4.48312e+07	4.82291e+07	5.46228e+07	5.54775e+07	5.64512e+07	AT5G53480.1
	cytosol	3.07101e+10	3.15448e+10	3.07002e+10	3.23007e+10	3.95346e+10	3.62602e+10	2.9345e+10	3.3146e+10	2.98285e+10	3.63974e+10	3.77603e+10	3.54888e+10	4.05209e+10	3.81117e+10	4.0459e+10	4.07592e+10	3.97746e+10	4.15104e+10
	endoplasmic reticulum	0	0	0	0	4.61555e+07	3.68919e+07	0	0	0	3.75081e+07	3.57193e+07	3.40984e+07	3.44094e+07	2.5562e+07	3.06249e+07	3.30489e+07	2.90715e+07	3.23598e+07	AT2G29960.1
	endoplasmic reticulum	1.75671e+08	1.69381e+08	1.34899e+08	1.33995e+08	2.33719e+08	1.96643e+08	1.8275e+08	2.09228e+08	2.22819e+08	2.27628e+08	2.18658e+08	1.51128e+08	2.02634e+08	1.57546e+08	1.94595e+08	2.18158e+08	2.27265e+08	2.12325e+08	AT1G11840.6
	endoplasmic reticulum	1.76101e+07	2.01867e+07	1.75224e+07	2.23473e+07	1.96388e+07	0	2.26734e+07	2.58632e+07	2.24234e+07	0	0	0	2.03468e+07	1.82185e+07	2.37924e+07	2.01517e+07	1.98564e+07	2.14534e+07	AT1G67730.1
	endoplasmic reticulum	5.20482e+09	6.50229e+09	6.17632e+09	3.57154e+09	4.55278e+09	4.34648e+09	4.75237e+09	3.70622e+09	5.28736e+09	4.61249e+09	3.52262e+09	3.31831e+09	3.03911e+09	4.01847e+09	3.10146e+09	3.83771e+09	3.87084e+09	4.50444e+09	AT3G09260.1
	endoplasmic reticulum	1.87697e+07	3.03796e+07	2.56632e+07	0	1.58502e+07	0	0	1.82046e+07	2.51386e+07	0	0	0	0	1.54179e+07	0	1.60325e+07	0	0	AT3G57020.1
	endoplasmic reticulum	9.22471e+07	9.09267e+07	9.92731e+07	1.33957e+08	1.4136e+08	1.12816e+08	1.22593e+08	1.67769e+08	1.06553e+08	1.17754e+08	1.21527e+08	9.54142e+07	1.23018e+08	1.06908e+08	1.79673e+08	1.78197e+08	9.02735e+07	1.35283e+08	AT4G24190.1
	endoplasmic reticulum, cytosol	0	0	0	0	3.79159e+07	3.4122e+07	0	0	0	2.76639e+07	3.0407e+07	3.58358e+07	4.62708e+07	4.71744e+07	3.26822e+07	3.301e+07	2.89829e+07	2.93712e+07	AT1G56330.1
	endoplasmic reticulum	5.50911e+09	6.81316e+09	6.45368e+09	3.86184e+09	5.04742e+09	4.72695e+09	5.08039e+09	4.12728e+09	5.66429e+09	5.02305e+09	3.92893e+09	3.63478e+09	3.46579e+09	4.3893e+09	3.56283e+09	4.33631e+09	4.26629e+09	4.93523e+09
	extracellular	5.2043e+07	4.83328e+07	5.70135e+07	3.83281e+07	4.2782e+07	4.1296e+07	4.36416e+07	3.76305e+07	3.94932e+07	3.56031e+07	3.07269e+07	4.02923e+07	3.28525e+07	4.00251e+07	3.09449e+07	3.95589e+07	2.60467e+07	3.71639e+07	AT5G64570.1
	extracellular	8.5138e+07	7.85659e+07	1.07005e+08	1.75464e+08	1.584e+08	1.83538e+08	1.5439e+08	1.21459e+08	1.85533e+08	1.32003e+08	1.34656e+08	2.18476e+08	1.71377e+08	1.49244e+08	1.50606e+08	1.5723e+08	1.33143e+08	1.37133e+08	AT2G38380.1
	extracellular	3.75784e+07	0	0	0	5.35209e+07	4.08406e+07	0	0	0	5.89791e+07	6.04526e+07	4.54885e+07	3.56797e+07	4.29633e+07	0	4.40152e+07	4.24129e+07	5.23396e+07	AT1G17100.1
	extracellular	2.72976e+08	2.98178e+08	2.88881e+08	3.17438e+08	2.2148e+08	2.60066e+08	2.86687e+08	2.51957e+08	3.10668e+08	2.34238e+08	2.39857e+08	2.42414e+08	2.30038e+08	2.70715e+08	1.98271e+08	2.05705e+08	2.02831e+08	2.62292e+08	AT1G33590.1
	extracellular	3.85012e+07	0	0	0	7.28891e+07	1.22593e+08	0	0	0	7.3203e+07	1.24606e+08	1.83194e+08	1.8227e+08	2.38415e+08	1.44591e+08	1.01514e+08	1.12582e+08	6.29324e+07	AT1G72610.1
	extracellular	0	0	0	0	3.52349e+07	2.97091e+07	0	0	0	2.59135e+07	2.48562e+07	4.14423e+07	2.89327e+07	3.88632e+07	0	0	0	3.50935e+07	AT1G73260.1
	extracellular	0	0	0	0	4.89668e+07	9.63245e+07	0	0	0	7.9343e+07	7.77694e+07	9.59647e+07	8.08755e+07	9.08196e+07	6.08351e+07	6.08013e+07	7.56271e+07	5.91756e+07	AT2G22170.1
	extracellular	2.63994e+07	3.36289e+07	2.82471e+07	3.73059e+07	2.67401e+07	2.75262e+07	3.34082e+07	2.28565e+07	3.64976e+07	0	2.02989e+07	0	2.43666e+07	3.16829e+07	1.99198e+07	1.98922e+07	1.89935e+07	2.73284e+07	AT3G13790.1
	extracellular	0	0	0	0	2.15786e+07	0	0	0	0	2.51892e+07	2.48889e+07	3.4438e+07	2.11668e+07	2.89167e+07	0	0	0	0	AT3G22060.1
	extracellular	2.9361e+07	2.63117e+07	2.83177e+07	0	2.19193e+07	2.33691e+07	2.92757e+07	2.51281e+07	2.75357e+07	0	0	0	0	0	0	0	1.96075e+07	2.50794e+07	AT3G26720.1
	extracellular	1.2576e+08	1.24089e+08	1.33226e+08	1.83894e+08	1.52348e+08	1.36186e+08	1.34078e+08	2.33331e+08	1.39995e+08	1.42857e+08	1.45768e+08	1.47118e+08	1.7453e+08	1.23926e+08	1.89576e+08	1.57535e+08	1.18409e+08	1.63873e+08	AT3G29360.1
	extracellular	4.33191e+07	4.54696e+07	4.34243e+07	0	3.3587e+07	3.08507e+07	3.93538e+07	0	3.58781e+07	3.26301e+07	2.5962e+07	3.814e+07	2.76754e+07	3.42809e+07	2.49874e+07	0	2.52836e+07	3.34082e+07	AT3G55260.1
	extracellular	5.43057e+07	5.43622e+07	6.52783e+07	5.15547e+07	5.36361e+07	4.38326e+07	5.39717e+07	3.84132e+07	5.14191e+07	4.06626e+07	3.9234e+07	4.59258e+07	4.15055e+07	6.42726e+07	4.11161e+07	4.29603e+07	4.12303e+07	3.97293e+07	AT3G56310.1
	extracellular	0	0	0	0	1.69537e+07	1.71345e+07	0	0	0	1.53794e+07	1.53518e+07	1.67563e+07	1.54072e+07	1.84805e+07	0	1.4104e+07	0	1.29532e+07	AT4G30610.1
	extracellular	1.02738e+08	9.02923e+07	8.94824e+07	8.84893e+07	1.56914e+08	1.08168e+08	9.86079e+07	9.7392e+07	1.04861e+08	1.30448e+08	1.35048e+08	1.18105e+08	7.71306e+07	9.06749e+07	7.68584e+07	8.63923e+07	1.32508e+08	1.05759e+08	AT4G37800.1
	extracellular	2.39131e+07	0	0	0	1.09511e+08	2.4854e+08	0	0	0	1.15811e+08	1.85945e+08	3.02173e+08	2.58556e+08	3.60194e+08	1.55431e+08	1.99042e+08	1.20328e+08	9.47091e+07	AT5G20630.1
	extracellular	0	0	0	0	1.82207e+08	1.59701e+08	0	0	0	1.85096e+08	1.60689e+08	1.83627e+08	1.45012e+08	1.24029e+08	8.18625e+07	8.74648e+07	9.66657e+07	1.26609e+08	AT5G23820.1
	extracellular	2.02525e+07	1.90225e+07	2.09261e+07	2.56739e+07	1.74691e+07	1.99267e+07	2.11067e+07	2.72717e+07	2.86355e+07	1.54307e+07	0	0	2.21638e+07	2.10863e+07	1.96905e+07	1.91441e+07	0	1.94626e+07	AT5G26260.1
	extracellular	0	0	0	0	1.17569e+07	6.91597e+06	1.51142e+07	0	1.48432e+07	0	7.962e+06	0	1.54425e+07	7.59648e+06	1.47407e+07	0	0	0	AT1G02305.1
	extracellular	6.76493e+08	8.00874e+08	7.6793e+08	5.92812e+08	5.89902e+08	6.39558e+08	7.63843e+08	5.19915e+08	7.99931e+08	6.55491e+08	5.35496e+08	5.96811e+08	4.82114e+08	6.28614e+08	4.74029e+08	4.99151e+08	4.02496e+08	6.18072e+08	AT1G03220.1
	extracellular	1.46345e+08	1.88123e+08	1.79126e+08	1.36526e+08	1.3924e+08	1.38528e+08	2.0008e+08	1.69252e+08	1.80097e+08	1.50282e+08	1.26433e+08	1.09731e+08	1.10571e+08	1.49607e+08	1.17615e+08	1.07712e+08	9.83894e+07	1.39762e+08	AT1G03230.1
	extracellular	0	0	0	0	2.04883e+07	1.84472e+07	0	0	0	0	3.07738e+07	0	1.72477e+07	2.40928e+07	3.20051e+07	2.26876e+07	0	3.08785e+07	AT1G09560.1
	extracellular	2.64172e+08	2.59094e+08	2.5693e+08	3.49472e+08	3.0069e+08	3.34377e+08	2.78577e+08	2.74703e+08	2.47594e+08	3.31102e+08	3.43373e+08	3.07476e+08	2.96386e+08	3.41569e+08	2.6355e+08	2.83859e+08	1.80185e+08	3.48069e+08	AT1G09750.1
	extracellular	4.26044e+07	5.56431e+07	5.69108e+07	3.65609e+07	2.93875e+07	3.43094e+07	4.4937e+07	1.63015e+07	4.80123e+07	4.39726e+07	3.22613e+07	0	2.87528e+07	3.71022e+07	0	3.26573e+07	0	2.98743e+07	AT1G21670.1
	extracellular	2.39945e+07	2.22932e+07	2.21576e+07	2.49649e+07	2.11756e+07	2.12993e+07	2.48424e+07	0	2.41246e+07	2.42907e+07	2.22238e+07	0	0	2.30218e+07	0	1.94451e+07	1.59505e+07	1.88557e+07	AT1G21680.1
	extracellular	5.54891e+07	4.35721e+07	4.97675e+07	6.30722e+07	6.45986e+07	6.57688e+07	7.54177e+07	6.07592e+07	5.88851e+07	6.08477e+07	6.15903e+07	5.35803e+07	5.22526e+07	5.19169e+07	5.59138e+07	4.71613e+07	4.48467e+07	5.36993e+07	AT1G29660.1
	extracellular	2.07365e+08	1.78581e+08	1.5969e+08	2.08605e+08	1.79449e+08	1.54251e+08	2.01849e+08	1.81879e+08	2.00552e+08	1.73457e+08	1.56729e+08	1.79337e+08	1.82371e+08	1.76599e+08	1.31346e+08	1.04108e+08	1.27604e+08	1.32434e+08	AT1G29670.1
	extracellular	4.50649e+07	5.49456e+07	6.84383e+07	3.51373e+07	5.54506e+07	3.71099e+07	9.25481e+07	2.1227e+07	6.92111e+07	0	0	6.87854e+07	2.213e+07	2.84081e+07	0	1.43764e+07	0	0	AT1G30720.1
	extracellular	4.0258e+08	4.6524e+08	4.29535e+08	3.08458e+08	3.10776e+08	3.20711e+08	3.71735e+08	2.41442e+08	3.87951e+08	3.2449e+08	2.69293e+08	2.59777e+08	2.42549e+08	3.29362e+08	2.009e+08	2.30437e+08	3.17438e+08	2.90669e+08	AT1G47128.1
	extracellular	3.12424e+07	3.60501e+07	2.64782e+07	0	3.07568e+07	2.54542e+07	4.36113e+07	0	2.23535e+07	4.23395e+07	2.92311e+07	0	0	1.92319e+07	0	0	0	0	AT1G54860.1
	extracellular	1.5093e+08	1.55474e+08	1.56773e+08	1.17868e+08	1.50085e+08	1.75902e+08	1.81224e+08	1.60222e+08	1.76991e+08	1.78395e+08	1.5238e+08	1.72366e+08	1.27366e+08	1.39433e+08	1.15507e+08	1.22415e+08	1.09405e+08	1.584e+08	AT1G68560.1
	extracellular	1.58587e+08	1.35208e+08	1.57219e+08	1.47026e+08	1.43194e+08	1.39153e+08	1.66437e+08	1.50116e+08	1.83131e+08	1.57951e+08	1.35086e+08	1.23437e+08	1.21165e+08	1.43155e+08	1.08619e+08	1.20337e+08	1.27755e+08	1.09087e+08	AT1G71695.1
	extracellular	2.09692e+08	2.0725e+08	2.24323e+08	1.98505e+08	1.63272e+08	1.68293e+08	2.17223e+08	1.66241e+08	1.9565e+08	1.89431e+08	1.68924e+08	1.62054e+08	1.42927e+08	1.65425e+08	1.33893e+08	1.41949e+08	1.59182e+08	1.49151e+08	AT1G76160.1
	extracellular	2.85483e+07	3.13248e+07	2.70139e+07	2.23272e+07	2.51682e+07	2.67104e+07	2.71698e+07	2.67568e+07	2.58543e+07	2.51578e+07	2.2974e+07	2.77849e+07	0	3.08165e+07	2.23846e+07	2.29263e+07	2.23473e+07	2.63026e+07	AT1G78820.1
	extracellular	1.97767e+07	3.04302e+07	2.19072e+07	0	0	0	1.94693e+07	0	0	0	1.35717e+07	1.71595e+07	1.58678e+07	0	0	0	0	0	AT2G16430.2
	extracellular	2.11991e+07	2.07197e+07	2.05025e+07	0	2.44919e+07	2.35023e+07	2.29772e+07	0	2.8995e+07	2.73019e+07	2.08349e+07	2.56526e+07	1.83859e+07	2.62916e+07	2.07772e+07	1.77142e+07	1.94963e+07	1.8706e+07	AT3G02110.1
	extracellular	0	0	0	0	3.09021e+07	2.32786e+07	0	0	0	1.97274e+07	0	2.88067e+07	3.2074e+07	4.24541e+07	2.64672e+07	0	2.13362e+07	3.51714e+07	AT3G04720.1
	extracellular	5.00789e+07	3.51227e+07	4.29127e+07	9.53084e+07	8.71079e+07	7.28841e+07	6.51021e+07	9.73785e+07	4.85645e+07	7.37991e+07	1.16326e+08	6.88522e+07	9.20491e+07	8.37915e+07	1.23874e+08	5.31512e+07	6.11903e+07	1.3446e+08	AT3G08030.1
	extracellular	3.60076e+07	4.21141e+07	5.5516e+07	3.10653e+07	4.82625e+07	4.40061e+07	5.82559e+07	3.17708e+07	5.05532e+07	5.22164e+07	3.73758e+07	3.52593e+07	3.04534e+07	2.60395e+07	2.12565e+07	2.74595e+07	3.58334e+07	3.39286e+07	AT3G10740.1
	extracellular	7.80881e+07	8.38496e+07	1.45032e+08	5.18234e+07	6.53009e+07	5.79177e+07	1.01542e+08	0	9.28244e+07	6.15604e+07	3.63739e+07	7.64175e+07	2.35415e+07	5.53239e+07	0	3.54627e+07	6.10547e+07	4.51587e+07	AT3G13750.1
	extracellular	4.80256e+07	5.03818e+07	5.26124e+07	4.08774e+07	4.43153e+07	4.49557e+07	4.65346e+07	4.46482e+07	5.12412e+07	4.18029e+07	5.13834e+07	3.43498e+07	3.84479e+07	4.60948e+07	3.5006e+07	3.06334e+07	2.90634e+07	4.85578e+07	AT3G14067.1
	extracellular	1.15611e+08	1.23497e+08	1.31001e+08	1.2408e+08	1.34646e+08	1.09185e+08	1.51685e+08	8.18455e+07	2.17765e+08	1.06834e+08	1.02206e+08	1.21502e+08	1.18696e+08	1.40179e+08	7.9751e+07	6.38242e+07	6.53145e+07	1.06126e+08	AT3G15356.1
	extracellular	1.33439e+08	1.26311e+08	1.33679e+08	7.86694e+07	1.2892e+08	1.07072e+08	1.43941e+08	9.48011e+07	1.29135e+08	1.27772e+08	1.1451e+08	8.7374e+07	7.94311e+07	8.37218e+07	9.09267e+07	8.56114e+07	1.07235e+08	8.95382e+07	AT3G18080.1
	extracellular	3.42381e+07	3.94111e+07	4.24217e+07	2.59548e+07	2.57648e+07	2.16671e+07	3.4004e+07	2.17272e+07	3.08764e+07	1.95545e+07	1.90225e+07	2.88526e+07	2.12432e+07	2.96864e+07	0	1.94774e+07	0	2.38172e+07	AT3G19390.1
	extracellular	2.36703e+08	2.18143e+08	2.40957e+08	1.88697e+08	1.602e+08	2.01416e+08	2.07524e+08	1.54872e+08	2.29402e+08	1.92489e+08	1.46051e+08	1.55809e+08	1.55399e+08	1.72342e+08	1.24935e+08	1.50856e+08	1.04281e+08	1.65367e+08	AT3G20370.1
	extracellular	3.78154e+08	3.73181e+08	3.61971e+08	2.57715e+08	2.48626e+08	3.29088e+08	3.83327e+08	2.71617e+08	3.34238e+08	3.12829e+08	2.74076e+08	3.50709e+08	2.48247e+08	2.79874e+08	2.34579e+08	2.21066e+08	3.1138e+08	2.62948e+08	AT3G20820.1
	extracellular	1.24989e+07	1.58294e+07	1.19309e+07	0	1.2212e+07	9.59665e+06	1.51982e+07	0	1.42929e+07	0	0	1.57037e+07	0	0	1.38848e+07	0	0	0	AT3G21770.1
	extracellular	6.34713e+07	6.09786e+07	7.23054e+07	5.0669e+07	4.15458e+07	5.13372e+07	5.70768e+07	4.19248e+07	5.57937e+07	6.03772e+07	3.60027e+07	5.20827e+07	4.22164e+07	4.30169e+07	3.96523e+07	4.39238e+07	4.66832e+07	0	AT3G47800.1
	extracellular	1.43194e+08	1.57143e+08	1.64225e+08	1.82118e+08	2.02087e+08	2.11532e+08	1.83754e+08	1.32756e+08	2.47319e+08	1.61583e+08	1.65815e+08	2.14574e+08	1.64978e+08	1.92729e+08	1.10817e+08	1.62899e+08	1.76012e+08	1.89694e+08	AT3G49120.1
	extracellular	2.97044e+08	2.98695e+08	2.9884e+08	3.0119e+08	2.36752e+08	2.82035e+08	2.49731e+08	2.58592e+08	3.12699e+08	2.87682e+08	2.1966e+08	3.45306e+08	2.23748e+08	2.75543e+08	2.19676e+08	2.20943e+08	1.83093e+08	2.50199e+08	AT3G54400.1
	extracellular	2.20733e+07	1.99987e+07	1.78473e+07	2.44902e+07	2.34194e+07	2.37463e+07	2.55745e+07	3.51422e+07	2.18147e+07	2.32883e+07	2.48699e+07	0	2.65296e+07	2.39613e+07	3.40582e+07	2.93224e+07	0	2.78351e+07	AT3G61820.1
	extracellular	0	0	0	0	0	3.32603e+07	0	0	0	3.14379e+07	2.71867e+07	0	2.82315e+07	0	0	2.2866e+07	2.73531e+07	2.20336e+07	AT4G12880.1
	extracellular	1.49255e+08	1.45879e+08	1.63464e+08	1.62741e+08	1.6174e+08	1.48872e+08	1.69887e+08	1.33568e+08	1.75659e+08	1.42937e+08	1.34078e+08	1.20287e+08	1.34348e+08	1.39976e+08	1.03711e+08	1.15059e+08	1.09815e+08	1.40598e+08	AT4G19410.1
	extracellular	5.15511e+07	5.34468e+07	5.49113e+07	4.61715e+07	5.12838e+07	5.02249e+07	5.06023e+07	5.15547e+07	5.30519e+07	5.443e+07	4.60724e+07	4.82558e+07	4.62067e+07	4.4537e+07	4.14681e+07	4.29841e+07	4.14854e+07	4.65798e+07	AT4G22010.1
	extracellular	2.0701e+07	1.47325e+07	1.928e+07	0	0	0	1.90898e+07	0	1.3807e+07	0	0	0	0	0	0	0	1.72764e+07	1.7268e+07	AT4G29680.1
	extracellular	7.31371e+07	7.79746e+07	7.95082e+07	4.07162e+07	6.59834e+07	5.66825e+07	8.11901e+07	0	7.83049e+07	4.70764e+07	4.62869e+07	6.4228e+07	2.98432e+07	5.19385e+07	0	3.17664e+07	4.29335e+07	3.64799e+07	AT4G30270.1
	extracellular	2.82785e+07	3.06588e+07	3.69149e+07	0	2.03384e+07	2.35741e+07	3.9721e+07	2.80948e+07	3.4376e+07	2.95653e+07	2.80734e+07	0	0	2.38403e+07	0	0	2.74062e+07	2.32883e+07	AT4G36195.1
	extracellular	2.22002e+08	2.37738e+08	2.18628e+08	1.63012e+08	1.78841e+08	1.85726e+08	1.88894e+08	1.94191e+08	2.2717e+08	2.06576e+08	1.50261e+08	1.85289e+08	1.54186e+08	1.84507e+08	1.79387e+08	1.61303e+08	1.88697e+08	1.66564e+08	AT5G07030.1
	extracellular	2.37315e+07	2.27869e+07	2.27679e+07	1.87346e+07	2.02877e+07	2.03708e+07	2.06423e+07	0	2.78254e+07	2.11756e+07	2.09682e+07	2.36003e+07	2.01601e+07	2.03708e+07	1.47468e+07	1.5213e+07	2.07053e+07	2.24405e+07	AT5G08380.1
	extracellular	1.82033e+07	1.88074e+07	2.49165e+07	0	0	2.06294e+07	1.76345e+07	0	1.93872e+07	1.69279e+07	0	0	1.33682e+07	0	0	0	0	1.65646e+07	AT5G10560.1
	extracellular	2.15502e+07	0	1.4797e+07	0	2.87947e+07	2.47376e+07	2.25715e+07	2.85206e+07	2.62534e+07	2.80656e+07	2.25653e+07	3.61076e+07	3.27956e+07	3.30879e+07	3.52862e+07	2.75988e+07	0	3.02032e+07	AT5G17820.1
	extracellular	8.21809e+07	8.76226e+07	8.48846e+07	6.61437e+07	6.86378e+07	6.97312e+07	8.88889e+07	7.40913e+07	7.95743e+07	7.73608e+07	6.53824e+07	5.57976e+07	5.72075e+07	6.2316e+07	7.69384e+07	7.16518e+07	8.28558e+07	5.83286e+07	AT5G20950.1
	extracellular	2.54167e+08	2.43087e+08	2.29068e+08	2.72353e+08	2.97353e+08	2.77171e+08	2.88421e+08	2.6077e+08	2.52324e+08	3.25301e+08	2.78114e+08	2.0505e+08	2.74837e+08	2.38085e+08	2.68715e+08	2.2747e+08	2.9263e+08	2.53903e+08	AT5G25460.1
	extracellular	5.99797e+08	5.9851e+08	5.55727e+08	4.87423e+08	4.43175e+08	4.57089e+08	6.1996e+08	4.95497e+08	6.70471e+08	4.13755e+08	3.85859e+08	4.56456e+08	4.38591e+08	4.47e+08	4.15047e+08	3.90244e+08	2.75734e+08	4.56931e+08	AT5G26280.1
	extracellular	4.64596e+08	5.32018e+08	5.98095e+08	3.30597e+08	3.20045e+08	3.34168e+08	4.13697e+08	2.10712e+08	4.42254e+08	3.4778e+08	2.55067e+08	3.62423e+08	2.06247e+08	3.27269e+08	1.23138e+08	2.08071e+08	3.8677e+08	2.5759e+08	AT5G49360.1
	extracellular	1.28394e+08	1.37152e+08	1.42838e+08	1.14296e+08	1.10013e+08	1.12848e+08	1.35592e+08	8.85875e+07	1.31912e+08	1.11866e+08	9.11159e+07	1.22823e+08	7.78989e+07	8.95506e+07	7.01821e+07	8.22721e+07	1.09762e+08	9.26508e+07	AT5G57655.2
	extracellular	3.60151e+07	3.83946e+07	3.75862e+07	0	2.50221e+07	2.82628e+07	3.856e+07	0	4.23835e+07	3.70919e+07	2.39347e+07	0	0	3.08251e+07	0	2.79123e+07	2.79259e+07	2.37085e+07	AT5G63810.1
	extracellular	1.26495e+08	1.54958e+08	1.37819e+08	8.1252e+07	1.89169e+08	1.40423e+08	2.11005e+08	1.02078e+08	1.42195e+08	1.32839e+08	5.82357e+07	1.55776e+08	6.76882e+07	1.37476e+08	1.18155e+08	4.19044e+07	4.96469e+07	8.91851e+07	AT5G64100.1
	extracellular	1.35611e+08	1.4768e+08	1.63034e+08	1.64841e+08	1.88136e+08	1.12426e+08	2.30166e+08	9.36451e+07	2.02859e+08	5.93646e+07	3.90008e+07	2.71598e+08	7.85931e+07	1.08664e+08	0	3.13161e+07	2.77311e+07	9.84713e+07	AT5G64120.1
	extracellular	8.85445e+07	9.20363e+07	6.31203e+07	3.17048e+07	5.11524e+07	5.45434e+07	7.42867e+07	3.11343e+07	7.90795e+07	6.15946e+07	5.90282e+07	5.58673e+07	4.15372e+07	6.67146e+07	2.85899e+07	3.61352e+07	3.62254e+07	4.57954e+07	AT5G64260.1
	extracellular, cytosol	6.39615e+07	6.09406e+07	6.46793e+07	8.44503e+07	7.15625e+07	7.11865e+07	7.32792e+07	8.08419e+07	6.82724e+07	5.96079e+07	6.28147e+07	5.58944e+07	6.34097e+07	5.96658e+07	7.25464e+07	7.29397e+07	6.26582e+07	6.9053e+07	AT3G59920.1
	extracellular	7.63317e+09	7.84216e+09	7.96979e+09	6.67658e+09	7.46762e+09	7.73153e+09	8.14891e+09	5.98461e+09	8.22837e+09	7.47357e+09	6.71296e+09	7.69256e+09	6.50727e+09	7.65141e+09	5.58876e+09	5.77363e+09	5.82085e+09	6.79944e+09
	golgi	5.03434e+07	4.48467e+07	4.77766e+07	2.59279e+07	2.43497e+07	3.35172e+07	3.73162e+07	2.90533e+07	3.38769e+07	3.37831e+07	2.88967e+07	3.01134e+07	2.18117e+07	2.51665e+07	0	2.29231e+07	1.62834e+07	2.1283e+07	AT2G30520.1
	golgi	1.39649e+07	1.17618e+07	1.26822e+07	0	1.29057e+07	0	0	0	1.40484e+07	0	0	0	0	0	0	0	0	0	AT2G03750.1
	golgi	0	0	0	0	5.38185e+07	4.10876e+07	0	0	0	5.6506e+07	4.26369e+07	5.24667e+07	4.02699e+07	3.38183e+07	0	4.22076e+07	4.64637e+07	3.83148e+07	AT3G18820.1
	golgi	0	0	0	2.68813e+07	2.27585e+07	2.37677e+07	2.27664e+07	3.91823e+07	0	0	1.92733e+07	1.84651e+07	2.70645e+07	0	3.76018e+07	3.94959e+07	0	2.20275e+07	AT1G12000.1
	golgi	0	0	0	0	2.16011e+07	0	0	0	0	0	2.8993e+07	2.71077e+07	3.01739e+07	3.03733e+07	2.8483e+07	2.47204e+07	0	3.29757e+07	AT1G24020.1
	golgi	1.80526e+07	1.99364e+07	2.38602e+07	2.08277e+07	1.84843e+07	2.32786e+07	2.70758e+07	2.58489e+07	3.06503e+07	2.5989e+07	2.30059e+07	3.51105e+07	2.30794e+07	2.02231e+07	2.46896e+07	2.44698e+07	2.18087e+07	2.33659e+07	AT3G43300.1
	golgi	1.6853e+07	1.94761e+07	2.16851e+07	1.76737e+07	2.37266e+07	2.2686e+07	0	0	0	0	1.9268e+07	0	0	0	0	0	0	1.80576e+07	AT4G24510.1
	golgi	2.85028e+07	2.76275e+07	2.5555e+07	3.39192e+07	3.312e+07	2.57506e+07	2.47925e+07	4.19451e+07	2.88626e+07	3.13769e+07	2.75472e+07	3.36173e+07	3.24362e+07	3.0153e+07	3.09879e+07	3.51178e+07	3.53009e+07	2.97688e+07	AT5G05010.1
	golgi	0	0	0	0	0	1.1974e+07	0	1.37412e+07	0	0	1.19342e+07	0	1.49994e+07	1.28717e+07	1.33099e+07	0	0	1.55413e+07	AT5G46750.1
	golgi, plasma membrane	1.62361e+07	0	0	0	2.41346e+07	2.35023e+07	0	2.66457e+07	0	2.49632e+07	2.34844e+07	2.63792e+07	2.76179e+07	2.54595e+07	2.86752e+07	2.58256e+07	2.58812e+07	2.13126e+07	AT1G16920.1
	golgi, vacuole	1.46122e+08	1.60556e+08	1.59369e+08	1.58203e+08	1.41458e+08	1.43821e+08	1.48234e+08	1.36384e+08	1.42264e+08	1.43284e+08	1.28768e+08	1.36564e+08	1.23685e+08	1.23403e+08	1.35988e+08	1.35762e+08	1.51464e+08	1.18171e+08	AT3G42050.1
	golgi, vacuole	1.98973e+08	2.21173e+08	2.20408e+08	2.16907e+08	2.06405e+08	2.08374e+08	2.27391e+08	1.68526e+08	2.21895e+08	2.08143e+08	2.07035e+08	2.28133e+08	1.80835e+08	1.65942e+08	1.89707e+08	2.07667e+08	2.31815e+08	1.86061e+08	AT1G12840.1
	golgi, vacuole	8.67146e+08	1.00818e+09	9.52207e+08	9.30867e+08	9.22837e+08	8.00929e+08	9.5069e+08	8.34537e+08	8.97664e+08	8.71968e+08	7.8952e+08	7.66494e+08	7.70116e+08	7.77787e+08	8.34305e+08	8.51304e+08	9.44189e+08	8.02652e+08	AT1G78900.1
	golgi	1.35619e+09	1.51355e+09	1.46354e+09	1.43121e+09	1.5056e+09	1.35869e+09	1.43827e+09	1.31586e+09	1.36926e+09	1.39601e+09	1.35036e+09	1.35445e+09	1.29209e+09	1.2452e+09	1.32375e+09	1.40949e+09	1.47321e+09	1.32953e+09
	mitochondrion	2.40523e+08	2.63842e+08	2.48971e+08	9.20236e+07	1.85842e+08	1.8729e+08	1.73433e+08	1.39047e+08	2.17298e+08	1.74349e+08	1.63623e+08	1.11402e+08	1.23326e+08	1.61437e+08	1.43612e+08	1.57415e+08	2.09271e+08	1.72068e+08	AT2G05710.1
	mitochondrion	7.79908e+07	8.88827e+07	1.05035e+08	5.35432e+07	3.92775e+07	4.54287e+07	6.14837e+07	4.33131e+07	7.16916e+07	4.58049e+07	4.34755e+07	4.18957e+07	3.31982e+07	4.56655e+07	0	3.99779e+07	4.5093e+07	4.8882e+07	AT2G14170.1
	mitochondrion	1.52095e+08	1.79785e+08	1.62639e+08	1.32306e+08	1.27586e+08	1.2366e+08	1.32517e+08	1.16868e+08	1.41155e+08	1.25943e+08	1.12138e+08	8.63804e+07	1.04992e+08	1.23292e+08	1.04774e+08	1.13459e+08	1.3532e+08	1.03109e+08	AT2G30970.1
	mitochondrion	4.29335e+07	3.9392e+07	4.33131e+07	5.5566e+07	5.58944e+07	4.90313e+07	5.80664e+07	6.60612e+07	4.96262e+07	4.91913e+07	4.44907e+07	5.00095e+07	4.47753e+07	4.22632e+07	7.41272e+07	7.71039e+07	8.11394e+07	4.48996e+07	AT1G51980.1
	mitochondrion	0	0	0	0	6.12243e+07	7.90795e+07	0	0	0	5.37328e+07	6.94899e+07	4.37264e+07	1.00193e+08	8.53862e+07	5.12128e+07	5.80825e+07	5.64512e+07	8.55462e+07	AT1G32470.1
	mitochondrion	5.24221e+08	6.18115e+08	5.37877e+08	6.56082e+08	3.49351e+08	5.30803e+08	5.77242e+08	6.18887e+08	4.55224e+08	3.20045e+08	4.57977e+08	4.43789e+08	5.85056e+08	6.30666e+08	5.01822e+08	5.12118e+08	5.03041e+08	3.18628e+08	AT1G53240.1
	mitochondrion	2.15932e+08	2.06505e+08	2.30677e+08	2.15558e+08	1.60067e+08	1.75027e+08	1.97312e+08	1.8716e+08	2.07624e+08	1.57208e+08	1.62088e+08	1.59745e+08	1.69135e+08	1.85687e+08	1.48563e+08	1.88684e+08	1.37542e+08	1.79002e+08	AT3G22200.2
	mitochondrion	3.30529e+08	3.81419e+08	3.86609e+08	4.00742e+08	3.19247e+08	3.0671e+08	3.70809e+08	4.39626e+08	3.44947e+08	3.13024e+08	3.2149e+08	2.93157e+08	3.33613e+08	3.10087e+08	4.01437e+08	3.81207e+08	3.30804e+08	3.65197e+08	AT3G23990.1
	mitochondrion	0	0	0	0	5.11915e+07	4.16265e+07	0	0	0	3.67209e+07	3.96001e+07	5.00338e+07	5.01032e+07	4.24982e+07	4.9968e+07	4.1099e+07	5.58634e+07	4.45988e+07	AT3G62530.1
	mitochondrion	0	0	0	0	5.08449e+07	5.61118e+07	0	0	0	5.92742e+07	5.33358e+07	9.42703e+07	8.60755e+07	6.44064e+07	6.58646e+07	5.35655e+07	6.41746e+07	8.41757e+07	AT4G11010.1
	mitochondrion	5.76613e+07	6.95284e+07	6.70717e+07	6.86616e+07	6.30066e+07	6.0035e+07	7.49279e+07	6.95622e+07	7.72001e+07	5.24922e+07	5.22056e+07	4.89871e+07	6.26104e+07	6.08309e+07	5.85798e+07	7.32284e+07	5.68753e+07	7.5916e+07	AT4G26970.1
	mitochondrion	0	0	0	0	6.22081e+07	4.7674e+07	0	0	0	4.4881e+07	7.05039e+07	1.24434e+08	6.62584e+07	8.22721e+07	6.43484e+07	3.77324e+07	6.33438e+07	7.41632e+07	AT4G40030.2
	mitochondrion	3.99384e+08	4.90372e+08	5.38884e+08	3.88813e+08	4.88336e+08	4.33874e+08	5.2849e+08	2.77825e+08	5.44479e+08	3.21914e+08	3.26272e+08	3.91436e+08	3.23816e+08	3.51488e+08	2.72051e+08	3.6132e+08	3.68937e+08	3.36983e+08	AT5G07440.1
	mitochondrion	0	0	0	0	3.28502e+07	3.64926e+07	0	0	0	3.40984e+07	2.84239e+07	4.59927e+07	2.84988e+07	2.07298e+07	2.38502e+07	3.04154e+07	3.12229e+07	0	AT5G10860.1
	mitochondrion	1.59701e+08	1.85584e+08	2.13358e+08	2.17268e+08	1.86177e+08	1.43602e+08	1.9907e+08	1.12161e+08	2.06576e+08	1.18261e+08	1.2733e+08	1.29144e+08	1.26617e+08	1.70441e+08	8.29995e+07	1.30711e+08	1.74772e+08	1.1038e+08	AT5G14780.1
	mitochondrion	5.49837e+07	6.69138e+07	9.9839e+07	0	3.32465e+07	4.26044e+07	5.979e+07	0	6.50705e+07	3.28776e+07	1.94842e+07	6.24371e+07	2.06466e+07	3.29734e+07	0	2.38304e+07	3.61652e+07	0	AT1G03090.2
	mitochondrion	2.00737e+07	2.164e+07	2.02652e+07	3.35637e+07	2.53978e+07	2.32883e+07	2.25527e+07	2.85324e+07	2.56668e+07	2.0887e+07	2.23427e+07	0	2.37068e+07	1.53475e+07	2.54983e+07	2.34145e+07	2.4215e+07	2.30282e+07	AT1G24180.1
	mitochondrion	1.65413e+08	1.67629e+08	1.74312e+08	1.44621e+08	1.43502e+08	1.51969e+08	1.60912e+08	1.33874e+08	1.86565e+08	1.42551e+08	1.5989e+08	1.44821e+08	1.47813e+08	1.32379e+08	1.37876e+08	1.37142e+08	1.72749e+08	1.5393e+08	AT1G50200.1
	mitochondrion	1.77581e+08	1.92569e+08	2.29116e+08	1.43433e+08	2.22665e+08	1.7418e+08	2.20775e+08	1.22831e+08	2.02564e+08	2.15812e+08	2.14366e+08	9.73448e+07	1.46772e+08	1.52941e+08	1.31747e+08	1.8672e+08	2.59471e+08	1.91053e+08	AT1G63770.5
	mitochondrion	7.59566e+08	8.23504e+08	8.72633e+08	8.07172e+08	6.77009e+08	6.45079e+08	7.21738e+08	7.03756e+08	7.78326e+08	7.54372e+08	7.01662e+08	6.66255e+08	6.17772e+08	6.91858e+08	6.04053e+08	7.08111e+08	7.90999e+08	7.66069e+08	AT1G63940.2
	mitochondrion	0	0	0	0	2.55426e+07	2.36379e+07	0	0	0	0	2.36822e+07	0	2.16026e+07	1.5619e+07	2.76332e+07	2.65462e+07	3.67159e+07	0	AT2G21870.1
	mitochondrion	0	0	0	0	1.86879e+07	1.78188e+07	0	0	0	1.80901e+07	1.94275e+07	0	1.58513e+07	1.56114e+07	1.35745e+07	0	1.65635e+07	1.3154e+07	AT2G33255.1
	mitochondrion	1.08702e+08	8.97246e+07	5.69463e+07	0	1.30584e+08	1.02298e+08	1.07884e+08	1.65184e+08	9.23366e+07	1.21056e+08	1.13334e+08	8.88951e+07	1.32159e+08	1.22754e+08	1.70264e+08	1.45556e+08	1.52412e+08	1.21098e+08	AT3G01280.1
	mitochondrion	0	0	0	0	3.46632e+07	2.94426e+07	0	0	0	3.2034e+07	3.48004e+07	0	3.09879e+07	3.38394e+07	2.82491e+07	3.01447e+07	3.68408e+07	3.03628e+07	AT3G06050.1
	mitochondrion	2.27758e+07	2.04983e+07	2.3842e+07	0	1.39098e+07	1.31303e+07	2.17815e+07	0	2.26154e+07	1.52362e+07	0	1.83821e+07	0	1.33839e+07	0	0	1.51163e+07	1.35051e+07	AT3G06850.1
	mitochondrion	0	0	0	0	1.80676e+07	2.15637e+07	0	0	0	2.09435e+07	2.08797e+07	0	1.79614e+07	1.91614e+07	2.0858e+07	2.54454e+07	2.05452e+07	0	AT3G56070.1
	mitochondrion	0	0	1.52637e+07	0	1.55122e+07	1.41382e+07	1.85138e+07	1.94626e+07	1.99184e+07	0	0	0	2.34226e+07	1.8119e+07	1.96156e+07	2.02273e+07	1.33145e+07	0	AT3G59760.1
	mitochondrion	0	0	0	0	1.42484e+07	0	0	2.88326e+07	0	0	1.45176e+07	0	1.86245e+07	1.97452e+07	2.05196e+07	1.87229e+07	2.62461e+07	0	AT4G02580.1
	mitochondrion	3.17907e+07	3.38558e+07	3.44619e+07	3.72671e+07	3.44691e+07	3.59952e+07	3.98451e+07	3.86268e+07	4.03034e+07	3.04851e+07	3.34221e+07	4.26162e+07	3.73369e+07	2.94528e+07	3.49164e+07	3.90143e+07	3.23665e+07	2.32496e+07	AT4G35260.1
	mitochondrion	3.0793e+07	2.85206e+07	3.21653e+07	2.9294e+07	3.16434e+07	3.5754e+07	3.92857e+07	3.4269e+07	3.59005e+07	3.39686e+07	3.63109e+07	3.40346e+07	3.87448e+07	2.91845e+07	3.82803e+07	3.60776e+07	3.59727e+07	2.94957e+07	AT5G08300.1
	mitochondrion	2.09203e+07	2.2321e+07	2.74804e+07	1.79055e+07	2.69242e+07	2.22053e+07	2.73133e+07	9.90757e+06	2.3473e+07	3.05295e+07	2.88346e+07	1.56819e+07	1.54757e+07	1.52955e+07	1.77203e+07	2.77753e+07	5.55776e+07	1.98963e+07	AT5G14590.1
	mitochondrion	0	0	1.3477e+07	1.85588e+07	1.90106e+07	1.54307e+07	1.78584e+07	1.64936e+07	0	2.02835e+07	1.38061e+07	0	1.56624e+07	0	2.00904e+07	1.76517e+07	1.49444e+07	0	AT5G26780.3
	mitochondrion	2.07226e+07	1.58832e+07	2.36101e+07	1.44885e+07	1.70776e+07	0	0	0	1.44774e+07	0	0	0	0	0	0	1.49485e+07	1.93362e+07	0	AT5G41970.1
	mitochondrion	3.55735e+07	2.42436e+07	1.58305e+07	0	3.79896e+07	3.78896e+07	3.10115e+07	5.31881e+07	2.91926e+07	3.81638e+07	3.38652e+07	4.86319e+07	4.44321e+07	3.99502e+07	4.81222e+07	4.7886e+07	4.20354e+07	2.92169e+07	AT5G67500.2
	mitochondrion	0	0	0	0	2.42369e+07	2.51927e+07	0	0	0	2.41313e+07	2.37793e+07	0	2.62025e+07	2.09537e+07	2.41547e+07	2.39297e+07	2.89709e+07	0	ATMG00070.1
	mitochondrion, plastid	6.59788e+07	6.39881e+07	6.60566e+07	6.01099e+07	5.29894e+07	5.56817e+07	5.54237e+07	6.25497e+07	6.00017e+07	6.08056e+07	5.30372e+07	5.54199e+07	4.13161e+07	5.72829e+07	6.02184e+07	5.09684e+07	1.55184e+08	6.78573e+07	AT1G74260.1
	mitochondrion, plastid	4.03194e+08	4.45793e+08	5.18332e+08	3.6583e+08	3.62649e+08	3.80178e+08	4.00243e+08	3.63959e+08	4.49392e+08	4.33513e+08	4.279e+08	3.49617e+08	3.44517e+08	3.56271e+08	3.19137e+08	3.47852e+08	7.5925e+08	4.26509e+08	AT3G19170.1
	mitochondrion	4.11904e+09	4.54051e+09	4.75807e+09	3.95281e+09	4.21313e+09	4.18392e+09	4.31828e+09	3.85198e+09	4.36162e+09	3.95268e+09	4.06778e+09	3.73854e+09	4.01928e+09	4.20927e+09	3.80574e+09	4.20808e+09	5.05884e+09	3.95197e+09
	nucleus	0	0	0	0	7.25816e+07	7.58634e+07	0	0	0	7.68371e+07	8.51498e+07	1.65746e+08	1.05568e+08	8.27927e+07	1.06325e+08	8.77503e+07	6.75522e+07	1.07034e+08	AT1G09200.1
	nucleus	0	0	0	0	3.34476e+07	3.92394e+07	0	0	0	2.14876e+07	2.22037e+07	1.90225e+07	4.18754e+07	2.34096e+07	2.63445e+07	2.57309e+07	3.69533e+07	2.62734e+07	AT1G17880.1
	nucleus	4.03594e+07	3.67566e+07	4.64154e+07	3.3587e+07	3.99502e+07	4.72693e+07	5.42192e+07	4.65604e+07	5.5817e+07	5.32656e+07	5.16012e+07	6.74633e+07	3.66345e+07	3.99336e+07	3.81003e+07	5.3273e+07	5.66157e+07	3.96468e+07	AT2G16950.1
	nucleus	0	0	0	0	1.08815e+08	5.4691e+07	0	0	0	7.61426e+07	9.96178e+07	7.31574e+07	1.06185e+08	5.61234e+07	6.26539e+07	9.09645e+07	7.98617e+07	7.68584e+07	AT2G21660.1
	nucleus	0	0	0	0	2.99919e+08	2.75734e+08	0	7.68052e+07	0	2.83191e+08	3.69731e+08	2.69685e+08	3.49302e+08	3.18253e+08	2.77594e+08	2.92832e+08	2.70284e+08	3.2476e+08	AT3G46030.1
	nucleus	1.75176e+07	2.81299e+07	2.52416e+07	0	2.55815e+07	0	2.34991e+07	2.49096e+07	1.86478e+07	0	0	0	0	0	2.2675e+07	0	2.73929e+07	0	AT3G57890.2
	nucleus	0	0	0	0	1.49172e+08	1.31702e+08	0	0	0	1.51202e+08	1.9177e+08	1.68072e+08	2.28719e+08	1.78259e+08	2.43999e+08	1.61931e+08	1.89918e+08	2.46276e+08	AT4G39260.1
	nucleus	2.40095e+07	2.65388e+07	2.41798e+07	2.65462e+07	3.0407e+07	2.48424e+07	2.92534e+07	3.13269e+07	2.82785e+07	2.87369e+07	2.38122e+07	0	3.47715e+07	2.87628e+07	0	2.87229e+07	2.37644e+07	2.57327e+07	AT1G07370.1
	nucleus	1.86517e+07	1.85575e+07	2.12948e+07	2.27853e+07	3.51519e+07	2.40378e+07	2.7488e+07	2.49546e+07	2.68534e+07	2.3306e+07	2.43852e+07	0	1.65945e+07	1.86646e+07	2.52346e+07	0	3.64926e+07	1.78337e+07	AT1G48410.2
	nucleus	0	0	0	0	1.77954e+07	2.04047e+07	0	0	0	1.1384e+07	1.21529e+07	0	1.63467e+07	1.0357e+07	0	1.29191e+07	1.78646e+07	1.95207e+07	AT1G52740.1
	nucleus	0	0	0	0	7.05968e+07	1.29682e+08	0	0	0	0	1.20729e+08	1.63204e+08	1.47343e+08	1.00033e+08	1.17054e+08	9.63713e+07	1.31702e+08	7.37633e+07	AT1G54690.1
	nucleus	0	0	0	0	0	0	0	0	0	0	0	0	2.19513e+07	0	1.94788e+07	1.96034e+07	2.91158e+07	1.5538e+07	AT1G73230.1
	nucleus	4.2272e+07	4.72627e+07	4.45864e+07	4.17276e+07	2.8989e+07	4.00389e+07	4.01919e+07	4.90075e+07	3.83361e+07	4.22486e+07	3.31453e+07	3.68535e+07	3.35521e+07	3.7866e+07	3.65381e+07	3.75966e+07	4.65733e+07	3.52031e+07	AT1G76010.1
	nucleus	1.44754e+07	2.50343e+07	2.12786e+07	0	0	1.29936e+07	0	0	1.97165e+07	0	0	0	2.04926e+07	1.33654e+07	0	0	0	1.8197e+07	AT3G05900.1
	nucleus	8.05343e+07	7.09304e+07	6.75944e+07	3.94713e+07	1.1309e+08	8.65002e+07	8.89074e+07	9.21576e+07	8.56827e+07	1.03024e+08	9.71156e+07	6.8576e+07	8.84035e+07	7.69011e+07	9.45255e+07	9.792e+07	1.50293e+08	9.55068e+07	AT3G12390.1
	nucleus	0	0	0	0	0	0	1.19848e+07	1.05169e+07	1.038e+07	0	0	0	0	0	0	0	0	1.21336e+07	AT3G54540.1
	nucleus	1.61128e+07	1.8501e+07	1.72896e+07	1.5683e+07	1.8119e+07	0	2.13702e+07	0	2.03398e+07	1.67273e+07	1.45882e+07	0	1.85665e+07	1.59461e+07	1.83974e+07	1.90185e+07	2.07729e+07	2.10877e+07	AT3G55220.1
	nucleus	2.92366e+08	4.15623e+08	3.66211e+08	4.15565e+08	3.95609e+08	3.73077e+08	4.33934e+08	5.25713e+08	3.87011e+08	3.71246e+08	3.51951e+08	4.26036e+08	4.58771e+08	4.40388e+08	4.72127e+08	5.12402e+08	4.93714e+08	4.65143e+08	AT3G62250.1
	nucleus	4.18464e+07	4.668e+07	5.06444e+07	5.75814e+07	5.24886e+07	5.36175e+07	5.66314e+07	6.78102e+07	5.67454e+07	4.80456e+07	4.723e+07	4.55232e+07	4.95163e+07	4.8838e+07	5.64081e+07	5.12092e+07	3.98617e+07	5.86042e+07	AT4G34110.1
	nucleus	8.85937e+07	9.15464e+07	9.48668e+07	1.00715e+08	8.45792e+07	9.14703e+07	1.03992e+08	1.08011e+08	9.99221e+07	9.07692e+07	8.44094e+07	5.99227e+07	9.13436e+07	7.67041e+07	9.98321e+07	9.91013e+07	9.80151e+07	9.10844e+07	AT5G09900.3
	nucleus	1.60367e+08	1.68632e+08	1.82586e+08	1.85109e+08	2.18992e+08	1.87836e+08	2.20148e+08	2.0888e+08	2.09315e+08	1.98491e+08	1.68351e+08	1.85173e+08	1.87953e+08	1.7037e+08	2.10829e+08	1.83118e+08	2.5385e+08	1.6368e+08	AT5G11200.2
	nucleus	6.94321e+07	6.22081e+07	4.2871e+07	9.97422e+07	9.05995e+07	7.86749e+07	6.55503e+07	1.21577e+08	6.44376e+07	7.51307e+07	9.1502e+07	4.72202e+07	1.09329e+08	8.48258e+07	1.08574e+08	1.12216e+08	1.11147e+08	8.75376e+07	AT5G47210.1
	nucleus	3.15295e+07	3.37293e+07	3.18414e+07	3.78503e+07	4.09171e+07	3.0975e+07	4.34725e+07	5.14547e+07	4.06767e+07	4.70503e+07	3.79422e+07	0	3.95589e+07	2.79336e+07	5.482e+07	5.2474e+07	1.58972e+08	3.69175e+07	AT5G52470.1
	nucleus, cytosol	2.54383e+07	0	0	0	4.48747e+07	4.19771e+07	0	2.73701e+07	0	3.96715e+07	4.15602e+07	3.99585e+07	4.25631e+07	4.88447e+07	4.31453e+07	4.77071e+07	4.19829e+07	4.71678e+07	AT1G56450.1
	nucleus, cytosol	0	0	0	0	1.14574e+08	8.22322e+07	0	1.53305e+07	0	8.36928e+07	9.34311e+07	1.01507e+08	1.38624e+08	9.32241e+07	1.84507e+08	1.41645e+08	1.86345e+08	1.20262e+08	AT1G67430.1
	nucleus, cytosol	1.17281e+08	1.38451e+08	1.19298e+08	1.22253e+08	9.91356e+07	1.05532e+08	1.10894e+08	1.26556e+08	1.0699e+08	1.02e+08	1.03848e+08	1.07682e+08	9.94453e+07	1.09026e+08	1.22771e+08	1.18696e+08	1.21342e+08	1.21966e+08	AT2G20580.1
	nucleus, cytosol	0	0	0	0	4.83127e+07	4.00029e+07	0	0	0	3.95973e+07	4.07247e+07	3.78765e+07	4.34605e+07	4.16814e+07	2.85166e+07	4.11988e+07	3.97128e+07	4.56401e+07	AT3G60820.1
	nucleus, cytosol	5.24013e+07	6.26843e+07	5.68556e+07	6.50479e+07	4.80556e+07	4.82793e+07	5.71163e+07	6.62263e+07	5.25869e+07	4.28562e+07	4.64733e+07	3.90576e+07	5.09366e+07	4.95747e+07	5.69819e+07	5.35655e+07	5.45547e+07	5.34431e+07	AT4G29040.1
	nucleus, cytosol	3.86154e+08	3.43635e+08	2.50095e+08	2.20072e+08	5.82224e+08	4.38226e+08	3.78784e+08	6.63168e+08	3.77761e+08	4.92586e+08	5.25458e+08	5.74886e+08	5.84772e+08	5.02483e+08	6.64871e+08	6.31716e+08	5.45385e+08	5.77442e+08	AT5G20290.1
	nucleus, cytosol	9.11538e+07	7.24609e+07	8.62248e+07	1.06997e+08	7.5261e+07	6.93215e+07	8.17605e+07	8.04841e+07	6.66545e+07	5.4464e+07	8.26322e+07	5.15797e+07	6.95429e+07	6.2122e+07	5.44904e+07	1.25534e+08	1.16189e+08	8.0579e+07	AT3G04120.1
	nucleus, cytosol	0	0	0	0	4.06683e+07	3.81638e+07	0	0	0	3.77455e+07	4.9671e+07	1.20679e+08	7.01432e+07	5.76653e+07	8.57242e+07	6.03981e+07	7.40143e+07	8.20386e+07	AT3G04400.1
	nucleus	1.6105e+09	1.70736e+09	1.54937e+09	1.59073e+09	2.97991e+09	2.64238e+09	1.8492e+09	2.41882e+09	1.76615e+09	2.6109e+09	2.91119e+09	2.86888e+09	3.30227e+09	2.81435e+09	3.33252e+09	3.25561e+09	3.52024e+09	3.18687e+09
	peroxisome	2.70391e+09	2.86145e+09	2.87198e+09	2.44519e+09	2.04039e+09	2.09936e+09	2.38625e+09	2.07261e+09	2.52441e+09	2.51847e+09	2.48948e+09	2.43487e+09	2.24085e+09	2.51655e+09	1.87248e+09	1.93596e+09	2.12218e+09	2.43893e+09	AT1G23310.1
	peroxisome	7.59633e+07	6.74119e+07	4.93621e+07	5.25577e+07	6.14794e+07	3.67999e+07	5.16012e+07	3.43713e+07	6.46479e+07	4.22164e+07	4.26133e+07	3.84026e+07	4.27138e+07	3.62606e+07	3.97128e+07	4.42907e+07	7.13446e+07	3.41954e+07	AT1G12010.1
	peroxisome	1.87229e+07	2.17785e+07	1.98e+07	2.18253e+07	1.87957e+07	1.98936e+07	2.19315e+07	2.15249e+07	0	0	0	0	1.88244e+07	1.54778e+07	1.59804e+07	1.783e+07	1.66486e+07	1.49175e+07	AT1G16350.1
	peroxisome	9.54869e+07	0	0	0	1.15555e+08	2.49991e+08	3.02934e+07	1.27313e+08	0	1.18302e+08	1.50731e+08	1.54454e+08	2.18537e+08	2.22711e+08	1.05473e+08	1.426e+08	1.67049e+08	7.59265e+07	AT1G19570.1
	peroxisome	0	0	0	0	4.88752e+07	1.05898e+08	0	0	0	4.69851e+07	6.28104e+07	6.62125e+07	8.25978e+07	7.47308e+07	3.26731e+07	3.5754e+07	5.61974e+07	2.70908e+07	AT1G70890.1
	peroxisome	1.83274e+07	0	0	0	1.63147e+08	7.73072e+07	0	7.58686e+07	0	5.92044e+07	9.9673e+07	5.50104e+07	1.52074e+08	7.61109e+07	1.81942e+08	1.67548e+08	1.02653e+08	6.76835e+07	AT1G78370.1
	peroxisome	1.94504e+07	2.27458e+07	1.69867e+07	2.41012e+07	0	2.49234e+07	3.29734e+07	2.07902e+07	0	0	0	0	2.10877e+07	2.53257e+07	0	1.77584e+07	2.57167e+07	0	AT2G22780.1
	peroxisome	2.1631e+07	1.47652e+07	1.81215e+07	1.66417e+07	1.99143e+07	2.37068e+07	2.005e+07	3.10868e+07	2.90574e+07	2.7249e+07	2.76907e+07	2.60125e+07	1.4963e+07	2.02371e+07	2.01475e+07	0	2.76217e+07	2.25966e+07	AT2G39800.1
	peroxisome	3.8769e+07	4.22808e+07	3.67719e+07	3.80686e+07	3.28138e+07	0	3.88659e+07	2.76332e+07	3.50182e+07	0	2.70795e+07	0	2.59512e+07	3.37644e+07	0	0	0	2.92676e+07	AT3G51840.1
	peroxisome	2.56455e+07	0	0	0	8.36522e+07	6.5746e+07	0	0	0	9.28823e+07	9.94936e+07	4.59067e+07	7.06752e+07	7.7538e+07	6.58144e+07	9.60778e+07	9.25481e+07	9.38791e+07	AT3G56240.1
	peroxisome	1.94838e+08	2.24338e+08	2.27344e+08	3.3239e+08	3.04908e+08	2.35116e+08	2.49714e+08	3.18055e+08	2.54008e+08	2.41325e+08	2.7079e+08	2.06448e+08	2.74475e+08	2.31542e+08	2.95401e+08	3.40646e+08	3.40788e+08	2.83427e+08	AT1G35720.1
	peroxisome	1.5559e+09	1.44548e+09	1.42015e+09	1.24699e+09	1.21626e+09	1.31882e+09	1.48478e+09	9.01655e+08	1.32808e+09	1.52303e+09	1.56737e+09	1.17548e+09	1.21609e+09	1.45755e+09	1.09592e+09	1.21356e+09	1.21777e+09	1.4343e+09	AT1G68010.2
	peroxisome	4.04462e+07	6.07634e+07	5.09649e+07	3.48462e+07	0	0	3.8718e+07	3.19099e+07	4.99057e+07	0	2.51892e+07	0	0	6.01558e+07	2.01615e+07	0	0	3.4989e+07	AT1G76180.1
	peroxisome	3.06917e+09	3.13301e+09	2.99166e+09	2.59592e+09	1.94295e+09	2.79248e+09	3.03974e+09	1.84158e+09	2.72215e+09	2.26663e+09	2.31217e+09	2.98917e+09	2.34737e+09	2.82519e+09	1.54494e+09	1.95673e+09	2.17475e+09	1.60954e+09	AT2G13360.1
	peroxisome	6.32592e+08	6.29268e+08	6.27352e+08	4.92006e+08	5.3728e+08	5.69531e+08	5.83962e+08	4.83419e+08	6.00296e+08	5.76482e+08	5.83962e+08	4.57818e+08	5.05032e+08	5.34902e+08	5.02274e+08	4.73339e+08	3.97065e+08	5.82668e+08	AT2G24270.4
	peroxisome	3.59104e+07	4.06091e+07	3.81955e+07	3.47811e+07	3.33088e+07	3.17378e+07	3.51665e+07	3.54136e+07	4.02588e+07	2.89187e+07	2.37661e+07	2.87468e+07	2.32302e+07	2.99178e+07	2.43362e+07	3.24025e+07	3.12445e+07	2.86812e+07	AT2G42790.1
	peroxisome	6.64332e+07	6.12073e+07	6.26278e+07	7.36969e+07	5.62052e+07	5.97983e+07	7.18408e+07	6.5892e+07	7.29043e+07	6.37623e+07	5.82438e+07	7.1226e+07	5.6174e+07	5.68911e+07	5.32582e+07	5.95418e+07	5.50218e+07	6.2247e+07	AT3G01910.1
	peroxisome	1.35351e+07	1.39204e+07	1.52183e+07	0	1.70717e+07	1.06563e+07	1.84447e+07	0	1.44093e+07	1.55822e+07	1.39117e+07	0	0	0	0	1.47683e+07	1.60237e+07	0	AT3G04940.1
	peroxisome	4.77468e+07	6.00267e+07	6.32341e+07	5.23251e+07	5.16584e+07	3.75966e+07	4.81756e+07	5.46834e+07	5.78414e+07	4.30348e+07	3.94822e+07	5.54314e+07	3.09685e+07	3.5023e+07	0	4.88414e+07	5.02075e+07	4.50399e+07	AT3G06860.1
	peroxisome	9.56441e+08	8.59785e+08	8.45424e+08	7.64637e+08	5.20492e+08	6.9426e+08	8.18609e+08	5.80814e+08	7.03902e+08	5.81982e+08	6.43293e+08	8.06165e+08	7.22439e+08	8.13068e+08	5.12437e+08	5.61924e+08	8.66906e+08	5.33828e+08	AT3G14415.2
	peroxisome	5.16099e+09	5.23702e+09	5.15277e+09	4.61889e+09	3.92025e+09	4.40807e+09	4.83075e+09	3.54982e+09	5.07057e+09	4.67623e+09	5.01882e+09	5.14384e+09	4.44951e+09	4.72806e+09	3.57427e+09	3.72373e+09	4.99383e+09	4.34859e+09	AT3G14420.1
	peroxisome	3.77866e+08	3.9814e+08	4.23416e+08	4.42745e+08	4.10214e+08	3.4041e+08	3.44804e+08	3.18518e+08	3.49036e+08	3.45138e+08	3.31814e+08	2.81137e+08	3.34516e+08	3.33567e+08	2.55828e+08	3.50928e+08	3.28359e+08	3.78915e+08	AT3G48990.1
	peroxisome	4.66296e+09	4.56162e+09	4.61154e+09	3.29721e+09	3.2534e+09	3.73743e+09	3.82258e+09	2.46288e+09	4.1455e+09	3.73251e+09	3.58991e+09	3.70853e+09	2.96873e+09	3.66559e+09	2.10533e+09	2.70485e+09	2.75805e+09	3.49223e+09	AT4G35090.1
	peroxisome	2.99448e+07	3.09214e+07	3.08721e+07	0	0	3.22054e+07	2.86414e+07	0	2.89789e+07	0	0	3.39098e+07	0	0	0	0	0	0	AT5G16370.1
	peroxisome	1.38467e+09	1.40683e+09	1.32266e+09	1.45231e+09	1.61267e+09	1.50738e+09	1.289e+09	1.22141e+09	1.34952e+09	1.59024e+09	1.83712e+09	1.22769e+09	1.39122e+09	1.59333e+09	1.51356e+09	1.15496e+09	1.4123e+09	1.63144e+09	AT5G26000.1
	peroxisome	2.12474e+10	2.11934e+10	2.08965e+10	1.80371e+10	1.64613e+10	1.84791e+10	1.92869e+10	1.42773e+10	1.94405e+10	1.85902e+10	1.93154e+10	1.90065e+10	1.7208e+10	1.94635e+10	1.38319e+10	1.5094e+10	1.73243e+10	1.72704e+10
	plasma membrane	5.67021e+07	5.63612e+07	6.26756e+07	6.91583e+07	7.06997e+07	6.49218e+07	6.87664e+07	7.14534e+07	7.73769e+07	6.93792e+07	6.12412e+07	5.7259e+07	6.60749e+07	5.79177e+07	6.8315e+07	6.49984e+07	6.8481e+07	6.90243e+07	AT1G52360.2
	plasma membrane	2.8705e+07	3.53106e+07	3.28639e+07	2.25356e+07	3.22568e+07	2.26499e+07	2.61825e+07	2.61281e+07	3.07781e+07	2.41815e+07	2.51038e+07	2.66771e+07	2.48269e+07	2.9223e+07	0	0	2.39032e+07	2.76256e+07	AT3G02720.1
	plasma membrane	1.70965e+07	2.73341e+07	2.14014e+07	0	1.12031e+07	1.48875e+07	1.43814e+07	0	1.77252e+07	1.56624e+07	0	0	0	0	0	0	2.19452e+07	1.4796e+07	AT3G08510.1
	plasma membrane	2.76715e+07	2.9707e+07	3.13074e+07	2.84929e+07	2.56295e+07	2.29041e+07	2.83295e+07	2.63628e+07	3.39639e+07	2.36871e+07	1.98303e+07	2.50638e+07	2.12668e+07	2.47702e+07	1.54093e+07	2.42722e+07	2.80656e+07	2.66549e+07	AT4G34138.1
	plasma membrane	8.21126e+07	1.02788e+08	8.48611e+07	5.76533e+07	6.14965e+07	6.93407e+07	1.03474e+08	4.36416e+07	5.57203e+07	5.3177e+07	5.77653e+07	6.1586e+07	4.9733e+07	6.52285e+07	5.50561e+07	3.94631e+07	5.12057e+07	4.6114e+07	AT1G03870.1
	plasma membrane	0	0	0	0	2.95776e+07	0	0	0	0	2.28327e+07	2.63939e+07	0	2.15413e+07	0	2.72037e+07	2.52364e+07	2.21346e+07	2.34503e+07	AT1G04750.1
	plasma membrane	6.19628e+07	1.24943e+08	1.34395e+08	4.02225e+07	2.92798e+07	3.05634e+07	6.8481e+07	2.53714e+07	8.32761e+07	2.85859e+07	1.54564e+07	2.38701e+07	3.05401e+07	3.04175e+07	8.16262e+06	2.62279e+07	2.99614e+07	3.52373e+07	AT1G18270.3
	plasma membrane	5.62793e+07	7.29498e+07	7.4793e+07	4.83228e+07	3.74017e+07	5.75455e+07	5.75774e+07	3.52349e+07	5.02667e+07	4.91947e+07	4.5372e+07	5.78294e+07	4.61875e+07	5.0072e+07	3.80238e+07	0	4.30766e+07	2.6729e+07	AT1G30360.1
	plasma membrane	3.27638e+07	4.77203e+07	4.04742e+07	0	2.76141e+07	2.30634e+07	0	0	0	2.42638e+07	2.63939e+07	0	0	3.31798e+07	2.40945e+07	0	2.74024e+07	2.39745e+07	AT1G53210.1
	plasma membrane	1.5331e+09	1.63915e+09	1.83674e+09	7.92151e+08	9.76605e+08	1.24181e+09	1.36079e+09	6.42045e+08	1.44939e+09	1.24345e+09	9.61759e+08	1.06596e+09	7.84392e+08	1.03832e+09	5.4838e+08	6.38185e+08	6.36021e+08	1.00873e+09	AT1G72150.1
	plasma membrane	1.48893e+08	1.59193e+08	1.82295e+08	1.18968e+08	1.41743e+08	1.32544e+08	1.38951e+08	1.17306e+08	1.52486e+08	1.37428e+08	1.18253e+08	1.48501e+08	1.02546e+08	1.12014e+08	7.88769e+07	1.12504e+08	8.90863e+07	1.26565e+08	AT4G12420.1
	plasma membrane	8.33124e+06	9.76711e+06	9.37833e+06	0	0	9.09284e+06	9.11998e+06	0	9.68956e+06	0	0	9.01877e+06	0	0	0	0	0	0	AT5G05890.1
	plasma membrane	1.50108e+07	1.03161e+07	1.24522e+07	0	0	1.14592e+07	1.22332e+07	0	1.45741e+07	1.40143e+07	1.58052e+07	0	0	0	1.41079e+07	0	0	0	AT5G58140.2
	plasma membrane, cytosol	1.338e+08	1.28065e+08	1.33171e+08	1.531e+08	1.43393e+08	1.28403e+08	1.50637e+08	1.48831e+08	1.39714e+08	1.5513e+08	1.41321e+08	1.36744e+08	1.49306e+08	1.08221e+08	1.31921e+08	1.49089e+08	1.3579e+08	1.51003e+08	AT2G36580.1
	plasma membrane, cytosol	6.45583e+07	6.4108e+07	6.86711e+07	6.49533e+07	6.71275e+07	6.19113e+07	6.8538e+07	6.8614e+07	7.37122e+07	6.47421e+07	6.34757e+07	4.76839e+07	5.5844e+07	5.28756e+07	6.02017e+07	6.01516e+07	5.61779e+07	6.28452e+07	AT5G65020.1
	plasma membrane, endoplasmic reticulum	0	0	0	0	1.38742e+07	0	0	1.30822e+07	0	1.77178e+07	1.34016e+07	0	0	0	1.88048e+07	1.1354e+07	1.46004e+07	1.39504e+07	AT3G55360.1
	plasma membrane, extracellular	7.74183e+08	8.24303e+08	8.71605e+08	9.09942e+08	7.67877e+08	6.99379e+08	7.38796e+08	7.15264e+08	8.29692e+08	7.08847e+08	7.02878e+08	5.42933e+08	7.13036e+08	7.31407e+08	6.27439e+08	6.92769e+08	7.82058e+08	8.27108e+08	AT3G52880.2
	plasma membrane, extracellular	5.27e+07	4.97744e+07	6.34141e+07	3.02158e+07	4.1719e+07	4.46173e+07	5.65765e+07	0	6.17057e+07	5.04762e+07	3.95343e+07	5.59525e+07	3.31522e+07	4.08519e+07	2.67141e+07	2.86434e+07	3.77428e+07	4.27968e+07	AT1G65590.1
	plasma membrane	3.09387e+09	3.38179e+09	3.6605e+09	2.33572e+09	2.4775e+09	2.6351e+09	2.90284e+09	1.93333e+09	3.08007e+09	2.70277e+09	2.33398e+09	2.25907e+09	2.09845e+09	2.3745e+09	1.74271e+09	1.87289e+09	2.06765e+09	2.52661e+09
	plastid	4.40685e+09	4.69279e+09	4.56795e+09	3.97636e+09	3.32452e+09	3.07556e+09	3.54761e+09	4.19639e+09	3.34904e+09	3.74236e+09	3.21039e+09	2.7981e+09	3.38076e+09	3.26198e+09	3.54786e+09	3.78855e+09	3.56017e+09	3.97222e+09	AT1G55490.1
	plastid	6.09014e+08	6.28789e+08	6.57584e+08	5.86396e+08	5.3702e+08	5.34272e+08	5.50741e+08	5.99548e+08	5.4618e+08	5.74687e+08	5.76282e+08	5.24112e+08	5.0318e+08	5.16502e+08	5.75364e+08	5.78443e+08	7.86516e+08	5.78563e+08	AT2G04030.1
	plastid	3.70879e+09	3.82656e+09	3.94506e+09	3.39532e+09	2.58838e+09	2.60313e+09	3.02838e+09	3.52188e+09	2.82597e+09	3.18799e+09	2.92766e+09	2.36895e+09	2.7834e+09	2.96031e+09	3.09309e+09	3.17894e+09	3.20305e+09	3.3121e+09	AT2G28000.1
	plastid	3.36033e+07	0	2.12315e+07	2.42852e+08	2.7968e+08	1.8466e+08	1.34283e+08	2.40023e+08	1.05495e+08	2.1995e+08	4.96803e+08	1.80472e+08	3.46289e+08	2.47525e+08	5.52768e+08	1.89195e+08	4.89566e+07	3.41024e+08	AT3G45140.1
	plastid	3.98838e+07	4.26074e+07	4.30587e+07	3.20962e+07	2.84574e+07	2.81143e+07	3.88901e+07	3.39851e+07	3.50352e+07	3.43951e+07	2.67809e+07	3.51324e+07	2.81533e+07	3.32788e+07	2.06996e+07	2.38155e+07	3.1225e+07	3.79264e+07	AT4G17300.1
	plastid	8.43275e+07	1.08951e+08	9.09582e+07	6.79514e+07	4.91811e+07	6.36122e+07	6.92783e+07	7.02162e+07	7.5402e+07	6.9567e+07	6.04903e+07	7.03721e+07	4.76674e+07	6.20832e+07	5.10038e+07	5.30261e+07	7.12013e+07	6.45404e+07	AT4G30920.1
	plastid	6.7909e+07	7.24509e+07	7.23957e+07	5.35172e+07	5.8155e+07	6.06582e+07	5.89382e+07	5.81953e+07	6.43261e+07	6.55685e+07	6.23463e+07	5.06514e+07	5.60612e+07	6.0591e+07	5.94964e+07	5.37999e+07	5.95129e+07	6.90243e+07	AT1G56050.1
	plastid	1.12408e+09	1.09387e+09	1.06433e+09	1.01336e+09	9.35395e+08	1.02267e+09	9.91405e+08	9.85582e+08	9.94641e+08	1.01885e+09	1.07367e+09	1.04815e+09	9.60826e+08	9.87975e+08	9.60027e+08	9.50229e+08	8.39293e+08	1.14953e+09	AT1G62750.1
	plastid	3.10201e+07	3.11386e+07	2.82471e+07	2.64782e+07	1.85228e+07	2.39662e+07	2.69335e+07	2.63336e+07	2.33448e+07	2.66882e+07	2.15413e+07	2.77291e+07	2.12109e+07	0	0	2.47153e+07	2.6237e+07	1.89383e+07	AT3G16950.2
	plastid	5.96304e+09	6.33765e+09	6.18918e+09	4.38582e+09	5.57838e+09	4.79705e+09	4.9009e+09	4.0383e+09	5.52604e+09	5.6449e+09	5.67629e+09	4.52886e+09	4.87076e+09	4.63075e+09	4.75567e+09	4.49259e+09	3.99597e+09	5.75114e+09	AT4G20360.1
	plastid	1.63042e+09	1.80531e+09	1.80256e+09	1.53756e+09	1.36789e+09	1.33936e+09	1.53097e+09	1.54719e+09	1.56596e+09	1.65617e+09	1.42528e+09	1.36155e+09	1.32689e+09	1.41593e+09	1.23752e+09	1.33704e+09	1.44238e+09	1.52599e+09	AT4G24280.1
	plastid	4.33762e+07	4.20762e+07	4.59226e+07	3.82697e+07	4.00278e+07	3.59677e+07	3.85172e+07	3.20918e+07	3.51836e+07	3.5806e+07	3.53204e+07	0	4.03789e+07	4.07755e+07	2.84574e+07	3.9989e+07	3.89414e+07	4.01278e+07	AT2G31750.1
	plastid	0	0	0	8.18796e+07	3.64496e+07	6.00308e+07	2.25746e+07	5.59176e+07	8.86981e+07	2.25324e+07	0	0	0	5.97858e+07	0	0	0	0	AT4G12740.1
	plastid	0	0	0	0	3.06221e+08	2.76308e+08	0	0	0	3.24288e+08	3.34446e+08	3.45091e+08	3.25166e+08	3.40788e+08	2.87642e+08	2.87343e+08	2.87782e+08	4.10583e+08	AT1G05190.1
	plastid	8.92947e+08	4.43153e+07	1.42126e+08	0	2.4513e+09	2.96914e+09	2.1834e+08	6.06528e+08	2.61077e+08	1.99425e+09	2.73293e+09	2.01286e+09	2.42998e+09	2.07448e+09	1.92352e+09	1.88041e+09	1.00762e+09	1.98254e+09	AT1G06680.1
	plastid	2.88501e+08	1.97134e+08	1.52085e+08	1.16552e+08	3.64035e+08	2.9444e+08	2.67971e+08	2.5904e+08	2.19463e+08	3.78417e+08	3.63833e+08	3.32482e+08	3.08865e+08	2.89021e+08	3.10625e+08	3.35073e+08	3.55457e+08	3.1179e+08	AT1G07320.1
	plastid	3.58085e+07	3.32488e+07	2.57309e+07	2.1845e+07	3.62029e+07	4.45678e+07	3.53351e+07	4.28265e+07	3.93238e+07	4.35539e+07	4.71973e+07	4.40305e+07	4.61939e+07	4.09682e+07	3.52935e+07	3.79054e+07	5.17265e+07	2.41045e+07	AT1G09130.3
	plastid	1.31574e+08	1.77938e+08	1.49825e+08	1.26424e+08	7.13347e+07	1.18548e+08	1.36176e+08	9.71358e+07	1.13908e+08	7.6074e+07	7.44981e+07	1.06001e+08	9.20363e+07	1.01486e+08	4.11389e+07	7.50163e+07	1.26118e+08	3.76618e+07	AT1G12230.2
	plastid	0	0	0	0	3.24519e+07	5.32324e+07	0	0	0	2.89287e+07	4.38538e+07	6.40458e+07	5.44451e+07	5.62208e+07	2.83098e+07	3.69866e+07	5.42117e+07	2.06681e+07	AT1G12410.1
	plastid	6.38274e+08	5.32313e+08	6.12952e+08	5.04228e+08	4.7216e+08	5.43197e+08	5.58043e+08	4.32612e+08	5.6646e+08	4.55318e+08	4.46443e+08	3.16801e+08	4.54498e+08	4.47465e+08	3.12894e+08	3.60769e+08	3.30139e+08	5.16717e+08	AT1G12900.1
	plastid	1.89816e+07	1.61116e+07	1.7846e+07	2.79743e+07	2.24778e+07	0	1.80476e+07	2.52049e+07	0	0	0	0	2.63026e+07	2.06251e+07	2.02385e+07	2.70195e+07	0	0	AT1G22410.1
	plastid	7.59107e+07	0	0	0	1.2576e+08	1.0217e+08	0	9.03612e+07	2.41396e+07	1.0112e+08	1.08883e+08	1.07369e+08	1.1394e+08	1.02867e+08	1.13114e+08	1.13028e+08	1.14067e+08	1.06347e+08	AT1G27450.3
	plastid	0	0	0	0	1.04382e+08	9.59181e+07	0	0	0	1.0193e+08	9.82736e+07	1.2255e+08	9.4205e+07	1.08739e+08	9.25994e+07	1.01838e+08	9.38335e+07	1.08273e+08	AT1G35680.1
	plastid	1.01658e+10	1.06453e+10	1.12835e+10	1.00927e+10	8.2463e+09	8.90581e+09	9.4975e+09	7.57448e+09	1.06667e+10	9.55362e+09	8.9324e+09	8.84123e+09	8.31345e+09	9.29109e+09	6.98203e+09	6.5894e+09	8.57387e+09	9.134e+09	AT1G42970.1
	plastid	6.18899e+07	0	0	0	1.09246e+08	8.98989e+07	0	6.27147e+07	0	9.2164e+07	1.13562e+08	8.33975e+07	1.05568e+08	8.60398e+07	1.04723e+08	1.22321e+08	8.46085e+07	9.39507e+07	AT1G62780.1
	plastid	8.57124e+07	9.63713e+07	9.32112e+07	8.69932e+07	7.76079e+07	8.25348e+07	7.90356e+07	9.86694e+07	9.59314e+07	7.54857e+07	7.29295e+07	8.2764e+07	8.13929e+07	7.88496e+07	8.4632e+07	6.72952e+07	8.00779e+07	8.31204e+07	AT1G64190.1
	plastid	0	0	0	0	5.21513e+07	5.32803e+07	0	0	0	4.79358e+07	5.95047e+07	7.20353e+07	5.7263e+07	5.87628e+07	3.56179e+07	4.4735e+07	3.18259e+07	6.36872e+07	AT1G67700.2
	plastid	2.1631e+07	1.60414e+07	2.14831e+07	0	2.91239e+07	2.39214e+07	2.76332e+07	2.06366e+07	1.92666e+07	3.21853e+07	2.59027e+07	2.96042e+07	1.90251e+07	1.35351e+07	2.62771e+07	2.57345e+07	2.37331e+07	2.10017e+07	AT1G73060.1
	plastid	0	0	0	0	1.47916e+08	1.2756e+08	0	0	0	1.28795e+08	1.51885e+08	1.81488e+08	1.59801e+08	1.57077e+08	1.27383e+08	1.31747e+08	1.17273e+08	1.74748e+08	AT1G74970.1
	plastid	0	0	0	0	1.45738e+08	1.53387e+08	0	0	0	1.37228e+08	1.80135e+08	2.23609e+08	1.66402e+08	2.10639e+08	1.54657e+08	1.45113e+08	1.65988e+08	1.79238e+08	AT1G78630.1
	plastid	0	0	0	0	5.70412e+07	5.35098e+07	0	0	0	7.86967e+07	6.89143e+07	1.05913e+08	8.59563e+07	8.90307e+07	9.07566e+07	6.2915e+07	5.78535e+07	7.79854e+07	AT1G79850.1
	plastid	3.11818e+07	3.13487e+07	3.53155e+07	2.86851e+07	4.06739e+07	3.67541e+07	4.69135e+07	2.90956e+07	5.72313e+07	3.88039e+07	4.08576e+07	3.78109e+07	3.76592e+07	2.97255e+07	2.86474e+07	2.60251e+07	3.71279e+07	2.83295e+07	AT2G04400.1
	plastid	1.86931e+07	2.25715e+07	2.17709e+07	2.44596e+07	1.91813e+07	1.65073e+07	2.14563e+07	2.50551e+07	2.08971e+07	0	0	0	1.96946e+07	0	0	1.86788e+07	2.42385e+07	1.77019e+07	AT2G17265.1
	plastid	0	0	0	0	7.22653e+07	7.39989e+07	0	0	0	6.75991e+07	6.29891e+07	6.6162e+07	6.26712e+07	6.3895e+07	8.9346e+07	6.54505e+07	6.34845e+07	7.47205e+07	AT2G20260.1
	plastid	3.13965e+07	2.10366e+07	3.04766e+07	2.58991e+07	3.57936e+07	3.11775e+07	3.27638e+07	2.47084e+07	3.84132e+07	3.76906e+07	4.15602e+07	3.81876e+07	2.81904e+07	2.9296e+07	0	2.75586e+07	3.04049e+07	2.24654e+07	AT2G24060.1
	plastid	2.19939e+07	2.03863e+07	1.9866e+07	2.37183e+07	1.96701e+07	0	0	2.08147e+07	0	0	0	0	0	0	0	0	0	0	AT2G25830.1
	plastid	2.8418e+07	3.76201e+07	3.13291e+07	3.41149e+07	1.92974e+07	0	2.57006e+07	1.94478e+07	2.50707e+07	2.39596e+07	2.39082e+07	2.60775e+07	0	2.86931e+07	2.80734e+07	1.96974e+07	2.72207e+07	0	AT2G25840.2
	plastid	3.31798e+07	2.16011e+07	2.44512e+07	2.37957e+07	3.21407e+07	2.55957e+07	3.24789e+07	2.49373e+07	2.43345e+07	4.17942e+07	3.61201e+07	4.4389e+07	2.47513e+07	2.60143e+07	3.4141e+07	3.11256e+07	3.19763e+07	2.27175e+07	AT2G36250.1
	plastid	0	0	1.4284e+07	0	0	1.74812e+07	1.52299e+07	0	1.80926e+07	2.70495e+07	1.93429e+07	1.61396e+07	1.56439e+07	1.49911e+07	1.62834e+07	1.66187e+07	1.73508e+07	1.50912e+07	AT2G36390.1
	plastid	1.24098e+08	1.14741e+08	9.81919e+07	7.65501e+07	1.27507e+08	1.2301e+08	1.07473e+08	8.98304e+07	1.28376e+08	1.41292e+08	1.32894e+08	1.38614e+08	1.06983e+08	1.13798e+08	9.34635e+07	9.39246e+07	8.59146e+07	1.15996e+08	AT2G42130.4
	plastid	1.9289e+08	2.8353e+07	3.9953e+07	0	3.14285e+08	2.5039e+08	1.1755e+08	2.25289e+08	1.07116e+08	3.06987e+08	2.79912e+08	2.76864e+08	2.61204e+08	2.33217e+08	2.68026e+08	2.98592e+08	3.10216e+08	2.98137e+08	AT2G43030.1
	plastid	3.9234e+07	0	0	0	7.00072e+07	4.77699e+07	0	3.74666e+07	0	5.97113e+07	6.56731e+07	4.52558e+07	6.0035e+07	4.9458e+07	5.93564e+07	6.42503e+07	6.54051e+07	5.9956e+07	AT2G43090.1
	plastid	0	0	0	0	4.7886e+07	7.73019e+07	0	0	0	6.39792e+07	7.02649e+07	8.13591e+07	6.03186e+07	6.05238e+07	4.95987e+07	5.34727e+07	5.27731e+07	6.74961e+07	AT2G43560.1
	plastid	2.20194e+08	0	0	0	3.32943e+08	4.01271e+08	0	2.11825e+08	0	2.56201e+08	3.3731e+08	3.26861e+08	3.9734e+08	4.31295e+08	2.13402e+08	3.56197e+08	2.56414e+08	2.11166e+08	AT2G47730.1
	plastid	7.34012e+07	5.77493e+07	7.43691e+07	8.84096e+07	6.80645e+07	6.40591e+07	8.02668e+07	7.65341e+07	6.40946e+07	9.03925e+07	9.0405e+07	8.205e+07	7.51047e+07	5.99643e+07	7.32995e+07	7.55328e+07	6.22211e+07	7.798e+07	AT3G04550.1
	plastid	0	0	0	0	1.07302e+08	1.01493e+08	0	0	0	9.16099e+07	1.11735e+08	8.35131e+07	9.31531e+07	1.21771e+08	9.76015e+07	1.02454e+08	9.62178e+07	1.20805e+08	AT3G08740.1
	plastid	0	0	0	0	1.73364e+07	2.47702e+07	0	0	0	2.04401e+07	2.29915e+07	4.70046e+07	2.90956e+07	3.97844e+07	1.41834e+07	0	1.90277e+07	2.86812e+07	AT3G10060.1
	plastid	2.13584e+07	0	0	0	1.751e+08	7.22289e+08	0	0	0	2.14321e+08	2.07826e+08	4.27219e+08	4.31684e+08	6.5354e+08	1.17868e+08	1.33651e+08	3.07391e+08	9.7703e+07	AT3G11630.1
	plastid	0	0	0	0	1.78853e+08	1.57252e+08	0	0	0	1.80798e+08	1.54251e+08	1.6343e+08	1.80998e+08	1.86642e+08	1.54144e+08	1.43791e+08	1.46762e+08	2.17388e+08	AT3G15190.1
	plastid	0	0	0	0	3.89252e+07	6.96297e+07	0	0	0	4.2231e+07	5.85839e+07	1.13964e+08	7.01918e+07	6.04065e+07	2.88346e+07	3.64496e+07	0	4.638e+07	AT3G15360.1
	plastid	2.77734e+07	3.1512e+07	3.34036e+07	3.15383e+07	2.86951e+07	2.06666e+07	2.76505e+07	0	3.02976e+07	2.42957e+07	2.52819e+07	2.66568e+07	2.73531e+07	0	2.06824e+07	2.48993e+07	3.12294e+07	1.85408e+07	AT3G17810.1
	plastid	0	0	0	0	6.25237e+07	5.67533e+07	0	0	0	4.9764e+07	6.90434e+07	4.93655e+07	6.43305e+07	5.43283e+07	5.2278e+07	3.47474e+07	2.81689e+07	4.21375e+07	AT3G25770.1
	plastid	2.02409e+08	2.15648e+08	2.13817e+08	2.02479e+08	1.67606e+08	1.90802e+08	2.16456e+08	2.15573e+08	1.91292e+08	1.91358e+08	1.80722e+08	1.96302e+08	1.81011e+08	1.82548e+08	1.78717e+08	1.89392e+08	1.72617e+08	1.89326e+08	AT3G25860.1
	plastid	0	0	0	0	5.92865e+07	1.49887e+08	0	0	0	5.9931e+07	1.239e+08	1.54668e+08	1.64578e+08	1.73782e+08	3.70559e+07	4.81856e+07	7.73233e+07	6.3059e+07	AT3G26060.2
	plastid	0	0	0	0	1.87381e+08	5.27319e+08	0	0	0	2.06133e+08	2.04695e+08	3.44183e+08	2.81801e+08	3.35701e+08	1.01015e+08	1.78247e+08	2.52656e+08	1.34255e+08	AT3G27850.1
	plastid	0	0	0	0	9.37815e+07	1.04636e+08	0	0	0	8.88335e+07	1.16028e+08	2.32604e+08	1.50616e+08	1.29439e+08	1.09382e+08	8.32761e+07	1.11719e+08	1.48018e+08	AT3G44890.1
	plastid	4.36407e+08	5.19267e+08	4.48272e+08	5.07313e+08	3.71941e+08	4.01632e+08	4.72782e+08	4.56994e+08	4.43082e+08	3.74061e+08	3.8857e+08	4.04678e+08	4.25711e+08	4.46257e+08	3.8163e+08	4.03278e+08	4.02747e+08	3.19846e+08	AT3G47520.1
	plastid	6.92975e+07	0	0	0	7.43176e+07	8.68667e+07	2.47273e+07	6.3749e+07	0	8.43977e+07	1.01612e+08	1.00269e+08	7.84136e+07	7.45549e+07	8.3409e+07	1.04093e+08	7.60213e+07	8.69149e+07	AT3G52150.1
	plastid	0	0	0	0	3.65881e+08	3.30437e+08	0	0	0	3.44016e+08	3.59346e+08	3.26046e+08	3.60069e+08	3.59297e+08	2.65346e+08	2.36982e+08	2.3644e+08	3.91246e+08	AT3G52960.1
	plastid	0	0	0	0	5.63964e+07	5.94717e+07	0	0	0	4.44876e+07	5.16012e+07	5.44904e+07	4.85814e+07	5.35952e+07	0	3.64572e+07	0	4.9304e+07	AT3G55330.1
	plastid	0	0	0	0	2.26907e+07	0	0	0	0	2.8713e+07	2.16791e+07	2.09537e+07	2.48011e+07	2.12285e+07	2.69335e+07	2.67123e+07	1.9617e+07	1.93228e+07	AT3G59400.1
	plastid	0	0	0	0	1.09973e+09	1.07211e+09	0	0	0	1.24362e+09	1.23426e+09	1.17719e+09	1.07337e+09	1.0957e+09	7.44553e+08	7.90505e+08	7.81408e+08	1.18292e+09	AT3G62030.2
	plastid	0	0	0	0	5.89873e+07	9.31143e+07	0	0	0	5.40728e+07	7.83212e+07	5.68162e+07	7.5795e+07	8.53093e+07	3.74769e+07	6.04987e+07	6.55458e+07	5.58905e+07	AT3G63190.1
	plastid	2.68529e+08	2.16116e+07	4.99749e+07	0	5.11231e+08	4.66241e+08	8.99176e+07	2.7079e+08	1.16294e+08	5.64579e+08	5.48038e+08	4.46783e+08	5.08369e+08	5.20239e+08	5.28014e+08	5.32682e+08	5.94005e+08	5.09215e+08	AT4G01310.1
	plastid	0	0	0	0	0	2.02708e+07	0	0	0	1.24539e+07	1.58645e+07	3.4122e+07	2.37793e+07	4.49931e+07	0	0	0	0	AT4G03520.1
	plastid	2.11962e+07	1.2479e+07	0	0	2.2864e+08	1.01533e+09	0	0	0	2.9536e+08	5.52117e+08	1.00755e+09	8.19177e+08	7.06542e+08	1.37066e+08	2.22465e+08	3.10841e+08	2.41944e+08	AT4G21280.2
	plastid	2.0978e+08	1.94029e+08	1.98038e+08	1.73048e+08	1.90842e+08	1.88514e+08	2.06691e+08	1.58444e+08	2.09431e+08	1.827e+08	1.75087e+08	1.78853e+08	1.83347e+08	1.60522e+08	1.601e+08	1.54005e+08	1.7447e+08	1.89602e+08	AT4G24620.1
	plastid	1.3759e+08	1.25629e+08	1.31474e+08	1.30078e+08	1.12941e+08	1.16617e+08	1.38269e+08	1.17257e+08	1.28697e+08	1.14296e+08	1.13224e+08	9.3866e+07	1.14526e+08	1.1114e+08	1.14019e+08	1.1051e+08	1.46244e+08	1.19423e+08	AT4G24830.1
	plastid	4.68323e+07	0	0	0	5.68005e+07	1.46294e+08	0	0	0	5.99601e+07	7.93815e+07	1.05957e+08	1.39105e+08	1.93626e+08	0	3.94002e+07	1.29655e+08	0	AT4G25100.1
	plastid	0	0	0	0	7.94201e+07	7.4793e+07	0	0	1.41314e+07	9.98182e+07	7.5711e+07	7.92221e+07	7.05773e+07	6.67054e+07	6.0814e+07	8.62368e+07	9.55863e+07	6.64332e+07	AT4G25130.1
	plastid	2.45475e+08	2.4265e+08	2.51992e+08	2.81137e+08	2.17826e+08	2.13921e+08	2.39807e+08	2.48178e+08	2.42162e+08	2.26243e+08	2.22079e+08	2.19174e+08	2.19265e+08	2.19554e+08	2.06834e+08	2.39874e+08	2.35655e+08	2.31141e+08	AT4G33680.1
	plastid	0	0	0	0	4.41405e+07	6.26625e+07	0	0	0	4.60501e+07	5.1469e+07	8.38903e+07	5.97237e+07	5.33025e+07	5.49684e+07	0	4.03258e+07	7.07291e+07	AT4G34620.1
	plastid	0	0	0	0	5.0676e+07	9.03424e+07	0	0	0	4.57573e+07	4.79125e+07	8.39542e+07	6.68257e+07	7.05137e+07	0	0	5.51975e+07	5.11737e+07	AT4G39730.1
	plastid	0	0	0	0	3.50109e+07	1.78321e+08	0	0	0	5.78495e+07	5.9612e+07	1.12621e+08	1.13719e+08	1.57732e+08	0	4.90551e+07	7.50319e+07	3.65179e+07	AT5G06290.1
	plastid	0	0	0	0	1.01774e+08	8.68486e+07	0	0	0	1.05137e+08	9.72908e+07	1.06612e+08	8.55047e+07	7.53028e+07	5.90691e+07	6.13007e+07	9.48011e+07	8.6189e+07	AT5G10160.1
	plastid	9.3237e+07	6.80929e+07	7.94311e+07	6.47959e+07	6.57642e+07	5.3358e+07	7.62271e+07	4.20674e+07	6.34977e+07	5.90978e+07	6.09448e+07	4.84368e+07	5.1227e+07	5.06971e+07	5.98895e+07	4.60182e+07	9.69004e+07	6.09871e+07	AT5G10920.1
	plastid	0	0	0	0	5.78655e+07	5.30372e+07	0	0	0	4.87298e+07	5.15618e+07	6.19328e+07	4.51837e+07	4.13218e+07	3.28411e+07	4.82525e+07	5.14619e+07	5.06269e+07	AT5G13120.1
	plastid	0	0	0	0	2.78119e+07	3.4326e+07	0	0	0	3.01614e+07	3.23867e+07	2.97297e+07	2.54366e+07	1.9617e+07	0	0	1.74026e+07	2.06939e+07	AT5G13410.1
	plastid	0	0	0	0	1.06531e+08	1.68573e+08	0	0	0	9.33211e+07	1.08792e+08	1.3111e+08	1.84251e+08	1.67049e+08	7.10879e+07	7.9409e+07	1.12403e+08	8.30168e+07	AT5G13510.1
	plastid	1.48111e+08	1.39888e+08	1.59745e+08	1.24244e+08	1.46213e+08	1.42897e+08	1.36583e+08	1.43881e+08	1.56827e+08	1.78519e+08	1.72821e+08	1.7666e+08	1.26188e+08	1.2529e+08	1.35095e+08	1.64487e+08	1.83144e+08	1.47159e+08	AT5G13650.2
	plastid	5.48048e+07	5.35915e+07	5.4317e+07	5.38484e+07	4.79757e+07	5.30298e+07	4.72988e+07	5.26088e+07	4.50493e+07	5.04517e+07	5.13443e+07	4.72791e+07	4.87703e+07	5.18126e+07	4.12474e+07	4.46451e+07	3.11537e+07	5.20502e+07	AT5G28500.1
	plastid	0	0	0	0	6.36166e+07	3.85653e+07	0	0	0	5.35915e+07	4.85343e+07	9.69811e+07	7.25866e+07	8.38496e+07	5.84905e+07	5.42192e+07	5.34172e+07	7.5937e+07	AT5G40950.1
	plastid	3.24963e+08	3.02781e+08	3.13763e+08	2.92873e+08	2.71655e+08	2.95463e+08	3.03895e+08	2.61729e+08	3.22227e+08	2.89462e+08	2.88941e+08	2.87981e+08	2.82505e+08	3.23009e+08	2.55173e+08	2.81274e+08	2.72711e+08	2.86627e+08	AT5G46290.3
	plastid	0	0	0	0	6.43841e+07	5.45887e+07	0	0	0	6.35769e+07	8.28558e+07	8.91851e+07	7.12902e+07	7.04062e+07	7.65925e+07	6.35153e+07	6.86806e+07	9.25738e+07	AT5G47190.1
	plastid	0	0	0	0	7.20652e+07	9.19662e+07	0	0	0	5.9344e+07	8.22835e+07	1.3579e+08	9.27858e+07	9.56857e+07	0	3.38019e+07	5.56547e+07	4.31274e+07	AT5G53490.3
	plastid	0	0	0	0	5.88892e+07	5.65648e+07	0	0	0	4.58399e+07	6.87044e+07	5.66197e+07	6.98424e+07	7.33961e+07	0	4.53595e+07	6.2541e+07	5.70372e+07	AT5G54600.1
	plastid	3.5608e+07	2.89488e+07	3.22747e+07	3.69533e+07	2.94711e+07	3.36406e+07	3.90576e+07	3.96111e+07	3.12835e+07	3.89387e+07	3.83999e+07	4.02783e+07	4.44229e+07	3.15317e+07	3.26527e+07	3.68203e+07	3.86001e+07	2.93712e+07	AT5G55280.1
	plastid	3.71459e+07	4.56465e+07	4.36355e+07	5.77133e+07	5.39194e+07	4.64862e+07	5.03713e+07	4.50024e+07	4.37597e+07	5.28683e+07	4.96056e+07	5.60651e+07	4.58018e+07	4.79424e+07	5.02388e+07	4.71776e+07	7.38964e+07	4.45524e+07	AT5G59290.2
	plastid	0	0	0	0	1.28688e+08	1.38106e+08	0	0	0	1.2012e+08	1.27013e+08	2.19767e+08	1.28216e+08	1.14241e+08	6.3957e+07	9.3866e+07	1.17379e+08	9.31272e+07	AT5G63310.1
	plastid	0	0	0	0	2.63568e+08	1.93171e+08	0	0	0	2.6463e+08	2.78615e+08	2.50476e+08	2.67822e+08	2.39425e+08	2.32652e+08	2.62656e+08	2.756e+08	2.76844e+08	ATCG00380.1
	plastid	0	0	0	0	3.89765e+07	4.11418e+07	0	0	0	4.70764e+07	4.6319e+07	1.22084e+08	4.52276e+07	0	2.8487e+07	3.79606e+07	0	6.24198e+07	ATCG00660.1
	plastid	2.37261e+08	2.73284e+07	2.93997e+07	0	4.19065e+08	3.73906e+08	4.95678e+07	2.3863e+08	6.92687e+07	4.4821e+08	4.20287e+08	4.26686e+08	4.16604e+08	4.19472e+08	4.42131e+08	4.47558e+08	4.18804e+08	4.49984e+08	ATCG00800.1
	plastid	1.66126e+08	1.53504e+08	1.16213e+08	1.00771e+08	1.9697e+08	1.59094e+08	1.48749e+08	1.75866e+08	1.51969e+08	1.95068e+08	2.00524e+08	1.91318e+08	1.85148e+08	1.97572e+08	2.43526e+08	1.95257e+08	1.79325e+08	2.41224e+08	ATCG00830.1
	plastid	1.17852e+08	1.26442e+08	1.12769e+08	1.0581e+08	1.05466e+08	1.098e+08	1.19895e+08	1.10786e+08	1.06052e+08	9.98182e+07	9.62178e+07	9.58915e+07	1.12395e+08	8.39077e+07	1.04541e+08	1.05722e+08	1.10709e+08	1.11835e+08	AT1G01090.1
	plastid	1.66717e+07	1.73881e+07	1.85485e+07	0	0	0	1.62395e+07	0	0	1.98564e+07	0	0	0	1.84767e+07	1.6199e+07	0	1.2404e+07	1.3583e+07	AT1G01790.1
	plastid	0	0	0	0	8.92408e+07	8.26723e+07	0	0	0	9.26958e+07	7.5753e+07	0	6.81542e+07	7.67573e+07	1.33577e+08	1.239e+08	1.11101e+08	6.03563e+07	AT1G03130.1
	plastid	2.93849e+08	2.56059e+08	2.78905e+08	3.78994e+08	2.87303e+08	3.10582e+08	2.93035e+08	3.77526e+08	2.7273e+08	3.02613e+08	3.37825e+08	2.72768e+08	3.49351e+08	3.16208e+08	3.68937e+08	3.32344e+08	1.56882e+08	3.57186e+08	AT1G03630.1
	plastid	2.24136e+08	2.07898e+08	2.24805e+08	1.74409e+08	1.59314e+08	1.71009e+08	1.98422e+08	1.39163e+08	2.02999e+08	2.10946e+08	1.8588e+08	1.73673e+08	1.34506e+08	1.60356e+08	1.17721e+08	1.38787e+08	1.49794e+08	1.73999e+08	AT1G04420.1
	plastid	8.87719e+07	9.28179e+07	8.62547e+07	9.20938e+07	6.46569e+07	7.29852e+07	8.48258e+07	7.74359e+07	1.05079e+08	7.9409e+07	7.90576e+07	8.93398e+07	7.17661e+07	8.11113e+07	7.51568e+07	7.16171e+07	8.22664e+07	8.48258e+07	AT1G06690.1
	plastid	3.85626e+07	3.63059e+07	3.88255e+07	3.87072e+07	3.58856e+07	4.13562e+07	4.1405e+07	2.61154e+07	4.60852e+07	4.73086e+07	3.55636e+07	4.05444e+07	2.98019e+07	3.65635e+07	2.30778e+07	2.8993e+07	2.85265e+07	3.54185e+07	AT1G08550.1
	plastid	4.01291e+09	4.00624e+09	4.12744e+09	3.54269e+09	3.41254e+09	3.28968e+09	3.58195e+09	2.56676e+09	3.93878e+09	3.8859e+09	3.87648e+09	2.759e+09	3.06322e+09	3.47292e+09	2.64515e+09	2.73729e+09	2.92056e+09	3.92488e+09	AT1G09340.1
	plastid	0	0	0	0	2.7924e+07	2.08855e+07	0	0	0	2.16776e+07	2.97812e+07	0	0	1.95708e+07	0	2.64947e+07	3.24699e+07	2.14236e+07	AT1G11430.1
	plastid	0	0	0	0	2.18163e+07	3.57664e+07	0	0	0	1.91296e+07	3.93729e+07	0	3.05274e+07	2.9553e+07	2.33869e+07	2.08957e+07	3.64446e+07	0	AT1G11750.2
	plastid	1.38077e+08	1.4666e+08	1.66034e+08	1.30123e+08	1.28438e+08	1.24063e+08	1.49742e+08	1.07697e+08	1.4427e+08	1.46802e+08	1.38797e+08	1.27339e+08	1.18236e+08	1.1673e+08	1.29997e+08	1.19563e+08	1.56447e+08	1.4428e+08	AT1G14810.1
	plastid	0	0	0	0	0	4.90925e+07	0	0	0	0	0	5.33875e+07	3.50182e+07	4.3693e+07	2.59297e+07	0	6.32692e+07	0	AT1G15820.1
	plastid	7.26218e+07	6.66037e+07	7.41838e+07	5.39231e+07	5.34209e+07	6.36122e+07	6.33218e+07	3.73732e+07	6.28757e+07	6.16929e+07	5.40578e+07	6.36872e+07	5.2365e+07	5.03888e+07	3.456e+07	5.10639e+07	4.51086e+07	5.67808e+07	AT1G16720.1
	plastid	6.44912e+07	6.08013e+07	6.43127e+07	4.94443e+07	5.36323e+07	5.55892e+07	5.4464e+07	5.02284e+07	6.0419e+07	6.95284e+07	6.15092e+07	5.77133e+07	5.22019e+07	5.57164e+07	5.80422e+07	6.21047e+07	6.63917e+07	6.73138e+07	AT1G17220.1
	plastid	0	0	0	0	5.10285e+07	8.61352e+07	0	0	0	4.91845e+07	7.09107e+07	0	8.8563e+07	9.038e+07	7.98949e+07	0	0	7.55485e+07	AT1G20340.1
	plastid	6.84607e+08	7.02051e+08	7.04098e+08	6.06192e+08	5.01613e+08	5.65519e+08	6.25008e+08	4.83721e+08	6.42491e+08	5.9615e+08	6.20777e+08	5.2838e+08	5.12189e+08	6.02172e+08	4.31863e+08	4.3535e+08	3.39845e+08	6.44185e+08	AT1G23740.1
	plastid	1.50804e+08	1.78482e+08	1.75659e+08	1.40803e+08	1.35395e+08	1.41409e+08	1.47977e+08	1.3873e+08	1.57874e+08	1.40608e+08	1.48337e+08	1.0725e+08	1.31601e+08	1.23574e+08	1.24235e+08	1.29484e+08	2.84884e+08	1.75501e+08	AT1G29900.1
	plastid	0	0	0	0	3.19209e+07	5.2336e+07	0	0	0	3.45265e+07	2.98722e+07	1.25551e+08	6.32692e+07	5.35358e+07	3.9147e+07	5.09825e+07	6.92687e+07	3.19918e+07	AT1G31330.1
	plastid	2.35324e+09	2.27939e+09	2.3752e+09	1.93488e+09	1.85916e+09	1.94362e+09	2.22244e+09	1.49448e+09	2.23403e+09	2.16918e+09	2.11851e+09	1.60542e+09	1.80431e+09	2.08616e+09	1.49055e+09	1.60675e+09	1.65135e+09	2.03785e+09	AT1G32060.1
	plastid	5.85473e+07	5.24595e+07	5.49913e+07	6.27582e+07	5.75894e+07	6.09998e+07	5.95088e+07	5.82034e+07	5.65765e+07	6.37314e+07	5.23251e+07	5.13621e+07	5.53278e+07	5.55198e+07	4.15285e+07	3.43689e+07	4.13046e+07	4.50774e+07	AT1G32200.1
	plastid	0	0	0	0	3.14575e+07	1.01184e+08	0	0	0	3.72671e+07	4.55643e+07	1.5424e+08	9.33923e+07	1.11479e+08	2.59189e+07	3.04239e+07	5.70056e+07	3.63865e+07	AT1G32990.1
	plastid	7.60424e+07	8.07411e+07	7.37531e+07	7.24258e+07	7.10238e+07	7.98119e+07	9.13942e+07	7.20952e+07	8.08643e+07	7.68691e+07	6.67239e+07	6.90578e+07	6.85617e+07	6.79279e+07	7.15079e+07	7.53916e+07	8.31377e+07	7.29548e+07	AT1G34430.1
	plastid	2.35463e+07	1.70646e+07	2.20488e+07	0	2.29597e+07	2.02091e+07	2.40311e+07	2.16385e+07	1.7463e+07	2.49528e+07	2.08783e+07	0	0	0	0	2.19467e+07	2.09435e+07	2.07542e+07	AT1G48520.1
	plastid	1.96615e+08	2.12502e+08	2.05491e+08	1.84494e+08	1.66887e+08	1.76709e+08	1.64089e+08	1.32315e+08	1.90974e+08	1.72605e+08	1.92436e+08	1.66172e+08	1.71069e+08	1.74023e+08	1.4137e+08	1.17168e+08	1.19978e+08	1.87563e+08	AT1G55480.1
	plastid	3.79869e+07	3.98148e+07	4.18841e+07	3.12164e+07	2.62661e+07	3.34615e+07	3.59403e+07	0	4.65669e+07	3.83733e+07	3.06461e+07	0	3.16961e+07	3.11818e+07	0	2.7283e+07	3.62656e+07	3.70379e+07	AT1G57770.1
	plastid	2.02624e+07	2.32206e+07	1.97822e+07	3.36663e+07	0	2.57006e+07	0	3.56229e+07	2.41095e+07	0	2.22299e+07	0	2.98432e+07	2.85344e+07	3.5074e+07	2.68273e+07	3.07205e+07	2.69971e+07	AT1G58080.1
	plastid	0	0	0	0	0	3.59403e+07	0	2.22191e+07	0	0	0	4.19771e+07	2.93427e+07	3.67413e+07	1.53486e+07	2.35137e+07	4.25513e+07	0	AT1G61520.1
	plastid	8.92037e+07	9.16671e+07	6.28583e+07	6.04065e+07	1.68839e+09	3.69237e+09	1.32342e+08	9.0543e+07	6.1633e+07	1.44048e+09	2.03474e+09	8.57269e+09	4.46558e+09	3.8789e+09	1.20193e+09	1.40585e+09	1.245e+09	1.99757e+09	AT1G67090.1
	plastid	9.06749e+07	8.34495e+07	9.49326e+07	1.08755e+08	9.9012e+07	1.0038e+08	8.88212e+07	8.70174e+07	9.325e+07	1.21443e+08	1.27101e+08	3.48004e+07	1.0606e+08	1.01838e+08	9.96938e+07	9.27858e+07	8.36174e+07	1.3871e+08	AT1G69830.1
	plastid	7.6444e+07	6.82062e+07	7.18707e+07	5.80141e+07	5.57203e+07	7.25011e+07	6.45181e+07	4.46018e+07	7.74789e+07	7.30257e+07	6.95718e+07	7.85006e+07	5.08661e+07	5.33727e+07	4.57478e+07	4.31782e+07	2.72433e+07	6.34097e+07	AT1G70820.1
	plastid	0	0	0	0	2.93204e+07	2.37924e+07	0	0	0	2.91926e+07	3.29826e+07	0	2.9978e+07	2.12506e+07	0	1.65394e+07	1.1e+07	2.60738e+07	AT1G76450.1
	plastid	2.65333e+07	2.53556e+07	2.50742e+07	0	2.36199e+07	0	0	0	2.86772e+07	2.12698e+07	0	0	1.93952e+07	0	0	0	2.80578e+07	0	AT1G77122.1
	plastid	0	1.89974e+07	1.95735e+07	2.81884e+07	1.9651e+07	0	0	3.24542e+07	0	0	2.49131e+07	0	0	0	2.11551e+07	4.03174e+07	3.16807e+07	2.99344e+07	AT1G79530.1
	plastid	4.0451e+08	4.05099e+08	4.02189e+08	3.37263e+08	3.59172e+08	3.63379e+08	4.08851e+08	2.68342e+08	4.01632e+08	4.41794e+08	3.63555e+08	3.55827e+08	3.20156e+08	3.30597e+08	2.60011e+08	2.98364e+08	3.58004e+08	3.31286e+08	AT1G80380.2
	plastid	3.6616e+08	3.69731e+08	3.56617e+08	2.87264e+08	3.08052e+08	3.01964e+08	4.09333e+08	2.94379e+08	3.59023e+08	3.09916e+08	2.89242e+08	3.53933e+08	2.95094e+08	2.59687e+08	2.50928e+08	2.7877e+08	3.19823e+08	2.42213e+08	AT2G05990.1
	plastid	4.09135e+08	4.72487e+08	4.75708e+08	4.43267e+08	3.67839e+08	3.88786e+08	4.55224e+08	4.00604e+08	4.51578e+08	4.31056e+08	4.09049e+08	3.84178e+08	3.52879e+08	3.81604e+08	3.96982e+08	3.65526e+08	4.2052e+08	4.63695e+08	AT2G15620.1
	plastid	9.87584e+07	8.90431e+07	1.03719e+08	9.96592e+07	9.55068e+07	8.63624e+07	1.14717e+08	8.18398e+07	1.05342e+08	8.60815e+07	8.33975e+07	1.05064e+08	8.13873e+07	7.97345e+07	7.35336e+07	6.82251e+07	9.26315e+07	7.38964e+07	AT2G19940.1
	plastid	2.4513e+09	2.13635e+09	2.26899e+09	2.62833e+09	1.7006e+09	2.15016e+09	2.38113e+09	2.13679e+09	2.23279e+09	2.05629e+09	2.25409e+09	2.01915e+09	2.10664e+09	2.12704e+09	1.73537e+09	1.76742e+09	1.80144e+09	1.85594e+09	AT2G21330.1
	plastid	0	0	0	0	4.05725e+07	3.99807e+07	0	0	0	4.22222e+07	3.97403e+07	0	0	3.28252e+07	3.15077e+07	2.80578e+07	3.36499e+07	3.84345e+07	AT2G22230.1
	plastid	1.6306e+07	1.66452e+07	1.30795e+07	0	0	1.17683e+07	1.2212e+07	0	0	0	0	0	0	0	0	0	0	0	AT2G31170.1
	plastid	3.89036e+07	3.19963e+07	4.38417e+07	4.55832e+07	5.16906e+07	5.5906e+07	4.51274e+07	3.77821e+07	3.78345e+07	5.89341e+07	5.05182e+07	5.37738e+07	4.36234e+07	3.45576e+07	4.14136e+07	5.46379e+07	6.84667e+07	4.58907e+07	AT2G31810.1
	plastid	5.27073e+07	5.64238e+07	6.26495e+07	4.98676e+07	6.2066e+07	5.71678e+07	5.82276e+07	4.5328e+07	6.33745e+07	7.60002e+07	6.05784e+07	5.8657e+07	4.66411e+07	4.1025e+07	4.78031e+07	5.79377e+07	9.96661e+07	5.42455e+07	AT2G35040.1
	plastid	1.49804e+08	1.4137e+08	1.3052e+08	1.3111e+08	1.20997e+08	1.22542e+08	1.4415e+08	1.15996e+08	1.44611e+08	1.19315e+08	1.30294e+08	1.39511e+08	1.04194e+08	1.07518e+08	9.59979e+07	1.10044e+08	1.01859e+08	9.9929e+07	AT2G35410.1
	plastid	9.80286e+07	1.01465e+08	1.05422e+08	9.45714e+07	9.44993e+07	8.74406e+07	1.04216e+08	9.35932e+07	1.04238e+08	9.64582e+07	8.72227e+07	8.87412e+07	9.29209e+07	8.79329e+07	7.96737e+07	8.34148e+07	8.81282e+07	1.05539e+08	AT2G38040.1
	plastid	3.47997e+08	3.48069e+08	3.57706e+08	3.41285e+08	3.32297e+08	3.08694e+08	3.3124e+08	3.29933e+08	3.2745e+08	3.46961e+08	3.57855e+08	3.02739e+08	3.34099e+08	3.39515e+08	3.48263e+08	3.37965e+08	3.01086e+08	3.6886e+08	AT2G40490.1
	plastid	1.66034e+08	1.79163e+08	1.59469e+08	1.54154e+08	1.29376e+08	1.28225e+08	1.38893e+08	1.23591e+08	1.63748e+08	1.56209e+08	1.3419e+08	1.74845e+08	1.29871e+08	1.4189e+08	1.19845e+08	1.19514e+08	1.3215e+08	1.51716e+08	AT2G41680.1
	plastid	3.68375e+08	4.02217e+08	3.68452e+08	5.20961e+08	3.28314e+08	3.59048e+08	3.66897e+08	3.85325e+08	3.46817e+08	3.05585e+08	4.05914e+08	3.24693e+08	4.34235e+08	4.42622e+08	4.18804e+08	3.53565e+08	3.32828e+08	2.77998e+08	AT2G43750.1
	plastid	2.95632e+07	3.47522e+07	2.95714e+07	2.33999e+07	3.13204e+07	3.45265e+07	2.91946e+07	1.81706e+07	3.19364e+07	3.72516e+07	3.10223e+07	3.35172e+07	2.54154e+07	2.45344e+07	2.25825e+07	2.24156e+07	2.42234e+07	3.17158e+07	AT2G45770.1
	plastid	6.09744e+07	6.99393e+07	7.37582e+07	4.42907e+07	4.54444e+07	4.88786e+07	5.69661e+07	3.97376e+07	6.4277e+07	6.49038e+07	5.39642e+07	5.70293e+07	4.19684e+07	5.02388e+07	4.98503e+07	4.26251e+07	5.8151e+07	5.6899e+07	AT2G47940.1
	plastid	2.06709e+07	1.7788e+07	2.03398e+07	2.80676e+07	2.61191e+07	2.67141e+07	2.85245e+07	2.8124e+07	1.72166e+07	0	2.52486e+07	1.93389e+07	2.54807e+07	2.4316e+07	3.26437e+07	3.0243e+07	0	1.33265e+07	AT3G01120.1
	plastid	6.79891e+07	8.17548e+07	8.30974e+07	6.17142e+07	5.53201e+07	6.68211e+07	7.8419e+07	6.48678e+07	8.06348e+07	7.02259e+07	6.76788e+07	5.2336e+07	6.60658e+07	5.89913e+07	6.33306e+07	6.46748e+07	7.41221e+07	7.53498e+07	AT3G03710.1
	plastid	3.7115e+07	3.66117e+07	4.04097e+07	3.62455e+07	3.24924e+07	3.60926e+07	3.59902e+07	3.20096e+07	3.58657e+07	3.92612e+07	3.51519e+07	3.64345e+07	2.85344e+07	2.99095e+07	3.07418e+07	3.58234e+07	3.39875e+07	3.70431e+07	AT3G10350.2
	plastid	0	0	0	0	1.46236e+07	0	0	0	1.44624e+07	0	1.78238e+07	0	0	0	0	1.85537e+07	1.79864e+07	1.24238e+07	AT3G10670.1
	plastid	2.14429e+07	2.43294e+07	2.34535e+07	2.37595e+07	1.92974e+07	2.53503e+07	2.59009e+07	0	2.51125e+07	2.34226e+07	2.96207e+07	2.15204e+07	2.18814e+07	2.11053e+07	0	0	0	0	AT3G15520.1
	plastid	2.92514e+07	2.37266e+07	2.6447e+07	0	0	2.04713e+07	2.3837e+07	0	2.6257e+07	2.0409e+07	0	0	0	2.04869e+07	0	0	1.94936e+07	1.98564e+07	AT3G19480.1
	plastid	8.97681e+07	9.25096e+07	9.87926e+07	9.41071e+07	8.35247e+07	7.54386e+07	9.3853e+07	8.42808e+07	9.72234e+07	8.97992e+07	7.52298e+07	7.18956e+07	8.40532e+07	7.7393e+07	7.95523e+07	7.4679e+07	1.26293e+08	9.18706e+07	AT3G23940.1
	plastid	0	0	0	0	4.7266e+07	0	0	0	0	0	0	5.482e+07	4.20324e+07	3.92857e+07	1.07376e+08	4.24129e+07	4.97778e+07	5.12483e+07	AT3G25920.1
	plastid	9.54038e+09	1.01264e+10	1.09075e+10	9.3583e+09	7.40576e+09	7.93069e+09	9.7476e+09	6.54071e+09	9.9345e+09	8.62633e+09	7.52999e+09	7.62928e+09	7.20225e+09	8.33769e+09	5.89237e+09	6.17461e+09	6.01743e+09	8.65868e+09	AT3G26650.1
	plastid	4.07981e+07	3.85546e+07	3.5888e+07	3.18105e+07	2.91845e+07	3.31407e+07	4.32981e+07	3.40771e+07	3.79527e+07	2.9837e+07	3.01509e+07	0	2.90352e+07	3.90522e+07	3.78214e+07	3.10137e+07	0	3.72e+07	AT3G27925.1
	plastid	2.43126e+07	2.63244e+07	2.56597e+07	1.97548e+07	2.02778e+07	0	2.0337e+07	1.95045e+07	2.03765e+07	2.26876e+07	2.31322e+07	0	0	1.76676e+07	1.98454e+07	1.53944e+07	0	2.65775e+07	AT3G29185.2
	plastid	1.60081e+07	1.29729e+07	1.1088e+07	0	0	1.41128e+07	1.65577e+07	7.58543e+06	1.40766e+07	1.55736e+07	1.44995e+07	0	9.51452e+06	0	0	0	0	0	AT3G43540.1
	plastid	4.60341e+07	5.51554e+07	4.69038e+07	7.38656e+07	5.24922e+07	5.19601e+07	5.03469e+07	7.67466e+07	5.44187e+07	5.35915e+07	5.73623e+07	5.11241e+07	6.17998e+07	6.34009e+07	8.03559e+07	6.58144e+07	5.59603e+07	5.97154e+07	AT3G49680.1
	plastid	3.73266e+07	2.31964e+07	2.55408e+07	6.86235e+07	5.14583e+07	4.3781e+07	4.52025e+07	1.39636e+08	2.81963e+07	5.5968e+07	6.25974e+07	5.13906e+07	7.89261e+07	5.07041e+07	1.12535e+08	1.16528e+08	9.56923e+07	7.28639e+07	AT3G53460.4
	plastid	2.84377e+07	2.6425e+07	2.46281e+07	3.34917e+07	3.13573e+07	3.0264e+07	2.83609e+07	3.04682e+07	2.70327e+07	0	0	3.0744e+07	3.23284e+07	2.6859e+07	3.21965e+07	3.39498e+07	3.60151e+07	3.26391e+07	AT3G53580.1
	plastid	1.14932e+08	1.39646e+08	1.28163e+08	9.76759e+07	9.59713e+07	9.57189e+07	1.01577e+08	4.80456e+07	1.12418e+08	1.08273e+08	1.00513e+08	5.78374e+07	8.12407e+07	1.01359e+08	7.95578e+07	7.80665e+07	1.23711e+08	1.10955e+08	AT3G54660.1
	plastid	1.74812e+07	0	0	0	2.69578e+07	1.99516e+07	0	0	0	2.36003e+07	2.31611e+07	0	2.346e+07	2.58704e+07	2.46896e+07	2.18859e+07	2.41664e+07	2.11771e+07	AT3G56090.1
	plastid	2.43936e+07	2.00681e+07	2.06724e+07	0	2.32238e+07	0	0	5.91674e+07	0	0	3.41788e+07	0	0	0	3.80871e+07	4.10962e+07	4.21842e+07	2.62734e+07	AT3G56940.1
	plastid	2.17755e+07	2.00056e+07	2.2055e+07	2.02933e+07	2.16821e+07	2.34893e+07	2.35823e+07	2.38056e+07	2.52941e+07	0	2.1136e+07	0	2.33643e+07	1.9737e+07	2.09275e+07	2.12742e+07	2.3097e+07	2.29168e+07	AT3G57050.1
	plastid	1.26389e+08	1.0682e+08	1.25769e+08	1.06945e+08	1.19646e+08	1.23574e+08	1.2779e+08	8.36522e+07	1.30322e+08	1.35686e+08	1.19018e+08	1.28554e+08	9.3166e+07	9.23751e+07	8.8735e+07	1.01254e+08	1.35114e+08	1.1151e+08	AT3G58140.1
	plastid	0	0	0	0	3.74588e+07	3.13334e+07	0	0	0	3.28229e+07	5.06269e+07	0	2.99821e+07	3.4212e+07	3.03628e+07	3.34221e+07	2.65498e+07	1.98853e+07	AT3G63540.1
	plastid	2.17046e+07	2.06494e+07	1.96783e+07	0	1.51205e+07	1.78708e+07	1.9522e+07	0	1.58425e+07	1.7939e+07	0	0	0	0	1.44714e+07	0	2.52854e+07	1.7554e+07	AT4G00620.1
	plastid	4.85443e+07	4.97985e+07	5.14797e+07	2.66938e+07	2.85364e+07	4.09511e+07	4.78727e+07	2.84318e+07	4.55485e+07	5.29013e+07	4.06176e+07	4.78097e+07	3.24902e+07	3.07909e+07	3.25082e+07	3.81294e+07	5.40316e+07	4.72693e+07	AT4G01800.2
	plastid	0	0	0	0	0	3.08122e+07	0	0	0	0	2.23396e+07	3.70508e+07	3.65356e+07	3.5613e+07	3.09342e+07	4.09369e+07	6.8315e+07	1.59992e+07	AT4G03280.1
	plastid	1.69326e+07	2.19695e+07	2.00584e+07	0	0	0	1.99737e+07	0	0	0	0	0	0	0	0	0	2.46298e+07	0	AT4G04770.1
	plastid	8.90246e+07	8.33166e+07	7.64917e+07	8.323e+07	8.36348e+07	7.38554e+07	9.1078e+07	8.5197e+07	8.16755e+07	6.81401e+07	6.38065e+07	8.67163e+07	7.44774e+07	6.20875e+07	6.45852e+07	7.01189e+07	7.1498e+07	7.72322e+07	AT4G09040.1
	plastid	2.41057e+08	2.69237e+08	2.75409e+08	2.62966e+08	1.94339e+08	2.42515e+08	2.87682e+08	2.65641e+08	2.42616e+08	2.51834e+08	2.05263e+08	2.12149e+08	1.93157e+08	2.16576e+08	2.09692e+08	2.35655e+08	2.54061e+08	1.97448e+08	AT4G16155.1
	plastid	4.09361e+08	4.25829e+08	4.15738e+08	4.79914e+08	4.28999e+08	3.9712e+08	3.92305e+08	4.75147e+08	3.76689e+08	4.42101e+08	5.11125e+08	3.83221e+08	4.7726e+08	4.36892e+08	4.88946e+08	4.23768e+08	3.57756e+08	5.1543e+08	AT4G18480.1
	plastid	1.08626e+08	1.11032e+08	1.22143e+08	8.21354e+07	6.24847e+07	8.86059e+07	1.04057e+08	7.47049e+07	1.0013e+08	8.94824e+07	7.58949e+07	8.25348e+07	7.08272e+07	8.75498e+07	5.33062e+07	6.90099e+07	8.1314e+07	8.74224e+07	AT4G18810.2
	plastid	1.6262e+07	1.59549e+07	1.36623e+07	0	1.32841e+07	1.48011e+07	0	0	1.74026e+07	1.71904e+07	1.71072e+07	0	0	0	0	0	0	1.31467e+07	AT4G19170.1
	plastid	2.77657e+07	2.95653e+07	3.19896e+07	5.0852e+07	4.5435e+07	4.27731e+07	4.19917e+07	3.23778e+07	4.4503e+07	2.78795e+07	2.81357e+07	3.87099e+07	3.09406e+07	3.52617e+07	2.54013e+07	4.96125e+07	3.46439e+07	3.86643e+07	AT4G19880.2
	plastid	1.26486e+08	1.13004e+08	1.24184e+08	1.22025e+08	1.14971e+08	1.15187e+08	1.32544e+08	1.13554e+08	1.23463e+08	1.1494e+08	1.32618e+08	9.79064e+07	1.02461e+08	7.94806e+07	1.03124e+08	1.20738e+08	1.37333e+08	1.15715e+08	AT4G23100.1
	plastid	4.82281e+08	4.1476e+08	3.68401e+08	1.62211e+08	2.64721e+08	3.02739e+08	4.7617e+08	2.56112e+08	2.42515e+08	2.16576e+08	2.65273e+08	2.97992e+08	2.63824e+08	4.50671e+08	4.04426e+08	2.51974e+08	4.06308e+08	2.91455e+08	AT4G24770.1
	plastid	1.28616e+08	1.28536e+08	1.35715e+08	1.34069e+08	1.17095e+08	1.28679e+08	1.26039e+08	1.45506e+08	1.3954e+08	1.27967e+08	1.14621e+08	1.1383e+08	1.1677e+08	1.10564e+08	1.15035e+08	1.1594e+08	1.4423e+08	1.30883e+08	AT4G26300.1
	plastid	8.0678e+08	8.20086e+08	8.7451e+08	6.59638e+08	6.39691e+08	6.69496e+08	6.87841e+08	4.23181e+08	7.87279e+08	7.36546e+08	7.79352e+08	6.17387e+08	6.13973e+08	6.70332e+08	4.0311e+08	4.51766e+08	3.62072e+08	6.30185e+08	AT4G26530.1
	plastid	6.3599e+07	6.33043e+07	6.64838e+07	4.41191e+07	5.05252e+07	5.39194e+07	6.57597e+07	4.17739e+07	6.1424e+07	6.09786e+07	4.96228e+07	4.60948e+07	4.48095e+07	4.49744e+07	3.86054e+07	4.50711e+07	8.66022e+07	5.52703e+07	AT4G26900.1
	plastid	1.39511e+08	1.42669e+08	1.3595e+08	3.48987e+08	3.12309e+08	2.18961e+08	2.28846e+08	4.539e+08	1.60578e+08	2.54396e+08	3.12959e+08	1.88619e+08	3.57533e+08	2.63696e+08	4.58549e+08	3.75074e+08	1.1854e+08	3.20045e+08	AT4G27440.1
	plastid	4.72389e+08	5.07278e+08	4.92347e+08	5.55496e+08	4.1218e+08	4.22595e+08	4.45886e+08	5.17398e+08	4.76533e+08	4.68736e+08	4.49237e+08	4.63888e+08	4.19269e+08	4.56741e+08	4.13898e+08	4.50078e+08	5.20311e+08	4.64081e+08	AT4G31990.3
	plastid	5.11099e+07	6.27973e+07	5.47859e+07	5.27366e+07	3.36803e+07	3.74614e+07	3.94795e+07	3.41812e+07	3.80001e+07	4.05444e+07	3.90495e+07	4.00167e+07	3.54726e+07	3.65027e+07	2.78659e+07	3.49866e+07	3.53009e+07	4.18957e+07	AT4G33030.1
	plastid	0	0	1.14679e+07	0	0	0	1.47366e+07	2.21515e+07	1.75528e+07	0	1.36661e+07	0	0	1.50337e+07	1.26532e+07	1.44393e+07	0	1.47325e+07	AT4G33650.2
	plastid	4.17942e+07	4.40946e+07	4.39269e+07	4.11703e+07	3.97844e+07	3.89144e+07	4.1615e+07	3.20184e+07	5.14583e+07	3.60626e+07	4.18957e+07	3.94139e+07	3.49866e+07	3.91525e+07	3.38628e+07	2.32383e+07	0	3.80766e+07	AT4G34090.3
	plastid	2.94073e+08	3.06073e+08	3.02089e+08	2.90045e+08	2.72239e+08	2.73962e+08	3.34168e+08	3.02152e+08	3.2149e+08	2.5535e+08	2.39027e+08	2.55191e+08	2.54872e+08	2.3999e+08	2.81059e+08	3.05818e+08	3.5726e+08	2.92022e+08	AT4G34200.1
	plastid	7.17462e+07	7.47308e+07	7.42403e+07	7.70398e+07	5.35803e+07	6.27103e+07	6.99781e+07	5.77453e+07	7.01383e+07	6.48633e+07	5.49037e+07	7.39886e+07	5.5393e+07	5.83367e+07	5.27512e+07	5.41178e+07	9.81102e+07	6.31816e+07	AT4G34740.1
	plastid	5.47289e+07	5.25577e+07	5.12305e+07	4.04939e+07	4.86926e+07	5.42643e+07	5.91141e+07	3.37621e+07	6.41213e+07	5.90691e+07	5.35655e+07	5.67218e+07	4.01501e+07	4.24394e+07	2.92858e+07	3.03838e+07	4.74268e+07	5.01345e+07	AT4G37000.1
	plastid	7.3786e+09	7.39191e+09	7.275e+09	7.72721e+09	5.76351e+09	6.26123e+09	6.78781e+09	5.97959e+09	6.87637e+09	6.1558e+09	6.61824e+09	5.91692e+09	6.56933e+09	7.2619e+09	5.74994e+09	5.45072e+09	5.05372e+09	6.0972e+09	AT4G38970.1
	plastid	4.02058e+07	3.57664e+07	4.03118e+07	2.77388e+07	5.38671e+07	3.97348e+07	4.23277e+07	2.77522e+07	3.97376e+07	5.27878e+07	5.01588e+07	2.96576e+07	2.26138e+07	3.15864e+07	3.10352e+07	3.59353e+07	3.29277e+07	3.99751e+07	AT5G03650.1
	plastid	3.64532e+09	3.81967e+09	4.0439e+09	3.3509e+09	2.52756e+09	3.05749e+09	3.43366e+09	2.57335e+09	3.74989e+09	3.64684e+09	3.57228e+09	3.13648e+09	2.9472e+09	3.25904e+09	2.54268e+09	2.68747e+09	3.42843e+09	3.64836e+09	AT5G04140.2
	plastid	3.16384e+08	3.0818e+08	3.3447e+08	3.65856e+08	3.18761e+08	2.88321e+08	3.21268e+08	2.79079e+08	3.05268e+08	3.0142e+08	3.10302e+08	2.17932e+08	2.72655e+08	2.93808e+08	2.90628e+08	3.09615e+08	3.45833e+08	3.20622e+08	AT5G04590.1
	plastid	1.22618e+08	1.26197e+08	1.29862e+08	1.6326e+08	1.1097e+08	1.14098e+08	1.37924e+08	1.38049e+08	1.48883e+08	1.06901e+08	1.07824e+08	1.11642e+08	1.23112e+08	1.1199e+08	1.17656e+08	1.62921e+08	1.24373e+08	1.24753e+08	AT5G13420.1
	plastid	9.70887e+07	8.67163e+07	1.05028e+08	1.1084e+08	1.18894e+08	1.11109e+08	1.17176e+08	1.70335e+08	1.19987e+08	1.3367e+08	1.48152e+08	9.24583e+07	1.56686e+08	1.24693e+08	2.04709e+08	1.65965e+08	1.37238e+08	1.5499e+08	AT5G13630.1
	plastid	1.13735e+08	1.03388e+08	1.16366e+08	9.99983e+07	8.49023e+07	1.06177e+08	9.67595e+07	8.72166e+07	1.02e+08	1.01071e+08	1.00757e+08	8.64223e+07	8.23691e+07	8.66502e+07	8.02779e+07	8.23691e+07	9.22407e+07	1.06199e+08	AT5G14260.3
	plastid	0	0	0	0	2.64177e+07	2.82902e+07	0	0	0	3.07717e+07	3.76227e+07	1.3984e+08	5.46114e+07	4.62292e+07	4.61619e+07	0	3.01468e+07	7.44723e+07	AT5G14320.1
	plastid	2.74747e+07	0	0	0	4.17595e+07	0	0	0	0	0	4.22925e+07	0	3.50789e+07	4.72136e+07	3.5702e+07	0	4.29841e+07	4.89023e+07	AT5G14660.1
	plastid	1.14415e+08	1.3562e+08	1.48029e+08	1.05115e+08	8.92655e+07	1.01029e+08	1.04999e+08	9.60246e+07	1.22474e+08	1.1273e+08	1.15635e+08	8.86305e+07	1.08928e+08	9.67193e+07	7.43846e+07	6.54913e+07	1.04122e+08	1.28902e+08	AT5G15450.1
	plastid	6.55445e+08	6.98701e+08	7.07228e+08	6.48981e+08	5.38399e+08	5.68821e+08	6.6718e+08	5.49407e+08	6.93923e+08	6.37389e+08	5.77322e+08	6.49701e+08	5.43159e+08	6.13292e+08	5.0325e+08	4.77856e+08	4.53995e+08	6.08972e+08	AT5G19220.1
	plastid	1.18589e+08	1.27941e+08	1.65792e+08	5.69463e+07	8.30513e+07	8.11057e+07	1.04151e+08	3.61753e+07	1.48986e+08	6.51427e+07	5.56354e+07	1.03002e+08	4.57003e+07	6.78338e+07	2.40278e+07	5.47479e+07	7.0543e+07	5.41929e+07	AT5G20250.4
	plastid	6.93442e+08	3.11904e+07	1.30738e+08	0	9.27968e+08	7.60093e+08	1.33837e+08	5.99382e+08	2.08764e+08	9.9065e+08	1.03043e+09	6.06318e+08	8.12504e+08	8.6253e+08	8.54497e+08	9.8524e+08	8.5592e+08	9.59828e+08	AT5G20720.1
	plastid	8.30398e+07	9.07e+07	9.54538e+07	7.87404e+07	7.59949e+07	7.86585e+07	8.53744e+07	8.45851e+07	9.71897e+07	1.00123e+08	8.52561e+07	1.01429e+08	6.71833e+07	8.07075e+07	6.52512e+07	7.59791e+07	6.91871e+07	8.80976e+07	AT5G22800.1
	plastid	9.82785e+08	8.88933e+08	9.89758e+08	8.92143e+08	8.17872e+08	8.92081e+08	9.28933e+08	6.39514e+08	1.03889e+09	9.61026e+08	8.74147e+08	1.07874e+09	7.61622e+08	7.59197e+08	6.22285e+08	6.55718e+08	5.48152e+08	8.49948e+08	AT5G23120.1
	plastid	6.87889e+08	7.1959e+08	6.8646e+08	6.91618e+08	5.42294e+08	5.55765e+08	6.49791e+08	6.60508e+08	6.73639e+08	6.12188e+08	5.92443e+08	5.931e+08	5.81821e+08	6.65056e+08	5.70756e+08	6.06276e+08	4.74588e+08	6.38672e+08	AT5G30510.1
	plastid	5.39931e+08	5.91581e+08	5.7242e+08	5.11337e+08	4.7416e+08	5.00224e+08	5.44894e+08	5.20456e+08	5.39856e+08	4.8631e+08	4.42407e+08	4.75774e+08	4.54089e+08	4.82817e+08	4.69972e+08	4.52832e+08	4.29148e+08	4.61003e+08	AT5G35360.3
	plastid	4.75501e+09	4.97517e+09	4.84517e+09	4.46403e+09	3.90209e+09	3.74443e+09	4.30809e+09	3.48787e+09	4.36701e+09	4.19232e+09	4.09183e+09	3.37444e+09	3.63649e+09	4.11145e+09	3.06046e+09	3.49029e+09	2.98565e+09	3.91075e+09	AT5G35630.1
	plastid	5.12909e+07	5.84905e+07	6.44644e+07	4.49121e+07	4.87365e+07	5.30225e+07	5.98771e+07	4.74301e+07	6.26886e+07	5.97154e+07	4.95026e+07	5.2905e+07	4.28681e+07	4.72267e+07	4.41742e+07	4.53909e+07	5.36286e+07	5.18126e+07	AT5G35790.1
	plastid	5.02971e+08	6.25095e+08	5.86721e+08	3.7401e+08	1.1999e+10	1.93766e+10	7.4631e+08	4.9732e+08	3.9517e+08	1.07164e+10	1.59131e+10	4.56343e+10	2.31244e+10	2.18029e+10	9.29817e+09	8.77225e+09	7.38269e+09	1.49456e+10	AT5G38410.3
	plastid	0	0	0	0	3.47178e+08	5.54457e+08	0	0	0	2.87383e+08	4.33844e+08	1.27354e+09	7.35984e+08	6.39071e+08	2.76365e+08	2.78558e+08	2.10027e+08	5.08651e+08	AT5G38430.1
	plastid	2.92048e+07	3.72981e+07	4.23982e+07	2.52626e+07	2.65775e+07	1.98757e+07	3.30695e+07	6.07255e+07	3.77716e+07	4.06739e+07	2.86077e+07	3.70687e+07	2.27648e+07	0	4.21842e+07	4.30318e+07	9.35867e+07	2.54648e+07	AT5G42270.1
	plastid	1.65233e+07	1.04211e+07	1.35689e+07	0	1.4206e+07	1.4646e+07	1.50233e+07	0	1.84869e+07	1.4903e+07	1.25728e+07	0	0	0	0	0	0	1.30704e+07	AT5G48790.1
	plastid	2.75052e+07	3.71202e+07	3.51397e+07	2.95612e+07	2.3842e+07	0	2.74385e+07	2.62643e+07	2.83e+07	2.75452e+07	2.54154e+07	0	2.5163e+07	2.45905e+07	1.98165e+07	0	1.88466e+07	2.81045e+07	AT5G49030.1
	plastid	3.9187e+08	3.91599e+08	4.19879e+08	3.95034e+08	2.86945e+08	3.10023e+08	3.69398e+08	3.72045e+08	3.48673e+08	3.76846e+08	3.51342e+08	3.87924e+08	3.18231e+08	3.39562e+08	3.50296e+08	3.51829e+08	3.6611e+08	3.861e+08	AT5G49910.1
	plastid	2.8713e+07	2.40211e+07	2.29947e+07	0	2.2481e+07	2.63135e+07	2.99406e+07	2.99178e+07	3.0464e+07	3.06844e+07	2.18662e+07	1.98936e+07	1.71833e+07	1.86349e+07	1.77584e+07	2.43835e+07	2.7336e+07	1.95451e+07	AT5G51100.1
	plastid	2.91233e+08	2.78673e+08	3.20756e+08	3.0398e+08	268435456	2.85082e+08	3.20356e+08	2.14574e+08	3.14918e+08	3.15092e+08	3.11142e+08	2.46208e+08	2.60499e+08	2.54325e+08	2.16231e+08	2.4792e+08	2.22387e+08	2.93544e+08	AT5G51820.1
	plastid	3.75315e+07	4.16179e+07	3.80528e+07	4.33131e+07	3.45528e+07	2.98743e+07	4.03817e+07	3.82273e+07	3.223e+07	3.63689e+07	2.81318e+07	0	2.70383e+07	3.15252e+07	2.63902e+07	3.02661e+07	3.49915e+07	3.87986e+07	AT5G52520.1
	plastid	1.49908e+08	1.60734e+08	1.6127e+08	1.46082e+08	1.3355e+08	1.35133e+08	1.47455e+08	1.58367e+08	1.48316e+08	1.39047e+08	1.14486e+08	1.57404e+08	1.34171e+08	1.24796e+08	1.65999e+08	1.26661e+08	1.62696e+08	1.34069e+08	AT5G52920.1
	plastid	2.42436e+07	2.99801e+07	7.53446e+07	2.53692e+08	4.29067e+07	2.77272e+07	4.14998e+07	1.07943e+08	2.83884e+07	6.10844e+07	1.08905e+08	1.72322e+07	9.22343e+07	2.83412e+07	1.33846e+08	1.0942e+08	1.59182e+08	1.9954e+08	AT5G53460.1
	plastid	4.29833e+08	4.3031e+08	4.72094e+08	3.94377e+08	4.32582e+08	3.96542e+08	4.25092e+08	3.80653e+08	4.64982e+08	4.57057e+08	4.15076e+08	3.5977e+08	3.72432e+08	3.58153e+08	3.5032e+08	3.62021e+08	4.0538e+08	4.04398e+08	AT5G58330.1
	plastid	1.53901e+07	1.45599e+07	1.23962e+07	0	0	0	1.1065e+07	0	0	0	0	0	0	0	0	0	0	1.29289e+07	AT5G64380.1
	plastid	5.16513e+07	5.19061e+07	5.28573e+07	6.29281e+07	4.11047e+07	4.54413e+07	4.47102e+07	4.41803e+07	5.58479e+07	4.69558e+07	5.16799e+07	3.59528e+07	4.82859e+07	4.63286e+07	4.61331e+07	5.07463e+07	7.78503e+07	6.07676e+07	AT5G66120.2
	plastid	8.77016e+07	8.9439e+07	9.87584e+07	7.98229e+07	1.09549e+08	8.77259e+07	9.36516e+07	4.87331e+07	1.1379e+08	8.98615e+07	1.01887e+08	4.81389e+07	7.3203e+07	8.19193e+07	6.4536e+07	7.69117e+07	9.41919e+07	7.77209e+07	AT5G66530.1
	plastid	1.31711e+08	0	0	0	1.57776e+08	1.41703e+08	0	1.13782e+08	4.33702e+07	1.71187e+08	1.6841e+08	1.52888e+08	1.66841e+08	1.42186e+08	1.54647e+08	1.67177e+08	1.78519e+08	1.64191e+08	ATCG00160.1
	plastid	0	0	0	0	3.68408e+07	3.25195e+07	0	0	0	3.01677e+07	3.16895e+07	8.55996e+07	4.56465e+07	4.24158e+07	3.43403e+07	0	0	5.85068e+07	ATCG00750.1
	plastid	0	0	0	0	1.78696e+07	1.72334e+07	0	0	0	0	2.89047e+07	1.19796e+08	3.11948e+07	1.95817e+07	2.2686e+07	3.29734e+07	2.74976e+07	3.3748e+07	ATCG00770.1
	plastid	0	0	0	0	5.0785e+07	6.26018e+07	0	0	0	4.06204e+07	4.52025e+07	1.8336e+08	6.15562e+07	5.90159e+07	3.57564e+07	3.99502e+07	5.48048e+07	6.05532e+07	ATCG00780.1
	plastid	1.58502e+07	0	0	0	1.21603e+08	1.27958e+08	0	0	0	1.09177e+08	1.04541e+08	2.80184e+08	1.43125e+08	1.18877e+08	1.12965e+08	1.0138e+08	9.54605e+07	2.02901e+08	ATCG00900.1
	plastid	8.44409e+10	8.37664e+10	8.58951e+10	7.69022e+10	9.13208e+10	1.05033e+11	7.69284e+10	6.73465e+10	7.89866e+10	9.76613e+10	1.02904e+11	1.33245e+11	1.07303e+11	1.09828e+11	8.06184e+10	8.12208e+10	8.115e+10	1.02154e+11
	vacuole	3.72723e+07	0	2.94589e+07	2.13846e+08	2.26087e+08	1.51664e+08	1.07272e+08	1.27198e+08	6.17656e+07	1.69053e+08	2.71147e+08	8.2352e+07	2.46806e+08	1.57121e+08	2.4768e+08	4.20666e+08	1.08123e+08	2.94502e+08	AT3G14210.1
	vacuole	1.63717e+07	1.3229e+07	1.60059e+07	0	0	0	0	0	0	0	0	0	0	0	1.20181e+07	0	0	0	AT2G32810.1
	vacuole	1.18694e+09	1.29688e+09	1.41318e+09	1.62231e+09	1.1352e+09	1.07181e+09	1.20844e+09	1.20827e+09	1.22344e+09	1.0446e+09	1.12004e+09	9.88112e+08	1.19123e+09	1.24976e+09	1.15536e+09	1.25523e+09	1.2364e+09	1.24612e+09	AT1G04410.1
	vacuole	8.58653e+08	7.03805e+08	7.06689e+08	6.05143e+08	3.88813e+08	5.89575e+08	7.0571e+08	7.21338e+08	5.95819e+08	4.60428e+08	4.26804e+08	4.86175e+08	5.07172e+08	6.11552e+08	4.55318e+08	5.23894e+08	5.93059e+08	2.67451e+08	AT1G54010.1
	vacuole	1.00554e+08	1.12926e+08	1.01184e+08	8.75862e+07	9.79132e+07	1.09223e+08	9.27922e+07	7.40759e+07	1.12722e+08	8.85568e+07	7.70772e+07	8.76105e+07	7.59054e+07	1.00206e+08	5.79096e+07	7.6965e+07	6.07592e+07	9.25802e+07	AT1G62660.1
	vacuole	0	0	0	0	0	2.18768e+07	0	0	0	1.84306e+07	1.91256e+07	2.30282e+07	0	0	0	0	0	0	AT2G35780.1
	vacuole	0	0	0	0	2.2027e+08	1.55291e+08	0	0	0	1.65505e+08	2.09054e+08	1.69781e+08	2.00205e+08	1.69875e+08	1.34032e+08	1.52793e+08	1.82953e+08	1.34236e+08	AT3G62290.1
	vacuole	1.6631e+08	2.06219e+08	1.71496e+08	1.459e+08	1.02475e+08	1.27958e+08	1.96997e+08	1.31738e+08	1.09087e+08	1.06465e+08	1.31474e+08	8.88519e+07	1.29925e+08	1.31848e+08	1.10801e+08	1.3271e+08	2.09344e+08	4.86926e+07	AT1G15690.1
	vacuole	5.64981e+07	1.00624e+08	6.76366e+07	5.71916e+07	5.11241e+07	1.51979e+08	1.06096e+08	3.36803e+07	5.13194e+07	5.54314e+07	4.60565e+07	8.52798e+07	5.64277e+07	6.10801e+07	4.70405e+07	3.14793e+07	3.39028e+07	3.22456e+07	AT2G10940.1
	vacuole	5.17408e+07	5.84136e+07	5.86773e+07	4.13476e+07	3.85867e+07	5.20791e+07	5.40578e+07	3.4868e+07	6.00142e+07	5.19349e+07	4.65765e+07	4.65281e+07	4.15314e+07	4.1641e+07	2.7119e+07	2.84771e+07	4.40519e+07	3.56649e+07	AT2G14260.1
	vacuole	1.82143e+08	2.47611e+08	1.41488e+08	7.59318e+07	2.00816e+08	3.1779e+08	8.15963e+07	9.26958e+07	7.31675e+07	1.64168e+08	1.74724e+08	3.77343e+08	3.30552e+08	3.786e+08	1.63136e+08	1.33967e+08	2.4228e+08	9.39376e+07	AT3G26520.1
	vacuole	2.98101e+07	3.29369e+07	3.53376e+07	3.06567e+07	2.61553e+07	0	3.14924e+07	2.36773e+07	3.36849e+07	3.00946e+07	2.20382e+07	0	0	0	0	2.18829e+07	3.5367e+07	3.01405e+07	AT3G63520.1
	vacuole	3.42263e+07	2.28644e+07	2.84436e+07	1.18359e+08	1.72151e+08	1.08461e+08	5.81711e+07	9.95212e+07	5.00269e+07	1.30964e+08	2.56183e+08	6.41213e+07	1.64613e+08	9.19343e+07	2.11034e+08	1.19084e+08	7.36305e+07	1.61975e+08	AT5G25980.2
	vacuole	2.72052e+09	2.79551e+09	2.7696e+09	2.99827e+09	2.65959e+09	2.85771e+09	2.64263e+09	2.54707e+09	2.37105e+09	2.48563e+09	2.8003e+09	2.49918e+09	2.94436e+09	2.99361e+09	2.62145e+09	2.89714e+09	2.81987e+09	2.43755e+09
	Sum LFQ	1.62441e+11	1.65099e+11	1.66116e+11	1.50087e+11	1.73667e+11	1.85909e+11	1.51941e+11	1.36949e+11	1.55096e+11	1.78294e+11	1.84085e+11	2.11788e+11	1.88661e+11	1.9308e+11	1.56887e+11	1.60827e+11	1.63276e+11	1.86102e+11
		rLFQ																			Average rLFQ						SD rLFQ						t-test P-value
	SUBCELLULAR LOCALIZATION (SUBAcon)	EV1	EV2	EV3	amiR23.5-1	amiR23.5-2	amiR23.5-3	amiR23.6-1	amiR23.6-2	amiR23.6-3	amiR26.5-1	amiR26.5-2	amiR26.5-3	amiRD-1	amiRD-2	amiRD-3	amiRT-1	amiRT-2	amiRT-3	nº proteins	EV	amiR23.5	amiR23.6	amiR26.5	amiRD	amiRT	EV	amiR23.5	amiR23.6	amiR26.5	amiRD	amiRT	amiR23.5	amiR23.6	amiR26.5	amiRD	amiRT
	cytosol	18.9054	19.1066	18.4811	21.5213	22.7645	19.5043	19.3134	24.2032	19.2322	20.4143	20.5125	16.7568	21.4782	19.7388	25.7886	25.3435	24.3604	22.3052	202	18.8311	21.2634	20.9163	19.2279	22.3352	24.003	0.319306	1.64537	2.84686	2.14059	3.11464	1.55031	0.065808	0.275922	0.766713	0.124595	0.00480462
	endoplasmic reticulum	3.39146	4.12672	3.88504	2.57307	2.90637	2.54262	3.34366	3.01374	3.65211	2.81729	2.1343	1.71624	1.83705	2.2733	2.27095	2.69626	2.61293	2.6519	7	3.80107	2.67402	3.33651	2.22261	2.1271	2.6537	0.374753	0.201798	0.319245	0.555813	0.251197	0.0416896	0.0101343	0.177496	0.0151178	0.0030142	0.00621009
	extracellular	4.69905	4.74998	4.79772	4.44847	4.29995	4.15878	5.36322	4.36997	5.30533	4.19172	3.64667	3.6322	3.44919	3.96281	3.56228	3.58996	3.56504	3.65361	71	4.74892	4.3024	5.01284	3.82353	3.65809	3.60287	0.0493453	0.144861	0.557493	0.318943	0.269883	0.0456776	0.00721223	0.459912	0.0076716	0.00233047	7.84029e-06
	golgi	0.834886	0.916757	0.881036	0.953583	0.866943	0.730836	0.946596	0.960844	0.882845	0.782986	0.733554	0.639532	0.684874	0.644911	0.843758	0.876403	0.90228	0.714411	13	0.877559	0.850454	0.930095	0.718691	0.724514	0.831031	0.0410462	0.112286	0.0415352	0.0728726	0.105184	0.101821	0.714573	0.19417	0.030215	0.0787084	0.503613
	mitochondrion	2.53572	2.75018	2.8643	2.63367	2.42598	2.25052	2.84208	2.81272	2.8122	2.21695	2.20973	1.76523	2.13042	2.18006	2.42578	2.61652	3.09834	2.12356	37	2.71673	2.43672	2.82233	2.06397	2.24542	2.61281	0.166825	0.191801	0.0171028	0.258743	0.158155	0.487403	0.129059	0.336716	0.0213444	0.0237738	0.7444
	nucleus	0.991436	1.03415	0.932705	1.05987	1.71587	1.42133	1.21705	1.76622	1.13874	1.46438	1.58144	1.3546	1.75037	1.45761	2.12415	2.02429	2.15601	1.71244	31	0.986096	1.39903	1.37401	1.46681	1.77738	1.96425	0.0509307	0.328567	0.341919	0.113437	0.334093	0.227802	0.0978625	0.123866	0.00258782	0.0154068	0.00191349
	peroxisome	13.0801	12.8368	12.5794	12.0178	9.47862	9.93988	12.6937	10.4253	12.5345	10.4267	10.4927	8.9743	9.12114	10.0805	8.81649	9.38525	10.6104	9.28008	25	2.71673	2.43672	2.82233	2.06397	2.24542	2.61281	0.250356	1.35263	1.26622	0.858229	0.659667	0.739593	0.0414257	0.272413	0.00513804	0.00101635	0.00241945
	plasma membrane	1.90461	2.04835	2.20358	1.55624	1.42658	1.41741	1.9105	1.41172	1.98591	1.51591	1.26789	1.06667	1.11229	1.2298	1.11081	1.16454	1.26636	1.35765	18	0.986096	1.39903	1.37401	1.46681	1.77738	1.96425	0.149519	0.077642	0.312026	0.225026	0.0682761	0.0966034	0.00383854	0.229802	0.00788404	0.00068619	0.00154564
	plastid	51.9826	50.7372	51.7078	51.2384	52.5837	56.4972	50.6305	49.1764	50.9274	54.7756	55.9001	62.9144	56.8759	56.8818	51.3863	50.5019	49.7012	54.8913	225	51.4759	53.4398	50.2448	57.8634	55.048	51.6981	0.654293	2.73193	0.937065	4.41033	3.17113	2.7942	0.292593	0.135504	0.0681107	0.128626	0.899761
	vacuole	1.67478	1.69324	1.66726	1.99769	1.53143	1.53715	1.73925	1.85987	1.52876	1.39412	1.5212	1.18004	1.56066	1.55045	1.67092	1.8014	1.72706	1.30979	13	1.67843	1.68876	1.70929	1.36512	1.59401	1.61275	0.0133649	0.267556	0.167575	0.172418	0.0667986	0.264989	0.949957	0.766382	0.034917	0.0983865	0.690205
