# Supplementary material for: Mitochondrial Small Heat Shock Proteins Are Essential for Normal Growth of Arabidopsis thaliana
Source: Front Plant Sci. 2021 Feb 10;12:600426. doi: 10.3389/fpls.2021.600426 (PMC7902927; doi:10.3389/fpls.2021.600426)
Supplement: Supplementary file 1 [file Data_Sheet_1.zip › Supplementary Table 12-14.XLSX]

## Sheet: Table S12
	Supplementary Table S12. Commonly and differentially changed proteins in the amiR23.5, amiR23.6 and amiR26.5 plants in normal conditions. The list of significantly changed proteins in each single mutant were extracted from Table S6-S8 and compared to identify common and exclusive proteins. Accession numbers of proteins are listed. This data is presented in the Venn diagram on Fig. 5D.
	Common proteins in amiR23.5, amiR23.6, amiR26.5	Common proteins in amiR23.6 and amiR23.5	Common proteins in amiR23.5 and amiR26.5	Common proteins in amiR23.6 and amiR26.5	Proteins found exclusively in amiR23.6	Proteins found exclusively in amiR23.5	Proteins found exclusively in amiR26.5
	AT3G45140.1	AT4G12740.1	AT4G27440.1	AT5G60790.1	AT4G31700.1	AT1G18540.1	AT3G62030.2
	AT1G51980.1	AT5G17330.1	AT3G08030.1	AT1G67730.1	AT3G54540.1	AT1G12000.1	AT4G23670.1
	AT2G04030.1	AT4G11820.2	AT3G53460.4	AT5G08300.1	AT4G33650.2	AT2G17290.1	AT5G15200.1
	AT3G16420.1	AT3G14210.1	AT2G31610.1	AT5G13420.1	AT3G59760.1	AT5G28900.1	AT1G33120.1
	AT4G14030.1	AT2G38380.1	AT2G31810.1	AT5G30510.1	AT5G52470.1	AT5G26780.3	AT2G37270.1
	AT5G64570.1	AT4G34050.1	AT5G57870.1	AT4G38970.1	AT5G08570.1	AT5G25980.2	AT3G52960.1
	AT1G23310.1	AT5G07350.2	AT1G09750.1	AT3G48990.1	AT1G48410.2	AT1G48630.1	AT1G05190.1
	AT2G30970.1	AT5G64460.2	AT4G34200.1	AT2G36460.1	AT3G43300.1	AT4G37980.1	AT3G53430.1
	AT1G55490.1	AT1G51710.1	AT2G38040.1	AT5G51970.1	AT4G34110.1	AT5G47210.1	AT3G46030.1
	AT2G28000.1	AT5G11670.1	AT1G01090.1	AT1G79550.1	AT3G22890.1	AT4G19880.2	AT5G27850.1
	AT4G17300.1	AT3G57290.1	AT1G20010.1	AT3G18780.2	AT5G11200.2	AT3G01120.1	AT4G34870.1
	AT4G30920.1	AT3G59920.1	AT5G35360.3	AT3G48690.1	AT3G12390.1	AT4G24190.1	ATCG00380.1
	AT2G05710.1	AT1G52360.2	AT2G42790.1	AT1G12780.1	AT1G07370.1	AT1G48600.2	AT3G27850.1
	AT2G30520.1	AT1G62750.1	AT1G50200.1	AT4G33030.1	AT4G35260.1	AT1G29660.1	AT2G42740.1
	AT2G14170.1	AT2G31750.1	AT1G74260.1	AT5G41970.1	AT3G27300.1	AT3G49120.1	AT5G59880.1
	AT2G32810.1	AT4G24280.1	AT1G55480.1		AT3G06650.1	AT2G43790.1	AT3G45030.1
		AT1G56050.1	AT5G35630.1		AT5G56350.1	AT3G61820.1	AT2G34480.1
		AT4G20360.1	AT5G28840.1		AT3G57050.1	AT1G04820.1	AT3G62290.1
		AT3G16950.2	AT1G76160.1		AT5G09900.3	AT3G53580.1	AT1G78630.1
			AT1G43670.1		AT5G47770.1	AT5G13630.1	AT5G23820.1
			AT4G20260.4		AT4G34450.1	AT2G23350.1	AT2G16600.1
			AT1G03220.1		AT1G53310.1	AT5G25460.1	AT4G39260.1
			AT3G26650.1		AT2G36580.1	AT1G69830.1	AT3G15190.1
			AT5G20950.1		AT1G18080.1	AT3G09840.1	AT3G55280.1
			AT1G16720.1		AT2G40490.1	AT5G26000.1	AT1G74970.1
			AT1G23740.1		AT5G49910.1	AT4G34090.3	AT3G11940.1
			AT1G75280.1		AT3G29185.2	AT3G16400.1	AT4G38740.1
			AT5G26280.1		AT3G18060.1	AT5G52920.1	AT5G63310.1
			AT3G20370.1		AT4G23650.1	AT1G80380.2	AT3G48930.1
			AT4G35090.1		AT3G26520.1	AT5G22800.1	AT3G44890.1
			AT3G14415.2		AT4G24510.1	AT3G14067.1	AT5G61170.1
			AT1G47128.1		AT1G53210.1	AT5G08380.1	AT4G15000.1
			AT1G52100.1			AT1G68010.2	AT5G13510.1
			AT1G03870.1			AT2G24270.4	AT5G18380.1
			AT3G09260.1			AT1G09340.1	AT1G35680.1
			AT4G30270.1			AT1G17220.1	AT3G26060.2
			AT1G15690.1			AT3G14420.1	AT5G10160.1
			AT4G18810.2			AT1G29900.1	AT1G09200.1
			AT4G15530.5			AT5G57655.2	AT4G25740.1
			AT3G19390.1			AT2G05990.1	AT3G08740.1
			AT5G49360.1			AT1G32060.1	AT1G67430.1
			AT1G72150.1			AT3G27925.1	AT2G36160.1
			AT4G24770.1			AT2G41680.1	AT5G53490.3
			AT1G22530.1			AT3G03710.1	AT4G25130.1
			AT5G20250.4			AT4G26530.1	AT2G22170.1
			AT1G18270.3			AT1G72160.1	AT1G79850.1
			AT2G31170.1			AT2G38230.1	AT2G21660.1
			AT3G05900.1			AT5G07030.1	AT5G47190.1
			AT3G09350.1			AT1G50380.1	AT4G40030.2
			AT1G17890.1			AT5G04140.2	AT5G06290.1
			AT3G19480.1			AT1G04420.1	AT2G43560.1
			AT3G57020.1			AT4G26900.1	AT4G11010.1
			AT1G76180.1			AT3G54660.1	AT3G24830.1
			AT5G64380.1			AT1G57770.1	AT3G15360.1
			AT4G29680.1			AT3G20820.1	AT2G20260.1
			AT4G04770.1			AT5G15450.1	ATCG00660.1
			AT1G33790.2			AT3G47800.1	AT3G18740.1
			AT3G47340.1			AT2G47940.1	AT5G40950.1
						AT5G42270.1	AT3G63190.1
						AT1G21670.1	AT4G28440.1
						AT4G01800.2	AT1G67700.2
						AT5G64260.1	AT2G36620.1
						AT3G06850.1	AT4G34620.1
						AT5G44340.1	AT1G70890.1
						AT1G22430.1	AT1G26630.1
						AT1G01790.1	AT4G39730.1
						AT2G16430.2	AT3G26450.1
							AT3G10610.1
							AT5G54600.1
							AT3G25770.1
							AT1G32470.1
							AT5G13120.1
							AT1G04270.1
							AT1G57660.1
							AT3G18820.1
							AT3G55330.1
							AT2G27720.2
							AT5G56710.1
							AT4G31300.2
							AT1G12410.1
							AT3G62530.1
							AT3G60820.1
							AT2G29960.1
							AT5G10860.1
							AT4G17530.1
							AT3G07110.2
							AT1G56330.1
							AT5G13410.1
							AT1G73260.1
							AT1G13060.2
							AT3G10060.1
							AT3G22060.1
							AT3G09500.1
							AT4G14710.5
							AT3G59400.1
							AT1G17880.1
							AT1G21720.1
							AT2G35780.1
							AT4G03520.1
							AT4G30610.1
							AT3G16640.1
							AT3G11630.1
							AT5G16130.1
							AT1G78380.1
							AT3G60770.1
							AT5G20630.1
							AT2G01250.1
							AT2G47730.1
							AT1G72610.1
							AT1G19570.1
							AT1G48830.1
							AT2G44120.2
							AT1G78370.1
							AT3G56240.1
							AT1G27450.3
							AT1G62780.1
							AT3G52150.1
							AT4G25100.1
							AT1G70600.1
							AT2G43090.1
							AT1G17100.1
							AT1G56450.1
							AT1G02780.1
							AT1G16920.1
							AT2G36390.1
							AT4G21280.2
							AT4G17390.1
							AT1G06680.1
							AT4G01310.1
							ATCG00800.1
							AT1G14320.1
							AT2G43030.1
							AT1G22780.1
							AT3G49010.1
							AT1G74060.1
							AT1G07320.1
							AT3G04840.1
							AT5G20290.1
							AT2G36250.1
							AT2G39800.1
							AT1G73060.1
							AT1G22300.1
							AT2G24060.1
							AT1G09130.3
							AT2G16950.1
							AT1G63000.1
							ATCG00830.1
							AT4G37800.1
							AT3G04550.1
							AT2G40840.1
							AT5G59290.2
							AT3G55610.1
							AT2G42130.4
							AT5G55280.1
							AT2G04400.1
							AT5G13650.2
							AT3G29360.1
							AT5G46290.3
							AT5G28500.1
							AT4G33680.1
							AT3G25860.1
							AT4G24620.1
							AT4G20890.1
							AT3G42050.1
							AT4G13940.1
							AT4G13930.1
							AT1G65930.1
							AT2G24200.1
							AT1G42970.1
							AT3G23990.1
							AT1G29150.1
							AT3G11830.1
							AT1G64190.1
							AT2G20580.1
							AT1G33590.1
							AT3G47520.1
							AT2G34040.1
							AT3G09200.1
							AT3G17810.1
							AT1G09640.1
							AT4G24830.1
							AT1G04410.1
							AT1G62660.1
							AT3G12290.1
							AT5G02870.1
							AT3G24503.1
							AT3G52930.1
							AT4G26970.1
							AT3G52880.2
							AT3G02720.1
							AT5G56030.2
							AT4G34138.1
							AT4G14040.1
							AT2G25840.2
							AT4G29040.1
							AT3G22200.2
							AT5G07440.1
							AT5G16970.1
							AT5G19550.1
							AT3G56310.1
							AT3G55260.1
							AT1G53240.1
							AT1G79870.1
							AT3G51800.2
							AT5G10920.1
							AT3G16460.1
							AT1G12900.1
							AT5G14780.1
							AT1G12010.1
							AT1G54010.1
							AT1G12230.2
							AT5G26260.1
							AT3G08510.1
							AT3G13790.1
							AT5G13370.1
							AT3G51840.1
							AT2G43230.2
							AT2G03750.1
							AT4G39280.1
							AT4G16130.1
							AT3G53180.1
							AT1G22410.1
							AT2G22780.1
							AT1G16350.1
							AT2G25830.1
							AT2G17265.1
							AT3G57890.2
							AT5G49460.1
							AT2G05830.1
							AT5G48180.1
							AT3G26720.1

## Sheet: Table S13
	Supplementary Table S13. Commonly and differentially changed proteins in the amiR23.5, amiR23.6 and amiRD plants in normal conditions. The list of significantly changed proteins in the two single and the double mutants were extracted from Table S6-S7-S9 and compared to identify common and exclusive proteins. Accession numbers of proteins are listed. This data is presented in the Venn diagram on F…
	Common proteins in amiR23.5, amiR23.6, amiRD	Common proteins in amiR23.6 and amiR23.5	Common proteins in amiR23.5 and amiRD	Common proteins in amiR23.6 and amiRD	Proteins found exclusively in amiR23.6	Proteins found exclusively in amiR23.5	Proteins found exclusively in amiRD
	AT4G11820.2	AT4G12740.1	AT1G18540.1	AT3G59760.1	AT4G31700.1	AT1G12000.1	AT3G62030.2
	AT3G45140.1	AT5G17330.1	AT5G25980.2	AT3G22890.1	AT3G54540.1	AT2G17290.1	AT5G38430.1
	AT3G14210.1	AT4G34050.1	AT4G27440.1	AT5G30510.1	AT4G33650.2	AT5G28900.1	AT1G33120.1
	AT2G38380.1	AT5G07350.2	AT3G08030.1	AT5G49910.1	AT5G60790.1	AT5G26780.3	AT5G15200.1
	AT1G51710.1	AT5G64460.2	AT3G53460.4	AT3G48990.1	AT5G52470.1	AT4G37980.1	AT3G53430.1
	AT5G11670.1	AT1G51980.1	AT1G48630.1	AT2G36460.1	AT5G08570.1	AT4G19880.2	AT2G37270.1
	AT1G62750.1	AT3G57290.1	AT5G47210.1	AT5G51970.1	AT1G48410.2	AT2G31610.1	AT4G23670.1
	AT2G04030.1	AT3G59920.1	AT3G01120.1	AT1G79550.1	AT3G43300.1	AT4G24190.1	AT5G27850.1
	AT3G16420.1	AT1G52360.2	AT5G57870.1	AT3G18060.1	AT4G34110.1	AT2G31810.1	AT3G52960.1
	AT4G14030.1	AT2G31750.1	AT1G48600.2	AT3G48690.1	AT1G67730.1	AT1G29660.1	AT1G05190.1
	AT4G24280.1	AT2G32810.1	AT1G69830.1	AT4G33030.1	AT5G11200.2	AT3G49120.1	AT3G46030.1
	AT1G56050.1		AT4G34200.1	AT5G41970.1	AT3G12390.1	AT1G09750.1	AT4G34870.1
	AT4G20360.1		AT4G34090.3	AT4G24510.1	AT5G08300.1	AT2G43790.1	ATCG00380.1
	AT5G64570.1		AT2G38040.1		AT1G07370.1	AT3G61820.1	AT3G55280.1
	AT1G23310.1		AT1G20010.1		AT4G35260.1	AT1G04820.1	AT3G45030.1
	AT2G30970.1		AT3G16400.1		AT3G27300.1	AT3G53580.1	AT2G42740.1
	AT3G16950.2		AT1G80380.2		AT3G06650.1	AT5G13630.1	AT4G39260.1
	AT1G55490.1		AT5G35360.3		AT5G56350.1	AT2G23350.1	AT2G34480.1
	AT2G28000.1		AT2G42790.1		AT3G57050.1	AT5G25460.1	AT3G27850.1
	AT4G17300.1		AT5G22800.1		AT5G09900.3	AT3G09840.1	AT4G09320.1
	AT4G30920.1		AT1G50200.1		AT5G47770.1	AT5G26000.1	AT3G48930.1
	AT2G05710.1		AT3G14067.1		AT4G34450.1	AT1G01090.1	AT1G78630.1
	AT2G30520.1		AT1G55480.1		AT5G13420.1	AT5G52920.1	AT3G15190.1
	AT2G14170.1		AT2G24270.4		AT1G53310.1	AT1G74260.1	AT3G62290.1
			AT1G09340.1		AT2G36580.1	AT5G08380.1	AT3G11940.1
			AT1G17220.1		AT1G18080.1	AT1G68010.2	AT5G59880.1
			AT1G29900.1		AT2G40490.1	AT3G14420.1	AT2G16600.1
			AT5G35630.1		AT4G38970.1	AT3G27925.1	AT1G74970.1
			AT5G28840.1		AT3G18780.2	AT4G20260.4	AT4G38740.1
			AT5G57655.2		AT3G29185.2	AT1G57770.1	AT4G25740.1
			AT1G76160.1		AT1G12780.1	AT3G14415.2	AT1G67430.1
			AT1G43670.1		AT4G23650.1	AT5G42270.1	AT5G18380.1
			AT2G05990.1		AT3G26520.1	AT1G21670.1	AT5G13510.1
			AT1G32060.1		AT1G53210.1	AT3G19390.1	AT3G44890.1
			AT2G41680.1			AT4G24770.1	AT4G15000.1
			AT1G03220.1			AT5G64260.1	AT1G54690.1
			AT3G26650.1			AT3G05900.1	AT1G07770.1
			AT5G20950.1			AT1G17890.1	AT5G61170.1
			AT1G16720.1			AT1G76180.1	AT5G23820.1
			AT1G23740.1			AT1G01790.1	AT3G08740.1
			AT1G75280.1				AT3G26060.2
			AT5G26280.1				AT1G35680.1
			AT3G03710.1				AT5G63310.1
			AT3G20370.1				AT1G09200.1
			AT4G26530.1				AT1G69620.1
			AT1G72160.1				AT2G36160.1
			AT2G38230.1				AT1G03130.1
			AT5G07030.1				AT1G79850.1
			AT1G50380.1				AT4G27090.1
			AT5G04140.2				AT3G24830.1
			AT1G04420.1				AT1G20340.1
			AT4G26900.1				AT3G49910.1
			AT3G54660.1				AT2G22170.1
			AT3G20820.1				AT1G32470.1
			AT5G15450.1				AT5G47190.1
			AT4G35090.1				AT5G10160.1
			AT3G47800.1				AT2G21660.1
			AT1G47128.1				AT4G11010.1
			AT1G52100.1				AT2G20260.1
			AT1G03870.1				AT5G40950.1
			AT3G09260.1				AT4G40030.2
			AT4G30270.1				AT3G04400.1
			AT1G15690.1				AT3G04920.1
			AT2G47940.1				AT3G10610.1
			AT4G18810.2				AT3G18740.1
			AT4G15530.5				AT4G25130.1
			AT4G01800.2				AT4G28440.1
			AT5G49360.1				AT2G36620.1
			AT1G72150.1				AT1G32990.1
			AT1G22530.1				AT1G26630.1
			AT5G20250.4				AT3G63190.1
			AT1G18270.3				AT1G70890.1
			AT3G06850.1				AT1G04270.1
			AT5G44340.1				AT1G57660.1
			AT2G31170.1				AT3G25770.1
			AT1G22430.1				AT2G43560.1
			AT3G09350.1				AT3G25920.1
			AT3G19480.1				AT4G34620.1
			AT3G57020.1				AT3G05560.1
			AT5G64380.1				AT5G56710.1
			AT4G29680.1				AT1G31330.1
			AT4G04770.1				ATCG00780.1
			AT1G33790.2				AT3G15360.1
			AT2G16430.2				AT1G67700.2
			AT3G47340.1				AT5G14320.1
							AT2G27720.2
							AT3G62530.1
							AT4G17530.1
							AT3G07110.2
							AT3G26450.1
							AT4G31300.2
							AT1G12410.1
							AT1G56330.1
							ATCG00750.1
							AT5G13120.1
							AT3G60820.1
							AT4G03280.1
							AT1G15820.1
							AT3G04720.1
							AT3G63540.1
							AT3G09500.1
							AT1G13060.2
							AT3G06050.1
							AT2G29960.1
							AT3G02560.1
							AT1G24020.1
							AT1G17880.1
							AT5G41520.1
							AT1G11750.2
							AT5G23740.1
							AT1G61520.1
							AT3G10060.1
							AT3G59400.1
							AT5G10860.1
							ATCG00770.1
							AT3G07720.1
							AT1G09560.1
							ATMG00070.1
							AT4G14710.5
							AT2G21870.1
							AT4G02580.1
							AT3G56070.1
							AT2G33255.1
							AT5G46750.1
							AT1G02305.1
							AT3G16640.1
							AT5G20630.1
							AT3G60770.1
							AT2G01250.1
							AT5G16130.1
							AT1G72610.1
							ATCG00900.1
							AT1G78370.1
							AT5G20010.1
							AT1G19570.1
							AT2G44120.2
							AT1G48830.1
							AT1G70600.1
							AT1G27450.3
							AT1G62780.1
							AT3G56240.1
							AT1G09310.1
							AT2G43090.1
							AT1G56450.1
							AT1G02780.1
							AT5G14660.1
							AT1G16920.1
							AT3G56090.1
							AT4G17390.1
							AT5G17820.1
							AT1G67090.1
							AT5G38410.3
							AT1G06680.1
							AT4G01310.1
							ATCG00800.1
							AT1G14320.1
							AT1G22780.1
							AT2G43030.1
							AT3G49010.1
							AT1G74060.1
							AT3G04840.1
							AT5G67500.2
							AT5G20290.1
							AT1G63000.1
							AT2G18020.1
							AT1G58080.1
							AT3G25520.1
							AT3G49680.1
							AT3G03780.1
							AT1G03630.1
							AT5G13850.1
							AT1G66200.3
							AT5G05010.1
							AT3G58500.1
							AT2G43750.1
							AT4G18480.1
							AT4G20890.1
							AT1G34430.1
							AT5G66120.2
							AT5G04590.1
							AT1G64190.1
							AT2G34040.1
							AT4G31990.3
							AT3G01910.1
							AT4G33680.1
							AT4G26300.1
							AT3G12290.1
							AT5G13650.2
							AT4G24830.1
							AT3G25860.1
							AT3G23940.1
							AT5G65020.1
							AT1G06690.1
							AT3G16460.1
							AT1G78900.1
							AT5G26710.1
							AT4G33090.1
							AT3G52880.2
							AT1G12840.1
							AT4G24620.1
							AT2G15620.1
							AT4G22010.1
							AT5G49460.1
							AT1G68560.1
							AT3G42050.1
							AT5G51820.1
							AT1G20200.1
							AT5G58330.1
							AT1G14810.1
							AT4G09040.1
							AT2G19940.1
							AT1G76010.1
							AT5G19220.1
							AT3G54400.1
							AT4G14040.1
							AT5G66530.1
							AT2G35040.1
							AT4G16155.1
							AT3G10350.2
							AT4G23100.1
							AT1G63940.2
							AT2G45770.1
							AT5G35790.1
							AT4G24220.1
							AT3G22200.2
							AT3G58140.1
							AT1G42970.1
							AT4G34740.1
							AT3G19170.1
							AT5G14260.3
							AT5G23120.1
							AT3G04120.1
							AT1G29880.1
							AT5G53480.1
							AT1G06410.1
							AT4G30310.2
							AT2G35410.1
							AT5G03650.1
							AT5G52520.1
							AT1G63770.5
							AT5G19550.1
							AT5G51100.1
							AT5G49030.1
							AT4G37000.1
							AT2G26740.1
							AT1G70820.1
							AT1G54010.1
							AT5G14590.1
							AT4G34138.1
							AT5G10920.1
							AT2G35840.1
							AT1G12900.1
							AT5G07440.1
							AT1G30360.1
							AT3G55260.1
							AT5G17310.2
							AT3G18080.1
							AT2G14260.1
							AT1G12010.1
							AT1G65590.1
							AT1G79870.1
							AT4G12420.1
							AT3G10740.1
							AT1G12230.2
							AT1G54100.1
							AT3G06860.1
							AT1G30720.1
							AT1G03090.2
							AT3G13750.1
							AT3G43540.1
							AT4G33670.1
							AT4G00620.1
							AT5G10560.1
							AT1G77122.1
							AT4G36195.1
							AT5G13370.1
							AT1G54860.1
							AT3G12580.1
							AT5G05890.1
							AT5G46070.1
							AT2G03750.1
							AT5G48790.1
							AT3G04940.1
							AT4G19170.1
							AT4G16130.1
							AT5G67385.1
							AT5G63860.1
							AT1G48520.1
							AT2G25830.1
							AT3G08510.1
							AT3G26720.1
							AT5G16370.1
							AT3G63520.1

## Sheet: Table S14
	Supplementary Table S14. Commonly and differentially changed proteins in the amiR26.5, amiRD and amiRT plants in normal conditions. The list of significantly changed proteins in the three mutants were extracted from Table S8-S10 and compared to identify common and exclusive proteins. Accession numbers of proteins are listed. This data is presented in the Venn diagram on Fig. 5F.
	Common proteins in amiR26.5, amiRD, amiRT	Common proteins in amiR26.5 and amiRD	Common proteins in amiR26.5 and amiRT	Common proteins in amiRD and amiRT	Proteins found exclusively in amiR26.5	Proteins found exclusively in amiRD	Proteins found exclusively in amiRT
	AT3G62030.2	AT3G15360.1	AT5G53490.3	AT5G38430.1	ATCG00660.1	AT1G20340.1	AT2G22230.1
	AT4G23670.1	AT4G34620.1	AT5G06290.1	AT4G09320.1	AT4G39730.1	AT5G14320.1	AT1G11430.1
	AT5G15200.1	AT3G26450.1	AT5G54600.1	AT1G54690.1	AT3G55330.1	ATCG00750.1	AT4G12880.1
	AT1G33120.1	AT5G10860.1	AT3G18820.1	AT1G07770.1	AT5G13410.1	AT4G03280.1	AT4G37870.1
	AT2G37270.1	AT3G10060.1	AT1G78380.1	AT1G69620.1	AT1G73260.1	AT1G15820.1	AT1G04750.1
	AT3G52960.1	AT1G19570.1	AT4G21280.2	AT1G03130.1	AT3G22060.1	AT3G04720.1	AT1G73230.1
	AT1G05190.1	AT3G45140.1	AT1G07320.1	AT4G27090.1	AT1G21720.1	AT1G24020.1	AT5G13780.1
	AT3G53430.1	AT3G08030.1	AT1G22300.1	AT3G49910.1	AT2G35780.1	AT1G11750.2	AT1G76450.1
	AT3G46030.1	AT4G27440.1	AT2G31610.1	AT3G04400.1	AT4G03520.1	AT5G23740.1	AT1G52740.1
	AT5G27850.1	AT1G63000.1	AT5G46290.3	AT3G04920.1	AT4G30610.1	AT1G61520.1	AT3G10670.1
	AT4G34870.1	AT5G13650.2	AT2G24200.1	AT1G32990.1	AT3G11630.1	AT1G09560.1	AT1G75950.1
	ATCG00380.1	AT2G38040.1	AT4G38970.1	AT3G25920.1	AT2G47730.1	ATMG00070.1	AT3G55360.1
	AT3G27850.1	AT4G24620.1	AT1G33590.1	AT3G05560.1	AT3G52150.1	AT2G21870.1	ATCG00160.1
	AT2G42740.1	AT4G20890.1	AT1G62660.1	AT1G31330.1	AT4G25100.1	AT4G02580.1	AT4G39150.1
	AT5G59880.1	AT2G04030.1	AT5G02870.1	ATCG00780.1	AT1G17100.1	AT3G56070.1	AT4G34670.1
	AT3G45030.1	AT1G50200.1	AT4G20260.4	AT1G18540.1	AT2G36390.1	AT2G33255.1	AT1G79530.1
	AT2G34480.1	AT3G42050.1	AT3G18780.2	AT3G63540.1	AT2G36250.1	AT5G46750.1	AT5G20720.1
	AT3G62290.1	AT1G55480.1	AT5G16970.1	AT3G06050.1	AT5G60790.1	AT1G02305.1	AT5G53460.1
	AT1G78630.1	AT5G30510.1	AT3G56310.1	AT3G02560.1	AT2G39800.1	AT5G14660.1	AT1G58684.1
	AT5G23820.1	AT1G20010.1	AT3G19390.1	AT5G41520.1	AT1G73060.1	AT4G11820.2	AT5G07090.1
	AT2G16600.1	AT1G64190.1	AT3G51840.1	ATCG00770.1	AT2G24060.1	AT3G59760.1	AT3G01280.1
	AT4G39260.1	AT1G23740.1	AT1G76180.1	AT3G07720.1	AT1G09130.3	AT3G14210.1	AT2G41840.1
	AT3G15190.1	AT4G34200.1	AT2G32810.1	ATCG00900.1	AT2G31810.1	AT5G17820.1	AT4G34050.1
	AT3G55280.1	AT5G51970.1	AT1G16350.1	AT5G20010.1	AT2G16950.1	AT5G67500.2	AT3G56940.1
	AT1G74970.1	AT4G24830.1		AT1G09310.1	ATCG00830.1	AT1G48600.2	AT5G13630.1
	AT3G11940.1	AT3G12290.1		AT3G56090.1	AT4G37800.1	AT3G01120.1	AT3G62870.1
	AT4G38740.1	AT3G48990.1		AT1G67090.1	AT3G04550.1	AT3G49680.1	AT1G35720.1
	AT5G63310.1	AT5G28840.1		AT5G38410.3	AT2G40840.1	AT3G03780.1	AT3G62250.1
	AT3G48930.1	AT3G52880.2		AT5G25980.2	AT1G09750.1	AT3G22890.1	AT1G49760.1
	AT3G44890.1	AT5G20950.1		AT1G48630.1	AT5G59290.2	AT1G03630.1	AT1G11840.6
	AT5G61170.1	AT4G34138.1		AT5G47210.1	AT3G55610.1	AT5G13850.1	AT3G09630.1
	AT4G15000.1	AT4G14040.1		AT2G38380.1	AT2G42130.4	AT5G11670.1	AT3G53580.1
	AT5G13510.1	AT4G17300.1		AT2G18020.1	AT5G55280.1	AT1G66200.3	AT2G43790.1
	AT5G18380.1	AT2G36460.1		AT1G58080.1	AT2G04400.1	AT1G69830.1	AT1G70310.1
	AT1G35680.1	AT1G79550.1		AT3G25520.1	AT1G51980.1	AT3G58500.1	AT5G26360.1
	AT3G26060.2	AT5G19550.1		AT5G05010.1	AT5G08300.1	AT2G43750.1	AT4G02450.1
	AT5G10160.1	AT3G55260.1		AT4G22010.1	AT3G29360.1	AT4G18480.1	AT3G08590.1
	AT1G09200.1	AT1G79870.1		AT5G19220.1	AT5G28500.1	AT1G34430.1	AT3G57290.1
	AT4G25740.1	AT5G10920.1		AT3G54400.1	AT4G13940.1	AT5G66120.2	AT3G55220.1
	AT3G08740.1	AT3G16460.1		AT2G41680.1	AT4G13930.1	AT5G04590.1	AT3G03960.1
	AT1G67430.1	AT1G12010.1		AT5G07030.1	AT1G65930.1	AT1G62750.1	AT1G52360.2
	AT2G36160.1	AT1G54010.1		AT1G32060.1	AT1G74260.1	AT4G31990.3	AT3G09840.1
	AT4G25130.1	AT1G15690.1		AT4G24280.1	AT5G13420.1	AT1G17220.1	AT1G24180.1
	AT2G22170.1	AT1G12230.2		AT3G16400.1	AT3G23990.1	AT3G01910.1	AT2G31750.1
	AT1G79850.1	AT3G08510.1		AT1G80380.2	AT1G29150.1	AT4G26300.1	AT3G02110.1
	AT2G21660.1	AT3G19480.1		AT5G23120.1	AT3G11830.1	AT3G23940.1	AT5G44070.1
	AT5G47190.1	AT5G13370.1		AT5G53480.1	AT2G20580.1	AT5G65020.1	AT5G37830.1
	AT4G40030.2	AT5G64380.1		AT2G05990.1	AT3G47520.1	AT1G06690.1	AT3G03250.1
	AT2G43560.1	AT4G29680.1		AT2G35410.1	AT3G09200.1	AT1G78900.1	AT1G78820.1
	AT4G11010.1	AT4G04770.1		AT3G20820.1	AT3G17810.1	AT5G26710.1	AT1G08550.1
	AT3G24830.1	AT5G41970.1		AT4G26530.1	AT1G01090.1	AT4G33090.1	AT4G19410.1
	AT2G20260.1	AT5G49460.1		AT1G30360.1	AT1G09640.1	AT5G49910.1	AT1G71695.1
	AT3G18740.1	AT3G26720.1		AT5G17310.2	AT1G04410.1	AT1G12840.1	AT2G21330.1
	AT5G40950.1			AT3G18080.1	AT3G24503.1	AT2G15620.1	AT1G21680.1
	AT3G63190.1			AT2G14260.1	AT3G52930.1	AT4G34090.3	AT1G32200.1
	AT4G28440.1			AT1G04420.1	AT4G26970.1	AT1G56050.1	AT5G63810.1
	AT1G67700.2			AT1G65590.1	AT3G02720.1	AT1G68560.1	AT4G09670.1
	AT2G36620.1			AT4G12420.1	AT5G56030.2	AT5G51820.1	AT1G03230.1
	AT1G70890.1			AT5G57655.2	AT2G25840.2	AT2G24270.4	AT1G29670.1
	AT1G26630.1			AT1G54100.1	AT3G14415.2	AT1G20200.1	AT2G13360.1
	AT3G10610.1			AT1G30720.1	AT4G29040.1	AT5G58330.1	AT3G15356.1
	AT3G25770.1			AT1G03090.2	AT1G53240.1	AT3G03710.1	AT5G64260.1
	AT1G32470.1			AT3G43540.1	AT3G51800.2	AT1G14810.1	AT2G10940.1
	AT5G13120.1			AT2G16430.2	AT5G14780.1	AT4G09040.1	AT5G64100.1
	AT1G04270.1			AT3G16950.2	AT4G24770.1	AT2G19940.1	AT5G64120.1
	AT1G57660.1			AT1G54860.1	AT1G17890.1	AT1G76010.1	AT5G58140.2
	AT2G27720.2			AT5G05890.1	AT5G26260.1	AT2G38230.1	AT3G21770.1
	AT5G56710.1			AT1G22430.1	AT3G13790.1	AT5G66530.1	AT3G15520.1
	AT4G31300.2			AT1G72160.1	AT2G43230.2	AT5G22800.1
	AT1G12410.1			AT5G16370.1	AT4G39280.1	AT2G35040.1
	AT3G62530.1				AT3G53180.1	AT4G16155.1
	AT3G60820.1				AT1G22410.1	AT3G14067.1
	AT2G29960.1				AT1G67730.1	AT3G10350.2
	AT4G17530.1				AT2G22780.1	AT4G23100.1
	AT3G07110.2				AT3G05900.1	AT1G63940.2
	AT1G56330.1				AT2G17265.1	AT2G45770.1
	AT1G13060.2				AT3G57890.2	AT5G35790.1
	AT3G09500.1				AT2G05830.1	AT4G24220.1
	AT4G14710.5				AT5G48180.1	AT4G20360.1
	AT3G59400.1				AT1G12780.1	AT3G58140.1
	AT1G17880.1					AT5G04140.2
	AT3G16640.1					AT4G34740.1
	AT5G16130.1					AT1G29900.1
	AT3G60770.1					AT1G09340.1
	AT5G20630.1					AT3G19170.1
	AT2G01250.1					AT5G14260.3
	AT1G72610.1					AT1G50380.1
	AT1G48830.1					AT3G04120.1
	AT2G44120.2					AT1G29880.1
	AT1G78370.1					AT1G06410.1
	AT3G56240.1					AT4G30310.2
	AT1G27450.3					AT5G03650.1
	AT1G62780.1					AT5G52520.1
	AT1G70600.1					AT1G63770.5
	AT2G43090.1					AT5G51100.1
	AT1G56450.1					AT5G49030.1
	AT1G02780.1					AT5G15450.1
	AT1G16920.1					AT4G37000.1
	AT4G17390.1					AT2G26740.1
	AT1G06680.1					AT2G47940.1
	AT4G01310.1					AT1G70820.1
	ATCG00800.1					AT5G14590.1
	AT1G14320.1					AT3G54660.1
	AT2G43030.1					AT2G35840.1
	AT1G22780.1					AT4G26900.1
	AT3G49010.1					AT4G01800.2
	AT3G53460.4					AT3G47800.1
	AT1G74060.1					AT3G10740.1
	AT3G04840.1					AT5G44340.1
	AT5G20290.1					AT3G06860.1
	AT5G57870.1					AT3G13750.1
	AT4G33680.1					AT4G33670.1
	AT3G25860.1					AT4G00620.1
	AT1G23310.1					AT5G10560.1
	AT1G42970.1					AT3G06850.1
	AT1G16720.1					AT1G77122.1
	AT1G43670.1					AT4G36195.1
	AT2G34040.1					AT3G18060.1
	AT5G35360.3					AT3G12580.1
	AT1G75280.1					AT5G46070.1
	AT1G76160.1					AT5G48790.1
	AT4G35090.1					AT3G04940.1
	AT5G35630.1					AT4G19170.1
	AT1G03220.1					AT5G67385.1
	AT3G26650.1					AT4G24510.1
	AT3G22200.2					AT5G63860.1
	AT2G28000.1					AT1G51710.1
	AT5G07440.1					AT1G48520.1
	AT4G18810.2					AT3G63520.1
	AT4G14030.1
	AT5G26280.1
	AT4G33030.1
	AT1G55490.1
	AT2G42790.1
	AT4G30920.1
	AT3G20370.1
	AT3G48690.1
	AT1G12900.1
	AT4G30270.1
	AT5G64570.1
	AT1G47128.1
	AT1G72150.1
	AT3G16420.1
	AT2G30970.1
	AT2G30520.1
	AT1G03870.1
	AT3G09260.1
	AT1G52100.1
	AT5G49360.1
	AT2G05710.1
	AT1G22530.1
	AT5G20250.4
	AT2G14170.1
	AT4G15530.5
	AT1G18270.3
	AT2G03750.1
	AT2G31170.1
	AT4G16130.1
	AT3G09350.1
	AT1G33790.2
	AT2G25830.1
	AT3G57020.1
	AT3G47340.1
