# Supplementary material for: Mitochondrial Small Heat Shock Proteins Are Essential for Normal Growth of Arabidopsis thaliana
Source: Front Plant Sci. 2021 Feb 10;12:600426. doi: 10.3389/fpls.2021.600426 (PMC7902927; doi:10.3389/fpls.2021.600426)
Supplement: Supplementary file 1 [file Data_Sheet_1.zip › Supplementary Table 15-16.XLSX]

## Sheet: Table S15
	Supplementary Table S15. Functional enrichment of statistically changed proteins in the amiR plants in normal conditions. The list of 642 proteins that significantly changed in at least one amiR line (Table S5) was imported into the STRING website (Szklarczyk et al., 2019) and analyzed for GO enrichments. The table listed the GO terms found at the biological process (BP), molecular function (MF),…
	GO ID	Category	Term description	Observed protein nº	Background protein Nº	FDR	Matching AGI
	GO:1901566	BP	organonitrogen compound biosynthetic process	199	1229	2.39e-98	AT1G01090.1,AT1G02780.1,AT1G03630.1,AT1G04270.1,AT1G05190.1,AT1G07320.1,AT1G09340.1,AT1G09640.1,AT1G12000.1,AT1G14320.1,AT1G16350.1,AT1G17220.1,AT1G18540.1,AT1G23310.1,AT1G24180.1,AT1G26630.1,AT1G27450.3,AT1G29880.1,AT1G29900.1,AT1G32060.1,AT1G32200.1,AT1G32990.1,AT1G33120.1,AT1G34430.1,AT1G35680.1,AT1G48520.1,AT1G48600.2,AT1G48830.1,AT1G50200.1,AT1G57660.1,AT1G58080.1,AT1G58684.1,AT1G62750.1,AT1…
	GO:0043603	BP	cellular amide metabolic process	140	625	1.26e-82	AT1G01090.1,AT1G02780.1,AT1G04270.1,AT1G05190.1,AT1G07320.1,AT1G09340.1,AT1G09640.1,AT1G14320.1,AT1G17220.1,AT1G18540.1,AT1G19570.1,AT1G24180.1,AT1G26630.1,AT1G29880.1,AT1G29900.1,AT1G32990.1,AT1G33120.1,AT1G35680.1,AT1G48520.1,AT1G48830.1,AT1G50200.1,AT1G57660.1,AT1G58684.1,AT1G62750.1,AT1G63770.5,AT1G67430.1,AT1G67700.2,AT1G69620.1,AT1G70600.1,AT1G74060.1,AT1G74970.1,AT1G78370.1,AT1G78380.1,AT1…
	GO:0043604	BP	amide biosynthetic process	126	501	4.82e-79	AT1G01090.1,AT1G02780.1,AT1G04270.1,AT1G05190.1,AT1G07320.1,AT1G09340.1,AT1G09640.1,AT1G14320.1,AT1G17220.1,AT1G18540.1,AT1G24180.1,AT1G26630.1,AT1G29880.1,AT1G29900.1,AT1G32990.1,AT1G33120.1,AT1G35680.1,AT1G48520.1,AT1G48830.1,AT1G50200.1,AT1G57660.1,AT1G58684.1,AT1G62750.1,AT1G67430.1,AT1G69620.1,AT1G70600.1,AT1G74060.1,AT1G74970.1,AT1G78630.1,AT1G79850.1,AT2G01250.1,AT2G18020.1,AT2G24060.1,AT2…
	GO:0006518	BP	peptide metabolic process	124	513	4.48e-76	AT1G02780.1,AT1G04270.1,AT1G05190.1,AT1G07320.1,AT1G09340.1,AT1G09640.1,AT1G14320.1,AT1G17220.1,AT1G18540.1,AT1G19570.1,AT1G26630.1,AT1G29880.1,AT1G32990.1,AT1G33120.1,AT1G35680.1,AT1G48520.1,AT1G48830.1,AT1G50200.1,AT1G57660.1,AT1G58684.1,AT1G62750.1,AT1G63770.5,AT1G67430.1,AT1G67700.2,AT1G69620.1,AT1G70600.1,AT1G74060.1,AT1G74970.1,AT1G78370.1,AT1G78380.1,AT1G78630.1,AT1G79850.1,AT2G01250.1,AT2…
	GO:0043043	BP	peptide biosynthetic process	115	437	1.01e-73	AT1G02780.1,AT1G04270.1,AT1G05190.1,AT1G07320.1,AT1G09340.1,AT1G09640.1,AT1G14320.1,AT1G17220.1,AT1G18540.1,AT1G26630.1,AT1G29880.1,AT1G32990.1,AT1G33120.1,AT1G35680.1,AT1G48520.1,AT1G48830.1,AT1G50200.1,AT1G57660.1,AT1G58684.1,AT1G62750.1,AT1G67430.1,AT1G69620.1,AT1G70600.1,AT1G74060.1,AT1G74970.1,AT1G78630.1,AT1G79850.1,AT2G01250.1,AT2G18020.1,AT2G24060.1,AT2G25840.2,AT2G27720.2,AT2G31170.1,AT2…
	GO:0006412	BP	translation	113	433	4.23e-72	AT1G02780.1,AT1G04270.1,AT1G05190.1,AT1G07320.1,AT1G09340.1,AT1G09640.1,AT1G14320.1,AT1G17220.1,AT1G18540.1,AT1G26630.1,AT1G29880.1,AT1G32990.1,AT1G33120.1,AT1G35680.1,AT1G48520.1,AT1G48830.1,AT1G50200.1,AT1G57660.1,AT1G58684.1,AT1G62750.1,AT1G67430.1,AT1G69620.1,AT1G70600.1,AT1G74060.1,AT1G74970.1,AT1G78630.1,AT1G79850.1,AT2G01250.1,AT2G18020.1,AT2G24060.1,AT2G25840.2,AT2G27720.2,AT2G31170.1,AT2…
	GO:1901564	BP	organonitrogen compound metabolic process	292	4116	1.94e-70	AT1G01090.1,AT1G02305.1,AT1G02780.1,AT1G03090.2,AT1G03630.1,AT1G04270.1,AT1G04410.1,AT1G05190.1,AT1G07320.1,AT1G08550.1,AT1G09130.3,AT1G09340.1,AT1G09640.1,AT1G09750.1,AT1G11750.2,AT1G12000.1,AT1G12410.1,AT1G13060.2,AT1G14320.1,AT1G16350.1,AT1G17220.1,AT1G18540.1,AT1G19570.1,AT1G21720.1,AT1G23310.1,AT1G24180.1,AT1G26630.1,AT1G27450.3,AT1G29150.1,AT1G29880.1,AT1G29900.1,AT1G32060.1,AT1G32200.1,AT1…
	GO:0008152	BP	metabolic process	452	9671	4.9e-69	AT1G01090.1,AT1G02305.1,AT1G02780.1,AT1G03090.2,AT1G03130.1,AT1G03630.1,AT1G04270.1,AT1G04410.1,AT1G05190.1,AT1G06410.1,AT1G06680.1,AT1G06690.1,AT1G07320.1,AT1G07370.1,AT1G08550.1,AT1G09130.3,AT1G09340.1,AT1G09640.1,AT1G09750.1,AT1G11430.1,AT1G11750.2,AT1G11840.6,AT1G12000.1,AT1G12010.1,AT1G12410.1,AT1G12780.1,AT1G12900.1,AT1G13060.2,AT1G14320.1,AT1G16350.1,AT1G17220.1,AT1G17880.1,AT1G17890.1,AT1…
	GO:0009987	BP	cellular process	463	10581	1.57e-62	AT1G01090.1,AT1G01790.1,AT1G02305.1,AT1G02780.1,AT1G03090.2,AT1G03130.1,AT1G03630.1,AT1G04270.1,AT1G04410.1,AT1G04750.1,AT1G04820.1,AT1G05190.1,AT1G06410.1,AT1G06680.1,AT1G07320.1,AT1G07370.1,AT1G08550.1,AT1G09340.1,AT1G09560.1,AT1G09640.1,AT1G11430.1,AT1G11840.6,AT1G12000.1,AT1G12010.1,AT1G12410.1,AT1G12780.1,AT1G12840.1,AT1G12900.1,AT1G13060.2,AT1G14320.1,AT1G16350.1,AT1G17220.1,AT1G17880.1,AT1…
	GO:0044281	BP	small molecule metabolic process	161	1503	3.06e-55	AT1G01090.1,AT1G03090.2,AT1G04410.1,AT1G08550.1,AT1G09340.1,AT1G11840.6,AT1G12000.1,AT1G12780.1,AT1G12900.1,AT1G16350.1,AT1G17890.1,AT1G23310.1,AT1G24180.1,AT1G27450.3,AT1G29880.1,AT1G29900.1,AT1G32060.1,AT1G32200.1,AT1G32470.1,AT1G34430.1,AT1G42970.1,AT1G43670.1,AT1G48520.1,AT1G50200.1,AT1G53240.1,AT1G53310.3,AT1G58080.1,AT1G63000.1,AT1G64190.1,AT1G65930.1,AT1G66200.3,AT1G67730.1,AT1G74260.1,AT1…
	GO:0044237	BP	cellular metabolic process	391	8432	3.74e-52	AT1G01090.1,AT1G02305.1,AT1G02780.1,AT1G03090.2,AT1G03130.1,AT1G03630.1,AT1G04270.1,AT1G04410.1,AT1G05190.1,AT1G06410.1,AT1G06680.1,AT1G07320.1,AT1G07370.1,AT1G08550.1,AT1G09340.1,AT1G09640.1,AT1G11430.1,AT1G11840.6,AT1G12000.1,AT1G12010.1,AT1G12780.1,AT1G12900.1,AT1G13060.2,AT1G14320.1,AT1G16350.1,AT1G17220.1,AT1G17880.1,AT1G17890.1,AT1G18540.1,AT1G19570.1,AT1G20340.1,AT1G21720.1,AT1G23310.1,AT1…
	GO:0043436	BP	oxoacid metabolic process	126	973	3.33e-50	AT1G01090.1,AT1G03090.2,AT1G04410.1,AT1G08550.1,AT1G11840.6,AT1G12000.1,AT1G23310.1,AT1G24180.1,AT1G29880.1,AT1G29900.1,AT1G32470.1,AT1G34430.1,AT1G48520.1,AT1G50200.1,AT1G53240.1,AT1G53310.3,AT1G58080.1,AT1G64190.1,AT1G65930.1,AT1G66200.3,AT1G67730.1,AT1G74260.1,AT1G79530.1,AT1G79550.2,AT2G04400.1,AT2G05710.1,AT2G05830.1,AT2G05990.2,AT2G13360.1,AT2G15620.1,AT2G17265.1,AT2G19940.2,AT2G21330.1,AT2…
	GO:0046686	BP	response to cadmium ion	77	286	2.96e-49	AT1G04410.1,AT1G11840.6,AT1G12000.1,AT1G18080.1,AT1G26630.1,AT1G29150.1,AT1G29880.1,AT1G35720.1,AT1G42970.1,AT1G49760.1,AT1G50200.1,AT1G53240.1,AT1G56450.1,AT1G63940.2,AT1G65930.1,AT1G68560.1,AT1G75280.1,AT1G75950.1,AT1G78380.1,AT2G05710.1,AT2G19940.2,AT2G21330.1,AT2G21660.1,AT2G23350.1,AT2G24200.1,AT2G30970.1,AT2G35840.3,AT2G36460.1,AT2G43750.1,AT3G03780.1,AT3G04120.1,AT3G06050.1,AT3G08590.2,AT3…
	GO:0071704	BP	organic substance metabolic process	389	8632	1.65e-48	AT1G01090.1,AT1G02305.1,AT1G02780.1,AT1G03090.2,AT1G03630.1,AT1G04270.1,AT1G04410.1,AT1G05190.1,AT1G06410.1,AT1G07320.1,AT1G07370.1,AT1G08550.1,AT1G09130.3,AT1G09340.1,AT1G09640.1,AT1G09750.1,AT1G11430.1,AT1G11750.2,AT1G11840.6,AT1G12000.1,AT1G12010.1,AT1G12410.1,AT1G12780.1,AT1G12900.1,AT1G13060.2,AT1G14320.1,AT1G16350.1,AT1G17220.1,AT1G17880.1,AT1G17890.1,AT1G18540.1,AT1G19570.1,AT1G21720.1,AT1…
	GO:0019752	BP	carboxylic acid metabolic process	116	863	1.71e-47	AT1G01090.1,AT1G03090.2,AT1G04410.1,AT1G08550.1,AT1G11840.6,AT1G12000.1,AT1G23310.1,AT1G24180.1,AT1G29880.1,AT1G29900.1,AT1G32470.1,AT1G34430.1,AT1G48520.1,AT1G50200.1,AT1G53240.1,AT1G53310.3,AT1G58080.1,AT1G64190.1,AT1G65930.1,AT1G66200.3,AT1G67730.1,AT1G74260.1,AT1G79530.1,AT1G79550.2,AT2G04400.1,AT2G05710.1,AT2G05830.1,AT2G05990.2,AT2G13360.1,AT2G17265.1,AT2G19940.2,AT2G21330.1,AT2G22780.1,AT2…
	GO:0010038	BP	response to metal ion	84	414	1.16e-45	AT1G04410.1,AT1G11840.6,AT1G12000.1,AT1G18080.1,AT1G19570.1,AT1G20340.1,AT1G26630.1,AT1G29150.1,AT1G29880.1,AT1G35720.1,AT1G42970.1,AT1G49760.1,AT1G50200.1,AT1G53240.1,AT1G56450.1,AT1G63940.2,AT1G65930.1,AT1G68560.1,AT1G75280.1,AT1G75950.1,AT1G78380.1,AT2G05710.1,AT2G05830.1,AT2G19940.2,AT2G21330.1,AT2G21660.1,AT2G23350.1,AT2G24200.1,AT2G30970.1,AT2G35840.3,AT2G36460.1,AT2G38380.1,AT2G43750.1,AT3…
	GO:0010035	BP	response to inorganic substance	106	795	7.52e-43	AT1G04410.1,AT1G09340.1,AT1G11840.6,AT1G12000.1,AT1G15690.1,AT1G18080.1,AT1G19570.1,AT1G20340.1,AT1G26630.1,AT1G29150.1,AT1G29880.1,AT1G35720.1,AT1G42970.1,AT1G49760.1,AT1G50200.1,AT1G53240.1,AT1G54100.1,AT1G56450.1,AT1G63940.2,AT1G65930.1,AT1G68010.2,AT1G68560.1,AT1G73260.1,AT1G75280.1,AT1G75950.1,AT1G76180.1,AT1G78380.1,AT2G04030.1,AT2G05710.1,AT2G05830.1,AT2G15620.1,AT2G19940.2,AT2G21330.1,AT2…
	GO:0009058	BP	biosynthetic process	247	4258	1.04e-41	AT1G01090.1,AT1G02780.1,AT1G03630.1,AT1G04270.1,AT1G05190.1,AT1G06410.1,AT1G07320.1,AT1G07370.1,AT1G09340.1,AT1G09640.1,AT1G12000.1,AT1G12010.1,AT1G12780.1,AT1G12900.1,AT1G14320.1,AT1G16350.1,AT1G17220.1,AT1G17880.1,AT1G17890.1,AT1G18540.1,AT1G23310.1,AT1G24180.1,AT1G26630.1,AT1G27450.3,AT1G29880.1,AT1G29900.1,AT1G32060.1,AT1G32200.1,AT1G32990.1,AT1G33120.1,AT1G34430.1,AT1G35680.1,AT1G42970.1,AT1…
	GO:1901576	BP	organic substance biosynthetic process	241	4083	1.15e-41	AT1G01090.1,AT1G02780.1,AT1G03630.1,AT1G04270.1,AT1G05190.1,AT1G06410.1,AT1G07320.1,AT1G07370.1,AT1G09340.1,AT1G09640.1,AT1G12000.1,AT1G12010.1,AT1G12780.1,AT1G12900.1,AT1G14320.1,AT1G16350.1,AT1G17220.1,AT1G17880.1,AT1G17890.1,AT1G18540.1,AT1G23310.1,AT1G24180.1,AT1G26630.1,AT1G27450.3,AT1G29880.1,AT1G29900.1,AT1G32060.1,AT1G32200.1,AT1G32990.1,AT1G33120.1,AT1G34430.1,AT1G35680.1,AT1G42970.1,AT1…
	GO:0044249	BP	cellular biosynthetic process	236	4013	2.52e-40	AT1G01090.1,AT1G02780.1,AT1G03630.1,AT1G04270.1,AT1G05190.1,AT1G06410.1,AT1G07320.1,AT1G07370.1,AT1G09340.1,AT1G09640.1,AT1G12000.1,AT1G12010.1,AT1G12780.1,AT1G14320.1,AT1G16350.1,AT1G17220.1,AT1G17880.1,AT1G17890.1,AT1G18540.1,AT1G23310.1,AT1G24180.1,AT1G26630.1,AT1G27450.3,AT1G29880.1,AT1G29900.1,AT1G32060.1,AT1G32200.1,AT1G32990.1,AT1G33120.1,AT1G34430.1,AT1G35680.1,AT1G43670.1,AT1G48410.2,AT1…
	GO:0050896	BP	response to stimulus	267	5064	8.94e-39	AT1G02305.1,AT1G04410.1,AT1G05190.1,AT1G06410.1,AT1G06680.1,AT1G07370.1,AT1G08550.1,AT1G09340.1,AT1G09560.1,AT1G09750.1,AT1G11840.6,AT1G12000.1,AT1G12010.1,AT1G14320.1,AT1G15690.1,AT1G16350.1,AT1G16920.1,AT1G17880.1,AT1G18080.1,AT1G18540.1,AT1G19570.1,AT1G20340.1,AT1G22300.1,AT1G23310.1,AT1G23740.1,AT1G24020.2,AT1G24180.1,AT1G26630.1,AT1G29150.1,AT1G29660.1,AT1G29880.1,AT1G29900.1,AT1G32060.1,AT1…
	GO:0042221	BP	response to chemical	183	2654	4.58e-38	AT1G04410.1,AT1G05190.1,AT1G09340.1,AT1G11840.6,AT1G12000.1,AT1G12010.1,AT1G15690.1,AT1G16350.1,AT1G18080.1,AT1G18540.1,AT1G19570.1,AT1G20340.1,AT1G22300.1,AT1G26630.1,AT1G29150.1,AT1G29880.1,AT1G32060.1,AT1G35720.1,AT1G42970.1,AT1G43670.1,AT1G48410.2,AT1G48630.1,AT1G49760.1,AT1G50200.1,AT1G51980.1,AT1G53240.1,AT1G54100.1,AT1G56450.1,AT1G61520.1,AT1G62660.1,AT1G63940.2,AT1G65930.1,AT1G68010.2,AT1…
	GO:0044238	BP	primary metabolic process	353	8114	5.85e-38	AT1G01090.1,AT1G02305.1,AT1G02780.1,AT1G03090.2,AT1G04270.1,AT1G04410.1,AT1G05190.1,AT1G06410.1,AT1G07320.1,AT1G07370.1,AT1G08550.1,AT1G09130.3,AT1G09340.1,AT1G09640.1,AT1G09750.1,AT1G11430.1,AT1G11750.2,AT1G12000.1,AT1G12410.1,AT1G12780.1,AT1G12900.1,AT1G13060.2,AT1G14320.1,AT1G16350.1,AT1G17220.1,AT1G17880.1,AT1G17890.1,AT1G18540.1,AT1G19570.1,AT1G21720.1,AT1G23310.1,AT1G24180.1,AT1G26630.1,AT1…
	GO:0055114	BP	oxidation-reduction process	125	1348	4.19e-36	AT1G01090.1,AT1G03630.1,AT1G04410.1,AT1G06690.1,AT1G08550.1,AT1G11840.6,AT1G12010.1,AT1G12900.1,AT1G16350.1,AT1G17890.1,AT1G19570.1,AT1G20340.1,AT1G22430.1,AT1G23740.1,AT1G24180.1,AT1G30720.1,AT1G35720.1,AT1G42970.1,AT1G51980.1,AT1G53240.1,AT1G53310.3,AT1G54100.1,AT1G63000.1,AT1G63940.2,AT1G64190.1,AT1G65930.1,AT1G67090.1,AT1G67730.1,AT1G68010.2,AT1G71695.1,AT1G75280.1,AT1G78380.1,AT1G79530.1,AT1…
	GO:0006807	BP	nitrogen compound metabolic process	312	7152	1.51e-31	AT1G01090.1,AT1G02305.1,AT1G02780.1,AT1G03090.2,AT1G03630.1,AT1G04270.1,AT1G04410.1,AT1G05190.1,AT1G07320.1,AT1G07370.1,AT1G08550.1,AT1G09130.3,AT1G09340.1,AT1G09640.1,AT1G09750.1,AT1G11430.1,AT1G11750.2,AT1G12000.1,AT1G12410.1,AT1G12780.1,AT1G13060.2,AT1G14320.1,AT1G16350.1,AT1G17220.1,AT1G17880.1,AT1G17890.1,AT1G18540.1,AT1G19570.1,AT1G21720.1,AT1G23310.1,AT1G24180.1,AT1G26630.1,AT1G27450.3,AT1…
	GO:0009735	BP	response to cytokinin	51	212	2.34e-30	AT1G04410.1,AT1G05190.1,AT1G12000.1,AT1G16350.1,AT1G18540.1,AT1G32060.1,AT1G51980.1,AT1G61520.1,AT1G73060.1,AT1G78370.1,AT1G78630.1,AT1G79530.1,AT2G20260.1,AT2G21660.1,AT2G36460.1,AT2G37270.2,AT2G40490.1,AT2G43750.1,AT3G09200.1,AT3G09260.1,AT3G14420.1,AT3G15360.1,AT3G16640.1,AT3G18780.2,AT3G22890.1,AT3G25520.1,AT3G25920.1,AT3G27850.1,AT3G27925.1,AT3G47520.1,AT3G48990.1,AT3G49010.3,AT3G49120.1,AT3…
	GO:0006520	BP	cellular amino acid metabolic process	61	354	2.07e-29	AT1G03090.2,AT1G23310.1,AT1G29880.1,AT1G29900.1,AT1G32470.1,AT1G48520.1,AT1G50200.1,AT1G58080.1,AT1G66200.3,AT1G74260.1,AT2G04400.1,AT2G05830.1,AT2G13360.1,AT2G17265.1,AT2G19940.2,AT2G25840.2,AT2G30970.1,AT2G31170.1,AT2G31810.1,AT2G39800.1,AT2G43090.1,AT2G43750.1,AT3G01120.1,AT3G03780.1,AT3G04940.1,AT3G17810.1,AT3G19480.1,AT3G22200.2,AT3G23940.1,AT3G47340.1,AT3G49680.1,AT3G53580.1,AT3G55610.1,AT3…
	GO:0044271	BP	cellular nitrogen compound biosynthetic process	174	2881	3.72e-29	AT1G01090.1,AT1G02780.1,AT1G03630.1,AT1G04270.1,AT1G05190.1,AT1G07320.1,AT1G07370.1,AT1G09340.1,AT1G09640.1,AT1G12000.1,AT1G12780.1,AT1G14320.1,AT1G16350.1,AT1G17220.1,AT1G17880.1,AT1G17890.1,AT1G18540.1,AT1G24180.1,AT1G26630.1,AT1G27450.3,AT1G29880.1,AT1G29900.1,AT1G32060.1,AT1G32200.1,AT1G32990.1,AT1G33120.1,AT1G34430.1,AT1G35680.1,AT1G48410.2,AT1G48520.1,AT1G48830.1,AT1G50200.1,AT1G57660.1,AT1…
	GO:0006950	BP	response to stress	175	2932	8.89e-29	AT1G02305.1,AT1G04410.1,AT1G06410.1,AT1G06680.1,AT1G07370.1,AT1G08550.1,AT1G09340.1,AT1G09560.1,AT1G09750.1,AT1G12010.1,AT1G14320.1,AT1G15690.1,AT1G16920.1,AT1G17880.1,AT1G19570.1,AT1G23310.1,AT1G23740.1,AT1G24020.2,AT1G24180.1,AT1G26630.1,AT1G29660.1,AT1G29900.1,AT1G32060.1,AT1G35680.1,AT1G35720.1,AT1G42970.1,AT1G47128.1,AT1G48410.2,AT1G51980.1,AT1G52740.1,AT1G53210.1,AT1G53240.1,AT1G53310.3,AT1…
	GO:0044283	BP	small molecule biosynthetic process	78	647	1.77e-28	AT1G01090.1,AT1G12000.1,AT1G16350.1,AT1G23310.1,AT1G24180.1,AT1G27450.3,AT1G29900.1,AT1G32060.1,AT1G34430.1,AT1G43670.1,AT1G58080.1,AT1G66200.3,AT1G67730.1,AT1G79530.1,AT1G79550.2,AT1G80380.2,AT2G04400.1,AT2G05830.1,AT2G05990.2,AT2G13360.1,AT2G17265.1,AT2G19940.2,AT2G21330.1,AT2G31810.1,AT2G36460.1,AT2G38040.1,AT2G38230.1,AT2G39800.1,AT2G43090.1,AT2G43750.1,AT3G01120.1,AT3G02720.1,AT3G03780.1,AT3…
	GO:0051186	BP	cofactor metabolic process	70	531	1.53e-27	AT1G01090.1,AT1G03630.1,AT1G04410.1,AT1G08550.1,AT1G09640.1,AT1G12000.1,AT1G19570.1,AT1G24180.1,AT1G34430.1,AT1G64190.1,AT1G65930.1,AT1G71695.1,AT1G78370.1,AT1G78380.1,AT1G79530.1,AT1G79550.2,AT2G21330.1,AT2G30970.1,AT2G36460.1,AT2G38040.1,AT2G38230.1,AT2G38380.1,AT2G40490.1,AT2G41680.1,AT2G47730.1,AT3G01910.1,AT3G03710.1,AT3G04120.1,AT3G06650.1,AT3G08590.2,AT3G12290.1,AT3G14420.1,AT3G16950.2,AT3…
	GO:0009628	BP	response to abiotic stimulus	124	1699	1.35e-26	AT1G04410.1,AT1G08550.1,AT1G09340.1,AT1G09560.1,AT1G14320.1,AT1G15690.1,AT1G16920.1,AT1G17880.1,AT1G23310.1,AT1G23740.1,AT1G24180.1,AT1G32060.1,AT1G35680.1,AT1G35720.1,AT1G42970.1,AT1G48410.2,AT1G51980.1,AT1G52740.1,AT1G53210.1,AT1G53240.1,AT1G54100.1,AT1G55480.1,AT1G55490.2,AT1G56450.1,AT1G61520.1,AT1G63940.2,AT1G64190.1,AT1G65930.1,AT1G67090.1,AT1G68010.2,AT1G73230.1,AT1G73260.1,AT1G76180.1,AT1…
	GO:0046394	BP	carboxylic acid biosynthetic process	67	506	1.96e-26	AT1G01090.1,AT1G12000.1,AT1G23310.1,AT1G24180.1,AT1G29900.1,AT1G34430.1,AT1G58080.1,AT1G66200.3,AT1G67730.1,AT1G79530.1,AT1G79550.2,AT2G04400.1,AT2G05830.1,AT2G05990.2,AT2G13360.1,AT2G17265.1,AT2G19940.2,AT2G21330.1,AT2G31810.1,AT2G36460.1,AT2G38040.1,AT2G39800.1,AT2G43090.1,AT2G43750.1,AT3G01120.1,AT3G02720.1,AT3G03780.1,AT3G04120.1,AT3G04940.1,AT3G06850.1,AT3G08590.2,AT3G17810.1,AT3G19480.1,AT3…
	GO:0019538	BP	protein metabolic process	175	3107	5.31e-26	AT1G02305.1,AT1G02780.1,AT1G04270.1,AT1G05190.1,AT1G07320.1,AT1G09130.3,AT1G09340.1,AT1G09640.1,AT1G09750.1,AT1G11750.2,AT1G12410.1,AT1G13060.2,AT1G14320.1,AT1G17220.1,AT1G18540.1,AT1G19570.1,AT1G21720.1,AT1G26630.1,AT1G29150.1,AT1G29880.1,AT1G32990.1,AT1G33120.1,AT1G35680.1,AT1G47128.1,AT1G48520.1,AT1G48830.1,AT1G50200.1,AT1G51710.1,AT1G51980.1,AT1G55480.1,AT1G56450.1,AT1G57660.1,AT1G58684.1,AT1…
	GO:0034641	BP	cellular nitrogen compound metabolic process	214	4363	4.15e-25	AT1G01090.1,AT1G02780.1,AT1G03630.1,AT1G04270.1,AT1G04410.1,AT1G05190.1,AT1G07320.1,AT1G07370.1,AT1G09340.1,AT1G09640.1,AT1G11430.1,AT1G12000.1,AT1G12780.1,AT1G14320.1,AT1G16350.1,AT1G17220.1,AT1G17880.1,AT1G17890.1,AT1G18540.1,AT1G19570.1,AT1G24180.1,AT1G26630.1,AT1G27450.3,AT1G29880.1,AT1G29900.1,AT1G32060.1,AT1G32200.1,AT1G32990.1,AT1G33120.1,AT1G34430.1,AT1G35680.1,AT1G48410.2,AT1G48520.1,AT1…
	GO:0042254	BP	ribosome biogenesis	47	250	5.28e-24	AT1G04270.1,AT1G09340.1,AT1G14320.1,AT1G18080.1,AT1G18540.1,AT1G32990.1,AT1G48630.1,AT1G48830.1,AT1G69620.1,AT1G74060.1,AT1G74970.1,AT2G01250.1,AT2G36160.1,AT2G36620.1,AT2G37270.2,AT2G42740.1,AT2G44120.2,AT3G02560.2,AT3G03710.1,AT3G04920.1,AT3G09200.1,AT3G09500.1,AT3G10610.1,AT3G11940.1,AT3G25520.1,AT3G49910.1,AT3G51800.2,AT3G53430.1,AT3G55280.1,AT3G62870.1,AT4G01310.1,AT4G25740.1,AT4G27090.1,AT4…
	GO:0044267	BP	cellular protein metabolic process	160	2826	1.18e-23	AT1G02305.1,AT1G02780.1,AT1G04270.1,AT1G05190.1,AT1G07320.1,AT1G09340.1,AT1G09640.1,AT1G13060.2,AT1G14320.1,AT1G17220.1,AT1G18540.1,AT1G19570.1,AT1G21720.1,AT1G26630.1,AT1G29880.1,AT1G32990.1,AT1G33120.1,AT1G35680.1,AT1G47128.1,AT1G48520.1,AT1G48830.1,AT1G50200.1,AT1G51710.1,AT1G51980.1,AT1G55480.1,AT1G56450.1,AT1G57660.1,AT1G58684.1,AT1G61520.1,AT1G62750.1,AT1G67430.1,AT1G69620.1,AT1G70600.1,AT1…
	GO:0022613	BP	ribonucleoprotein complex biogenesis	48	292	2.58e-22	AT1G04270.1,AT1G09340.1,AT1G14320.1,AT1G18080.1,AT1G18540.1,AT1G32990.1,AT1G48630.1,AT1G48830.1,AT1G69620.1,AT1G74060.1,AT1G74970.1,AT2G01250.1,AT2G16950.1,AT2G36160.1,AT2G36620.1,AT2G37270.2,AT2G42740.1,AT2G44120.2,AT3G02560.2,AT3G03710.1,AT3G04920.1,AT3G09200.1,AT3G09500.1,AT3G10610.1,AT3G11940.1,AT3G25520.1,AT3G49910.1,AT3G51800.2,AT3G53430.1,AT3G55280.1,AT3G62870.1,AT4G01310.1,AT4G25740.1,AT4…
	GO:1901605	BP	alpha-amino acid metabolic process	45	268	3.19e-21	AT1G03090.2,AT1G23310.1,AT1G29900.1,AT1G32470.1,AT1G58080.1,AT1G66200.3,AT1G74260.1,AT2G04400.1,AT2G05830.1,AT2G13360.1,AT2G17265.1,AT2G19940.2,AT2G30970.1,AT2G31810.1,AT2G39800.1,AT2G43090.1,AT2G43750.1,AT3G01120.1,AT3G03780.1,AT3G04940.1,AT3G19480.1,AT3G22200.2,AT3G23940.1,AT3G47340.1,AT3G49680.1,AT3G53580.1,AT3G55610.1,AT3G57050.1,AT3G59760.1,AT4G13930.1,AT4G13940.1,AT4G14710.5,AT4G24830.1,AT4…
	GO:0009651	BP	response to salt stress	58	492	1.41e-20	AT1G04410.1,AT1G15690.1,AT1G16920.1,AT1G17880.1,AT1G24180.1,AT1G35720.1,AT1G51980.1,AT1G53210.1,AT1G53240.1,AT1G54100.1,AT1G56450.1,AT1G64190.1,AT1G65930.1,AT1G73230.1,AT1G73260.1,AT1G78900.2,AT2G04030.1,AT2G05710.1,AT2G21660.1,AT2G31610.1,AT2G36460.1,AT2G38380.1,AT2G39800.1,AT2G43090.1,AT2G43790.1,AT2G47730.1,AT3G03250.1,AT3G03780.1,AT3G04120.1,AT3G04720.1,AT3G09200.1,AT3G09260.1,AT3G12390.1,AT3…
	GO:0005975	BP	carbohydrate metabolic process	75	856	1.11e-19	AT1G01090.1,AT1G04410.1,AT1G06410.1,AT1G09340.1,AT1G12000.1,AT1G12780.1,AT1G12900.1,AT1G24180.1,AT1G32060.1,AT1G34430.1,AT1G42970.1,AT1G43670.1,AT1G53240.1,AT1G62660.1,AT1G64190.1,AT1G65590.1,AT1G67090.1,AT1G68560.1,AT1G69830.1,AT1G79530.1,AT1G79550.2,AT2G05710.1,AT2G21330.1,AT2G22780.1,AT2G32810.1,AT2G35840.3,AT2G36390.1,AT2G36460.1,AT2G40840.1,AT3G03250.1,AT3G04120.1,AT3G08590.2,AT3G09260.1,AT3…
	GO:0055086	BP	nucleobase-containing small molecule metabolic process	52	414	1.7e-19	AT1G01090.1,AT1G04410.1,AT1G12000.1,AT1G12780.1,AT1G16350.1,AT1G17890.1,AT1G24180.1,AT1G27450.3,AT1G29880.1,AT1G29900.1,AT1G32060.1,AT1G32200.1,AT1G34430.1,AT1G63000.1,AT1G64190.1,AT1G65930.1,AT1G74260.1,AT1G78900.2,AT1G79530.1,AT1G79550.2,AT1G80380.2,AT2G21330.1,AT2G36460.1,AT2G38040.1,AT3G03250.1,AT3G04120.1,AT3G06650.1,AT3G08590.2,AT3G16950.2,AT3G17810.1,AT3G25860.1,AT3G27300.2,AT3G29360.1,AT3…
	GO:0008652	BP	cellular amino acid biosynthetic process	37	191	3.07e-19	AT1G23310.1,AT1G29900.1,AT1G58080.1,AT1G66200.3,AT2G04400.1,AT2G05830.1,AT2G13360.1,AT2G17265.1,AT2G19940.2,AT2G31810.1,AT2G39800.1,AT2G43090.1,AT2G43750.1,AT3G01120.1,AT3G03780.1,AT3G04940.1,AT3G17810.1,AT3G19480.1,AT3G23940.1,AT3G47340.1,AT3G49680.1,AT3G53580.1,AT3G55610.1,AT3G57050.1,AT3G59760.1,AT4G13930.1,AT4G14710.5,AT4G24830.1,AT4G26900.1,AT4G33680.1,AT4G34200.1,AT5G04140.2,AT5G10920.1,AT5…
	GO:1901607	BP	alpha-amino acid biosynthetic process	35	175	1.41e-18	AT1G23310.1,AT1G29900.1,AT1G58080.1,AT1G66200.3,AT2G04400.1,AT2G05830.1,AT2G13360.1,AT2G17265.1,AT2G19940.2,AT2G31810.1,AT2G39800.1,AT2G43090.1,AT2G43750.1,AT3G01120.1,AT3G03780.1,AT3G04940.1,AT3G19480.1,AT3G23940.1,AT3G47340.1,AT3G49680.1,AT3G53580.1,AT3G55610.1,AT3G57050.1,AT3G59760.1,AT4G13930.1,AT4G14710.5,AT4G24830.1,AT4G26900.1,AT4G33680.1,AT4G34200.1,AT5G04140.2,AT5G10920.1,AT5G26780.3,AT5…
	GO:0006091	BP	generation of precursor metabolites and energy	47	360	3.31e-18	AT1G01090.1,AT1G04410.1,AT1G06680.1,AT1G12000.1,AT1G20340.1,AT1G24180.1,AT1G34430.1,AT1G53240.1,AT1G53310.3,AT1G55480.1,AT1G61520.1,AT1G65930.1,AT1G79530.1,AT1G79550.2,AT2G05710.1,AT2G21330.1,AT2G22780.1,AT2G36390.1,AT2G36460.1,AT2G40840.1,AT2G42790.1,AT2G47940.1,AT3G03250.1,AT3G04120.1,AT3G08590.2,AT3G25860.1,AT3G27925.1,AT3G47520.1,AT3G52930.1,AT3G54660.1,AT4G02580.1,AT4G03280.1,AT4G16155.1,AT4…
	GO:0002181	BP	cytoplasmic translation	24	63	4.96e-18	AT1G18540.1,AT1G33120.1,AT1G48830.1,AT1G70600.1,AT1G74060.1,AT2G01250.1,AT2G18020.1,AT2G27720.2,AT2G31610.1,AT2G44120.2,AT3G02560.2,AT3G04840.1,AT3G05560.3,AT3G09630.1,AT3G18740.1,AT3G49910.1,AT3G63190.1,AT4G17390.1,AT4G34670.1,AT5G02870.1,AT5G16130.1,AT5G56710.1,ATCG00800.1,ATCG00830.1
	GO:0017144	BP	drug metabolic process	61	626	5.86e-18	AT1G01090.1,AT1G04410.1,AT1G12000.1,AT1G23310.1,AT1G24180.1,AT1G27450.3,AT1G32470.1,AT1G34430.1,AT1G53240.1,AT1G53310.3,AT1G65930.1,AT1G71695.1,AT1G78900.2,AT1G79530.1,AT1G79550.2,AT2G05710.1,AT2G05830.1,AT2G13360.1,AT2G21330.1,AT2G22780.1,AT2G36460.1,AT2G38230.1,AT2G38380.1,AT2G39800.1,AT2G41680.1,AT2G42790.1,AT3G04120.1,AT3G08590.2,AT3G14420.1,AT3G17810.1,AT3G21770.1,AT3G22200.2,AT3G22890.1,AT3…
	GO:0071840	BP	cellular component organization or biogenesis	133	2467	1.68e-17	AT1G01790.1,AT1G04270.1,AT1G04750.1,AT1G04820.1,AT1G09340.1,AT1G12410.1,AT1G12780.1,AT1G12840.1,AT1G14320.1,AT1G18080.1,AT1G18540.1,AT1G20010.1,AT1G29150.1,AT1G32990.1,AT1G35680.1,AT1G48630.1,AT1G48830.1,AT1G51980.1,AT1G52740.1,AT1G53310.3,AT1G54690.1,AT1G55480.1,AT1G55490.2,AT1G62750.1,AT1G63000.1,AT1G67090.1,AT1G68560.1,AT1G69620.1,AT1G71695.1,AT1G72150.1,AT1G74060.1,AT1G74970.1,AT1G75950.1,AT1…
	GO:0009266	BP	response to temperature stimulus	54	505	1.83e-17	AT1G08550.1,AT1G09340.1,AT1G09560.1,AT1G23740.1,AT1G32060.1,AT1G35680.1,AT1G35720.1,AT1G42970.1,AT1G52740.1,AT1G53240.1,AT1G55490.2,AT1G61520.1,AT1G63940.2,AT1G67090.1,AT1G76180.1,AT1G79550.2,AT2G04030.1,AT2G21660.1,AT2G43790.1,AT2G47730.1,AT3G04120.1,AT3G09200.1,AT3G09260.1,AT3G11630.1,AT3G12580.1,AT3G14210.1,AT3G16460.2,AT3G23990.1,AT3G25770.1,AT3G26650.1,AT3G47520.1,AT3G49910.1,AT3G52150.1,AT3…
	GO:0009117	BP	nucleotide metabolic process	43	323	5.95e-17	AT1G01090.1,AT1G04410.1,AT1G12000.1,AT1G16350.1,AT1G24180.1,AT1G27450.3,AT1G29880.1,AT1G29900.1,AT1G32060.1,AT1G32200.1,AT1G34430.1,AT1G64190.1,AT1G65930.1,AT1G74260.1,AT1G78900.2,AT1G79530.1,AT1G79550.2,AT1G80380.2,AT2G21330.1,AT2G36460.1,AT2G38040.1,AT3G04120.1,AT3G06650.1,AT3G08590.2,AT3G16950.2,AT3G25860.1,AT3G27300.2,AT3G52930.1,AT4G02580.1,AT4G09320.1,AT4G11010.1,AT4G11820.2,AT4G24620.1,AT4…
	GO:0019693	BP	ribose phosphate metabolic process	38	246	7.02e-17	AT1G01090.1,AT1G12000.1,AT1G16350.1,AT1G24180.1,AT1G27450.3,AT1G29900.1,AT1G32060.1,AT1G34430.1,AT1G64190.1,AT1G74260.1,AT1G78900.2,AT1G79530.1,AT1G79550.2,AT1G80380.2,AT2G21330.1,AT2G36460.1,AT2G38040.1,AT3G04120.1,AT3G06650.1,AT3G08590.2,AT3G16950.2,AT3G25860.1,AT3G27300.2,AT3G52930.1,AT4G02580.1,AT4G09320.1,AT4G11010.1,AT4G11820.2,AT4G24620.1,AT4G26530.2,AT4G34740.1,AT4G38970.1,AT5G11670.1,AT5…
	GO:0009260	BP	ribonucleotide biosynthetic process	31	159	3.17e-16	AT1G01090.1,AT1G12000.1,AT1G16350.1,AT1G24180.1,AT1G27450.3,AT1G29900.1,AT1G32060.1,AT1G34430.1,AT1G74260.1,AT1G79530.1,AT1G79550.2,AT1G80380.2,AT2G21330.1,AT2G36460.1,AT2G38040.1,AT3G04120.1,AT3G06650.1,AT3G08590.2,AT3G16950.2,AT3G25860.1,AT3G52930.1,AT4G09320.1,AT4G11010.1,AT4G24620.1,AT4G26530.2,AT4G34740.1,AT4G38970.1,AT5G35360.3,AT5G49460.1,AT5G52920.1,AT5G63310.1
	GO:1901135	BP	carbohydrate derivative metabolic process	61	701	7.66e-16	AT1G01090.1,AT1G12000.1,AT1G12780.1,AT1G16350.1,AT1G17890.1,AT1G24180.1,AT1G27450.3,AT1G29900.1,AT1G32060.1,AT1G34430.1,AT1G43670.1,AT1G63000.1,AT1G64190.1,AT1G74260.1,AT1G78900.2,AT1G79530.1,AT1G79550.2,AT1G80380.2,AT2G21330.1,AT2G36390.1,AT2G36460.1,AT2G38040.1,AT2G43090.1,AT3G03250.1,AT3G04120.1,AT3G06650.1,AT3G08590.2,AT3G09260.1,AT3G14210.1,AT3G16400.1,AT3G16950.2,AT3G18080.1,AT3G25860.1,AT3…
	GO:0009409	BP	response to cold	42	347	2.97e-15	AT1G09340.1,AT1G09560.1,AT1G23740.1,AT1G32060.1,AT1G35680.1,AT1G35720.1,AT1G42970.1,AT1G53240.1,AT1G55490.2,AT1G61520.1,AT1G63940.2,AT1G67090.1,AT1G76180.1,AT2G21660.1,AT2G43790.1,AT2G47730.1,AT3G09200.1,AT3G09260.1,AT3G11630.1,AT3G14210.1,AT3G16460.2,AT3G25770.1,AT3G26650.1,AT3G47520.1,AT3G49910.1,AT3G52150.1,AT3G53460.4,AT3G55280.1,AT4G20260.4,AT4G24190.1,AT4G24280.1,AT4G24770.1,AT4G35090.1,AT4…
	GO:0006790	BP	sulfur compound metabolic process	41	335	4.83e-15	AT1G01090.1,AT1G09640.1,AT1G19570.1,AT1G24180.1,AT1G78370.1,AT1G78380.1,AT2G05830.1,AT2G17265.1,AT2G38040.1,AT2G43090.1,AT2G43750.1,AT2G43790.1,AT2G47730.1,AT3G01120.1,AT3G01910.1,AT3G03780.1,AT3G04940.1,AT3G06650.1,AT3G09260.1,AT3G14210.1,AT3G16400.1,AT3G16950.2,AT3G22890.1,AT3G25860.1,AT3G54660.1,AT3G57050.1,AT3G59760.1,AT4G04770.1,AT4G11820.2,AT4G13940.1,AT4G14030.1,AT4G14710.5,AT4G23100.3,AT5…
	GO:0006732	BP	coenzyme metabolic process	37	271	6.46e-15	AT1G01090.1,AT1G04410.1,AT1G12000.1,AT1G24180.1,AT1G34430.1,AT1G64190.1,AT1G65930.1,AT1G79530.1,AT1G79550.2,AT2G21330.1,AT2G36460.1,AT2G38040.1,AT2G38230.1,AT3G04120.1,AT3G06650.1,AT3G08590.2,AT3G12290.1,AT3G16950.2,AT3G25860.1,AT3G27300.2,AT3G52930.1,AT4G00620.1,AT4G11820.2,AT4G13930.1,AT4G13940.1,AT4G24620.1,AT4G26530.2,AT4G33670.1,AT4G38970.1,AT5G11670.1,AT5G26780.3,AT5G28840.2,AT5G35360.3,AT5…
	GO:0009259	BP	ribonucleotide metabolic process	34	227	9.12e-15	AT1G01090.1,AT1G12000.1,AT1G16350.1,AT1G24180.1,AT1G27450.3,AT1G29900.1,AT1G32060.1,AT1G34430.1,AT1G74260.1,AT1G78900.2,AT1G79530.1,AT1G79550.2,AT1G80380.2,AT2G21330.1,AT2G36460.1,AT2G38040.1,AT3G04120.1,AT3G06650.1,AT3G08590.2,AT3G16950.2,AT3G25860.1,AT3G52930.1,AT4G02580.1,AT4G09320.1,AT4G11010.1,AT4G11820.2,AT4G24620.1,AT4G26530.2,AT4G34740.1,AT4G38970.1,AT5G35360.3,AT5G49460.1,AT5G52920.1,AT5…
	GO:0009152	BP	purine ribonucleotide biosynthetic process	28	143	9.99e-15	AT1G01090.1,AT1G12000.1,AT1G16350.1,AT1G24180.1,AT1G27450.3,AT1G34430.1,AT1G74260.1,AT1G79530.1,AT1G79550.2,AT2G21330.1,AT2G36460.1,AT2G38040.1,AT3G04120.1,AT3G06650.1,AT3G08590.2,AT3G16950.2,AT3G25860.1,AT3G52930.1,AT4G09320.1,AT4G11010.1,AT4G24620.1,AT4G26530.2,AT4G34740.1,AT4G38970.1,AT5G35360.3,AT5G49460.1,AT5G52920.1,AT5G63310.1
	GO:0034404	BP	nucleobase-containing small molecule biosynthetic process	24	100	2.56e-14	AT1G01090.1,AT1G12000.1,AT1G16350.1,AT1G24180.1,AT1G27450.3,AT1G29900.1,AT1G32060.1,AT1G34430.1,AT1G79530.1,AT1G79550.2,AT1G80380.2,AT2G21330.1,AT2G36460.1,AT3G04120.1,AT3G08590.2,AT3G25860.1,AT3G52930.1,AT4G09320.1,AT4G11010.1,AT4G24620.1,AT4G26530.2,AT4G38970.1,AT5G52920.1,AT5G63310.1
	GO:0009165	BP	nucleotide biosynthetic process	33	224	3.57e-14	AT1G01090.1,AT1G12000.1,AT1G16350.1,AT1G24180.1,AT1G27450.3,AT1G29880.1,AT1G29900.1,AT1G32060.1,AT1G32200.1,AT1G34430.1,AT1G74260.1,AT1G79530.1,AT1G79550.2,AT1G80380.2,AT2G21330.1,AT2G36460.1,AT2G38040.1,AT3G04120.1,AT3G06650.1,AT3G08590.2,AT3G16950.2,AT3G25860.1,AT3G52930.1,AT4G09320.1,AT4G11010.1,AT4G24620.1,AT4G26530.2,AT4G34740.1,AT4G38970.1,AT5G35360.3,AT5G49460.1,AT5G52920.1,AT5G63310.1
	GO:0015979	BP	photosynthesis	32	215	7.29e-14	AT1G03130.1,AT1G03630.1,AT1G06680.1,AT1G12000.1,AT1G12900.1,AT1G31330.1,AT1G32060.1,AT1G42970.1,AT1G43670.1,AT1G53310.3,AT1G55480.1,AT1G61520.1,AT1G67090.1,AT1G76450.1,AT2G20260.1,AT2G47940.1,AT3G26650.1,AT3G27925.1,AT3G55330.1,AT3G56090.1,AT3G56940.1,AT3G63540.1,AT4G03280.1,AT4G15530.5,AT4G18480.1,AT4G21280.2,AT4G27440.1,AT5G13630.1,AT5G23120.1,AT5G38410.3,AT5G38430.1,AT5G42270.1
	GO:0072524	BP	pyridine-containing compound metabolic process	24	106	7.3e-14	AT1G01090.1,AT1G04410.1,AT1G12000.1,AT1G24180.1,AT1G34430.1,AT1G64190.1,AT1G65930.1,AT1G79530.1,AT1G79550.2,AT2G21330.1,AT2G36460.1,AT2G38230.1,AT3G04120.1,AT3G08590.2,AT3G25860.1,AT3G27300.2,AT3G52930.1,AT4G24620.1,AT4G26530.2,AT4G38970.1,AT5G11670.1,AT5G35790.1,AT5G52920.1,AT5G58330.1
	GO:0006006	BP	glucose metabolic process	17	38	8.78e-14	AT1G12900.1,AT1G42970.1,AT1G43670.1,AT1G79530.1,AT2G21330.1,AT2G36460.1,AT3G04120.1,AT3G08590.2,AT3G26650.1,AT3G27300.2,AT3G52930.1,AT4G24620.1,AT4G26530.2,AT4G37870.1,AT4G38970.1,AT5G35790.1,AT5G51820.1
	GO:0046496	BP	nicotinamide nucleotide metabolic process	23	96	9.52e-14	AT1G01090.1,AT1G04410.1,AT1G12000.1,AT1G24180.1,AT1G34430.1,AT1G64190.1,AT1G65930.1,AT1G79530.1,AT1G79550.2,AT2G21330.1,AT2G36460.1,AT3G04120.1,AT3G08590.2,AT3G25860.1,AT3G27300.2,AT3G52930.1,AT4G24620.1,AT4G26530.2,AT4G38970.1,AT5G11670.1,AT5G35790.1,AT5G52920.1,AT5G58330.1
	GO:0051188	BP	cofactor biosynthetic process	34	253	1.37e-13	AT1G01090.1,AT1G03630.1,AT1G12000.1,AT1G24180.1,AT1G34430.1,AT1G79530.1,AT1G79550.2,AT2G21330.1,AT2G36460.1,AT2G38040.1,AT2G38230.1,AT2G40490.1,AT3G03710.1,AT3G04120.1,AT3G06650.1,AT3G08590.2,AT3G14420.1,AT3G16950.2,AT3G25860.1,AT3G52930.1,AT3G56940.1,AT3G59400.1,AT4G18480.1,AT4G23100.3,AT4G24620.1,AT4G26530.2,AT4G27440.1,AT4G33670.1,AT4G38970.1,AT5G13630.1,AT5G28840.2,AT5G35360.3,AT5G49460.1,AT5…
	GO:0009150	BP	purine ribonucleotide metabolic process	31	210	2.24e-13	AT1G01090.1,AT1G12000.1,AT1G16350.1,AT1G24180.1,AT1G27450.3,AT1G34430.1,AT1G74260.1,AT1G78900.2,AT1G79530.1,AT1G79550.2,AT2G21330.1,AT2G36460.1,AT2G38040.1,AT3G04120.1,AT3G06650.1,AT3G08590.2,AT3G16950.2,AT3G25860.1,AT3G52930.1,AT4G02580.1,AT4G09320.1,AT4G11010.1,AT4G11820.2,AT4G24620.1,AT4G26530.2,AT4G34740.1,AT4G38970.1,AT5G35360.3,AT5G49460.1,AT5G52920.1,AT5G63310.1
	GO:0042255	BP	ribosome assembly	21	79	2.48e-13	AT1G04270.1,AT1G14320.1,AT1G18540.1,AT1G32990.1,AT1G74060.1,AT2G36160.1,AT2G36620.1,AT2G37270.2,AT2G42740.1,AT3G10610.1,AT3G11940.1,AT3G25520.1,AT3G53430.1,AT3G55280.1,AT4G01310.1,AT4G25740.1,AT5G41520.1,AT5G61170.1,ATCG00660.1,ATCG00750.1,ATCG00900.1
	GO:0072521	BP	purine-containing compound metabolic process	32	232	4.34e-13	AT1G01090.1,AT1G12000.1,AT1G16350.1,AT1G24180.1,AT1G27450.3,AT1G34430.1,AT1G74260.1,AT1G78900.2,AT1G79530.1,AT1G79550.2,AT2G21330.1,AT2G36460.1,AT2G38040.1,AT3G04120.1,AT3G06650.1,AT3G08590.2,AT3G16950.2,AT3G25860.1,AT3G52930.1,AT4G02580.1,AT4G09320.1,AT4G11010.1,AT4G11820.2,AT4G13940.1,AT4G24620.1,AT4G26530.2,AT4G34740.1,AT4G38970.1,AT5G35360.3,AT5G49460.1,AT5G52920.1,AT5G63310.1
	GO:0006165	BP	nucleoside diphosphate phosphorylation	19	62	5.2e-13	AT1G01090.1,AT1G12000.1,AT1G24180.1,AT1G34430.1,AT1G79530.1,AT1G79550.2,AT2G21330.1,AT2G36460.1,AT3G04120.1,AT3G08590.2,AT3G25860.1,AT3G52930.1,AT4G09320.1,AT4G11010.1,AT4G24620.1,AT4G26530.2,AT4G38970.1,AT5G52920.1,AT5G63310.1
	GO:0032787	BP	monocarboxylic acid metabolic process	42	413	5.46e-13	AT1G01090.1,AT1G08550.1,AT1G11840.6,AT1G12000.1,AT1G24180.1,AT1G34430.1,AT1G64190.1,AT1G67730.1,AT1G79530.1,AT1G79550.2,AT2G05710.1,AT2G05990.2,AT2G21330.1,AT2G22780.1,AT2G36460.1,AT2G38040.1,AT2G42790.1,AT3G02720.1,AT3G04120.1,AT3G06850.1,AT3G06860.1,AT3G08590.2,AT3G16950.2,AT3G22200.2,AT3G25770.1,AT3G25860.1,AT3G45140.1,AT3G47340.1,AT3G51840.1,AT3G52930.1,AT3G55360.1,AT4G15530.5,AT4G24510.1,AT4…
	GO:0009064	BP	glutamine family amino acid metabolic process	19	64	8.1e-13	AT1G29900.1,AT1G66200.3,AT1G74260.1,AT2G19940.2,AT2G30970.1,AT2G39800.1,AT3G22200.2,AT3G47340.1,AT3G55610.1,AT4G24830.1,AT4G26900.1,AT4G31990.3,AT4G34740.1,AT5G04140.2,AT5G10920.1,AT5G17330.1,AT5G19550.1,AT5G35630.1,AT5G53460.1
	GO:0044085	BP	cellular component biogenesis	64	909	9.96e-13	AT1G04270.1,AT1G04750.1,AT1G09340.1,AT1G14320.1,AT1G18080.1,AT1G18540.1,AT1G29150.1,AT1G32990.1,AT1G48630.1,AT1G48830.1,AT1G53310.3,AT1G55480.1,AT1G67090.1,AT1G69620.1,AT1G74060.1,AT1G74970.1,AT2G01250.1,AT2G16950.1,AT2G36160.1,AT2G36620.1,AT2G37270.2,AT2G42740.1,AT2G44120.2,AT3G02560.2,AT3G03710.1,AT3G04550.1,AT3G04920.1,AT3G09200.1,AT3G09500.1,AT3G10610.1,AT3G11940.1,AT3G25520.1,AT3G26650.1,AT3…
	GO:0010033	BP	response to organic substance	97	1786	1.01e-12	AT1G04410.1,AT1G05190.1,AT1G12000.1,AT1G12010.1,AT1G16350.1,AT1G18080.1,AT1G18540.1,AT1G19570.1,AT1G22300.1,AT1G32060.1,AT1G35720.1,AT1G42970.1,AT1G43670.1,AT1G48410.2,AT1G48630.1,AT1G51980.1,AT1G54100.1,AT1G61520.1,AT1G62660.1,AT1G73060.1,AT1G73260.1,AT1G75950.1,AT1G76180.1,AT1G78370.1,AT1G78630.1,AT1G79530.1,AT1G79550.2,AT2G05710.1,AT2G05830.1,AT2G17290.1,AT2G20260.1,AT2G20580.1,AT2G21660.1,AT2…
	GO:0019637	BP	organophosphate metabolic process	47	547	4.29e-12	AT1G01090.1,AT1G04410.1,AT1G12000.1,AT1G16350.1,AT1G24180.1,AT1G27450.3,AT1G29880.1,AT1G29900.1,AT1G32060.1,AT1G32200.1,AT1G34430.1,AT1G43670.1,AT1G48600.2,AT1G64190.1,AT1G65930.1,AT1G74260.1,AT1G78900.2,AT1G79530.1,AT1G79550.2,AT1G80380.2,AT2G21330.1,AT2G36460.1,AT2G38040.1,AT2G38230.1,AT3G04120.1,AT3G06650.1,AT3G08590.2,AT3G16950.2,AT3G25860.1,AT3G27300.2,AT3G52930.1,AT4G02580.1,AT4G09320.1,AT4…
	GO:0042274	BP	ribosomal small subunit biogenesis	18	62	4.93e-12	AT1G04270.1,AT1G48830.1,AT1G74970.1,AT2G36160.1,AT2G37270.2,AT3G02560.2,AT3G04920.1,AT3G10610.1,AT3G11940.1,AT4G25740.1,AT4G31700.1,AT5G16130.1,AT5G18380.1,AT5G20290.1,AT5G41520.1,AT5G61170.1,ATCG00750.1,ATCG00900.1
	GO:0009056	BP	catabolic process	88	1587	5.81e-12	AT1G01090.1,AT1G02305.1,AT1G03090.2,AT1G09340.1,AT1G09750.1,AT1G11840.6,AT1G12000.1,AT1G13060.2,AT1G21720.1,AT1G23310.1,AT1G24180.1,AT1G29150.1,AT1G29660.1,AT1G29670.1,AT1G32470.1,AT1G34430.1,AT1G43670.1,AT1G47128.1,AT1G51710.1,AT1G56450.1,AT1G63770.5,AT1G68560.1,AT1G69830.1,AT1G71695.1,AT1G75950.1,AT1G78370.1,AT1G78380.1,AT1G79530.1,AT1G79550.2,AT2G20580.1,AT2G21330.1,AT2G35780.1,AT2G36460.1,AT2…
	GO:0006979	BP	response to oxidative stress	39	389	6.34e-12	AT1G19570.1,AT1G71695.1,AT1G73260.1,AT1G75280.1,AT1G78380.1,AT2G05710.1,AT2G05830.1,AT2G14170.1,AT2G38380.1,AT2G39800.1,AT2G41680.1,AT2G43790.1,AT3G04120.1,AT3G06050.1,AT3G12580.1,AT3G15360.1,AT3G21770.1,AT3G22200.2,AT3G49120.1,AT3G54660.1,AT3G55280.1,AT3G56090.1,AT4G02580.1,AT4G03520.1,AT4G09320.1,AT4G11010.1,AT4G14030.1,AT4G23100.3,AT4G25100.1,AT4G25130.1,AT4G26970.1,AT4G35090.1,AT5G16970.1,AT5…
	GO:0006090	BP	pyruvate metabolic process	19	74	6.63e-12	AT1G01090.1,AT1G12000.1,AT1G24180.1,AT1G34430.1,AT1G79530.1,AT1G79550.2,AT2G21330.1,AT2G36460.1,AT3G04120.1,AT3G08590.2,AT3G16950.2,AT3G25860.1,AT3G52930.1,AT4G15530.5,AT4G24620.1,AT4G26530.2,AT4G38970.1,AT5G11670.1,AT5G52920.1
	GO:0009725	BP	response to hormone	84	1502	1.37e-11	AT1G04410.1,AT1G05190.1,AT1G12000.1,AT1G16350.1,AT1G18080.1,AT1G18540.1,AT1G19570.1,AT1G22300.1,AT1G32060.1,AT1G35720.1,AT1G43670.1,AT1G48410.2,AT1G48630.1,AT1G51980.1,AT1G54100.1,AT1G61520.1,AT1G62660.1,AT1G73060.1,AT1G73260.1,AT1G75950.1,AT1G76180.1,AT1G78370.1,AT1G78630.1,AT1G79530.1,AT2G05710.1,AT2G05830.1,AT2G17290.1,AT2G20260.1,AT2G20580.1,AT2G21660.1,AT2G36460.1,AT2G37270.2,AT2G40490.1,AT2…
	GO:0009156	BP	ribonucleoside monophosphate biosynthetic process	23	128	1.48e-11	AT1G01090.1,AT1G12000.1,AT1G16350.1,AT1G24180.1,AT1G27450.3,AT1G29900.1,AT1G32060.1,AT1G34430.1,AT1G74260.1,AT1G79530.1,AT1G79550.2,AT1G80380.2,AT2G21330.1,AT2G36460.1,AT3G04120.1,AT3G08590.2,AT3G25860.1,AT3G52930.1,AT4G24620.1,AT4G26530.2,AT4G34740.1,AT4G38970.1,AT5G52920.1
	GO:0034660	BP	ncRNA metabolic process	32	271	1.67e-11	AT1G09340.1,AT1G29880.1,AT1G48520.1,AT1G48830.1,AT1G50200.1,AT1G74970.1,AT2G01250.1,AT2G25840.2,AT2G31170.1,AT2G36160.1,AT2G44120.2,AT3G02560.2,AT3G03710.1,AT3G04920.1,AT3G09500.1,AT3G51800.2,AT3G58140.1,AT3G62870.1,AT4G17300.1,AT4G26300.1,AT4G31700.1,AT4G39280.2,AT5G13650.2,AT5G16130.1,AT5G18380.1,AT5G20290.1,AT5G22800.1,AT5G26710.1,AT5G49030.3,AT5G52470.1,AT5G52520.1,ATCG00750.1
	GO:0071826	BP	ribonucleoprotein complex subunit organization	23	129	1.67e-11	AT1G04270.1,AT1G14320.1,AT1G18540.1,AT1G32990.1,AT1G74060.1,AT2G16950.1,AT2G24060.1,AT2G36160.1,AT2G36620.1,AT2G37270.2,AT2G42740.1,AT3G10610.1,AT3G11940.1,AT3G25520.1,AT3G53430.1,AT3G55280.1,AT4G01310.1,AT4G25740.1,AT5G41520.1,AT5G61170.1,ATCG00660.1,ATCG00750.1,ATCG00900.1
	GO:1901137	BP	carbohydrate derivative biosynthetic process	41	444	1.7e-11	AT1G01090.1,AT1G12000.1,AT1G12780.1,AT1G16350.1,AT1G17890.1,AT1G24180.1,AT1G27450.3,AT1G29900.1,AT1G32060.1,AT1G34430.1,AT1G63000.1,AT1G74260.1,AT1G79530.1,AT1G79550.2,AT1G80380.2,AT2G21330.1,AT2G36390.1,AT2G36460.1,AT2G38040.1,AT2G43090.1,AT3G04120.1,AT3G06650.1,AT3G08590.2,AT3G16950.2,AT3G25860.1,AT3G29360.1,AT3G52930.1,AT4G09320.1,AT4G11010.1,AT4G23100.3,AT4G24620.1,AT4G26530.2,AT4G33030.1,AT4…
	GO:0005996	BP	monosaccharide metabolic process	24	144	1.89e-11	AT1G09340.1,AT1G12780.1,AT1G12900.1,AT1G42970.1,AT1G43670.1,AT1G79530.1,AT2G21330.1,AT2G36460.1,AT3G04120.1,AT3G08590.2,AT3G10740.1,AT3G26650.1,AT3G26720.1,AT3G27300.2,AT3G52930.1,AT4G24620.1,AT4G26530.2,AT4G33670.1,AT4G37870.1,AT4G38970.1,AT5G28840.2,AT5G35790.1,AT5G51820.1,AT5G57655.2
	GO:0090407	BP	organophosphate biosynthetic process	37	367	2.06e-11	AT1G01090.1,AT1G12000.1,AT1G16350.1,AT1G24180.1,AT1G27450.3,AT1G29880.1,AT1G29900.1,AT1G32060.1,AT1G32200.1,AT1G34430.1,AT1G48600.2,AT1G74260.1,AT1G79530.1,AT1G79550.2,AT1G80380.2,AT2G21330.1,AT2G36460.1,AT2G38040.1,AT2G38230.1,AT3G04120.1,AT3G06650.1,AT3G08590.2,AT3G16950.2,AT3G25860.1,AT3G52930.1,AT4G09320.1,AT4G11010.1,AT4G11820.2,AT4G24620.1,AT4G26530.2,AT4G34740.1,AT4G38970.1,AT5G35360.3,AT5…
	GO:0016043	BP	cellular component organization	109	2271	3.68e-11	AT1G01790.1,AT1G04270.1,AT1G04750.1,AT1G04820.1,AT1G09340.1,AT1G12410.1,AT1G12780.1,AT1G12840.1,AT1G14320.1,AT1G18540.1,AT1G20010.1,AT1G29150.1,AT1G32990.1,AT1G35680.1,AT1G51980.1,AT1G52740.1,AT1G53310.3,AT1G54690.1,AT1G55480.1,AT1G55490.2,AT1G62750.1,AT1G63000.1,AT1G67090.1,AT1G68560.1,AT1G71695.1,AT1G72150.1,AT1G74060.1,AT1G75950.1,AT1G78900.2,AT1G79850.1,AT2G16950.1,AT2G21660.1,AT2G24060.1,AT2…
	GO:0022618	BP	ribonucleoprotein complex assembly	22	122	4.02e-11	AT1G04270.1,AT1G14320.1,AT1G18540.1,AT1G32990.1,AT1G74060.1,AT2G16950.1,AT2G36160.1,AT2G36620.1,AT2G37270.2,AT2G42740.1,AT3G10610.1,AT3G11940.1,AT3G25520.1,AT3G53430.1,AT3G55280.1,AT4G01310.1,AT4G25740.1,AT5G41520.1,AT5G61170.1,ATCG00660.1,ATCG00750.1,ATCG00900.1
	GO:0009206	BP	purine ribonucleoside triphosphate biosynthetic process	20	97	4.7e-11	AT1G01090.1,AT1G12000.1,AT1G16350.1,AT1G24180.1,AT1G34430.1,AT1G79530.1,AT1G79550.2,AT2G21330.1,AT2G36460.1,AT3G04120.1,AT3G08590.2,AT3G25860.1,AT3G52930.1,AT4G09320.1,AT4G11010.1,AT4G24620.1,AT4G26530.2,AT4G38970.1,AT5G52920.1,AT5G63310.1
	GO:0009161	BP	ribonucleoside monophosphate metabolic process	25	168	5.48e-11	AT1G01090.1,AT1G12000.1,AT1G16350.1,AT1G24180.1,AT1G27450.3,AT1G29900.1,AT1G32060.1,AT1G34430.1,AT1G74260.1,AT1G78900.2,AT1G79530.1,AT1G79550.2,AT1G80380.2,AT2G21330.1,AT2G36460.1,AT3G04120.1,AT3G08590.2,AT3G25860.1,AT3G52930.1,AT4G02580.1,AT4G24620.1,AT4G26530.2,AT4G34740.1,AT4G38970.1,AT5G52920.1
	GO:0034645	BP	cellular macromolecule biosynthetic process	125	2793	5.98e-11	AT1G02780.1,AT1G04270.1,AT1G05190.1,AT1G07320.1,AT1G07370.1,AT1G09340.1,AT1G09640.1,AT1G12780.1,AT1G14320.1,AT1G17220.1,AT1G17880.1,AT1G18540.1,AT1G26630.1,AT1G29880.1,AT1G32990.1,AT1G33120.1,AT1G35680.1,AT1G48410.2,AT1G48520.1,AT1G48830.1,AT1G50200.1,AT1G57660.1,AT1G58684.1,AT1G62750.1,AT1G67430.1,AT1G69620.1,AT1G70600.1,AT1G73230.1,AT1G74060.1,AT1G74970.1,AT1G78630.1,AT1G79850.1,AT2G01250.1,AT2…
	GO:0006457	BP	protein folding	22	126	6.74e-11	AT1G55490.2,AT2G04030.1,AT2G16600.1,AT2G28000.1,AT2G29960.1,AT3G03960.1,AT3G11830.1,AT3G16420.1,AT3G23990.1,AT3G56070.1,AT3G62030.2,AT4G24190.1,AT4G24280.1,AT4G34870.1,AT4G38740.1,AT5G13120.1,AT5G13410.1,AT5G15450.1,AT5G20720.3,AT5G26360.1,AT5G49910.1,AT5G56030.2
	GO:0010467	BP	gene expression	129	2929	6.99e-11	AT1G02780.1,AT1G04270.1,AT1G05190.1,AT1G07320.1,AT1G09340.1,AT1G09640.1,AT1G11430.1,AT1G14320.1,AT1G17220.1,AT1G17880.1,AT1G18540.1,AT1G26630.1,AT1G29880.1,AT1G32990.1,AT1G33120.1,AT1G35680.1,AT1G48410.2,AT1G48520.1,AT1G48830.1,AT1G50200.1,AT1G51980.1,AT1G57660.1,AT1G58684.1,AT1G62750.1,AT1G67430.1,AT1G69620.1,AT1G70600.1,AT1G73230.1,AT1G74060.1,AT1G74970.1,AT1G78630.1,AT1G79850.1,AT2G01250.1,AT2…
	GO:0009059	BP	macromolecule biosynthetic process	126	2844	9.01e-11	AT1G02780.1,AT1G04270.1,AT1G05190.1,AT1G07320.1,AT1G07370.1,AT1G09340.1,AT1G09640.1,AT1G12780.1,AT1G14320.1,AT1G17220.1,AT1G17880.1,AT1G18540.1,AT1G26630.1,AT1G29880.1,AT1G32990.1,AT1G33120.1,AT1G35680.1,AT1G48410.2,AT1G48520.1,AT1G48830.1,AT1G50200.1,AT1G57660.1,AT1G58684.1,AT1G62750.1,AT1G67430.1,AT1G69620.1,AT1G70600.1,AT1G73230.1,AT1G74060.1,AT1G74970.1,AT1G78630.1,AT1G79850.1,AT2G01250.1,AT2…
	GO:0097237	BP	cellular response to toxic substance	26	190	1.04e-10	AT1G19570.1,AT1G35720.1,AT1G71695.1,AT1G78380.1,AT2G22170.1,AT2G38380.1,AT2G41680.1,AT2G47730.1,AT3G06050.1,AT3G11630.1,AT3G15360.1,AT3G21770.1,AT3G26060.2,AT3G49120.1,AT3G52960.1,AT3G54660.1,AT4G03520.1,AT4G09320.1,AT4G25100.1,AT4G35090.1,AT4G39730.1,AT5G06290.1,AT5G17820.1,AT5G51100.1,AT5G64100.1,AT5G64120.1
	GO:0009605	BP	response to external stimulus	79	1431	1.1e-10	AT1G06680.1,AT1G09340.1,AT1G09750.1,AT1G14320.1,AT1G19570.1,AT1G26630.1,AT1G29660.1,AT1G29900.1,AT1G32060.1,AT1G47128.1,AT1G48410.2,AT1G52740.1,AT1G53240.1,AT1G53310.3,AT1G55490.2,AT1G62660.1,AT1G65930.1,AT1G68010.2,AT1G73260.1,AT1G78380.1,AT1G79550.2,AT2G05710.1,AT2G16430.2,AT2G17265.1,AT2G30520.1,AT2G43790.1,AT2G47730.1,AT3G01280.1,AT3G03250.1,AT3G03710.1,AT3G04720.1,AT3G06850.1,AT3G08510.1,AT3…
	GO:0006096	BP	glycolytic process	16	57	1.28e-10	AT1G01090.1,AT1G12000.1,AT1G24180.1,AT1G34430.1,AT1G79530.1,AT1G79550.2,AT2G21330.1,AT2G36460.1,AT3G04120.1,AT3G08590.2,AT3G25860.1,AT3G52930.1,AT4G24620.1,AT4G26530.2,AT4G38970.1,AT5G52920.1
	GO:0006757	BP	ATP generation from ADP	16	57	1.28e-10	AT1G01090.1,AT1G12000.1,AT1G24180.1,AT1G34430.1,AT1G79530.1,AT1G79550.2,AT2G21330.1,AT2G36460.1,AT3G04120.1,AT3G08590.2,AT3G25860.1,AT3G52930.1,AT4G24620.1,AT4G26530.2,AT4G38970.1,AT5G52920.1
	GO:0042866	BP	pyruvate biosynthetic process	16	57	1.28e-10	AT1G01090.1,AT1G12000.1,AT1G24180.1,AT1G34430.1,AT1G79530.1,AT1G79550.2,AT2G21330.1,AT2G36460.1,AT3G04120.1,AT3G08590.2,AT3G25860.1,AT3G52930.1,AT4G24620.1,AT4G26530.2,AT4G38970.1,AT5G52920.1
	GO:0042273	BP	ribosomal large subunit biogenesis	17	69	1.6e-10	AT1G14320.1,AT1G18540.1,AT1G32990.1,AT1G74060.1,AT2G01250.1,AT2G36620.1,AT2G42740.1,AT2G44120.2,AT3G09500.1,AT3G25520.1,AT3G49910.1,AT3G53430.1,AT3G55280.1,AT3G62870.1,AT4G01310.1,AT4G27090.1,ATCG00660.1
	GO:0098869	BP	cellular oxidant detoxification	25	179	1.67e-10	AT1G19570.1,AT1G35720.1,AT1G71695.1,AT1G78380.1,AT2G22170.1,AT2G38380.1,AT2G41680.1,AT2G47730.1,AT3G06050.1,AT3G11630.1,AT3G15360.1,AT3G21770.1,AT3G26060.2,AT3G49120.1,AT3G52960.1,AT3G54660.1,AT4G03520.1,AT4G25100.1,AT4G35090.1,AT4G39730.1,AT5G06290.1,AT5G17820.1,AT5G51100.1,AT5G64100.1,AT5G64120.1
	GO:0043648	BP	dicarboxylic acid metabolic process	18	81	1.71e-10	AT1G04410.1,AT1G53240.1,AT2G22780.1,AT2G30970.1,AT3G22200.2,AT3G47520.1,AT3G48990.1,AT3G53580.1,AT4G31990.3,AT4G33680.1,AT5G04140.2,AT5G11670.1,AT5G17330.1,AT5G19550.1,AT5G35630.1,AT5G53460.1,AT5G58330.1,AT5G66120.2
	GO:0009205	BP	purine ribonucleoside triphosphate metabolic process	22	135	1.97e-10	AT1G01090.1,AT1G12000.1,AT1G16350.1,AT1G24180.1,AT1G34430.1,AT1G78900.2,AT1G79530.1,AT1G79550.2,AT2G21330.1,AT2G36460.1,AT3G04120.1,AT3G08590.2,AT3G25860.1,AT3G52930.1,AT4G02580.1,AT4G09320.1,AT4G11010.1,AT4G24620.1,AT4G26530.2,AT4G38970.1,AT5G52920.1,AT5G63310.1
	GO:0044248	BP	cellular catabolic process	75	1345	2.25e-10	AT1G01090.1,AT1G02305.1,AT1G03090.2,AT1G11840.6,AT1G12000.1,AT1G13060.2,AT1G21720.1,AT1G23310.1,AT1G24180.1,AT1G32470.1,AT1G34430.1,AT1G43670.1,AT1G47128.1,AT1G51710.1,AT1G56450.1,AT1G63770.5,AT1G69830.1,AT1G71695.1,AT1G75950.1,AT1G78370.1,AT1G78380.1,AT1G79530.1,AT1G79550.2,AT2G20580.1,AT2G21330.1,AT2G35780.1,AT2G36460.1,AT2G38380.1,AT2G40840.1,AT2G41680.1,AT2G42790.1,AT2G47730.1,AT3G02110.1,AT3…
	GO:0009617	BP	response to bacterium	36	385	2.34e-10	AT1G06680.1,AT1G09340.1,AT1G26630.1,AT1G32060.1,AT1G52740.1,AT1G53240.1,AT1G62660.1,AT1G65930.1,AT1G73260.1,AT1G79550.2,AT2G17265.1,AT2G43790.1,AT2G47730.1,AT3G01280.1,AT3G04720.1,AT3G08510.1,AT3G11630.1,AT3G12580.1,AT3G14210.1,AT3G14420.1,AT3G16640.1,AT3G26520.1,AT3G27850.1,AT3G43300.1,AT3G45140.1,AT3G49120.1,AT3G52960.1,AT3G63190.1,AT4G03280.1,AT4G20260.4,AT4G23100.3,AT4G37980.1,AT5G06290.1,AT5…
	GO:0009166	BP	nucleotide catabolic process	16	61	2.67e-10	AT1G01090.1,AT1G12000.1,AT1G24180.1,AT1G34430.1,AT1G79530.1,AT1G79550.2,AT2G21330.1,AT2G36460.1,AT3G04120.1,AT3G08590.2,AT3G25860.1,AT3G52930.1,AT4G24620.1,AT4G26530.2,AT4G38970.1,AT5G52920.1
	GO:0009168	BP	purine ribonucleoside monophosphate biosynthetic process	20	110	2.78e-10	AT1G01090.1,AT1G12000.1,AT1G16350.1,AT1G24180.1,AT1G27450.3,AT1G34430.1,AT1G74260.1,AT1G79530.1,AT1G79550.2,AT2G21330.1,AT2G36460.1,AT3G04120.1,AT3G08590.2,AT3G25860.1,AT3G52930.1,AT4G24620.1,AT4G26530.2,AT4G34740.1,AT4G38970.1,AT5G52920.1
	GO:0009636	BP	response to toxic substance	33	330	3.17e-10	AT1G19570.1,AT1G35720.1,AT1G71695.1,AT1G73260.1,AT1G78370.1,AT1G78380.1,AT2G22170.1,AT2G38380.1,AT2G41680.1,AT2G43790.1,AT2G47730.1,AT3G04120.1,AT3G06050.1,AT3G11630.1,AT3G12580.1,AT3G15360.1,AT3G21770.1,AT3G26060.2,AT3G49120.1,AT3G52960.1,AT3G54660.1,AT4G03520.1,AT4G09320.1,AT4G14030.1,AT4G25100.1,AT4G35090.1,AT4G39730.1,AT5G06290.1,AT5G17820.1,AT5G51100.1,AT5G63310.1,AT5G64100.1,AT5G64120.1
	GO:0015980	BP	energy derivation by oxidation of organic compounds	21	127	4.07e-10	AT1G04410.1,AT1G53240.1,AT1G53310.3,AT1G65930.1,AT2G05710.1,AT2G22780.1,AT2G36390.1,AT2G40840.1,AT2G42790.1,AT3G03250.1,AT3G47520.1,AT4G02580.1,AT4G26970.1,AT4G35260.1,AT5G03650.1,AT5G08300.1,AT5G14590.1,AT5G17310.2,AT5G19220.1,AT5G51820.1,AT5G58330.1
	GO:0019318	BP	hexose metabolic process	20	113	4.07e-10	AT1G12780.1,AT1G12900.1,AT1G42970.1,AT1G43670.1,AT1G79530.1,AT2G21330.1,AT2G36460.1,AT3G04120.1,AT3G08590.2,AT3G26650.1,AT3G26720.1,AT3G27300.2,AT3G52930.1,AT4G24620.1,AT4G26530.2,AT4G33670.1,AT4G37870.1,AT4G38970.1,AT5G35790.1,AT5G51820.1
	GO:1901575	BP	organic substance catabolic process	75	1377	5.88e-10	AT1G01090.1,AT1G02305.1,AT1G03090.2,AT1G09340.1,AT1G09750.1,AT1G11840.6,AT1G12000.1,AT1G13060.2,AT1G21720.1,AT1G23310.1,AT1G24180.1,AT1G29150.1,AT1G29660.1,AT1G29670.1,AT1G32470.1,AT1G34430.1,AT1G43670.1,AT1G47128.1,AT1G51710.1,AT1G56450.1,AT1G63770.5,AT1G68560.1,AT1G69830.1,AT1G75950.1,AT1G79530.1,AT1G79550.2,AT2G20580.1,AT2G21330.1,AT2G35780.1,AT2G36460.1,AT2G40840.1,AT2G42790.1,AT2G47940.1,AT3…
	GO:0019359	BP	nicotinamide nucleotide biosynthetic process	16	67	8.19e-10	AT1G01090.1,AT1G12000.1,AT1G24180.1,AT1G34430.1,AT1G79530.1,AT1G79550.2,AT2G21330.1,AT2G36460.1,AT3G04120.1,AT3G08590.2,AT3G25860.1,AT3G52930.1,AT4G24620.1,AT4G26530.2,AT4G38970.1,AT5G52920.1
	GO:0072525	BP	pyridine-containing compound biosynthetic process	17	79	8.46e-10	AT1G01090.1,AT1G12000.1,AT1G24180.1,AT1G34430.1,AT1G79530.1,AT1G79550.2,AT2G21330.1,AT2G36460.1,AT2G38230.1,AT3G04120.1,AT3G08590.2,AT3G25860.1,AT3G52930.1,AT4G24620.1,AT4G26530.2,AT4G38970.1,AT5G52920.1
	GO:0009167	BP	purine ribonucleoside monophosphate metabolic process	22	149	9.4e-10	AT1G01090.1,AT1G12000.1,AT1G16350.1,AT1G24180.1,AT1G27450.3,AT1G34430.1,AT1G74260.1,AT1G78900.2,AT1G79530.1,AT1G79550.2,AT2G21330.1,AT2G36460.1,AT3G04120.1,AT3G08590.2,AT3G25860.1,AT3G52930.1,AT4G02580.1,AT4G24620.1,AT4G26530.2,AT4G34740.1,AT4G38970.1,AT5G52920.1
	GO:0043933	BP	protein-containing complex subunit organization	37	436	1.4e-09	AT1G04270.1,AT1G14320.1,AT1G18540.1,AT1G29150.1,AT1G32990.1,AT1G53310.3,AT1G55480.1,AT1G67090.1,AT1G74060.1,AT2G16950.1,AT2G24060.1,AT2G36160.1,AT2G36620.1,AT2G37270.2,AT2G42740.1,AT3G04550.1,AT3G10610.1,AT3G11940.1,AT3G18060.1,AT3G25520.1,AT3G26650.1,AT3G53430.1,AT3G55280.1,AT3G63190.1,AT4G01310.1,AT4G25740.1,AT4G29040.1,AT5G11670.1,AT5G13120.1,AT5G20720.3,AT5G41520.1,AT5G42270.1,AT5G59880.1,AT5…
	GO:0016999	BP	antibiotic metabolic process	23	171	1.79e-09	AT1G04410.1,AT1G53240.1,AT1G53310.3,AT1G65930.1,AT1G71695.1,AT2G05710.1,AT2G22780.1,AT2G38380.1,AT2G41680.1,AT2G42790.1,AT3G14420.1,AT3G21770.1,AT3G47520.1,AT3G49120.1,AT4G26970.1,AT4G35090.1,AT4G35260.1,AT5G08300.1,AT5G14590.1,AT5G17820.1,AT5G58330.1,AT5G64100.1,AT5G64120.1
	GO:0044272	BP	sulfur compound biosynthetic process	21	140	1.88e-09	AT1G01090.1,AT1G24180.1,AT2G05830.1,AT2G17265.1,AT2G38040.1,AT2G43090.1,AT2G43750.1,AT2G43790.1,AT3G01120.1,AT3G03780.1,AT3G04940.1,AT3G06650.1,AT3G16950.2,AT3G22890.1,AT3G25860.1,AT3G57050.1,AT3G59760.1,AT4G14710.5,AT4G23100.3,AT5G35360.3,AT5G49460.1
	GO:0072330	BP	monocarboxylic acid biosynthetic process	28	261	2.19e-09	AT1G01090.1,AT1G12000.1,AT1G24180.1,AT1G34430.1,AT1G67730.1,AT1G79530.1,AT1G79550.2,AT2G05990.2,AT2G21330.1,AT2G36460.1,AT2G38040.1,AT3G02720.1,AT3G04120.1,AT3G06850.1,AT3G08590.2,AT3G25770.1,AT3G25860.1,AT3G45140.1,AT3G47340.1,AT3G52930.1,AT3G55360.1,AT4G24510.1,AT4G24620.1,AT4G26530.2,AT4G38970.1,AT5G35360.3,AT5G46290.3,AT5G52920.1
	GO:0043094	BP	cellular metabolic compound salvage	17	86	2.53e-09	AT1G23310.1,AT1G27450.3,AT1G32060.1,AT1G67090.1,AT1G68010.2,AT1G79870.1,AT1G80380.2,AT2G05830.1,AT2G13360.1,AT3G12290.1,AT3G14415.2,AT3G14420.1,AT4G00620.1,AT4G14710.5,AT5G04140.2,AT5G38410.3,AT5G38430.1
	GO:0098754	BP	detoxification	26	230	3.49e-09	AT1G19570.1,AT1G35720.1,AT1G71695.1,AT1G78370.1,AT1G78380.1,AT2G22170.1,AT2G38380.1,AT2G41680.1,AT2G47730.1,AT3G06050.1,AT3G11630.1,AT3G15360.1,AT3G21770.1,AT3G26060.2,AT3G49120.1,AT3G52960.1,AT3G54660.1,AT4G03520.1,AT4G25100.1,AT4G35090.1,AT4G39730.1,AT5G06290.1,AT5G17820.1,AT5G51100.1,AT5G64100.1,AT5G64120.1
	GO:0009108	BP	coenzyme biosynthetic process	24	198	4.72e-09	AT1G01090.1,AT1G12000.1,AT1G24180.1,AT1G34430.1,AT1G79530.1,AT1G79550.2,AT2G21330.1,AT2G36460.1,AT2G38040.1,AT2G38230.1,AT3G04120.1,AT3G06650.1,AT3G08590.2,AT3G16950.2,AT3G25860.1,AT3G52930.1,AT4G24620.1,AT4G26530.2,AT4G33670.1,AT4G38970.1,AT5G28840.2,AT5G35360.3,AT5G49460.1,AT5G52920.1
	GO:0072350	BP	tricarboxylic acid metabolic process	14	56	7.11e-09	AT1G04410.1,AT1G53240.1,AT1G53310.3,AT1G65930.1,AT2G05710.1,AT2G22780.1,AT2G42790.1,AT3G47520.1,AT4G24830.1,AT4G26970.1,AT4G35260.1,AT5G08300.1,AT5G14590.1,AT5G58330.1
	GO:0065003	BP	protein-containing complex assembly	33	387	1.23e-08	AT1G04270.1,AT1G14320.1,AT1G18540.1,AT1G29150.1,AT1G32990.1,AT1G53310.3,AT1G55480.1,AT1G67090.1,AT1G74060.1,AT2G16950.1,AT2G36160.1,AT2G36620.1,AT2G37270.2,AT2G42740.1,AT3G04550.1,AT3G10610.1,AT3G11940.1,AT3G25520.1,AT3G26650.1,AT3G53430.1,AT3G55280.1,AT4G01310.1,AT4G25740.1,AT4G29040.1,AT5G11670.1,AT5G13120.1,AT5G20720.3,AT5G41520.1,AT5G42270.1,AT5G61170.1,ATCG00660.1,ATCG00750.1,ATCG00900.1
	GO:0009853	BP	photorespiration	13	49	1.56e-08	AT1G23310.1,AT1G67090.1,AT1G68010.2,AT1G79870.1,AT1G80380.2,AT2G13360.1,AT3G12290.1,AT3G14415.2,AT3G14420.1,AT4G00620.1,AT5G04140.2,AT5G38410.3,AT5G38430.1
	GO:0043039	BP	tRNA aminoacylation	13	49	1.56e-08	AT1G29880.1,AT1G48520.1,AT1G50200.1,AT2G25840.2,AT2G31170.1,AT3G58140.1,AT4G17300.1,AT4G26300.1,AT4G39280.2,AT5G22800.1,AT5G26710.1,AT5G49030.3,AT5G52520.1
	GO:0044270	BP	cellular nitrogen compound catabolic process	24	214	1.86e-08	AT1G01090.1,AT1G12000.1,AT1G24180.1,AT1G34430.1,AT1G79530.1,AT1G79550.2,AT2G21330.1,AT2G36460.1,AT3G03710.1,AT3G04120.1,AT3G08590.2,AT3G09260.1,AT3G17810.1,AT3G25860.1,AT3G52930.1,AT4G13940.1,AT4G24620.1,AT4G26530.2,AT4G34110.1,AT4G37000.1,AT4G38970.1,AT5G07350.2,AT5G44070.1,AT5G52920.1
	GO:0046700	BP	heterocycle catabolic process	24	214	1.86e-08	AT1G01090.1,AT1G12000.1,AT1G24180.1,AT1G34430.1,AT1G79530.1,AT1G79550.2,AT2G21330.1,AT2G36460.1,AT3G03710.1,AT3G04120.1,AT3G08590.2,AT3G09260.1,AT3G17810.1,AT3G25860.1,AT3G52930.1,AT4G13940.1,AT4G24620.1,AT4G26530.2,AT4G34110.1,AT4G37000.1,AT4G38970.1,AT5G07350.2,AT5G44070.1,AT5G52920.1
	GO:0006099	BP	tricarboxylic acid cycle	13	51	2.28e-08	AT1G04410.1,AT1G53240.1,AT1G53310.3,AT1G65930.1,AT2G05710.1,AT2G22780.1,AT2G42790.1,AT3G47520.1,AT4G26970.1,AT4G35260.1,AT5G08300.1,AT5G14590.1,AT5G58330.1
	GO:0006101	BP	citrate metabolic process	13	51	2.28e-08	AT1G04410.1,AT1G53240.1,AT1G53310.3,AT1G65930.1,AT2G05710.1,AT2G22780.1,AT2G42790.1,AT3G47520.1,AT4G26970.1,AT4G35260.1,AT5G08300.1,AT5G14590.1,AT5G58330.1
	GO:0042742	BP	defense response to bacterium	29	315	2.47e-08	AT1G06680.1,AT1G09340.1,AT1G26630.1,AT1G32060.1,AT1G52740.1,AT1G53240.1,AT1G65930.1,AT1G73260.1,AT2G43790.1,AT2G47730.1,AT3G04720.1,AT3G08510.1,AT3G11630.1,AT3G14210.1,AT3G14420.1,AT3G16640.1,AT3G26520.1,AT3G27850.1,AT3G43300.1,AT3G49120.1,AT3G52960.1,AT3G63190.1,AT4G03280.1,AT4G20260.4,AT4G23100.3,AT5G06290.1,AT5G44070.1,AT5G56030.2,AT5G67385.1
	GO:0006754	BP	ATP biosynthetic process	16	89	2.66e-08	AT1G01090.1,AT1G12000.1,AT1G24180.1,AT1G34430.1,AT1G79530.1,AT1G79550.2,AT2G21330.1,AT2G36460.1,AT3G04120.1,AT3G08590.2,AT3G25860.1,AT3G52930.1,AT4G24620.1,AT4G26530.2,AT4G38970.1,AT5G52920.1
	GO:0006364	BP	rRNA processing	19	136	3.66e-08	AT1G09340.1,AT1G48830.1,AT1G74970.1,AT2G01250.1,AT2G36160.1,AT2G44120.2,AT3G02560.2,AT3G03710.1,AT3G04920.1,AT3G09500.1,AT3G51800.2,AT3G62870.1,AT4G31700.1,AT5G13650.2,AT5G16130.1,AT5G18380.1,AT5G20290.1,AT5G52470.1,ATCG00750.1
	GO:0000027	BP	ribosomal large subunit assembly	11	33	3.76e-08	AT1G14320.1,AT1G18540.1,AT1G32990.1,AT1G74060.1,AT2G36620.1,AT2G42740.1,AT3G25520.1,AT3G53430.1,AT3G55280.1,AT4G01310.1,ATCG00660.1
	GO:0009607	BP	response to biotic stimulus	60	1106	5.79e-08	AT1G06680.1,AT1G09340.1,AT1G09750.1,AT1G14320.1,AT1G19570.1,AT1G24020.2,AT1G26630.1,AT1G29660.1,AT1G32060.1,AT1G47128.1,AT1G48410.2,AT1G52740.1,AT1G53240.1,AT1G55490.2,AT1G62660.1,AT1G65930.1,AT1G70890.1,AT1G73260.1,AT1G79550.2,AT2G17265.1,AT2G43790.1,AT2G47730.1,AT3G01280.1,AT3G04720.1,AT3G08510.1,AT3G09260.1,AT3G11630.1,AT3G12580.1,AT3G13790.1,AT3G14210.1,AT3G14420.1,AT3G15356.1,AT3G16400.1,AT3…
	GO:0046034	BP	ATP metabolic process	18	125	6.09e-08	AT1G01090.1,AT1G12000.1,AT1G24180.1,AT1G34430.1,AT1G78900.2,AT1G79530.1,AT1G79550.2,AT2G21330.1,AT2G36460.1,AT3G04120.1,AT3G08590.2,AT3G25860.1,AT3G52930.1,AT4G02580.1,AT4G24620.1,AT4G26530.2,AT4G38970.1,AT5G52920.1
	GO:0006094	BP	gluconeogenesis	9	18	6.1e-08	AT1G43670.1,AT2G21330.1,AT2G36460.1,AT3G04120.1,AT3G52930.1,AT4G24620.1,AT4G26530.2,AT4G37870.1,AT4G38970.1
	GO:0006996	BP	organelle organization	66	1283	6.77e-08	AT1G01790.1,AT1G04270.1,AT1G04750.1,AT1G04820.1,AT1G09340.1,AT1G12410.1,AT1G14320.1,AT1G18540.1,AT1G20010.1,AT1G32990.1,AT1G35680.1,AT1G51980.1,AT1G52740.1,AT1G54690.1,AT1G55490.2,AT1G62750.1,AT1G74060.1,AT1G75950.1,AT1G78900.2,AT1G79850.1,AT2G21660.1,AT2G24060.1,AT2G28000.1,AT2G31170.1,AT2G36160.1,AT2G36250.2,AT2G36620.1,AT2G37270.2,AT2G42740.1,AT2G43090.1,AT2G47940.1,AT3G09260.1,AT3G10610.1,AT3…
	GO:0034622	BP	cellular protein-containing complex assembly	29	332	6.98e-08	AT1G04270.1,AT1G14320.1,AT1G18540.1,AT1G29150.1,AT1G32990.1,AT1G55480.1,AT1G67090.1,AT1G74060.1,AT2G16950.1,AT2G36160.1,AT2G36620.1,AT2G37270.2,AT2G42740.1,AT3G04550.1,AT3G10610.1,AT3G11940.1,AT3G25520.1,AT3G53430.1,AT3G55280.1,AT4G01310.1,AT4G25740.1,AT4G29040.1,AT5G13120.1,AT5G41520.1,AT5G42270.1,AT5G61170.1,ATCG00660.1,ATCG00750.1,ATCG00900.1
	GO:0044260	BP	cellular macromolecule metabolic process	184	5262	8.16e-08	AT1G02305.1,AT1G02780.1,AT1G04270.1,AT1G05190.1,AT1G07320.1,AT1G07370.1,AT1G09340.1,AT1G09640.1,AT1G12780.1,AT1G13060.2,AT1G14320.1,AT1G17220.1,AT1G17880.1,AT1G18540.1,AT1G19570.1,AT1G21720.1,AT1G26630.1,AT1G29880.1,AT1G32990.1,AT1G33120.1,AT1G35680.1,AT1G43670.1,AT1G47128.1,AT1G48410.2,AT1G48520.1,AT1G48830.1,AT1G50200.1,AT1G51710.1,AT1G51980.1,AT1G55480.1,AT1G56450.1,AT1G57660.1,AT1G58684.1,AT1…
	GO:0009066	BP	aspartate family amino acid metabolic process	13	59	9.65e-08	AT2G05830.1,AT2G17265.1,AT2G30970.1,AT3G01120.1,AT3G03780.1,AT3G47340.1,AT3G53580.1,AT3G57050.1,AT4G13940.1,AT4G14710.5,AT4G31990.3,AT4G33680.1,AT5G19550.1
	GO:0009069	BP	serine family amino acid metabolic process	13	59	9.65e-08	AT1G23310.1,AT1G32470.1,AT2G13360.1,AT2G17265.1,AT2G43750.1,AT3G04940.1,AT3G19480.1,AT3G57050.1,AT3G59760.1,AT4G13930.1,AT4G13940.1,AT4G34200.1,AT5G26780.3
	GO:0006418	BP	tRNA aminoacylation for protein translation	12	48	1.06e-07	AT1G29880.1,AT1G50200.1,AT2G25840.2,AT2G31170.1,AT3G58140.1,AT4G17300.1,AT4G26300.1,AT4G39280.2,AT5G22800.1,AT5G26710.1,AT5G49030.3,AT5G52520.1
	GO:0009084	BP	glutamine family amino acid biosynthetic process	10	28	1.07e-07	AT1G29900.1,AT1G66200.3,AT2G19940.2,AT2G39800.1,AT3G55610.1,AT4G24830.1,AT5G04140.2,AT5G10920.1,AT5G35630.1,AT5G53460.1
	GO:0051707	BP	response to other organism	58	1079	1.35e-07	AT1G06680.1,AT1G09340.1,AT1G09750.1,AT1G14320.1,AT1G19570.1,AT1G26630.1,AT1G29660.1,AT1G32060.1,AT1G47128.1,AT1G48410.2,AT1G52740.1,AT1G53240.1,AT1G55490.2,AT1G62660.1,AT1G65930.1,AT1G73260.1,AT1G79550.2,AT2G17265.1,AT2G43790.1,AT2G47730.1,AT3G01280.1,AT3G04720.1,AT3G08510.1,AT3G09260.1,AT3G11630.1,AT3G12580.1,AT3G13790.1,AT3G14210.1,AT3G14420.1,AT3G15356.1,AT3G16400.1,AT3G16640.1,AT3G18740.1,AT3…
	GO:0034655	BP	nucleobase-containing compound catabolic process	20	168	1.52e-07	AT1G01090.1,AT1G12000.1,AT1G24180.1,AT1G34430.1,AT1G79530.1,AT1G79550.2,AT2G21330.1,AT2G36460.1,AT3G03710.1,AT3G04120.1,AT3G08590.2,AT3G25860.1,AT3G52930.1,AT4G13940.1,AT4G24620.1,AT4G26530.2,AT4G34110.1,AT4G38970.1,AT5G07350.2,AT5G52920.1
	GO:0016052	BP	carbohydrate catabolic process	24	244	1.7e-07	AT1G01090.1,AT1G09340.1,AT1G12000.1,AT1G24180.1,AT1G34430.1,AT1G43670.1,AT1G68560.1,AT1G69830.1,AT1G79530.1,AT1G79550.2,AT2G21330.1,AT2G36460.1,AT2G40840.1,AT3G04120.1,AT3G08590.2,AT3G10740.1,AT3G25860.1,AT3G52930.1,AT4G24620.1,AT4G26530.2,AT4G38970.1,AT5G51820.1,AT5G52920.1,AT5G64570.1
	GO:0051704	BP	multi-organism process	71	1475	2.13e-07	AT1G06680.1,AT1G09340.1,AT1G09750.1,AT1G14320.1,AT1G19570.1,AT1G26630.1,AT1G29660.1,AT1G32060.1,AT1G47128.1,AT1G48410.2,AT1G49760.1,AT1G52740.1,AT1G53240.1,AT1G55490.2,AT1G62660.1,AT1G65930.1,AT1G72150.1,AT1G73260.1,AT1G75950.1,AT1G79550.2,AT2G17265.1,AT2G23350.1,AT2G34480.1,AT2G43750.1,AT2G43790.1,AT2G47730.1,AT3G01280.1,AT3G04720.1,AT3G08510.1,AT3G09260.1,AT3G09840.1,AT3G11630.1,AT3G12580.1,AT3…
	GO:1901361	BP	organic cyclic compound catabolic process	24	249	2.4e-07	AT1G01090.1,AT1G12000.1,AT1G24180.1,AT1G34430.1,AT1G79530.1,AT1G79550.2,AT2G21330.1,AT2G36460.1,AT3G03710.1,AT3G04120.1,AT3G08590.2,AT3G09260.1,AT3G17810.1,AT3G25860.1,AT3G52930.1,AT4G13940.1,AT4G24620.1,AT4G26530.2,AT4G34110.1,AT4G37000.1,AT4G38970.1,AT5G07350.2,AT5G44070.1,AT5G52920.1
	GO:0019439	BP	aromatic compound catabolic process	23	238	4.48e-07	AT1G01090.1,AT1G12000.1,AT1G24180.1,AT1G34430.1,AT1G79530.1,AT1G79550.2,AT2G21330.1,AT2G36460.1,AT3G03710.1,AT3G04120.1,AT3G08590.2,AT3G09260.1,AT3G25860.1,AT3G52930.1,AT4G13940.1,AT4G24620.1,AT4G26530.2,AT4G34110.1,AT4G37000.1,AT4G38970.1,AT5G07350.2,AT5G44070.1,AT5G52920.1
	GO:0071616	BP	acyl-CoA biosynthetic process	8	17	5.76e-07	AT1G01090.1,AT1G24180.1,AT2G38040.1,AT3G06650.1,AT3G16950.2,AT3G25860.1,AT5G35360.3,AT5G49460.1
	GO:0046364	BP	monosaccharide biosynthetic process	11	46	6.07e-07	AT1G43670.1,AT2G21330.1,AT2G36460.1,AT3G04120.1,AT3G52930.1,AT4G24620.1,AT4G26530.2,AT4G33670.1,AT4G37870.1,AT4G38970.1,AT5G28840.2
	GO:1901700	BP	response to oxygen-containing compound	67	1398	6.22e-07	AT1G09340.1,AT1G12010.1,AT1G15690.1,AT1G18080.1,AT1G19570.1,AT1G22300.1,AT1G35720.1,AT1G42970.1,AT1G43670.1,AT1G48630.1,AT1G54100.1,AT1G62660.1,AT1G68010.2,AT1G73260.1,AT1G76180.1,AT1G78380.1,AT1G79550.2,AT2G04030.1,AT2G05710.1,AT2G05830.1,AT2G15620.1,AT2G17290.1,AT2G20580.1,AT2G21660.1,AT2G36390.1,AT2G39800.1,AT2G41680.1,AT2G43790.1,AT3G01910.1,AT3G02110.1,AT3G04120.1,AT3G06850.1,AT3G12580.1,AT3…
	GO:0006541	BP	glutamine metabolic process	9	26	6.9e-07	AT1G66200.3,AT1G74260.1,AT3G22200.2,AT3G47340.1,AT4G26900.1,AT4G34740.1,AT5G04140.2,AT5G35630.1,AT5G53460.1
	GO:0000028	BP	ribosomal small subunit assembly	10	36	7.24e-07	AT1G04270.1,AT2G36160.1,AT2G37270.2,AT3G10610.1,AT3G11940.1,AT4G25740.1,AT5G41520.1,AT5G61170.1,ATCG00750.1,ATCG00900.1
	GO:0034470	BP	ncRNA processing	21	210	9.76e-07	AT1G09340.1,AT1G48830.1,AT1G50200.1,AT1G74970.1,AT2G01250.1,AT2G36160.1,AT2G44120.2,AT3G02560.2,AT3G03710.1,AT3G04920.1,AT3G09500.1,AT3G51800.2,AT3G62870.1,AT4G31700.1,AT5G13650.2,AT5G16130.1,AT5G18380.1,AT5G20290.1,AT5G22800.1,AT5G52470.1,ATCG00750.1
	GO:0016051	BP	carbohydrate biosynthetic process	25	295	1.18e-06	AT1G06410.1,AT1G12780.1,AT1G12900.1,AT1G32060.1,AT1G42970.1,AT1G43670.1,AT1G67090.1,AT2G21330.1,AT2G35840.3,AT2G36390.1,AT2G36460.1,AT3G04120.1,AT3G26650.1,AT3G52930.1,AT4G24620.1,AT4G26530.2,AT4G33670.1,AT4G37870.1,AT4G38970.1,AT5G03650.1,AT5G19220.1,AT5G28840.2,AT5G38410.3,AT5G38430.1,AT5G51820.1
	GO:0022607	BP	cellular component assembly	36	564	1.84e-06	AT1G04270.1,AT1G04750.1,AT1G14320.1,AT1G18540.1,AT1G29150.1,AT1G32990.1,AT1G53310.3,AT1G55480.1,AT1G67090.1,AT1G74060.1,AT2G16950.1,AT2G36160.1,AT2G36620.1,AT2G37270.2,AT2G42740.1,AT3G04550.1,AT3G10610.1,AT3G11940.1,AT3G25520.1,AT3G26650.1,AT3G53430.1,AT3G55280.1,AT3G55360.1,AT4G01310.1,AT4G04770.1,AT4G25740.1,AT4G29040.1,AT5G11670.1,AT5G13120.1,AT5G20720.3,AT5G41520.1,AT5G42270.1,AT5G61170.1,ATC…
	GO:0000413	BP	protein peptidyl-prolyl isomerization	11	54	2.41e-06	AT2G16600.1,AT2G29960.1,AT2G43560.1,AT3G10060.1,AT3G15520.1,AT3G56070.1,AT3G62030.2,AT4G34870.1,AT4G38740.1,AT5G13120.1,AT5G13410.1
	GO:0006536	BP	glutamate metabolic process	8	22	2.68e-06	AT2G30970.1,AT3G22200.2,AT4G31990.3,AT5G04140.2,AT5G17330.1,AT5G19550.1,AT5G35630.1,AT5G53460.1
	GO:0006952	BP	defense response	61	1277	2.71e-06	AT1G02305.1,AT1G06680.1,AT1G09340.1,AT1G09750.1,AT1G12010.1,AT1G14320.1,AT1G19570.1,AT1G24020.2,AT1G26630.1,AT1G29660.1,AT1G32060.1,AT1G47128.1,AT1G48410.2,AT1G52740.1,AT1G53240.1,AT1G55490.2,AT1G65930.1,AT1G70890.1,AT1G73260.1,AT2G17265.1,AT2G20580.1,AT2G21660.1,AT2G43790.1,AT2G47730.1,AT3G01280.1,AT3G04720.1,AT3G08510.1,AT3G11630.1,AT3G13790.1,AT3G14210.1,AT3G14420.1,AT3G15356.1,AT3G16640.1,AT3…
	GO:0009070	BP	serine family amino acid biosynthetic process	10	43	2.9e-06	AT1G23310.1,AT2G13360.1,AT2G43750.1,AT3G04940.1,AT3G19480.1,AT3G57050.1,AT3G59760.1,AT4G13930.1,AT4G34200.1,AT5G26780.3
	GO:0098542	BP	defense response to other organism	46	847	3.15e-06	AT1G06680.1,AT1G09340.1,AT1G09750.1,AT1G14320.1,AT1G26630.1,AT1G29660.1,AT1G32060.1,AT1G47128.1,AT1G48410.2,AT1G52740.1,AT1G53240.1,AT1G55490.2,AT1G65930.1,AT1G73260.1,AT2G43790.1,AT2G47730.1,AT3G04720.1,AT3G08510.1,AT3G11630.1,AT3G13790.1,AT3G14210.1,AT3G14420.1,AT3G15356.1,AT3G16640.1,AT3G26520.1,AT3G27850.1,AT3G43300.1,AT3G48990.1,AT3G49120.1,AT3G52960.1,AT3G60820.1,AT3G63190.1,AT4G03280.1,AT4…
	GO:0015994	BP	chlorophyll metabolic process	11	56	3.23e-06	AT1G03630.1,AT1G08550.1,AT2G40490.1,AT3G01910.1,AT3G03710.1,AT3G56940.1,AT3G59400.1,AT4G18480.1,AT4G27440.1,AT4G37000.1,AT5G13630.1
	GO:0065008	BP	regulation of biological quality	54	1080	3.52e-06	AT1G12010.1,AT1G15690.1,AT1G20340.1,AT1G23310.1,AT1G27450.3,AT1G32470.1,AT1G48410.2,AT1G53210.1,AT1G76180.1,AT1G79530.1,AT2G13360.1,AT2G31750.1,AT2G36390.1,AT2G41680.1,AT3G06050.1,AT3G08510.1,AT3G09840.1,AT3G11630.1,AT3G15360.1,AT3G16640.1,AT3G16950.2,AT3G17810.1,AT3G18060.1,AT3G22200.2,AT3G25770.1,AT3G26060.2,AT3G26520.1,AT3G42050.1,AT3G45140.1,AT3G52960.1,AT3G53460.4,AT3G54660.1,AT3G56090.1,AT3…
	GO:0009657	BP	plastid organization	20	210	3.82e-06	AT1G01790.1,AT1G09340.1,AT1G12410.1,AT1G35680.1,AT1G62750.1,AT1G79850.1,AT2G24060.1,AT2G28000.1,AT2G36250.2,AT2G43090.1,AT2G47940.1,AT3G10670.1,AT3G56940.1,AT3G63190.1,AT4G34740.1,AT5G15450.1,AT5G23120.1,AT5G54600.1,AT5G55280.1,AT5G58140.2
	GO:1901657	BP	glycosyl compound metabolic process	20	211	4.08e-06	AT1G16350.1,AT1G27450.3,AT1G29900.1,AT1G32060.1,AT1G80380.2,AT2G43090.1,AT3G09260.1,AT3G14210.1,AT3G16400.1,AT3G18080.1,AT4G09320.1,AT4G11010.1,AT4G13940.1,AT4G23100.3,AT4G34740.1,AT5G25980.2,AT5G26000.1,AT5G44070.1,AT5G48180.1,AT5G63310.1
	GO:0042133	BP	neurotransmitter metabolic process	9	34	4.36e-06	AT1G23310.1,AT1G32470.1,AT2G13360.1,AT3G17810.1,AT3G22200.2,AT4G13930.1,AT5G04140.2,AT5G26780.3,AT5G53460.1
	GO:0015977	BP	carbon fixation	8	24	4.42e-06	AT1G12900.1,AT1G32060.1,AT1G42970.1,AT1G53310.3,AT1G67090.1,AT3G26650.1,AT5G38410.3,AT5G38430.1
	GO:0006081	BP	cellular aldehyde metabolic process	11	60	5.75e-06	AT1G11840.6,AT1G54100.1,AT1G64190.1,AT2G05710.1,AT2G22780.1,AT2G38230.1,AT3G02720.1,AT3G27300.2,AT4G26970.1,AT5G11670.1,AT5G35790.1
	GO:0045333	BP	cellular respiration	14	105	5.75e-06	AT1G04410.1,AT1G53240.1,AT1G53310.3,AT1G65930.1,AT2G05710.1,AT2G22780.1,AT2G42790.1,AT3G47520.1,AT4G02580.1,AT4G26970.1,AT4G35260.1,AT5G08300.1,AT5G14590.1,AT5G58330.1
	GO:0043170	BP	macromolecule metabolic process	207	6502	7.29e-06	AT1G02305.1,AT1G02780.1,AT1G04270.1,AT1G05190.1,AT1G07320.1,AT1G07370.1,AT1G09130.3,AT1G09340.1,AT1G09640.1,AT1G09750.1,AT1G11430.1,AT1G11750.2,AT1G12410.1,AT1G12780.1,AT1G13060.2,AT1G14320.1,AT1G17220.1,AT1G17880.1,AT1G18540.1,AT1G19570.1,AT1G21720.1,AT1G26630.1,AT1G29150.1,AT1G29880.1,AT1G32990.1,AT1G33120.1,AT1G35680.1,AT1G43670.1,AT1G47128.1,AT1G48410.2,AT1G48520.1,AT1G48830.1,AT1G50200.1,AT1…
	GO:0006637	BP	acyl-CoA metabolic process	9	37	7.83e-06	AT1G01090.1,AT1G24180.1,AT2G38040.1,AT3G06650.1,AT3G16950.2,AT3G25860.1,AT4G11820.2,AT5G35360.3,AT5G49460.1
	GO:0000302	BP	response to reactive oxygen species	16	149	1.24e-05	AT1G19570.1,AT1G73260.1,AT2G05830.1,AT2G41680.1,AT2G43790.1,AT3G04120.1,AT3G12580.1,AT3G54660.1,AT3G56090.1,AT4G09320.1,AT4G14030.1,AT4G23100.3,AT4G25100.1,AT4G35090.1,AT5G51100.1,AT5G63310.1
	GO:0006085	BP	acetyl-CoA biosynthetic process	6	11	1.26e-05	AT1G01090.1,AT1G24180.1,AT3G06650.1,AT3G16950.2,AT3G25860.1,AT5G49460.1
	GO:0044273	BP	sulfur compound catabolic process	9	40	1.32e-05	AT3G09260.1,AT3G14210.1,AT3G16400.1,AT4G13940.1,AT5G25980.2,AT5G26000.1,AT5G37830.1,AT5G44070.1,AT5G48180.1
	GO:0019253	BP	reductive pentose-phosphate cycle	7	20	1.67e-05	AT1G12900.1,AT1G32060.1,AT1G42970.1,AT1G67090.1,AT3G26650.1,AT5G38410.3,AT5G38430.1
	GO:0009067	BP	aspartate family amino acid biosynthetic process	9	42	1.84e-05	AT2G05830.1,AT2G17265.1,AT3G01120.1,AT3G03780.1,AT3G47340.1,AT3G53580.1,AT3G57050.1,AT4G14710.5,AT4G33680.1
	GO:0006399	BP	tRNA metabolic process	14	118	1.87e-05	AT1G29880.1,AT1G48520.1,AT1G50200.1,AT2G25840.2,AT2G31170.1,AT3G03710.1,AT3G58140.1,AT4G17300.1,AT4G26300.1,AT4G39280.2,AT5G22800.1,AT5G26710.1,AT5G49030.3,AT5G52520.1
	GO:0006575	BP	cellular modified amino acid metabolic process	14	119	2.04e-05	AT1G09640.1,AT1G19570.1,AT1G78370.1,AT1G78380.1,AT2G47730.1,AT3G12290.1,AT3G54660.1,AT4G00620.1,AT4G13930.1,AT4G13940.1,AT4G23100.3,AT4G24830.1,AT5G26780.3,AT5G37830.1
	GO:0006084	BP	acetyl-CoA metabolic process	7	21	2.14e-05	AT1G01090.1,AT1G24180.1,AT3G06650.1,AT3G16950.2,AT3G25860.1,AT4G11820.2,AT5G49460.1
	GO:0045087	BP	innate immune response	22	283	2.16e-05	AT1G09750.1,AT1G29660.1,AT1G48410.2,AT1G55490.2,AT2G20580.1,AT2G21660.1,AT2G43790.1,AT3G04720.1,AT3G15356.1,AT3G43300.1,AT3G60820.1,AT3G63190.1,AT4G23100.3,AT4G24770.1,AT4G29040.1,AT4G33680.1,AT4G37000.1,AT4G37870.1,AT4G38740.1,AT4G39260.1,AT5G56030.2,AT5G64570.1
	GO:0009416	BP	response to light stimulus	34	585	2.48e-05	AT1G14320.1,AT1G42970.1,AT1G48410.2,AT1G55480.1,AT1G61520.1,AT1G67090.1,AT1G68010.2,AT1G79550.2,AT2G04030.1,AT2G30520.1,AT2G36390.1,AT2G43790.1,AT3G06850.1,AT3G12580.1,AT3G18780.2,AT3G26650.1,AT3G47340.1,AT3G49120.1,AT3G55280.1,AT3G57290.1,AT4G03280.1,AT4G25100.1,AT4G25130.1,AT4G35090.1,AT4G38740.1,AT5G03650.1,AT5G04140.2,AT5G38430.1,AT5G42270.1,AT5G51100.1,AT5G55280.1,AT5G58140.2,AT5G63310.1,AT5…
	GO:0061077	BP	chaperone-mediated protein folding	9	44	2.5e-05	AT1G55490.2,AT2G28000.1,AT3G03960.1,AT3G11830.1,AT3G23990.1,AT5G13410.1,AT5G20720.3,AT5G26360.1,AT5G56030.2
	GO:0000096	BP	sulfur amino acid metabolic process	10	58	2.72e-05	AT2G05830.1,AT2G17265.1,AT2G43750.1,AT3G01120.1,AT3G03780.1,AT3G04940.1,AT3G57050.1,AT3G59760.1,AT4G13940.1,AT4G14710.5
	GO:0005977	BP	glycogen metabolic process	7	22	2.72e-05	AT2G36390.1,AT2G40840.1,AT3G03250.1,AT5G03650.1,AT5G17310.2,AT5G19220.1,AT5G51820.1
	GO:0009658	BP	chloroplast organization	16	160	2.72e-05	AT1G01790.1,AT1G09340.1,AT1G12410.1,AT1G35680.1,AT1G62750.1,AT2G24060.1,AT2G28000.1,AT2G36250.2,AT2G43090.1,AT2G47940.1,AT3G56940.1,AT3G63190.1,AT4G34740.1,AT5G15450.1,AT5G55280.1,AT5G58140.2
	GO:0000097	BP	sulfur amino acid biosynthetic process	9	45	2.87e-05	AT2G05830.1,AT2G17265.1,AT2G43750.1,AT3G01120.1,AT3G03780.1,AT3G04940.1,AT3G57050.1,AT3G59760.1,AT4G14710.5
	GO:0044262	BP	cellular carbohydrate metabolic process	26	386	3.13e-05	AT1G06410.1,AT1G12000.1,AT1G12780.1,AT1G43670.1,AT1G62660.1,AT1G64190.1,AT1G68560.1,AT1G69830.1,AT2G05710.1,AT2G22780.1,AT2G35840.3,AT2G36390.1,AT2G40840.1,AT3G03250.1,AT3G10740.1,AT3G22200.2,AT4G16130.1,AT4G24620.1,AT4G26970.1,AT4G30270.1,AT4G37800.1,AT5G03650.1,AT5G17310.2,AT5G19220.1,AT5G51820.1,AT5G64570.1
	GO:0006458	BP	'de novo' protein folding	7	24	4.25e-05	AT1G55490.2,AT2G28000.1,AT3G03960.1,AT3G11830.1,AT3G23990.1,AT5G20720.3,AT5G26360.1
	GO:0016145	BP	S-glycoside catabolic process	7	24	4.25e-05	AT3G09260.1,AT3G14210.1,AT3G16400.1,AT5G25980.2,AT5G26000.1,AT5G44070.1,AT5G48180.1
	GO:0019762	BP	glucosinolate catabolic process	7	24	4.25e-05	AT3G09260.1,AT3G14210.1,AT3G16400.1,AT5G25980.2,AT5G26000.1,AT5G44070.1,AT5G48180.1
	GO:0006793	BP	phosphorus metabolic process	69	1677	5.77e-05	AT1G01090.1,AT1G04410.1,AT1G06410.1,AT1G12000.1,AT1G12780.1,AT1G16350.1,AT1G17890.1,AT1G24180.1,AT1G27450.3,AT1G29880.1,AT1G29900.1,AT1G32060.1,AT1G32200.1,AT1G34430.1,AT1G43670.1,AT1G48600.2,AT1G63000.1,AT1G64190.1,AT1G65930.1,AT1G74260.1,AT1G78900.2,AT1G79530.1,AT1G79550.2,AT1G80380.2,AT2G16430.2,AT2G17265.1,AT2G17290.1,AT2G21330.1,AT2G33255.1,AT2G35840.3,AT2G36460.1,AT2G38040.1,AT2G38230.1,AT2…
	GO:0002376	BP	immune system process	23	330	6.41e-05	AT1G09750.1,AT1G14320.1,AT1G29660.1,AT1G48410.2,AT1G55490.2,AT2G20580.1,AT2G21660.1,AT2G43790.1,AT3G04720.1,AT3G15356.1,AT3G43300.1,AT3G60820.1,AT3G63190.1,AT4G23100.3,AT4G24770.1,AT4G29040.1,AT4G33680.1,AT4G37000.1,AT4G37870.1,AT4G38740.1,AT4G39260.1,AT5G56030.2,AT5G64570.1
	GO:0015995	BP	chlorophyll biosynthetic process	8	38	6.87e-05	AT1G03630.1,AT2G40490.1,AT3G03710.1,AT3G56940.1,AT3G59400.1,AT4G18480.1,AT4G27440.1,AT5G13630.1
	GO:0042455	BP	ribonucleoside biosynthetic process	8	38	6.87e-05	AT1G16350.1,AT1G27450.3,AT1G29900.1,AT1G32060.1,AT1G80380.2,AT4G09320.1,AT4G11010.1,AT5G63310.1
	GO:1901658	BP	glycosyl compound catabolic process	8	38	6.87e-05	AT3G09260.1,AT3G14210.1,AT3G16400.1,AT4G13940.1,AT5G25980.2,AT5G26000.1,AT5G44070.1,AT5G48180.1
	GO:0009854	BP	oxidative photosynthetic carbon pathway	5	9	8.07e-05	AT1G68010.2,AT1G79870.1,AT1G80380.2,AT3G14415.2,AT3G14420.1
	GO:0010608	BP	posttranscriptional regulation of gene expression	17	198	8.07e-05	AT1G09340.1,AT1G18080.1,AT1G20340.1,AT1G26630.1,AT1G48410.2,AT1G48630.1,AT1G49760.1,AT2G16950.1,AT2G23350.1,AT3G53460.4,AT3G57290.1,AT4G13940.1,AT4G24770.1,AT4G34110.1,AT5G15200.1,AT5G57870.1,ATCG00380.1
	GO:0006108	BP	malate metabolic process	6	18	0.0001	AT1G04410.1,AT1G53240.1,AT2G22780.1,AT3G47520.1,AT5G11670.1,AT5G58330.1
	GO:0006563	BP	L-serine metabolic process	7	29	0.00011	AT2G43750.1,AT3G04940.1,AT3G19480.1,AT3G59760.1,AT4G13930.1,AT4G34200.1,AT5G26780.3
	GO:0006102	BP	isocitrate metabolic process	5	10	0.00012	AT1G65930.1,AT2G05710.1,AT4G26970.1,AT4G35260.1,AT5G14590.1
	GO:0009218	BP	pyrimidine ribonucleotide metabolic process	6	19	0.00013	AT1G29900.1,AT1G32060.1,AT1G80380.2,AT4G09320.1,AT4G11010.1,AT5G63310.1
	GO:0009220	BP	pyrimidine ribonucleotide biosynthetic process	6	19	0.00013	AT1G29900.1,AT1G32060.1,AT1G80380.2,AT4G09320.1,AT4G11010.1,AT5G63310.1
	GO:0045454	BP	cell redox homeostasis	13	124	0.00013	AT2G41680.1,AT3G06050.1,AT3G11630.1,AT3G15360.1,AT3G16950.2,AT3G26060.2,AT3G52960.1,AT3G54660.1,AT4G03520.1,AT4G16155.1,AT4G35090.1,AT5G06290.1,AT5G10860.1
	GO:0006555	BP	methionine metabolic process	7	30	0.00014	AT2G05830.1,AT2G17265.1,AT3G01120.1,AT3G03780.1,AT3G57050.1,AT4G13940.1,AT4G14710.5
	GO:0046132	BP	pyrimidine ribonucleoside biosynthetic process	6	20	0.00016	AT1G29900.1,AT1G32060.1,AT1G80380.2,AT4G09320.1,AT4G11010.1,AT5G63310.1
	GO:0006417	BP	regulation of translation	13	130	0.0002	AT1G09340.1,AT1G18080.1,AT1G20340.1,AT1G26630.1,AT1G48410.2,AT1G48630.1,AT1G49760.1,AT2G23350.1,AT3G57290.1,AT4G34110.1,AT5G15200.1,AT5G57870.1,ATCG00380.1
	GO:0009991	BP	response to extracellular stimulus	17	215	0.0002	AT1G09340.1,AT1G29900.1,AT1G53310.3,AT1G68010.2,AT1G78380.1,AT2G05710.1,AT2G16430.2,AT3G03250.1,AT3G03710.1,AT3G06850.1,AT3G17810.1,AT3G47340.1,AT4G20260.4,AT4G26970.1,AT4G33030.1,AT4G35090.1,AT4G37870.1
	GO:1901659	BP	glycosyl compound biosynthetic process	10	76	0.0002	AT1G16350.1,AT1G27450.3,AT1G29900.1,AT1G32060.1,AT1G80380.2,AT2G43090.1,AT4G09320.1,AT4G11010.1,AT4G23100.3,AT5G63310.1
	GO:0009116	BP	nucleoside metabolic process	10	77	0.00022	AT1G16350.1,AT1G27450.3,AT1G29900.1,AT1G32060.1,AT1G80380.2,AT4G09320.1,AT4G11010.1,AT4G13940.1,AT4G34740.1,AT5G63310.1
	GO:0009119	BP	ribonucleoside metabolic process	9	62	0.00025	AT1G16350.1,AT1G27450.3,AT1G29900.1,AT1G32060.1,AT1G80380.2,AT4G09320.1,AT4G11010.1,AT4G13940.1,AT5G63310.1
	GO:0051187	BP	cofactor catabolic process	12	115	0.00026	AT1G71695.1,AT2G38380.1,AT2G41680.1,AT3G21770.1,AT3G49120.1,AT4G13940.1,AT4G35090.1,AT4G37000.1,AT5G17820.1,AT5G37830.1,AT5G64100.1,AT5G64120.1
	GO:0042542	BP	response to hydrogen peroxide	9	63	0.00028	AT1G19570.1,AT1G73260.1,AT2G43790.1,AT3G04120.1,AT3G12580.1,AT4G09320.1,AT4G14030.1,AT4G35090.1,AT5G63310.1
	GO:1901565	BP	organonitrogen compound catabolic process	38	785	0.00028	AT1G02305.1,AT1G03090.2,AT1G09750.1,AT1G13060.2,AT1G21720.1,AT1G23310.1,AT1G29150.1,AT1G32470.1,AT1G47128.1,AT1G51710.1,AT1G56450.1,AT1G63770.5,AT1G75950.1,AT2G20580.1,AT2G35780.1,AT2G47940.1,AT3G02110.1,AT3G09260.1,AT3G14210.1,AT3G16400.1,AT3G17810.1,AT3G22200.2,AT3G27925.1,AT3G47340.1,AT3G60820.1,AT4G13940.1,AT4G29040.1,AT4G30610.1,AT4G31300.2,AT4G33090.1,AT4G37000.1,AT5G09900.3,AT5G25980.2,AT5…
	GO:0000462	BP	maturation of SSU-rRNA from tricistronic rRNA transcript (SSU-rRNA, 5.8S rRNA, LSU-rRNA)	6	23	0.0003	AT1G74970.1,AT2G36160.1,AT3G04920.1,AT5G18380.1,AT5G20290.1,ATCG00750.1
	GO:0006086	BP	acetyl-CoA biosynthetic process from pyruvate	4	6	0.00036	AT1G01090.1,AT1G24180.1,AT3G16950.2,AT3G25860.1
	GO:0009086	BP	methionine biosynthetic process	6	24	0.00037	AT2G05830.1,AT2G17265.1,AT3G01120.1,AT3G03780.1,AT3G57050.1,AT4G14710.5
	GO:0031668	BP	cellular response to extracellular stimulus	15	183	0.00039	AT1G09340.1,AT1G29900.1,AT1G53310.3,AT1G68010.2,AT1G78380.1,AT2G16430.2,AT3G03250.1,AT3G03710.1,AT3G06850.1,AT3G17810.1,AT3G47340.1,AT4G20260.4,AT4G33030.1,AT4G35090.1,AT4G37870.1
	GO:0009743	BP	response to carbohydrate	12	123	0.00047	AT1G18080.1,AT1G42970.1,AT1G43670.1,AT1G79550.2,AT2G36390.1,AT3G04120.1,AT3G06850.1,AT3G26650.1,AT3G47340.1,AT4G20260.4,AT5G03650.1,AT5G04140.2
	GO:0044282	BP	small molecule catabolic process	14	165	0.00049	AT1G03090.2,AT1G11840.6,AT1G23310.1,AT1G32470.1,AT2G42790.1,AT3G02720.1,AT3G06860.1,AT3G08590.2,AT3G22200.2,AT3G47340.1,AT3G48990.1,AT3G51840.1,AT4G13940.1,AT5G51820.1
	GO:0070887	BP	cellular response to chemical stimulus	52	1245	0.00049	AT1G09340.1,AT1G12010.1,AT1G18080.1,AT1G19570.1,AT1G22300.1,AT1G35720.1,AT1G48630.1,AT1G62660.1,AT1G68010.2,AT1G71695.1,AT1G75950.1,AT1G78380.1,AT2G05830.1,AT2G17290.1,AT2G22170.1,AT2G36390.1,AT2G38380.1,AT2G41680.1,AT2G43790.1,AT2G47730.1,AT3G02110.1,AT3G06050.1,AT3G11630.1,AT3G15356.1,AT3G15360.1,AT3G21770.1,AT3G26060.2,AT3G49120.1,AT3G51800.2,AT3G52960.1,AT3G54660.1,AT4G03520.1,AT4G09320.1,AT4…
	GO:0009814	BP	defense response, incompatible interaction	13	145	0.00052	AT1G09750.1,AT1G29660.1,AT1G55490.2,AT3G04720.1,AT3G15356.1,AT3G60820.1,AT3G63190.1,AT4G23100.3,AT4G33680.1,AT4G37000.1,AT4G37870.1,AT5G56030.2,AT5G64570.1
	GO:0043243	BP	positive regulation of protein complex disassembly	4	7	0.00054	AT1G26630.1,AT3G16640.1,AT3G18060.1,AT4G20260.4
	GO:0005982	BP	starch metabolic process	8	54	0.00056	AT1G43670.1,AT1G69830.1,AT2G36390.1,AT2G40840.1,AT4G24620.1,AT5G03650.1,AT5G19220.1,AT5G51820.1
	GO:0072593	BP	reactive oxygen species metabolic process	12	126	0.00056	AT1G71695.1,AT2G38380.1,AT2G41680.1,AT3G14420.1,AT3G21770.1,AT3G49120.1,AT4G25100.1,AT4G35090.1,AT5G17820.1,AT5G51100.1,AT5G64100.1,AT5G64120.1
	GO:0042594	BP	response to starvation	13	149	0.00066	AT1G29900.1,AT1G53310.3,AT2G05710.1,AT2G16430.2,AT3G03250.1,AT3G03710.1,AT3G06850.1,AT3G47340.1,AT4G20260.4,AT4G26970.1,AT4G33030.1,AT4G35090.1,AT4G37870.1
	GO:0006183	BP	GTP biosynthetic process	4	8	0.00079	AT1G16350.1,AT4G09320.1,AT4G11010.1,AT5G63310.1
	GO:0010043	BP	response to zinc ion	7	42	0.0008	AT1G04410.1,AT1G19570.1,AT1G65930.1,AT2G21660.1,AT2G38380.1,AT3G09200.1,AT4G39260.1
	GO:0009744	BP	response to sucrose	8	58	0.00087	AT1G42970.1,AT2G36390.1,AT3G04120.1,AT3G06850.1,AT3G26650.1,AT3G47340.1,AT5G03650.1,AT5G04140.2
	GO:0016036	BP	cellular response to phosphate starvation	8	59	0.00096	AT1G29900.1,AT1G53310.3,AT2G16430.2,AT3G03250.1,AT3G03710.1,AT4G33030.1,AT4G35090.1,AT4G37870.1
	GO:0006544	BP	glycine metabolic process	5	18	0.00099	AT1G23310.1,AT1G32470.1,AT2G13360.1,AT4G13930.1,AT5G26780.3
	GO:0006220	BP	pyrimidine nucleotide metabolic process	7	44	0.001	AT1G29900.1,AT1G32060.1,AT1G32200.1,AT1G80380.2,AT4G09320.1,AT4G11010.1,AT5G63310.1
	GO:0006221	BP	pyrimidine nucleotide biosynthetic process	7	44	0.001	AT1G29900.1,AT1G32060.1,AT1G32200.1,AT1G80380.2,AT4G09320.1,AT4G11010.1,AT5G63310.1
	GO:0019725	BP	cellular homeostasis	19	300	0.001	AT2G36390.1,AT2G41680.1,AT3G06050.1,AT3G11630.1,AT3G15360.1,AT3G16950.2,AT3G26060.2,AT3G42050.1,AT3G52960.1,AT3G54660.1,AT3G56090.1,AT3G56240.1,AT4G03520.1,AT4G04770.1,AT4G16155.1,AT4G35090.1,AT5G03650.1,AT5G06290.1,AT5G10860.1
	GO:0042743	BP	hydrogen peroxide metabolic process	10	95	0.001	AT1G71695.1,AT2G38380.1,AT2G41680.1,AT3G14420.1,AT3G21770.1,AT3G49120.1,AT4G35090.1,AT5G17820.1,AT5G64100.1,AT5G64120.1
	GO:0031667	BP	response to nutrient levels	14	183	0.0012	AT1G29900.1,AT1G53310.3,AT2G05710.1,AT2G16430.2,AT3G03250.1,AT3G03710.1,AT3G06850.1,AT3G17810.1,AT3G47340.1,AT4G20260.4,AT4G26970.1,AT4G33030.1,AT4G35090.1,AT4G37870.1
	GO:0046131	BP	pyrimidine ribonucleoside metabolic process	6	31	0.0012	AT1G29900.1,AT1G32060.1,AT1G80380.2,AT4G09320.1,AT4G11010.1,AT5G63310.1
	GO:0006796	BP	phosphate-containing compound metabolic process	62	1636	0.0013	AT1G01090.1,AT1G04410.1,AT1G06410.1,AT1G12000.1,AT1G16350.1,AT1G24180.1,AT1G27450.3,AT1G29880.1,AT1G29900.1,AT1G32060.1,AT1G32200.1,AT1G34430.1,AT1G43670.1,AT1G48600.2,AT1G64190.1,AT1G65930.1,AT1G74260.1,AT1G78900.2,AT1G79530.1,AT1G79550.2,AT1G80380.2,AT2G16430.2,AT2G17265.1,AT2G17290.1,AT2G21330.1,AT2G33255.1,AT2G35840.3,AT2G36460.1,AT2G38040.1,AT2G38230.1,AT2G39800.1,AT2G43790.1,AT3G04120.1,AT3…
	GO:0009225	BP	nucleotide-sugar metabolic process	7	47	0.0014	AT1G12780.1,AT1G17890.1,AT1G63000.1,AT3G03250.1,AT3G29360.1,AT5G17310.2,AT5G59290.2
	GO:0016032	BP	viral process	8	63	0.0014	AT1G48410.2,AT1G49760.1,AT1G75950.1,AT2G23350.1,AT3G43300.1,AT4G20260.4,AT4G24280.1,AT4G34110.1
	GO:0042136	BP	neurotransmitter biosynthetic process	5	20	0.0014	AT1G23310.1,AT2G13360.1,AT3G17810.1,AT4G13930.1,AT5G26780.3
	GO:0045493	BP	xylan catabolic process	3	3	0.0014	AT1G68560.1,AT3G10740.1,AT5G64570.1
	GO:0046039	BP	GTP metabolic process	4	10	0.0014	AT1G16350.1,AT4G09320.1,AT4G11010.1,AT5G63310.1
	GO:0046129	BP	purine ribonucleoside biosynthetic process	5	20	0.0014	AT1G16350.1,AT1G27450.3,AT4G09320.1,AT4G11010.1,AT5G63310.1
	GO:0006414	BP	translational elongation	6	33	0.0015	AT1G09640.1,AT1G26630.1,AT1G62750.1,AT2G27720.2,AT4G20360.1,AT5G13650.2
	GO:0033554	BP	cellular response to stress	36	800	0.0015	AT1G06410.1,AT1G07370.1,AT1G09340.1,AT1G19570.1,AT1G29900.1,AT1G53210.1,AT1G53310.3,AT1G68010.2,AT1G78380.1,AT2G05830.1,AT2G16430.2,AT2G31610.1,AT2G41680.1,AT2G43790.1,AT3G03250.1,AT3G03710.1,AT3G06850.1,AT3G09260.1,AT3G15360.1,AT3G47340.1,AT4G03520.1,AT4G09320.1,AT4G12740.1,AT4G20260.4,AT4G23100.3,AT4G24190.1,AT4G25100.1,AT4G25130.1,AT4G29040.1,AT4G33030.1,AT4G35090.1,AT4G37870.1,AT4G38740.1,AT5…
	GO:0046128	BP	purine ribonucleoside metabolic process	6	33	0.0015	AT1G16350.1,AT1G27450.3,AT4G09320.1,AT4G11010.1,AT4G13940.1,AT5G63310.1
	GO:0006749	BP	glutathione metabolic process	8	65	0.0016	AT1G09640.1,AT1G19570.1,AT1G78370.1,AT1G78380.1,AT2G47730.1,AT3G54660.1,AT4G23100.3,AT5G37830.1
	GO:0001101	BP	response to acid chemical	44	1058	0.0017	AT1G09340.1,AT1G12010.1,AT1G15690.1,AT1G18080.1,AT1G19570.1,AT1G22300.1,AT1G35720.1,AT1G43670.1,AT1G48630.1,AT1G54100.1,AT1G62660.1,AT1G68010.2,AT1G73260.1,AT1G76180.1,AT1G78380.1,AT2G04030.1,AT2G05710.1,AT2G15620.1,AT2G17290.1,AT2G20580.1,AT2G21660.1,AT2G39800.1,AT2G43790.1,AT3G15356.1,AT3G16640.1,AT3G22060.1,AT3G45140.1,AT3G52150.1,AT3G52880.2,AT4G20260.4,AT4G23100.3,AT4G23650.1,AT4G24190.1,AT4…
	GO:0048229	BP	gametophyte development	20	341	0.0017	AT1G74260.1,AT1G78900.2,AT1G79530.1,AT2G21870.1,AT2G31170.1,AT2G39800.1,AT2G43090.1,AT2G43790.1,AT3G03250.1,AT3G08510.1,AT3G08590.2,AT3G23940.1,AT3G55220.1,AT3G55610.1,AT4G14040.1,AT4G17530.1,AT4G24510.1,AT4G34200.1,AT5G17310.2,AT5G52520.1
	GO:0051716	BP	cellular response to stimulus	84	2428	0.0017	AT1G06410.1,AT1G07370.1,AT1G09340.1,AT1G12010.1,AT1G14320.1,AT1G18080.1,AT1G19570.1,AT1G22300.1,AT1G29900.1,AT1G35720.1,AT1G48630.1,AT1G53210.1,AT1G53310.3,AT1G62660.1,AT1G68010.2,AT1G71695.1,AT1G75950.1,AT1G78380.1,AT2G05830.1,AT2G16430.2,AT2G16600.1,AT2G17290.1,AT2G22170.1,AT2G30520.1,AT2G31610.1,AT2G36390.1,AT2G36460.1,AT2G38380.1,AT2G41680.1,AT2G43790.1,AT2G47730.1,AT3G02110.1,AT3G03250.1,AT3…
	GO:0003735	MF	structural constituent of ribosome	93	309	5.8e-63	AT1G02780.1,AT1G04270.1,AT1G05190.1,AT1G07320.1,AT1G14320.1,AT1G18080.1,AT1G18540.1,AT1G32990.1,AT1G33120.1,AT1G35680.1,AT1G48630.1,AT1G48830.1,AT1G57660.1,AT1G58684.1,AT1G67430.1,AT1G69620.1,AT1G70600.1,AT1G74060.1,AT1G74970.1,AT1G78630.1,AT1G79850.1,AT2G01250.1,AT2G18020.1,AT2G27720.2,AT2G31610.1,AT2G34480.1,AT2G36160.1,AT2G36620.1,AT2G37270.2,AT2G41840.1,AT2G42740.1,AT2G43030.1,AT2G44120.2,AT3…
	GO:0005198	MF	structural molecule activity	101	415	1.82e-61	AT1G02780.1,AT1G04270.1,AT1G04820.1,AT1G05190.1,AT1G07320.1,AT1G14320.1,AT1G18080.1,AT1G18540.1,AT1G20010.1,AT1G29150.1,AT1G32990.1,AT1G33120.1,AT1G35680.1,AT1G48630.1,AT1G48830.1,AT1G52360.2,AT1G57660.1,AT1G58684.1,AT1G67430.1,AT1G69620.1,AT1G70600.1,AT1G74060.1,AT1G74970.1,AT1G78630.1,AT1G79850.1,AT2G01250.1,AT2G18020.1,AT2G27720.2,AT2G31610.1,AT2G34480.1,AT2G36160.1,AT2G36620.1,AT2G37270.2,AT2…
	GO:0005488	MF	binding	392	8611	4.35e-50	AT1G02780.1,AT1G03090.2,AT1G03130.1,AT1G04270.1,AT1G04750.1,AT1G04820.1,AT1G05190.1,AT1G06680.1,AT1G07320.1,AT1G07370.1,AT1G08550.1,AT1G09340.1,AT1G09560.1,AT1G09640.1,AT1G09750.1,AT1G11840.6,AT1G12000.1,AT1G12010.1,AT1G12900.1,AT1G14320.1,AT1G15690.1,AT1G16350.1,AT1G16920.1,AT1G17220.1,AT1G17890.1,AT1G18080.1,AT1G18540.1,AT1G19570.1,AT1G20010.1,AT1G20340.1,AT1G22300.1,AT1G22430.1,AT1G22530.1,AT1…
	GO:0003824	MF	catalytic activity	350	7239	1.09e-47	AT1G01090.1,AT1G02305.1,AT1G03090.2,AT1G03630.1,AT1G04410.1,AT1G04820.1,AT1G06410.1,AT1G06690.1,AT1G08550.1,AT1G09130.3,AT1G09340.1,AT1G09640.1,AT1G09750.1,AT1G11750.2,AT1G11840.6,AT1G12000.1,AT1G12010.1,AT1G12410.1,AT1G12780.1,AT1G12840.1,AT1G12900.1,AT1G13060.2,AT1G15690.1,AT1G16350.1,AT1G16920.1,AT1G17220.1,AT1G17890.1,AT1G19570.1,AT1G20010.1,AT1G20340.1,AT1G21720.1,AT1G22430.1,AT1G23310.1,AT1…
	GO:0003729	MF	mRNA binding	60	268	4.24e-34	AT1G02780.1,AT1G14320.1,AT1G48410.2,AT1G48830.1,AT1G49760.1,AT1G58684.1,AT1G69620.1,AT1G74060.1,AT1G78630.1,AT2G01250.1,AT2G18020.1,AT2G21660.1,AT2G23350.1,AT2G31610.1,AT2G34480.1,AT2G36160.1,AT2G37270.2,AT2G41840.1,AT3G02560.2,AT3G04840.1,AT3G04920.1,AT3G05560.3,AT3G07110.2,AT3G09500.1,AT3G09630.1,AT3G11940.1,AT3G16400.1,AT3G18740.1,AT3G24830.1,AT3G48930.1,AT3G49010.3,AT3G49910.1,AT3G57290.1,AT3…
	GO:0016491	MF	oxidoreductase activity	113	1201	1.11e-32	AT1G01090.1,AT1G03630.1,AT1G04410.1,AT1G06690.1,AT1G08550.1,AT1G11840.6,AT1G12010.1,AT1G12900.1,AT1G16350.1,AT1G17890.1,AT1G19570.1,AT1G20340.1,AT1G22430.1,AT1G23740.1,AT1G24180.1,AT1G30720.1,AT1G35720.1,AT1G42970.1,AT1G51980.1,AT1G53240.1,AT1G54100.1,AT1G63000.1,AT1G63940.2,AT1G64190.1,AT1G65930.1,AT1G67090.1,AT1G67730.1,AT1G68010.2,AT1G71695.1,AT1G75280.1,AT1G78380.1,AT1G79530.1,AT1G79870.1,AT2…
	GO:0003723	MF	RNA binding	113	1336	6.68e-29	AT1G02780.1,AT1G04270.1,AT1G05190.1,AT1G06680.1,AT1G07320.1,AT1G09340.1,AT1G09640.1,AT1G14320.1,AT1G17220.1,AT1G18540.1,AT1G26630.1,AT1G32990.1,AT1G33120.1,AT1G35680.1,AT1G48410.2,AT1G48830.1,AT1G49760.1,AT1G50200.1,AT1G58684.1,AT1G62750.1,AT1G68010.2,AT1G69620.1,AT1G70600.1,AT1G74060.1,AT1G74970.1,AT1G78630.1,AT1G79850.1,AT2G01250.1,AT2G18020.1,AT2G21660.1,AT2G23350.1,AT2G24060.1,AT2G31610.1,AT2…
	GO:0097159	MF	organic cyclic compound binding	264	5841	4.43e-27	AT1G02780.1,AT1G03090.2,AT1G04270.1,AT1G04820.1,AT1G05190.1,AT1G06680.1,AT1G07320.1,AT1G07370.1,AT1G09340.1,AT1G09640.1,AT1G09750.1,AT1G12000.1,AT1G12900.1,AT1G14320.1,AT1G16920.1,AT1G17220.1,AT1G18540.1,AT1G20010.1,AT1G22300.1,AT1G23310.1,AT1G26630.1,AT1G29880.1,AT1G29900.1,AT1G30720.1,AT1G32060.1,AT1G32990.1,AT1G33120.1,AT1G35680.1,AT1G35720.1,AT1G42970.1,AT1G48410.2,AT1G48520.1,AT1G48830.1,AT1…
	GO:1901363	MF	heterocyclic compound binding	263	5835	8.43e-27	AT1G02780.1,AT1G03090.2,AT1G04270.1,AT1G04820.1,AT1G05190.1,AT1G06680.1,AT1G07320.1,AT1G07370.1,AT1G09340.1,AT1G09640.1,AT1G09750.1,AT1G12000.1,AT1G12900.1,AT1G14320.1,AT1G16920.1,AT1G17220.1,AT1G18540.1,AT1G20010.1,AT1G22300.1,AT1G23310.1,AT1G26630.1,AT1G29880.1,AT1G29900.1,AT1G30720.1,AT1G32060.1,AT1G32990.1,AT1G33120.1,AT1G35680.1,AT1G35720.1,AT1G42970.1,AT1G48410.2,AT1G48520.1,AT1G48830.1,AT1…
	GO:0019843	MF	rRNA binding	37	105	9.69e-27	AT1G05190.1,AT1G07320.1,AT1G09340.1,AT1G32990.1,AT1G33120.1,AT1G35680.1,AT1G74970.1,AT1G79850.1,AT2G36160.1,AT2G37270.2,AT2G42740.1,AT2G43030.1,AT3G04400.1,AT3G11940.1,AT3G15190.1,AT3G25520.1,AT3G44890.1,AT3G48930.1,AT3G52150.1,AT3G53430.1,AT3G55280.1,AT3G60770.1,AT4G01310.1,AT5G07090.1,AT5G13510.1,AT5G14320.1,AT5G15200.1,AT5G23740.1,AT5G47190.1,AT5G54600.1,ATCG00380.1,ATCG00660.1,ATCG00750.1,ATC…
	GO:0043167	MF	ion binding	230	5070	8.26e-23	AT1G03090.2,AT1G04820.1,AT1G06680.1,AT1G09560.1,AT1G11840.6,AT1G12000.1,AT1G12010.1,AT1G15690.1,AT1G16350.1,AT1G16920.1,AT1G17220.1,AT1G19570.1,AT1G20010.1,AT1G20340.1,AT1G22300.1,AT1G22430.1,AT1G23310.1,AT1G23740.1,AT1G24180.1,AT1G29880.1,AT1G29900.1,AT1G30720.1,AT1G32060.1,AT1G35720.1,AT1G43670.1,AT1G48410.2,AT1G48520.1,AT1G50200.1,AT1G51980.1,AT1G53210.1,AT1G53240.1,AT1G55490.2,AT1G56330.1,AT1…
	GO:0005507	MF	copper ion binding	38	157	1.35e-22	AT1G19570.1,AT1G20340.1,AT1G35720.1,AT1G53240.1,AT1G65930.1,AT1G67090.1,AT1G79530.1,AT2G04400.1,AT2G05710.1,AT2G05990.2,AT2G14170.1,AT2G19940.2,AT2G21870.1,AT2G30970.1,AT2G36460.1,AT3G04120.1,AT3G09200.1,AT3G09260.1,AT3G16420.1,AT3G16460.2,AT3G23940.1,AT3G23990.1,AT3G52930.1,AT3G54660.1,AT3G56240.1,AT3G63190.1,AT4G12420.2,AT4G13940.1,AT4G20260.4,AT4G25100.1,AT4G26970.1,AT4G33680.1,AT5G04590.1,AT5…
	GO:0036094	MF	small molecule binding	143	2633	3.87e-19	AT1G03090.2,AT1G04820.1,AT1G09750.1,AT1G12000.1,AT1G12010.1,AT1G12900.1,AT1G16920.1,AT1G17220.1,AT1G20010.1,AT1G22300.1,AT1G23310.1,AT1G29880.1,AT1G29900.1,AT1G30720.1,AT1G32060.1,AT1G35720.1,AT1G42970.1,AT1G48520.1,AT1G50200.1,AT1G51980.1,AT1G55490.2,AT1G56330.1,AT1G62750.1,AT1G63940.2,AT1G65930.1,AT1G66200.3,AT1G68010.2,AT1G74260.1,AT1G78900.2,AT1G79530.1,AT1G79550.2,AT1G79870.1,AT1G80380.2,AT2…
	GO:0050662	MF	coenzyme binding	49	386	1.85e-18	AT1G09340.1,AT1G12010.1,AT1G12900.1,AT1G17890.1,AT1G23310.1,AT1G30720.1,AT1G42970.1,AT1G63940.2,AT1G65930.1,AT1G68010.2,AT1G79530.1,AT1G79870.1,AT2G19940.2,AT2G30970.1,AT2G43750.1,AT3G01120.1,AT3G04120.1,AT3G04940.1,AT3G14415.2,AT3G14420.1,AT3G16950.2,AT3G19480.1,AT3G22200.2,AT3G26650.1,AT3G27300.2,AT3G29360.1,AT3G51840.1,AT3G52880.2,AT3G54660.1,AT3G57050.1,AT3G59760.1,AT4G13930.1,AT4G13940.1,AT4…
	GO:0048037	MF	cofactor binding	73	860	2.14e-18	AT1G09340.1,AT1G12010.1,AT1G12900.1,AT1G17890.1,AT1G23310.1,AT1G30720.1,AT1G42970.1,AT1G61520.1,AT1G63940.2,AT1G65930.1,AT1G68010.2,AT1G71695.1,AT1G78380.1,AT1G79530.1,AT1G79870.1,AT2G05710.1,AT2G15620.1,AT2G19940.2,AT2G22170.1,AT2G30970.1,AT2G38380.1,AT2G43750.1,AT2G47730.1,AT3G01120.1,AT3G04120.1,AT3G04940.1,AT3G14415.2,AT3G14420.1,AT3G16950.2,AT3G19480.1,AT3G21770.1,AT3G22200.2,AT3G23940.1,AT3…
	GO:0000166	MF	nucleotide binding	127	2461	4.01e-15	AT1G03090.2,AT1G04820.1,AT1G09750.1,AT1G12000.1,AT1G12900.1,AT1G16920.1,AT1G17220.1,AT1G20010.1,AT1G22300.1,AT1G29880.1,AT1G29900.1,AT1G30720.1,AT1G32060.1,AT1G35720.1,AT1G42970.1,AT1G48520.1,AT1G50200.1,AT1G51980.1,AT1G55490.2,AT1G56330.1,AT1G62750.1,AT1G63940.2,AT1G65930.1,AT1G66200.3,AT1G68010.2,AT1G74260.1,AT1G78900.2,AT1G79530.1,AT1G79550.2,AT1G79870.1,AT1G80380.2,AT2G04030.1,AT2G05710.1,AT2…
	GO:0016616	MF	oxidoreductase activity, acting on the CH-OH group of donors, NAD or NADP as acceptor	26	120	1.75e-14	AT1G04410.1,AT1G16350.1,AT1G17890.1,AT1G22430.1,AT1G53240.1,AT1G63000.1,AT1G64190.1,AT1G65930.1,AT1G67730.1,AT1G68010.2,AT1G79870.1,AT2G22780.1,AT3G06860.1,AT3G19480.1,AT3G27300.2,AT3G29360.1,AT3G47520.1,AT4G34200.1,AT4G35260.1,AT4G37980.1,AT5G11670.1,AT5G14590.1,AT5G14780.1,AT5G35790.1,AT5G51970.1,AT5G58330.1
	GO:0043169	MF	cation binding	141	2949	1.98e-14	AT1G03090.2,AT1G06680.1,AT1G09560.1,AT1G11840.6,AT1G12000.1,AT1G12010.1,AT1G15690.1,AT1G16350.1,AT1G19570.1,AT1G20340.1,AT1G22430.1,AT1G23740.1,AT1G24180.1,AT1G29900.1,AT1G35720.1,AT1G43670.1,AT1G48410.2,AT1G50200.1,AT1G51980.1,AT1G53210.1,AT1G53240.1,AT1G58080.1,AT1G61520.1,AT1G63770.5,AT1G65930.1,AT1G67090.1,AT1G69830.1,AT1G71695.1,AT1G72610.1,AT1G74260.1,AT1G76180.1,AT1G76450.1,AT1G79530.1,AT2…
	GO:0043168	MF	anion binding	129	2629	7.25e-14	AT1G03090.2,AT1G04820.1,AT1G12000.1,AT1G12010.1,AT1G16920.1,AT1G17220.1,AT1G20010.1,AT1G22300.1,AT1G23310.1,AT1G29880.1,AT1G29900.1,AT1G30720.1,AT1G32060.1,AT1G35720.1,AT1G48520.1,AT1G50200.1,AT1G51980.1,AT1G55490.2,AT1G56330.1,AT1G61520.1,AT1G62750.1,AT1G63940.2,AT1G66200.3,AT1G74260.1,AT1G76180.1,AT1G78380.1,AT1G78900.2,AT1G79550.2,AT1G80380.2,AT2G04030.1,AT2G05710.1,AT2G17265.1,AT2G17290.1,AT2…
	GO:0046872	MF	metal ion binding	139	2940	7.31e-14	AT1G03090.2,AT1G06680.1,AT1G09560.1,AT1G11840.6,AT1G12000.1,AT1G12010.1,AT1G15690.1,AT1G16350.1,AT1G19570.1,AT1G20340.1,AT1G22430.1,AT1G23740.1,AT1G24180.1,AT1G29900.1,AT1G35720.1,AT1G43670.1,AT1G48410.2,AT1G50200.1,AT1G51980.1,AT1G53210.1,AT1G53240.1,AT1G58080.1,AT1G61520.1,AT1G63770.5,AT1G65930.1,AT1G67090.1,AT1G69830.1,AT1G71695.1,AT1G72610.1,AT1G74260.1,AT1G76180.1,AT1G76450.1,AT1G79530.1,AT2…
	GO:0046914	MF	transition metal ion binding	66	933	4.25e-13	AT1G03090.2,AT1G09560.1,AT1G19570.1,AT1G20340.1,AT1G22430.1,AT1G23740.1,AT1G24180.1,AT1G35720.1,AT1G51980.1,AT1G53240.1,AT1G63770.5,AT1G65930.1,AT1G67090.1,AT1G72610.1,AT1G79530.1,AT2G04400.1,AT2G05710.1,AT2G05990.2,AT2G14170.1,AT2G19940.2,AT2G21870.1,AT2G24200.1,AT2G30970.1,AT2G36460.1,AT3G01910.1,AT3G03780.1,AT3G04120.1,AT3G06850.1,AT3G08590.2,AT3G09200.1,AT3G09260.1,AT3G16420.1,AT3G16460.2,AT3…
	GO:0016614	MF	oxidoreductase activity, acting on CH-OH group of donors	29	184	4.34e-13	AT1G04410.1,AT1G16350.1,AT1G17890.1,AT1G22430.1,AT1G30720.1,AT1G53240.1,AT1G63000.1,AT1G64190.1,AT1G65930.1,AT1G67730.1,AT1G68010.2,AT1G79870.1,AT2G22780.1,AT3G06860.1,AT3G14415.2,AT3G14420.1,AT3G19480.1,AT3G27300.2,AT3G29360.1,AT3G47520.1,AT4G34200.1,AT4G35260.1,AT4G37980.1,AT5G11670.1,AT5G14590.1,AT5G14780.1,AT5G35790.1,AT5G51970.1,AT5G58330.1
	GO:0019904	MF	protein domain specific binding	20	71	4.85e-13	AT1G03130.1,AT1G06680.1,AT1G08550.1,AT1G20340.1,AT1G22300.1,AT1G31330.1,AT1G32060.1,AT1G34430.1,AT1G55490.2,AT1G61520.1,AT2G20260.1,AT3G15360.1,AT3G16640.1,AT3G26650.1,AT3G56240.1,AT4G25100.1,AT4G27440.1,AT4G34620.1,AT5G38410.3,AT5G38430.1
	GO:0016874	MF	ligase activity	28	185	2.79e-12	AT1G03090.2,AT1G29880.1,AT1G29900.1,AT1G48520.1,AT1G50200.1,AT1G66200.3,AT1G74260.1,AT2G25840.2,AT2G31170.1,AT2G38040.1,AT3G47340.1,AT3G48990.1,AT3G58140.1,AT4G17300.1,AT4G18480.1,AT4G23100.3,AT4G24830.1,AT4G26300.1,AT4G39280.2,AT5G08300.1,AT5G13630.1,AT5G16370.1,AT5G22800.1,AT5G26710.1,AT5G35360.3,AT5G35630.1,AT5G49030.3,AT5G52520.1
	GO:0051287	MF	NAD binding	18	67	1.83e-11	AT1G12900.1,AT1G42970.1,AT1G65930.1,AT1G68010.2,AT1G79530.1,AT1G79870.1,AT2G19940.2,AT3G04120.1,AT3G19480.1,AT3G26650.1,AT3G29360.1,AT4G13940.1,AT4G34200.1,AT5G11670.1,AT5G14590.1,AT5G14780.1,AT5G28840.2,AT5G59290.2
	GO:0016209	MF	antioxidant activity	25	178	2.37e-10	AT1G19570.1,AT1G35720.1,AT1G71695.1,AT1G78380.1,AT2G22170.1,AT2G38380.1,AT2G41680.1,AT2G47730.1,AT3G06050.1,AT3G11630.1,AT3G15360.1,AT3G21770.1,AT3G26060.2,AT3G49120.1,AT3G52960.1,AT3G54660.1,AT4G03520.1,AT4G25100.1,AT4G35090.1,AT4G39730.1,AT5G06290.1,AT5G17820.1,AT5G51100.1,AT5G64100.1,AT5G64120.1
	GO:0008144	MF	drug binding	100	2074	3.63e-10	AT1G03090.2,AT1G12000.1,AT1G22300.1,AT1G23310.1,AT1G29880.1,AT1G29900.1,AT1G32060.1,AT1G35720.1,AT1G48520.1,AT1G50200.1,AT1G51980.1,AT1G55490.2,AT1G62750.1,AT1G63940.2,AT1G66200.3,AT1G74260.1,AT1G78900.2,AT1G79550.2,AT1G80380.2,AT2G04030.1,AT2G05710.1,AT2G17265.1,AT2G17290.1,AT2G25840.2,AT2G28000.1,AT2G30970.1,AT2G31170.1,AT2G38040.1,AT2G39800.1,AT2G43750.1,AT2G43790.1,AT3G01120.1,AT3G03960.1,AT3…
	GO:0016903	MF	oxidoreductase activity, acting on the aldehyde or oxo group of donors	15	56	1.42e-09	AT1G01090.1,AT1G12900.1,AT1G24180.1,AT1G42970.1,AT1G54100.1,AT1G79530.1,AT2G14170.1,AT2G19940.2,AT2G24270.4,AT2G39800.1,AT3G04120.1,AT3G24503.1,AT3G26650.1,AT3G55610.1,AT5G14780.1
	GO:0016620	MF	oxidoreductase activity, acting on the aldehyde or oxo group of donors, NAD or NADP as acceptor	13	39	2.73e-09	AT1G12900.1,AT1G42970.1,AT1G54100.1,AT1G79530.1,AT2G14170.1,AT2G19940.2,AT2G24270.4,AT2G39800.1,AT3G04120.1,AT3G24503.1,AT3G26650.1,AT3G55610.1,AT5G14780.1
	GO:0097367	MF	carbohydrate derivative binding	102	2233	3.76e-09	AT1G03090.2,AT1G04820.1,AT1G12000.1,AT1G16920.1,AT1G17220.1,AT1G20010.1,AT1G22300.1,AT1G29880.1,AT1G29900.1,AT1G32060.1,AT1G35720.1,AT1G48520.1,AT1G50200.1,AT1G51980.1,AT1G55490.2,AT1G56330.1,AT1G62750.1,AT1G63940.2,AT1G66200.3,AT1G74260.1,AT1G78900.2,AT1G79550.2,AT1G80380.2,AT2G04030.1,AT2G05710.1,AT2G17265.1,AT2G17290.1,AT2G25840.2,AT2G28000.1,AT2G31170.1,AT2G36250.2,AT2G38040.1,AT2G39800.1,AT2…
	GO:0032553	MF	ribonucleotide binding	101	2204	3.84e-09	AT1G03090.2,AT1G04820.1,AT1G12000.1,AT1G16920.1,AT1G17220.1,AT1G20010.1,AT1G22300.1,AT1G29880.1,AT1G29900.1,AT1G32060.1,AT1G35720.1,AT1G48520.1,AT1G50200.1,AT1G51980.1,AT1G55490.2,AT1G56330.1,AT1G62750.1,AT1G63940.2,AT1G66200.3,AT1G74260.1,AT1G78900.2,AT1G79550.2,AT1G80380.2,AT2G04030.1,AT2G05710.1,AT2G17265.1,AT2G17290.1,AT2G25840.2,AT2G28000.1,AT2G31170.1,AT2G36250.2,AT2G38040.1,AT2G39800.1,AT2…
	GO:0035639	MF	purine ribonucleoside triphosphate binding	98	2147	8.94e-09	AT1G03090.2,AT1G04820.1,AT1G12000.1,AT1G16920.1,AT1G17220.1,AT1G20010.1,AT1G22300.1,AT1G29880.1,AT1G29900.1,AT1G32060.1,AT1G35720.1,AT1G48520.1,AT1G50200.1,AT1G51980.1,AT1G55490.2,AT1G56330.1,AT1G62750.1,AT1G63940.2,AT1G66200.3,AT1G74260.1,AT1G78900.2,AT1G79550.2,AT1G80380.2,AT2G04030.1,AT2G05710.1,AT2G17265.1,AT2G17290.1,AT2G25840.2,AT2G28000.1,AT2G31170.1,AT2G36250.2,AT2G38040.1,AT2G39800.1,AT2…
	GO:0032555	MF	purine ribonucleotide binding	98	2179	1.84e-08	AT1G03090.2,AT1G04820.1,AT1G12000.1,AT1G16920.1,AT1G17220.1,AT1G20010.1,AT1G22300.1,AT1G29880.1,AT1G29900.1,AT1G32060.1,AT1G35720.1,AT1G48520.1,AT1G50200.1,AT1G51980.1,AT1G55490.2,AT1G56330.1,AT1G62750.1,AT1G63940.2,AT1G66200.3,AT1G74260.1,AT1G78900.2,AT1G79550.2,AT1G80380.2,AT2G04030.1,AT2G05710.1,AT2G17265.1,AT2G17290.1,AT2G25840.2,AT2G28000.1,AT2G31170.1,AT2G36250.2,AT2G38040.1,AT2G39800.1,AT2…
	GO:0016829	MF	lyase activity	28	296	4.38e-08	AT1G11840.6,AT1G53310.3,AT1G67090.1,AT2G04400.1,AT2G05710.1,AT2G21330.1,AT2G36460.1,AT2G38230.1,AT2G40490.1,AT2G43090.1,AT3G02720.1,AT3G04940.1,AT3G06860.1,AT3G23940.1,AT3G52930.1,AT3G57050.1,AT4G26530.2,AT4G26900.1,AT4G26970.1,AT4G37870.1,AT4G38970.1,AT5G10920.1,AT5G11670.1,AT5G17330.1,AT5G38410.3,AT5G38430.1,AT5G59290.2,AT5G66120.2
	GO:0016830	MF	carbon-carbon lyase activity	16	96	1.11e-07	AT1G53310.3,AT1G67090.1,AT2G04400.1,AT2G21330.1,AT2G36460.1,AT2G40490.1,AT3G52930.1,AT4G26530.2,AT4G26900.1,AT4G37870.1,AT4G38970.1,AT5G11670.1,AT5G17330.1,AT5G38410.3,AT5G38430.1,AT5G59290.2
	GO:0016853	MF	isomerase activity	23	212	1.11e-07	AT1G12780.1,AT1G17890.1,AT1G63000.1,AT2G05830.1,AT2G16600.1,AT2G29960.1,AT2G43560.1,AT3G06860.1,AT3G08590.2,AT3G10060.1,AT3G15520.1,AT3G25770.1,AT3G53580.1,AT3G56070.1,AT3G62030.2,AT4G24620.1,AT4G34870.1,AT4G38740.1,AT5G13120.1,AT5G13410.1,AT5G28840.2,AT5G51820.1,AT5G57655.2
	GO:0004601	MF	peroxidase activity	18	128	1.31e-07	AT1G35720.1,AT1G71695.1,AT1G78380.1,AT2G22170.1,AT2G38380.1,AT2G47730.1,AT3G06050.1,AT3G11630.1,AT3G21770.1,AT3G26060.2,AT3G49120.1,AT3G52960.1,AT4G35090.1,AT4G39730.1,AT5G06290.1,AT5G17820.1,AT5G64100.1,AT5G64120.1
	GO:0004812	MF	aminoacyl-tRNA ligase activity	12	48	1.67e-07	AT1G29880.1,AT1G50200.1,AT2G25840.2,AT2G31170.1,AT3G58140.1,AT4G17300.1,AT4G26300.1,AT4G39280.2,AT5G22800.1,AT5G26710.1,AT5G49030.3,AT5G52520.1
	GO:0016798	MF	hydrolase activity, acting on glycosyl bonds	26	279	1.86e-07	AT1G62660.1,AT1G65590.1,AT1G68560.1,AT1G69830.1,AT2G31610.1,AT2G32810.1,AT2G36390.1,AT3G09260.1,AT3G10740.1,AT3G13750.1,AT3G13790.1,AT3G18080.1,AT3G26720.1,AT3G55260.1,AT3G56310.1,AT4G12740.1,AT4G30270.1,AT4G37800.1,AT5G03650.1,AT5G08380.1,AT5G10560.1,AT5G25980.2,AT5G26000.1,AT5G49360.1,AT5G63810.1,AT5G64570.1
	GO:0004553	MF	hydrolase activity, hydrolyzing O-glycosyl compounds	24	258	6.7e-07	AT1G62660.1,AT1G65590.1,AT1G68560.1,AT1G69830.1,AT2G32810.1,AT2G36390.1,AT3G09260.1,AT3G10740.1,AT3G13750.1,AT3G13790.1,AT3G18080.1,AT3G26720.1,AT3G55260.1,AT3G56310.1,AT4G30270.1,AT4G37800.1,AT5G03650.1,AT5G08380.1,AT5G10560.1,AT5G25980.2,AT5G26000.1,AT5G49360.1,AT5G63810.1,AT5G64570.1
	GO:0030170	MF	pyridoxal phosphate binding	14	85	9.27e-07	AT1G23310.1,AT2G30970.1,AT2G43750.1,AT3G01120.1,AT3G04940.1,AT3G22200.2,AT3G57050.1,AT3G59760.1,AT4G13930.1,AT4G31990.3,AT4G33680.1,AT5G17330.1,AT5G19550.1,AT5G26780.3
	GO:0051082	MF	unfolded protein binding	12	60	1.22e-06	AT1G55490.2,AT2G04030.1,AT2G28000.1,AT3G03960.1,AT3G11830.1,AT3G23990.1,AT4G24190.1,AT4G24280.1,AT5G20720.3,AT5G26360.1,AT5G49910.1,AT5G56030.2
	GO:0003755	MF	peptidyl-prolyl cis-trans isomerase activity	11	54	3.52e-06	AT2G16600.1,AT2G29960.1,AT2G43560.1,AT3G10060.1,AT3G15520.1,AT3G56070.1,AT3G62030.2,AT4G34870.1,AT4G38740.1,AT5G13120.1,AT5G13410.1
	GO:0140101	MF	catalytic activity, acting on a tRNA	13	82	3.74e-06	AT1G29880.1,AT1G48520.1,AT1G50200.1,AT2G25840.2,AT2G31170.1,AT3G58140.1,AT4G17300.1,AT4G26300.1,AT4G39280.2,AT5G22800.1,AT5G26710.1,AT5G49030.3,AT5G52520.1
	GO:0016787	MF	hydrolase activity	109	2831	3.8e-06	AT1G02305.1,AT1G04820.1,AT1G06410.1,AT1G09130.3,AT1G09750.1,AT1G11750.2,AT1G12410.1,AT1G12840.1,AT1G13060.2,AT1G15690.1,AT1G16920.1,AT1G17220.1,AT1G20010.1,AT1G21720.1,AT1G29660.1,AT1G29670.1,AT1G43670.1,AT1G47128.1,AT1G48410.2,AT1G51710.1,AT1G51980.1,AT1G54010.1,AT1G56450.1,AT1G62660.1,AT1G62750.1,AT1G63770.5,AT1G65590.1,AT1G67700.2,AT1G68560.1,AT1G69830.1,AT1G78900.2,AT2G14260.1,AT2G16430.2,AT2…
	GO:0005524	MF	ATP binding	82	1939	4.27e-06	AT1G03090.2,AT1G12000.1,AT1G22300.1,AT1G29880.1,AT1G29900.1,AT1G32060.1,AT1G35720.1,AT1G48520.1,AT1G50200.1,AT1G51980.1,AT1G55490.2,AT1G62750.1,AT1G63940.2,AT1G66200.3,AT1G74260.1,AT1G78900.2,AT1G79550.2,AT1G80380.2,AT2G04030.1,AT2G05710.1,AT2G17265.1,AT2G17290.1,AT2G25840.2,AT2G28000.1,AT2G31170.1,AT2G38040.1,AT2G39800.1,AT2G43790.1,AT3G03960.1,AT3G06650.1,AT3G09840.1,AT3G10670.1,AT3G11830.1,AT3…
	GO:0003676	MF	nucleic acid binding	122	3292	4.37e-06	AT1G02780.1,AT1G04270.1,AT1G05190.1,AT1G06680.1,AT1G07320.1,AT1G07370.1,AT1G09340.1,AT1G09640.1,AT1G14320.1,AT1G17220.1,AT1G18540.1,AT1G26630.1,AT1G32990.1,AT1G33120.1,AT1G35680.1,AT1G48410.2,AT1G48830.1,AT1G49760.1,AT1G50200.1,AT1G52740.1,AT1G54690.1,AT1G58684.1,AT1G62750.1,AT1G68010.2,AT1G69620.1,AT1G70600.1,AT1G74060.1,AT1G74970.1,AT1G78630.1,AT1G79850.1,AT2G01250.1,AT2G18020.1,AT2G21660.1,AT2…
	GO:0070011	MF	peptidase activity, acting on L-amino acid peptides	28	394	7.61e-06	AT1G02305.1,AT1G09130.3,AT1G09750.1,AT1G11750.2,AT1G12410.1,AT1G13060.2,AT1G21720.1,AT1G47128.1,AT1G51710.1,AT1G51980.1,AT1G56450.1,AT1G63770.5,AT1G67700.2,AT2G14260.1,AT2G24200.1,AT2G35780.1,AT2G47940.1,AT3G02110.1,AT3G14067.1,AT3G19170.1,AT3G19390.1,AT3G27925.1,AT3G60820.1,AT4G30610.1,AT4G30920.1,AT4G31300.2,AT4G33090.1,AT5G42270.1
	GO:0019842	MF	vitamin binding	15	127	1.21e-05	AT1G12010.1,AT1G23310.1,AT2G30970.1,AT2G43750.1,AT3G01120.1,AT3G04940.1,AT3G22200.2,AT3G57050.1,AT3G59760.1,AT4G13930.1,AT4G31990.3,AT4G33680.1,AT5G17330.1,AT5G19550.1,AT5G26780.3
	GO:0050897	MF	cobalt ion binding	9	42	2.49e-05	AT1G03090.2,AT1G24180.1,AT2G21870.1,AT3G22200.2,AT4G11010.1,AT4G35090.1,AT5G07440.1,AT5G10860.1,AT5G26780.3
	GO:0016628	MF	oxidoreductase activity, acting on the CH-CH group of donors, NAD or NADP as acceptor	8	32	3.38e-05	AT1G03630.1,AT1G23740.1,AT2G05990.2,AT3G17810.1,AT3G55360.1,AT4G24220.1,AT4G27440.1,AT5G16970.1
	GO:0016831	MF	carboxy-lyase activity	10	60	4.86e-05	AT1G53310.3,AT1G67090.1,AT2G04400.1,AT2G40490.1,AT4G37870.1,AT5G11670.1,AT5G17330.1,AT5G38410.3,AT5G38430.1,AT5G59290.2
	GO:0043891	MF	glyceraldehyde-3-phosphate dehydrogenase (NAD(P)+) (phosphorylating) activity	5	7	4.86e-05	AT1G12900.1,AT1G42970.1,AT1G79530.1,AT3G04120.1,AT3G26650.1
	GO:0016627	MF	oxidoreductase activity, acting on the CH-CH group of donors	10	61	5.37e-05	AT1G03630.1,AT1G23740.1,AT2G05990.2,AT3G17810.1,AT3G51840.1,AT3G55360.1,AT4G24220.1,AT4G27440.1,AT4G37000.1,AT5G16970.1
	GO:0016615	MF	malate dehydrogenase activity	6	15	6.21e-05	AT1G04410.1,AT1G53240.1,AT2G22780.1,AT3G47520.1,AT5G11670.1,AT5G58330.1
	GO:0016879	MF	ligase activity, forming carbon-nitrogen bonds	9	49	6.86e-05	AT1G29900.1,AT1G48520.1,AT1G66200.3,AT1G74260.1,AT3G47340.1,AT4G23100.3,AT4G24830.1,AT5G35360.3,AT5G35630.1
	GO:0004332	MF	fructose-bisphosphate aldolase activity	5	8	7.24e-05	AT2G21330.1,AT2G36460.1,AT3G52930.1,AT4G26530.2,AT4G38970.1
	GO:0003924	MF	GTPase activity	15	153	8.33e-05	AT1G04820.1,AT1G16920.1,AT1G17220.1,AT1G20010.1,AT1G62750.1,AT2G36250.2,AT3G18820.1,AT4G17530.1,AT4G20360.1,AT4G20890.1,AT4G33650.2,AT5G13650.2,AT5G20010.1,AT5G44340.1,AT5G55280.1
	GO:0016651	MF	oxidoreductase activity, acting on NAD(P)H	13	115	8.33e-05	AT1G03630.1,AT1G63940.2,AT2G41680.1,AT3G15360.1,AT3G16950.2,AT3G47520.1,AT3G52880.2,AT3G54660.1,AT4G02580.1,AT4G03520.1,AT4G16155.1,AT5G58330.1,ATMG00070.1
	GO:0030060	MF	L-malate dehydrogenase activity	5	9	0.00011	AT1G04410.1,AT1G53240.1,AT2G22780.1,AT3G47520.1,AT5G58330.1
	GO:0008135	MF	translation factor activity, RNA binding	10	70	0.00014	AT1G09640.1,AT1G17220.1,AT1G26630.1,AT1G62750.1,AT2G24060.1,AT3G57290.1,AT4G20360.1,AT4G34110.1,AT5G13650.2,AT5G57870.1
	GO:0051920	MF	peroxiredoxin activity	5	10	0.00015	AT3G06050.1,AT3G11630.1,AT3G26060.2,AT3G52960.1,AT5G06290.1
	GO:0009044	MF	xylan 1,4-beta-xylosidase activity	4	5	0.0003	AT1G68560.1,AT3G10740.1,AT5G10560.1,AT5G64570.1
	GO:0005525	MF	GTP binding	17	222	0.00037	AT1G04820.1,AT1G16920.1,AT1G17220.1,AT1G20010.1,AT1G56330.1,AT1G62750.1,AT2G36250.2,AT2G45770.2,AT3G18820.1,AT4G17530.1,AT4G20360.1,AT4G20890.1,AT4G33650.2,AT5G13650.2,AT5G20010.1,AT5G44340.1,AT5G55280.1
	GO:0044183	MF	protein folding chaperone	6	23	0.00038	AT1G55490.2,AT2G28000.1,AT3G03960.1,AT3G11830.1,AT3G23990.1,AT5G26360.1
	GO:0004175	MF	endopeptidase activity	18	250	0.00045	AT1G02305.1,AT1G09130.3,AT1G09750.1,AT1G11750.2,AT1G12410.1,AT1G13060.2,AT1G21720.1,AT1G47128.1,AT1G51980.1,AT1G56450.1,AT1G67700.2,AT2G47940.1,AT3G14067.1,AT3G19170.1,AT3G27925.1,AT3G60820.1,AT4G31300.2,AT5G42270.1
	GO:0004365	MF	glyceraldehyde-3-phosphate dehydrogenase (NAD+) (phosphorylating) activity	4	6	0.00045	AT1G42970.1,AT1G79530.1,AT3G04120.1,AT3G26650.1
	GO:0008483	MF	transaminase activity	8	55	0.00077	AT1G23310.1,AT2G13360.1,AT2G30970.1,AT3G22200.2,AT3G49680.1,AT4G31990.3,AT4G33680.1,AT5G19550.1
	GO:0050661	MF	NADP binding	8	59	0.0011	AT1G12900.1,AT1G42970.1,AT1G79530.1,AT3G04120.1,AT3G26650.1,AT3G27300.2,AT3G54660.1,AT5G35790.1
	GO:0000049	MF	tRNA binding	5	18	0.0012	AT1G50200.1,AT3G58140.1,AT4G39280.2,AT5G22800.1,AT5G49030.3
	GO:0016884	MF	carbon-nitrogen ligase activity, with glutamine as amido-N-donor	4	9	0.0013	AT1G29900.1,AT1G48520.1,AT1G74260.1,AT3G47340.1
	GO:0005515	MF	protein binding	72	1988	0.0017	AT1G03130.1,AT1G04750.1,AT1G06680.1,AT1G08550.1,AT1G18080.1,AT1G20340.1,AT1G22300.1,AT1G22530.1,AT1G29880.1,AT1G31330.1,AT1G32060.1,AT1G34430.1,AT1G35720.1,AT1G48630.1,AT1G51710.1,AT1G52740.1,AT1G54690.1,AT1G55490.2,AT1G61520.1,AT1G72150.1,AT1G78370.1,AT1G78900.2,AT2G04030.1,AT2G16950.1,AT2G17290.1,AT2G19940.2,AT2G20260.1,AT2G20580.1,AT2G28000.1,AT2G31810.1,AT2G36250.2,AT2G38230.1,AT2G41680.1,AT3…
	GO:0016765	MF	transferase activity, transferring alkyl or aryl (other than methyl) groups	12	142	0.0017	AT1G09640.1,AT1G19570.1,AT1G70310.1,AT1G78370.1,AT1G78380.1,AT2G43750.1,AT2G47730.1,AT3G01120.1,AT3G04940.1,AT3G57050.1,AT3G59760.1,AT5G47770.1
	GO:0047100	MF	glyceraldehyde-3-phosphate dehydrogenase (NADP+) (phosphorylating) activity	3	3	0.0017	AT1G12900.1,AT1G42970.1,AT3G26650.1
	GO:0044444	CC	cytoplasmic part	486	6244	9.29e-170	AT1G01090.1,AT1G01790.1,AT1G02305.1,AT1G02780.1,AT1G03090.2,AT1G03130.1,AT1G03630.1,AT1G04270.1,AT1G04410.1,AT1G04750.1,AT1G05190.1,AT1G06410.1,AT1G06680.1,AT1G06690.1,AT1G07320.1,AT1G08550.1,AT1G09130.3,AT1G09340.1,AT1G09640.1,AT1G11430.1,AT1G11750.2,AT1G11840.6,AT1G12000.1,AT1G12410.1,AT1G12780.1,AT1G12840.1,AT1G12900.1,AT1G14320.1,AT1G15690.1,AT1G16350.1,AT1G16920.1,AT1G17220.1,AT1G18080.1,AT1…
	GO:0005737	CC	cytoplasm	509	7481	8e-159	AT1G01090.1,AT1G01790.1,AT1G02305.1,AT1G02780.1,AT1G03090.2,AT1G03130.1,AT1G03630.1,AT1G04270.1,AT1G04410.1,AT1G04750.1,AT1G04820.1,AT1G05190.1,AT1G06410.1,AT1G06680.1,AT1G06690.1,AT1G07320.1,AT1G07370.1,AT1G08550.1,AT1G09130.3,AT1G09340.1,AT1G09640.1,AT1G11430.1,AT1G11750.2,AT1G11840.6,AT1G12000.1,AT1G12410.1,AT1G12780.1,AT1G12840.1,AT1G12900.1,AT1G13060.2,AT1G14320.1,AT1G15690.1,AT1G16350.1,AT1…
	GO:0009507	CC	chloroplast	298	2026	2.36e-149	AT1G01090.1,AT1G01790.1,AT1G03130.1,AT1G03630.1,AT1G04410.1,AT1G05190.1,AT1G06680.1,AT1G06690.1,AT1G07320.1,AT1G08550.1,AT1G09130.3,AT1G09340.1,AT1G11430.1,AT1G11750.2,AT1G11840.6,AT1G12410.1,AT1G12840.1,AT1G12900.1,AT1G14320.1,AT1G15690.1,AT1G17220.1,AT1G18080.1,AT1G18540.1,AT1G19570.1,AT1G20010.1,AT1G20340.1,AT1G22530.1,AT1G23310.1,AT1G23740.1,AT1G27450.3,AT1G29670.1,AT1G29900.1,AT1G30360.1,AT1…
	GO:0009570	CC	chloroplast stroma	177	649	1.42e-120	AT1G01090.1,AT1G04410.1,AT1G05190.1,AT1G06680.1,AT1G06690.1,AT1G07320.1,AT1G09340.1,AT1G11430.1,AT1G11750.2,AT1G12410.1,AT1G12900.1,AT1G17220.1,AT1G19570.1,AT1G20010.1,AT1G20340.1,AT1G23740.1,AT1G29900.1,AT1G31330.1,AT1G32060.1,AT1G32200.1,AT1G32990.1,AT1G34430.1,AT1G35680.1,AT1G35720.1,AT1G42970.1,AT1G48520.1,AT1G55480.1,AT1G55490.2,AT1G58080.1,AT1G61520.1,AT1G62750.1,AT1G63940.2,AT1G64190.1,AT1…
	GO:0044435	CC	plastid part	208	1218	4.28e-109	AT1G01090.1,AT1G01790.1,AT1G03130.1,AT1G03630.1,AT1G04410.1,AT1G05190.1,AT1G06680.1,AT1G06690.1,AT1G07320.1,AT1G08550.1,AT1G09340.1,AT1G11430.1,AT1G11750.2,AT1G11840.6,AT1G12410.1,AT1G12900.1,AT1G15690.1,AT1G17220.1,AT1G19570.1,AT1G20010.1,AT1G20340.1,AT1G23740.1,AT1G29670.1,AT1G29900.1,AT1G30360.1,AT1G31330.1,AT1G32060.1,AT1G32200.1,AT1G32990.1,AT1G33120.1,AT1G34430.1,AT1G35680.1,AT1G35720.1,AT1…
	GO:0044434	CC	chloroplast part	207	1205	5.33e-109	AT1G01090.1,AT1G01790.1,AT1G03130.1,AT1G03630.1,AT1G04410.1,AT1G05190.1,AT1G06680.1,AT1G06690.1,AT1G07320.1,AT1G08550.1,AT1G09340.1,AT1G11430.1,AT1G11750.2,AT1G11840.6,AT1G12410.1,AT1G12900.1,AT1G15690.1,AT1G17220.1,AT1G19570.1,AT1G20010.1,AT1G20340.1,AT1G23740.1,AT1G29670.1,AT1G29900.1,AT1G30360.1,AT1G31330.1,AT1G32060.1,AT1G32200.1,AT1G32990.1,AT1G33120.1,AT1G34430.1,AT1G35680.1,AT1G35720.1,AT1…
	GO:0044424	CC	intracellular part	521	10448	1.52e-106	AT1G01090.1,AT1G01790.1,AT1G02305.1,AT1G02780.1,AT1G03090.2,AT1G03130.1,AT1G03630.1,AT1G04270.1,AT1G04410.1,AT1G04750.1,AT1G04820.1,AT1G05190.1,AT1G06410.1,AT1G06680.1,AT1G06690.1,AT1G07320.1,AT1G07370.1,AT1G08550.1,AT1G09130.3,AT1G09340.1,AT1G09560.1,AT1G09640.1,AT1G11430.1,AT1G11750.2,AT1G11840.6,AT1G12000.1,AT1G12410.1,AT1G12780.1,AT1G12840.1,AT1G12900.1,AT1G13060.2,AT1G14320.1,AT1G15690.1,AT1…
	GO:0005622	CC	intracellular	523	10570	4.77e-106	AT1G01090.1,AT1G01790.1,AT1G02305.1,AT1G02780.1,AT1G03090.2,AT1G03130.1,AT1G03630.1,AT1G04270.1,AT1G04410.1,AT1G04750.1,AT1G04820.1,AT1G05190.1,AT1G06410.1,AT1G06680.1,AT1G06690.1,AT1G07320.1,AT1G07370.1,AT1G08550.1,AT1G09130.3,AT1G09340.1,AT1G09560.1,AT1G09640.1,AT1G11430.1,AT1G11750.2,AT1G11840.6,AT1G12000.1,AT1G12410.1,AT1G12780.1,AT1G12840.1,AT1G12900.1,AT1G13060.2,AT1G14320.1,AT1G15690.1,AT1…
	GO:0044422	CC	organelle part	350	4398	1.96e-105	AT1G01090.1,AT1G01790.1,AT1G02780.1,AT1G03090.2,AT1G03130.1,AT1G03630.1,AT1G04270.1,AT1G04410.1,AT1G04750.1,AT1G04820.1,AT1G05190.1,AT1G06680.1,AT1G06690.1,AT1G07320.1,AT1G07370.1,AT1G08550.1,AT1G09340.1,AT1G11430.1,AT1G11750.2,AT1G11840.6,AT1G12410.1,AT1G12840.1,AT1G12900.1,AT1G14320.1,AT1G15690.1,AT1G16920.1,AT1G17220.1,AT1G18540.1,AT1G19570.1,AT1G20010.1,AT1G20340.1,AT1G21720.1,AT1G23740.1,AT1…
	GO:0044446	CC	intracellular organelle part	349	4389	5.94e-105	AT1G01090.1,AT1G01790.1,AT1G02780.1,AT1G03090.2,AT1G03130.1,AT1G03630.1,AT1G04270.1,AT1G04410.1,AT1G04750.1,AT1G04820.1,AT1G05190.1,AT1G06680.1,AT1G06690.1,AT1G07320.1,AT1G07370.1,AT1G08550.1,AT1G09340.1,AT1G11430.1,AT1G11750.2,AT1G11840.6,AT1G12410.1,AT1G12840.1,AT1G12900.1,AT1G14320.1,AT1G15690.1,AT1G16920.1,AT1G17220.1,AT1G18540.1,AT1G19570.1,AT1G20010.1,AT1G20340.1,AT1G21720.1,AT1G23740.1,AT1…
	GO:0005829	CC	cytosol	229	1663	2.69e-104	AT1G02780.1,AT1G03090.2,AT1G04270.1,AT1G06410.1,AT1G07320.1,AT1G09640.1,AT1G11840.6,AT1G12000.1,AT1G12780.1,AT1G14320.1,AT1G16350.1,AT1G18080.1,AT1G18540.1,AT1G19570.1,AT1G20200.1,AT1G21720.1,AT1G22300.1,AT1G24180.1,AT1G29150.1,AT1G29880.1,AT1G32060.1,AT1G32990.1,AT1G33120.1,AT1G34430.1,AT1G35720.1,AT1G43670.1,AT1G48410.2,AT1G48630.1,AT1G48830.1,AT1G49760.1,AT1G50200.1,AT1G53310.3,AT1G54100.1,AT1…
	GO:0044464	CC	cell part	540	12106	4.93e-94	AT1G01090.1,AT1G01790.1,AT1G02305.1,AT1G02780.1,AT1G03090.2,AT1G03130.1,AT1G03630.1,AT1G03870.1,AT1G04270.1,AT1G04410.1,AT1G04750.1,AT1G04820.1,AT1G05190.1,AT1G06410.1,AT1G06680.1,AT1G06690.1,AT1G07320.1,AT1G07370.1,AT1G08550.1,AT1G09130.3,AT1G09340.1,AT1G09560.1,AT1G09640.1,AT1G09750.1,AT1G11430.1,AT1G11750.2,AT1G11840.6,AT1G12000.1,AT1G12410.1,AT1G12780.1,AT1G12840.1,AT1G12900.1,AT1G13060.2,AT1…
	GO:0043229	CC	intracellular organelle	472	9362	1.61e-88	AT1G01090.1,AT1G01790.1,AT1G02305.1,AT1G02780.1,AT1G03090.2,AT1G03130.1,AT1G03630.1,AT1G04270.1,AT1G04410.1,AT1G04750.1,AT1G04820.1,AT1G05190.1,AT1G06680.1,AT1G06690.1,AT1G07320.1,AT1G07370.1,AT1G08550.1,AT1G09130.3,AT1G09340.1,AT1G09560.1,AT1G09640.1,AT1G11430.1,AT1G11750.2,AT1G11840.6,AT1G12410.1,AT1G12840.1,AT1G12900.1,AT1G13060.2,AT1G14320.1,AT1G15690.1,AT1G16920.1,AT1G17220.1,AT1G18080.1,AT1…
	GO:0005840	CC	ribosome	115	371	1.03e-81	AT1G02780.1,AT1G03090.2,AT1G04270.1,AT1G05190.1,AT1G07320.1,AT1G09340.1,AT1G14320.1,AT1G18080.1,AT1G18540.1,AT1G32990.1,AT1G33120.1,AT1G34430.1,AT1G35680.1,AT1G48630.1,AT1G48830.1,AT1G55490.2,AT1G56450.1,AT1G57660.1,AT1G58684.1,AT1G67090.1,AT1G67430.1,AT1G69620.1,AT1G70600.1,AT1G74060.1,AT1G74970.1,AT1G78630.1,AT1G79850.1,AT2G01250.1,AT2G18020.1,AT2G21330.1,AT2G27720.2,AT2G28000.1,AT2G31610.1,AT2…
	GO:0043231	CC	intracellular membrane-bounded organelle	450	8914	4.49e-81	AT1G01090.1,AT1G01790.1,AT1G02305.1,AT1G02780.1,AT1G03090.2,AT1G03130.1,AT1G03630.1,AT1G04270.1,AT1G04410.1,AT1G05190.1,AT1G06680.1,AT1G06690.1,AT1G07320.1,AT1G07370.1,AT1G08550.1,AT1G09130.3,AT1G09340.1,AT1G09560.1,AT1G09640.1,AT1G11430.1,AT1G11750.2,AT1G11840.6,AT1G12410.1,AT1G12840.1,AT1G12900.1,AT1G13060.2,AT1G14320.1,AT1G15690.1,AT1G16920.1,AT1G17220.1,AT1G18080.1,AT1G18540.1,AT1G19570.1,AT1…
	GO:0043227	CC	membrane-bounded organelle	451	9036	1.03e-79	AT1G01090.1,AT1G01790.1,AT1G02305.1,AT1G02780.1,AT1G03090.2,AT1G03130.1,AT1G03630.1,AT1G04270.1,AT1G04410.1,AT1G04750.1,AT1G05190.1,AT1G06680.1,AT1G06690.1,AT1G07320.1,AT1G07370.1,AT1G08550.1,AT1G09130.3,AT1G09340.1,AT1G09560.1,AT1G09640.1,AT1G11430.1,AT1G11750.2,AT1G11840.6,AT1G12410.1,AT1G12840.1,AT1G12900.1,AT1G13060.2,AT1G14320.1,AT1G15690.1,AT1G16920.1,AT1G17220.1,AT1G18080.1,AT1G18540.1,AT1…
	GO:0044445	CC	cytosolic part	99	320	6.47e-70	AT1G02780.1,AT1G03090.2,AT1G04270.1,AT1G07320.1,AT1G14320.1,AT1G18080.1,AT1G18540.1,AT1G32990.1,AT1G33120.1,AT1G34430.1,AT1G48630.1,AT1G48830.1,AT1G55490.2,AT1G56450.1,AT1G57660.1,AT1G58684.1,AT1G67090.1,AT1G67430.1,AT1G69620.1,AT1G70600.1,AT1G74060.1,AT1G79850.1,AT2G01250.1,AT2G05990.2,AT2G18020.1,AT2G20580.1,AT2G21330.1,AT2G27720.2,AT2G28000.1,AT2G31610.1,AT2G34480.1,AT2G36160.1,AT2G36620.1,AT2…
	GO:0022626	CC	cytosolic ribosome	92	287	5.65e-66	AT1G02780.1,AT1G03090.2,AT1G04270.1,AT1G07320.1,AT1G14320.1,AT1G18080.1,AT1G18540.1,AT1G32990.1,AT1G33120.1,AT1G34430.1,AT1G48630.1,AT1G48830.1,AT1G55490.2,AT1G56450.1,AT1G57660.1,AT1G58684.1,AT1G67090.1,AT1G67430.1,AT1G69620.1,AT1G70600.1,AT1G74060.1,AT1G79850.1,AT2G01250.1,AT2G18020.1,AT2G21330.1,AT2G27720.2,AT2G28000.1,AT2G31610.1,AT2G34480.1,AT2G36160.1,AT2G36620.1,AT2G37270.2,AT2G41840.1,AT2…
	GO:1990904	CC	ribonucleoprotein complex	118	604	8.64e-65	AT1G02780.1,AT1G03090.2,AT1G04270.1,AT1G05190.1,AT1G07320.1,AT1G09340.1,AT1G14320.1,AT1G18080.1,AT1G18540.1,AT1G32990.1,AT1G33120.1,AT1G34430.1,AT1G35680.1,AT1G47128.1,AT1G48630.1,AT1G48830.1,AT1G55490.2,AT1G56450.1,AT1G57660.1,AT1G58684.1,AT1G67090.1,AT1G67430.1,AT1G69620.1,AT1G70600.1,AT1G74060.1,AT1G74970.1,AT1G78630.1,AT1G79850.1,AT2G01250.1,AT2G18020.1,AT2G21330.1,AT2G27720.2,AT2G28000.1,AT2…
	GO:0044391	CC	ribosomal subunit	79	261	7.16e-55	AT1G02780.1,AT1G04270.1,AT1G07320.1,AT1G14320.1,AT1G18540.1,AT1G32990.1,AT1G33120.1,AT1G48830.1,AT1G57660.1,AT1G58684.1,AT1G67430.1,AT1G69620.1,AT1G70600.1,AT1G74060.1,AT1G74970.1,AT1G79850.1,AT2G01250.1,AT2G18020.1,AT2G27720.2,AT2G31610.1,AT2G34480.1,AT2G36160.1,AT2G36620.1,AT2G37270.2,AT2G41840.1,AT2G42740.1,AT2G44120.2,AT3G02560.2,AT3G04400.1,AT3G04840.1,AT3G04920.1,AT3G05560.3,AT3G07110.2,AT3…
	GO:0048046	CC	apoplast	94	463	2.14e-52	AT1G04410.1,AT1G06680.1,AT1G09340.1,AT1G09560.1,AT1G09750.1,AT1G12900.1,AT1G19570.1,AT1G23310.1,AT1G23740.1,AT1G29660.1,AT1G29670.1,AT1G32060.1,AT1G35720.1,AT1G42970.1,AT1G47128.1,AT1G53240.1,AT1G53310.3,AT1G55490.2,AT1G62750.1,AT1G63000.1,AT1G65930.1,AT1G67090.1,AT1G68010.2,AT1G68560.1,AT1G72150.1,AT1G72610.1,AT1G78370.1,AT1G78820.1,AT1G78900.2,AT1G79550.2,AT2G13360.1,AT2G15620.1,AT2G21330.1,AT2…
	GO:0009526	CC	plastid envelope	103	598	1.14e-51	AT1G01090.1,AT1G01790.1,AT1G03130.1,AT1G03630.1,AT1G05190.1,AT1G06680.1,AT1G06690.1,AT1G09340.1,AT1G11430.1,AT1G11840.6,AT1G12410.1,AT1G12900.1,AT1G15690.1,AT1G17220.1,AT1G23740.1,AT1G30360.1,AT1G31330.1,AT1G32060.1,AT1G32990.1,AT1G33120.1,AT1G34430.1,AT1G35680.1,AT1G42970.1,AT1G55480.1,AT1G55490.2,AT1G61520.1,AT1G62750.1,AT1G63940.2,AT1G67090.1,AT1G67700.2,AT1G74970.1,AT1G78630.1,AT1G78900.2,AT1…
	GO:0043232	CC	intracellular non-membrane-bounded organelle	146	1369	1.67e-50	AT1G02780.1,AT1G03090.2,AT1G04270.1,AT1G04820.1,AT1G05190.1,AT1G07320.1,AT1G07370.1,AT1G09340.1,AT1G14320.1,AT1G18080.1,AT1G18540.1,AT1G20010.1,AT1G32990.1,AT1G33120.1,AT1G34430.1,AT1G35680.1,AT1G47128.1,AT1G48630.1,AT1G48830.1,AT1G52740.1,AT1G54690.1,AT1G55490.2,AT1G56450.1,AT1G57660.1,AT1G58684.1,AT1G67090.1,AT1G67430.1,AT1G69620.1,AT1G70600.1,AT1G74060.1,AT1G74970.1,AT1G75950.1,AT1G78630.1,AT1…
	GO:0009941	CC	chloroplast envelope	100	584	6.06e-50	AT1G01090.1,AT1G01790.1,AT1G03130.1,AT1G03630.1,AT1G05190.1,AT1G06680.1,AT1G06690.1,AT1G09340.1,AT1G11430.1,AT1G11840.6,AT1G12410.1,AT1G12900.1,AT1G15690.1,AT1G17220.1,AT1G23740.1,AT1G30360.1,AT1G31330.1,AT1G32060.1,AT1G32990.1,AT1G33120.1,AT1G34430.1,AT1G35680.1,AT1G42970.1,AT1G55480.1,AT1G55490.2,AT1G61520.1,AT1G62750.1,AT1G67090.1,AT1G67700.2,AT1G74970.1,AT1G78630.1,AT1G78900.2,AT1G79850.1,AT1…
	GO:0032991	CC	protein-containing complex	178	2105	3.44e-49	AT1G02780.1,AT1G03090.2,AT1G03130.1,AT1G04270.1,AT1G04750.1,AT1G05190.1,AT1G06680.1,AT1G07320.1,AT1G07370.1,AT1G09340.1,AT1G12410.1,AT1G12840.1,AT1G13060.2,AT1G14320.1,AT1G18080.1,AT1G18540.1,AT1G20010.1,AT1G20200.1,AT1G21720.1,AT1G29150.1,AT1G29900.1,AT1G31330.1,AT1G32470.1,AT1G32990.1,AT1G33120.1,AT1G34430.1,AT1G35680.1,AT1G47128.1,AT1G48630.1,AT1G48830.1,AT1G51980.1,AT1G52360.2,AT1G52740.1,AT1…
	GO:0009506	CC	plasmodesma	107	709	6.63e-49	AT1G02780.1,AT1G04270.1,AT1G04410.1,AT1G04750.1,AT1G09340.1,AT1G09560.1,AT1G09640.1,AT1G18540.1,AT1G20200.1,AT1G22300.1,AT1G29150.1,AT1G30360.1,AT1G33120.1,AT1G35720.1,AT1G47128.1,AT1G51710.1,AT1G53210.1,AT1G54010.1,AT1G58684.1,AT1G63000.1,AT1G65930.1,AT1G67430.1,AT1G68560.1,AT1G70600.1,AT1G71695.1,AT1G72150.1,AT1G78900.2,AT1G79550.2,AT2G05830.1,AT2G16430.2,AT2G16600.1,AT2G20580.1,AT2G21660.1,AT2…
	GO:0031967	CC	organelle envelope	117	1001	1.71e-43	AT1G01090.1,AT1G01790.1,AT1G03130.1,AT1G03630.1,AT1G05190.1,AT1G06680.1,AT1G06690.1,AT1G09340.1,AT1G11430.1,AT1G11840.6,AT1G12410.1,AT1G12900.1,AT1G15690.1,AT1G17220.1,AT1G23740.1,AT1G30360.1,AT1G31330.1,AT1G32060.1,AT1G32990.1,AT1G33120.1,AT1G34430.1,AT1G35680.1,AT1G42970.1,AT1G51980.1,AT1G55480.1,AT1G55490.2,AT1G61520.1,AT1G62750.1,AT1G63940.2,AT1G67090.1,AT1G67700.2,AT1G74970.1,AT1G78630.1,AT1…
	GO:0009579	CC	thylakoid	85	483	3.96e-43	AT1G03130.1,AT1G03630.1,AT1G06680.1,AT1G06690.1,AT1G07320.1,AT1G08550.1,AT1G12410.1,AT1G20340.1,AT1G23740.1,AT1G29670.1,AT1G31330.1,AT1G32060.1,AT1G35720.1,AT1G42970.1,AT1G55480.1,AT1G61520.1,AT1G67090.1,AT1G67700.2,AT1G73060.1,AT1G76450.1,AT1G78630.1,AT1G79850.1,AT2G05990.2,AT2G20260.1,AT2G21330.1,AT2G22170.1,AT2G28000.1,AT2G36250.2,AT2G42130.4,AT2G43560.1,AT2G45770.2,AT2G47730.1,AT2G47940.1,AT3…
	GO:0005773	CC	vacuole	101	869	4.21e-37	AT1G02305.1,AT1G04270.1,AT1G04410.1,AT1G09340.1,AT1G09640.1,AT1G11840.6,AT1G12840.1,AT1G14320.1,AT1G15690.1,AT1G16920.1,AT1G19570.1,AT1G20010.1,AT1G21720.1,AT1G23310.1,AT1G30360.1,AT1G33120.1,AT1G35720.1,AT1G47128.1,AT1G51980.1,AT1G52740.1,AT1G53210.1,AT1G54010.1,AT1G62660.1,AT1G67430.1,AT1G69620.1,AT1G71695.1,AT1G72150.1,AT1G78380.1,AT1G78900.2,AT1G79550.2,AT2G01250.1,AT2G04030.1,AT2G05710.1,AT2…
	GO:0016020	CC	membrane	269	5592	2.61e-33	AT1G01790.1,AT1G02780.1,AT1G03130.1,AT1G03630.1,AT1G03870.1,AT1G04270.1,AT1G04410.1,AT1G04750.1,AT1G05190.1,AT1G06680.1,AT1G06690.1,AT1G07320.1,AT1G08550.1,AT1G09340.1,AT1G09640.1,AT1G11840.6,AT1G12000.1,AT1G12780.1,AT1G12840.1,AT1G12900.1,AT1G14320.1,AT1G15690.1,AT1G16920.1,AT1G18540.1,AT1G19570.1,AT1G20010.1,AT1G20200.1,AT1G20340.1,AT1G21720.1,AT1G22300.1,AT1G22530.1,AT1G23310.1,AT1G24020.2,AT1…
	GO:0042788	CC	polysomal ribosome	38	92	1.67e-30	AT1G02780.1,AT1G04270.1,AT1G14320.1,AT1G18080.1,AT1G48630.1,AT1G48830.1,AT1G67430.1,AT1G70600.1,AT2G01250.1,AT2G18020.1,AT2G34480.1,AT2G36160.1,AT2G37270.2,AT2G41840.1,AT3G04840.1,AT3G04920.1,AT3G05560.3,AT3G09200.1,AT3G09630.1,AT3G18740.1,AT3G23990.1,AT3G24830.1,AT3G25520.1,AT3G49010.3,AT3G49910.1,AT3G55280.1,AT3G62870.1,AT4G15000.1,AT4G27090.1,AT4G31700.1,AT4G34670.1,AT5G02870.1,AT5G15200.1,AT5…
	GO:0015934	CC	large ribosomal subunit	43	148	2.71e-29	AT1G02780.1,AT1G07320.1,AT1G14320.1,AT1G18540.1,AT1G32990.1,AT1G33120.1,AT1G57660.1,AT1G67430.1,AT1G69620.1,AT1G70600.1,AT1G74060.1,AT2G01250.1,AT2G18020.1,AT2G27720.2,AT2G34480.1,AT2G36620.1,AT2G42740.1,AT2G44120.2,AT3G04400.1,AT3G05560.3,AT3G07110.2,AT3G09500.1,AT3G09630.1,AT3G18740.1,AT3G24830.1,AT3G25520.1,AT3G25920.1,AT3G27850.1,AT3G44890.1,AT3G49010.3,AT3G49910.1,AT3G53430.1,AT3G55280.1,AT3…
	GO:0009534	CC	chloroplast thylakoid	61	423	1.19e-26	AT1G03130.1,AT1G03630.1,AT1G06680.1,AT1G06690.1,AT1G07320.1,AT1G08550.1,AT1G12410.1,AT1G20340.1,AT1G29670.1,AT1G31330.1,AT1G32060.1,AT1G42970.1,AT1G55480.1,AT1G61520.1,AT1G67090.1,AT1G67700.2,AT1G73060.1,AT1G76450.1,AT1G79850.1,AT2G20260.1,AT2G21330.1,AT2G36250.2,AT2G42130.4,AT2G43560.1,AT2G45770.2,AT2G47940.1,AT3G10060.1,AT3G15360.1,AT3G15520.1,AT3G25770.1,AT3G25860.1,AT3G26060.2,AT3G26650.1,AT3…
	GO:0030312	CC	external encapsulating structure	74	669	8.71e-26	AT1G09560.1,AT1G09750.1,AT1G12000.1,AT1G20010.1,AT1G29670.1,AT1G30720.1,AT1G35720.1,AT1G48830.1,AT1G53240.1,AT1G58684.1,AT1G65590.1,AT1G68560.1,AT1G71695.1,AT1G72610.1,AT1G78820.1,AT1G78900.2,AT2G01250.1,AT2G05710.1,AT2G16430.2,AT2G32810.1,AT2G37270.2,AT2G38380.1,AT3G06860.1,AT3G09630.1,AT3G09840.1,AT3G10740.1,AT3G11940.1,AT3G12580.1,AT3G13750.1,AT3G13790.1,AT3G14067.1,AT3G15356.1,AT3G15360.1,AT3…
	GO:0015935	CC	small ribosomal subunit	36	113	9.14e-26	AT1G04270.1,AT1G48830.1,AT1G58684.1,AT1G74970.1,AT1G79850.1,AT2G31610.1,AT2G36160.1,AT2G37270.2,AT2G41840.1,AT3G02560.2,AT3G04840.1,AT3G04920.1,AT3G10610.1,AT3G11940.1,AT3G48930.1,AT3G60770.1,AT3G62250.1,AT4G25740.1,AT4G31700.1,AT4G34620.1,AT4G34670.1,AT5G07090.1,AT5G14320.1,AT5G15200.1,AT5G16130.1,AT5G18380.1,AT5G20290.1,AT5G23740.1,AT5G41520.1,AT5G61170.1,ATCG00160.1,ATCG00380.1,ATCG00750.1,ATC…
	GO:0005618	CC	cell wall	73	668	3.68e-25	AT1G09560.1,AT1G09750.1,AT1G12000.1,AT1G20010.1,AT1G29670.1,AT1G30720.1,AT1G35720.1,AT1G48830.1,AT1G53240.1,AT1G58684.1,AT1G65590.1,AT1G68560.1,AT1G71695.1,AT1G72610.1,AT1G78820.1,AT1G78900.2,AT2G01250.1,AT2G05710.1,AT2G16430.2,AT2G32810.1,AT2G37270.2,AT2G38380.1,AT3G06860.1,AT3G09630.1,AT3G09840.1,AT3G10740.1,AT3G11940.1,AT3G12580.1,AT3G13750.1,AT3G13790.1,AT3G14067.1,AT3G15356.1,AT3G15360.1,AT3…
	GO:0005576	CC	extracellular region	111	1502	6.46e-25	AT1G02305.1,AT1G04410.1,AT1G06680.1,AT1G09340.1,AT1G09560.1,AT1G09750.1,AT1G12900.1,AT1G19570.1,AT1G23310.1,AT1G23740.1,AT1G29660.1,AT1G29670.1,AT1G30720.1,AT1G32060.1,AT1G35720.1,AT1G42970.1,AT1G47128.1,AT1G53240.1,AT1G53310.3,AT1G55490.2,AT1G62750.1,AT1G63000.1,AT1G65930.1,AT1G67090.1,AT1G68010.2,AT1G68560.1,AT1G71695.1,AT1G72150.1,AT1G72610.1,AT1G78370.1,AT1G78820.1,AT1G78900.2,AT1G79550.2,AT2…
	GO:0022625	CC	cytosolic large ribosomal subunit	37	134	1.17e-24	AT1G02780.1,AT1G14320.1,AT1G18540.1,AT1G32990.1,AT1G33120.1,AT1G57660.1,AT1G67430.1,AT1G69620.1,AT1G70600.1,AT1G74060.1,AT2G01250.1,AT2G18020.1,AT2G27720.2,AT2G34480.1,AT2G36620.1,AT2G42740.1,AT2G44120.2,AT3G04400.1,AT3G05560.3,AT3G07110.2,AT3G09500.1,AT3G09630.1,AT3G18740.1,AT3G24830.1,AT3G25520.1,AT3G49010.3,AT3G49910.1,AT3G53430.1,AT3G55280.1,AT3G62870.1,AT4G15000.1,AT4G17390.1,AT4G27090.1,AT5…
	GO:0071944	CC	cell periphery	163	2954	6.16e-24	AT1G02780.1,AT1G03870.1,AT1G04270.1,AT1G04410.1,AT1G04750.1,AT1G09560.1,AT1G09640.1,AT1G09750.1,AT1G11840.6,AT1G12000.1,AT1G12780.1,AT1G12840.1,AT1G15690.1,AT1G16920.1,AT1G18540.1,AT1G19570.1,AT1G20010.1,AT1G20200.1,AT1G22300.1,AT1G22530.1,AT1G29670.1,AT1G30360.1,AT1G30720.1,AT1G33120.1,AT1G34430.1,AT1G35720.1,AT1G48830.1,AT1G53210.1,AT1G53240.1,AT1G55490.2,AT1G56330.1,AT1G58684.1,AT1G63000.1,AT1…
	GO:0044437	CC	vacuolar part	64	539	7.84e-24	AT1G04270.1,AT1G04410.1,AT1G12840.1,AT1G14320.1,AT1G15690.1,AT1G16920.1,AT1G20010.1,AT1G21720.1,AT1G30360.1,AT1G33120.1,AT1G35720.1,AT1G51980.1,AT1G53210.1,AT1G54010.1,AT1G62660.1,AT1G69620.1,AT1G78380.1,AT1G78900.2,AT1G79550.2,AT2G01250.1,AT2G04030.1,AT2G05710.1,AT2G18020.1,AT2G31610.1,AT2G32810.1,AT2G34480.1,AT2G36160.1,AT2G37270.2,AT2G47730.1,AT3G01280.1,AT3G04120.1,AT3G04920.1,AT3G12580.1,AT3…
	GO:0005774	CC	vacuolar membrane	63	536	2.97e-23	AT1G04270.1,AT1G04410.1,AT1G12840.1,AT1G14320.1,AT1G15690.1,AT1G16920.1,AT1G20010.1,AT1G21720.1,AT1G30360.1,AT1G33120.1,AT1G35720.1,AT1G51980.1,AT1G53210.1,AT1G54010.1,AT1G69620.1,AT1G78380.1,AT1G78900.2,AT1G79550.2,AT2G01250.1,AT2G04030.1,AT2G05710.1,AT2G18020.1,AT2G31610.1,AT2G32810.1,AT2G34480.1,AT2G36160.1,AT2G37270.2,AT2G47730.1,AT3G01280.1,AT3G04120.1,AT3G04920.1,AT3G12580.1,AT3G14067.1,AT3…
	GO:0044436	CC	thylakoid part	53	385	2.08e-22	AT1G03130.1,AT1G03630.1,AT1G06680.1,AT1G06690.1,AT1G07320.1,AT1G08550.1,AT1G20340.1,AT1G31330.1,AT1G32060.1,AT1G42970.1,AT1G55480.1,AT1G61520.1,AT1G67090.1,AT1G67700.2,AT1G73060.1,AT1G76450.1,AT2G20260.1,AT2G21330.1,AT2G36250.2,AT2G43560.1,AT2G45770.2,AT2G47940.1,AT3G10060.1,AT3G15360.1,AT3G15520.1,AT3G25770.1,AT3G26060.2,AT3G26650.1,AT3G27850.1,AT3G27925.1,AT3G45140.1,AT3G52150.1,AT3G55330.1,AT3…
	GO:0022627	CC	cytosolic small ribosomal subunit	29	89	3.89e-21	AT1G04270.1,AT1G48830.1,AT1G58684.1,AT1G79850.1,AT2G31610.1,AT2G36160.1,AT2G37270.2,AT2G41840.1,AT3G02560.2,AT3G04840.1,AT3G04920.1,AT3G10610.1,AT3G11940.1,AT3G48930.1,AT3G60770.1,AT3G62250.1,AT4G25740.1,AT4G31700.1,AT4G34670.1,AT5G07090.1,AT5G15200.1,AT5G16130.1,AT5G18380.1,AT5G20290.1,AT5G23740.1,AT5G41520.1,AT5G61170.1,ATCG00770.1,ATCG00800.1
	GO:0042651	CC	thylakoid membrane	48	361	9.02e-20	AT1G03130.1,AT1G03630.1,AT1G06680.1,AT1G06690.1,AT1G07320.1,AT1G08550.1,AT1G20340.1,AT1G31330.1,AT1G32060.1,AT1G42970.1,AT1G55480.1,AT1G61520.1,AT1G67090.1,AT1G67700.2,AT1G73060.1,AT1G76450.1,AT2G20260.1,AT2G36250.2,AT2G45770.2,AT2G47940.1,AT3G10060.1,AT3G15360.1,AT3G15520.1,AT3G25770.1,AT3G26650.1,AT3G27850.1,AT3G27925.1,AT3G45140.1,AT3G52150.1,AT3G55330.1,AT3G56940.1,AT3G63540.1,AT4G01800.2,AT4…
	GO:0009535	CC	chloroplast thylakoid membrane	46	347	6.24e-19	AT1G03130.1,AT1G03630.1,AT1G06680.1,AT1G06690.1,AT1G07320.1,AT1G08550.1,AT1G20340.1,AT1G31330.1,AT1G32060.1,AT1G42970.1,AT1G55480.1,AT1G61520.1,AT1G67090.1,AT1G67700.2,AT1G73060.1,AT1G76450.1,AT2G20260.1,AT2G36250.2,AT2G45770.2,AT2G47940.1,AT3G10060.1,AT3G15360.1,AT3G15520.1,AT3G25770.1,AT3G26650.1,AT3G27850.1,AT3G27925.1,AT3G45140.1,AT3G52150.1,AT3G56940.1,AT4G01800.2,AT4G03280.1,AT4G03520.1,AT4…
	GO:0098805	CC	whole membrane	70	835	2.79e-18	AT1G04270.1,AT1G04410.1,AT1G04750.1,AT1G12840.1,AT1G14320.1,AT1G15690.1,AT1G16920.1,AT1G20010.1,AT1G21720.1,AT1G30360.1,AT1G33120.1,AT1G35720.1,AT1G51980.1,AT1G52360.2,AT1G53210.1,AT1G54010.1,AT1G69620.1,AT1G78380.1,AT1G78900.2,AT1G79550.2,AT2G01250.1,AT2G04030.1,AT2G05710.1,AT2G18020.1,AT2G31610.1,AT2G32810.1,AT2G34480.1,AT2G36160.1,AT2G37270.2,AT2G47730.1,AT3G01280.1,AT3G04120.1,AT3G04920.1,AT3…
	GO:0005739	CC	mitochondrion	84	1163	3.45e-18	AT1G03090.2,AT1G15690.1,AT1G19570.1,AT1G22300.1,AT1G24180.1,AT1G29880.1,AT1G32470.1,AT1G35720.1,AT1G48520.1,AT1G50200.1,AT1G51980.1,AT1G53240.1,AT1G55490.2,AT1G62750.1,AT1G63940.2,AT1G73260.1,AT1G74260.1,AT2G04030.1,AT2G05710.1,AT2G14170.1,AT2G15620.1,AT2G21870.1,AT2G25840.2,AT2G28000.1,AT2G30970.1,AT2G31170.1,AT2G36460.1,AT2G43750.1,AT3G01280.1,AT3G01910.1,AT3G04120.1,AT3G06050.1,AT3G06850.1,AT3…
	GO:0031977	CC	thylakoid lumen	19	70	6.7e-13	AT1G06680.1,AT1G08550.1,AT1G20340.1,AT1G67090.1,AT1G76450.1,AT2G21330.1,AT2G43560.1,AT3G10060.1,AT3G15520.1,AT3G26060.2,AT3G27925.1,AT3G55330.1,AT3G63540.1,AT4G11010.1,AT4G21280.2,AT5G13120.1,AT5G13410.1,AT5G23120.1,AT5G53490.3
	GO:0070013	CC	intracellular organelle lumen	66	984	6.75e-13	AT1G02780.1,AT1G03090.2,AT1G07370.1,AT1G14320.1,AT1G24180.1,AT1G33120.1,AT1G52740.1,AT1G53240.1,AT1G54690.1,AT1G62660.1,AT1G67430.1,AT1G74060.1,AT2G16950.1,AT2G18020.1,AT2G19940.2,AT2G21870.1,AT2G30970.1,AT2G41840.1,AT2G42740.1,AT3G04400.1,AT3G04920.1,AT3G05560.3,AT3G06050.1,AT3G06850.1,AT3G06860.1,AT3G09200.1,AT3G09260.1,AT3G09500.1,AT3G09630.1,AT3G09840.1,AT3G16950.2,AT3G19170.1,AT3G23990.1,AT3…
	GO:0010319	CC	stromule	15	35	1.07e-12	AT1G09340.1,AT1G23740.1,AT1G32060.1,AT1G42970.1,AT1G55490.2,AT1G63940.2,AT2G47730.1,AT3G11630.1,AT3G25770.1,AT3G26650.1,AT3G47520.1,AT4G35090.1,AT5G04590.1,AT5G06290.1,AT5G51820.1
	GO:0005730	CC	nucleolus	40	406	1.12e-12	AT1G02780.1,AT1G07370.1,AT1G14320.1,AT1G33120.1,AT1G54690.1,AT1G67430.1,AT1G74060.1,AT2G18020.1,AT2G19940.2,AT2G21870.1,AT2G41840.1,AT2G42740.1,AT3G04400.1,AT3G04920.1,AT3G05560.3,AT3G06860.1,AT3G09200.1,AT3G09500.1,AT3G09630.1,AT3G09840.1,AT3G16950.2,AT3G25520.1,AT3G49010.3,AT3G49910.1,AT3G51800.2,AT3G52930.1,AT3G58500.1,AT3G60770.1,AT4G17390.1,AT4G20360.1,AT4G27090.1,AT4G31700.1,AT4G34670.1,AT4…
	GO:0005886	CC	plasma membrane	114	2406	5.39e-12	AT1G02780.1,AT1G03870.1,AT1G04270.1,AT1G04410.1,AT1G04750.1,AT1G09640.1,AT1G11840.6,AT1G12780.1,AT1G12840.1,AT1G15690.1,AT1G16920.1,AT1G18540.1,AT1G19570.1,AT1G20010.1,AT1G20200.1,AT1G22300.1,AT1G22530.1,AT1G30360.1,AT1G33120.1,AT1G34430.1,AT1G35720.1,AT1G48830.1,AT1G53210.1,AT1G55490.2,AT1G56330.1,AT1G63000.1,AT1G65590.1,AT1G65930.1,AT1G70310.1,AT1G72150.1,AT1G72160.1,AT1G75280.1,AT1G75950.1,AT1…
	GO:0098588	CC	bounding membrane of organelle	71	1178	8.54e-12	AT1G04270.1,AT1G04410.1,AT1G04750.1,AT1G12840.1,AT1G14320.1,AT1G15690.1,AT1G16920.1,AT1G20010.1,AT1G21720.1,AT1G30360.1,AT1G33120.1,AT1G35720.1,AT1G51980.1,AT1G52360.2,AT1G53210.1,AT1G54010.1,AT1G69620.1,AT1G78380.1,AT1G78900.2,AT1G79550.2,AT2G01250.1,AT2G04030.1,AT2G05710.1,AT2G18020.1,AT2G31610.1,AT2G32810.1,AT2G34480.1,AT2G36160.1,AT2G37270.2,AT2G47730.1,AT3G01280.1,AT3G04120.1,AT3G04920.1,AT3…
	GO:0009505	CC	plant-type cell wall	29	234	1.47e-11	AT1G09750.1,AT1G65590.1,AT1G68560.1,AT1G71695.1,AT2G16430.2,AT2G32810.1,AT2G38380.1,AT3G10740.1,AT3G13750.1,AT3G14067.1,AT3G18080.1,AT3G21770.1,AT3G26720.1,AT3G49120.1,AT3G52960.1,AT3G55260.1,AT3G56310.1,AT4G12420.2,AT4G19410.2,AT4G30270.1,AT5G08380.1,AT5G17820.1,AT5G20630.1,AT5G26000.1,AT5G49360.1,AT5G63810.1,AT5G64100.1,AT5G64120.1,AT5G64260.1
	GO:0031984	CC	organelle subcompartment	73	1306	1.12e-10	AT1G03130.1,AT1G03630.1,AT1G06680.1,AT1G06690.1,AT1G07320.1,AT1G08550.1,AT1G12410.1,AT1G20340.1,AT1G29670.1,AT1G29880.1,AT1G31330.1,AT1G32060.1,AT1G42970.1,AT1G52360.2,AT1G55480.1,AT1G61520.1,AT1G67090.1,AT1G67700.2,AT1G67730.1,AT1G73060.1,AT1G76450.1,AT1G79850.1,AT2G20260.1,AT2G21330.1,AT2G29960.1,AT2G36250.2,AT2G42130.4,AT2G43560.1,AT2G43750.1,AT2G43790.1,AT2G45770.2,AT2G47940.1,AT3G10060.1,AT3…
	GO:0005777	CC	peroxisome	24	189	6.76e-10	AT1G09340.1,AT1G11840.6,AT1G19570.1,AT1G23310.1,AT1G68010.2,AT2G13360.1,AT2G21660.1,AT2G22780.1,AT2G31810.1,AT2G42790.1,AT3G01910.1,AT3G06860.1,AT3G09260.1,AT3G14210.1,AT3G14420.1,AT3G51840.1,AT3G52880.2,AT4G09320.1,AT4G33650.2,AT4G35090.1,AT4G39260.1,AT5G16370.1,AT5G25980.2,AT5G26000.1
	GO:0031090	CC	organelle membrane	94	1985	6.95e-10	AT1G01790.1,AT1G03630.1,AT1G04270.1,AT1G04410.1,AT1G04750.1,AT1G12840.1,AT1G14320.1,AT1G15690.1,AT1G16920.1,AT1G20010.1,AT1G21720.1,AT1G30360.1,AT1G33120.1,AT1G35720.1,AT1G42970.1,AT1G51980.1,AT1G52360.2,AT1G53210.1,AT1G54010.1,AT1G55480.1,AT1G67090.1,AT1G67730.1,AT1G69620.1,AT1G78380.1,AT1G78900.2,AT1G79550.2,AT2G01250.1,AT2G04030.1,AT2G05710.1,AT2G16950.1,AT2G18020.1,AT2G21870.1,AT2G31610.1,AT2…
	GO:0000313	CC	organellar ribosome	9	23	1.19e-07	AT1G07320.1,AT1G74970.1,AT1G79850.1,AT3G25920.1,AT3G27850.1,AT3G44890.1,ATCG00160.1,ATCG00750.1,ATCG00780.1
	GO:0009543	CC	chloroplast thylakoid lumen	11	46	2.41e-07	AT1G06680.1,AT1G76450.1,AT2G43560.1,AT3G10060.1,AT3G15520.1,AT3G26060.2,AT3G55330.1,AT3G63540.1,AT4G11010.1,AT5G13410.1,AT5G53490.3
	GO:0005759	CC	mitochondrial matrix	15	102	3.08e-07	AT1G03090.2,AT1G24180.1,AT1G53240.1,AT2G30970.1,AT3G06050.1,AT3G06850.1,AT3G19170.1,AT3G23990.1,AT3G58140.1,AT5G04140.2,AT5G08300.1,AT5G20720.3,ATCG00160.1,ATCG00750.1,ATCG00780.1
	GO:0031981	CC	nuclear lumen	46	813	4.22e-07	AT1G02780.1,AT1G07370.1,AT1G14320.1,AT1G33120.1,AT1G52740.1,AT1G54690.1,AT1G67430.1,AT1G74060.1,AT2G16950.1,AT2G18020.1,AT2G19940.2,AT2G21870.1,AT2G41840.1,AT2G42740.1,AT3G04400.1,AT3G04920.1,AT3G05560.3,AT3G06860.1,AT3G09200.1,AT3G09500.1,AT3G09630.1,AT3G09840.1,AT3G16950.2,AT3G25520.1,AT3G49010.3,AT3G49910.1,AT3G51800.2,AT3G52930.1,AT3G58500.1,AT3G60770.1,AT4G17390.1,AT4G20360.1,AT4G27090.1,AT4…
	GO:0009547	CC	plastid ribosome	6	9	2.3e-06	AT1G07320.1,AT1G74970.1,AT1G79850.1,AT3G25920.1,AT3G27850.1,AT3G44890.1
	GO:0000502	CC	proteasome complex	11	60	2.35e-06	AT1G13060.2,AT1G20200.1,AT1G21720.1,AT1G29150.1,AT1G56450.1,AT2G20580.1,AT3G57290.1,AT3G60820.1,AT4G29040.1,AT4G31300.2,AT5G09900.3
	GO:0010287	CC	plastoglobule	11	76	1.78e-05	AT1G06690.1,AT1G09340.1,AT1G12410.1,AT1G31330.1,AT1G61520.1,AT2G20260.1,AT2G21330.1,AT2G42130.4,AT4G19170.1,AT4G38970.1,AT4G39730.1
	GO:0044429	CC	mitochondrial part	26	416	4.81e-05	AT1G03090.2,AT1G24180.1,AT1G51980.1,AT1G53240.1,AT2G21870.1,AT2G30970.1,AT3G01280.1,AT3G04120.1,AT3G06050.1,AT3G06850.1,AT3G19170.1,AT3G23990.1,AT3G52930.1,AT3G58140.1,AT4G02580.1,AT4G11010.1,AT5G04140.2,AT5G08300.1,AT5G20720.3,AT5G26780.3,AT5G51970.1,AT5G67500.2,ATCG00160.1,ATCG00750.1,ATCG00780.1,ATMG00070.1
	GO:0009521	CC	photosystem	11	87	5.54e-05	AT1G03130.1,AT1G06680.1,AT1G31330.1,AT1G55480.1,AT1G61520.1,AT1G76450.1,AT2G20260.1,AT3G55330.1,AT3G63540.1,AT4G21280.2,AT5G23120.1
	GO:0044428	CC	nuclear part	47	1030	7.4e-05	AT1G02780.1,AT1G07370.1,AT1G14320.1,AT1G33120.1,AT1G52740.1,AT1G54690.1,AT1G67430.1,AT1G74060.1,AT2G16950.1,AT2G18020.1,AT2G19940.2,AT2G21870.1,AT2G41840.1,AT2G42740.1,AT3G04400.1,AT3G04920.1,AT3G05560.3,AT3G06860.1,AT3G09200.1,AT3G09500.1,AT3G09630.1,AT3G09840.1,AT3G16950.2,AT3G25520.1,AT3G49010.3,AT3G49910.1,AT3G51800.2,AT3G52930.1,AT3G58500.1,AT3G60770.1,AT4G17390.1,AT4G20360.1,AT4G27090.1,AT4…
	GO:0000315	CC	organellar large ribosomal subunit	5	11	7.75e-05	AT1G07320.1,AT3G25920.1,AT3G27850.1,AT3G44890.1,ATCG00780.1
	GO:0019774	CC	proteasome core complex, beta-subunit complex	5	11	7.75e-05	AT1G13060.2,AT1G21720.1,AT1G56450.1,AT3G60820.1,AT4G31300.2
	GO:0000311	CC	plastid large ribosomal subunit	4	6	0.00018	AT1G07320.1,AT3G25920.1,AT3G27850.1,AT3G44890.1
	GO:0005794	CC	Golgi apparatus	39	868	0.00048	AT1G12840.1,AT1G15690.1,AT1G22530.1,AT1G29880.1,AT1G47128.1,AT1G52360.2,AT1G56330.1,AT1G72150.1,AT1G78900.2,AT2G16600.1,AT2G29960.1,AT2G43750.1,AT2G43790.1,AT3G09840.1,AT3G12580.1,AT3G16640.1,AT3G18820.1,AT3G22200.2,AT3G26520.1,AT3G42050.1,AT3G43300.1,AT3G49120.1,AT3G56070.1,AT3G62250.1,AT3G63520.1,AT4G17530.1,AT4G20890.1,AT4G30270.1,AT4G34450.1,AT4G34870.1,AT4G39260.1,AT5G05010.1,AT5G13850.1,AT5…
	GO:0098796	CC	membrane protein complex	25	469	0.00071	AT1G03130.1,AT1G04750.1,AT1G06680.1,AT1G12840.1,AT1G31330.1,AT1G51980.1,AT1G52360.2,AT1G55480.1,AT1G61520.1,AT1G76450.1,AT1G78900.2,AT2G20260.1,AT2G21870.1,AT3G01280.1,AT3G42050.1,AT3G55330.1,AT3G55360.1,AT3G63540.1,AT4G02580.1,AT4G21280.2,AT4G34450.1,AT5G05010.1,AT5G23120.1,AT5G26780.3,AT5G67500.2
	GO:0019898	CC	extrinsic component of membrane	8	64	0.0008	AT1G06680.1,AT1G55480.1,AT1G56330.1,AT1G76180.1,AT1G76450.1,AT3G55330.1,AT3G63540.1,AT4G21280.2
	GO:0009654	CC	photosystem II oxygen evolving complex	5	22	0.0011	AT1G06680.1,AT1G76450.1,AT3G55330.1,AT3G63540.1,AT4G21280.2
	GO:1902494	CC	catalytic complex	31	665	0.0012	AT1G06680.1,AT1G09340.1,AT1G13060.2,AT1G20200.1,AT1G21720.1,AT1G29150.1,AT1G29900.1,AT1G32470.1,AT1G51980.1,AT1G56450.1,AT1G76450.1,AT2G20580.1,AT2G31810.1,AT2G38040.1,AT3G18060.1,AT3G55330.1,AT3G55360.1,AT3G57290.1,AT3G58500.1,AT3G60820.1,AT3G63540.1,AT4G02580.1,AT4G18480.1,AT4G21280.2,AT4G29040.1,AT4G31300.2,AT4G39280.2,AT5G09900.3,AT5G13630.1,AT5G13780.1,AT5G26780.3
	GO:0000314	CC	organellar small ribosomal subunit	4	12	0.0013	AT1G74970.1,AT1G79850.1,ATCG00160.1,ATCG00750.1

## Sheet: Table S16
	Supplementary Table S16. Relative abundance of proteins involved in specific functions in amiR and control proteomes showed in Fig. 6. Selected GO terms from Table S15 are shown. The table listed the main accession numbers of proteins involved in one GO and their relative LFQ (rLFQ) extracted from Table S3 (relative to the total proteome). Total rLFQ was calculated by summing up all rLFQ in one G…
				rLFQ																			Average rLFQ						SD rLFQ						t-test P-value
	GO ID	Term description	Main Accession	EV1	EV2	EV3	amiR23.5-1	amiR23.5-2	amiR23.5-3	amiR23.6-1	amiR23.6-2	amiR23.6-3	amiR26.5-1	amiR26.5-2	amiR26.5-3	amiRD-1	amiRD-2	amiRD-3	amiRT-1	amiRT-2	amiRT-3		EV	amiR23.5	amiR23.6	amiR26.5	amiRD	amiRT	EV	amiR23.5	amiR23.6	amiR26.5	amiRD	amiRT	amiR23.5	amiR23.6	amiR26.5	amiRD	amiRT
			AT1G29880.1	0.0478263	0.0522396	0.0587797	0.0486256	0.0354143	0.0450516	0.0477992	0.0393514	0.0468481	0.0493861	0.0464758	0.045166	0.0407055	0.0346013	0.0370813	0.0477783	0.0518355	0.0509054		0.0529485	0.0430305	0.0446662	0.0470093	0.0374627	0.0501731	0.00551102	0.00683359	0.00462729	0.00216006	0.00306996	0.00212543
			AT1G48520.1	0.0052486	0.00372792	0.00495384	0	0.00509281	0.00436084	0.0057006	0.00505371	0.00407618	0.00544991	0.00437265	0	0	0	0	0.005134	0.00532754	0.00425585		0.00464345	0.00315122	0.0049435	0.00327419	0	0.0049058	0.000806454	0.00275347	0.000817797	0.00288623	0	0.00057113
			AT1G50200.1	0.0368714	0.0366203	0.0391637	0.0329531	0.031831	0.0327928	0.0381712	0.0312664	0.0435475	0.0311343	0.0334865	0.0298542	0.031152	0.0267664	0.0306969	0.0320818	0.0439432	0.0315648		0.0375518	0.0325257	0.0376617	0.0314917	0.0295384	0.0358633	0.00140159	0.000606887	0.00615639	0.0018423	0.00241139	0.00700221
			AT2G25840.2	0.00633451	0.00821848	0.00703888	0.00777339	0.00428045	0	0.00609664	0.00454205	0.00585196	0.00523298	0.00500721	0.00537574	0	0.00580161	0.00625028	0.00460782	0.0069243	0		0.00719729	0.00401795	0.00549688	0.00520531	0.00401729	0.00384404	0.000951924	0.00389334	0.000835912	0.000185819	0.0034863	0.00352477
			AT2G31170.1	0.00363469	0.0036363	0.00293864	0	0	0.00253943	0.00289691	0	0	0	0	0	0	0	0	0	0	0		0.00340321	0.000846478	0.000965636	0	0	0	0.000402333	0.00146614	0.00167253	0	0	0
			AT3G58140.1	0.0281728	0.0233358	0.0282572	0.0243685	0.0265394	0.0266656	0.030314	0.0195371	0.0304194	0.0296351	0.0249265	0.0265008	0.019635	0.0186778	0.019756	0.0236863	0.0343698	0.0228662		0.0265886	0.0258578	0.0267568	0.0270208	0.0193563	0.0269741	0.00281734	0.00129134	0.00625272	0.00239698	0.000590671	0.00641795
			AT4G17300.1	0.0088903	0.009308	0.00967423	0.00731341	0.00631228	0.00606668	0.00922542	0.00793727	0.00817784	0.00751219	0.00560886	0.00724238	0.00593338	0.00672882	0.00460857	0.00557118	0.00794292	0.00777718		0.00929084	0.00656412	0.00844684	0.00678781	0.00575692	0.00709709	0.000392246	0.000660418	0.000684912	0.00102988	0.00107108	0.00132407
			AT4G26300.1	0.0286692	0.02808	0.0304917	0.0305488	0.0259734	0.0277671	0.0298988	0.033983	0.0325711	0.0279492	0.0240057	0.0234654	0.0246097	0.0223554	0.0256115	0.0271219	0.0366888	0.0268388		0.0290803	0.0280964	0.032151	0.0251401	0.0241922	0.0302165	0.00125732	0.00230542	0.00207429	0.00244767	0.0016677	0.00560701
			AT5G22800.1	0.01851	0.0198143	0.0214461	0.0179417	0.0168568	0.0169734	0.0202523	0.019755	0.0226858	0.0218678	0.0178556	0.0209092	0.0141591	0.0163187	0.0145276	0.0177738	0.0175996	0.0180653		0.0199235	0.0172573	0.0208977	0.0202109	0.0150018	0.0178129	0.00147112	0.000595543	0.00156841	0.00209524	0.00115527	0.000235285
			AT5G26710.1	0.00470643	0.00446318	0.00458985	0.00632885	0.00511581	0.00421376	0.00494207	0.00511645	0.00408099	0.00418647	0.00452936	0	0.00383587	0.00320129	0.00407223	0.00473736	0.0067818	0.00389614		0.00458648	0.00521947	0.00471317	0.00290528	0.00370313	0.00513844	0.000121659	0.00106135	0.000554381	0.00252188	0.000450389	0.00148405
			AT5G52520.1	0.00836596	0.00909184	0.00854954	0.00986927	0.00766434	0.00644646	0.00957926	0.00892803	0.00752306	0.00794327	0.00589179	0	0.00569839	0.00637424	0.00587553	0.00708017	0.00890101	0.00795602		0.00866911	0.00799336	0.00867678	0.00461169	0.00598272	0.00797907	0.00037742	0.00173497	0.00105087	0.00412346	0.000350443	0.00091064
			AT1G01090.1	0.0262698	0.0276225	0.0253365	0.0241097	0.0233939	0.0236933	0.0284413	0.0258742	0.0247545	0.0218012	0.0201514	0.0197676	0.0236875	0.0169657	0.0232752	0.0247316	0.0281618	0.0229329		0.0264096	0.0237323	0.0263567	0.0205734	0.0213095	0.0252754	0.00114938	0.000359502	0.00189014	0.00108047	0.00376742	0.00265655
			AT1G24180.1	0.00447452	0.00472748	0.00455309	0.0076478	0.00563362	0.00502529	0.00534991	0.00666379	0.00599109	0.00456189	0.00467935	0	0.00499628	0.00310319	0.00567697	0.00547737	0.00615974	0.00472216		0.00458503	0.00610223	0.0060016	0.00308041	0.00459214	0.00545309	0.000129471	0.00137262	0.000657003	0.00266836	0.00133363	0.000719098
			AT1G29900.1	0.033615	0.0389911	0.0394662	0.0320832	0.0300327	0.0305142	0.0351028	0.0324005	0.0368507	0.0307099	0.0310669	0.022109	0.0277353	0.0249861	0.0276598	0.0302903	0.0724679	0.0359881		0.0373574	0.0308767	0.0347846	0.027962	0.0267937	0.0462487	0.00324975	0.00107222	0.0022421	0.00507192	0.00156594	0.0228844
			AT2G38040.1	0.0218511	0.0221659	0.0236857	0.0215489	0.0209614	0.0188685	0.0247218	0.0218588	0.0243309	0.0210673	0.0182675	0.0182936	0.0195833	0.0177796	0.0177386	0.0195133	0.0224177	0.0216418		0.0225676	0.0204596	0.0236372	0.0192095	0.0183672	0.0211909	0.000981067	0.00140891	0.00155248	0.00160899	0.00105341	0.00150381
			AT3G12290.1	0.0173148	0.0177565	0.0189371	0.0199601	0.0148456	0.014806	0.0211504	0.0174571	0.0195192	0.0144634	0.0148481	0.0121053	0.0156387	0.0147624	0.0141303	0.018141	0.0207533	0.0120482		0.0180028	0.0165372	0.0193756	0.0138056	0.0148438	0.0169808	0.000838764	0.00296435	0.00185084	0.00148502	0.000757516	0.00446701
			AT3G16950.2	0.00691453	0.00680253	0.00634644	0.00603329	0.00410864	0.00517159	0.00638911	0.00615024	0.0054491	0.00582894	0.0045115	0.00571623	0.00447024	0	0	0.00578166	0.00667408	0.00388347		0.00668783	0.0051045	0.00599615	0.00535222	0.00149008	0.0054464	0.000300916	0.000964074	0.000488578	0.000730266	0.0025809	0.00142519
			AT3G25860.1	0.045118	0.0471103	0.0480394	0.0461367	0.0371776	0.0411724	0.0513472	0.0503473	0.044651	0.0417943	0.0378496	0.0404667	0.0381485	0.0369103	0.0397896	0.0443046	0.0439097	0.0388232		0.0467559	0.0414956	0.0487818	0.0400369	0.0382828	0.0423458	0.00149259	0.0044883	0.0036122	0.00200715	0.00144433	0.00305709
			AT3G47340.1	0.00758859	0.008046	0.0102351	0	0	0	0.00647829	0	0.00939843	0	0	0	0	0	0	0	0	0		0.00862321	0	0.00529224	0	0	0	0.0014145	0	0.00481016	0	0	0
			AT4G00620.1	0.00483807	0.00451108	0.00442123	0	0.00335395	0.00385627	0.00463097	0	0.00369793	0.00391804	0	0	0	0	0.00322192	0	0.00643201	0.00359962		0.00459012	0.00240341	0.0027763	0.00130601	0.00107397	0.00334388	0.000219377	0.00209651	0.00244919	0.00226208	0.00186018	0.00322362
			AT4G13930.1	0.149337	0.153019	0.158996	0.206249	0.140037	0.133159	0.154999	0.200067	0.157392	0.135715	0.130256	0.118954	0.151005	0.137917	0.161313	0.176043	0.154544	0.15112		0.153784	0.159815	0.170819	0.128308	0.150078	0.160569	0.00487449	0.0403599	0.0253577	0.00854824	0.0117257	0.01351
			AT4G24830.1	0.0306695	0.027445	0.0295389	0.0296394	0.0250521	0.0251643	0.0327998	0.0273855	0.0300401	0.0249632	0.023713	0.01935	0.0241366	0.0224719	0.0253853	0.0258516	0.037201	0.0244887		0.0292178	0.0266186	0.0300752	0.0226754	0.023998	0.0291805	0.00163605	0.00261667	0.00270729	0.00294694	0.00146161	0.00697934
			AT5G26780.3	0	0	0.00302796	0.00422879	0.00421684	0.00332973	0.00423633	0.00385209	0	0.00443008	0.00289148	0	0.00330089	0	0.00447293	0.00412926	0.0038015	0		0.00100932	0.00392512	0.00269614	0.00244052	0.00259127	0.00264359	0.00174819	0.000515654	0.00234282	0.00224921	0.00231936	0.00229527
			AT5G35360.3	0.120353	0.129237	0.128609	0.116513	0.105176	0.107942	0.129258	0.121553	0.126012	0.106214	0.0926556	0.0980785	0.0957004	0.0976233	0.104635	0.105931	0.109165	0.094533		0.126066	0.109877	0.125608	0.0989828	0.0993195	0.10321	0.00495753	0.00591094	0.00386854	0.00682439	0.00470257	0.00768633
			AT1G02780.1	0	0	0.00533411	0	0.00937008	0.00766618	0.00387371	0.0108961	0.00384403	0.00702663	0.00931533	0.00793409	0.00929886	0.00740887	0.00905629	0.0115201	0.0152039	0.00936803		0.00177804	0.00567875	0.00620462	0.00809202	0.008588	0.0120307	0.00307965	0.00499119	0.00406299	0.00115249	0.00102834	0.00295124
			AT1G04270.1	0	0	0	0	0.0196896	0.0131857	0	0	0	0.0110957	0.0113996	0.0108368	0.0112875	0.00845177	0.0198521	0.0131072	0.0147033	0.0110421		0	0.0109584	0	0.0111107	0.0131971	0.0129509	0	0.010032	0	0.000281689	0.00593523	0.00183559
			AT1G05190.1	0	0	0	0	0.0679246	0.0596234	0	0	0	0.0708273	0.0700448	0.0711388	0.0685295	0.0689058	0.0640408	0.0672184	0.0732049	0.0841941		0	0.042516	0	0.0706703	0.0671587	0.0748725	0	0.0370531	0	0.000563617	0.0027067	0.00860981
			AT1G07320.1	0.0643082	0.0430658	0.0341697	0.0265574	0.0807484	0.0635362	0.0635674	0.0604991	0.0512265	0.0826494	0.0761993	0.0685395	0.065094	0.0584387	0.0691578	0.0783838	0.09042	0.0639355		0.0471813	0.0569473	0.058431	0.0757961	0.0642302	0.0775798	0.015485	0.0276898	0.00642509	0.0070636	0.00541149	0.0132605
			AT1G09340.1	0.894496	0.875202	0.927335	0.807234	0.756954	0.709868	0.849703	0.599469	0.919381	0.848713	0.811871	0.568755	0.645581	0.702207	0.588917	0.640335	0.742923	0.804833		0.899011	0.758019	0.789518	0.743113	0.645568	0.729364	0.0263582	0.048692	0.168234	0.152118	0.0566452	0.0830831
			AT1G09640.1	0.0380317	0.0464263	0.0428863	0.0556436	0.03276	0.0300878	0.0437622	0.0533695	0.0416118	0.034063	0.0316362	0.0324684	0.0355445	0.0330059	0.0400525	0.0413778	0.0495519	0.0365765		0.0424481	0.0394971	0.0462478	0.0327225	0.036201	0.0425021	0.00421442	0.0140469	0.00626055	0.00123317	0.00356886	0.00656036
			AT1G14320.1	0.00716532	0.00589206	0.00424289	0	0.0360209	0.0232524	0	0.00739752	0	0.0277349	0.0305374	0.0315018	0.0288651	0.0268743	0.0444441	0.0363777	0.0614342	0.0387103		0.00576676	0.0197578	0.00246584	0.0299247	0.0333945	0.0455074	0.00146524	0.0182629	0.00427096	0.00195676	0.00962089	0.0138422
			AT1G17220.1	0.0143754	0.0132827	0.0144495	0.0112663	0.0118965	0.0119954	0.0129198	0.0117309	0.0141029	0.0151856	0.0128822	0.0118973	0.0110017	0.0112656	0.0129226	0.0145282	0.0168885	0.0138033		0.0140359	0.0117194	0.0129179	0.0133217	0.01173	0.0150733	0.00065334	0.000395477	0.001186	0.00168763	0.00104122	0.00161321
			AT1G18540.1	0	0	0	0.00542621	0.00915818	0.011148	0	0.014109	0.00502255	0.00806868	0.00881956	0	0.0080214	0.00668512	0.0109232	0.0138334	0.0119926	0.00864728		0	0.00857745	0.00637718	0.00562941	0.00854323	0.0114911	0	0.00290474	0.00715137	0.00488965	0.00216668	0.00262918
			AT1G26630.1	0	0	0	0	0.0254459	0.00998254	0	0	0	0.0127165	0.0157252	0.00880159	0.0158055	0.0127821	0.0121756	0.0148006	0.0152503	0.0166869		0	0.0118095	0	0.0124144	0.0135877	0.0155793	0	0.012821	0	0.00347168	0.00194443	0.000985248
			AT1G32990.1	0	0	0	0	0.00697775	0.021834	0	0	0	0.00813946	0.00954276	0.0317958	0.0196827	0.0225406	0.00577059	0.00711707	0.0145009	0.0074614		0	0.00960393	0	0.0164927	0.0159979	0.00969312	0	0.0111514	0	0.0132715	0.00897168	0.00416721
			AT1G33120.1	0	0	0	0	0.0844228	0.0636641	0	0	0	0.0752611	0.0873059	0.0710452	0.0880929	0.0793552	0.113278	0.116209	0.128807	0.0977515		0	0.0493623	0	0.0778707	0.0935753	0.114256	0	0.043991	0	0.00843861	0.0176132	0.0156197
			AT1G35680.1	0	0	0	0	0.0231536	0.0206978	0	0	0	0.0222623	0.0205819	0.0252632	0.0198539	0.0219866	0.0206164	0.023823	0.023869	0.0222024		0	0.0146171	0	0.0227025	0.020819	0.0232982	0	0.0127182	0	0.00237146	0.00108067	0.000949206
			AT1G48830.1	0	0.00395471	0	0	0.0158165	0.0145264	0	0.00568966	0	0.0182488	0.0180472	0.0146199	0.0191073	0.0163583	0.0206636	0.0174516	0.0254055	0.0173006		0.00131824	0.0101143	0.00189655	0.016972	0.0187097	0.0200525	0.00228325	0.00878298	0.00328493	0.00203945	0.00218	0.00463642
			AT1G57660.1	0	0	0	0	0.0124456	0.010473	0	0	0	0.0126796	0.00867165	0.0121583	0.0109159	0.00834466	0.0191453	0.011914	0.0154933	0.0121792		0	0.00763954	0	0.0111698	0.0128019	0.0131955	0	0.00668914	0	0.00217913	0.00564195	0.00199435
			AT1G58684.1	0.00482234	0.00505486	0.00395903	0.0053197	0.00561335	0.00455171	0.00659199	0.00867848	0.00393488	0.00552216	0.0046596	0	0.00615711	0.00548257	0.00867113	0.008795	0.0114507	0.00711245		0.00461207	0.00516158	0.00640178	0.00339392	0.00677027	0.0091194	0.000577381	0.000548198	0.00237751	0.00297069	0.00168039	0.00218726
			AT1G62750.1	0.250563	0.238968	0.239129	0.230903	0.207485	0.220679	0.235179	0.230184	0.232167	0.222526	0.224864	0.216071	0.202497	0.199764	0.213741	0.222288	0.213497	0.235723		0.242887	0.219689	0.23251	0.221154	0.205334	0.223836	0.00664867	0.0117406	0.00251508	0.00455401	0.0074079	0.0111936
			AT1G67430.1	0	0	0	0	0.0254142	0.0177446	0	0.00358045	0	0.0182792	0.0195678	0.0209251	0.0292153	0.0188495	0.0410787	0.033135	0.0474018	0.0246608		0	0.0143863	0.00119348	0.0195907	0.0297145	0.0350659	0	0.0130357	0.00206718	0.0013231	0.011123	0.0114928
			AT1G69620.1	0	0	0	0	0.016303	0.018502	0	0	0	0.0166891	0.00873318	0.042361	0.0200545	0.0185167	0.0223658	0.0253776	0.0305261	0.0189266		0	0.0116016	0	0.0225944	0.0203123	0.0249434	0	0.0101073	0	0.0175745	0.00193745	0.00581188
			AT1G70600.1	0	0.00392413	0	0	0.0228871	0.0130965	0	0	0	0.00737137	0.00860877	0.0121836	0.0127053	0.013835	0.0267287	0.0125567	0.0177626	0.0197017		0.00130804	0.0119945	0	0.0093879	0.0177563	0.0166736	0.0022656	0.0114833	0	0.00249892	0.00779083	0.00369487
			AT1G74060.1	0.0347787	0.024692	0.0206182	0.0260958	0.0575387	0.0374036	0.0340767	0.0620235	0.0259726	0.0462549	0.0478056	0.0396614	0.0493526	0.0384538	0.0630323	0.0810805	0.0883078	0.0436632		0.0266963	0.040346	0.0406909	0.0445739	0.0502796	0.0710172	0.00728991	0.0159267	0.0189137	0.00432445	0.0123155	0.0239633
			AT1G74970.1	0	0	0	0	0.03281	0.0275257	0	0	0	0.0281299	0.03181	0.0374129	0.0336784	0.0317603	0.0283607	0.0308198	0.0298316	0.0358337		0	0.0201119	0	0.0324509	0.0312665	0.0321617	0	0.0176167	0	0.00467457	0.00269306	0.00321823
			AT1G78630.1	0	0	0	0	0.0323269	0.0330988	0	0	0	0.0299718	0.0377265	0.0460958	0.0350697	0.0425903	0.034433	0.0339463	0.0422234	0.0367544		0	0.0218086	0	0.0379314	0.0373643	0.0376414	0	0.0188907	0	0.00806397	0.004537	0.00420919
			AT1G79850.1	0	0	0	0	0.0126526	0.0115467	0	0	0	0.017188	0.0144331	0.0218334	0.0181155	0.0180016	0.0202061	0.0147177	0.0147166	0.0159916		0	0.00806643	0	0.0178182	0.0187744	0.015142	0	0.00700758	0	0.00374018	0.0012412	0.000735829
			AT2G01250.1	0.0625367	0	0	0	0.0910484	0.0826479	0.0178421	0.115284	0.0138385	0.0814664	0.0970063	0.0816717	0.113147	0.0926971	0.123933	0.125948	0.14029	0.115116		0.0208456	0.0578988	0.0489881	0.0867148	0.109926	0.127118	0.0361056	0.0503174	0.0574484	0.0089133	0.0158652	0.0126277
			AT2G18020.1	0.0733554	0.0807322	0.0539199	0.0671793	0.0958736	0.0742803	0.0709393	0.118098	0.0682246	0.0786259	0.0873603	0.09052	0.100612	0.0897321	0.135347	0.108255	0.127175	0.100138		0.0693358	0.079111	0.085754	0.0855021	0.108564	0.111856	0.0138507	0.0149447	0.0280437	0.00616092	0.0238245	0.0138735
			AT2G24060.1	0.00699843	0.00459566	0.00684735	0.00590135	0.00793957	0.00672767	0.00777215	0.00577068	0.00896634	0.00823194	0.00870417	0.00787219	0.0059412	0.00592351	0	0.0064468	0.00773429	0.00460674		0.00614715	0.0068562	0.00750306	0.00826943	0.0039549	0.00626261	0.00134575	0.00102517	0.00161473	0.000417257	0.00342506	0.00157189
			AT2G27720.2	0	0	0	0	0.0114849	0.010011	0	0	0	0.00692125	0.00988134	0.0162106	0.0130534	0.00719529	0.0116505	0.0115441	0.0169354	0.0130932		0	0.00716527	0	0.0110044	0.0106331	0.0138576	0	0.00624891	0	0.0047454	0.00305871	0.00277573
			AT2G31610.1	0.109595	0.090076	0.0886499	0.13447	0.143734	0.118349	0.132194	0.1571	0.101506	0.116012	0.114033	0.112327	0.12152	0.0998682	0.14601	0.161376	0.182275	0.11514		0.0961068	0.132185	0.130267	0.114124	0.122466	0.15293	0.0117024	0.012846	0.0278473	0.00184418	0.0230853	0.0343549
			AT2G34480.1	0	0	0	0	0.0441812	0.0330942	0	0	0	0.0355588	0.0392632	0.0433201	0.048183	0.0365134	0.0517619	0.0498521	0.0749974	0.0497404		0	0.0257585	0	0.0393807	0.0454861	0.0581967	0	0.022986	0	0.003882	0.00797401	0.01455
			AT2G36160.1	0	0	0	0	0.0177884	0.0145214	0	0	0	0.0155079	0.01604	0.0286222	0.0247054	0.0164037	0.019095	0.0212986	0.0240467	0.0170553		0	0.0107699	0	0.0200567	0.020068	0.0208002	0	0.00946898	0	0.00742271	0.0042355	0.00352227
			AT2G36620.1	0	0	0	0	0.0195739	0.0107615	0	0	0	0.0122655	0.0112645	0.0137291	0.0119485	0.010785	0.0200276	0.011589	0.0144688	0.0156854		0	0.0101118	0	0.0124197	0.0142537	0.0139144	0	0.00980312	0	0.00123953	0.0050341	0.0021037
			AT2G41840.1	0.0388389	0.0423729	0.034479	0.038815	0.0515057	0.0388356	0.048005	0.0755439	0.0415887	0.0489838	0.0472685	0.0398046	0.0516306	0.0417022	0.0653819	0.0668513	0.0729517	0.0599358		0.0385636	0.0430521	0.0550459	0.0453523	0.0529049	0.0665796	0.00395416	0.00732106	0.0180394	0.00488038	0.0118912	0.00651218
			AT2G42740.1	0	0	0	0	0.0566209	0.0446692	0	0	0	0.0517875	0.0492587	0.0441538	0.0590413	0.0371001	0.0566663	0.0683839	0.0843589	0.052188		0	0.0337633	0	0.0484	0.0509359	0.0683103	0	0.0298443	0	0.00388866	0.0120408	0.0160856
			AT2G43030.1	0.042996	0.006194	0.00897646	0	0.0697133	0.0540307	0.0278849	0.0526165	0.0250028	0.0670485	0.0586235	0.0570741	0.0550493	0.0471555	0.0596736	0.0698498	0.0789118	0.0611358		0.0193888	0.041248	0.0351681	0.0609154	0.0539595	0.0699658	0.0204917	0.0365723	0.0151793	0.00536765	0.00632982	0.00888855
			AT2G44120.2	0.0180964	0	0	0	0.0275783	0.0241359	0	0.034907	0	0.0242285	0.0271204	0.0257601	0.032556	0.0276816	0.0405919	0.0377442	0.0448448	0.0339643		0.00603214	0.0172381	0.0116357	0.025703	0.0336098	0.0388511	0.010448	0.0150275	0.0201535	0.0014468	0.00651937	0.00552407
			AT3G04400.1	0	0	0	0	0.00902084	0.00823522	0	0	0	0.00824394	0.0104028	0.0248774	0.0147829	0.0116597	0.0190857	0.014129	0.0188275	0.0168228		0	0.00575202	0	0.0145081	0.0151761	0.0165931	0	0.00499686	0	0.00904476	0.00372861	0.00235767
			AT3G04840.1	0.0482692	0.0405849	0.0312643	0.0557788	0.0729614	0.0532979	0.0493375	0.0938082	0.0471054	0.0647781	0.0657403	0.0595886	0.0761912	0.0578784	0.0847957	0.0971259	0.109468	0.0645814		0.0400395	0.0606794	0.063417	0.063369	0.0729551	0.0903919	0.00851555	0.0107086	0.0263432	0.00330908	0.0137474	0.0231888
			AT3G04920.1	0	0	0	0	0.00909429	0.00819877	0	0	0	0	0.00889322	0.0148425	0.016035	0.0122266	0.0158875	0.0110969	0.0131052	0.0126314		0	0.00576435	0	0.00791192	0.0147164	0.0122778	0	0.00501212	0	0.00746976	0.00215746	0.00104981
			AT3G07110.2	0	0	0	0	0.00894736	0.00809823	0	0	0	0.00695733	0.00767096	0.00586026	0.0106476	0.00728664	0.0126408	0.0124096	0.0168967	0.00798475		0	0.00568186	0	0.00682951	0.0101917	0.0124303	0	0.00493892	0	0.000912091	0.00270606	0.00445601
			AT3G09500.1	0	0	0	0	0.00655212	0.00526308	0	0	0	0.00457583	0.00493383	0.00861508	0.00650006	0.00487078	0.00925363	0.00740133	0.00976533	0.00665596		0	0.0039384	0	0.00604158	0.00687482	0.00794087	0	0.00347112	0	0.00223589	0.00221533	0.00162339
			AT3G09630.1	0.0401473	0.0501706	0.045888	0.0559298	0.0413829	0.0390759	0.0462414	0.068453	0.0420408	0.0384826	0.0394679	0.0365111	0.049596	0.0463132	0.0674815	0.0605554	0.0709962	0.0523619		0.045402	0.0454628	0.0522451	0.0381539	0.0544636	0.0613045	0.00502931	0.00913771	0.0141927	0.00150553	0.0113927	0.00933968
			AT3G10610.1	0	0	0	0	0.0105836	0.009196	0	0	0	0.00998272	0.0120404	0.0142953	0.0165041	0.0110299	0.0166312	0.0128037	0.0155438	0.0164116		0	0.00659321	0	0.0121061	0.0147217	0.0149197	0	0.00575188	0	0.00215702	0.00319783	0.00188322
			AT3G11940.1	0	0	0	0	0.0295925	0.0347733	0	0	0	0.0318172	0.0321446	0.0322084	0.0349048	0.0302729	0.036764	0.037739	0.042644	0.0318815		0	0.0214553	0	0.0320567	0.0339805	0.0374215	0	0.0187605	0	0.000209907	0.00334279	0.00538826
			AT3G15190.1	0	0	0	0	0.0396723	0.0339328	0	0	0	0.0394877	0.0323055	0.0336904	0.0381458	0.0377382	0.0343186	0.0336372	0.0373327	0.0445776		0	0.024535	0	0.0351612	0.0367342	0.0385158	0	0.0214409	0	0.00381035	0.00210186	0.00556534
			AT3G18740.1	0	0	0	0	0.0144627	0.0116577	0	0	0	0.0110252	0.0112037	0.020006	0.0177562	0.0123655	0.012577	0.0108204	0.0144447	0.0154383		0	0.00870678	0	0.0140783	0.0142329	0.0135678	0	0.00766961	0	0.00513433	0.00305309	0.00243064
			AT3G24830.1	0	0	0	0	0.0187896	0.0134553	0	0	0	0.0143207	0.0160723	0.0120092	0.0177599	0.015082	0.0228563	0.0198337	0.0292541	0.0179181		0	0.0107483	0	0.0141341	0.0185661	0.0223353	0	0.00968288	0	0.002038	0.00394936	0.00606794
			AT3G25520.1	0.105342	0.102138	0.0806022	0.138663	0.116538	0.0938384	0.109206	0.1712	0.0975533	0.104086	0.108166	0.0866342	0.125414	0.112015	0.163361	0.160606	0.177721	0.130549		0.0960272	0.116347	0.125987	0.0996288	0.133597	0.156292	0.0134542	0.0224131	0.0395873	0.0114371	0.0266329	0.0238801
			AT3G25920.1	0	0	0	0	0.0104843	0	0	0	0	0	0	0.0113009	0.00885844	0.00794338	0.0239063	0.00992168	0.0126623	0.0105089		0	0.00349477	0	0.00376696	0.0135694	0.011031	0	0.00605313	0	0.00652457	0.00896373	0.00144297
			AT3G27850.1	0	0	0	0	0.041564	0.113788	0	0	0	0.0450212	0.0428703	0.0709516	0.0593902	0.0678771	0.0224901	0.0416974	0.0642698	0.0275303		0	0.0517841	0	0.0529477	0.0499191	0.0444991	0	0.0575784	0	0.0156289	0.0241303	0.0185293
			AT3G44890.1	0	0	0	0	0.0208022	0.022579	0	0	0	0.019402	0.0243004	0.0479502	0.0317427	0.026172	0.0243529	0.0194808	0.0284187	0.0303526		0	0.0144604	0	0.0305509	0.0274225	0.026084	0	0.0125545	0	0.015266	0.00385036	0.00579971
			AT3G48930.1	0	0	0	0	0.0340424	0.0249645	0	0	0	0.0251369	0.0300982	0.0396504	0.0335201	0.0324232	0.0475713	0.0338406	0.0441294	0.0438452		0	0.019669	0	0.0316285	0.0378382	0.0406051	0	0.0176282	0	0.0073768	0.00844696	0.00585992
			AT3G49910.1	0	0	0	0	0.0157607	0.0100778	0	0	0	0.0135576	0.0142107	0	0.0194211	0.012298	0.0179165	0.01923	0.0257816	0.0144045		0	0.00861284	0	0.00925611	0.0165452	0.0198053	0	0.00798183	0	0.00802268	0.00375433	0.00571033
			AT3G53430.1	0	0	0	0	0.0770788	0.0672707	0	0	0	0.0585028	0.0625747	0.0779115	0.103247	0.0778353	0.0736861	0.0788306	0.0944101	0.0774206		0	0.0481165	0	0.0663296	0.0849227	0.0835538	0	0.0419577	0	0.0102347	0.0160041	0.00942824
			AT3G55280.1	0	0	0	0	0.0553865	0.0381658	0	0	0	0.0384612	0.0320757	0.0326829	0.056648	0.0373194	0.0629625	0.0456007	0.0652845	0.0527554		0	0.0311841	0	0.0344066	0.0523099	0.0545469	0	0.0283456	0	0.00352452	0.0133606	0.00996345
			AT3G57290.1	0.0125806	0.0124932	0.0135813	0.0171477	0.0158396	0.0143662	0.0163431	0.0172801	0.0163353	0.0146775	0.0141891	0.0109114	0.0141257	0.0120199	0.0159858	0.0168852	0.0172996	0.0133804		0.012885	0.0157845	0.0166529	0.0132593	0.0140438	0.0158551	0.000604541	0.00139157	0.000543254	0.00204797	0.00198422	0.00215313
			AT3G60770.1	0	0.00441916	0	0	0.041154	0.0296386	0	0	0	0.0319786	0.0388463	0.0461118	0.0522172	0.0335131	0.0570803	0.0486978	0.0617287	0.0539985		0.00147305	0.0235976	0	0.0389789	0.0476035	0.0548083	0.0025514	0.0212317	0	0.00706756	0.0124426	0.0065531
			AT3G62250.1	0.0651698	0.0907969	0.0822787	0.0946903	0.0877521	0.080505	0.102937	0.122781	0.0903354	0.0810833	0.0737109	0.0878253	0.0966872	0.0890444	0.105115	0.119866	0.125589	0.0953821		0.0794151	0.0876491	0.105351	0.0808732	0.0969488	0.113613	0.0130513	0.00709317	0.0163569	0.00705952	0.00803832	0.0160453
			AT3G62870.1	0.0764599	0.0666564	0.0486999	0.0388904	0.0909412	0.0701469	0.0772956	0.108544	0.0683571	0.0779098	0.0792977	0.0561675	0.0866395	0.0759013	0.117851	0.106994	0.115518	0.0869158		0.0639387	0.0666595	0.0847324	0.071125	0.0934639	0.103142	0.0140781	0.0262	0.0211006	0.0129721	0.0217916	0.0146847
			AT3G63190.1	0	0	0	0	0.0130843	0.0200928	0	0	0	0.01181	0.0164032	0.0117124	0.015974	0.0172491	0.00834389	0.0141525	0.0166733	0.0114609		0	0.011059	0	0.0133085	0.0138557	0.0140956	0	0.0101984	0	0.00268052	0.00481574	0.00260668
			AT4G01310.1	0.0598563	0.00472126	0.0112281	0	0.113399	0.100608	0.02133	0.0632434	0.0271451	0.123309	0.114778	0.0921022	0.10714	0.10519	0.117557	0.124611	0.151101	0.104419		0.0252686	0.0713357	0.0372395	0.110063	0.109962	0.12671	0.03013	0.0621087	0.0227069	0.0161288	0.00664923	0.0234115
			AT4G15000.1	0	0	0	0	0.0251356	0.0214857	0	0	0	0.0217951	0.0190393	0.0383529	0.0298934	0.0243214	0.0263535	0.0247059	0.0306405	0.0268443		0	0.0155405	0	0.0263958	0.0268561	0.0273969	0	0.0135816	0	0.0104465	0.00281979	0.00300565
			AT4G17390.1	0.0280773	0	0.0053404	0	0.122663	0.0842209	0	0.0207976	0.00806693	0.100547	0.103172	0.09186	0.107796	0.0761807	0.117884	0.135569	0.148526	0.105525		0.0111392	0.0689615	0.0096215	0.0985265	0.10062	0.129873	0.0149098	0.0627393	0.0104856	0.0059206	0.0217578	0.0220587
			AT4G20360.1	1.32919	1.38452	1.39056	0.999348	1.23737	1.03514	1.16258	0.943149	1.28988	1.23289	1.18881	0.933602	1.02653	0.936317	1.0588	1.05095	1.01648	1.17933		1.36809	1.09062	1.13187	1.11844	1.00722	1.08225	0.0338224	0.128344	0.175393	0.161581	0.0634857	0.0858153
			AT4G27090.1	0	0	0	0	0.0197648	0.0162651	0	0	0	0.0117154	0.0108762	0.0426793	0.0221979	0.0141679	0.0198219	0.0176878	0.033114	0.0167867		0	0.01201	0	0.021757	0.0187292	0.0225295	0	0.0105471	0	0.0181241	0.00412502	0.00917751
			AT4G31700.1	0	0	0	0	0.00438283	0	0.00534509	0.00832322	0.00407731	0	0	0	0	0.00521856	0.00821192	0	0.00462409	0		0	0.00146094	0.00591521	0	0.00447683	0.00154136	0	0.00253043	0.00217961	0	0.0041559	0.00266972
			AT4G34110.1	0.00932777	0.0101977	0.0113786	0.0131204	0.0116428	0.0115699	0.013434	0.0158372	0.0132454	0.0104936	0.00989162	0.0093844	0.0104357	0.00987481	0.0125587	0.0119794	0.0101399	0.0120173		0.0103013	0.012111	0.0141722	0.00992319	0.0109564	0.0113789	0.00102932	0.000874922	0.001445	0.000555258	0.00141571	0.00107317
			AT4G34620.1	0	0	0	0	0.00979104	0.0135217	0	0	0	0.0100577	0.0107794	0.0172936	0.0125869	0.0107775	0.0122382	0	0.0102579	0.0145037		0	0.00777092	0	0.0127102	0.0118675	0.00825387	0	0.00698354	0	0.00398565	0.000959961	0.00745663
			AT4G34670.1	0.00681509	0	0.00426737	0.00582131	0.0091989	0.00723457	0.00598941	0.0111336	0.0056276	0.00820801	0.0085772	0	0.00989811	0.00580483	0.0111868	0.0121357	0.011337	0.00857981		0.00369415	0.00741826	0.00758352	0.00559507	0.00896323	0.0106842	0.00344351	0.00169627	0.00307974	0.00484899	0.00281012	0.00186567
			AT5G02870.1	0.0153347	0.0163608	0.0152818	0.0198387	0.0150184	0.0122169	0.0154049	0.0250779	0.0136878	0.0132878	0.0126372	0.0101595	0.0151616	0.01552	0.0223828	0.0196681	0.0201872	0.018482		0.0156591	0.0156913	0.0180568	0.0120282	0.0176881	0.0194457	0.000608243	0.00385519	0.00614069	0.00165067	0.00406966	0.000874088
			AT5G07090.1	0.0867344	0.0824114	0.0557054	0.0407674	0.123141	0.0853197	0.0970068	0.130693	0.0867156	0.102995	0.104063	0.0889772	0.104637	0.0859397	0.138354	0.138044	0.160293	0.109656		0.0749504	0.0830759	0.104805	0.0986783	0.109644	0.135998	0.0168062	0.0412324	0.0230027	0.00841831	0.0265633	0.0253803
			AT5G13510.1	0	0	0	0	0.0236302	0.0363758	0	0	0	0.0203821	0.0227849	0.0270277	0.0388314	0.0337766	0.015827	0.0185762	0.0285926	0.0170234		0	0.020002	0	0.0233982	0.0294784	0.0213974	0	0.0184573	0	0.00336495	0.0120895	0.0062794
			AT5G13650.2	0.0330146	0.03056	0.0358909	0.0283101	0.0324323	0.0308352	0.0323998	0.0336036	0.0366063	0.03899	0.0361947	0.0364176	0.0265944	0.0253331	0.0300777	0.0384786	0.0465874	0.0301764		0.0331552	0.0305259	0.0342032	0.0372008	0.0273351	0.0384141	0.00266824	0.00207847	0.00216639	0.00155354	0.00245744	0.00820574
			AT5G14320.1	0	0	0	0	0.00585984	0.00610464	0	0	0	0.0067208	0.00787951	0.0288273	0.0115095	0.00934732	0.0102775	0	0.00766863	0.0152713		0	0.00398816	0	0.0144759	0.0103781	0.00764663	0	0.00345602	0	0.0124422	0.00108459	0.00763565
			AT5G14660.1	0.00612424	0	0	0	0.00926288	0	0	0	0	0	0.00885754	0	0.00739297	0.00954637	0.00794871	0	0.0109342	0.0100279		0.00204141	0.00308763	0	0.00295251	0.00829602	0.00698735	0.00353583	0.00534793	0	0.00511391	0.00111793	0.00606816
			AT5G15200.1	0	0	0	0	0.101221	0.0841451	0	0	0	0.0815738	0.0831421	0.0762922	0.0873268	0.066471	0.105531	0.116929	0.13508	0.0842291		0	0.0617886	0	0.080336	0.0864429	0.112079	0	0.0541874	0	0.00358874	0.0195449	0.0257699
			AT5G16130.1	0.00555171	0	0	0	0.047326	0.039375	0	0.00463106	0	0.045303	0.0465531	0.0425287	0.0495995	0.0422346	0.0525865	0.0575077	0.0589929	0.0527371		0.00185057	0.0289003	0.00154369	0.0447949	0.0481402	0.0564126	0.00320528	0.0253422	0.00267374	0.00205977	0.005328	0.00326852
			AT5G18380.1	0	0	0	0	0.0196092	0.0259868	0	0	0	0.0176077	0.0179748	0.0386224	0.0368107	0.0264877	0.0227315	0.0206788	0.0279848	0.0159828		0	0.0151987	0	0.024735	0.0286766	0.0215488	0	0.0135432	0	0.0120282	0.00729037	0.0060481
			AT5G20290.1	0.0860756	0.0750704	0.0561902	0.0501453	0.129146	0.0945632	0.0898542	0.154884	0.0881763	0.107585	0.110049	0.11851	0.123242	0.1016	0.148027	0.147778	0.138733	0.11841		0.0724454	0.0912849	0.110971	0.112048	0.12429	0.134974	0.0151146	0.0396023	0.0380385	0.00573017	0.0232315	0.0150405
			AT5G23740.1	0	0	0	0	0.00566887	0	0	0	0	0	0.00444538	0.00607197	0.00716841	0.00398879	0.00636085	0.0044287	0	0.00560979		0	0.00188962	0	0.00350578	0.00583935	0.00334616	0	0.00327292	0	0.00314314	0.00165271	0.00295742
			AT5G27850.1	0	0	0	0	0.0643631	0.0479582	0	0	0	0.0541929	0.0646468	0.0721068	0.0727287	0.062438	0.0824942	0.0727252	0.0837762	0.0750586		0	0.0374404	0	0.0636489	0.0725536	0.0771867	0	0.0334458	0	0.00899855	0.0100292	0.00582475
			AT5G40950.1	0	0	0	0	0.0141111	0.00832187	0	0	0	0.0117048	0.0101648	0.0199922	0.0152978	0.016954	0.0130224	0.0126835	0.0135881	0.0155716		0	0.00747767	0	0.0139539	0.0150914	0.0139477	0	0.00709334	0	0.00528567	0.00197392	0.00147725
			AT5G47190.1	0	0	0	0	0.0142814	0.0117795	0	0	0	0.0138857	0.0173529	0.0183851	0.0150246	0.0142358	0.0170526	0.0148582	0.0174707	0.0189831		0	0.00868696	0	0.0165413	0.0154377	0.017104	0	0.00762642	0	0.00235693	0.00145312	0.0020868
			AT5G54600.1	0	0	0	0	0.0130625	0.0122059	0	0	0	0.0100118	0.0143891	0.0116719	0.0147195	0.0148403	0	0.010611	0.015909	0.011696		0	0.00842281	0	0.0120243	0.00985327	0.0127387	0	0.00730693	0	0.00220982	0.0085334	0.00279867
			AT5G56710.1	0	0	0	0	0.010658	0.00767521	0	0	0	0.0086604	0.0102611	0.0113417	0.011757	0.0077961	0.0149961	0.0150322	0.017052	0.0124653		0	0.00611106	0	0.0100877	0.0115164	0.0148498	0	0.00549846	0	0.00134903	0.00360605	0.00229878
			AT5G57870.1	0.0109339	0.0107247	0.00896278	0.0147296	0.0130092	0.0131711	0.0130521	0.0186285	0.0113421	0.0142435	0.0120521	0.0124637	0.0137538	0.0113094	0.0151518	0.0165056	0.0213412	0.0133637		0.0102071	0.0136366	0.0143409	0.0129198	0.013405	0.0170702	0.0010827	0.000949968	0.00381034	0.00116473	0.0019448	0.00401861
			AT5G61170.1	0	0	0	0	0.0237633	0.0204185	0	0	0	0.0172059	0.0231495	0.0424139	0.0279224	0.0203697	0.025608	0.0241321	0.0351918	0.031436		0	0.0147273	0	0.0275898	0.0246334	0.0302533	0	0.0128634	0	0.0131775	0.00386954	0.00562391
			ATCG00160.1	0.029359	0	0	0	0.0349971	0.0305777	0	0.026574	0.0101234	0.0373888	0.0352709	0.0315171	0.0351622	0.0287493	0.0344306	0.0391078	0.045411	0.0336689		0.00978634	0.0218582	0.0122325	0.0347256	0.0327807	0.0393959	0.0169504	0.0190583	0.0134119	0.00297356	0.00351043	0.00587632
			ATCG00380.1	0	0	0	0	0.0584634	0.0416836	0	0	0	0.0577974	0.0583519	0.0516345	0.0564442	0.0484107	0.0517978	0.0614433	0.0701062	0.0567696		0	0.0333823	0	0.0559279	0.0522176	0.062773	0	0.0301027	0	0.00372852	0.00403318	0.00676699
			ATCG00660.1	0	0	0	0	0.00864557	0.00887783	0	0	0	0.0102819	0.00970082	0.0251671	0.00953183	0	0.00634236	0.00888015	0	0.0127998		0	0.00584113	0	0.0150499	0.0052914	0.00722664	0	0.0050599	0	0.00876651	0.00485205	0.00655813
			ATCG00750.1	0	0	0	0	0.00817184	0.00701726	0	0	0	0.00658888	0.00663689	0.0176459	0.00962011	0.00857629	0.00764555	0	0	0.0119974		0	0.00506303	0	0.0102906	0.00861398	0.00399912	0	0.00442256	0	0.00636998	0.00098782	0.00692669
			ATCG00770.1	0	0	0	0	0.00396374	0.00371872	0	0	0	0	0.00605366	0.0246953	0.00657437	0.00395932	0.00505083	0.00771349	0.00699473	0.00692036		0	0.00256082	0	0.0102497	0.00519484	0.00720953	0	0.00222112	0	0.0128713	0.00131346	0.000438026
			ATCG00780.1	0	0	0	0	0.0112649	0.0135086	0	0	0	0.00887184	0.009467	0.0377987	0.0129731	0.0119327	0.00796084	0.00934558	0.0139411	0.012417		0	0.00825783	0	0.0187125	0.0109556	0.0119012	0	0.00723895	0	0.0165318	0.00264516	0.00234076
			ATCG00800.1	0.0528867	0.00597017	0.0066054	0	0.0929551	0.0806838	0.0117584	0.0557323	0.0161686	0.097893	0.0880229	0.0879593	0.0878003	0.0848153	0.0984364	0.104698	0.106534	0.0922736		0.0218207	0.0578796	0.0278864	0.0912917	0.0903507	0.101168	0.0269057	0.0504993	0.0242159	0.00571693	0.00715974	0.0077576
			ATCG00830.1	0.0370302	0.0335344	0.0261103	0.0229615	0.0436909	0.0343302	0.0352858	0.0410737	0.0354723	0.0426045	0.0419968	0.0394394	0.0390203	0.039948	0.0542188	0.0456766	0.045616	0.0494654		0.032225	0.0336609	0.0372772	0.0413469	0.0443957	0.0469193	0.0055765	0.0103809	0.00328915	0.00167966	0.00851965	0.00220512
			ATCG00900.1	0.00353309	0	0	0	0.0269733	0.0276117	0	0	0	0.0238453	0.0218947	0.0577586	0.0301639	0.0240365	0.0251506	0.0237159	0.0242829	0.0416068		0.0011777	0.018195	0	0.0344995	0.0264503	0.0298685	0.00203983	0.0157606	0	0.0201666	0.00326397	0.0101696
			AT1G19570.1	0.0212845	0	0	0	0.0256318	0.0539446	0.00718613	0.029734	0	0.0258382	0.0315683	0.0318399	0.0460572	0.0450312	0.0234826	0.0333585	0.0424935	0.0155695		0.00709484	0.0265255	0.0123067	0.0297488	0.0381903	0.0304738	0.0122886	0.0269834	0.0155143	0.00338942	0.0127476	0.0136919
			AT1G63770.5	0.0395836	0.0420686	0.0514767	0.0326824	0.0493905	0.0375856	0.0523716	0.0286873	0.047282	0.0471352	0.0448957	0.0200672	0.0309325	0.030924	0.0293323	0.0436795	0.0660034	0.0391773		0.0443763	0.0398862	0.0427803	0.037366	0.0303963	0.0496201	0.00627337	0.00858832	0.0124674	0.0150231	0.00092141	0.0143659
			AT1G67700.2	0	0	0	0	0.011568	0.0114972	0	0	0	0.0104696	0.0124624	0.0148497	0.0120683	0.0118816	0.00793	0.0104649	0.00809578	0.0130597		0	0.00768837	0	0.0125939	0.0106266	0.0105401	0	0.00665842	0	0.00219303	0.00233722	0.0024828
			AT1G78370.1	0.00408527	0	0	0	0.0361886	0.0166818	0	0.0177192	0	0.0129307	0.020875	0.0113401	0.03205	0.0153893	0.0405076	0.0391946	0.0261125	0.0138791		0.00136176	0.0176235	0.0059064	0.0150486	0.0293156	0.0263954	0.00235863	0.0181126	0.0102302	0.0051081	0.0127805	0.0126601
			AT1G78380.1	0.065705	0	0	0	0.119367	0.150499	0.00417164	0.0640907	0.00696691	0.0753917	0.113568	0.115581	0.133922	0.147498	0.05449	0.106757	0.144554	0.068311		0.0219017	0.0899553	0.0250764	0.101514	0.11197	0.106541	0.0379348	0.0794434	0.0338162	0.0226446	0.0502399	0.0381222
			AT2G47730.1	0.0490823	0	0	0	0.0738518	0.0865887	0	0.0494721	0	0.0559565	0.0706446	0.0673807	0.0837405	0.0872058	0.047512	0.0833254	0.0652257	0.0433015		0.0163608	0.0534802	0.0164907	0.0646606	0.0728194	0.0639509	0.0283377	0.046751	0.0285627	0.00771261	0.0219853	0.0200423
			AT3G06650.1	0.040203	0.04116	0.0468912	0.0549308	0.0414116	0.046916	0.0523317	0.0550871	0.0497878	0.0457764	0.0379231	0.0489068	0.040929	0.0370231	0.044893	0.0512821	0.0424405	0.043485		0.0427514	0.0477528	0.0524022	0.0442021	0.0409484	0.0457359	0.00361698	0.00679837	0.00265037	0.00565855	0.00393502	0.0048315
			AT3G54660.1	0.0256188	0.0305071	0.028795	0.0222563	0.0212879	0.0206548	0.0240959	0.0112211	0.0262404	0.0236478	0.0210509	0.0119229	0.0171217	0.0204943	0.0177128	0.0182621	0.0314692	0.0227524		0.028307	0.0213997	0.0205191	0.0188738	0.0184429	0.0241612	0.0024804	0.000806584	0.00812341	0.00615814	0.00180097	0.00671531
			AT4G11820.2	0.00386785	0	0	0.00616348	0.00521426	0.00478032	0.00491406	0.00761288	0.00664431	0.00491787	0.00440917	0	0.00512856	0.00410349	0.00583535	0.00621427	0.00458388	0.00491076		0.00128928	0.00538602	0.00639042	0.00310901	0.00502247	0.0052363	0.0022331	0.000707394	0.00136721	0.00270447	0.00087079	0.000862567
			AT4G33090.1	0.0397513	0.0377308	0.04525	0.0379031	0.0394694	0.0370039	0.0427548	0.0358734	0.0479287	0.0448002	0.0369066	0.0342152	0.0329442	0.0322796	0.0326955	0.0385373	0.0518247	0.0372572		0.0409107	0.0381255	0.0421856	0.0386407	0.0326398	0.0425397	0.00389136	0.00124766	0.00604779	0.00550145	0.000335768	0.00806648
			AT5G37830.1	0.00413369	0.00463854	0.00488191	0.00345322	0.00402381	0.00392368	0.00547977	0.00440897	0.00524201	0.0053422	0.0043994	0	0.00397941	0.00335579	0.00424693	0.00412268	0.00451795	0.00362165		0.00455138	0.00380024	0.00504358	0.0032472	0.00386071	0.00408743	0.000381648	0.000304664	0.000562298	0.00285139	0.000457273	0.000449191
			AT5G44070.1	0.00341819	0.00314306	0.00348956	0.00442244	0.00320886	0.0035191	0.00435694	0	0.00423664	0.00325495	0.00293164	0	0.0030408	0	0.00340964	0.00284491	0.00340834	0.00278803		0.00335027	0.0037168	0.00286452	0.00206219	0.00215015	0.00301376	0.000182962	0.000630484	0.00248148	0.00179321	0.00187119	0.000342897
			AT5G49460.1	0.00509588	0.00498216	0.0053809	0	0.00457465	0	0.00662773	0	0	0	0	0	0.00409412	0.00393061	0.00413022	0	0.00528268	0.00553946		0.00515298	0.00152488	0.00220924	0	0.00405165	0.00360738	0.000205408	0.00264118	0.00382652	0	0.000106368	0.00312672
	GO:0043603	cellular amide metabolic process	Total rLFQ	4.77618	4.35596	4.31807	3.87264	6.64664	5.91205	4.37318	4.75538	4.45265	6.27441	6.26884	5.93684	6.397	5.79189	6.60872	6.82388	7.68863	6.60029		4.4834	5.47711	4.52707	6.16003	6.26587	7.0376	0.254255	1.43724	0.201677	0.193307	0.423912	0.574784	0.303656	0.82715	0.000811416	0.00334991	0.00214707
			AT1G29880.1	0.0478263	0.0522396	0.0587797	0.0486256	0.0354143	0.0450516	0.0477992	0.0393514	0.0468481	0.0493861	0.0464758	0.045166	0.0407055	0.0346013	0.0370813	0.0477783	0.0518355	0.0509054		0.0529485	0.0430305	0.0446662	0.0470093	0.0374627	0.0501731	0.00551102	0.00683359	0.00462729	0.00216006	0.00306996	0.00212543
			AT1G48520.1	0.0052486	0.00372792	0.00495384	0	0.00509281	0.00436084	0.0057006	0.00505371	0.00407618	0.00544991	0.00437265	0	0	0	0	0.005134	0.00532754	0.00425585		0.00464345	0.00315122	0.0049435	0.00327419	0	0.0049058	0.000806454	0.00275347	0.000817797	0.00288623	0	0.00057113
			AT1G50200.1	0.0368714	0.0366203	0.0391637	0.0329531	0.031831	0.0327928	0.0381712	0.0312664	0.0435475	0.0311343	0.0334865	0.0298542	0.031152	0.0267664	0.0306969	0.0320818	0.0439432	0.0315648		0.0375518	0.0325257	0.0376617	0.0314917	0.0295384	0.0358633	0.00140159	0.000606887	0.00615639	0.0018423	0.00241139	0.00700221
			AT2G25840.2	0.00633451	0.00821848	0.00703888	0.00777339	0.00428045	0	0.00609664	0.00454205	0.00585196	0.00523298	0.00500721	0.00537574	0	0.00580161	0.00625028	0.00460782	0.0069243	0		0.00719729	0.00401795	0.00549688	0.00520531	0.00401729	0.00384404	0.000951924	0.00389334	0.000835912	0.000185819	0.0034863	0.00352477
			AT2G31170.1	0.00363469	0.0036363	0.00293864	0	0	0.00253943	0.00289691	0	0	0	0	0	0	0	0	0	0	0		0.00340321	0.000846478	0.000965636	0	0	0	0.000402333	0.00146614	0.00167253	0	0	0
			AT3G58140.1	0.0281728	0.0233358	0.0282572	0.0243685	0.0265394	0.0266656	0.030314	0.0195371	0.0304194	0.0296351	0.0249265	0.0265008	0.019635	0.0186778	0.019756	0.0236863	0.0343698	0.0228662		0.0265886	0.0258578	0.0267568	0.0270208	0.0193563	0.0269741	0.00281734	0.00129134	0.00625272	0.00239698	0.000590671	0.00641795
			AT4G17300.1	0.0088903	0.009308	0.00967423	0.00731341	0.00631228	0.00606668	0.00922542	0.00793727	0.00817784	0.00751219	0.00560886	0.00724238	0.00593338	0.00672882	0.00460857	0.00557118	0.00794292	0.00777718		0.00929084	0.00656412	0.00844684	0.00678781	0.00575692	0.00709709	0.000392246	0.000660418	0.000684912	0.00102988	0.00107108	0.00132407
			AT4G26300.1	0.0286692	0.02808	0.0304917	0.0305488	0.0259734	0.0277671	0.0298988	0.033983	0.0325711	0.0279492	0.0240057	0.0234654	0.0246097	0.0223554	0.0256115	0.0271219	0.0366888	0.0268388		0.0290803	0.0280964	0.032151	0.0251401	0.0241922	0.0302165	0.00125732	0.00230542	0.00207429	0.00244767	0.0016677	0.00560701
			AT5G22800.1	0.01851	0.0198143	0.0214461	0.0179417	0.0168568	0.0169734	0.0202523	0.019755	0.0226858	0.0218678	0.0178556	0.0209092	0.0141591	0.0163187	0.0145276	0.0177738	0.0175996	0.0180653		0.0199235	0.0172573	0.0208977	0.0202109	0.0150018	0.0178129	0.00147112	0.000595543	0.00156841	0.00209524	0.00115527	0.000235285
			AT5G26710.1	0.00470643	0.00446318	0.00458985	0.00632885	0.00511581	0.00421376	0.00494207	0.00511645	0.00408099	0.00418647	0.00452936	0	0.00383587	0.00320129	0.00407223	0.00473736	0.0067818	0.00389614		0.00458648	0.00521947	0.00471317	0.00290528	0.00370313	0.00513844	0.000121659	0.00106135	0.000554381	0.00252188	0.000450389	0.00148405
			AT5G52520.1	0.00836596	0.00909184	0.00854954	0.00986927	0.00766434	0.00644646	0.00957926	0.00892803	0.00752306	0.00794327	0.00589179	0	0.00569839	0.00637424	0.00587553	0.00708017	0.00890101	0.00795602		0.00866911	0.00799336	0.00867678	0.00461169	0.00598272	0.00797907	0.00037742	0.00173497	0.00105087	0.00412346	0.000350443	0.00091064
			AT1G02780.1	0	0	0.00533411	0	0.00937008	0.00766618	0.00387371	0.0108961	0.00384403	0.00702663	0.00931533	0.00793409	0.00929886	0.00740887	0.00905629	0.0115201	0.0152039	0.00936803		0.00177804	0.00567875	0.00620462	0.00809202	0.008588	0.0120307	0.00307965	0.00499119	0.00406299	0.00115249	0.00102834	0.00295124
			AT1G04270.1	0	0	0	0	0.0196896	0.0131857	0	0	0	0.0110957	0.0113996	0.0108368	0.0112875	0.00845177	0.0198521	0.0131072	0.0147033	0.0110421		0	0.0109584	0	0.0111107	0.0131971	0.0129509	0	0.010032	0	0.000281689	0.00593523	0.00183559
			AT1G05190.1	0	0	0	0	0.0679246	0.0596234	0	0	0	0.0708273	0.0700448	0.0711388	0.0685295	0.0689058	0.0640408	0.0672184	0.0732049	0.0841941		0	0.042516	0	0.0706703	0.0671587	0.0748725	0	0.0370531	0	0.000563617	0.0027067	0.00860981
			AT1G07320.1	0.0643082	0.0430658	0.0341697	0.0265574	0.0807484	0.0635362	0.0635674	0.0604991	0.0512265	0.0826494	0.0761993	0.0685395	0.065094	0.0584387	0.0691578	0.0783838	0.09042	0.0639355		0.0471813	0.0569473	0.058431	0.0757961	0.0642302	0.0775798	0.015485	0.0276898	0.00642509	0.0070636	0.00541149	0.0132605
			AT1G09340.1	0.894496	0.875202	0.927335	0.807234	0.756954	0.709868	0.849703	0.599469	0.919381	0.848713	0.811871	0.568755	0.645581	0.702207	0.588917	0.640335	0.742923	0.804833		0.899011	0.758019	0.789518	0.743113	0.645568	0.729364	0.0263582	0.048692	0.168234	0.152118	0.0566452	0.0830831
			AT1G09640.1	0.0380317	0.0464263	0.0428863	0.0556436	0.03276	0.0300878	0.0437622	0.0533695	0.0416118	0.034063	0.0316362	0.0324684	0.0355445	0.0330059	0.0400525	0.0413778	0.0495519	0.0365765		0.0424481	0.0394971	0.0462478	0.0327225	0.036201	0.0425021	0.00421442	0.0140469	0.00626055	0.00123317	0.00356886	0.00656036
			AT1G14320.1	0.00716532	0.00589206	0.00424289	0	0.0360209	0.0232524	0	0.00739752	0	0.0277349	0.0305374	0.0315018	0.0288651	0.0268743	0.0444441	0.0363777	0.0614342	0.0387103		0.00576676	0.0197578	0.00246584	0.0299247	0.0333945	0.0455074	0.00146524	0.0182629	0.00427096	0.00195676	0.00962089	0.0138422
			AT1G17220.1	0.0143754	0.0132827	0.0144495	0.0112663	0.0118965	0.0119954	0.0129198	0.0117309	0.0141029	0.0151856	0.0128822	0.0118973	0.0110017	0.0112656	0.0129226	0.0145282	0.0168885	0.0138033		0.0140359	0.0117194	0.0129179	0.0133217	0.01173	0.0150733	0.00065334	0.000395477	0.001186	0.00168763	0.00104122	0.00161321
			AT1G18540.1	0	0	0	0.00542621	0.00915818	0.011148	0	0.014109	0.00502255	0.00806868	0.00881956	0	0.0080214	0.00668512	0.0109232	0.0138334	0.0119926	0.00864728		0	0.00857745	0.00637718	0.00562941	0.00854323	0.0114911	0	0.00290474	0.00715137	0.00488965	0.00216668	0.00262918
			AT1G26630.1	0	0	0	0	0.0254459	0.00998254	0	0	0	0.0127165	0.0157252	0.00880159	0.0158055	0.0127821	0.0121756	0.0148006	0.0152503	0.0166869		0	0.0118095	0	0.0124144	0.0135877	0.0155793	0	0.012821	0	0.00347168	0.00194443	0.000985248
			AT1G32990.1	0	0	0	0	0.00697775	0.021834	0	0	0	0.00813946	0.00954276	0.0317958	0.0196827	0.0225406	0.00577059	0.00711707	0.0145009	0.0074614		0	0.00960393	0	0.0164927	0.0159979	0.00969312	0	0.0111514	0	0.0132715	0.00897168	0.00416721
			AT1G33120.1	0	0	0	0	0.0844228	0.0636641	0	0	0	0.0752611	0.0873059	0.0710452	0.0880929	0.0793552	0.113278	0.116209	0.128807	0.0977515		0	0.0493623	0	0.0778707	0.0935753	0.114256	0	0.043991	0	0.00843861	0.0176132	0.0156197
			AT1G35680.1	0	0	0	0	0.0231536	0.0206978	0	0	0	0.0222623	0.0205819	0.0252632	0.0198539	0.0219866	0.0206164	0.023823	0.023869	0.0222024		0	0.0146171	0	0.0227025	0.020819	0.0232982	0	0.0127182	0	0.00237146	0.00108067	0.000949206
			AT1G48830.1	0	0.00395471	0	0	0.0158165	0.0145264	0	0.00568966	0	0.0182488	0.0180472	0.0146199	0.0191073	0.0163583	0.0206636	0.0174516	0.0254055	0.0173006		0.00131824	0.0101143	0.00189655	0.016972	0.0187097	0.0200525	0.00228325	0.00878298	0.00328493	0.00203945	0.00218	0.00463642
			AT1G57660.1	0	0	0	0	0.0124456	0.010473	0	0	0	0.0126796	0.00867165	0.0121583	0.0109159	0.00834466	0.0191453	0.011914	0.0154933	0.0121792		0	0.00763954	0	0.0111698	0.0128019	0.0131955	0	0.00668914	0	0.00217913	0.00564195	0.00199435
			AT1G58684.1	0.00482234	0.00505486	0.00395903	0.0053197	0.00561335	0.00455171	0.00659199	0.00867848	0.00393488	0.00552216	0.0046596	0	0.00615711	0.00548257	0.00867113	0.008795	0.0114507	0.00711245		0.00461207	0.00516158	0.00640178	0.00339392	0.00677027	0.0091194	0.000577381	0.000548198	0.00237751	0.00297069	0.00168039	0.00218726
			AT1G62750.1	0.250563	0.238968	0.239129	0.230903	0.207485	0.220679	0.235179	0.230184	0.232167	0.222526	0.224864	0.216071	0.202497	0.199764	0.213741	0.222288	0.213497	0.235723		0.242887	0.219689	0.23251	0.221154	0.205334	0.223836	0.00664867	0.0117406	0.00251508	0.00455401	0.0074079	0.0111936
			AT1G67430.1	0	0	0	0	0.0254142	0.0177446	0	0.00358045	0	0.0182792	0.0195678	0.0209251	0.0292153	0.0188495	0.0410787	0.033135	0.0474018	0.0246608		0	0.0143863	0.00119348	0.0195907	0.0297145	0.0350659	0	0.0130357	0.00206718	0.0013231	0.011123	0.0114928
			AT1G69620.1	0	0	0	0	0.016303	0.018502	0	0	0	0.0166891	0.00873318	0.042361	0.0200545	0.0185167	0.0223658	0.0253776	0.0305261	0.0189266		0	0.0116016	0	0.0225944	0.0203123	0.0249434	0	0.0101073	0	0.0175745	0.00193745	0.00581188
			AT1G70600.1	0	0.00392413	0	0	0.0228871	0.0130965	0	0	0	0.00737137	0.00860877	0.0121836	0.0127053	0.013835	0.0267287	0.0125567	0.0177626	0.0197017		0.00130804	0.0119945	0	0.0093879	0.0177563	0.0166736	0.0022656	0.0114833	0	0.00249892	0.00779083	0.00369487
			AT1G74060.1	0.0347787	0.024692	0.0206182	0.0260958	0.0575387	0.0374036	0.0340767	0.0620235	0.0259726	0.0462549	0.0478056	0.0396614	0.0493526	0.0384538	0.0630323	0.0810805	0.0883078	0.0436632		0.0266963	0.040346	0.0406909	0.0445739	0.0502796	0.0710172	0.00728991	0.0159267	0.0189137	0.00432445	0.0123155	0.0239633
			AT1G74970.1	0	0	0	0	0.03281	0.0275257	0	0	0	0.0281299	0.03181	0.0374129	0.0336784	0.0317603	0.0283607	0.0308198	0.0298316	0.0358337		0	0.0201119	0	0.0324509	0.0312665	0.0321617	0	0.0176167	0	0.00467457	0.00269306	0.00321823
			AT1G78630.1	0	0	0	0	0.0323269	0.0330988	0	0	0	0.0299718	0.0377265	0.0460958	0.0350697	0.0425903	0.034433	0.0339463	0.0422234	0.0367544		0	0.0218086	0	0.0379314	0.0373643	0.0376414	0	0.0188907	0	0.00806397	0.004537	0.00420919
			AT1G79850.1	0	0	0	0	0.0126526	0.0115467	0	0	0	0.017188	0.0144331	0.0218334	0.0181155	0.0180016	0.0202061	0.0147177	0.0147166	0.0159916		0	0.00806643	0	0.0178182	0.0187744	0.015142	0	0.00700758	0	0.00374018	0.0012412	0.000735829
			AT2G01250.1	0.0625367	0	0	0	0.0910484	0.0826479	0.0178421	0.115284	0.0138385	0.0814664	0.0970063	0.0816717	0.113147	0.0926971	0.123933	0.125948	0.14029	0.115116		0.0208456	0.0578988	0.0489881	0.0867148	0.109926	0.127118	0.0361056	0.0503174	0.0574484	0.0089133	0.0158652	0.0126277
			AT2G18020.1	0.0733554	0.0807322	0.0539199	0.0671793	0.0958736	0.0742803	0.0709393	0.118098	0.0682246	0.0786259	0.0873603	0.09052	0.100612	0.0897321	0.135347	0.108255	0.127175	0.100138		0.0693358	0.079111	0.085754	0.0855021	0.108564	0.111856	0.0138507	0.0149447	0.0280437	0.00616092	0.0238245	0.0138735
			AT2G24060.1	0.00699843	0.00459566	0.00684735	0.00590135	0.00793957	0.00672767	0.00777215	0.00577068	0.00896634	0.00823194	0.00870417	0.00787219	0.0059412	0.00592351	0	0.0064468	0.00773429	0.00460674		0.00614715	0.0068562	0.00750306	0.00826943	0.0039549	0.00626261	0.00134575	0.00102517	0.00161473	0.000417257	0.00342506	0.00157189
			AT2G27720.2	0	0	0	0	0.0114849	0.010011	0	0	0	0.00692125	0.00988134	0.0162106	0.0130534	0.00719529	0.0116505	0.0115441	0.0169354	0.0130932		0	0.00716527	0	0.0110044	0.0106331	0.0138576	0	0.00624891	0	0.0047454	0.00305871	0.00277573
			AT2G31610.1	0.109595	0.090076	0.0886499	0.13447	0.143734	0.118349	0.132194	0.1571	0.101506	0.116012	0.114033	0.112327	0.12152	0.0998682	0.14601	0.161376	0.182275	0.11514		0.0961068	0.132185	0.130267	0.114124	0.122466	0.15293	0.0117024	0.012846	0.0278473	0.00184418	0.0230853	0.0343549
			AT2G34480.1	0	0	0	0	0.0441812	0.0330942	0	0	0	0.0355588	0.0392632	0.0433201	0.048183	0.0365134	0.0517619	0.0498521	0.0749974	0.0497404		0	0.0257585	0	0.0393807	0.0454861	0.0581967	0	0.022986	0	0.003882	0.00797401	0.01455
			AT2G36160.1	0	0	0	0	0.0177884	0.0145214	0	0	0	0.0155079	0.01604	0.0286222	0.0247054	0.0164037	0.019095	0.0212986	0.0240467	0.0170553		0	0.0107699	0	0.0200567	0.020068	0.0208002	0	0.00946898	0	0.00742271	0.0042355	0.00352227
			AT2G36620.1	0	0	0	0	0.0195739	0.0107615	0	0	0	0.0122655	0.0112645	0.0137291	0.0119485	0.010785	0.0200276	0.011589	0.0144688	0.0156854		0	0.0101118	0	0.0124197	0.0142537	0.0139144	0	0.00980312	0	0.00123953	0.0050341	0.0021037
			AT2G41840.1	0.0388389	0.0423729	0.034479	0.038815	0.0515057	0.0388356	0.048005	0.0755439	0.0415887	0.0489838	0.0472685	0.0398046	0.0516306	0.0417022	0.0653819	0.0668513	0.0729517	0.0599358		0.0385636	0.0430521	0.0550459	0.0453523	0.0529049	0.0665796	0.00395416	0.00732106	0.0180394	0.00488038	0.0118912	0.00651218
			AT2G42740.1	0	0	0	0	0.0566209	0.0446692	0	0	0	0.0517875	0.0492587	0.0441538	0.0590413	0.0371001	0.0566663	0.0683839	0.0843589	0.052188		0	0.0337633	0	0.0484	0.0509359	0.0683103	0	0.0298443	0	0.00388866	0.0120408	0.0160856
			AT2G43030.1	0.042996	0.006194	0.00897646	0	0.0697133	0.0540307	0.0278849	0.0526165	0.0250028	0.0670485	0.0586235	0.0570741	0.0550493	0.0471555	0.0596736	0.0698498	0.0789118	0.0611358		0.0193888	0.041248	0.0351681	0.0609154	0.0539595	0.0699658	0.0204917	0.0365723	0.0151793	0.00536765	0.00632982	0.00888855
			AT2G44120.2	0.0180964	0	0	0	0.0275783	0.0241359	0	0.034907	0	0.0242285	0.0271204	0.0257601	0.032556	0.0276816	0.0405919	0.0377442	0.0448448	0.0339643		0.00603214	0.0172381	0.0116357	0.025703	0.0336098	0.0388511	0.010448	0.0150275	0.0201535	0.0014468	0.00651937	0.00552407
			AT3G04400.1	0	0	0	0	0.00902084	0.00823522	0	0	0	0.00824394	0.0104028	0.0248774	0.0147829	0.0116597	0.0190857	0.014129	0.0188275	0.0168228		0	0.00575202	0	0.0145081	0.0151761	0.0165931	0	0.00499686	0	0.00904476	0.00372861	0.00235767
			AT3G04840.1	0.0482692	0.0405849	0.0312643	0.0557788	0.0729614	0.0532979	0.0493375	0.0938082	0.0471054	0.0647781	0.0657403	0.0595886	0.0761912	0.0578784	0.0847957	0.0971259	0.109468	0.0645814		0.0400395	0.0606794	0.063417	0.063369	0.0729551	0.0903919	0.00851555	0.0107086	0.0263432	0.00330908	0.0137474	0.0231888
			AT3G04920.1	0	0	0	0	0.00909429	0.00819877	0	0	0	0	0.00889322	0.0148425	0.016035	0.0122266	0.0158875	0.0110969	0.0131052	0.0126314		0	0.00576435	0	0.00791192	0.0147164	0.0122778	0	0.00501212	0	0.00746976	0.00215746	0.00104981
			AT3G07110.2	0	0	0	0	0.00894736	0.00809823	0	0	0	0.00695733	0.00767096	0.00586026	0.0106476	0.00728664	0.0126408	0.0124096	0.0168967	0.00798475		0	0.00568186	0	0.00682951	0.0101917	0.0124303	0	0.00493892	0	0.000912091	0.00270606	0.00445601
			AT3G09500.1	0	0	0	0	0.00655212	0.00526308	0	0	0	0.00457583	0.00493383	0.00861508	0.00650006	0.00487078	0.00925363	0.00740133	0.00976533	0.00665596		0	0.0039384	0	0.00604158	0.00687482	0.00794087	0	0.00347112	0	0.00223589	0.00221533	0.00162339
			AT3G09630.1	0.0401473	0.0501706	0.045888	0.0559298	0.0413829	0.0390759	0.0462414	0.068453	0.0420408	0.0384826	0.0394679	0.0365111	0.049596	0.0463132	0.0674815	0.0605554	0.0709962	0.0523619		0.045402	0.0454628	0.0522451	0.0381539	0.0544636	0.0613045	0.00502931	0.00913771	0.0141927	0.00150553	0.0113927	0.00933968
			AT3G10610.1	0	0	0	0	0.0105836	0.009196	0	0	0	0.00998272	0.0120404	0.0142953	0.0165041	0.0110299	0.0166312	0.0128037	0.0155438	0.0164116		0	0.00659321	0	0.0121061	0.0147217	0.0149197	0	0.00575188	0	0.00215702	0.00319783	0.00188322
			AT3G11940.1	0	0	0	0	0.0295925	0.0347733	0	0	0	0.0318172	0.0321446	0.0322084	0.0349048	0.0302729	0.036764	0.037739	0.042644	0.0318815		0	0.0214553	0	0.0320567	0.0339805	0.0374215	0	0.0187605	0	0.000209907	0.00334279	0.00538826
			AT3G15190.1	0	0	0	0	0.0396723	0.0339328	0	0	0	0.0394877	0.0323055	0.0336904	0.0381458	0.0377382	0.0343186	0.0336372	0.0373327	0.0445776		0	0.024535	0	0.0351612	0.0367342	0.0385158	0	0.0214409	0	0.00381035	0.00210186	0.00556534
			AT3G18740.1	0	0	0	0	0.0144627	0.0116577	0	0	0	0.0110252	0.0112037	0.020006	0.0177562	0.0123655	0.012577	0.0108204	0.0144447	0.0154383		0	0.00870678	0	0.0140783	0.0142329	0.0135678	0	0.00766961	0	0.00513433	0.00305309	0.00243064
			AT3G24830.1	0	0	0	0	0.0187896	0.0134553	0	0	0	0.0143207	0.0160723	0.0120092	0.0177599	0.015082	0.0228563	0.0198337	0.0292541	0.0179181		0	0.0107483	0	0.0141341	0.0185661	0.0223353	0	0.00968288	0	0.002038	0.00394936	0.00606794
			AT3G25520.1	0.105342	0.102138	0.0806022	0.138663	0.116538	0.0938384	0.109206	0.1712	0.0975533	0.104086	0.108166	0.0866342	0.125414	0.112015	0.163361	0.160606	0.177721	0.130549		0.0960272	0.116347	0.125987	0.0996288	0.133597	0.156292	0.0134542	0.0224131	0.0395873	0.0114371	0.0266329	0.0238801
			AT3G25920.1	0	0	0	0	0.0104843	0	0	0	0	0	0	0.0113009	0.00885844	0.00794338	0.0239063	0.00992168	0.0126623	0.0105089		0	0.00349477	0	0.00376696	0.0135694	0.011031	0	0.00605313	0	0.00652457	0.00896373	0.00144297
			AT3G27850.1	0	0	0	0	0.041564	0.113788	0	0	0	0.0450212	0.0428703	0.0709516	0.0593902	0.0678771	0.0224901	0.0416974	0.0642698	0.0275303		0	0.0517841	0	0.0529477	0.0499191	0.0444991	0	0.0575784	0	0.0156289	0.0241303	0.0185293
			AT3G44890.1	0	0	0	0	0.0208022	0.022579	0	0	0	0.019402	0.0243004	0.0479502	0.0317427	0.026172	0.0243529	0.0194808	0.0284187	0.0303526		0	0.0144604	0	0.0305509	0.0274225	0.026084	0	0.0125545	0	0.015266	0.00385036	0.00579971
			AT3G48930.1	0	0	0	0	0.0340424	0.0249645	0	0	0	0.0251369	0.0300982	0.0396504	0.0335201	0.0324232	0.0475713	0.0338406	0.0441294	0.0438452		0	0.019669	0	0.0316285	0.0378382	0.0406051	0	0.0176282	0	0.0073768	0.00844696	0.00585992
			AT3G49910.1	0	0	0	0	0.0157607	0.0100778	0	0	0	0.0135576	0.0142107	0	0.0194211	0.012298	0.0179165	0.01923	0.0257816	0.0144045		0	0.00861284	0	0.00925611	0.0165452	0.0198053	0	0.00798183	0	0.00802268	0.00375433	0.00571033
			AT3G53430.1	0	0	0	0	0.0770788	0.0672707	0	0	0	0.0585028	0.0625747	0.0779115	0.103247	0.0778353	0.0736861	0.0788306	0.0944101	0.0774206		0	0.0481165	0	0.0663296	0.0849227	0.0835538	0	0.0419577	0	0.0102347	0.0160041	0.00942824
			AT3G55280.1	0	0	0	0	0.0553865	0.0381658	0	0	0	0.0384612	0.0320757	0.0326829	0.056648	0.0373194	0.0629625	0.0456007	0.0652845	0.0527554		0	0.0311841	0	0.0344066	0.0523099	0.0545469	0	0.0283456	0	0.00352452	0.0133606	0.00996345
			AT3G57290.1	0.0125806	0.0124932	0.0135813	0.0171477	0.0158396	0.0143662	0.0163431	0.0172801	0.0163353	0.0146775	0.0141891	0.0109114	0.0141257	0.0120199	0.0159858	0.0168852	0.0172996	0.0133804		0.012885	0.0157845	0.0166529	0.0132593	0.0140438	0.0158551	0.000604541	0.00139157	0.000543254	0.00204797	0.00198422	0.00215313
			AT3G60770.1	0	0.00441916	0	0	0.041154	0.0296386	0	0	0	0.0319786	0.0388463	0.0461118	0.0522172	0.0335131	0.0570803	0.0486978	0.0617287	0.0539985		0.00147305	0.0235976	0	0.0389789	0.0476035	0.0548083	0.0025514	0.0212317	0	0.00706756	0.0124426	0.0065531
			AT3G62250.1	0.0651698	0.0907969	0.0822787	0.0946903	0.0877521	0.080505	0.102937	0.122781	0.0903354	0.0810833	0.0737109	0.0878253	0.0966872	0.0890444	0.105115	0.119866	0.125589	0.0953821		0.0794151	0.0876491	0.105351	0.0808732	0.0969488	0.113613	0.0130513	0.00709317	0.0163569	0.00705952	0.00803832	0.0160453
			AT3G62870.1	0.0764599	0.0666564	0.0486999	0.0388904	0.0909412	0.0701469	0.0772956	0.108544	0.0683571	0.0779098	0.0792977	0.0561675	0.0866395	0.0759013	0.117851	0.106994	0.115518	0.0869158		0.0639387	0.0666595	0.0847324	0.071125	0.0934639	0.103142	0.0140781	0.0262	0.0211006	0.0129721	0.0217916	0.0146847
			AT3G63190.1	0	0	0	0	0.0130843	0.0200928	0	0	0	0.01181	0.0164032	0.0117124	0.015974	0.0172491	0.00834389	0.0141525	0.0166733	0.0114609		0	0.011059	0	0.0133085	0.0138557	0.0140956	0	0.0101984	0	0.00268052	0.00481574	0.00260668
			AT4G01310.1	0.0598563	0.00472126	0.0112281	0	0.113399	0.100608	0.02133	0.0632434	0.0271451	0.123309	0.114778	0.0921022	0.10714	0.10519	0.117557	0.124611	0.151101	0.104419		0.0252686	0.0713357	0.0372395	0.110063	0.109962	0.12671	0.03013	0.0621087	0.0227069	0.0161288	0.00664923	0.0234115
			AT4G15000.1	0	0	0	0	0.0251356	0.0214857	0	0	0	0.0217951	0.0190393	0.0383529	0.0298934	0.0243214	0.0263535	0.0247059	0.0306405	0.0268443		0	0.0155405	0	0.0263958	0.0268561	0.0273969	0	0.0135816	0	0.0104465	0.00281979	0.00300565
			AT4G17390.1	0.0280773	0	0.0053404	0	0.122663	0.0842209	0	0.0207976	0.00806693	0.100547	0.103172	0.09186	0.107796	0.0761807	0.117884	0.135569	0.148526	0.105525		0.0111392	0.0689615	0.0096215	0.0985265	0.10062	0.129873	0.0149098	0.0627393	0.0104856	0.0059206	0.0217578	0.0220587
			AT4G20360.1	1.32919	1.38452	1.39056	0.999348	1.23737	1.03514	1.16258	0.943149	1.28988	1.23289	1.18881	0.933602	1.02653	0.936317	1.0588	1.05095	1.01648	1.17933		1.36809	1.09062	1.13187	1.11844	1.00722	1.08225	0.0338224	0.128344	0.175393	0.161581	0.0634857	0.0858153
			AT4G27090.1	0	0	0	0	0.0197648	0.0162651	0	0	0	0.0117154	0.0108762	0.0426793	0.0221979	0.0141679	0.0198219	0.0176878	0.033114	0.0167867		0	0.01201	0	0.021757	0.0187292	0.0225295	0	0.0105471	0	0.0181241	0.00412502	0.00917751
			AT4G31700.1	0	0	0	0	0.00438283	0	0.00534509	0.00832322	0.00407731	0	0	0	0	0.00521856	0.00821192	0	0.00462409	0		0	0.00146094	0.00591521	0	0.00447683	0.00154136	0	0.00253043	0.00217961	0	0.0041559	0.00266972
			AT4G34110.1	0.00932777	0.0101977	0.0113786	0.0131204	0.0116428	0.0115699	0.013434	0.0158372	0.0132454	0.0104936	0.00989162	0.0093844	0.0104357	0.00987481	0.0125587	0.0119794	0.0101399	0.0120173		0.0103013	0.012111	0.0141722	0.00992319	0.0109564	0.0113789	0.00102932	0.000874922	0.001445	0.000555258	0.00141571	0.00107317
			AT4G34620.1	0	0	0	0	0.00979104	0.0135217	0	0	0	0.0100577	0.0107794	0.0172936	0.0125869	0.0107775	0.0122382	0	0.0102579	0.0145037		0	0.00777092	0	0.0127102	0.0118675	0.00825387	0	0.00698354	0	0.00398565	0.000959961	0.00745663
			AT4G34670.1	0.00681509	0	0.00426737	0.00582131	0.0091989	0.00723457	0.00598941	0.0111336	0.0056276	0.00820801	0.0085772	0	0.00989811	0.00580483	0.0111868	0.0121357	0.011337	0.00857981		0.00369415	0.00741826	0.00758352	0.00559507	0.00896323	0.0106842	0.00344351	0.00169627	0.00307974	0.00484899	0.00281012	0.00186567
			AT5G02870.1	0.0153347	0.0163608	0.0152818	0.0198387	0.0150184	0.0122169	0.0154049	0.0250779	0.0136878	0.0132878	0.0126372	0.0101595	0.0151616	0.01552	0.0223828	0.0196681	0.0201872	0.018482		0.0156591	0.0156913	0.0180568	0.0120282	0.0176881	0.0194457	0.000608243	0.00385519	0.00614069	0.00165067	0.00406966	0.000874088
			AT5G07090.1	0.0867344	0.0824114	0.0557054	0.0407674	0.123141	0.0853197	0.0970068	0.130693	0.0867156	0.102995	0.104063	0.0889772	0.104637	0.0859397	0.138354	0.138044	0.160293	0.109656		0.0749504	0.0830759	0.104805	0.0986783	0.109644	0.135998	0.0168062	0.0412324	0.0230027	0.00841831	0.0265633	0.0253803
			AT5G13510.1	0	0	0	0	0.0236302	0.0363758	0	0	0	0.0203821	0.0227849	0.0270277	0.0388314	0.0337766	0.015827	0.0185762	0.0285926	0.0170234		0	0.020002	0	0.0233982	0.0294784	0.0213974	0	0.0184573	0	0.00336495	0.0120895	0.0062794
			AT5G13650.2	0.0330146	0.03056	0.0358909	0.0283101	0.0324323	0.0308352	0.0323998	0.0336036	0.0366063	0.03899	0.0361947	0.0364176	0.0265944	0.0253331	0.0300777	0.0384786	0.0465874	0.0301764		0.0331552	0.0305259	0.0342032	0.0372008	0.0273351	0.0384141	0.00266824	0.00207847	0.00216639	0.00155354	0.00245744	0.00820574
			AT5G14320.1	0	0	0	0	0.00585984	0.00610464	0	0	0	0.0067208	0.00787951	0.0288273	0.0115095	0.00934732	0.0102775	0	0.00766863	0.0152713		0	0.00398816	0	0.0144759	0.0103781	0.00764663	0	0.00345602	0	0.0124422	0.00108459	0.00763565
			AT5G14660.1	0.00612424	0	0	0	0.00926288	0	0	0	0	0	0.00885754	0	0.00739297	0.00954637	0.00794871	0	0.0109342	0.0100279		0.00204141	0.00308763	0	0.00295251	0.00829602	0.00698735	0.00353583	0.00534793	0	0.00511391	0.00111793	0.00606816
			AT5G15200.1	0	0	0	0	0.101221	0.0841451	0	0	0	0.0815738	0.0831421	0.0762922	0.0873268	0.066471	0.105531	0.116929	0.13508	0.0842291		0	0.0617886	0	0.080336	0.0864429	0.112079	0	0.0541874	0	0.00358874	0.0195449	0.0257699
			AT5G16130.1	0.00555171	0	0	0	0.047326	0.039375	0	0.00463106	0	0.045303	0.0465531	0.0425287	0.0495995	0.0422346	0.0525865	0.0575077	0.0589929	0.0527371		0.00185057	0.0289003	0.00154369	0.0447949	0.0481402	0.0564126	0.00320528	0.0253422	0.00267374	0.00205977	0.005328	0.00326852
			AT5G18380.1	0	0	0	0	0.0196092	0.0259868	0	0	0	0.0176077	0.0179748	0.0386224	0.0368107	0.0264877	0.0227315	0.0206788	0.0279848	0.0159828		0	0.0151987	0	0.024735	0.0286766	0.0215488	0	0.0135432	0	0.0120282	0.00729037	0.0060481
			AT5G20290.1	0.0860756	0.0750704	0.0561902	0.0501453	0.129146	0.0945632	0.0898542	0.154884	0.0881763	0.107585	0.110049	0.11851	0.123242	0.1016	0.148027	0.147778	0.138733	0.11841		0.0724454	0.0912849	0.110971	0.112048	0.12429	0.134974	0.0151146	0.0396023	0.0380385	0.00573017	0.0232315	0.0150405
			AT5G23740.1	0	0	0	0	0.00566887	0	0	0	0	0	0.00444538	0.00607197	0.00716841	0.00398879	0.00636085	0.0044287	0	0.00560979		0	0.00188962	0	0.00350578	0.00583935	0.00334616	0	0.00327292	0	0.00314314	0.00165271	0.00295742
			AT5G27850.1	0	0	0	0	0.0643631	0.0479582	0	0	0	0.0541929	0.0646468	0.0721068	0.0727287	0.062438	0.0824942	0.0727252	0.0837762	0.0750586		0	0.0374404	0	0.0636489	0.0725536	0.0771867	0	0.0334458	0	0.00899855	0.0100292	0.00582475
			AT5G40950.1	0	0	0	0	0.0141111	0.00832187	0	0	0	0.0117048	0.0101648	0.0199922	0.0152978	0.016954	0.0130224	0.0126835	0.0135881	0.0155716		0	0.00747767	0	0.0139539	0.0150914	0.0139477	0	0.00709334	0	0.00528567	0.00197392	0.00147725
			AT5G47190.1	0	0	0	0	0.0142814	0.0117795	0	0	0	0.0138857	0.0173529	0.0183851	0.0150246	0.0142358	0.0170526	0.0148582	0.0174707	0.0189831		0	0.00868696	0	0.0165413	0.0154377	0.017104	0	0.00762642	0	0.00235693	0.00145312	0.0020868
			AT5G54600.1	0	0	0	0	0.0130625	0.0122059	0	0	0	0.0100118	0.0143891	0.0116719	0.0147195	0.0148403	0	0.010611	0.015909	0.011696		0	0.00842281	0	0.0120243	0.00985327	0.0127387	0	0.00730693	0	0.00220982	0.0085334	0.00279867
			AT5G56710.1	0	0	0	0	0.010658	0.00767521	0	0	0	0.0086604	0.0102611	0.0113417	0.011757	0.0077961	0.0149961	0.0150322	0.017052	0.0124653		0	0.00611106	0	0.0100877	0.0115164	0.0148498	0	0.00549846	0	0.00134903	0.00360605	0.00229878
			AT5G57870.1	0.0109339	0.0107247	0.00896278	0.0147296	0.0130092	0.0131711	0.0130521	0.0186285	0.0113421	0.0142435	0.0120521	0.0124637	0.0137538	0.0113094	0.0151518	0.0165056	0.0213412	0.0133637		0.0102071	0.0136366	0.0143409	0.0129198	0.013405	0.0170702	0.0010827	0.000949968	0.00381034	0.00116473	0.0019448	0.00401861
			AT5G61170.1	0	0	0	0	0.0237633	0.0204185	0	0	0	0.0172059	0.0231495	0.0424139	0.0279224	0.0203697	0.025608	0.0241321	0.0351918	0.031436		0	0.0147273	0	0.0275898	0.0246334	0.0302533	0	0.0128634	0	0.0131775	0.00386954	0.00562391
			ATCG00160.1	0.029359	0	0	0	0.0349971	0.0305777	0	0.026574	0.0101234	0.0373888	0.0352709	0.0315171	0.0351622	0.0287493	0.0344306	0.0391078	0.045411	0.0336689		0.00978634	0.0218582	0.0122325	0.0347256	0.0327807	0.0393959	0.0169504	0.0190583	0.0134119	0.00297356	0.00351043	0.00587632
			ATCG00380.1	0	0	0	0	0.0584634	0.0416836	0	0	0	0.0577974	0.0583519	0.0516345	0.0564442	0.0484107	0.0517978	0.0614433	0.0701062	0.0567696		0	0.0333823	0	0.0559279	0.0522176	0.062773	0	0.0301027	0	0.00372852	0.00403318	0.00676699
			ATCG00660.1	0	0	0	0	0.00864557	0.00887783	0	0	0	0.0102819	0.00970082	0.0251671	0.00953183	0	0.00634236	0.00888015	0	0.0127998		0	0.00584113	0	0.0150499	0.0052914	0.00722664	0	0.0050599	0	0.00876651	0.00485205	0.00655813
			ATCG00750.1	0	0	0	0	0.00817184	0.00701726	0	0	0	0.00658888	0.00663689	0.0176459	0.00962011	0.00857629	0.00764555	0	0	0.0119974		0	0.00506303	0	0.0102906	0.00861398	0.00399912	0	0.00442256	0	0.00636998	0.00098782	0.00692669
			ATCG00770.1	0	0	0	0	0.00396374	0.00371872	0	0	0	0	0.00605366	0.0246953	0.00657437	0.00395932	0.00505083	0.00771349	0.00699473	0.00692036		0	0.00256082	0	0.0102497	0.00519484	0.00720953	0	0.00222112	0	0.0128713	0.00131346	0.000438026
			ATCG00780.1	0	0	0	0	0.0112649	0.0135086	0	0	0	0.00887184	0.009467	0.0377987	0.0129731	0.0119327	0.00796084	0.00934558	0.0139411	0.012417		0	0.00825783	0	0.0187125	0.0109556	0.0119012	0	0.00723895	0	0.0165318	0.00264516	0.00234076
			ATCG00800.1	0.0528867	0.00597017	0.0066054	0	0.0929551	0.0806838	0.0117584	0.0557323	0.0161686	0.097893	0.0880229	0.0879593	0.0878003	0.0848153	0.0984364	0.104698	0.106534	0.0922736		0.0218207	0.0578796	0.0278864	0.0912917	0.0903507	0.101168	0.0269057	0.0504993	0.0242159	0.00571693	0.00715974	0.0077576
			ATCG00830.1	0.0370302	0.0335344	0.0261103	0.0229615	0.0436909	0.0343302	0.0352858	0.0410737	0.0354723	0.0426045	0.0419968	0.0394394	0.0390203	0.039948	0.0542188	0.0456766	0.045616	0.0494654		0.032225	0.0336609	0.0372772	0.0413469	0.0443957	0.0469193	0.0055765	0.0103809	0.00328915	0.00167966	0.00851965	0.00220512
			ATCG00900.1	0.00353309	0	0	0	0.0269733	0.0276117	0	0	0	0.0238453	0.0218947	0.0577586	0.0301639	0.0240365	0.0251506	0.0237159	0.0242829	0.0416068		0.0011777	0.018195	0	0.0344995	0.0264503	0.0298685	0.00203983	0.0157606	0	0.0201666	0.00326397	0.0101696
	GO:0006412	translation	Total rLFQ	4.006	3.7043	3.63071	3.19668	5.79746	5.02576	3.66399	3.93787	3.77023	5.50348	5.48631	5.22589	5.54259	4.98025	5.86525	5.92564	6.68093	5.87286		3.78034	4.6733	3.7907	5.40523	5.4627	6.15981	0.198864	1.33574	0.138082	0.155545	0.447874	0.452073	0.315959	0.944483	0.000368558	0.00401243	0.00112719
			AT1G29880.1	0.0478263	0.0522396	0.0587797	0.0486256	0.0354143	0.0450516	0.0477992	0.0393514	0.0468481	0.0493861	0.0464758	0.045166	0.0407055	0.0346013	0.0370813	0.0477783	0.0518355	0.0509054		0.0529485	0.0430305	0.0446662	0.0470093	0.0374627	0.0501731	0.00551102	0.00683359	0.00462729	0.00216006	0.00306996	0.00212543
			AT1G48520.1	0.0052486	0.00372792	0.00495384	0	0.00509281	0.00436084	0.0057006	0.00505371	0.00407618	0.00544991	0.00437265	0	0	0	0	0.005134	0.00532754	0.00425585		0.00464345	0.00315122	0.0049435	0.00327419	0	0.0049058	0.000806454	0.00275347	0.000817797	0.00288623	0	0.00057113
			AT1G50200.1	0.0368714	0.0366203	0.0391637	0.0329531	0.031831	0.0327928	0.0381712	0.0312664	0.0435475	0.0311343	0.0334865	0.0298542	0.031152	0.0267664	0.0306969	0.0320818	0.0439432	0.0315648		0.0375518	0.0325257	0.0376617	0.0314917	0.0295384	0.0358633	0.00140159	0.000606887	0.00615639	0.0018423	0.00241139	0.00700221
			AT2G25840.2	0.00633451	0.00821848	0.00703888	0.00777339	0.00428045	0	0.00609664	0.00454205	0.00585196	0.00523298	0.00500721	0.00537574	0	0.00580161	0.00625028	0.00460782	0.0069243	0		0.00719729	0.00401795	0.00549688	0.00520531	0.00401729	0.00384404	0.000951924	0.00389334	0.000835912	0.000185819	0.0034863	0.00352477
			AT2G31170.1	0.00363469	0.0036363	0.00293864	0	0	0.00253943	0.00289691	0	0	0	0	0	0	0	0	0	0	0		0.00340321	0.000846478	0.000965636	0	0	0	0.000402333	0.00146614	0.00167253	0	0	0
			AT3G58140.1	0.0281728	0.0233358	0.0282572	0.0243685	0.0265394	0.0266656	0.030314	0.0195371	0.0304194	0.0296351	0.0249265	0.0265008	0.019635	0.0186778	0.019756	0.0236863	0.0343698	0.0228662		0.0265886	0.0258578	0.0267568	0.0270208	0.0193563	0.0269741	0.00281734	0.00129134	0.00625272	0.00239698	0.000590671	0.00641795
			AT4G17300.1	0.0088903	0.009308	0.00967423	0.00731341	0.00631228	0.00606668	0.00922542	0.00793727	0.00817784	0.00751219	0.00560886	0.00724238	0.00593338	0.00672882	0.00460857	0.00557118	0.00794292	0.00777718		0.00929084	0.00656412	0.00844684	0.00678781	0.00575692	0.00709709	0.000392246	0.000660418	0.000684912	0.00102988	0.00107108	0.00132407
			AT4G26300.1	0.0286692	0.02808	0.0304917	0.0305488	0.0259734	0.0277671	0.0298988	0.033983	0.0325711	0.0279492	0.0240057	0.0234654	0.0246097	0.0223554	0.0256115	0.0271219	0.0366888	0.0268388		0.0290803	0.0280964	0.032151	0.0251401	0.0241922	0.0302165	0.00125732	0.00230542	0.00207429	0.00244767	0.0016677	0.00560701
			AT5G22800.1	0.01851	0.0198143	0.0214461	0.0179417	0.0168568	0.0169734	0.0202523	0.019755	0.0226858	0.0218678	0.0178556	0.0209092	0.0141591	0.0163187	0.0145276	0.0177738	0.0175996	0.0180653		0.0199235	0.0172573	0.0208977	0.0202109	0.0150018	0.0178129	0.00147112	0.000595543	0.00156841	0.00209524	0.00115527	0.000235285
			AT5G26710.1	0.00470643	0.00446318	0.00458985	0.00632885	0.00511581	0.00421376	0.00494207	0.00511645	0.00408099	0.00418647	0.00452936	0	0.00383587	0.00320129	0.00407223	0.00473736	0.0067818	0.00389614		0.00458648	0.00521947	0.00471317	0.00290528	0.00370313	0.00513844	0.000121659	0.00106135	0.000554381	0.00252188	0.000450389	0.00148405
			AT5G52520.1	0.00836596	0.00909184	0.00854954	0.00986927	0.00766434	0.00644646	0.00957926	0.00892803	0.00752306	0.00794327	0.00589179	0	0.00569839	0.00637424	0.00587553	0.00708017	0.00890101	0.00795602		0.00866911	0.00799336	0.00867678	0.00461169	0.00598272	0.00797907	0.00037742	0.00173497	0.00105087	0.00412346	0.000350443	0.00091064
			AT1G02780.1	0	0	0.00533411	0	0.00937008	0.00766618	0.00387371	0.0108961	0.00384403	0.00702663	0.00931533	0.00793409	0.00929886	0.00740887	0.00905629	0.0115201	0.0152039	0.00936803		0.00177804	0.00567875	0.00620462	0.00809202	0.008588	0.0120307	0.00307965	0.00499119	0.00406299	0.00115249	0.00102834	0.00295124
			AT1G04270.1	0	0	0	0	0.0196896	0.0131857	0	0	0	0.0110957	0.0113996	0.0108368	0.0112875	0.00845177	0.0198521	0.0131072	0.0147033	0.0110421		0	0.0109584	0	0.0111107	0.0131971	0.0129509	0	0.010032	0	0.000281689	0.00593523	0.00183559
			AT1G05190.1	0	0	0	0	0.0679246	0.0596234	0	0	0	0.0708273	0.0700448	0.0711388	0.0685295	0.0689058	0.0640408	0.0672184	0.0732049	0.0841941		0	0.042516	0	0.0706703	0.0671587	0.0748725	0	0.0370531	0	0.000563617	0.0027067	0.00860981
			AT1G07320.1	0.0643082	0.0430658	0.0341697	0.0265574	0.0807484	0.0635362	0.0635674	0.0604991	0.0512265	0.0826494	0.0761993	0.0685395	0.065094	0.0584387	0.0691578	0.0783838	0.09042	0.0639355		0.0471813	0.0569473	0.058431	0.0757961	0.0642302	0.0775798	0.015485	0.0276898	0.00642509	0.0070636	0.00541149	0.0132605
			AT1G09340.1	0.894496	0.875202	0.927335	0.807234	0.756954	0.709868	0.849703	0.599469	0.919381	0.848713	0.811871	0.568755	0.645581	0.702207	0.588917	0.640335	0.742923	0.804833		0.899011	0.758019	0.789518	0.743113	0.645568	0.729364	0.0263582	0.048692	0.168234	0.152118	0.0566452	0.0830831
			AT1G09640.1	0.0380317	0.0464263	0.0428863	0.0556436	0.03276	0.0300878	0.0437622	0.0533695	0.0416118	0.034063	0.0316362	0.0324684	0.0355445	0.0330059	0.0400525	0.0413778	0.0495519	0.0365765		0.0424481	0.0394971	0.0462478	0.0327225	0.036201	0.0425021	0.00421442	0.0140469	0.00626055	0.00123317	0.00356886	0.00656036
			AT1G14320.1	0.00716532	0.00589206	0.00424289	0	0.0360209	0.0232524	0	0.00739752	0	0.0277349	0.0305374	0.0315018	0.0288651	0.0268743	0.0444441	0.0363777	0.0614342	0.0387103		0.00576676	0.0197578	0.00246584	0.0299247	0.0333945	0.0455074	0.00146524	0.0182629	0.00427096	0.00195676	0.00962089	0.0138422
			AT1G17220.1	0.0143754	0.0132827	0.0144495	0.0112663	0.0118965	0.0119954	0.0129198	0.0117309	0.0141029	0.0151856	0.0128822	0.0118973	0.0110017	0.0112656	0.0129226	0.0145282	0.0168885	0.0138033		0.0140359	0.0117194	0.0129179	0.0133217	0.01173	0.0150733	0.00065334	0.000395477	0.001186	0.00168763	0.00104122	0.00161321
			AT1G18540.1	0	0	0	0.00542621	0.00915818	0.011148	0	0.014109	0.00502255	0.00806868	0.00881956	0	0.0080214	0.00668512	0.0109232	0.0138334	0.0119926	0.00864728		0	0.00857745	0.00637718	0.00562941	0.00854323	0.0114911	0	0.00290474	0.00715137	0.00488965	0.00216668	0.00262918
			AT1G26630.1	0	0	0	0	0.0254459	0.00998254	0	0	0	0.0127165	0.0157252	0.00880159	0.0158055	0.0127821	0.0121756	0.0148006	0.0152503	0.0166869		0	0.0118095	0	0.0124144	0.0135877	0.0155793	0	0.012821	0	0.00347168	0.00194443	0.000985248
			AT1G32990.1	0	0	0	0	0.00697775	0.021834	0	0	0	0.00813946	0.00954276	0.0317958	0.0196827	0.0225406	0.00577059	0.00711707	0.0145009	0.0074614		0	0.00960393	0	0.0164927	0.0159979	0.00969312	0	0.0111514	0	0.0132715	0.00897168	0.00416721
			AT1G33120.1	0	0	0	0	0.0844228	0.0636641	0	0	0	0.0752611	0.0873059	0.0710452	0.0880929	0.0793552	0.113278	0.116209	0.128807	0.0977515		0	0.0493623	0	0.0778707	0.0935753	0.114256	0	0.043991	0	0.00843861	0.0176132	0.0156197
			AT1G35680.1	0	0	0	0	0.0231536	0.0206978	0	0	0	0.0222623	0.0205819	0.0252632	0.0198539	0.0219866	0.0206164	0.023823	0.023869	0.0222024		0	0.0146171	0	0.0227025	0.020819	0.0232982	0	0.0127182	0	0.00237146	0.00108067	0.000949206
			AT1G48830.1	0	0.00395471	0	0	0.0158165	0.0145264	0	0.00568966	0	0.0182488	0.0180472	0.0146199	0.0191073	0.0163583	0.0206636	0.0174516	0.0254055	0.0173006		0.00131824	0.0101143	0.00189655	0.016972	0.0187097	0.0200525	0.00228325	0.00878298	0.00328493	0.00203945	0.00218	0.00463642
			AT1G57660.1	0	0	0	0	0.0124456	0.010473	0	0	0	0.0126796	0.00867165	0.0121583	0.0109159	0.00834466	0.0191453	0.011914	0.0154933	0.0121792		0	0.00763954	0	0.0111698	0.0128019	0.0131955	0	0.00668914	0	0.00217913	0.00564195	0.00199435
			AT1G58684.1	0.00482234	0.00505486	0.00395903	0.0053197	0.00561335	0.00455171	0.00659199	0.00867848	0.00393488	0.00552216	0.0046596	0	0.00615711	0.00548257	0.00867113	0.008795	0.0114507	0.00711245		0.00461207	0.00516158	0.00640178	0.00339392	0.00677027	0.0091194	0.000577381	0.000548198	0.00237751	0.00297069	0.00168039	0.00218726
			AT1G62750.1	0.250563	0.238968	0.239129	0.230903	0.207485	0.220679	0.235179	0.230184	0.232167	0.222526	0.224864	0.216071	0.202497	0.199764	0.213741	0.222288	0.213497	0.235723		0.242887	0.219689	0.23251	0.221154	0.205334	0.223836	0.00664867	0.0117406	0.00251508	0.00455401	0.0074079	0.0111936
			AT1G67430.1	0	0	0	0	0.0254142	0.0177446	0	0.00358045	0	0.0182792	0.0195678	0.0209251	0.0292153	0.0188495	0.0410787	0.033135	0.0474018	0.0246608		0	0.0143863	0.00119348	0.0195907	0.0297145	0.0350659	0	0.0130357	0.00206718	0.0013231	0.011123	0.0114928
			AT1G69620.1	0	0	0	0	0.016303	0.018502	0	0	0	0.0166891	0.00873318	0.042361	0.0200545	0.0185167	0.0223658	0.0253776	0.0305261	0.0189266		0	0.0116016	0	0.0225944	0.0203123	0.0249434	0	0.0101073	0	0.0175745	0.00193745	0.00581188
			AT1G70600.1	0	0.00392413	0	0	0.0228871	0.0130965	0	0	0	0.00737137	0.00860877	0.0121836	0.0127053	0.013835	0.0267287	0.0125567	0.0177626	0.0197017		0.00130804	0.0119945	0	0.0093879	0.0177563	0.0166736	0.0022656	0.0114833	0	0.00249892	0.00779083	0.00369487
			AT1G74060.1	0.0347787	0.024692	0.0206182	0.0260958	0.0575387	0.0374036	0.0340767	0.0620235	0.0259726	0.0462549	0.0478056	0.0396614	0.0493526	0.0384538	0.0630323	0.0810805	0.0883078	0.0436632		0.0266963	0.040346	0.0406909	0.0445739	0.0502796	0.0710172	0.00728991	0.0159267	0.0189137	0.00432445	0.0123155	0.0239633
			AT1G74970.1	0	0	0	0	0.03281	0.0275257	0	0	0	0.0281299	0.03181	0.0374129	0.0336784	0.0317603	0.0283607	0.0308198	0.0298316	0.0358337		0	0.0201119	0	0.0324509	0.0312665	0.0321617	0	0.0176167	0	0.00467457	0.00269306	0.00321823
			AT1G78630.1	0	0	0	0	0.0323269	0.0330988	0	0	0	0.0299718	0.0377265	0.0460958	0.0350697	0.0425903	0.034433	0.0339463	0.0422234	0.0367544		0	0.0218086	0	0.0379314	0.0373643	0.0376414	0	0.0188907	0	0.00806397	0.004537	0.00420919
			AT1G79850.1	0	0	0	0	0.0126526	0.0115467	0	0	0	0.017188	0.0144331	0.0218334	0.0181155	0.0180016	0.0202061	0.0147177	0.0147166	0.0159916		0	0.00806643	0	0.0178182	0.0187744	0.015142	0	0.00700758	0	0.00374018	0.0012412	0.000735829
			AT2G01250.1	0.0625367	0	0	0	0.0910484	0.0826479	0.0178421	0.115284	0.0138385	0.0814664	0.0970063	0.0816717	0.113147	0.0926971	0.123933	0.125948	0.14029	0.115116		0.0208456	0.0578988	0.0489881	0.0867148	0.109926	0.127118	0.0361056	0.0503174	0.0574484	0.0089133	0.0158652	0.0126277
			AT2G18020.1	0.0733554	0.0807322	0.0539199	0.0671793	0.0958736	0.0742803	0.0709393	0.118098	0.0682246	0.0786259	0.0873603	0.09052	0.100612	0.0897321	0.135347	0.108255	0.127175	0.100138		0.0693358	0.079111	0.085754	0.0855021	0.108564	0.111856	0.0138507	0.0149447	0.0280437	0.00616092	0.0238245	0.0138735
			AT2G24060.1	0.00699843	0.00459566	0.00684735	0.00590135	0.00793957	0.00672767	0.00777215	0.00577068	0.00896634	0.00823194	0.00870417	0.00787219	0.0059412	0.00592351	0	0.0064468	0.00773429	0.00460674		0.00614715	0.0068562	0.00750306	0.00826943	0.0039549	0.00626261	0.00134575	0.00102517	0.00161473	0.000417257	0.00342506	0.00157189
			AT2G27720.2	0	0	0	0	0.0114849	0.010011	0	0	0	0.00692125	0.00988134	0.0162106	0.0130534	0.00719529	0.0116505	0.0115441	0.0169354	0.0130932		0	0.00716527	0	0.0110044	0.0106331	0.0138576	0	0.00624891	0	0.0047454	0.00305871	0.00277573
			AT2G31610.1	0.109595	0.090076	0.0886499	0.13447	0.143734	0.118349	0.132194	0.1571	0.101506	0.116012	0.114033	0.112327	0.12152	0.0998682	0.14601	0.161376	0.182275	0.11514		0.0961068	0.132185	0.130267	0.114124	0.122466	0.15293	0.0117024	0.012846	0.0278473	0.00184418	0.0230853	0.0343549
			AT2G34480.1	0	0	0	0	0.0441812	0.0330942	0	0	0	0.0355588	0.0392632	0.0433201	0.048183	0.0365134	0.0517619	0.0498521	0.0749974	0.0497404		0	0.0257585	0	0.0393807	0.0454861	0.0581967	0	0.022986	0	0.003882	0.00797401	0.01455
			AT2G36160.1	0	0	0	0	0.0177884	0.0145214	0	0	0	0.0155079	0.01604	0.0286222	0.0247054	0.0164037	0.019095	0.0212986	0.0240467	0.0170553		0	0.0107699	0	0.0200567	0.020068	0.0208002	0	0.00946898	0	0.00742271	0.0042355	0.00352227
			AT2G36620.1	0	0	0	0	0.0195739	0.0107615	0	0	0	0.0122655	0.0112645	0.0137291	0.0119485	0.010785	0.0200276	0.011589	0.0144688	0.0156854		0	0.0101118	0	0.0124197	0.0142537	0.0139144	0	0.00980312	0	0.00123953	0.0050341	0.0021037
			AT2G41840.1	0.0388389	0.0423729	0.034479	0.038815	0.0515057	0.0388356	0.048005	0.0755439	0.0415887	0.0489838	0.0472685	0.0398046	0.0516306	0.0417022	0.0653819	0.0668513	0.0729517	0.0599358		0.0385636	0.0430521	0.0550459	0.0453523	0.0529049	0.0665796	0.00395416	0.00732106	0.0180394	0.00488038	0.0118912	0.00651218
			AT2G42740.1	0	0	0	0	0.0566209	0.0446692	0	0	0	0.0517875	0.0492587	0.0441538	0.0590413	0.0371001	0.0566663	0.0683839	0.0843589	0.052188		0	0.0337633	0	0.0484	0.0509359	0.0683103	0	0.0298443	0	0.00388866	0.0120408	0.0160856
			AT2G43030.1	0.042996	0.006194	0.00897646	0	0.0697133	0.0540307	0.0278849	0.0526165	0.0250028	0.0670485	0.0586235	0.0570741	0.0550493	0.0471555	0.0596736	0.0698498	0.0789118	0.0611358		0.0193888	0.041248	0.0351681	0.0609154	0.0539595	0.0699658	0.0204917	0.0365723	0.0151793	0.00536765	0.00632982	0.00888855
			AT2G44120.2	0.0180964	0	0	0	0.0275783	0.0241359	0	0.034907	0	0.0242285	0.0271204	0.0257601	0.032556	0.0276816	0.0405919	0.0377442	0.0448448	0.0339643		0.00603214	0.0172381	0.0116357	0.025703	0.0336098	0.0388511	0.010448	0.0150275	0.0201535	0.0014468	0.00651937	0.00552407
			AT3G04400.1	0	0	0	0	0.00902084	0.00823522	0	0	0	0.00824394	0.0104028	0.0248774	0.0147829	0.0116597	0.0190857	0.014129	0.0188275	0.0168228		0	0.00575202	0	0.0145081	0.0151761	0.0165931	0	0.00499686	0	0.00904476	0.00372861	0.00235767
			AT3G04840.1	0.0482692	0.0405849	0.0312643	0.0557788	0.0729614	0.0532979	0.0493375	0.0938082	0.0471054	0.0647781	0.0657403	0.0595886	0.0761912	0.0578784	0.0847957	0.0971259	0.109468	0.0645814		0.0400395	0.0606794	0.063417	0.063369	0.0729551	0.0903919	0.00851555	0.0107086	0.0263432	0.00330908	0.0137474	0.0231888
			AT3G04920.1	0	0	0	0	0.00909429	0.00819877	0	0	0	0	0.00889322	0.0148425	0.016035	0.0122266	0.0158875	0.0110969	0.0131052	0.0126314		0	0.00576435	0	0.00791192	0.0147164	0.0122778	0	0.00501212	0	0.00746976	0.00215746	0.00104981
			AT3G07110.2	0	0	0	0	0.00894736	0.00809823	0	0	0	0.00695733	0.00767096	0.00586026	0.0106476	0.00728664	0.0126408	0.0124096	0.0168967	0.00798475		0	0.00568186	0	0.00682951	0.0101917	0.0124303	0	0.00493892	0	0.000912091	0.00270606	0.00445601
			AT3G09500.1	0	0	0	0	0.00655212	0.00526308	0	0	0	0.00457583	0.00493383	0.00861508	0.00650006	0.00487078	0.00925363	0.00740133	0.00976533	0.00665596		0	0.0039384	0	0.00604158	0.00687482	0.00794087	0	0.00347112	0	0.00223589	0.00221533	0.00162339
			AT3G09630.1	0.0401473	0.0501706	0.045888	0.0559298	0.0413829	0.0390759	0.0462414	0.068453	0.0420408	0.0384826	0.0394679	0.0365111	0.049596	0.0463132	0.0674815	0.0605554	0.0709962	0.0523619		0.045402	0.0454628	0.0522451	0.0381539	0.0544636	0.0613045	0.00502931	0.00913771	0.0141927	0.00150553	0.0113927	0.00933968
			AT3G10610.1	0	0	0	0	0.0105836	0.009196	0	0	0	0.00998272	0.0120404	0.0142953	0.0165041	0.0110299	0.0166312	0.0128037	0.0155438	0.0164116		0	0.00659321	0	0.0121061	0.0147217	0.0149197	0	0.00575188	0	0.00215702	0.00319783	0.00188322
			AT3G11940.1	0	0	0	0	0.0295925	0.0347733	0	0	0	0.0318172	0.0321446	0.0322084	0.0349048	0.0302729	0.036764	0.037739	0.042644	0.0318815		0	0.0214553	0	0.0320567	0.0339805	0.0374215	0	0.0187605	0	0.000209907	0.00334279	0.00538826
			AT3G15190.1	0	0	0	0	0.0396723	0.0339328	0	0	0	0.0394877	0.0323055	0.0336904	0.0381458	0.0377382	0.0343186	0.0336372	0.0373327	0.0445776		0	0.024535	0	0.0351612	0.0367342	0.0385158	0	0.0214409	0	0.00381035	0.00210186	0.00556534
			AT3G18740.1	0	0	0	0	0.0144627	0.0116577	0	0	0	0.0110252	0.0112037	0.020006	0.0177562	0.0123655	0.012577	0.0108204	0.0144447	0.0154383		0	0.00870678	0	0.0140783	0.0142329	0.0135678	0	0.00766961	0	0.00513433	0.00305309	0.00243064
			AT3G24830.1	0	0	0	0	0.0187896	0.0134553	0	0	0	0.0143207	0.0160723	0.0120092	0.0177599	0.015082	0.0228563	0.0198337	0.0292541	0.0179181		0	0.0107483	0	0.0141341	0.0185661	0.0223353	0	0.00968288	0	0.002038	0.00394936	0.00606794
			AT3G25520.1	0.105342	0.102138	0.0806022	0.138663	0.116538	0.0938384	0.109206	0.1712	0.0975533	0.104086	0.108166	0.0866342	0.125414	0.112015	0.163361	0.160606	0.177721	0.130549		0.0960272	0.116347	0.125987	0.0996288	0.133597	0.156292	0.0134542	0.0224131	0.0395873	0.0114371	0.0266329	0.0238801
			AT3G25920.1	0	0	0	0	0.0104843	0	0	0	0	0	0	0.0113009	0.00885844	0.00794338	0.0239063	0.00992168	0.0126623	0.0105089		0	0.00349477	0	0.00376696	0.0135694	0.011031	0	0.00605313	0	0.00652457	0.00896373	0.00144297
			AT3G27850.1	0	0	0	0	0.041564	0.113788	0	0	0	0.0450212	0.0428703	0.0709516	0.0593902	0.0678771	0.0224901	0.0416974	0.0642698	0.0275303		0	0.0517841	0	0.0529477	0.0499191	0.0444991	0	0.0575784	0	0.0156289	0.0241303	0.0185293
			AT3G44890.1	0	0	0	0	0.0208022	0.022579	0	0	0	0.019402	0.0243004	0.0479502	0.0317427	0.026172	0.0243529	0.0194808	0.0284187	0.0303526		0	0.0144604	0	0.0305509	0.0274225	0.026084	0	0.0125545	0	0.015266	0.00385036	0.00579971
			AT3G48930.1	0	0	0	0	0.0340424	0.0249645	0	0	0	0.0251369	0.0300982	0.0396504	0.0335201	0.0324232	0.0475713	0.0338406	0.0441294	0.0438452		0	0.019669	0	0.0316285	0.0378382	0.0406051	0	0.0176282	0	0.0073768	0.00844696	0.00585992
			AT3G49910.1	0	0	0	0	0.0157607	0.0100778	0	0	0	0.0135576	0.0142107	0	0.0194211	0.012298	0.0179165	0.01923	0.0257816	0.0144045		0	0.00861284	0	0.00925611	0.0165452	0.0198053	0	0.00798183	0	0.00802268	0.00375433	0.00571033
			AT3G53430.1	0	0	0	0	0.0770788	0.0672707	0	0	0	0.0585028	0.0625747	0.0779115	0.103247	0.0778353	0.0736861	0.0788306	0.0944101	0.0774206		0	0.0481165	0	0.0663296	0.0849227	0.0835538	0	0.0419577	0	0.0102347	0.0160041	0.00942824
			AT3G55280.1	0	0	0	0	0.0553865	0.0381658	0	0	0	0.0384612	0.0320757	0.0326829	0.056648	0.0373194	0.0629625	0.0456007	0.0652845	0.0527554		0	0.0311841	0	0.0344066	0.0523099	0.0545469	0	0.0283456	0	0.00352452	0.0133606	0.00996345
			AT3G57290.1	0.0125806	0.0124932	0.0135813	0.0171477	0.0158396	0.0143662	0.0163431	0.0172801	0.0163353	0.0146775	0.0141891	0.0109114	0.0141257	0.0120199	0.0159858	0.0168852	0.0172996	0.0133804		0.012885	0.0157845	0.0166529	0.0132593	0.0140438	0.0158551	0.000604541	0.00139157	0.000543254	0.00204797	0.00198422	0.00215313
			AT3G60770.1	0	0.00441916	0	0	0.041154	0.0296386	0	0	0	0.0319786	0.0388463	0.0461118	0.0522172	0.0335131	0.0570803	0.0486978	0.0617287	0.0539985		0.00147305	0.0235976	0	0.0389789	0.0476035	0.0548083	0.0025514	0.0212317	0	0.00706756	0.0124426	0.0065531
			AT3G62250.1	0.0651698	0.0907969	0.0822787	0.0946903	0.0877521	0.080505	0.102937	0.122781	0.0903354	0.0810833	0.0737109	0.0878253	0.0966872	0.0890444	0.105115	0.119866	0.125589	0.0953821		0.0794151	0.0876491	0.105351	0.0808732	0.0969488	0.113613	0.0130513	0.00709317	0.0163569	0.00705952	0.00803832	0.0160453
			AT3G62870.1	0.0764599	0.0666564	0.0486999	0.0388904	0.0909412	0.0701469	0.0772956	0.108544	0.0683571	0.0779098	0.0792977	0.0561675	0.0866395	0.0759013	0.117851	0.106994	0.115518	0.0869158		0.0639387	0.0666595	0.0847324	0.071125	0.0934639	0.103142	0.0140781	0.0262	0.0211006	0.0129721	0.0217916	0.0146847
			AT3G63190.1	0	0	0	0	0.0130843	0.0200928	0	0	0	0.01181	0.0164032	0.0117124	0.015974	0.0172491	0.00834389	0.0141525	0.0166733	0.0114609		0	0.011059	0	0.0133085	0.0138557	0.0140956	0	0.0101984	0	0.00268052	0.00481574	0.00260668
			AT4G01310.1	0.0598563	0.00472126	0.0112281	0	0.113399	0.100608	0.02133	0.0632434	0.0271451	0.123309	0.114778	0.0921022	0.10714	0.10519	0.117557	0.124611	0.151101	0.104419		0.0252686	0.0713357	0.0372395	0.110063	0.109962	0.12671	0.03013	0.0621087	0.0227069	0.0161288	0.00664923	0.0234115
			AT4G15000.1	0	0	0	0	0.0251356	0.0214857	0	0	0	0.0217951	0.0190393	0.0383529	0.0298934	0.0243214	0.0263535	0.0247059	0.0306405	0.0268443		0	0.0155405	0	0.0263958	0.0268561	0.0273969	0	0.0135816	0	0.0104465	0.00281979	0.00300565
			AT4G17390.1	0.0280773	0	0.0053404	0	0.122663	0.0842209	0	0.0207976	0.00806693	0.100547	0.103172	0.09186	0.107796	0.0761807	0.117884	0.135569	0.148526	0.105525		0.0111392	0.0689615	0.0096215	0.0985265	0.10062	0.129873	0.0149098	0.0627393	0.0104856	0.0059206	0.0217578	0.0220587
			AT4G20360.1	1.32919	1.38452	1.39056	0.999348	1.23737	1.03514	1.16258	0.943149	1.28988	1.23289	1.18881	0.933602	1.02653	0.936317	1.0588	1.05095	1.01648	1.17933		1.36809	1.09062	1.13187	1.11844	1.00722	1.08225	0.0338224	0.128344	0.175393	0.161581	0.0634857	0.0858153
			AT4G27090.1	0	0	0	0	0.0197648	0.0162651	0	0	0	0.0117154	0.0108762	0.0426793	0.0221979	0.0141679	0.0198219	0.0176878	0.033114	0.0167867		0	0.01201	0	0.021757	0.0187292	0.0225295	0	0.0105471	0	0.0181241	0.00412502	0.00917751
			AT4G31700.1	0	0	0	0	0.00438283	0	0.00534509	0.00832322	0.00407731	0	0	0	0	0.00521856	0.00821192	0	0.00462409	0		0	0.00146094	0.00591521	0	0.00447683	0.00154136	0	0.00253043	0.00217961	0	0.0041559	0.00266972
			AT4G34110.1	0.00932777	0.0101977	0.0113786	0.0131204	0.0116428	0.0115699	0.013434	0.0158372	0.0132454	0.0104936	0.00989162	0.0093844	0.0104357	0.00987481	0.0125587	0.0119794	0.0101399	0.0120173		0.0103013	0.012111	0.0141722	0.00992319	0.0109564	0.0113789	0.00102932	0.000874922	0.001445	0.000555258	0.00141571	0.00107317
			AT4G34620.1	0	0	0	0	0.00979104	0.0135217	0	0	0	0.0100577	0.0107794	0.0172936	0.0125869	0.0107775	0.0122382	0	0.0102579	0.0145037		0	0.00777092	0	0.0127102	0.0118675	0.00825387	0	0.00698354	0	0.00398565	0.000959961	0.00745663
			AT4G34670.1	0.00681509	0	0.00426737	0.00582131	0.0091989	0.00723457	0.00598941	0.0111336	0.0056276	0.00820801	0.0085772	0	0.00989811	0.00580483	0.0111868	0.0121357	0.011337	0.00857981		0.00369415	0.00741826	0.00758352	0.00559507	0.00896323	0.0106842	0.00344351	0.00169627	0.00307974	0.00484899	0.00281012	0.00186567
			AT5G02870.1	0.0153347	0.0163608	0.0152818	0.0198387	0.0150184	0.0122169	0.0154049	0.0250779	0.0136878	0.0132878	0.0126372	0.0101595	0.0151616	0.01552	0.0223828	0.0196681	0.0201872	0.018482		0.0156591	0.0156913	0.0180568	0.0120282	0.0176881	0.0194457	0.000608243	0.00385519	0.00614069	0.00165067	0.00406966	0.000874088
			AT5G07090.1	0.0867344	0.0824114	0.0557054	0.0407674	0.123141	0.0853197	0.0970068	0.130693	0.0867156	0.102995	0.104063	0.0889772	0.104637	0.0859397	0.138354	0.138044	0.160293	0.109656		0.0749504	0.0830759	0.104805	0.0986783	0.109644	0.135998	0.0168062	0.0412324	0.0230027	0.00841831	0.0265633	0.0253803
			AT5G13510.1	0	0	0	0	0.0236302	0.0363758	0	0	0	0.0203821	0.0227849	0.0270277	0.0388314	0.0337766	0.015827	0.0185762	0.0285926	0.0170234		0	0.020002	0	0.0233982	0.0294784	0.0213974	0	0.0184573	0	0.00336495	0.0120895	0.0062794
			AT5G13650.2	0.0330146	0.03056	0.0358909	0.0283101	0.0324323	0.0308352	0.0323998	0.0336036	0.0366063	0.03899	0.0361947	0.0364176	0.0265944	0.0253331	0.0300777	0.0384786	0.0465874	0.0301764		0.0331552	0.0305259	0.0342032	0.0372008	0.0273351	0.0384141	0.00266824	0.00207847	0.00216639	0.00155354	0.00245744	0.00820574
			AT5G14320.1	0	0	0	0	0.00585984	0.00610464	0	0	0	0.0067208	0.00787951	0.0288273	0.0115095	0.00934732	0.0102775	0	0.00766863	0.0152713		0	0.00398816	0	0.0144759	0.0103781	0.00764663	0	0.00345602	0	0.0124422	0.00108459	0.00763565
			AT5G14660.1	0.00612424	0	0	0	0.00926288	0	0	0	0	0	0.00885754	0	0.00739297	0.00954637	0.00794871	0	0.0109342	0.0100279		0.00204141	0.00308763	0	0.00295251	0.00829602	0.00698735	0.00353583	0.00534793	0	0.00511391	0.00111793	0.00606816
			AT5G15200.1	0	0	0	0	0.101221	0.0841451	0	0	0	0.0815738	0.0831421	0.0762922	0.0873268	0.066471	0.105531	0.116929	0.13508	0.0842291		0	0.0617886	0	0.080336	0.0864429	0.112079	0	0.0541874	0	0.00358874	0.0195449	0.0257699
			AT5G16130.1	0.00555171	0	0	0	0.047326	0.039375	0	0.00463106	0	0.045303	0.0465531	0.0425287	0.0495995	0.0422346	0.0525865	0.0575077	0.0589929	0.0527371		0.00185057	0.0289003	0.00154369	0.0447949	0.0481402	0.0564126	0.00320528	0.0253422	0.00267374	0.00205977	0.005328	0.00326852
			AT5G18380.1	0	0	0	0	0.0196092	0.0259868	0	0	0	0.0176077	0.0179748	0.0386224	0.0368107	0.0264877	0.0227315	0.0206788	0.0279848	0.0159828		0	0.0151987	0	0.024735	0.0286766	0.0215488	0	0.0135432	0	0.0120282	0.00729037	0.0060481
			AT5G20290.1	0.0860756	0.0750704	0.0561902	0.0501453	0.129146	0.0945632	0.0898542	0.154884	0.0881763	0.107585	0.110049	0.11851	0.123242	0.1016	0.148027	0.147778	0.138733	0.11841		0.0724454	0.0912849	0.110971	0.112048	0.12429	0.134974	0.0151146	0.0396023	0.0380385	0.00573017	0.0232315	0.0150405
			AT5G23740.1	0	0	0	0	0.00566887	0	0	0	0	0	0.00444538	0.00607197	0.00716841	0.00398879	0.00636085	0.0044287	0	0.00560979		0	0.00188962	0	0.00350578	0.00583935	0.00334616	0	0.00327292	0	0.00314314	0.00165271	0.00295742
			AT5G27850.1	0	0	0	0	0.0643631	0.0479582	0	0	0	0.0541929	0.0646468	0.0721068	0.0727287	0.062438	0.0824942	0.0727252	0.0837762	0.0750586		0	0.0374404	0	0.0636489	0.0725536	0.0771867	0	0.0334458	0	0.00899855	0.0100292	0.00582475
			AT5G40950.1	0	0	0	0	0.0141111	0.00832187	0	0	0	0.0117048	0.0101648	0.0199922	0.0152978	0.016954	0.0130224	0.0126835	0.0135881	0.0155716		0	0.00747767	0	0.0139539	0.0150914	0.0139477	0	0.00709334	0	0.00528567	0.00197392	0.00147725
			AT5G47190.1	0	0	0	0	0.0142814	0.0117795	0	0	0	0.0138857	0.0173529	0.0183851	0.0150246	0.0142358	0.0170526	0.0148582	0.0174707	0.0189831		0	0.00868696	0	0.0165413	0.0154377	0.017104	0	0.00762642	0	0.00235693	0.00145312	0.0020868
			AT5G54600.1	0	0	0	0	0.0130625	0.0122059	0	0	0	0.0100118	0.0143891	0.0116719	0.0147195	0.0148403	0	0.010611	0.015909	0.011696		0	0.00842281	0	0.0120243	0.00985327	0.0127387	0	0.00730693	0	0.00220982	0.0085334	0.00279867
			AT5G56710.1	0	0	0	0	0.010658	0.00767521	0	0	0	0.0086604	0.0102611	0.0113417	0.011757	0.0077961	0.0149961	0.0150322	0.017052	0.0124653		0	0.00611106	0	0.0100877	0.0115164	0.0148498	0	0.00549846	0	0.00134903	0.00360605	0.00229878
			AT5G57870.1	0.0109339	0.0107247	0.00896278	0.0147296	0.0130092	0.0131711	0.0130521	0.0186285	0.0113421	0.0142435	0.0120521	0.0124637	0.0137538	0.0113094	0.0151518	0.0165056	0.0213412	0.0133637		0.0102071	0.0136366	0.0143409	0.0129198	0.013405	0.0170702	0.0010827	0.000949968	0.00381034	0.00116473	0.0019448	0.00401861
			AT5G61170.1	0	0	0	0	0.0237633	0.0204185	0	0	0	0.0172059	0.0231495	0.0424139	0.0279224	0.0203697	0.025608	0.0241321	0.0351918	0.031436		0	0.0147273	0	0.0275898	0.0246334	0.0302533	0	0.0128634	0	0.0131775	0.00386954	0.00562391
			ATCG00160.1	0.029359	0	0	0	0.0349971	0.0305777	0	0.026574	0.0101234	0.0373888	0.0352709	0.0315171	0.0351622	0.0287493	0.0344306	0.0391078	0.045411	0.0336689		0.00978634	0.0218582	0.0122325	0.0347256	0.0327807	0.0393959	0.0169504	0.0190583	0.0134119	0.00297356	0.00351043	0.00587632
			ATCG00380.1	0	0	0	0	0.0584634	0.0416836	0	0	0	0.0577974	0.0583519	0.0516345	0.0564442	0.0484107	0.0517978	0.0614433	0.0701062	0.0567696		0	0.0333823	0	0.0559279	0.0522176	0.062773	0	0.0301027	0	0.00372852	0.00403318	0.00676699
			ATCG00660.1	0	0	0	0	0.00864557	0.00887783	0	0	0	0.0102819	0.00970082	0.0251671	0.00953183	0	0.00634236	0.00888015	0	0.0127998		0	0.00584113	0	0.0150499	0.0052914	0.00722664	0	0.0050599	0	0.00876651	0.00485205	0.00655813
			ATCG00750.1	0	0	0	0	0.00817184	0.00701726	0	0	0	0.00658888	0.00663689	0.0176459	0.00962011	0.00857629	0.00764555	0	0	0.0119974		0	0.00506303	0	0.0102906	0.00861398	0.00399912	0	0.00442256	0	0.00636998	0.00098782	0.00692669
			ATCG00770.1	0	0	0	0	0.00396374	0.00371872	0	0	0	0	0.00605366	0.0246953	0.00657437	0.00395932	0.00505083	0.00771349	0.00699473	0.00692036		0	0.00256082	0	0.0102497	0.00519484	0.00720953	0	0.00222112	0	0.0128713	0.00131346	0.000438026
			ATCG00780.1	0	0	0	0	0.0112649	0.0135086	0	0	0	0.00887184	0.009467	0.0377987	0.0129731	0.0119327	0.00796084	0.00934558	0.0139411	0.012417		0	0.00825783	0	0.0187125	0.0109556	0.0119012	0	0.00723895	0	0.0165318	0.00264516	0.00234076
			ATCG00800.1	0.0528867	0.00597017	0.0066054	0	0.0929551	0.0806838	0.0117584	0.0557323	0.0161686	0.097893	0.0880229	0.0879593	0.0878003	0.0848153	0.0984364	0.104698	0.106534	0.0922736		0.0218207	0.0578796	0.0278864	0.0912917	0.0903507	0.101168	0.0269057	0.0504993	0.0242159	0.00571693	0.00715974	0.0077576
			ATCG00830.1	0.0370302	0.0335344	0.0261103	0.0229615	0.0436909	0.0343302	0.0352858	0.0410737	0.0354723	0.0426045	0.0419968	0.0394394	0.0390203	0.039948	0.0542188	0.0456766	0.045616	0.0494654		0.032225	0.0336609	0.0372772	0.0413469	0.0443957	0.0469193	0.0055765	0.0103809	0.00328915	0.00167966	0.00851965	0.00220512
			ATCG00900.1	0.00353309	0	0	0	0.0269733	0.0276117	0	0	0	0.0238453	0.0218947	0.0577586	0.0301639	0.0240365	0.0251506	0.0237159	0.0242829	0.0416068		0.0011777	0.018195	0	0.0344995	0.0264503	0.0298685	0.00203983	0.0157606	0	0.0201666	0.00326397	0.0101696
			AT1G01090.1	0.0262698	0.0276225	0.0253365	0.0241097	0.0233939	0.0236933	0.0284413	0.0258742	0.0247545	0.0218012	0.0201514	0.0197676	0.0236875	0.0169657	0.0232752	0.0247316	0.0281618	0.0229329		0.0264096	0.0237323	0.0263567	0.0205734	0.0213095	0.0252754	0.00114938	0.000359502	0.00189014	0.00108047	0.00376742	0.00265655
			AT1G24180.1	0.00447452	0.00472748	0.00455309	0.0076478	0.00563362	0.00502529	0.00534991	0.00666379	0.00599109	0.00456189	0.00467935	0	0.00499628	0.00310319	0.00567697	0.00547737	0.00615974	0.00472216		0.00458503	0.00610223	0.0060016	0.00308041	0.00459214	0.00545309	0.000129471	0.00137262	0.000657003	0.00266836	0.00133363	0.000719098
			AT1G29900.1	0.033615	0.0389911	0.0394662	0.0320832	0.0300327	0.0305142	0.0351028	0.0324005	0.0368507	0.0307099	0.0310669	0.022109	0.0277353	0.0249861	0.0276598	0.0302903	0.0724679	0.0359881		0.0373574	0.0308767	0.0347846	0.027962	0.0267937	0.0462487	0.00324975	0.00107222	0.0022421	0.00507192	0.00156594	0.0228844
			AT2G38040.1	0.0218511	0.0221659	0.0236857	0.0215489	0.0209614	0.0188685	0.0247218	0.0218588	0.0243309	0.0210673	0.0182675	0.0182936	0.0195833	0.0177796	0.0177386	0.0195133	0.0224177	0.0216418		0.0225676	0.0204596	0.0236372	0.0192095	0.0183672	0.0211909	0.000981067	0.00140891	0.00155248	0.00160899	0.00105341	0.00150381
			AT3G12290.1	0.0173148	0.0177565	0.0189371	0.0199601	0.0148456	0.014806	0.0211504	0.0174571	0.0195192	0.0144634	0.0148481	0.0121053	0.0156387	0.0147624	0.0141303	0.018141	0.0207533	0.0120482		0.0180028	0.0165372	0.0193756	0.0138056	0.0148438	0.0169808	0.000838764	0.00296435	0.00185084	0.00148502	0.000757516	0.00446701
			AT3G16950.2	0.00691453	0.00680253	0.00634644	0.00603329	0.00410864	0.00517159	0.00638911	0.00615024	0.0054491	0.00582894	0.0045115	0.00571623	0.00447024	0	0	0.00578166	0.00667408	0.00388347		0.00668783	0.0051045	0.00599615	0.00535222	0.00149008	0.0054464	0.000300916	0.000964074	0.000488578	0.000730266	0.0025809	0.00142519
			AT3G25860.1	0.045118	0.0471103	0.0480394	0.0461367	0.0371776	0.0411724	0.0513472	0.0503473	0.044651	0.0417943	0.0378496	0.0404667	0.0381485	0.0369103	0.0397896	0.0443046	0.0439097	0.0388232		0.0467559	0.0414956	0.0487818	0.0400369	0.0382828	0.0423458	0.00149259	0.0044883	0.0036122	0.00200715	0.00144433	0.00305709
			AT3G47340.1	0.00758859	0.008046	0.0102351	0	0	0	0.00647829	0	0.00939843	0	0	0	0	0	0	0	0	0		0.00862321	0	0.00529224	0	0	0	0.0014145	0	0.00481016	0	0	0
			AT4G00620.1	0.00483807	0.00451108	0.00442123	0	0.00335395	0.00385627	0.00463097	0	0.00369793	0.00391804	0	0	0	0	0.00322192	0	0.00643201	0.00359962		0.00459012	0.00240341	0.0027763	0.00130601	0.00107397	0.00334388	0.000219377	0.00209651	0.00244919	0.00226208	0.00186018	0.00322362
			AT4G13930.1	0.149337	0.153019	0.158996	0.206249	0.140037	0.133159	0.154999	0.200067	0.157392	0.135715	0.130256	0.118954	0.151005	0.137917	0.161313	0.176043	0.154544	0.15112		0.153784	0.159815	0.170819	0.128308	0.150078	0.160569	0.00487449	0.0403599	0.0253577	0.00854824	0.0117257	0.01351
			AT4G24830.1	0.0306695	0.027445	0.0295389	0.0296394	0.0250521	0.0251643	0.0327998	0.0273855	0.0300401	0.0249632	0.023713	0.01935	0.0241366	0.0224719	0.0253853	0.0258516	0.037201	0.0244887		0.0292178	0.0266186	0.0300752	0.0226754	0.023998	0.0291805	0.00163605	0.00261667	0.00270729	0.00294694	0.00146161	0.00697934
			AT5G26780.3	0	0	0.00302796	0.00422879	0.00421684	0.00332973	0.00423633	0.00385209	0	0.00443008	0.00289148	0	0.00330089	0	0.00447293	0.00412926	0.0038015	0		0.00100932	0.00392512	0.00269614	0.00244052	0.00259127	0.00264359	0.00174819	0.000515654	0.00234282	0.00224921	0.00231936	0.00229527
			AT5G35360.3	0.120353	0.129237	0.128609	0.116513	0.105176	0.107942	0.129258	0.121553	0.126012	0.106214	0.0926556	0.0980785	0.0957004	0.0976233	0.104635	0.105931	0.109165	0.094533		0.126066	0.109877	0.125608	0.0989828	0.0993195	0.10321	0.00495753	0.00591094	0.00386854	0.00682439	0.00470257	0.00768633
			AT1G19570.1	0.0212845	0	0	0	0.0256318	0.0539446	0.00718613	0.029734	0	0.0258382	0.0315683	0.0318399	0.0460572	0.0450312	0.0234826	0.0333585	0.0424935	0.0155695		0.00709484	0.0265255	0.0123067	0.0297488	0.0381903	0.0304738	0.0122886	0.0269834	0.0155143	0.00338942	0.0127476	0.0136919
			AT1G63770.5	0.0395836	0.0420686	0.0514767	0.0326824	0.0493905	0.0375856	0.0523716	0.0286873	0.047282	0.0471352	0.0448957	0.0200672	0.0309325	0.030924	0.0293323	0.0436795	0.0660034	0.0391773		0.0443763	0.0398862	0.0427803	0.037366	0.0303963	0.0496201	0.00627337	0.00858832	0.0124674	0.0150231	0.00092141	0.0143659
			AT1G67700.2	0	0	0	0	0.011568	0.0114972	0	0	0	0.0104696	0.0124624	0.0148497	0.0120683	0.0118816	0.00793	0.0104649	0.00809578	0.0130597		0	0.00768837	0	0.0125939	0.0106266	0.0105401	0	0.00665842	0	0.00219303	0.00233722	0.0024828
			AT1G78370.1	0.00408527	0	0	0	0.0361886	0.0166818	0	0.0177192	0	0.0129307	0.020875	0.0113401	0.03205	0.0153893	0.0405076	0.0391946	0.0261125	0.0138791		0.00136176	0.0176235	0.0059064	0.0150486	0.0293156	0.0263954	0.00235863	0.0181126	0.0102302	0.0051081	0.0127805	0.0126601
			AT1G78380.1	0.065705	0	0	0	0.119367	0.150499	0.00417164	0.0640907	0.00696691	0.0753917	0.113568	0.115581	0.133922	0.147498	0.05449	0.106757	0.144554	0.068311		0.0219017	0.0899553	0.0250764	0.101514	0.11197	0.106541	0.0379348	0.0794434	0.0338162	0.0226446	0.0502399	0.0381222
			AT2G47730.1	0.0490823	0	0	0	0.0738518	0.0865887	0	0.0494721	0	0.0559565	0.0706446	0.0673807	0.0837405	0.0872058	0.047512	0.0833254	0.0652257	0.0433015		0.0163608	0.0534802	0.0164907	0.0646606	0.0728194	0.0639509	0.0283377	0.046751	0.0285627	0.00771261	0.0219853	0.0200423
			AT3G06650.1	0.040203	0.04116	0.0468912	0.0549308	0.0414116	0.046916	0.0523317	0.0550871	0.0497878	0.0457764	0.0379231	0.0489068	0.040929	0.0370231	0.044893	0.0512821	0.0424405	0.043485		0.0427514	0.0477528	0.0524022	0.0442021	0.0409484	0.0457359	0.00361698	0.00679837	0.00265037	0.00565855	0.00393502	0.0048315
			AT3G54660.1	0.0256188	0.0305071	0.028795	0.0222563	0.0212879	0.0206548	0.0240959	0.0112211	0.0262404	0.0236478	0.0210509	0.0119229	0.0171217	0.0204943	0.0177128	0.0182621	0.0314692	0.0227524		0.028307	0.0213997	0.0205191	0.0188738	0.0184429	0.0241612	0.0024804	0.000806584	0.00812341	0.00615814	0.00180097	0.00671531
			AT4G11820.2	0.00386785	0	0	0.00616348	0.00521426	0.00478032	0.00491406	0.00761288	0.00664431	0.00491787	0.00440917	0	0.00512856	0.00410349	0.00583535	0.00621427	0.00458388	0.00491076		0.00128928	0.00538602	0.00639042	0.00310901	0.00502247	0.0052363	0.0022331	0.000707394	0.00136721	0.00270447	0.00087079	0.000862567
			AT4G33090.1	0.0397513	0.0377308	0.04525	0.0379031	0.0394694	0.0370039	0.0427548	0.0358734	0.0479287	0.0448002	0.0369066	0.0342152	0.0329442	0.0322796	0.0326955	0.0385373	0.0518247	0.0372572		0.0409107	0.0381255	0.0421856	0.0386407	0.0326398	0.0425397	0.00389136	0.00124766	0.00604779	0.00550145	0.000335768	0.00806648
			AT5G37830.1	0.00413369	0.00463854	0.00488191	0.00345322	0.00402381	0.00392368	0.00547977	0.00440897	0.00524201	0.0053422	0.0043994	0	0.00397941	0.00335579	0.00424693	0.00412268	0.00451795	0.00362165		0.00455138	0.00380024	0.00504358	0.0032472	0.00386071	0.00408743	0.000381648	0.000304664	0.000562298	0.00285139	0.000457273	0.000449191
			AT5G44070.1	0.00341819	0.00314306	0.00348956	0.00442244	0.00320886	0.0035191	0.00435694	0	0.00423664	0.00325495	0.00293164	0	0.0030408	0	0.00340964	0.00284491	0.00340834	0.00278803		0.00335027	0.0037168	0.00286452	0.00206219	0.00215015	0.00301376	0.000182962	0.000630484	0.00248148	0.00179321	0.00187119	0.000342897
			AT5G49460.1	0.00509588	0.00498216	0.0053809	0	0.00457465	0	0.00662773	0	0	0	0	0	0.00409412	0.00393061	0.00413022	0	0.00528268	0.00553946		0.00515298	0.00152488	0.00220924	0	0.00405165	0.00360738	0.000205408	0.00264118	0.00382652	0	0.000106368	0.00312672
			AT1G03090.2	0.0122561	0.014618	0.0224314	0	0.00737458	0.00919345	0.0141832	0	0.0151886	0.00718074	0.00408067	0.0128711	0.00435132	0.00666707	0	0.00557466	0.00919959	0		0.0164352	0.00552268	0.00979062	0.00804417	0.0036728	0.00492475	0.00532546	0.00486848	0.00849381	0.00445837	0.00338493	0.0046341
			AT1G04410.1	0.264575	0.283317	0.317507	0.369657	0.251805	0.231282	0.286663	0.282194	0.285574	0.228149	0.234575	0.203695	0.251054	0.252695	0.257231	0.293636	0.314512	0.25553		0.288466	0.284248	0.28481	0.22214	0.25366	0.287892	0.0268394	0.074675	0.00233055	0.0162938	0.00319956	0.0299075
			AT1G08550.1	0.0085958	0.00793138	0.00872313	0.00881979	0.00795996	0.0089241	0.00982198	0.0060993	0.0107571	0.0103326	0.00744828	0.00835804	0.00628082	0.00739296	0.00513805	0.00678234	0.00725648	0.0072629		0.00841677	0.00856795	0.0088928	0.00871298	0.00627061	0.00710057	0.000425156	0.000529111	0.00246401	0.00147456	0.00112749	0.000275615
			AT1G12000.1	0	0	0	0.00612515	0.00504817	0.00512875	0.00540058	0.00915108	0	0	0.0040365	0.0038065	0.00570392	0	0.0083717	0.0092393	0	0.00451694		0	0.00543402	0.00485055	0.00261433	0.00469187	0.00458541	0	0.000599884	0.00460027	0.002267	0.00427662	0.00462003
			AT1G23310.1	0.602715	0.625112	0.645264	0.557159	0.45259	0.453013	0.566061	0.48406	0.589243	0.550055	0.521386	0.501938	0.472265	0.508835	0.416889	0.45288	0.539833	0.500126		0.624364	0.487587	0.546455	0.52446	0.465996	0.497613	0.0212846	0.060251	0.0552646	0.0242057	0.0462922	0.0435311
			AT1G32470.1	0	0	0	0	0.0135805	0.0170643	0	0	0	0.0117357	0.0145536	0.00901398	0.0211158	0.0172647	0.011402	0.0135873	0.0143599	0.0175421		0	0.0102149	0	0.0117678	0.0165942	0.0151631	0	0.00901624	0	0.00276996	0.00489149	0.00209618
			AT1G34430.1	0.0169502	0.0176387	0.0165705	0.0165029	0.0157542	0.0172223	0.0216803	0.0168379	0.0188752	0.0167889	0.0139743	0.0142359	0.0144496	0.0137347	0.0159206	0.0176364	0.0211483	0.0149601		0.0170531	0.0164931	0.0191311	0.0149997	0.0147016	0.0179149	0.000541475	0.000734122	0.00243132	0.00155497	0.00111452	0.00310349
			AT1G58080.1	0.00451658	0.00507276	0.00444458	0.00767116	0	0.00554584	0	0.00831976	0.0056276	0	0.00465573	0	0.00628953	0.00576953	0.0078089	0.00627573	0.00781458	0.00553601		0.00467797	0.00440567	0.00464912	0.00155191	0.00662265	0.00654211	0.000343786	0.00396064	0.00424531	0.00268799	0.00105971	0.00116241
			AT1G64190.1	0.0191057	0.0210533	0.0209423	0.0198222	0.0172146	0.0178099	0.0187486	0.0230444	0.0223921	0.0164867	0.015274	0.0170614	0.0171538	0.015943	0.0188425	0.0157424	0.0203699	0.0170446		0.0203671	0.0182822	0.021395	0.016274	0.0173131	0.017719	0.00109379	0.00136645	0.00231494	0.000912481	0.0014563	0.00238633
			AT1G65930.1	0.29442	0.309495	0.345046	0.41287	0.277542	0.253863	0.312674	0.300296	0.316952	0.277229	0.262597	0.249183	0.277829	0.266992	0.268936	0.308469	0.34738	0.293404		0.31632	0.314758	0.309974	0.263003	0.271252	0.316418	0.0259942	0.0857881	0.00864975	0.0140271	0.00577784	0.0278516
			AT1G66200.3	0.0615434	0.0638481	0.0675904	0.0848501	0.0693134	0.0573613	0.0677014	0.0704312	0.0689663	0.0617699	0.0716258	0.0511501	0.0702513	0.0656423	0.0764593	0.0787268	0.0700673	0.0628633		0.0643273	0.0705083	0.069033	0.0615153	0.0707843	0.0705525	0.00305186	0.0137833	0.00136611	0.0102402	0.00542818	0.00794289
			AT1G74260.1	0.014707	0.0139788	0.0148413	0.0136966	0.0117539	0.0120154	0.0131475	0.0146086	0.0140055	0.0132805	0.0111078	0.0114245	0.00870747	0.0115823	0.0134071	0.0119231	0.0394751	0.0139148		0.014509	0.0124886	0.0139205	0.0119376	0.0112323	0.021771	0.000464068	0.00105429	0.00073424	0.00117367	0.00236927	0.0153645
			AT1G79530.1	0	0.00415017	0.00439769	0.00642299	0.00435889	0	0	0.00757971	0	0	0.00521767	0	0	0	0.00470998	0.00943148	0.00805882	0.00613833		0.00284929	0.00359396	0.00252657	0.00173922	0.00156999	0.00787621	0.00247066	0.0032791	0.00437615	0.00301243	0.00271931	0.00165415
			AT2G04400.1	0.00695057	0.00684842	0.00793454	0.00653616	0.00902209	0.00793102	0.0111287	0.00679532	0.0133588	0.00847512	0.00855701	0.00779454	0.00793678	0.00601037	0.00637807	0.00608807	0.00944447	0.00580923		0.00724451	0.00782976	0.0104276	0.00827556	0.00677507	0.00711392	0.000599761	0.00124605	0.00333744	0.000418578	0.00102273	0.00202312
			AT2G05830.1	0.00506876	0.00481212	0.00574396	0.0065416	0.00449045	0	0.00571088	0	0.00535549	0	0	0	0	0.00452041	0	0.00529593	0.00497629	0		0.00520828	0.00367735	0.00368879	0	0.0015068	0.00342407	0.000481336	0.00334574	0.00319953	0	0.00260986	0.00296964
			AT2G13360.1	0.684132	0.684436	0.672153	0.591504	0.430975	0.602579	0.721079	0.430104	0.635399	0.495051	0.484249	0.616204	0.494715	0.57124	0.343965	0.45774	0.553205	0.330051		0.680241	0.541686	0.595528	0.531835	0.469973	0.446999	0.00700541	0.0960382	0.149529	0.0732652	0.11564	0.111964
			AT2G17265.1	0.00416678	0.00493097	0.0048914	0.00557335	0.00425471	0.00356205	0.00508982	0.00585165	0.00487776	0	0	0	0.0041507	0	0	0.00436955	0.00616572	0.00362994		0.00466305	0.00446337	0.00527308	0	0.00138357	0.00472174	0.000430238	0.00102176	0.000512152	0	0.00239641	0.00130406
			AT2G21330.1	0.546407	0.466706	0.509785	0.598889	0.37722	0.463976	0.564846	0.499051	0.521173	0.449113	0.472086	0.416238	0.443981	0.430078	0.386365	0.413454	0.458243	0.380577		0.507633	0.480028	0.528357	0.445812	0.420141	0.417425	0.0398938	0.111703	0.0334808	0.0280701	0.0300657	0.0389847
			AT2G30970.1	0.0339028	0.0392759	0.0365411	0.030147	0.0283006	0.0266841	0.0314353	0.0272946	0.032948	0.0275071	0.0234856	0.0178069	0.0221273	0.024929	0.0233269	0.0265416	0.0344222	0.0211436		0.0365732	0.0283772	0.0305593	0.0229332	0.023461	0.0273691	0.00268669	0.00173275	0.00292675	0.00487365	0.00140568	0.00667791
			AT2G31810.1	0.0086718	0.0069899	0.00985016	0.0103865	0.0114658	0.0120638	0.010705	0.00882406	0.00883126	0.0128717	0.0105803	0.0110852	0.00919375	0.00698739	0.00922034	0.0127815	0.0174163	0.00941034		0.00850395	0.0113054	0.00945344	0.0115124	0.00846716	0.0132027	0.0014375	0.000850034	0.00108389	0.00120397	0.00128159	0.00401959
			AT2G36460.1	0.0452966	0.0512213	0.0443249	0.0520687	0.0298852	0.0328633	0.0420932	0.0388231	0.0402501	0.0367821	0.0300524	0.0346616	0.0319037	0.0350308	0.0323865	0.0352875	0.0524136	0.0296251		0.0469476	0.0382724	0.0403888	0.033832	0.033107	0.0391087	0.00373286	0.0120403	0.00163945	0.00344072	0.00168346	0.0118651
			AT2G39800.1	0.00482167	0.00322561	0.00407146	0.00379196	0.00441729	0.00511561	0.00475622	0.00726037	0.00678251	0.00595142	0.00579941	0.00536235	0.0031535	0.00409185	0.00448566	0	0.00702632	0.00463364		0.00403958	0.00444162	0.00626636	0.00570439	0.00391034	0.00388665	0.000798506	0.000662161	0.00132947	0.000305815	0.000684378	0.00357222
			AT2G43090.1	0.00874545	0	0	0	0.0155287	0.0103081	0	0.00875036	0	0.0130415	0.0137543	0.00932927	0.0126525	0.0100002	0.0132151	0.0150301	0.0166375	0.0122945		0.00291515	0.00861225	0.00291679	0.0120417	0.0119559	0.0146541	0.00504919	0.00790201	0.00505202	0.00237588	0.00171695	0.00219578
			AT2G43750.1	0.0821126	0.0878683	0.0827821	0.118706	0.072825	0.0774776	0.0870344	0.0899931	0.0809534	0.0667425	0.0850127	0.0669339	0.0915161	0.0894961	0.0932428	0.0827097	0.0846636	0.0570062		0.0842543	0.0896694	0.0859936	0.0728963	0.0914183	0.0747931	0.00314766	0.0252535	0.00460886	0.0104935	0.00187525	0.0154349
			AT3G01120.1	0.00460765	0.00388596	0.00456985	0.00639544	0.00579361	0.00576455	0.00676652	0.0065684	0.00401867	0	0.00528794	0.00398662	0.00537012	0.00491657	0.00726781	0.00707477	0	0.00273274		0.00435449	0.00598453	0.00578453	0.00309152	0.0058515	0.00326917	0.000406196	0.000356155	0.00153248	0.00275526	0.00124735	0.00356776
			AT3G03780.1	0.132095	0.128282	0.148822	0.232461	0.171892	0.130401	0.143332	0.189341	0.14974	0.157448	0.16722	0.122562	0.180725	0.15815	0.189666	0.201144	0.13811	0.207238		0.1364	0.178251	0.160804	0.149077	0.176181	0.182164	0.0109259	0.0513264	0.0249203	0.0234768	0.0162421	0.0382737
			AT3G04120.1	0.0203186	0.0158298	0.0193726	0.0243803	0.016694	0.0149586	0.019395	0.0187972	0.0155584	0.0118954	0.0173061	0.0106329	0.0146563	0.0125608	0.0121318	0.0293662	0.0295558	0.0165235		0.018507	0.0186777	0.0179168	0.0132781	0.0131163	0.0251485	0.00236629	0.00501428	0.00206426	0.00354496	0.00135085	0.00747007
			AT3G04940.1	0.00301704	0.00304105	0.00341917	0	0.00378675	0.00229948	0.0043754	0	0.0033634	0.0034033	0.00291361	0	0	0	0	0.00345476	0.00407604	0		0.00315909	0.00202874	0.0025796	0.00210564	0	0.00251027	0.000225559	0.00190784	0.00229059	0.0018399	0	0.00219604
			AT3G17810.1	0.00619083	0.00688412	0.00750497	0.00718627	0.006365	0.00445958	0.00655917	0	0.007072	0.0053064	0.00529491	0.00549517	0.00576473	0	0.00460474	0.0058247	0.00794402	0.00380197		0.00685997	0.00600362	0.00454373	0.00536549	0.00345649	0.0058569	0.000657405	0.00139881	0.00394333	0.00011245	0.00304908	0.00207121
			AT3G19480.1	0.00652027	0.0051833	0.00594199	0	0	0.00441743	0.00565456	0	0.00612886	0.00445749	0	0	0	0.00414236	0	0	0.00495873	0.00407174		0.00588185	0.00147248	0.00392781	0.00148583	0.00138079	0.00301016	0.00067051	0.0025504	0.00340984	0.00257354	0.00239159	0.00264433
			AT3G22200.2	0.0481322	0.045113	0.0518275	0.0491168	0.0355053	0.0377684	0.0468058	0.0437115	0.0484633	0.0343356	0.0339469	0.0329308	0.0356456	0.0375451	0.0330762	0.0441391	0.0349875	0.0367061		0.0483576	0.0407968	0.0463269	0.0337377	0.0354223	0.0386109	0.00336292	0.00729361	0.00241178	0.000725386	0.00224283	0.00486403
			AT3G23940.1	0.0200098	0.0202096	0.0221963	0.0214431	0.0185271	0.0162786	0.0222636	0.0196839	0.0226937	0.0196129	0.0157558	0.0148209	0.0177144	0.0156485	0.0177116	0.0174697	0.032126	0.0188389		0.0208052	0.0187496	0.0215471	0.0167299	0.0170248	0.0228116	0.00120883	0.00258944	0.00162782	0.00254018	0.00119194	0.00809555
			AT3G29360.1	0.0280326	0.0271085	0.0299326	0.0419019	0.0337932	0.029387	0.0318057	0.0544946	0.0326774	0.0312013	0.030529	0.0303277	0.0367826	0.0250572	0.0422073	0.0368523	0.0301204	0.0336037		0.0283579	0.0350274	0.0396592	0.030686	0.0346824	0.0335255	0.00143991	0.00634807	0.0128552	0.000457465	0.00876583	0.00336664
			AT3G49680.1	0.0102612	0.0120493	0.0105381	0.0168309	0.0116436	0.0112123	0.0119432	0.0179243	0.0127023	0.0117048	0.0120137	0.010539	0.0130245	0.0128194	0.0178905	0.015396	0.014235	0.0122452		0.0109495	0.0132289	0.0141899	0.0114192	0.0145781	0.0139587	0.000962391	0.00312688	0.00325624	0.000777745	0.00287043	0.00159345
			AT3G52930.1	0.341829	0.385362	0.364493	0.432077	0.326822	0.273085	0.328242	0.429925	0.351461	0.282114	0.291895	0.254331	0.334521	0.285501	0.367352	0.407028	0.382647	0.319494		0.363895	0.343995	0.369876	0.276113	0.329125	0.369723	0.0217727	0.080875	0.0532845	0.0194876	0.0411915	0.0451752
			AT3G53580.1	0.0063389	0.0057728	0.00553332	0.00763138	0.00695554	0.00653056	0.0067277	0.00711588	0.00630991	0	0	0.00633772	0.0068133	0.00543076	0.00716825	0.0079419	0.00916141	0.00669297		0.00588167	0.00703916	0.00671783	0.00211257	0.00647077	0.00793209	0.000413675	0.000555153	0.000403077	0.00365909	0.000917994	0.00123425
			AT3G55360.1	0	0	0	0	0.00307751	0	0	0.00305536	0	0.00386973	0.00280676	0	0	0	0.00418672	0.00265605	0.00371399	0.00286066		0	0.00102584	0.00101845	0.0022255	0.00139557	0.0030769	0	0.0017768	0.00176401	0.00199928	0.0024172	0.000561139
			AT3G55610.1	0.0139282	0.0116058	0.0138235	0.015478	0.0155061	0.0137963	0.0158874	0.0147316	0.0157232	0.0162519	0.0151738	0.0151439	0.0115711	0.0114649	0.013054	0.0144039	0.0156954	0.0141364		0.0131191	0.0149268	0.0154474	0.0155232	0.01203	0.0147452	0.00131164	0.000979139	0.000625315	0.000631241	0.000888397	0.000833658
			AT3G57050.1	0.00485386	0.00437042	0.00495521	0.00462401	0.00480942	0.00506867	0.00559413	0.00555984	0.00590411	0	0.00442662	0	0.00492408	0.00399073	0.00465932	0.00497668	0.00587533	0.0046993		0.0047265	0.00483403	0.00568603	0.00147554	0.00452471	0.00518377	0.000312508	0.00022335	0.000189642	0.00255571	0.000481014	0.000614755
			AT3G59760.1	0	0	0.00342938	0	0.00344084	0.00305084	0.00439181	0.00454551	0.00464932	0	0	0	0.00493638	0.00366358	0.00436723	0.00473178	0.00338691	0		0.00114313	0.00216389	0.00452888	0	0.0043224	0.00270623	0.00197995	0.00188411	0.00012956	0	0.000637585	0.00243822
			AT4G13940.1	0.635713	0.662176	0.676547	0.785705	0.612753	0.560203	0.643954	0.770228	0.637517	0.602757	0.548218	0.500374	0.607547	0.513156	0.623662	0.757438	0.692212	0.592038		0.658145	0.652887	0.6839	0.55045	0.581455	0.680563	0.0207133	0.117986	0.0748321	0.0512278	0.0596951	0.0833129
			AT4G14710.5	0	0	0	0	0.00645788	0.00447258	0	0	0	0.00561363	0.00700268	0.0040608	0.00498763	0.0042932	0.00484911	0.00612277	0.00908552	0.00457651		0	0.00364349	0	0.00555904	0.00470998	0.00659493	0	0.00330781	0	0.0014717	0.000367526	0.00229129
			AT4G24620.1	0.0467609	0.0423876	0.0444942	0.0394306	0.0423316	0.0406789	0.0490307	0.0370049	0.048885	0.0399032	0.0366694	0.0368697	0.0386408	0.0324569	0.0356448	0.0360264	0.044381	0.0388797		0.0445476	0.0408137	0.0449735	0.0378141	0.0355808	0.0397624	0.00218714	0.00145516	0.00690145	0.00181197	0.00309245	0.00424663
			AT4G26900.1	0.0141765	0.0138294	0.0149373	0.0100529	0.0112073	0.0116351	0.0155994	0.00975636	0.0143375	0.0133183	0.0103928	0.00950222	0.00944371	0.00909361	0.00859513	0.0105435	0.0220296	0.0113337		0.0143144	0.0109651	0.0132311	0.0110711	0.00904415	0.0146356	0.000566648	0.000818397	0.00307462	0.0019964	0.000426443	0.00641555
			AT4G31990.3	0.105298	0.11082	0.110618	0.126575	0.0914278	0.0911902	0.105772	0.120839	0.111231	0.102376	0.0940859	0.0956282	0.0883619	0.0923508	0.0921505	0.105287	0.132355	0.0951642		0.108912	0.103064	0.112614	0.0973634	0.0909544	0.110935	0.00313156	0.0203609	0.00762809	0.004409	0.00224738	0.0192281
			AT4G33680.1	0.0547176	0.0530092	0.0566163	0.0640596	0.0483171	0.0461611	0.0568865	0.0579623	0.0565251	0.0494135	0.0465112	0.0451816	0.0462106	0.0443928	0.0460497	0.0561138	0.0599451	0.0473977		0.054781	0.052846	0.0571246	0.0470354	0.045551	0.0544855	0.00180439	0.00977099	0.000747606	0.00216409	0.00100631	0.00643019
			AT4G34200.1	0.0655504	0.0668646	0.0678721	0.0660893	0.0603868	0.0591172	0.0792706	0.070568	0.0750416	0.0557706	0.0500607	0.0526063	0.053715	0.0485249	0.0625752	0.0715403	0.0908786	0.0598818		0.0667624	0.0618644	0.0749601	0.0528125	0.0549384	0.0741002	0.00116424	0.00371346	0.00435187	0.00286053	0.00710462	0.0156562
			AT4G34740.1	0.0159926	0.0163257	0.01668	0.0175542	0.0118849	0.013532	0.0166	0.0134865	0.0163716	0.0141667	0.0114988	0.0152524	0.0116742	0.0117954	0.0117446	0.0126598	0.0249569	0.012956		0.0163328	0.0143237	0.015486	0.0136393	0.0117381	0.0168576	0.000343753	0.00291637	0.00173542	0.0019316	6.08566e-05	0.00701582
			AT4G38970.1	1.64473	1.61484	1.63451	1.76071	1.27843	1.35109	1.61019	1.39654	1.60507	1.34448	1.38609	1.21975	1.3845	1.46832	1.28017	1.27509	1.28555	1.25029		1.63136	1.46341	1.53727	1.31677	1.37767	1.27031	0.0151932	0.26002	0.121898	0.0865653	0.0942622	0.0181095
			AT5G04140.2	0.812561	0.834444	0.908565	0.763532	0.560652	0.659764	0.814524	0.601009	0.875291	0.796501	0.748162	0.646571	0.621131	0.658963	0.566103	0.628681	0.872112	0.748131		0.851857	0.661316	0.763608	0.730411	0.615399	0.749641	0.0503152	0.101449	0.144056	0.0765253	0.0466946	0.121723
			AT5G07440.1	0.0890246	0.107126	0.121074	0.0885944	0.10832	0.093624	0.125367	0.0648863	0.127091	0.0703088	0.0683328	0.0806926	0.0682451	0.0710692	0.0605695	0.0845237	0.093849	0.0691016		0.105742	0.0968463	0.105781	0.0731114	0.0666279	0.0824914	0.0160696	0.0102502	0.0354267	0.00663943	0.00543344	0.0124983
			AT5G10920.1	0.020783	0.0148756	0.0178462	0.0147643	0.0145875	0.0115139	0.0180824	0.0098249	0.0148215	0.0129075	0.012764	0.00998501	0.0107962	0.0102507	0.0133338	0.0107651	0.0246492	0.012506		0.0178349	0.0136219	0.0142429	0.0118855	0.0114603	0.0159734	0.00295374	0.00182772	0.00415904	0.00164742	0.00164533	0.00756371
			AT5G11670.1	0.0494169	0.0492131	0.0550109	0.0736311	0.0607226	0.0581782	0.0684327	0.0593486	0.0719199	0.0476609	0.0550361	0.0509802	0.0608107	0.052595	0.0663084	0.0572135	0.0486534	0.0582121		0.0512136	0.0641773	0.0665671	0.0512257	0.0599047	0.054693	0.00329012	0.0082855	0.00648997	0.00369375	0.00690147	0.00525421
			AT5G17330.1	0	0	0.00551839	0.00753467	0.00825553	0.00622773	0.00877631	0.00735764	0.00728647	0.00508002	0.00622946	0	0.00716642	0.00512642	0.00856658	0.00840579	0.00683182	0.00617075		0.00183946	0.00733931	0.0078068	0.00376982	0.00695314	0.00713612	0.00318604	0.00102792	0.000840369	0.00331496	0.00172997	0.00114817
			AT5G19550.1	0.0250725	0.0278011	0.0279494	0.0340585	0.0207259	0.0198877	0.0277788	0.0329577	0.0288504	0.0165268	0.0184815	0.0213974	0.0199464	0.0182871	0.0169513	0.0251674	0.050998	0.0161398		0.026941	0.0248907	0.0298623	0.0188019	0.0183949	0.0307684	0.0016199	0.00795061	0.00273369	0.00245108	0.00150046	0.0180915
			AT5G35630.1	1.05991	1.08688	1.08859	1.01717	0.865543	0.807998	1.02195	0.814597	1.01934	0.915638	0.856973	0.695624	0.7664	0.831316	0.681382	0.816486	0.759481	0.801938		1.07846	0.896903	0.951963	0.822745	0.759699	0.792635	0.0160843	0.108055	0.11897	0.113931	0.0751912	0.0296194
			AT5G52920.1	0.0334152	0.0351139	0.0362334	0.033286	0.0296233	0.0291598	0.0349789	0.0369869	0.0346197	0.0303691	0.0239775	0.0324482	0.0282769	0.0252332	0.0369581	0.0296299	0.041386	0.0274921		0.0349208	0.0306897	0.0355285	0.0289316	0.0301561	0.032836	0.00141897	0.00226039	0.00127573	0.00441453	0.00608414	0.00748123
			AT5G53460.1	0.00540402	0.00654944	0.0169281	0.0578059	0.00951736	0.00598316	0.00984447	0.0252103	0.00662637	0.0133414	0.0228086	0.00355233	0.0194386	0.00573047	0.0297996	0.0255967	0.0404921	0.0409175		0.00962718	0.0244355	0.0138937	0.0132341	0.0183229	0.0356688	0.00634865	0.0289536	0.00993167	0.00962859	0.0120733	0.00872529
			AT5G58330.1	0.0958118	0.0940054	0.106068	0.0898623	0.0959534	0.0855685	0.100839	0.0889019	0.108535	0.0998253	0.0869315	0.0741649	0.0784909	0.0724168	0.0779956	0.0846879	0.103119	0.0829256		0.0986284	0.0904614	0.0994255	0.0869739	0.0763011	0.0902442	0.00650591	0.00521831	0.00989271	0.0128302	0.00337298	0.0111848
			AT5G66120.2	0.0115133	0.0113394	0.0118757	0.0143387	0.00911765	0.00980561	0.010606	0.0103184	0.0130359	0.0102556	0.0108236	0.00741149	0.0101764	0.00936743	0.0102711	0.0118711	0.0198033	0.012461		0.0115762	0.0110873	0.0113201	0.00949688	0.00993831	0.0147118	0.000273642	0.00283672	0.00149288	0.00182819	0.00049666	0.00441922
			AT1G02305.1	0	0	0	0	0.00260785	0.00149237	0.00358535	0	0.00346467	0	0.00166752	0	0.00325454	0.00153597	0.00328187	0	0	0		0	0.00136674	0.00235001	0.000555841	0.0026908	0	0	0.00130846	0.00203606	0.000962745	0.0010002	0
			AT1G03630.1	0.0655004	0.0559386	0.0626632	0.0863572	0.0637283	0.0670194	0.0695132	0.0881716	0.0636602	0.0660933	0.0707524	0.0562299	0.0736265	0.0639358	0.0821404	0.0777453	0.039907	0.0732444		0.0613674	0.0723683	0.0737817	0.0643585	0.0732342	0.0636322	0.00491085	0.012226	0.0128011	0.00741506	0.00910862	0.0206695
			AT1G09130.3	0.0079819	0.00726353	0.00578111	0.00497758	0.00803034	0.00961713	0.00838211	0.0100022	0.00917889	0.00951256	0.00988476	0.00907668	0.00973549	0.00828357	0.00785777	0.00886723	0.013158	0.00494286		0.00700885	0.00754169	0.00918773	0.00949133	0.00862561	0.00898937	0.00112228	0.00235806	0.000810069	0.000404462	0.000984479	0.00410894
			AT1G09750.1	0.0588851	0.0566016	0.0577259	0.0796302	0.0666975	0.072154	0.0660833	0.0641573	0.0577929	0.0723155	0.0719143	0.0633848	0.062464	0.0690636	0.0586769	0.0664033	0.0458347	0.071375		0.0577376	0.0728272	0.0626778	0.0692049	0.0634015	0.0612043	0.00114181	0.00649257	0.00433874	0.00504433	0.00525642	0.0135406
			AT1G11750.2	0	0	0	0	0.00483918	0.00771789	0	0	0	0.00417806	0.00824607	0	0.00643372	0.00597547	0.00520688	0.00488813	0.00927064	0		0	0.00418569	0	0.00414138	0.00587203	0.00471959	0	0.00390022	0	0.00412316	0.000619926	0.00463762
			AT1G12410.1	0	0	0	0	0.00719833	0.0114868	0	0	0	0.00631829	0.00918453	0.0132027	0.0114745	0.0113676	0.00630292	0.0086523	0.0137902	0.00423818		0	0.00622838	0	0.00956852	0.00971498	0.00889355	0	0.00580451	0	0.00345825	0.00295542	0.00478056
			AT1G13060.2	0	0	0	0	0.00792198	0.00657462	0	0	0	0.00583824	0.00576215	0.00642842	0.00691128	0.00592557	0.00707103	0.00658683	0.00891336	0.00605634		0	0.0048322	0	0.0060096	0.00663596	0.00718551	0	0.00423869	0	0.000364697	0.000620381	0.00151969
			AT1G16350.1	0.00417343	0.00475772	0.00444858	0.0049731	0.00416917	0.00429276	0.00520253	0.00502716	0	0	0	0	0.00396729	0.00312954	0.00355789	0.00417097	0.00423502	0.00305897		0.00445991	0.00447834	0.0034099	0	0.00355157	0.00382165	0.000292314	0.0004329	0.00295436	0	0.000418907	0.00066128
			AT1G21720.1	0	0	0	0	0.00474024	0.00518343	0	0	0	0.00314516	0.00503261	0.00518903	0.00617249	0.0052052	0	0.00548193	0.00629702	0		0	0.00330789	0	0.0044556	0.00379256	0.00392632	0	0.00287328	0	0.00113757	0.00331987	0.00342463
			AT1G27450.3	0.0169209	0	0	0	0.0278955	0.0220469	0	0.021104	0.00563462	0.0220856	0.0228039	0.0221336	0.0240132	0.0207992	0.0251837	0.0264406	0.0290158	0.0218074		0.00564029	0.0166475	0.00891286	0.022341	0.023332	0.0257546	0.00976927	0.0147107	0.0109272	0.000401566	0.00227026	0.00365285
			AT1G29150.1	0.0181819	0.0204478	0.0179492	0.0207861	0.0191844	0.0158708	0.0191917	0.0180627	0.0200457	0.0162812	0.0144942	0.0146483	0.0163187	0.0132017	0.0168996	0.0154505	0.0223139	0.0158251		0.0188596	0.0186138	0.0191	0.0151412	0.0154733	0.0178632	0.00138029	0.0025068	0.000994659	0.000990213	0.00198862	0.00385896
			AT1G32060.1	0.524548	0.497955	0.533649	0.440881	0.412389	0.419407	0.527203	0.349039	0.521462	0.473767	0.44369	0.330949	0.380263	0.421811	0.331857	0.375868	0.420065	0.41788		0.518717	0.424225	0.465901	0.416135	0.377977	0.404605	0.0185475	0.0148444	0.101247	0.0752906	0.0450203	0.0249103
			AT1G32200.1	0.0130505	0.0114603	0.0123552	0.0143	0.0127742	0.0131629	0.0141165	0.0135935	0.013206	0.0139195	0.0109587	0.010588	0.0116605	0.0112259	0.00924594	0.00803993	0.0105069	0.00924355		0.0122887	0.0134124	0.0136387	0.0118221	0.0107108	0.00926347	0.000797185	0.000792901	0.000456957	0.00182583	0.00128704	0.00123362
			AT1G47128.1	0.0897371	0.101636	0.096506	0.070285	0.0689348	0.0692051	0.0881821	0.056389	0.0905548	0.0708715	0.0563994	0.0535518	0.0511178	0.0665955	0.0447284	0.0539064	0.0807488	0.0596044		0.0959598	0.069475	0.0783753	0.0602742	0.0541472	0.0647532	0.00596838	0.000714361	0.0190776	0.00928727	0.0112439	0.0141426
			AT1G48600.2	0.00991513	0.0110477	0.00972533	0.0150652	0.0135899	0.0121519	0.0105043	0.0194398	0.0143783	0.0131695	0.0140024	0.00906348	0.0155555	0.012586	0.0193521	0.0149698	0.0121929	0.0173234		0.0102294	0.0136023	0.0147741	0.0120785	0.0158312	0.0148287	0.000714996	0.00145668	0.00448087	0.00264408	0.00339146	0.00256814
			AT1G51710.1	0.00410514	0.00461865	0.0048107	0.00573242	0.00571424	0.00559915	0.00586005	0.00650948	0.00614034	0	0	0.00571306	0	0	0	0	0.00588511	0.00527564		0.0045115	0.00568194	0.00616996	0.00190435	0	0.00372025	0.00036478	7.22705e-05	0.000325725	0.00329844	0	0.00323621
			AT1G51980.1	0.00957009	0.00860557	0.00973139	0.0126612	0.0123982	0.0105803	0.0137744	0.0154287	0.0115837	0.0107438	0.00931791	0.0103092	0.00943651	0.00854543	0.0165037	0.018037	0.02064	0.0092071		0.00930235	0.0118799	0.0135956	0.0101236	0.0114952	0.0159613	0.000608793	0.00113316	0.00192873	0.000730837	0.00436032	0.00599239
			AT1G55480.1	0.0438265	0.0464231	0.0461688	0.0420386	0.0370182	0.0381314	0.0389247	0.0309023	0.0445767	0.0376984	0.0403028	0.0342555	0.0360531	0.0351866	0.0314747	0.0274091	0.0305197	0.0384616		0.0454728	0.0390627	0.0381346	0.0374189	0.0342381	0.0321301	0.0014314	0.00263663	0.00687137	0.0030333	0.00243212	0.00569951
			AT1G56450.1	0.00567033	0	0	0	0.0099539	0.00905809	0	0.00639233	0	0.0086646	0.00870417	0.00823726	0.00897028	0.00987618	0.00960589	0.0111601	0.0106795	0.00967222		0.00189011	0.00633733	0.00213078	0.00853534	0.00948412	0.0105039	0.00327376	0.00550653	0.00369062	0.000258905	0.000465064	0.000759336
			AT1G61520.1	0	0	0	0	0	0.00775543	0	0.00518931	0	0	0	0.00865338	0.00618406	0.00742892	0.00341721	0.00550058	0.0108241	0		0	0.00258514	0.00172977	0.00288446	0.00567673	0.00544155	0	0.0044776	0.00299605	0.00499603	0.00205341	0.00541227
			AT1G70310.1	0.00502921	0.00520599	0.00572766	0.00739036	0.00533638	0.00563458	0.00570693	0.00678215	0.00563345	0.00523625	0.0049537	0	0.00610865	0.00653122	0.00582121	0.00702785	0.00808512	0.00572409		0.00532095	0.00612044	0.00604084	0.00339665	0.00615369	0.00694569	0.000363142	0.00110984	0.00064304	0.00294497	0.000357141	0.00118266
			AT1G75950.1	0	0	0	0	0.00671023	0.00338888	0	0	0	0.00325449	0.00274386	0	0.00274737	0	0	0.00428318	0.00543496	0.00196026		0	0.00336637	0	0.00199945	0.000915791	0.0038928	0	0.00335517	0	0.0017503	0.0015862	0.00176994
			AT1G80380.2	0.0901673	0.0884979	0.0903621	0.0768484	0.0796698	0.0784122	0.0969866	0.0626717	0.0937482	0.0964917	0.0761413	0.073352	0.0674737	0.0668452	0.0578891	0.0697965	0.0910678	0.0679333		0.0896758	0.0783102	0.0844689	0.081995	0.0640693	0.0762659	0.0010247	0.00141346	0.0189462	0.0126318	0.00536146	0.0128527
			AT2G14260.1	0.0115333	0.012761	0.0131834	0.00942142	0.00855911	0.011238	0.0128235	0.00814346	0.0140084	0.011343	0.00975476	0.00959155	0.00875285	0.00841961	0.00603779	0.00666167	0.0112058	0.00731342		0.0124926	0.00973949	0.0116584	0.0102298	0.00773675	0.00839362	0.00085717	0.00136745	0.00310118	0.000967545	0.00148075	0.0024571
			AT2G16600.1	0	0	0	0	0.0462878	0.0261114	0	0	0	0.0351398	0.0399772	0.033518	0.0381882	0.029264	0.0314202	0.0281563	0.02007	0.037848		0	0.0241331	0	0.0362117	0.0329574	0.0286914	0	0.0232073	0	0.00336038	0.00465646	0.00890109
			AT2G17290.1	0	0	0	0.00502716	0.00378439	0.00414711	0.00589346	0	0	0	0	0	0	0	0	0.00493067	0.00411693	0		0	0.00431956	0.00196449	0	0	0.00301587	0	0.000639079	0.00340259	0	0	0.00264332
			AT2G20580.1	0.0261426	0.030246	0.0268034	0.0278565	0.0219898	0.0227723	0.0263059	0.0295573	0.0249734	0.0222778	0.0217494	0.0221981	0.0209584	0.0220446	0.0273339	0.0277667	0.0308665	0.0250102		0.0277307	0.0242062	0.0269455	0.0220751	0.0234456	0.0278811	0.00220323	0.0031854	0.00235795	0.000284831	0.00341088	0.0029298
			AT2G24200.1	0.0738554	0.0748055	0.0774904	0.0894769	0.0693951	0.063312	0.0821799	0.0856002	0.0847722	0.0654052	0.0614272	0.0583218	0.0732346	0.062503	0.0716711	0.0740118	0.0827088	0.0615397		0.0753838	0.0740613	0.0841841	0.0617181	0.0691362	0.0727535	0.00188525	0.0136924	0.00178437	0.00355062	0.00579751	0.0106405
			AT2G29960.1	0	0	0	0	0.010238	0.00796076	0	0	0	0.0081921	0.00748087	0.00702922	0.00725187	0.00516853	0.00681834	0.00773115	0.0073951	0.00663569		0	0.00606625	0	0.0075674	0.00641291	0.00725398	0	0.0053755	0	0.000586249	0.00109925	0.000561201
			AT2G30520.1	0.0112218	0.00979721	0.0107342	0.00590789	0.00540113	0.00723256	0.00885207	0.00678544	0.00790749	0.00737853	0.00605198	0.00620772	0.00459687	0.00508854	0	0.00536242	0.00414212	0.00436429		0.0105844	0.00618053	0.00784833	0.00654608	0.00322847	0.00462294	0.000724012	0.000945666	0.00103458	0.000725118	0.00280673	0.000649968
			AT2G35780.1	0	0	0	0	0	0.00472072	0	0	0	0.0040254	0.00400557	0.00474716	0	0	0	0	0	0		0	0.00157357	0	0.00425938	0	0	0	0.00272551	0	0.000422548	0	0
			AT2G38230.1	0.155141	0.16746	0.151602	0.107929	0.132906	0.129518	0.139509	0.0922286	0.171625	0.15499	0.150134	0.137089	0.117389	0.126234	0.115554	0.115807	0.20226	0.134489		0.158068	0.123451	0.134454	0.147404	0.119725	0.150852	0.00832419	0.0135485	0.039939	0.00925774	0.00571048	0.04549
			AT2G40490.1	0.0775703	0.0760392	0.0803678	0.0777647	0.0737086	0.0666119	0.0785759	0.0770564	0.0764328	0.0757794	0.0749474	0.0624082	0.0704122	0.0686483	0.0775374	0.0790604	0.0765892	0.0756384		0.0779924	0.0726951	0.077355	0.071045	0.0721993	0.077096	0.00219498	0.0056451	0.00110231	0.00749122	0.00470628	0.00176642
			AT2G43560.1	0	0	0	0	0.0106218	0.0166807	0	0	0	0.0139736	0.0147159	0.0167718	0.0127123	0.0122376	0.0110427	0.0125089	0.0134242	0.0138407		0	0.00910084	0	0.0151538	0.0119975	0.013258	0	0.00844372	0	0.00144956	0.000860309	0.000681298
			AT2G43790.1	0.00397136	0.00357507	0.00362843	0.00498898	0.00435346	0.00428118	0	0.0037201	0.00421525	0.0034189	0.00497641	0	0.00383029	0.00328536	0.00416876	0.0045871	0.0060661	0.00424524		0.00372495	0.0045412	0.00264512	0.00279844	0.00376147	0.00496615	0.000215053	0.000389464	0.00230408	0.00254557	0.000445703	0.0009678
			AT2G47940.1	0.0135915	0.0152789	0.0165717	0.010092	0.0100803	0.0105473	0.0135134	0.00928076	0.0150034	0.0141756	0.011302	0.0117563	0.00884495	0.0101581	0.0110987	0.00997132	0.0147922	0.0116677		0.0151474	0.0102399	0.0125992	0.0124113	0.0100339	0.0121437	0.00149444	0.000266335	0.00296884	0.00154469	0.001132	0.00244547
			AT3G01910.1	0.0148083	0.0133713	0.0140709	0.0167925	0.0124672	0.0129036	0.0170419	0.0153892	0.0170172	0.0139262	0.0121983	0.0146829	0.0118388	0.0115031	0.0118574	0.0139287	0.0139963	0.0127643		0.0140835	0.0140544	0.0164827	0.0136025	0.0117331	0.0135631	0.000718554	0.00238125	0.000947152	0.00127355	0.000199409	0.000692561
			AT3G02110.1	0.00472539	0.00452642	0.00460642	0	0.00543267	0.00507148	0.0054506	0	0.00676795	0.00596298	0.00436356	0.00528815	0.00387488	0.00531604	0.00462585	0.00414388	0.00495941	0.00383585		0.00461941	0.00350138	0.00407285	0.0052049	0.00460559	0.00431305	0.000100115	0.00303766	0.00358817	0.000802952	0.000720793	0.000580569
			AT3G03710.1	0.0151551	0.0178601	0.01867	0.0140621	0.0122708	0.0144191	0.0186024	0.01515	0.0188216	0.0153379	0.0141743	0.0107888	0.0139235	0.0119278	0.0141	0.0151294	0.0188549	0.0154512		0.0172284	0.013584	0.0175247	0.0134337	0.0133171	0.0164785	0.00184062	0.00115117	0.00205946	0.00236327	0.00120641	0.00206431
			AT3G09260.1	1.16018	1.42049	1.38767	0.813808	1.00988	0.937911	1.12735	0.865591	1.23416	1.00741	0.737759	0.684053	0.640499	0.812516	0.690511	0.897759	0.984651	0.923678		1.32278	0.920531	1.0757	0.80974	0.714509	0.935363	0.141768	0.0991825	0.189636	0.173279	0.0884838	0.0446092
			AT3G10060.1	0	0	0	0	0.00384547	0.00534506	0	0	0	0.0044643	0.00481524	0.00968978	0.00613198	0.00804422	0.0031578	0	0.00484021	0.00588135		0	0.00306351	0	0.00632311	0.005778	0.00357385	0	0.002757	0	0.0029209	0.00246237	0.00313852
			AT3G12580.1	0.00483941	0.0102872	0.00509487	0	0.00254923	0.00714041	0.00226187	0	0.00582888	0.00436879	0.00530814	0	0	0.00194849	0	0.00251452	0.0036659	0		0.00674048	0.00322988	0.00269692	0.00322564	0.000649495	0.00206014	0.00307416	0.00361854	0.00293869	0.0028327	0.00112496	0.00187472
			AT3G14067.1	0.0107051	0.0110064	0.0118207	0.00931428	0.0098298	0.00970082	0.0110388	0.0104277	0.0119606	0.00913012	0.0107615	0.00708105	0.00810298	0.00932015	0.00779376	0.00716608	0.00739305	0.00995724		0.0111774	0.00961497	0.0111424	0.00899089	0.00840563	0.00817212	0.000577119	0.000268269	0.000771707	0.00184417	0.000806945	0.00155012
			AT3G14210.1	0.00830818	0	0.00661869	0.0487268	0.0501494	0.0327269	0.0254468	0.0297072	0.0144172	0.0369226	0.0567877	0.0169765	0.0520149	0.0317691	0.0551435	0.0984066	0.027504	0.0603904		0.00497562	0.0438677	0.0231904	0.0368956	0.0463092	0.0621003	0.00439104	0.00967439	0.00789081	0.0199056	0.0126889	0.0354822
			AT3G15520.1	0.00477974	0.00531501	0.00526943	0.00541381	0.00428045	0.00547025	0.00614415	0	0.0058617	0.00511571	0.0062036	0.00443632	0.00461155	0.00426739	0	0	0	0		0.00512139	0.00505484	0.00400195	0.00525188	0.00295965	0	0.000296756	0.000671234	0.00346867	0.000891475	0.0025689	0
			AT3G16400.1	0.137609	0.149943	0.151781	0.132546	0.125824	0.132478	0.150385	0.127959	0.171423	0.144952	0.0981629	0.0883933	0.0959196	0.116384	0.105641	0.117734	0.111978	0.113862		0.146444	0.130282	0.149922	0.110503	0.105981	0.114525	0.00770656	0.00386137	0.0217356	0.0302313	0.0102366	0.00293455
			AT3G19170.1	0.089874	0.097388	0.116456	0.0833577	0.0804411	0.0820372	0.0949446	0.085003	0.104896	0.094683	0.0896174	0.0720719	0.0726078	0.0720363	0.0710528	0.0813733	0.193135	0.0874597		0.101239	0.0819454	0.094948	0.0854574	0.071899	0.120656	0.0137034	0.00146046	0.00994661	0.0118657	0.000786551	0.0628426
			AT3G19390.1	0.00763185	0.00860975	0.00953112	0.00591404	0.00571503	0.00467546	0.00806634	0.00507442	0.0072071	0.00427088	0.00398397	0.00594783	0.00447706	0.00600246	0	0.00455637	0	0.00488394		0.00859091	0.00543484	0.00678262	0.00473423	0.00349317	0.00314677	0.00094978	0.000665133	0.00154047	0.00106076	0.00311984	0.0027301
			AT3G26720.1	0.00654472	0.00574805	0.00636229	0	0.00486204	0.00504274	0.00694471	0.00586871	0.00642733	0	0	0	0	0	0	0	0.00498768	0.00514277		0.00621835	0.00330159	0.00641358	0	0	0.00337682	0.000417387	0.00286069	0.000538133	0	0	0.00292544
			AT3G27925.1	0.00909411	0.00842263	0.00806317	0.00724831	0.00647357	0.00715131	0.0102711	0.00795875	0.00885885	0.00651666	0.00631467	0	0.00611924	0.00789617	0.00842058	0.00725504	0	0.00762822		0.00852664	0.00695773	0.00902956	0.00427711	0.00747866	0.00496109	0.00052328	0.000422089	0.00116557	0.00370546	0.00120614	0.00430048
			AT3G56070.1	0	0	0	0	0.00400766	0.00465315	0	0	0	0.00457424	0.00437295	0	0.00378542	0.00387435	0.00464385	0.00595245	0.00522622	0		0	0.00288694	0	0.0029824	0.0041012	0.00372623	0	0.00252091	0	0.00258479	0.00047204	0.00324737
			AT3G56940.1	0.00543746	0.00438407	0.00464457	0	0.00515139	0	0	0.0138186	0	0	0.00715825	0	0	0	0.00847974	0.00961365	0.0107307	0.00538761		0.00482203	0.00171713	0.00460621	0.00238608	0.00282658	0.00857731	0.000548656	0.00297416	0.00797819	0.00413282	0.00489578	0.00281826
			AT3G58500.1	0.0091042	0.00937534	0.00945676	0.0135521	0.0102579	0.0070231	0.00956069	0.010525	0.00888776	0.00748672	0.0113357	0.00988585	0.00960878	0.00968366	0.0111434	0.00861818	0.0103939	0.00720824		0.0093121	0.0102777	0.0096578	0.00956943	0.0101453	0.00874012	0.000184595	0.00326454	0.00082291	0.00194392	0.000865218	0.00159634
			AT3G59400.1	0	0	0	0	0.00503315	0	0	0	0	0.00627116	0.00454036	0.0043195	0.00522689	0.00429231	0.0059965	0.00624882	0.0049901	0.00396232		0	0.00167772	0	0.00504367	0.0051719	0.00506708	0	0.00290589	0	0.00106876	0.000853426	0.00114519
			AT3G60820.1	0	0	0	0	0.0107165	0.00863207	0	0	0	0.0086484	0.00852918	0.00780806	0.0091594	0.00842778	0.00634896	0.00963767	0.010102	0.00935895		0	0.00644952	0	0.00832855	0.00797871	0.00969954	0	0.00568185	0	0.000454678	0.00145804	0.000375371
			AT3G62030.2	0	0	0	0	0.243936	0.231346	0	0	0	0.271618	0.258498	0.242672	0.226215	0.221545	0.165768	0.184923	0.198772	0.242568		0	0.158427	0	0.257596	0.204509	0.208754	0	0.137347	0	0.0144938	0.0336323	0.030091
			AT4G02580.1	0	0	0	0	0.00316052	0	0	0.0067339	0	0	0.0030405	0	0.00392516	0.00399239	0.0045685	0.00437986	0.00667639	0		0	0.00105351	0.00224463	0.0010135	0.00416202	0.00368542	0	0.00182473	0.00388782	0.00175543	0.000353623	0.00339194
			AT4G09320.1	0	0	0	0	0.0223695	0.0509923	0	0	0	0.0213984	0.0259994	0.113801	0.0614548	0.04423	0.019644	0.0230418	0.0504321	0.0192428		0	0.0244539	0	0.0537328	0.0417763	0.0309056	0	0.02556	0	0.0520711	0.0210131	0.0170168
			AT4G11010.1	0	0	0	0	0.0112782	0.0121082	0	0	0	0.012946	0.0111704	0.0194334	0.0181406	0.0130227	0.0146641	0.0125306	0.0163245	0.017261		0	0.00779544	0	0.0145166	0.0152758	0.0153721	0	0.00676379	0	0.00434963	0.00261324	0.00250492
			AT4G18480.1	0.0912487	0.0930266	0.0934062	0.109353	0.0951586	0.0856931	0.0930616	0.110971	0.0879261	0.0965586	0.107047	0.0789991	0.100584	0.0883374	0.108859	0.0991323	0.0910047	0.105694		0.0925605	0.0967348	0.0973197	0.0942017	0.0992601	0.0986103	0.00115181	0.0119083	0.0120983	0.0141719	0.0103247	0.00735843
			AT4G20260.4	0.0637314	0.0660722	0.0762331	0.0570298	0.0520729	0.0583478	0.0792816	0.0423838	0.0714776	0.0548771	0.0508476	0.04971	0.0408214	0.0539501	0.027978	0.0508221	0.0423376	0.0455111		0.0686789	0.0558169	0.064381	0.0518116	0.0409165	0.0462236	0.00664603	0.00330863	0.0194456	0.0027151	0.0129863	0.00428686
			AT4G23650.1	0.00571056	0.0058469	0.00505232	0.00519507	0.00479776	0.00452528	0.00353427	0.00424346	0.0046888	0.00324886	0.00441835	0	0.0045851	0.00334047	0.00660574	0.00392525	0.00481979	0.007276		0.00553659	0.00483937	0.00415551	0.00255574	0.00484377	0.00534035	0.000424895	0.00033683	0.000582267	0.00228927	0.00164793	0.00173497
			AT4G27440.1	0.0310976	0.0311675	0.0305446	0.0795199	0.0692749	0.0472488	0.0542862	0.106009	0.0374818	0.0555623	0.0655447	0.0388829	0.0753509	0.0533181	0.102092	0.0877413	0.0301538	0.0656283		0.0309366	0.0653479	0.0659257	0.0533299	0.0769202	0.0611745	0.000341245	0.01649	0.0357155	0.0134703	0.0244246	0.0290509
			AT4G29040.1	0.0116805	0.013694	0.0127741	0.0148218	0.0106595	0.010418	0.013549	0.0154672	0.0122747	0.00936016	0.00973315	0.00805154	0.010735	0.0100238	0.0126865	0.0125306	0.0138774	0.010959		0.0127162	0.0119664	0.0137637	0.00904828	0.0111484	0.0124557	0.00100799	0.00247575	0.00160704	0.000883122	0.00137865	0.00146065
			AT4G30610.1	0	0	0	0	0.0037606	0.00369739	0	0	0	0.003359	0.0032152	0.00345423	0.0032471	0.00373667	0	0.00329935	0	0.00265617		0	0.002486	0	0.00334281	0.00232792	0.00198517	0	0.00215317	0	0.000120337	0.00203085	0.00174903
			AT4G30920.1	0.018797	0.0238014	0.0204361	0.0154833	0.0109091	0.0137266	0.016434	0.0163991	0.0176002	0.015194	0.0126688	0.0145069	0.010046	0.0125529	0.0113555	0.0124044	0.0181119	0.0132346		0.0210115	0.013373	0.0168111	0.0141232	0.0113182	0.0145837	0.0025513	0.00230752	0.000683599	0.0013056	0.00125387	0.00308364
			AT4G31300.2	0	0	0	0	0.00999469	0.01015	0	0	0	0.00869287	0.00854575	0.0121929	0.0095061	0.00824805	0.0104869	0.0110784	0.0115841	0.00944432		0	0.00671489	0	0.00981049	0.00941369	0.0107023	0	0.00581579	0	0.0020645	0.0011223	0.00111837
			AT4G34870.1	0	0	0	0	0.0747324	0.0608847	0	0	0	0.0633351	0.0700594	0.0533074	0.0689201	0.0527045	0.0622853	0.0634868	0.0484515	0.058398		0	0.0452057	0	0.062234	0.0613033	0.0567787	0	0.0397568	0	0.0084301	0.00815231	0.0076473
			AT4G37000.1	0.0121993	0.0114818	0.0115102	0.00922689	0.0108008	0.0117095	0.0140229	0.00788517	0.0149671	0.0129012	0.0112185	0.0116929	0.00846173	0.00858104	0.00652022	0.00710771	0.0120643	0.0102806		0.0117304	0.010579	0.0122917	0.0119375	0.00785433	0.00981751	0.000406326	0.00125607	0.00384527	0.000867613	0.00115692	0.00251052
			AT4G38740.1	0	0	0	0	0.0398183	0.028528	0	0	0	0.0299552	0.0441061	0.0241536	0.0321724	0.03002	0.027368	0.0244148	0.0366101	0.0331824		0	0.0227821	0	0.0327383	0.0298535	0.0314024	0	0.0205216	0	0.0102633	0.00240652	0.00628948
			AT5G09900.3	0.019748	0.0199992	0.0213143	0.0229488	0.018761	0.019738	0.0246688	0.0252261	0.0233236	0.0198248	0.0176783	0.0123528	0.0192509	0.0155092	0.0222267	0.0231828	0.0249327	0.0186777		0.0203538	0.0204826	0.0244061	0.0166186	0.0189956	0.0222644	0.0008412	0.00219093	0.000978034	0.00384706	0.003366	0.00322706
			AT5G13120.1	0	0	0	0	0.0128354	0.0114447	0	0	0	0.010643	0.0107989	0.0127671	0.00952259	0.00835508	0.00731177	0.0112877	0.0130907	0.0103815		0	0.00809338	0	0.011403	0.00839648	0.0115866	0	0.00704348	0	0.00118395	0.00110599	0.0013791
			AT5G13410.1	0	0	0	0	0.00616911	0.00740709	0	0	0	0.00658751	0.00678292	0.00612863	0.00536082	0.00396646	0	0	0.00442682	0.00424348		0	0.0045254	0	0.00649969	0.00310909	0.0028901	0	0.00396769	0	0.000335871	0.00278135	0.00250458
			AT5G13630.1	0.0216415	0.018944	0.0235972	0.0252558	0.0263725	0.0239758	0.0277962	0.039782	0.0280071	0.0291947	0.0310282	0.0190598	0.0330219	0.0252122	0.0455766	0.0388242	0.03491	0.0317822		0.0213943	0.0252014	0.0318617	0.0264276	0.0346036	0.0351721	0.00233644	0.00119927	0.00685993	0.00644615	0.0102739	0.00352831
			AT5G13780.1	0	0	0	0	0	0	0	0	0	0	0.00313987	0	0	0	0	0.00381527	0.00562233	0.00299934		0	0	0	0.00104662	0	0.00414565	0	0	0	0.00181281	0	0.00134234
			AT5G15450.1	0.0255037	0.0296276	0.0332584	0.0239515	0.0198005	0.0218008	0.0249076	0.0224267	0.0285876	0.0246213	0.024218	0.0182708	0.0229569	0.0195562	0.016561	0.0153204	0.0264862	0.0264326		0.0294632	0.0218509	0.0253073	0.02237	0.0196914	0.0227464	0.00387998	0.00207598	0.00309988	0.00355577	0.00320006	0.00643115
			AT5G25980.2	0.0076292	0.00499495	0.00639058	0.0269693	0.0381857	0.0234044	0.0137992	0.0232433	0.0116772	0.0286038	0.0536537	0.0132183	0.0346925	0.0185887	0.0469847	0.0278573	0.0187299	0.0332146		0.00633824	0.0295198	0.0162399	0.0318253	0.033422	0.0266006	0.0013179	0.00771368	0.00615723	0.0204093	0.0142406	0.00732369
			AT5G26000.1	0.308651	0.307336	0.29717	0.330921	0.357714	0.325273	0.305772	0.285262	0.315002	0.347323	0.384758	0.253083	0.293202	0.322164	0.33698	0.270181	0.359256	0.334543		0.304386	0.337969	0.302012	0.328388	0.317449	0.321327	0.00628311	0.0173308	0.0152227	0.067849	0.0222665	0.0459846
			AT5G35790.1	0.011433	0.0127778	0.0144836	0.0102336	0.0108105	0.0114415	0.0142039	0.0110774	0.0146327	0.0130424	0.0103676	0.0109061	0.00903455	0.00954902	0.00983497	0.0106183	0.0136419	0.0106247		0.0128981	0.0108285	0.0133046	0.0114387	0.00947285	0.0116283	0.00152885	0.000604155	0.00194075	0.00141469	0.000405607	0.00174381
			AT5G42270.1	0.00650988	0.00814814	0.00952584	0.00575631	0.00589528	0.0042889	0.00784468	0.0141825	0.00881658	0.00888353	0.00599146	0.00764154	0.00479773	0	0.00939192	0.0100665	0.0238063	0.0052218		0.00806129	0.0053135	0.0102813	0.00750551	0.00472988	0.0130315	0.00150985	0.000890046	0.00341336	0.00145083	0.00469633	0.0096405
			AT5G48180.1	0.00682833	0.00558583	0.0053727	0.0066661	0.00452922	0.00509438	0.00585275	0	0.00691687	0	0	0	0.00333354	0.00470552	0	0	0	0.00434347		0.00592895	0.0054299	0.00425654	0	0.00267968	0.00144782	0.000786138	0.00110725	0.00372447	0	0.00241994	0.0025077
			AT5G52470.1	0.00702809	0.0073685	0.00715398	0.00862452	0.00907603	0.00668398	0.0103124	0.0120173	0.00949468	0.0102762	0.00794643	0	0.00833714	0.00564805	0.0122052	0.0122753	0.0404388	0.00757028		0.00718352	0.00812818	0.0106081	0.00607421	0.00873012	0.0200948	0.00017212	0.00127092	0.00128705	0.00538785	0.00329617	0.0177748
			AT5G58140.2	0.00334599	0.00225366	0.00279771	0	0	0.00247273	0.00290193	0	0.00340185	0.00306085	0.00331017	0	0	0	0.00314099	0	0	0		0.00279912	0.000824245	0.00210126	0.00212367	0.001047	0	0.000546164	0.00142763	0.00183683	0.00184338	0.00181345	0
			AT5G63310.1	0	0	0	0	0.0285449	0.0298014	0	0	0	0.0262352	0.026601	0.0453039	0.0270218	0.0230989	0.0142394	0.0219581	0.0298585	0.0190966		0	0.0194488	0	0.0327134	0.0214534	0.0236378	0	0.0168548	0	0.0109053	0.00654814	0.00557407
			AT5G63860.1	0.0041294	0.00463469	0.00445661	0	0	0.00407333	0.00507854	0	0.00533585	0.00600778	0.00415027	0	0	0	0	0	0.00552421	0.0044335		0.0044069	0.00135778	0.00347147	0.00338602	0	0.00331924	0.000256285	0.00235174	0.00300913	0.00307594	0	0.00292582
			AT5G67385.1	0.00341369	0.00317525	0.00408673	0	0.0027375	0.0037381	0.00310268	0	0.00335409	0	0.00326211	0	0	0	0	0	0	0.00278629		0.00355856	0.00215854	0.00215225	0.00108737	0	0.000928764	0.000472691	0.00193514	0.00186814	0.00188338	0	0.00160867
			AT1G11840.6	0.0391579	0.037003	0.0303084	0.0305319	0.0518424	0.0424328	0.0433516	0.0488654	0.0520101	0.0497158	0.0457946	0.0311544	0.0427056	0.0318551	0.0433248	0.0510339	0.0578109	0.0435393		0.0354898	0.0416024	0.0480757	0.0422216	0.0392952	0.0507947	0.00461474	0.0106795	0.00438292	0.00978296	0.0064507	0.0071388
			AT1G53240.1	0.116851	0.135033	0.120848	0.149494	0.0774913	0.11454	0.136932	0.144542	0.106257	0.0699006	0.0959165	0.0914851	0.123302	0.127518	0.111726	0.1198	0.127962	0.0653378		0.124244	0.113842	0.129244	0.0857674	0.120849	0.104367	0.00955494	0.0360065	0.0202671	0.0139185	0.00817676	0.0340453
			AT1G67730.1	0.00392538	0.00440998	0.00393686	0.00509204	0.00435617	0	0.00537854	0.00604039	0.00523402	0	0	0	0.00428814	0.00368369	0.00529716	0.0047141	0.005051	0.00439922		0.00409074	0.0031494	0.00555098	0	0.004423	0.00472144	0.000276528	0.00275217	0.000429957	0	0.000815145	0.000325954
			AT2G05710.1	0.0536138	0.0576389	0.0559376	0.0209684	0.0412225	0.0404147	0.0411413	0.0324747	0.0507213	0.0380793	0.0342684	0.022965	0.0259912	0.0326419	0.0319738	0.0368242	0.0532337	0.0352841		0.0557301	0.0342019	0.0414457	0.0317709	0.0302023	0.0417807	0.00202058	0.0114676	0.00912712	0.00786056	0.00366217	0.00994848
			AT2G22780.1	0.0043356	0.00496906	0.00381649	0.00549167	0	0.00537814	0.00782187	0.00485558	0	0	0	0	0.00444429	0.00512074	0	0.00415424	0.00654172	0		0.00437372	0.00362327	0.00422582	0	0.00318834	0.00356532	0.000577227	0.00313836	0.00394878	0	0.00278183	0.00331038
			AT2G42790.1	0.00800461	0.00887146	0.0085816	0.00792518	0.0073884	0.00684859	0.00834212	0.00827089	0.00939712	0.0063161	0.00497745	0.00592602	0.00489583	0.00604924	0.00541822	0.00757993	0.00794788	0.00588135		0.00848589	0.00738739	0.00867004	0.00573986	0.00545443	0.00713638	0.000441277	0.000538296	0.000630676	0.000688467	0.000577555	0.00110235
			AT3G02720.1	0.00639849	0.00771396	0.00738371	0.00513493	0.00715505	0.00488754	0.00621095	0.00610226	0.00718416	0.00528145	0.00525761	0.00549936	0.00523233	0.00590875	0	0	0.00608041	0.00566488		0.00716539	0.00572584	0.00649912	0.00534614	0.00371369	0.0039151	0.000684371	0.0012439	0.000595744	0.000133229	0.00323389	0.00339693
			AT3G06850.1	0.00507684	0.00447805	0.00535671	0	0.00308541	0.00283335	0.00516695	0	0.00527883	0.00332772	0	0.00378939	0	0.00270617	0	0	0.00384523	0.00276935		0.00497053	0.00197292	0.00348193	0.00237237	0.000902057	0.00220486	0.00044887	0.00171324	0.00301596	0.00206746	0.00156241	0.00198379
			AT3G06860.1	0.010643	0.0131134	0.0142072	0.0119227	0.0114586	0.00811284	0.0114281	0.0127714	0.0135012	0.00939917	0.00826896	0.0114269	0.0065267	0.00708149	0	0.0114255	0.0127716	0.00923586		0.0126545	0.0104981	0.0125669	0.00969835	0.00453606	0.0111443	0.00182586	0.00207866	0.00105158	0.00160009	0.00393813	0.00178457
			AT3G25770.1	0	0	0	0	0.0138687	0.0122466	0	0	0	0.0108689	0.0144601	0.0101765	0.0135578	0.0109849	0.0116392	0.00812847	0.00716551	0.00864069		0	0.0087051	0	0.0118352	0.0120606	0.00797822	0	0.00758234	0	0.00229949	0.00133722	0.000748979
			AT3G45140.1	0.00749034	0	0.00477019	0.0553359	0.0620372	0.0398472	0.0318543	0.0560578	0.0246244	0.048039	0.104048	0.0372034	0.0729812	0.0500484	0.123069	0.0442585	0.0124534	0.0699303		0.00408684	0.0524068	0.0375122	0.0630968	0.0820328	0.0422141	0.00379164	0.0113813	0.0164628	0.0358763	0.0373422	0.0287929
			AT3G47520.1	0.0972773	0.113439	0.100716	0.115596	0.0825022	0.0866668	0.112152	0.106732	0.103423	0.0816982	0.0813802	0.0834225	0.0897197	0.0902311	0.0849664	0.0943391	0.10245	0.0655874		0.103811	0.0949216	0.107436	0.082167	0.0883057	0.0874587	0.00851367	0.018025	0.00440679	0.00109885	0.00290325	0.0193703
			AT3G48990.1	0.0842282	0.0869776	0.0951312	0.100883	0.0909916	0.0734559	0.0817935	0.0743903	0.0814713	0.0753812	0.0694935	0.0579551	0.0705001	0.0674456	0.0569577	0.0820928	0.0835269	0.0777002		0.088779	0.0884436	0.0792183	0.06761	0.0649678	0.0811066	0.00567032	0.0138901	0.00418432	0.00886443	0.00710306	0.00303596
			AT3G51840.1	0.0086418	0.00923666	0.00826174	0.00867428	0.0072786	0	0.00921966	0.00645377	0.00817387	0	0.00567141	0	0.00546929	0.00682701	0	0	0	0.0060016		0.0087134	0.00531763	0.0079491	0.00189047	0.00409876	0.00200053	0.000491387	0.00465777	0.00139658	0.00327439	0.00361397	0.00346502
			AT4G15530.5	0.0401919	0.0432603	0.057842	0.0290778	0.0341369	0.0294196	0.0436199	0.00943513	0.0462608	0.0166095	0.0144601	0.0301349	0.0126973	0.0192936	0.00354189	0.019915	0.0278763	0.0176054		0.0470981	0.0308781	0.0331053	0.0204015	0.0118443	0.0217989	0.00943019	0.0028274	0.0205414	0.00849762	0.00791044	0.0053884
			AT4G24510.1	0.00375661	0.00425474	0.00487211	0.00402711	0.00526291	0.00489533	0	0	0	0	0.00403539	0	0	0	0	0	0	0.00370288		0.00429449	0.00472845	0	0.00134513	0	0.00123429	0.00055881	0.000634579	0	0.00232983	0	0.00213786
			AT4G26970.1	0.012853	0.0151892	0.0150694	0.0156452	0.0139758	0.0129547	0.0177742	0.0162463	0.0180199	0.0114648	0.0109337	0.0100985	0.0131953	0.0122997	0.0130422	0.0171304	0.0144678	0.0155673		0.0143705	0.0141919	0.0173468	0.0108323	0.0128458	0.0157218	0.00131558	0.00135817	0.00096093	0.000688761	0.000479039	0.00133801
			AT4G33670.1	0.00405761	0.00344827	0.00474414	0.00435733	0.00388944	0.00364093	0.00465575	0	0.00387829	0.00352845	0.00474763	0	0	0.00282383	0	0.00438289	0	0.00354097		0.00408334	0.00396257	0.00284468	0.00275869	0.000941276	0.00264129	0.000648319	0.000363755	0.00249405	0.00246564	0.00163034	0.00232584
			AT4G35260.1	0.0070863	0.00739613	0.00774275	0.00849164	0.00764577	0.00776727	0.00945196	0.00902134	0.00940755	0.0066582	0.00699977	0.00878513	0.00786885	0.00595521	0.0077738	0.00912664	0.00823329	0.00476754		0.00740839	0.00796823	0.00929362	0.00748103	0.00719929	0.00737583	0.000328399	0.000457346	0.000236841	0.00114222	0.00107845	0.00230258
			AT5G08300.1	0.00686392	0.0062306	0.00722675	0.00667489	0.00701898	0.00771522	0.00931925	0.00800356	0.00837982	0.00741904	0.00760478	0.00701608	0.00816557	0.00590097	0.00852276	0.00843965	0.00915062	0.00604837		0.00677376	0.00713636	0.00856755	0.00734663	0.00752977	0.00787955	0.000504156	0.000530005	0.000677635	0.000300958	0.00142184	0.0016252
			AT5G14590.1	0.00466324	0.00487625	0.00617418	0.00407993	0.0059722	0.0047916	0.00647919	0.00231393	0.00547903	0.0066679	0.00603899	0.00323276	0.00326154	0.00309267	0.00394526	0.0064975	0.0141376	0.00407994		0.00523789	0.00494791	0.00475738	0.00531322	0.00343316	0.00823836	0.000817814	0.000955768	0.00217438	0.00182897	0.00045146	0.00524998
			AT5G16370.1	0.00667483	0.00675507	0.0069362	0	0	0.00694949	0.00679425	0	0.0067642	0	0	0.00699035	0	0	0	0	0	0		0.0067887	0.0023165	0.00451948	0.00233012	0	0	0.000133892	0.00401229	0.00391402	0.00403588	0	0
			AT5G46290.3	0.0724358	0.0661455	0.0704949	0.0667337	0.0602572	0.0637568	0.0720893	0.0611272	0.0752135	0.0632211	0.0605144	0.059366	0.0595386	0.0653109	0.0568119	0.0657985	0.0693714	0.0587756		0.0696921	0.0635826	0.0694767	0.0610338	0.0605538	0.0646485	0.00322109	0.00324178	0.00739766	0.00197933	0.00433954	0.00539068
			AT1G03130.1	0	0	0	0	0.019795	0.0178395	0	0	0	0.0202456	0.0158653	0	0.0143637	0.01552	0.0297397	0.028984	0.0282616	0.0123766		0	0.0125448	0	0.012037	0.0198745	0.0232074	0	0.0109081	0	0.0106519	0.00856312	0.00938667
			AT1G06410.1	0.0076181	0.00865463	0.00864788	0.0076685	0.0070453	0.00766458	0.00935809	0.00832611	0.00847797	0.00789278	0.00632167	0	0.00598708	0.00587445	0.00554397	0.00583683	0.0106787	0.00599328		0.00830687	0.00745946	0.00872072	0.00473815	0.00580183	0.00750295	0.000596499	0.000358677	0.000557174	0.00417788	0.000230307	0.00275143
			AT1G06680.1	0.199042	0.0096811	0.0319323	0	0.543736	0.640701	0.051794	0.141655	0.0609401	0.435562	0.572371	0.414942	0.512125	0.419449	0.428253	0.439885	0.256314	0.406538		0.0802186	0.394812	0.0847965	0.474291	0.453276	0.367579	0.103504	0.345338	0.0494532	0.0855628	0.0511548	0.0977903
			AT1G06690.1	0.0197877	0.020277	0.0193793	0.0209844	0.0143419	0.0157492	0.0201222	0.0180853	0.0245273	0.0173436	0.0165574	0.018417	0.0151249	0.0164003	0.016733	0.0167534	0.0209266	0.0173943		0.0198147	0.0170252	0.0209116	0.0174393	0.0160861	0.0183581	0.000449439	0.00350025	0.0032928	0.000933462	0.000848844	0.00224736
			AT1G07370.1	0.00535183	0.00579766	0.00543261	0.00604878	0.00674473	0.00536065	0.00693942	0.00731644	0.0066007	0.00627638	0.00498712	0	0.00732817	0.0058157	0	0.00671917	0.00604511	0.00527674		0.00552737	0.00605139	0.00695219	0.0037545	0.00438129	0.00601367	0.000237542	0.000692047	0.000358042	0.00331478	0.00386894	0.000721731
			AT1G11430.1	0	0	0	0	0.00619396	0.00450681	0	0	0	0.00473457	0.00623724	0	0	0.00395713	0	0.00619792	0.00825958	0.00439312		0	0.00356692	0	0.00365727	0.00131904	0.00628354	0	0.00320216	0	0.00325518	0.00228465	0.00193465
			AT1G12010.1	0.0169326	0.0147268	0.0110905	0.0119757	0.0136371	0.00794093	0.0122407	0.00802745	0.01509	0.00922042	0.00892472	0.00791651	0.00900205	0.00733173	0.00884168	0.0103609	0.0181484	0.0070121		0.01425	0.0111846	0.011786	0.00868722	0.00839182	0.0118405	0.00295012	0.00292933	0.00355315	0.000683633	0.000921561	0.00571367
			AT1G12780.1	0.00613019	0.0074724	0.00592184	0.00678028	0.00397971	0.00496677	0.0056015	0.00472051	0.00464545	0	0	0	0.00412203	0.00435826	0	0	0.00651682	0		0.00650814	0.00524225	0.00498916	0	0.00282676	0.00217227	0.000841542	0.00142046	0.000531635	0	0.0024509	0.00376249
			AT1G12900.1	0.142274	0.116289	0.137715	0.114893	0.104732	0.117214	0.132378	0.101037	0.132222	0.0994454	0.0935008	0.0653069	0.0957867	0.0904754	0.069663	0.0843949	0.0839797	0.105958		0.132093	0.11228	0.121879	0.0860844	0.0853083	0.0914442	0.0138751	0.0066387	0.0180496	0.0182376	0.0138071	0.0125709
			AT1G17880.1	0	0	0	0	0.00741919	0.00846733	0	0	0	0.00469307	0.00465024	0.00392139	0.00882535	0.00473332	0.00586536	0.00601925	0.00940006	0.00538761		0	0.00529551	0	0.00442157	0.00647468	0.00693564	0	0.00461589	0	0.000433698	0.00211296	0.00215749
			AT1G17890.1	0.0053086	0.00618885	0.00510583	0	0	0.00380767	0.00709998	0.00692274	0	0.00288372	0.00308529	0	0	0.00460325	0	0.004221	0.00498388	0		0.00553443	0.00126922	0.00467424	0.00198967	0.00153442	0.00306829	0.000575743	0.00219836	0.00404898	0.00172605	0.00265769	0.00268446
			AT1G20340.1	0	0	0	0	0.0113189	0.0185868	0	0	0	0.0107423	0.0148512	0	0.0186649	0.0182744	0.0177878	0	0	0.0154919		0	0.00996857	0	0.00853117	0.0182424	0.00516398	0	0.00936669	0	0.00766853	0.000439386	0.00894428
			AT1G22430.1	0.00436969	0.00383034	0.0045854	0	0.00298279	0	0	0	0.00357891	0.00435881	0	0.00405742	0	0	0	0.00345356	0.00355012	0.00354392		0.00426181	0.000994263	0.00119297	0.00280541	0	0.00351587	0.000388919	0.00172211	0.00206628	0.00243423	0	5.40501e-05
			AT1G23740.1	0.152602	0.15337	0.158193	0.138126	0.111265	0.122031	0.148263	0.112974	0.149969	0.130204	0.130013	0.108923	0.107945	0.121756	0.0961503	0.101842	0.0864485	0.132096		0.154722	0.123808	0.137068	0.123047	0.108617	0.106795	0.00303093	0.0135182	0.0208842	0.0122318	0.0128162	0.0232236
			AT1G29660.1	0.0123688	0.00951875	0.0111815	0.0143716	0.014329	0.014192	0.0178904	0.0141904	0.0137449	0.0132897	0.0128992	0.0110453	0.0110124	0.0104973	0.0124487	0.0110325	0.011408	0.0110116		0.011023	0.0142975	0.0152752	0.0124114	0.0113195	0.0111507	0.00143162	9.38116e-05	0.00227575	0.00119905	0.00101126	0.000223073
			AT1G29670.1	0.0462228	0.0390127	0.0358785	0.0475326	0.0398046	0.0332852	0.0478821	0.042478	0.0468124	0.0378844	0.0328246	0.0369695	0.0384351	0.0357074	0.029243	0.0243539	0.0324595	0.0271569		0.0403713	0.0402074	0.0457242	0.0358929	0.0344619	0.0279901	0.00530429	0.00713224	0.00286171	0.00269626	0.00472095	0.00411652
			AT1G30720.1	0.0100452	0.0120034	0.0153764	0.00800635	0.0122998	0.00800781	0.021954	0.0049576	0.0161551	0	0	0.0141798	0.00466395	0.00574399	0	0.00336308	0	0		0.012475	0.00943798	0.0143556	0.0047266	0.00346931	0.00112103	0.00269672	0.0024784	0.00863993	0.00818671	0.00305266	0.00194168
			AT1G31330.1	0	0	0	0	0.00708055	0.0112934	0	0	0	0.00754088	0.00625629	0.0258818	0.0133341	0.0108247	0.00871572	0.0119264	0.0176203	0.00656023		0	0.00612465	0	0.0132263	0.0109582	0.0120356	0	0.00570706	0	0.0109788	0.0023121	0.00553086
			AT1G35720.1	0.0434304	0.0490089	0.0510786	0.0757379	0.0676333	0.0507349	0.0592365	0.0742821	0.0592901	0.0527074	0.056713	0.0425582	0.0578463	0.0468168	0.0657683	0.0796876	0.0866885	0.0581193		0.0478393	0.064702	0.0642696	0.0506595	0.0568104	0.0748318	0.00395599	0.0127566	0.00867115	0.00729622	0.00951813	0.0148907
			AT1G42970.1	2.266	2.32557	2.53513	2.29972	1.82915	1.92175	2.25297	1.76903	2.48981	2.08659	1.87076	1.82258	1.75208	1.87861	1.55448	1.54146	2.18099	1.87301		2.37557	2.01688	2.1706	1.92664	1.72839	1.86516	0.141361	0.249289	0.367381	0.1406	0.163358	0.319838
			AT1G43670.1	0.100708	0.0938621	0.108214	0.0881901	0.0892427	0.0722491	0.0936115	0.0603818	0.0969131	0.0909016	0.0793417	0.0710156	0.0708381	0.0732041	0.0594836	0.0705798	0.0826802	0.0757958		0.100928	0.0832273	0.0836355	0.0804196	0.0678419	0.0763519	0.00717858	0.00952195	0.0202058	0.0099867	0.00733457	0.00606931
			AT1G48410.2	0.00415755	0.00405407	0.00478443	0.00519183	0.00779723	0.00518702	0.00652064	0.00582817	0.00626806	0.00509024	0.00510711	0	0.00349733	0.00377389	0.00561825	0	0.00928286	0.00365696		0.00433201	0.0060587	0.00620562	0.00339912	0.00429649	0.00431327	0.000395202	0.00150562	0.000350434	0.00294373	0.001153	0.0046761
			AT1G54100.1	0.0257523	0.0352676	0.0340727	0.0249306	0.0243924	0.0222481	0.0305715	0.0226077	0.0325869	0.0225935	0.0165311	0.026004	0.00864792	0.0203218	0.0122722	0.0228684	0.0276205	0.0177279		0.0316976	0.023857	0.0285887	0.0217095	0.0137473	0.0227389	0.00518326	0.00141915	0.0052768	0.00479796	0.00597508	0.00494761
			AT1G62660.1	0.0224141	0.0246698	0.0227335	0.0199573	0.0217186	0.0235688	0.0220119	0.0173005	0.0263115	0.0193416	0.0161427	0.0180605	0.0159973	0.0202613	0.012893	0.0180045	0.0154557	0.0189845		0.0232724	0.0217482	0.0218746	0.0178482	0.0163839	0.0174816	0.00122061	0.00180594	0.00450704	0.00160998	0.0036993	0.00182156
			AT1G63000.1	0.00586256	0.00620173	0.00489513	0.00612939	0.0087973	0.00861175	0.00778671	0.0104038	0.0079201	0.00659436	0.00794147	0.00760508	0.0106321	0.00676295	0.00962189	0.0116429	0.0072852	0.00693524		0.00565314	0.00784615	0.00870355	0.00738031	0.00900564	0.00862113	0.00067801	0.00148965	0.001474	0.000701121	0.00200683	0.00262281
			AT1G63940.2	0.169311	0.179903	0.196059	0.183921	0.150171	0.139199	0.171209	0.164363	0.181675	0.164761	0.146953	0.137345	0.130197	0.13989	0.134487	0.165649	0.201212	0.15709		0.181758	0.157764	0.172416	0.149686	0.134858	0.17465	0.0134703	0.0233078	0.00871903	0.0139109	0.00485731	0.0233976
			AT1G65590.1	0.0117471	0.0108737	0.0142476	0.00688494	0.0092539	0.00962781	0.0134209	0	0.0144032	0.0110244	0.00827986	0.0115343	0.0069869	0.00826006	0.00594765	0.00670057	0.0096009	0.0087759		0.0122895	0.00858888	0.00927472	0.0102795	0.00706487	0.00835912	0.00175112	0.00148745	0.00804715	0.00175045	0.00115818	0.00149441
			AT1G67090.1	0.0198839	0.0200256	0.0141227	0.0137642	0.37451	0.796763	0.0313939	0.0211464	0.0143863	0.314613	0.426147	1.76722	0.941132	0.784295	0.267597	0.328872	0.316699	0.409621		0.0180107	0.395013	0.0223089	0.835993	0.664342	0.351731	0.00336787	0.391902	0.00856322	0.808391	0.352426	0.0505026
			AT1G68010.2	0.346817	0.315779	0.319074	0.284137	0.269784	0.284583	0.352215	0.210583	0.309999	0.332644	0.328263	0.242319	0.256294	0.29471	0.243997	0.283889	0.309773	0.294117		0.327223	0.279502	0.290932	0.301075	0.265	0.295926	0.0170486	0.0084185	0.072716	0.0509313	0.0264539	0.0130366
			AT1G68560.1	0.0336429	0.0339649	0.035223	0.0268573	0.033291	0.0379573	0.0429896	0.0374201	0.0413129	0.038963	0.0319138	0.0355324	0.0268426	0.0281928	0.0257165	0.0286365	0.02783	0.0324815		0.0342769	0.0327019	0.0405742	0.0354697	0.0269173	0.0296493	0.000834985	0.00557341	0.00285725	0.00352504	0.00123984	0.00248565
			AT1G69830.1	0.0202119	0.0182304	0.021329	0.0247807	0.0219624	0.0216607	0.0210699	0.020323	0.0217662	0.0265241	0.0266194	0.00717393	0.0223523	0.0205912	0.0221959	0.0217054	0.0212703	0.0284439		0.0199238	0.0228012	0.0210531	0.0201058	0.0217131	0.0238065	0.0015693	0.00172087	0.000721753	0.0111994	0.000974795	0.00402194
			AT1G71695.1	0.0353498	0.0295374	0.0353233	0.0335013	0.0317627	0.0300274	0.0394818	0.0350597	0.0427461	0.0344978	0.0282917	0.025446	0.0255359	0.0289452	0.024183	0.0281504	0.0324978	0.0223693		0.0334035	0.0317638	0.0390958	0.0294118	0.0262214	0.0276725	0.00334816	0.00173694	0.00385767	0.00462872	0.002454	0.00508114
			AT1G73230.1	0	0	0	0	0	0	0	0	0	0	0	0	0.00462628	0	0.00433677	0.00458583	0.00740638	0.00318622		0	0	0	0	0.00298768	0.00505948	0	0	0	0	0.00259146	0.00214958
			AT1G75280.1	0.0143834	0.0127832	0.0153562	0.0120616	0.0107083	0.0108672	0.0155357	0.0109628	0.0141205	0.01068	0.0114956	0.0106035	0.010588	0.0112383	0.00937176	0.0110577	0.010569	0.0106011		0.0141742	0.0112124	0.0135397	0.0109263	0.0103993	0.0107426	0.0012992	0.000739703	0.00234113	0.00049446	0.000947462	0.000273362
			AT1G76450.1	0	0	0	0	0.0065037	0.00513408	0	0	0	0.00637592	0.00690771	0	0.00631794	0.00429677	0	0.00386906	0.00279814	0.00534669		0	0.00387926	0	0.00442787	0.00353824	0.00400463	0	0.00342863	0	0.00384386	0.00322655	0.00127967
			AT1G79870.1	0.0240161	0.0224598	0.0189083	0.0192521	0.0130526	0.0117803	0.0204767	0.0175347	0.0195964	0.0149651	0.0143145	0.0151754	0.0117734	0.0129041	0.0122229	0.0132598	0.0221613	0.0115887		0.0217947	0.014695	0.0192026	0.0148184	0.0123001	0.0156699	0.00261806	0.00399751	0.00151003	0.000448829	0.00056929	0.00568344
			AT2G14170.1	0.0173845	0.0194173	0.0235989	0.0122003	0.00871235	0.00980289	0.014585	0.0101158	0.0167341	0.0100042	0.0091053	0.00863661	0.0069966	0.00923334	0	0.00935206	0.0114706	0.0100237		0.0201336	0.0102385	0.0138116	0.0092487	0.00540998	0.0102821	0.00316849	0.00178431	0.00337623	0.000694981	0.00481681	0.00108265
			AT2G15620.1	0.0911981	0.103219	0.10688	0.101002	0.0815923	0.0838947	0.107987	0.0935615	0.105406	0.0941463	0.0856693	0.0791965	0.0743702	0.0771585	0.0883844	0.0855078	0.106971	0.095085		0.100432	0.0888298	0.102318	0.0863374	0.079971	0.0958544	0.00820397	0.0106044	0.00769263	0.00749729	0.00741837	0.010752
			AT2G16430.2	0.00440833	0.00664777	0.00492201	0	0	0	0.00461847	0	0	0	0.00284239	0.00353734	0.00334418	0	0	0	0	0		0.00532604	0	0.00153949	0.00212658	0.00111473	0	0.00117312	0	0.00266647	0.00187416	0.00193076	0
			AT2G20260.1	0	0	0	0	0.0160295	0.0159679	0	0	0	0.0147642	0.0131921	0.013639	0.0132081	0.0129193	0.019892	0.0153109	0.016149	0.0153221		0	0.0106658	0	0.0138651	0.0153398	0.015594	0	0.00923693	0	0.000810068	0.003945	0.00048065
			AT2G21660.1	0	0	0	0	0.0241368	0.0118016	0	0	0	0.0166302	0.0208635	0.015081	0.0223787	0.0113479	0.0139493	0.0212794	0.0203149	0.0157606		0	0.0119795	0	0.0175249	0.015892	0.0191183	0	0.0120694	0	0.00299324	0.00576628	0.0029476
			AT2G22170.1	0	0	0	0	0.0108616	0.0207855	0	0	0	0.0173292	0.0162877	0.0197827	0.0170447	0.0183633	0.0135444	0.0142233	0.0192378	0.0121345		0	0.010549	0	0.0177998	0.0163175	0.0151985	0	0.0103963	0	0.00179441	0.00249043	0.00365066
			AT2G24270.4	0.141008	0.13747	0.140951	0.112108	0.119177	0.122897	0.138526	0.112903	0.14012	0.125909	0.122302	0.0943771	0.106437	0.108155	0.111827	0.110729	0.101004	0.119482		0.139809	0.118061	0.130516	0.114196	0.108806	0.110405	0.00202636	0.00548055	0.0152743	0.0172581	0.00275331	0.00924311
			AT2G31750.1	0.00966877	0.00919195	0.0103177	0.0087201	0.00887878	0.00776135	0.00913696	0.00749507	0.00821249	0.00782035	0.00739734	0	0.00850997	0.00824462	0.00633577	0.00935465	0.00990577	0.0082286		0.00972613	0.00845341	0.00828151	0.00507256	0.00769678	0.00916301	0.000565051	0.000604571	0.000823116	0.00439806	0.00118612	0.000854853
			AT2G32810.1	0.00364933	0.00289	0.00359613	0	0	0	0	0	0	0	0	0	0	0	0.00267571	0	0	0		0.00337849	0	0	0	0.000891902	0	0.000423876	0	0	0	0.00154482	0
			AT2G33255.1	0	0	0	0	0.00414526	0.00384506	0	0	0	0.00395104	0.00406881	0	0.00334071	0.00315656	0.00302224	0	0.00421335	0.00269736		0	0.00266344	0	0.00267328	0.00317317	0.00230357	0	0.00231149	0	0.00231588	0.00015988	0.0021341
			AT2G36390.1	0	0	0.00320927	0	0	0.0037722	0.00361279	0	0.00422315	0.00590785	0.00405108	0.0033271	0.003297	0.00303112	0.00362535	0.00388761	0.00441364	0.00309459		0.00106976	0.0012574	0.00261198	0.00442868	0.00331782	0.00379861	0.00185287	0.00217788	0.00228253	0.00133117	0.000297659	0.000664016
			AT2G38380.1	0.0189777	0.0171635	0.0240414	0.039981	0.0351356	0.0396049	0.0366239	0.028367	0.0433067	0.0288307	0.0282016	0.0450378	0.0361182	0.0301765	0.0335309	0.0367809	0.0338684	0.0281204		0.0200608	0.0382405	0.0360992	0.0340234	0.0332752	0.0329232	0.00356457	0.0026955	0.00748366	0.00954396	0.00297909	0.00440691
			AT2G40840.1	0.0169514	0.0143639	0.019643	0.019902	0.0228903	0.0244287	0.022225	0.0195682	0.0247476	0.0206209	0.0205577	0.0199839	0.019586	0.0144927	0.0180624	0.0195227	0.0189296	0.0200586		0.0169861	0.022407	0.0221803	0.0203875	0.0173804	0.0195036	0.00263976	0.00230172	0.00258999	0.000350957	0.00261428	0.000564743
			AT2G41680.1	0.0370097	0.03914	0.0358288	0.0351254	0.0286977	0.0276692	0.0329479	0.0288649	0.0382217	0.0341173	0.0281041	0.0360434	0.0273706	0.0286895	0.0266825	0.0279579	0.0336158	0.0311109		0.0373262	0.0304974	0.0333448	0.0327549	0.0275809	0.0308949	0.00167814	0.00404083	0.00469102	0.00414131	0.00101993	0.00283515
			AT3G03250.1	0.128608	0.147204	0.146033	0.178656	0.112584	0.118834	0.133937	0.1466	0.136373	0.114972	0.120518	0.0976443	0.120606	0.116788	0.113813	0.127582	0.122367	0.11376		0.140615	0.136692	0.13897	0.111045	0.117069	0.121236	0.0104149	0.0364767	0.00671895	0.0119318	0.00340505	0.00698026
			AT3G04720.1	0	0	0	0	0.00685455	0.0050232	0	0	0	0.00430864	0	0.00593836	0.00675967	0.00858402	0.00589266	0	0.00542743	0.00721224		0	0.00395925	0	0.00341567	0.00707878	0.00421322	0	0.00354897	0	0.00306824	0.00137376	0.0037563
			AT3G06050.1	0	0	0	0	0.00768882	0.0063533	0	0	0	0.0069965	0.00728842	0	0.00653077	0.00684217	0.00628939	0.00705176	0.00937143	0.00622618		0	0.00468071	0	0.00476164	0.00655411	0.00754979	0	0.00410824	0	0.00412628	0.000277126	0.0016307
			AT3G08510.1	0.0038109	0.00597141	0.00480837	0	0.00248503	0.00321252	0.00341152	0	0.00413739	0.0034208	0	0	0	0	0	0	0.00558234	0.00303405		0.00486356	0.00189918	0.0025163	0.00114027	0	0.00287213	0.00108131	0.00168448	0.0022092	0.001975	0	0.00279469
			AT3G10740.1	0.00802628	0.00920024	0.0124731	0.0070785	0.0107054	0.00949592	0.0138193	0.00742012	0.0118	0.0114045	0.0078278	0.00726853	0.00641813	0.00526507	0.00473256	0.00642361	0.00911517	0.00695739		0.00989987	0.00909326	0.0110132	0.00883362	0.00547192	0.00749872	0.00230448	0.00184665	0.00327136	0.00224396	0.000861615	0.0014251
			AT3G11630.1	0.00476089	0	0	0	0.0388397	0.15586	0	0	0	0.0468096	0.043526	0.0880691	0.0909785	0.132143	0.0262423	0.0312652	0.0781931	0.0200349		0.00158696	0.0648999	0	0.0594683	0.0831211	0.0431644	0.0027487	0.0811322	0	0.0248234	0.0533857	0.030851
			AT3G13750.1	0.0174062	0.0183178	0.0325852	0.0118084	0.0144847	0.0124978	0.0240875	0	0.0216669	0.0134453	0.00761797	0.0157531	0.00496142	0.0111862	0	0.00829582	0.0155309	0.00926022		0.0227697	0.0129303	0.0152515	0.0122721	0.00538255	0.011029	0.00851267	0.00138959	0.0132635	0.00419254	0.005605	0.00392848
			AT3G13790.1	0.00588455	0.00734657	0.00634644	0.00850048	0.00593135	0.00593977	0.00792502	0.00533816	0.00851921	0	0.00425131	0	0.00513532	0.00640613	0.00443496	0.0046534	0.00483149	0.00560396		0.00652585	0.00679053	0.0072608	0.0014171	0.00532547	0.00502962	0.000747343	0.00148086	0.00169135	0.00245449	0.000999249	0.000505304
			AT3G14415.2	0.213195	0.187828	0.189946	0.174229	0.115453	0.149812	0.194189	0.13565	0.164303	0.12711	0.134728	0.166187	0.152256	0.164398	0.114089	0.131451	0.220521	0.109467		0.19699	0.146498	0.164714	0.142675	0.143581	0.153813	0.0140741	0.029528	0.0292715	0.0207152	0.0262524	0.0588071
			AT3G14420.1	1.15041	1.14408	1.1577	1.05246	0.869572	0.951201	1.14594	0.829066	1.18356	1.02133	1.05112	1.06038	0.937746	0.955991	0.795777	0.871094	1.27031	0.89172		1.15073	0.957743	1.05286	1.04428	0.896504	1.01104	0.00681621	0.0916173	0.194718	0.0204037	0.0877085	0.224772
			AT3G15360.1	0	0	0	0	0.00863419	0.0150251	0	0	0	0.00922362	0.0122695	0.0234931	0.0147931	0.0122139	0.00641976	0.00852668	0	0.00951067		0	0.00788645	0	0.0149954	0.0111423	0.00601245	0	0.00754043	0	0.00751514	0.0042883	0.00523013
			AT3G18080.1	0.0297441	0.0275938	0.0300345	0.0179255	0.0285964	0.0231046	0.0341453	0.0221409	0.0301423	0.0279066	0.0239824	0.0180117	0.0167403	0.0169282	0.020244	0.0200271	0.0272781	0.0183607		0.0291241	0.0232088	0.0288095	0.0233002	0.0179708	0.0218886	0.00133323	0.0053362	0.00611216	0.00498258	0.00197085	0.00474119
			AT3G21770.1	0.00278607	0.00345808	0.00268058	0	0.00270881	0.00207083	0.00360529	0	0.00333623	0	0	0.00323724	0	0	0.00309131	0	0	0		0.00297491	0.00159321	0.00231384	0.00107908	0.00103044	0	0.000421748	0.00141616	0.00200835	0.00186902	0.00178477	0
			AT3G22890.1	0.0344023	0.0366457	0.0387694	0.0575739	0.0397384	0.0434567	0.0509925	0.0555742	0.0444225	0.0368536	0.0430848	0.0452255	0.0516664	0.0384991	0.0477398	0.0493947	0.0504635	0.0279359		0.0366058	0.046923	0.0503297	0.0417213	0.0459684	0.042598	0.00218384	0.00940947	0.00560529	0.00434932	0.00675999	0.012709
			AT3G24503.1	0.0196034	0.0205986	0.0209263	0.0265004	0.0175107	0.0155399	0.0183501	0.0216132	0.020004	0.0152987	0.0168562	0.0145724	0.0171764	0.0157203	0.0194948	0.0186691	0.0131489	0.0194156		0.0203761	0.0198503	0.0199891	0.0155757	0.0174638	0.0170779	0.000688946	0.00584284	0.00163163	0.00116685	0.00190364	0.00342302
			AT3G26060.2	0	0	0	0	0.0131506	0.0323436	0	0	0	0.0130895	0.025949	0.0318841	0.0346853	0.0351378	0.00825015	0.0112721	0.0196692	0.0129309		0	0.0151647	0	0.0236408	0.0260244	0.0146241	0	0.0162656	0	0.00960756	0.0153946	0.00444727
			AT3G26650.1	2.1266	2.21221	2.45065	2.13237	1.64271	1.71134	2.3123	1.52759	2.31889	1.88407	1.57704	1.57274	1.51789	1.68584	1.31188	1.44443	1.53069	1.77555		2.26315	1.82881	2.05293	1.67795	1.5052	1.58356	0.167923	0.265126	0.454967	0.178514	0.187303	0.171771
			AT3G48690.1	0.017074	0.0177885	0.0197276	0.017536	0.0140584	0.0136972	0.0133061	0.0132484	0.0171879	0.014288	0.0116415	0.010238	0.0119642	0.0119949	0.0107132	0.0112909	0.0167138	0.0140407		0.0181967	0.0150972	0.0145808	0.0120558	0.0115575	0.0140151	0.0013731	0.00211975	0.002258	0.00205654	0.00073129	0.00271157
			AT3G49120.1	0.0319187	0.0343294	0.0368974	0.0414973	0.0448259	0.0456457	0.0435897	0.0310053	0.0577288	0.0352911	0.0347275	0.0442334	0.0347696	0.0389689	0.0246723	0.038107	0.0447734	0.0388986		0.0343818	0.0439896	0.0441079	0.038084	0.0328036	0.040593	0.00248973	0.00219703	0.0133693	0.00533298	0.00734829	0.00364189
			AT3G51800.2	0.0358532	0.0445567	0.0419805	0.0447292	0.0299454	0.0248557	0.0319206	0.0447601	0.0312399	0.0309343	0.0303181	0.0213589	0.0326351	0.0323985	0.0394956	0.0408336	0.044569	0.0394225		0.0407968	0.0331768	0.0359735	0.0275371	0.0348431	0.0416084	0.00447084	0.0103233	0.00761702	0.00535933	0.00403096	0.00265931
			AT3G52880.2	0.172569	0.180077	0.195828	0.207338	0.170327	0.150917	0.175255	0.167051	0.193665	0.154818	0.147207	0.111923	0.150274	0.147887	0.139693	0.16206	0.198937	0.169606		0.182825	0.176194	0.178657	0.137983	0.145952	0.176868	0.0118705	0.0286649	0.0136293	0.0228871	0.0055496	0.0194815
			AT3G52960.1	0	0	0	0	0.081158	0.0713038	0	0	0	0.075136	0.0752598	0.0672128	0.0758855	0.0726481	0.0590768	0.0554373	0.0601448	0.0802287		0	0.0508206	0	0.0725362	0.0692035	0.0652703	0	0.0442869	0	0.00461061	0.00891809	0.0131665
			AT3G53460.4	0.00832028	0.00506749	0.00573839	0.0156365	0.0114142	0.00944733	0.0107228	0.0326123	0.00658151	0.0122239	0.0131101	0.0105939	0.0166339	0.0102521	0.0250549	0.0272594	0.0243419	0.0149414		0.00637539	0.012166	0.0166389	0.011976	0.0173136	0.0221809	0.00171741	0.00316232	0.0139875	0.00127628	0.00742475	0.00643705
			AT3G55260.1	0.00965604	0.00993329	0.00975638	0	0.00745011	0.00665716	0.00933541	0	0.00837459	0.00712669	0.00543736	0.00786237	0.00583266	0.00693143	0.00556322	0	0.00643156	0.00685068		0.0097819	0.00470242	0.00590334	0.00680881	0.0061091	0.00442741	0.000140375	0.00409167	0.00513496	0.00124336	0.000724787	0.00383997
			AT3G55330.1	0	0	0	0	0.0125096	0.0128332	0	0	0	0.00971648	0.0108071	0.0112329	0.0102386	0.0108367	0	0.00852845	0	0.0101102		0	0.00844759	0	0.0105855	0.00702511	0.0062129	0	0.00731761	0	0.000782142	0.00609127	0.00543835
			AT3G56090.1	0.00389664	0	0	0	0.00597965	0.00430528	0	0	0	0.0051545	0.00485075	0	0.00494426	0.00523088	0.00549691	0.00511979	0.00614737	0.00434256		0.00129888	0.00342831	0	0.00333508	0.00522401	0.00520324	0.00224973	0.00308478	0	0.00289226	0.00027639	0.000905293
			AT3G56310.1	0.012105	0.011876	0.0146664	0.0117472	0.0118973	0.00945847	0.012803	0.00897146	0.0120021	0.00888107	0.00821697	0.00946737	0.00874739	0.0129956	0.00915411	0.0100497	0.010488	0.00814687		0.0128825	0.0110343	0.0112589	0.00885514	0.010299	0.00956154	0.0015492	0.00136679	0.00202103	0.000625605	0.00234414	0.00124458
			AT3G57020.1	0.00418385	0.00663673	0.0057659	0	0.00351582	0	0	0.00425171	0.0058678	0	0	0	0	0.00311742	0	0.0037505	0	0		0.00552883	0.00117194	0.00337317	0	0.00103914	0.00125017	0.0012435	0.00202986	0.00303095	0	0.00179984	0.00216535
			AT3G63520.1	0.00664483	0.00719538	0.00793949	0.00698541	0.00580164	0	0.00747055	0.00552986	0.00786267	0.00657291	0.00461556	0	0	0	0	0.00511908	0.00899653	0.0061806		0.0072599	0.00426235	0.00695436	0.00372949	0	0.0067654	0.000649738	0.00373845	0.00124914	0.00337485	0	0.00200379
			AT3G63540.1	0	0	0	0	0.00830892	0.00676133	0	0	0	0.00716881	0.010603	0	0.00631881	0.00691751	0.00675998	0.00781846	0.00675366	0.00407767		0	0.00502342	0	0.00592395	0.00666544	0.0062166	0	0.00441869	0	0.00541003	0.000310346	0.00192735
			AT4G03280.1	0	0	0	0	0	0.00664886	0	0	0	0	0.0046787	0.00763784	0.00769997	0.00720078	0.00688721	0.0095764	0.0173777	0.0032808		0	0.00221629	0	0.00410551	0.00726265	0.0100783	0	0.00383872	0	0.00385105	0.000409898	0.00706187
			AT4G03520.1	0	0	0	0	0	0.00437416	0	0	0	0.00272005	0.00332259	0.00703409	0.00501154	0.00909739	0	0	0	0		0	0.00145805	0	0.00435891	0.00470298	0	0	0.00252542	0	0.00233628	0.00455654	0
			AT4G04770.1	0.00377436	0.00479946	0.00450662	0	0	0	0.00473812	0	0	0	0	0	0	0	0	0	0.00626524	0		0.00436015	0	0.00157937	0	0	0.00208841	0.000528013	0	0.00273555	0	0	0.00361724
			AT4G09670.1	0.0147611	0.0174756	0.0159098	0.017664	0.0111607	0.0134348	0.0158369	0.0134734	0.0144793	0.0102904	0.0119423	0.0132918	0.012487	0.0132742	0.0118328	0.0114564	0.0135937	0.0101799		0.0160489	0.0140865	0.0145965	0.0118415	0.0125313	0.0117433	0.00136257	0.00330027	0.00118608	0.00150321	0.00072172	0.00172492
			AT4G12740.1	0	0	0	0.018657	0.00808508	0.0129538	0.0053551	0.0130596	0.0207037	0.00492128	0	0	0	0.0120884	0	0	0	0		0	0.013232	0.0130395	0.00164043	0.00402947	0	0	0.00529144	0.00767434	0.0028413	0.00697925	0
			AT4G14030.1	0.0106688	0.0110515	0.0107633	0.0101573	0.00835281	0.00879331	0.00948872	0.00893856	0.00867894	0.00701495	0.00659653	0.00871841	0.00759133	0.00839571	0.00917062	0.0074332	0.00922385	0.00729166		0.0108279	0.00910114	0.00903541	0.00744329	0.00838589	0.0079829	0.000199343	0.000940801	0.000413487	0.00112392	0.000789692	0.00107702
			AT4G16130.1	0.00320013	0.00312763	0.00417347	0.00334486	0	0.0032889	0.00346562	0.00316092	0.0042738	0	0	0	0	0	0	0	0	0		0.00350041	0.00221125	0.00363345	0	0	0	0.00058401	0.00191521	0.00057511	0	0	0
			AT4G16155.1	0.0537328	0.0588174	0.0618776	0.0599191	0.0431073	0.0523315	0.0682432	0.0620407	0.056631	0.0550028	0.0429893	0.0437334	0.0407084	0.0437907	0.0466861	0.0551269	0.0646272	0.0404887		0.0581426	0.051786	0.062305	0.0472419	0.0437284	0.0534142	0.00411412	0.00841915	0.00581064	0.00673147	0.00298934	0.01216
			AT4G19170.1	0.00362488	0.00348551	0.00306959	0	0.00294662	0.00319387	0	0	0.00406208	0.00375453	0.00358285	0	0	0	0	0	0	0.00269586		0.00339333	0.00204683	0.00135403	0.00244579	0	0.000898621	0.000288893	0.00177691	0.00234524	0.00211986	0	0.00155646
			AT4G21280.2	0.00472473	0.00272616	0	0	0.0507157	0.219094	0	0	0	0.0645092	0.115633	0.207701	0.172644	0.142859	0.0305166	0.0520413	0.0790706	0.049613		0.00248363	0.0899366	0	0.129281	0.11534	0.0602416	0.00237168	0.114692	0	0.072565	0.0749535	0.0163515
			AT4G24220.1	0.0088191	0.0107262	0.0116475	0.0132035	0.0110714	0.010036	0.0110067	0.00995929	0.012273	0.00972793	0.00955997	0.0112978	0.00794558	0.00683411	0.00808933	0.00986066	0.0123426	0.00942143		0.0103976	0.0114369	0.0110797	0.0101952	0.00762301	0.0105415	0.00144254	0.00161508	0.00115859	0.00095851	0.000686977	0.0015751
			AT4G24770.1	0.107503	0.0906083	0.0827706	0.0369613	0.0587192	0.065327	0.112956	0.0598153	0.0566074	0.0473021	0.0555574	0.0614297	0.0556016	0.0911236	0.0900416	0.0589444	0.103355	0.0597657		0.0936273	0.0536692	0.0764595	0.0547631	0.0789223	0.0740218	0.0126395	0.0148418	0.0316474	0.0070972	0.0202036	0.0254069
			AT4G25100.1	0.0104391	0	0	0	0.0125992	0.0315684	0	0	0	0.0130958	0.0166253	0.0218425	0.0293167	0.0391503	0	0.00921691	0.0329811	0		0.00347972	0.0147225	0	0.0171879	0.0228224	0.014066	0.00602704	0.0158909	0	0.00440039	0.0203671	0.0170169
			AT4G25130.1	0	0	0	0	0.0176166	0.0161393	0	0	0.00329852	0.0218012	0.0158565	0.0163313	0.0148743	0.0134875	0.0135397	0.0201734	0.0243149	0.0136228		0	0.011252	0.00109951	0.0179963	0.0139672	0.0193704	0	0.00977244	0.0019044	0.00330363	0.000786059	0.00539112
			AT4G30270.1	0.0163026	0.0170343	0.0178635	0.00927755	0.0146361	0.0122313	0.0192597	0	0.0182778	0.0102819	0.0096941	0.0132403	0.00628953	0.0105017	0	0.00743114	0.0109213	0.00748056		0.0170668	0.0120483	0.0125125	0.0110721	0.00559708	0.00861099	0.00078097	0.00268397	0.0108473	0.00190058	0.00528499	0.00200092
			AT4G33030.1	0.0113927	0.0137187	0.012309	0.0120165	0.00747079	0.00808365	0.00936523	0.00798306	0.00886991	0.00885525	0.00817833	0.00824926	0.00747593	0.00738068	0.00620409	0.00818444	0.00897971	0.00859112		0.0124735	0.00919031	0.0087394	0.00842761	0.00702023	0.00858509	0.00117171	0.00246665	0.000700264	0.000372039	0.000708402	0.00039767
			AT4G34050.1	0.00776686	0.00727311	0.0077912	0.0130796	0.0144707	0.00897248	0.0117861	0.0119865	0.0113602	0.0127766	0.00981989	0.00592274	0.0108954	0.00747334	0.0112529	0.0149449	0.0170437	0.00883081		0.00761039	0.0121742	0.011711	0.00950641	0.00987388	0.0136065	0.000292351	0.00285872	0.000319845	0.00343767	0.0020866	0.00426691
			AT4G34138.1	0.00616812	0.00648979	0.00703401	0.00649236	0.005685	0.00494238	0.00672025	0.00615706	0.00792779	0.00517347	0.00415315	0.00516678	0.00448203	0.00500841	0.00343074	0.005678	0.00713923	0.00546585		0.00656397	0.00570658	0.00693503	0.00483113	0.00430706	0.00609436	0.000437681	0.000775216	0.000904694	0.000587159	0.000803257	0.000911081
			AT4G35090.1	1.0394	0.996531	1.0361	0.751299	0.721653	0.806487	0.906783	0.575209	0.967635	0.815213	0.751853	0.764496	0.625668	0.741166	0.468732	0.632747	0.701583	0.716114		1.02401	0.759813	0.816542	0.777187	0.611855	0.683481	0.0238537	0.0430529	0.211204	0.0335325	0.136741	0.0445343
			AT4G37800.1	0.0229009	0.0197252	0.0201045	0.0201631	0.0348059	0.0233412	0.0233915	0.022746	0.0244764	0.028491	0.0282839	0.0243469	0.0162555	0.018334	0.0171118	0.0202098	0.0337068	0.0216868		0.0209102	0.0261034	0.023538	0.0270406	0.0172338	0.0252012	0.00173438	0.00770231	0.000874433	0.00233511	0.00104464	0.00740306
			AT4G37870.1	0	0	0	0.0053977	0.00471305	0	0.00581877	0.00641408	0	0	0	0	0	0	0.00637365	0.00626965	0.00513573	0.00496966		0	0.00337025	0.00407762	0	0.00212455	0.00545834	0	0.00293873	0.00354384	0	0.00367983	0.000707497
			AT4G37980.1	0.0104776	0.00644228	0.00750653	0.0119186	0.0142349	0.0143851	0.0131183	0.0097787	0.0129234	0.0179465	0.0215006	0.0088788	0.0125913	0.00946205	0.0113878	0.0112744	0.0060956	0.0112945		0.00814213	0.0135129	0.0119402	0.0161087	0.0111471	0.00955484	0.00209138	0.00138273	0.00187442	0.00650853	0.00157845	0.00299581
			AT4G39260.1	0	0	0	0	0.0330886	0.0284195	0	0	0	0.0330238	0.0401633	0.0346471	0.0482031	0.0360431	0.0543241	0.0378805	0.0483106	0.0505012		0	0.0205027	0	0.0359447	0.0461901	0.0455641	0	0.0179087	0	0.00374247	0.00930523	0.00674375
			AT4G39730.1	0	0	0	0	0.0112407	0.0194947	0	0	0	0.0099938	0.0100346	0.0173068	0.0140837	0.0142575	0	0	0.014041	0.0104937		0	0.0102451	0	0.012445	0.00944708	0.00817821	0	0.00978539	0	0.00421042	0.00818187	0.00730124
			AT5G03650.1	0.00896207	0.00781351	0.00905708	0.00632052	0.0119485	0.00857423	0.0100409	0.00648157	0.00927546	0.0115293	0.010505	0.00611378	0.00476592	0.00638662	0.00690969	0.00840638	0.00837605	0.00819729		0.00861089	0.00894776	0.0085993	0.0093827	0.00602074	0.00832657	0.000692179	0.00283254	0.00187352	0.00287692	0.00111774	0.000112984
			AT5G04590.1	0.0705235	0.0673251	0.0751471	0.0833635	0.070706	0.0622157	0.0762103	0.0651793	0.071255	0.0658327	0.0649882	0.0449256	0.0574627	0.0594067	0.0647057	0.0724284	0.0879718	0.0657467		0.0709986	0.0720951	0.0708815	0.0585822	0.060525	0.0753823	0.00393263	0.0106421	0.00552496	0.0118345	0.00374876	0.0114032
			AT5G05890.1	0.00185707	0.00213372	0.00210708	0	0	0.00196211	0.00216342	0	0.00226172	0	0	0.00185918	0	0	0	0	0	0		0.00203263	0.000654037	0.00147505	0.000619726	0	0	0.000152614	0.00113283	0.00127837	0.0010734	0	0
			AT5G06290.1	0	0	0	0	0.00776595	0.0384792	0	0	0	0.0126348	0.0124849	0.0232163	0.0239666	0.0318927	0	0.0114755	0.0190863	0.00748834		0	0.015415	0	0.016112	0.0186198	0.0126834	0	0.0203481	0	0.00615295	0.016605	0.0058926
			AT5G07350.2	0.0169373	0.0197211	0.0208959	0.0295963	0.0287853	0.0228134	0.0268531	0.0354483	0.026195	0.0221132	0.0201012	0.0234232	0.0266184	0.0188665	0.0304447	0.0371035	0.0283204	0.0241667		0.0191848	0.027065	0.0294988	0.0218792	0.0253099	0.0298635	0.00203307	0.00370428	0.0051629	0.00167332	0.005899	0.00660503
			AT5G08380.1	0.00528987	0.00497802	0.0051154	0.00426884	0.00450011	0.00439574	0.00489671	0	0.00649495	0.00462494	0.00439148	0.00486508	0.00424879	0.00411888	0.00328324	0.00355878	0.00526696	0.00460163		0.00512776	0.00438823	0.00379722	0.00462717	0.00388364	0.00447579	0.000156292	0.00011582	0.00338419	0.00023681	0.000524002	0.000861012
			AT5G10560.1	0.00405761	0.00410867	0.00559814	0	0	0.00445155	0.00418322	0	0.00452532	0.0036972	0	0	0.00281738	0	0	0	0	0.00339673		0.00458814	0.00148385	0.00290285	0.0012324	0.000939126	0.00113224	0.000875054	0.0025701	0.00251975	0.00213458	0.00162661	0.0019611
			AT5G14780.1	0.0355982	0.0405427	0.0479363	0.0495064	0.0412969	0.0309873	0.0472229	0.0261954	0.0482186	0.0258292	0.0266674	0.0266223	0.0266849	0.0344624	0.0184791	0.0305772	0.0444579	0.0226344		0.0413591	0.0405969	0.0405456	0.026373	0.0265421	0.0325565	0.00620943	0.00927937	0.0124376	0.000471446	0.00799264	0.0110456
			AT5G16970.1	0.0359304	0.0360436	0.0346587	0.03482	0.0341724	0.02652	0.0381474	0.0172144	0.0339778	0.0264324	0.0265218	0.0214866	0.0223601	0.0337602	0.0161462	0.0276668	0.0349488	0.0280854		0.0355442	0.0318375	0.0297799	0.0248136	0.0240888	0.0302336	0.000768964	0.00461646	0.0110799	0.00288161	0.00893338	0.00408877
			AT5G17310.2	0.0309149	0.0330361	0.0379294	0.0313641	0.0193058	0.0251695	0.0302909	0.0259281	0.037625	0.0266901	0.022845	0.0285529	0.0228743	0.0218317	0.0184944	0.0200382	0.0261741	0.025851		0.0339602	0.0252798	0.0312813	0.0260293	0.0210668	0.0240211	0.0035974	0.00602993	0.00591102	0.00291074	0.0022879	0.00345305
			AT5G17820.1	0.00480365	0	0.00332452	0	0.0063871	0.00533803	0.00535436	0.00666102	0.00612801	0.00612977	0.00472596	0.00744341	0.00691176	0.00669022	0.00785614	0.00645619	0	0.00619346		0.00270939	0.00390838	0.0060478	0.00609971	0.0071527	0.00421655	0.00246019	0.00342516	0.000657012	0.00135898	0.000619179	0.003654
			AT5G19220.1	0.146102	0.152638	0.158897	0.147876	0.119425	0.122744	0.158267	0.128315	0.161974	0.139211	0.120911	0.133933	0.114472	0.124005	0.112044	0.111785	0.115486	0.124875		0.152546	0.130015	0.149519	0.131352	0.11684	0.117382	0.00639792	0.0155569	0.0184564	0.00941901	0.00632237	0.00674811
			AT5G20250.4	0.0264342	0.0279499	0.0372494	0.0129757	0.018422	0.0175015	0.0247064	0.00844878	0.034776	0.0142277	0.011652	0.0212334	0.00963145	0.0137157	0.00534956	0.0128072	0.0179445	0.0111128		0.0305445	0.0162998	0.0226437	0.0157044	0.00956556	0.0139548	0.00585589	0.00291526	0.0132843	0.00495845	0.00418344	0.00355751
			AT5G23120.1	0.219068	0.194196	0.222374	0.203283	0.181416	0.192499	0.220359	0.149359	0.242496	0.209896	0.183077	0.222377	0.160514	0.153506	0.138546	0.153392	0.139437	0.17429		0.211879	0.192399	0.204072	0.205117	0.150855	0.155706	0.015403	0.0109335	0.048658	0.0200813	0.0112213	0.0175414
			AT5G38410.3	0.112115	0.136558	0.131822	0.0852214	2.66157	4.18122	0.177038	0.11615	0.0922399	2.34055	3.33277	9.4073	4.87354	4.40844	2.07015	2.0521	1.87798	3.06473		0.126832	2.30934	0.128476	5.02687	3.78404	2.33161	0.0129633	2.07059	0.0437221	3.82586	1.50238	0.640849
			AT5G38430.1	0	0	0	0	0.0770093	0.119644	0	0	0	0.0627669	0.0908621	0.262535	0.155111	0.129217	0.0615301	0.0651631	0.053426	0.104304		0	0.0655512	0	0.138721	0.115286	0.0742976	0	0.0606395	0	0.108142	0.0483207	0.0266405
			AT5G47770.1	0.00558877	0.00589696	0.0065575	0.00634994	0.00651995	0.00639794	0.00717866	0.00720872	0.00713008	0.00511181	0.0062667	0.00510625	0.00674423	0.00494734	0.00728445	0.0079916	0.00619184	0.00589645		0.00601441	0.00642261	0.00717249	0.00549492	0.00632534	0.0066933	0.000494929	8.76487e-05	3.96776e-05	0.00066839	0.00122357	0.00113402
			AT5G49360.1	0.103561	0.116225	0.134377	0.0753296	0.0709909	0.072109	0.0981362	0.0492121	0.10323	0.0759582	0.0534199	0.0747118	0.0434671	0.0661722	0.0274155	0.0486741	0.0983852	0.0528212		0.118054	0.0728098	0.0835261	0.06803	0.0456849	0.0666269	0.0154896	0.00225264	0.0298257	0.012668	0.0194733	0.0275816
			AT5G51100.1	0.00640027	0.00524765	0.00516635	0	0.00498662	0.0056781	0.00710244	0.00698734	0.00711084	0.00670173	0.00457955	0.00410097	0.00362141	0.00376788	0.00395375	0.00570404	0.00695364	0.0040079		0.00560476	0.0035549	0.00706687	0.00512742	0.00378101	0.00555519	0.000690129	0.00309799	6.90063e-05	0.00138423	0.000166554	0.0014785
			AT5G51820.1	0.0649173	0.0608789	0.072066	0.0692645	0.0595431	0.0615167	0.075994	0.050114	0.0735075	0.0688189	0.0651642	0.0507545	0.0549007	0.0514234	0.0481419	0.0579961	0.0565702	0.0601939		0.0659541	0.0634414	0.0665385	0.0615792	0.0514887	0.0582534	0.00566512	0.00513857	0.0142783	0.00955089	0.0033799	0.00182554
			AT5G51970.1	0.0503504	0.0519939	0.053961	0.0534176	0.041174	0.0404287	0.0489289	0.0397186	0.0464891	0.041405	0.0392251	0.0411484	0.0360207	0.0427826	0.0342877	0.0356464	0.0635918	0.0414944		0.0521018	0.0450068	0.0450455	0.0405928	0.037697	0.0469109	0.00180773	0.00729355	0.00477181	0.0011914	0.0044887	0.0147391
			AT5G57655.2	0.0286196	0.0299622	0.0320921	0.0260434	0.0244026	0.024351	0.0321649	0.0206897	0.0307906	0.0244326	0.0190829	0.0253193	0.0164174	0.0181067	0.0156254	0.019246	0.0279208	0.0189989		0.0302246	0.0249323	0.0278817	0.0229449	0.0167165	0.0220552	0.00175106	0.000962555	0.00626626	0.00337387	0.00126742	0.00508124
			AT5G59290.2	0.00828001	0.00997192	0.00980384	0.0131505	0.0119601	0.0100311	0.011949	0.0105104	0.0102143	0.0115469	0.0103892	0.0115576	0.00965284	0.00969374	0.0111852	0.0110363	0.0187975	0.0091359		0.00935192	0.0117139	0.0108912	0.0111645	0.0101773	0.0129899	0.000932102	0.0015742	0.000927924	0.000671519	0.000873146	0.0051185
			AT5G63810.1	0.00802795	0.00838768	0.0084447	0	0.00555028	0.00609872	0.0091471	0	0.00989308	0.00810119	0.00501277	0	0	0.00623268	0	0.00652955	0.00710369	0.00486165		0.00828678	0.003883	0.00634672	0.00437132	0.00207756	0.00616497	0.000225956	0.00337394	0.00550907	0.00408851	0.00359844	0.00116464
			AT5G64100.1	0.0281963	0.0338521	0.0309646	0.018514	0.0419605	0.0303013	0.050054	0.0238405	0.033191	0.0290131	0.0121966	0.0321125	0.0142654	0.0277969	0.026306	0.00980273	0.012629	0.0182883		0.0310043	0.0302586	0.0356952	0.0244407	0.0227895	0.0135733	0.00282811	0.0117233	0.013285	0.0107164	0.00741955	0.00432087
			AT5G64120.1	0.0302284	0.0322622	0.0366298	0.0375605	0.0417314	0.02426	0.0545994	0.0218709	0.0473509	0.0129657	0.00816813	0.0559887	0.0165637	0.0219714	0	0.00732579	0.00705414	0.0201925		0.0330401	0.0345173	0.0412737	0.0257075	0.012845	0.0115241	0.00327085	0.0091246	0.0171897	0.0263338	0.011448	0.00750824
			AT5G64570.1	0.0116006	0.0105588	0.0128095	0.0087334	0.00948969	0.00891112	0.0103525	0.00878866	0.00921842	0.00777603	0.0064353	0.00830606	0.00692375	0.00809288	0.0068896	0.00925404	0.00662568	0.00762082		0.0116563	0.00904474	0.00945321	0.00750579	0.00730208	0.00783352	0.00112641	0.000395454	0.000807951	0.000964214	0.000685068	0.00132703
			ATMG00070.1	0	0	0	0	0.00537611	0.00543623	0	0	0	0.00527048	0.00498021	0	0.00552224	0.00423674	0.00537781	0.00559789	0.00736951	0		0	0.00360411	0	0.0034169	0.0050456	0.00432247	0	0.0031214	0	0.00296268	0.000704206	0.00384675
	GO:0008152	metabolic process	Total rLFQ	27.5909	27.4271	28.4799	26.3334	30.1255	32.0467	27.6152	23.727	27.9558	30.4393	30.6671	36.4775	31.8746	31.2824	26.7672	28.8501	32.2364	30.0595		27.8326	29.5019	26.4326	32.528	29.9748	30.382	0.566494	2.90724	2.34936	3.42231	2.79354	1.71605	0.384276	0.372458	0.0789932	0.262931	0.070944
			AT1G29880.1	0.0478263	0.0522396	0.0587797	0.0486256	0.0354143	0.0450516	0.0477992	0.0393514	0.0468481	0.0493861	0.0464758	0.045166	0.0407055	0.0346013	0.0370813	0.0477783	0.0518355	0.0509054		0.0529485	0.0430305	0.0446662	0.0470093	0.0374627	0.0501731	0.00551102	0.00683359	0.00462729	0.00216006	0.00306996	0.00212543
			AT1G48520.1	0.0052486	0.00372792	0.00495384	0	0.00509281	0.00436084	0.0057006	0.00505371	0.00407618	0.00544991	0.00437265	0	0	0	0	0.005134	0.00532754	0.00425585		0.00464345	0.00315122	0.0049435	0.00327419	0	0.0049058	0.000806454	0.00275347	0.000817797	0.00288623	0	0.00057113
			AT1G50200.1	0.0368714	0.0366203	0.0391637	0.0329531	0.031831	0.0327928	0.0381712	0.0312664	0.0435475	0.0311343	0.0334865	0.0298542	0.031152	0.0267664	0.0306969	0.0320818	0.0439432	0.0315648		0.0375518	0.0325257	0.0376617	0.0314917	0.0295384	0.0358633	0.00140159	0.000606887	0.00615639	0.0018423	0.00241139	0.00700221
			AT2G25840.2	0.00633451	0.00821848	0.00703888	0.00777339	0.00428045	0	0.00609664	0.00454205	0.00585196	0.00523298	0.00500721	0.00537574	0	0.00580161	0.00625028	0.00460782	0.0069243	0		0.00719729	0.00401795	0.00549688	0.00520531	0.00401729	0.00384404	0.000951924	0.00389334	0.000835912	0.000185819	0.0034863	0.00352477
			AT2G31170.1	0.00363469	0.0036363	0.00293864	0	0	0.00253943	0.00289691	0	0	0	0	0	0	0	0	0	0	0		0.00340321	0.000846478	0.000965636	0	0	0	0.000402333	0.00146614	0.00167253	0	0	0
			AT3G58140.1	0.0281728	0.0233358	0.0282572	0.0243685	0.0265394	0.0266656	0.030314	0.0195371	0.0304194	0.0296351	0.0249265	0.0265008	0.019635	0.0186778	0.019756	0.0236863	0.0343698	0.0228662		0.0265886	0.0258578	0.0267568	0.0270208	0.0193563	0.0269741	0.00281734	0.00129134	0.00625272	0.00239698	0.000590671	0.00641795
			AT4G17300.1	0.0088903	0.009308	0.00967423	0.00731341	0.00631228	0.00606668	0.00922542	0.00793727	0.00817784	0.00751219	0.00560886	0.00724238	0.00593338	0.00672882	0.00460857	0.00557118	0.00794292	0.00777718		0.00929084	0.00656412	0.00844684	0.00678781	0.00575692	0.00709709	0.000392246	0.000660418	0.000684912	0.00102988	0.00107108	0.00132407
			AT4G26300.1	0.0286692	0.02808	0.0304917	0.0305488	0.0259734	0.0277671	0.0298988	0.033983	0.0325711	0.0279492	0.0240057	0.0234654	0.0246097	0.0223554	0.0256115	0.0271219	0.0366888	0.0268388		0.0290803	0.0280964	0.032151	0.0251401	0.0241922	0.0302165	0.00125732	0.00230542	0.00207429	0.00244767	0.0016677	0.00560701
			AT5G22800.1	0.01851	0.0198143	0.0214461	0.0179417	0.0168568	0.0169734	0.0202523	0.019755	0.0226858	0.0218678	0.0178556	0.0209092	0.0141591	0.0163187	0.0145276	0.0177738	0.0175996	0.0180653		0.0199235	0.0172573	0.0208977	0.0202109	0.0150018	0.0178129	0.00147112	0.000595543	0.00156841	0.00209524	0.00115527	0.000235285
			AT5G26710.1	0.00470643	0.00446318	0.00458985	0.00632885	0.00511581	0.00421376	0.00494207	0.00511645	0.00408099	0.00418647	0.00452936	0	0.00383587	0.00320129	0.00407223	0.00473736	0.0067818	0.00389614		0.00458648	0.00521947	0.00471317	0.00290528	0.00370313	0.00513844	0.000121659	0.00106135	0.000554381	0.00252188	0.000450389	0.00148405
			AT5G52520.1	0.00836596	0.00909184	0.00854954	0.00986927	0.00766434	0.00644646	0.00957926	0.00892803	0.00752306	0.00794327	0.00589179	0	0.00569839	0.00637424	0.00587553	0.00708017	0.00890101	0.00795602		0.00866911	0.00799336	0.00867678	0.00461169	0.00598272	0.00797907	0.00037742	0.00173497	0.00105087	0.00412346	0.000350443	0.00091064
			AT1G01090.1	0.0262698	0.0276225	0.0253365	0.0241097	0.0233939	0.0236933	0.0284413	0.0258742	0.0247545	0.0218012	0.0201514	0.0197676	0.0236875	0.0169657	0.0232752	0.0247316	0.0281618	0.0229329		0.0264096	0.0237323	0.0263567	0.0205734	0.0213095	0.0252754	0.00114938	0.000359502	0.00189014	0.00108047	0.00376742	0.00265655
			AT1G24180.1	0.00447452	0.00472748	0.00455309	0.0076478	0.00563362	0.00502529	0.00534991	0.00666379	0.00599109	0.00456189	0.00467935	0	0.00499628	0.00310319	0.00567697	0.00547737	0.00615974	0.00472216		0.00458503	0.00610223	0.0060016	0.00308041	0.00459214	0.00545309	0.000129471	0.00137262	0.000657003	0.00266836	0.00133363	0.000719098
			AT1G29900.1	0.033615	0.0389911	0.0394662	0.0320832	0.0300327	0.0305142	0.0351028	0.0324005	0.0368507	0.0307099	0.0310669	0.022109	0.0277353	0.0249861	0.0276598	0.0302903	0.0724679	0.0359881		0.0373574	0.0308767	0.0347846	0.027962	0.0267937	0.0462487	0.00324975	0.00107222	0.0022421	0.00507192	0.00156594	0.0228844
			AT2G38040.1	0.0218511	0.0221659	0.0236857	0.0215489	0.0209614	0.0188685	0.0247218	0.0218588	0.0243309	0.0210673	0.0182675	0.0182936	0.0195833	0.0177796	0.0177386	0.0195133	0.0224177	0.0216418		0.0225676	0.0204596	0.0236372	0.0192095	0.0183672	0.0211909	0.000981067	0.00140891	0.00155248	0.00160899	0.00105341	0.00150381
			AT3G12290.1	0.0173148	0.0177565	0.0189371	0.0199601	0.0148456	0.014806	0.0211504	0.0174571	0.0195192	0.0144634	0.0148481	0.0121053	0.0156387	0.0147624	0.0141303	0.018141	0.0207533	0.0120482		0.0180028	0.0165372	0.0193756	0.0138056	0.0148438	0.0169808	0.000838764	0.00296435	0.00185084	0.00148502	0.000757516	0.00446701
			AT3G16950.2	0.00691453	0.00680253	0.00634644	0.00603329	0.00410864	0.00517159	0.00638911	0.00615024	0.0054491	0.00582894	0.0045115	0.00571623	0.00447024	0	0	0.00578166	0.00667408	0.00388347		0.00668783	0.0051045	0.00599615	0.00535222	0.00149008	0.0054464	0.000300916	0.000964074	0.000488578	0.000730266	0.0025809	0.00142519
			AT3G25860.1	0.045118	0.0471103	0.0480394	0.0461367	0.0371776	0.0411724	0.0513472	0.0503473	0.044651	0.0417943	0.0378496	0.0404667	0.0381485	0.0369103	0.0397896	0.0443046	0.0439097	0.0388232		0.0467559	0.0414956	0.0487818	0.0400369	0.0382828	0.0423458	0.00149259	0.0044883	0.0036122	0.00200715	0.00144433	0.00305709
			AT3G47340.1	0.00758859	0.008046	0.0102351	0	0	0	0.00647829	0	0.00939843	0	0	0	0	0	0	0	0	0		0.00862321	0	0.00529224	0	0	0	0.0014145	0	0.00481016	0	0	0
			AT4G00620.1	0.00483807	0.00451108	0.00442123	0	0.00335395	0.00385627	0.00463097	0	0.00369793	0.00391804	0	0	0	0	0.00322192	0	0.00643201	0.00359962		0.00459012	0.00240341	0.0027763	0.00130601	0.00107397	0.00334388	0.000219377	0.00209651	0.00244919	0.00226208	0.00186018	0.00322362
			AT4G13930.1	0.149337	0.153019	0.158996	0.206249	0.140037	0.133159	0.154999	0.200067	0.157392	0.135715	0.130256	0.118954	0.151005	0.137917	0.161313	0.176043	0.154544	0.15112		0.153784	0.159815	0.170819	0.128308	0.150078	0.160569	0.00487449	0.0403599	0.0253577	0.00854824	0.0117257	0.01351
			AT4G24830.1	0.0306695	0.027445	0.0295389	0.0296394	0.0250521	0.0251643	0.0327998	0.0273855	0.0300401	0.0249632	0.023713	0.01935	0.0241366	0.0224719	0.0253853	0.0258516	0.037201	0.0244887		0.0292178	0.0266186	0.0300752	0.0226754	0.023998	0.0291805	0.00163605	0.00261667	0.00270729	0.00294694	0.00146161	0.00697934
			AT5G26780.3	0	0	0.00302796	0.00422879	0.00421684	0.00332973	0.00423633	0.00385209	0	0.00443008	0.00289148	0	0.00330089	0	0.00447293	0.00412926	0.0038015	0		0.00100932	0.00392512	0.00269614	0.00244052	0.00259127	0.00264359	0.00174819	0.000515654	0.00234282	0.00224921	0.00231936	0.00229527
			AT5G35360.3	0.120353	0.129237	0.128609	0.116513	0.105176	0.107942	0.129258	0.121553	0.126012	0.106214	0.0926556	0.0980785	0.0957004	0.0976233	0.104635	0.105931	0.109165	0.094533		0.126066	0.109877	0.125608	0.0989828	0.0993195	0.10321	0.00495753	0.00591094	0.00386854	0.00682439	0.00470257	0.00768633
			AT1G03090.2	0.0122561	0.014618	0.0224314	0	0.00737458	0.00919345	0.0141832	0	0.0151886	0.00718074	0.00408067	0.0128711	0.00435132	0.00666707	0	0.00557466	0.00919959	0		0.0164352	0.00552268	0.00979062	0.00804417	0.0036728	0.00492475	0.00532546	0.00486848	0.00849381	0.00445837	0.00338493	0.0046341
			AT1G04410.1	0.264575	0.283317	0.317507	0.369657	0.251805	0.231282	0.286663	0.282194	0.285574	0.228149	0.234575	0.203695	0.251054	0.252695	0.257231	0.293636	0.314512	0.25553		0.288466	0.284248	0.28481	0.22214	0.25366	0.287892	0.0268394	0.074675	0.00233055	0.0162938	0.00319956	0.0299075
			AT1G08550.1	0.0085958	0.00793138	0.00872313	0.00881979	0.00795996	0.0089241	0.00982198	0.0060993	0.0107571	0.0103326	0.00744828	0.00835804	0.00628082	0.00739296	0.00513805	0.00678234	0.00725648	0.0072629		0.00841677	0.00856795	0.0088928	0.00871298	0.00627061	0.00710057	0.000425156	0.000529111	0.00246401	0.00147456	0.00112749	0.000275615
			AT1G12000.1	0	0	0	0.00612515	0.00504817	0.00512875	0.00540058	0.00915108	0	0	0.0040365	0.0038065	0.00570392	0	0.0083717	0.0092393	0	0.00451694		0	0.00543402	0.00485055	0.00261433	0.00469187	0.00458541	0	0.000599884	0.00460027	0.002267	0.00427662	0.00462003
			AT1G23310.1	0.602715	0.625112	0.645264	0.557159	0.45259	0.453013	0.566061	0.48406	0.589243	0.550055	0.521386	0.501938	0.472265	0.508835	0.416889	0.45288	0.539833	0.500126		0.624364	0.487587	0.546455	0.52446	0.465996	0.497613	0.0212846	0.060251	0.0552646	0.0242057	0.0462922	0.0435311
			AT1G32470.1	0	0	0	0	0.0135805	0.0170643	0	0	0	0.0117357	0.0145536	0.00901398	0.0211158	0.0172647	0.011402	0.0135873	0.0143599	0.0175421		0	0.0102149	0	0.0117678	0.0165942	0.0151631	0	0.00901624	0	0.00276996	0.00489149	0.00209618
			AT1G34430.1	0.0169502	0.0176387	0.0165705	0.0165029	0.0157542	0.0172223	0.0216803	0.0168379	0.0188752	0.0167889	0.0139743	0.0142359	0.0144496	0.0137347	0.0159206	0.0176364	0.0211483	0.0149601		0.0170531	0.0164931	0.0191311	0.0149997	0.0147016	0.0179149	0.000541475	0.000734122	0.00243132	0.00155497	0.00111452	0.00310349
			AT1G58080.1	0.00451658	0.00507276	0.00444458	0.00767116	0	0.00554584	0	0.00831976	0.0056276	0	0.00465573	0	0.00628953	0.00576953	0.0078089	0.00627573	0.00781458	0.00553601		0.00467797	0.00440567	0.00464912	0.00155191	0.00662265	0.00654211	0.000343786	0.00396064	0.00424531	0.00268799	0.00105971	0.00116241
			AT1G64190.1	0.0191057	0.0210533	0.0209423	0.0198222	0.0172146	0.0178099	0.0187486	0.0230444	0.0223921	0.0164867	0.015274	0.0170614	0.0171538	0.015943	0.0188425	0.0157424	0.0203699	0.0170446		0.0203671	0.0182822	0.021395	0.016274	0.0173131	0.017719	0.00109379	0.00136645	0.00231494	0.000912481	0.0014563	0.00238633
			AT1G65930.1	0.29442	0.309495	0.345046	0.41287	0.277542	0.253863	0.312674	0.300296	0.316952	0.277229	0.262597	0.249183	0.277829	0.266992	0.268936	0.308469	0.34738	0.293404		0.31632	0.314758	0.309974	0.263003	0.271252	0.316418	0.0259942	0.0857881	0.00864975	0.0140271	0.00577784	0.0278516
			AT1G66200.3	0.0615434	0.0638481	0.0675904	0.0848501	0.0693134	0.0573613	0.0677014	0.0704312	0.0689663	0.0617699	0.0716258	0.0511501	0.0702513	0.0656423	0.0764593	0.0787268	0.0700673	0.0628633		0.0643273	0.0705083	0.069033	0.0615153	0.0707843	0.0705525	0.00305186	0.0137833	0.00136611	0.0102402	0.00542818	0.00794289
			AT1G74260.1	0.014707	0.0139788	0.0148413	0.0136966	0.0117539	0.0120154	0.0131475	0.0146086	0.0140055	0.0132805	0.0111078	0.0114245	0.00870747	0.0115823	0.0134071	0.0119231	0.0394751	0.0139148		0.014509	0.0124886	0.0139205	0.0119376	0.0112323	0.021771	0.000464068	0.00105429	0.00073424	0.00117367	0.00236927	0.0153645
			AT1G79530.1	0	0.00415017	0.00439769	0.00642299	0.00435889	0	0	0.00757971	0	0	0.00521767	0	0	0	0.00470998	0.00943148	0.00805882	0.00613833		0.00284929	0.00359396	0.00252657	0.00173922	0.00156999	0.00787621	0.00247066	0.0032791	0.00437615	0.00301243	0.00271931	0.00165415
			AT2G04400.1	0.00695057	0.00684842	0.00793454	0.00653616	0.00902209	0.00793102	0.0111287	0.00679532	0.0133588	0.00847512	0.00855701	0.00779454	0.00793678	0.00601037	0.00637807	0.00608807	0.00944447	0.00580923		0.00724451	0.00782976	0.0104276	0.00827556	0.00677507	0.00711392	0.000599761	0.00124605	0.00333744	0.000418578	0.00102273	0.00202312
			AT2G05830.1	0.00506876	0.00481212	0.00574396	0.0065416	0.00449045	0	0.00571088	0	0.00535549	0	0	0	0	0.00452041	0	0.00529593	0.00497629	0		0.00520828	0.00367735	0.00368879	0	0.0015068	0.00342407	0.000481336	0.00334574	0.00319953	0	0.00260986	0.00296964
			AT2G13360.1	0.684132	0.684436	0.672153	0.591504	0.430975	0.602579	0.721079	0.430104	0.635399	0.495051	0.484249	0.616204	0.494715	0.57124	0.343965	0.45774	0.553205	0.330051		0.680241	0.541686	0.595528	0.531835	0.469973	0.446999	0.00700541	0.0960382	0.149529	0.0732652	0.11564	0.111964
			AT2G17265.1	0.00416678	0.00493097	0.0048914	0.00557335	0.00425471	0.00356205	0.00508982	0.00585165	0.00487776	0	0	0	0.0041507	0	0	0.00436955	0.00616572	0.00362994		0.00466305	0.00446337	0.00527308	0	0.00138357	0.00472174	0.000430238	0.00102176	0.000512152	0	0.00239641	0.00130406
			AT2G21330.1	0.546407	0.466706	0.509785	0.598889	0.37722	0.463976	0.564846	0.499051	0.521173	0.449113	0.472086	0.416238	0.443981	0.430078	0.386365	0.413454	0.458243	0.380577		0.507633	0.480028	0.528357	0.445812	0.420141	0.417425	0.0398938	0.111703	0.0334808	0.0280701	0.0300657	0.0389847
			AT2G30970.1	0.0339028	0.0392759	0.0365411	0.030147	0.0283006	0.0266841	0.0314353	0.0272946	0.032948	0.0275071	0.0234856	0.0178069	0.0221273	0.024929	0.0233269	0.0265416	0.0344222	0.0211436		0.0365732	0.0283772	0.0305593	0.0229332	0.023461	0.0273691	0.00268669	0.00173275	0.00292675	0.00487365	0.00140568	0.00667791
			AT2G31810.1	0.0086718	0.0069899	0.00985016	0.0103865	0.0114658	0.0120638	0.010705	0.00882406	0.00883126	0.0128717	0.0105803	0.0110852	0.00919375	0.00698739	0.00922034	0.0127815	0.0174163	0.00941034		0.00850395	0.0113054	0.00945344	0.0115124	0.00846716	0.0132027	0.0014375	0.000850034	0.00108389	0.00120397	0.00128159	0.00401959
			AT2G36460.1	0.0452966	0.0512213	0.0443249	0.0520687	0.0298852	0.0328633	0.0420932	0.0388231	0.0402501	0.0367821	0.0300524	0.0346616	0.0319037	0.0350308	0.0323865	0.0352875	0.0524136	0.0296251		0.0469476	0.0382724	0.0403888	0.033832	0.033107	0.0391087	0.00373286	0.0120403	0.00163945	0.00344072	0.00168346	0.0118651
			AT2G39800.1	0.00482167	0.00322561	0.00407146	0.00379196	0.00441729	0.00511561	0.00475622	0.00726037	0.00678251	0.00595142	0.00579941	0.00536235	0.0031535	0.00409185	0.00448566	0	0.00702632	0.00463364		0.00403958	0.00444162	0.00626636	0.00570439	0.00391034	0.00388665	0.000798506	0.000662161	0.00132947	0.000305815	0.000684378	0.00357222
			AT2G43090.1	0.00874545	0	0	0	0.0155287	0.0103081	0	0.00875036	0	0.0130415	0.0137543	0.00932927	0.0126525	0.0100002	0.0132151	0.0150301	0.0166375	0.0122945		0.00291515	0.00861225	0.00291679	0.0120417	0.0119559	0.0146541	0.00504919	0.00790201	0.00505202	0.00237588	0.00171695	0.00219578
			AT2G43750.1	0.0821126	0.0878683	0.0827821	0.118706	0.072825	0.0774776	0.0870344	0.0899931	0.0809534	0.0667425	0.0850127	0.0669339	0.0915161	0.0894961	0.0932428	0.0827097	0.0846636	0.0570062		0.0842543	0.0896694	0.0859936	0.0728963	0.0914183	0.0747931	0.00314766	0.0252535	0.00460886	0.0104935	0.00187525	0.0154349
			AT3G01120.1	0.00460765	0.00388596	0.00456985	0.00639544	0.00579361	0.00576455	0.00676652	0.0065684	0.00401867	0	0.00528794	0.00398662	0.00537012	0.00491657	0.00726781	0.00707477	0	0.00273274		0.00435449	0.00598453	0.00578453	0.00309152	0.0058515	0.00326917	0.000406196	0.000356155	0.00153248	0.00275526	0.00124735	0.00356776
			AT3G03780.1	0.132095	0.128282	0.148822	0.232461	0.171892	0.130401	0.143332	0.189341	0.14974	0.157448	0.16722	0.122562	0.180725	0.15815	0.189666	0.201144	0.13811	0.207238		0.1364	0.178251	0.160804	0.149077	0.176181	0.182164	0.0109259	0.0513264	0.0249203	0.0234768	0.0162421	0.0382737
			AT3G04120.1	0.0203186	0.0158298	0.0193726	0.0243803	0.016694	0.0149586	0.019395	0.0187972	0.0155584	0.0118954	0.0173061	0.0106329	0.0146563	0.0125608	0.0121318	0.0293662	0.0295558	0.0165235		0.018507	0.0186777	0.0179168	0.0132781	0.0131163	0.0251485	0.00236629	0.00501428	0.00206426	0.00354496	0.00135085	0.00747007
			AT3G04940.1	0.00301704	0.00304105	0.00341917	0	0.00378675	0.00229948	0.0043754	0	0.0033634	0.0034033	0.00291361	0	0	0	0	0.00345476	0.00407604	0		0.00315909	0.00202874	0.0025796	0.00210564	0	0.00251027	0.000225559	0.00190784	0.00229059	0.0018399	0	0.00219604
			AT3G17810.1	0.00619083	0.00688412	0.00750497	0.00718627	0.006365	0.00445958	0.00655917	0	0.007072	0.0053064	0.00529491	0.00549517	0.00576473	0	0.00460474	0.0058247	0.00794402	0.00380197		0.00685997	0.00600362	0.00454373	0.00536549	0.00345649	0.0058569	0.000657405	0.00139881	0.00394333	0.00011245	0.00304908	0.00207121
			AT3G19480.1	0.00652027	0.0051833	0.00594199	0	0	0.00441743	0.00565456	0	0.00612886	0.00445749	0	0	0	0.00414236	0	0	0.00495873	0.00407174		0.00588185	0.00147248	0.00392781	0.00148583	0.00138079	0.00301016	0.00067051	0.0025504	0.00340984	0.00257354	0.00239159	0.00264433
			AT3G22200.2	0.0481322	0.045113	0.0518275	0.0491168	0.0355053	0.0377684	0.0468058	0.0437115	0.0484633	0.0343356	0.0339469	0.0329308	0.0356456	0.0375451	0.0330762	0.0441391	0.0349875	0.0367061		0.0483576	0.0407968	0.0463269	0.0337377	0.0354223	0.0386109	0.00336292	0.00729361	0.00241178	0.000725386	0.00224283	0.00486403
			AT3G23940.1	0.0200098	0.0202096	0.0221963	0.0214431	0.0185271	0.0162786	0.0222636	0.0196839	0.0226937	0.0196129	0.0157558	0.0148209	0.0177144	0.0156485	0.0177116	0.0174697	0.032126	0.0188389		0.0208052	0.0187496	0.0215471	0.0167299	0.0170248	0.0228116	0.00120883	0.00258944	0.00162782	0.00254018	0.00119194	0.00809555
			AT3G29360.1	0.0280326	0.0271085	0.0299326	0.0419019	0.0337932	0.029387	0.0318057	0.0544946	0.0326774	0.0312013	0.030529	0.0303277	0.0367826	0.0250572	0.0422073	0.0368523	0.0301204	0.0336037		0.0283579	0.0350274	0.0396592	0.030686	0.0346824	0.0335255	0.00143991	0.00634807	0.0128552	0.000457465	0.00876583	0.00336664
			AT3G49680.1	0.0102612	0.0120493	0.0105381	0.0168309	0.0116436	0.0112123	0.0119432	0.0179243	0.0127023	0.0117048	0.0120137	0.010539	0.0130245	0.0128194	0.0178905	0.015396	0.014235	0.0122452		0.0109495	0.0132289	0.0141899	0.0114192	0.0145781	0.0139587	0.000962391	0.00312688	0.00325624	0.000777745	0.00287043	0.00159345
			AT3G52930.1	0.341829	0.385362	0.364493	0.432077	0.326822	0.273085	0.328242	0.429925	0.351461	0.282114	0.291895	0.254331	0.334521	0.285501	0.367352	0.407028	0.382647	0.319494		0.363895	0.343995	0.369876	0.276113	0.329125	0.369723	0.0217727	0.080875	0.0532845	0.0194876	0.0411915	0.0451752
			AT3G53580.1	0.0063389	0.0057728	0.00553332	0.00763138	0.00695554	0.00653056	0.0067277	0.00711588	0.00630991	0	0	0.00633772	0.0068133	0.00543076	0.00716825	0.0079419	0.00916141	0.00669297		0.00588167	0.00703916	0.00671783	0.00211257	0.00647077	0.00793209	0.000413675	0.000555153	0.000403077	0.00365909	0.000917994	0.00123425
			AT3G55360.1	0	0	0	0	0.00307751	0	0	0.00305536	0	0.00386973	0.00280676	0	0	0	0.00418672	0.00265605	0.00371399	0.00286066		0	0.00102584	0.00101845	0.0022255	0.00139557	0.0030769	0	0.0017768	0.00176401	0.00199928	0.0024172	0.000561139
			AT3G55610.1	0.0139282	0.0116058	0.0138235	0.015478	0.0155061	0.0137963	0.0158874	0.0147316	0.0157232	0.0162519	0.0151738	0.0151439	0.0115711	0.0114649	0.013054	0.0144039	0.0156954	0.0141364		0.0131191	0.0149268	0.0154474	0.0155232	0.01203	0.0147452	0.00131164	0.000979139	0.000625315	0.000631241	0.000888397	0.000833658
			AT3G57050.1	0.00485386	0.00437042	0.00495521	0.00462401	0.00480942	0.00506867	0.00559413	0.00555984	0.00590411	0	0.00442662	0	0.00492408	0.00399073	0.00465932	0.00497668	0.00587533	0.0046993		0.0047265	0.00483403	0.00568603	0.00147554	0.00452471	0.00518377	0.000312508	0.00022335	0.000189642	0.00255571	0.000481014	0.000614755
			AT3G59760.1	0	0	0.00342938	0	0.00344084	0.00305084	0.00439181	0.00454551	0.00464932	0	0	0	0.00493638	0.00366358	0.00436723	0.00473178	0.00338691	0		0.00114313	0.00216389	0.00452888	0	0.0043224	0.00270623	0.00197995	0.00188411	0.00012956	0	0.000637585	0.00243822
			AT4G13940.1	0.635713	0.662176	0.676547	0.785705	0.612753	0.560203	0.643954	0.770228	0.637517	0.602757	0.548218	0.500374	0.607547	0.513156	0.623662	0.757438	0.692212	0.592038		0.658145	0.652887	0.6839	0.55045	0.581455	0.680563	0.0207133	0.117986	0.0748321	0.0512278	0.0596951	0.0833129
			AT4G14710.5	0	0	0	0	0.00645788	0.00447258	0	0	0	0.00561363	0.00700268	0.0040608	0.00498763	0.0042932	0.00484911	0.00612277	0.00908552	0.00457651		0	0.00364349	0	0.00555904	0.00470998	0.00659493	0	0.00330781	0	0.0014717	0.000367526	0.00229129
			AT4G24620.1	0.0467609	0.0423876	0.0444942	0.0394306	0.0423316	0.0406789	0.0490307	0.0370049	0.048885	0.0399032	0.0366694	0.0368697	0.0386408	0.0324569	0.0356448	0.0360264	0.044381	0.0388797		0.0445476	0.0408137	0.0449735	0.0378141	0.0355808	0.0397624	0.00218714	0.00145516	0.00690145	0.00181197	0.00309245	0.00424663
			AT4G26900.1	0.0141765	0.0138294	0.0149373	0.0100529	0.0112073	0.0116351	0.0155994	0.00975636	0.0143375	0.0133183	0.0103928	0.00950222	0.00944371	0.00909361	0.00859513	0.0105435	0.0220296	0.0113337		0.0143144	0.0109651	0.0132311	0.0110711	0.00904415	0.0146356	0.000566648	0.000818397	0.00307462	0.0019964	0.000426443	0.00641555
			AT4G31990.3	0.105298	0.11082	0.110618	0.126575	0.0914278	0.0911902	0.105772	0.120839	0.111231	0.102376	0.0940859	0.0956282	0.0883619	0.0923508	0.0921505	0.105287	0.132355	0.0951642		0.108912	0.103064	0.112614	0.0973634	0.0909544	0.110935	0.00313156	0.0203609	0.00762809	0.004409	0.00224738	0.0192281
			AT4G33680.1	0.0547176	0.0530092	0.0566163	0.0640596	0.0483171	0.0461611	0.0568865	0.0579623	0.0565251	0.0494135	0.0465112	0.0451816	0.0462106	0.0443928	0.0460497	0.0561138	0.0599451	0.0473977		0.054781	0.052846	0.0571246	0.0470354	0.045551	0.0544855	0.00180439	0.00977099	0.000747606	0.00216409	0.00100631	0.00643019
			AT4G34200.1	0.0655504	0.0668646	0.0678721	0.0660893	0.0603868	0.0591172	0.0792706	0.070568	0.0750416	0.0557706	0.0500607	0.0526063	0.053715	0.0485249	0.0625752	0.0715403	0.0908786	0.0598818		0.0667624	0.0618644	0.0749601	0.0528125	0.0549384	0.0741002	0.00116424	0.00371346	0.00435187	0.00286053	0.00710462	0.0156562
			AT4G34740.1	0.0159926	0.0163257	0.01668	0.0175542	0.0118849	0.013532	0.0166	0.0134865	0.0163716	0.0141667	0.0114988	0.0152524	0.0116742	0.0117954	0.0117446	0.0126598	0.0249569	0.012956		0.0163328	0.0143237	0.015486	0.0136393	0.0117381	0.0168576	0.000343753	0.00291637	0.00173542	0.0019316	6.08566e-05	0.00701582
			AT4G38970.1	1.64473	1.61484	1.63451	1.76071	1.27843	1.35109	1.61019	1.39654	1.60507	1.34448	1.38609	1.21975	1.3845	1.46832	1.28017	1.27509	1.28555	1.25029		1.63136	1.46341	1.53727	1.31677	1.37767	1.27031	0.0151932	0.26002	0.121898	0.0865653	0.0942622	0.0181095
			AT5G04140.2	0.812561	0.834444	0.908565	0.763532	0.560652	0.659764	0.814524	0.601009	0.875291	0.796501	0.748162	0.646571	0.621131	0.658963	0.566103	0.628681	0.872112	0.748131		0.851857	0.661316	0.763608	0.730411	0.615399	0.749641	0.0503152	0.101449	0.144056	0.0765253	0.0466946	0.121723
			AT5G07440.1	0.0890246	0.107126	0.121074	0.0885944	0.10832	0.093624	0.125367	0.0648863	0.127091	0.0703088	0.0683328	0.0806926	0.0682451	0.0710692	0.0605695	0.0845237	0.093849	0.0691016		0.105742	0.0968463	0.105781	0.0731114	0.0666279	0.0824914	0.0160696	0.0102502	0.0354267	0.00663943	0.00543344	0.0124983
			AT5G10920.1	0.020783	0.0148756	0.0178462	0.0147643	0.0145875	0.0115139	0.0180824	0.0098249	0.0148215	0.0129075	0.012764	0.00998501	0.0107962	0.0102507	0.0133338	0.0107651	0.0246492	0.012506		0.0178349	0.0136219	0.0142429	0.0118855	0.0114603	0.0159734	0.00295374	0.00182772	0.00415904	0.00164742	0.00164533	0.00756371
			AT5G11670.1	0.0494169	0.0492131	0.0550109	0.0736311	0.0607226	0.0581782	0.0684327	0.0593486	0.0719199	0.0476609	0.0550361	0.0509802	0.0608107	0.052595	0.0663084	0.0572135	0.0486534	0.0582121		0.0512136	0.0641773	0.0665671	0.0512257	0.0599047	0.054693	0.00329012	0.0082855	0.00648997	0.00369375	0.00690147	0.00525421
			AT5G17330.1	0	0	0.00551839	0.00753467	0.00825553	0.00622773	0.00877631	0.00735764	0.00728647	0.00508002	0.00622946	0	0.00716642	0.00512642	0.00856658	0.00840579	0.00683182	0.00617075		0.00183946	0.00733931	0.0078068	0.00376982	0.00695314	0.00713612	0.00318604	0.00102792	0.000840369	0.00331496	0.00172997	0.00114817
			AT5G19550.1	0.0250725	0.0278011	0.0279494	0.0340585	0.0207259	0.0198877	0.0277788	0.0329577	0.0288504	0.0165268	0.0184815	0.0213974	0.0199464	0.0182871	0.0169513	0.0251674	0.050998	0.0161398		0.026941	0.0248907	0.0298623	0.0188019	0.0183949	0.0307684	0.0016199	0.00795061	0.00273369	0.00245108	0.00150046	0.0180915
			AT5G35630.1	1.05991	1.08688	1.08859	1.01717	0.865543	0.807998	1.02195	0.814597	1.01934	0.915638	0.856973	0.695624	0.7664	0.831316	0.681382	0.816486	0.759481	0.801938		1.07846	0.896903	0.951963	0.822745	0.759699	0.792635	0.0160843	0.108055	0.11897	0.113931	0.0751912	0.0296194
			AT5G52920.1	0.0334152	0.0351139	0.0362334	0.033286	0.0296233	0.0291598	0.0349789	0.0369869	0.0346197	0.0303691	0.0239775	0.0324482	0.0282769	0.0252332	0.0369581	0.0296299	0.041386	0.0274921		0.0349208	0.0306897	0.0355285	0.0289316	0.0301561	0.032836	0.00141897	0.00226039	0.00127573	0.00441453	0.00608414	0.00748123
			AT5G53460.1	0.00540402	0.00654944	0.0169281	0.0578059	0.00951736	0.00598316	0.00984447	0.0252103	0.00662637	0.0133414	0.0228086	0.00355233	0.0194386	0.00573047	0.0297996	0.0255967	0.0404921	0.0409175		0.00962718	0.0244355	0.0138937	0.0132341	0.0183229	0.0356688	0.00634865	0.0289536	0.00993167	0.00962859	0.0120733	0.00872529
			AT5G58330.1	0.0958118	0.0940054	0.106068	0.0898623	0.0959534	0.0855685	0.100839	0.0889019	0.108535	0.0998253	0.0869315	0.0741649	0.0784909	0.0724168	0.0779956	0.0846879	0.103119	0.0829256		0.0986284	0.0904614	0.0994255	0.0869739	0.0763011	0.0902442	0.00650591	0.00521831	0.00989271	0.0128302	0.00337298	0.0111848
			AT5G66120.2	0.0115133	0.0113394	0.0118757	0.0143387	0.00911765	0.00980561	0.010606	0.0103184	0.0130359	0.0102556	0.0108236	0.00741149	0.0101764	0.00936743	0.0102711	0.0118711	0.0198033	0.012461		0.0115762	0.0110873	0.0113201	0.00949688	0.00993831	0.0147118	0.000273642	0.00283672	0.00149288	0.00182819	0.00049666	0.00441922
			AT1G11840.6	0.0391579	0.037003	0.0303084	0.0305319	0.0518424	0.0424328	0.0433516	0.0488654	0.0520101	0.0497158	0.0457946	0.0311544	0.0427056	0.0318551	0.0433248	0.0510339	0.0578109	0.0435393		0.0354898	0.0416024	0.0480757	0.0422216	0.0392952	0.0507947	0.00461474	0.0106795	0.00438292	0.00978296	0.0064507	0.0071388
			AT1G53240.1	0.116851	0.135033	0.120848	0.149494	0.0774913	0.11454	0.136932	0.144542	0.106257	0.0699006	0.0959165	0.0914851	0.123302	0.127518	0.111726	0.1198	0.127962	0.0653378		0.124244	0.113842	0.129244	0.0857674	0.120849	0.104367	0.00955494	0.0360065	0.0202671	0.0139185	0.00817676	0.0340453
			AT1G67730.1	0.00392538	0.00440998	0.00393686	0.00509204	0.00435617	0	0.00537854	0.00604039	0.00523402	0	0	0	0.00428814	0.00368369	0.00529716	0.0047141	0.005051	0.00439922		0.00409074	0.0031494	0.00555098	0	0.004423	0.00472144	0.000276528	0.00275217	0.000429957	0	0.000815145	0.000325954
			AT2G05710.1	0.0536138	0.0576389	0.0559376	0.0209684	0.0412225	0.0404147	0.0411413	0.0324747	0.0507213	0.0380793	0.0342684	0.022965	0.0259912	0.0326419	0.0319738	0.0368242	0.0532337	0.0352841		0.0557301	0.0342019	0.0414457	0.0317709	0.0302023	0.0417807	0.00202058	0.0114676	0.00912712	0.00786056	0.00366217	0.00994848
			AT2G22780.1	0.0043356	0.00496906	0.00381649	0.00549167	0	0.00537814	0.00782187	0.00485558	0	0	0	0	0.00444429	0.00512074	0	0.00415424	0.00654172	0		0.00437372	0.00362327	0.00422582	0	0.00318834	0.00356532	0.000577227	0.00313836	0.00394878	0	0.00278183	0.00331038
			AT2G42790.1	0.00800461	0.00887146	0.0085816	0.00792518	0.0073884	0.00684859	0.00834212	0.00827089	0.00939712	0.0063161	0.00497745	0.00592602	0.00489583	0.00604924	0.00541822	0.00757993	0.00794788	0.00588135		0.00848589	0.00738739	0.00867004	0.00573986	0.00545443	0.00713638	0.000441277	0.000538296	0.000630676	0.000688467	0.000577555	0.00110235
			AT3G02720.1	0.00639849	0.00771396	0.00738371	0.00513493	0.00715505	0.00488754	0.00621095	0.00610226	0.00718416	0.00528145	0.00525761	0.00549936	0.00523233	0.00590875	0	0	0.00608041	0.00566488		0.00716539	0.00572584	0.00649912	0.00534614	0.00371369	0.0039151	0.000684371	0.0012439	0.000595744	0.000133229	0.00323389	0.00339693
			AT3G06850.1	0.00507684	0.00447805	0.00535671	0	0.00308541	0.00283335	0.00516695	0	0.00527883	0.00332772	0	0.00378939	0	0.00270617	0	0	0.00384523	0.00276935		0.00497053	0.00197292	0.00348193	0.00237237	0.000902057	0.00220486	0.00044887	0.00171324	0.00301596	0.00206746	0.00156241	0.00198379
			AT3G06860.1	0.010643	0.0131134	0.0142072	0.0119227	0.0114586	0.00811284	0.0114281	0.0127714	0.0135012	0.00939917	0.00826896	0.0114269	0.0065267	0.00708149	0	0.0114255	0.0127716	0.00923586		0.0126545	0.0104981	0.0125669	0.00969835	0.00453606	0.0111443	0.00182586	0.00207866	0.00105158	0.00160009	0.00393813	0.00178457
			AT3G25770.1	0	0	0	0	0.0138687	0.0122466	0	0	0	0.0108689	0.0144601	0.0101765	0.0135578	0.0109849	0.0116392	0.00812847	0.00716551	0.00864069		0	0.0087051	0	0.0118352	0.0120606	0.00797822	0	0.00758234	0	0.00229949	0.00133722	0.000748979
			AT3G45140.1	0.00749034	0	0.00477019	0.0553359	0.0620372	0.0398472	0.0318543	0.0560578	0.0246244	0.048039	0.104048	0.0372034	0.0729812	0.0500484	0.123069	0.0442585	0.0124534	0.0699303		0.00408684	0.0524068	0.0375122	0.0630968	0.0820328	0.0422141	0.00379164	0.0113813	0.0164628	0.0358763	0.0373422	0.0287929
			AT3G47520.1	0.0972773	0.113439	0.100716	0.115596	0.0825022	0.0866668	0.112152	0.106732	0.103423	0.0816982	0.0813802	0.0834225	0.0897197	0.0902311	0.0849664	0.0943391	0.10245	0.0655874		0.103811	0.0949216	0.107436	0.082167	0.0883057	0.0874587	0.00851367	0.018025	0.00440679	0.00109885	0.00290325	0.0193703
			AT3G48990.1	0.0842282	0.0869776	0.0951312	0.100883	0.0909916	0.0734559	0.0817935	0.0743903	0.0814713	0.0753812	0.0694935	0.0579551	0.0705001	0.0674456	0.0569577	0.0820928	0.0835269	0.0777002		0.088779	0.0884436	0.0792183	0.06761	0.0649678	0.0811066	0.00567032	0.0138901	0.00418432	0.00886443	0.00710306	0.00303596
			AT3G51840.1	0.0086418	0.00923666	0.00826174	0.00867428	0.0072786	0	0.00921966	0.00645377	0.00817387	0	0.00567141	0	0.00546929	0.00682701	0	0	0	0.0060016		0.0087134	0.00531763	0.0079491	0.00189047	0.00409876	0.00200053	0.000491387	0.00465777	0.00139658	0.00327439	0.00361397	0.00346502
			AT4G15530.5	0.0401919	0.0432603	0.057842	0.0290778	0.0341369	0.0294196	0.0436199	0.00943513	0.0462608	0.0166095	0.0144601	0.0301349	0.0126973	0.0192936	0.00354189	0.019915	0.0278763	0.0176054		0.0470981	0.0308781	0.0331053	0.0204015	0.0118443	0.0217989	0.00943019	0.0028274	0.0205414	0.00849762	0.00791044	0.0053884
			AT4G24510.1	0.00375661	0.00425474	0.00487211	0.00402711	0.00526291	0.00489533	0	0	0	0	0.00403539	0	0	0	0	0	0	0.00370288		0.00429449	0.00472845	0	0.00134513	0	0.00123429	0.00055881	0.000634579	0	0.00232983	0	0.00213786
			AT4G26970.1	0.012853	0.0151892	0.0150694	0.0156452	0.0139758	0.0129547	0.0177742	0.0162463	0.0180199	0.0114648	0.0109337	0.0100985	0.0131953	0.0122997	0.0130422	0.0171304	0.0144678	0.0155673		0.0143705	0.0141919	0.0173468	0.0108323	0.0128458	0.0157218	0.00131558	0.00135817	0.00096093	0.000688761	0.000479039	0.00133801
			AT4G33670.1	0.00405761	0.00344827	0.00474414	0.00435733	0.00388944	0.00364093	0.00465575	0	0.00387829	0.00352845	0.00474763	0	0	0.00282383	0	0.00438289	0	0.00354097		0.00408334	0.00396257	0.00284468	0.00275869	0.000941276	0.00264129	0.000648319	0.000363755	0.00249405	0.00246564	0.00163034	0.00232584
			AT4G35260.1	0.0070863	0.00739613	0.00774275	0.00849164	0.00764577	0.00776727	0.00945196	0.00902134	0.00940755	0.0066582	0.00699977	0.00878513	0.00786885	0.00595521	0.0077738	0.00912664	0.00823329	0.00476754		0.00740839	0.00796823	0.00929362	0.00748103	0.00719929	0.00737583	0.000328399	0.000457346	0.000236841	0.00114222	0.00107845	0.00230258
			AT5G08300.1	0.00686392	0.0062306	0.00722675	0.00667489	0.00701898	0.00771522	0.00931925	0.00800356	0.00837982	0.00741904	0.00760478	0.00701608	0.00816557	0.00590097	0.00852276	0.00843965	0.00915062	0.00604837		0.00677376	0.00713636	0.00856755	0.00734663	0.00752977	0.00787955	0.000504156	0.000530005	0.000677635	0.000300958	0.00142184	0.0016252
			AT5G14590.1	0.00466324	0.00487625	0.00617418	0.00407993	0.0059722	0.0047916	0.00647919	0.00231393	0.00547903	0.0066679	0.00603899	0.00323276	0.00326154	0.00309267	0.00394526	0.0064975	0.0141376	0.00407994		0.00523789	0.00494791	0.00475738	0.00531322	0.00343316	0.00823836	0.000817814	0.000955768	0.00217438	0.00182897	0.00045146	0.00524998
			AT5G16370.1	0.00667483	0.00675507	0.0069362	0	0	0.00694949	0.00679425	0	0.0067642	0	0	0.00699035	0	0	0	0	0	0		0.0067887	0.0023165	0.00451948	0.00233012	0	0	0.000133892	0.00401229	0.00391402	0.00403588	0	0
			AT5G46290.3	0.0724358	0.0661455	0.0704949	0.0667337	0.0602572	0.0637568	0.0720893	0.0611272	0.0752135	0.0632211	0.0605144	0.059366	0.0595386	0.0653109	0.0568119	0.0657985	0.0693714	0.0587756		0.0696921	0.0635826	0.0694767	0.0610338	0.0605538	0.0646485	0.00322109	0.00324178	0.00739766	0.00197933	0.00433954	0.00539068
	GO:0019752	carboxylic acid metabolic process	Total rLFQ	9.43145	9.57123	9.91757	10.208	7.91142	8.02039	9.65895	8.69139	9.59092	8.2557	8.14765	7.37729	8.01367	7.99666	7.62051	8.43692	9.14553	7.82714		9.64008	8.71328	9.31375	7.92688	7.87695	8.46986	0.250268	1.29564	0.540053	0.479015	0.22224	0.659808	0.290668	0.39609	0.00536148	0.000800548	0.0453657
			AT1G29880.1	0.0478263	0.0522396	0.0587797	0.0486256	0.0354143	0.0450516	0.0477992	0.0393514	0.0468481	0.0493861	0.0464758	0.045166	0.0407055	0.0346013	0.0370813	0.0477783	0.0518355	0.0509054		0.0529485	0.0430305	0.0446662	0.0470093	0.0374627	0.0501731	0.00551102	0.00683359	0.00462729	0.00216006	0.00306996	0.00212543
			AT1G50200.1	0.0368714	0.0366203	0.0391637	0.0329531	0.031831	0.0327928	0.0381712	0.0312664	0.0435475	0.0311343	0.0334865	0.0298542	0.031152	0.0267664	0.0306969	0.0320818	0.0439432	0.0315648		0.0375518	0.0325257	0.0376617	0.0314917	0.0295384	0.0358633	0.00140159	0.000606887	0.00615639	0.0018423	0.00241139	0.00700221
			AT1G24180.1	0.00447452	0.00472748	0.00455309	0.0076478	0.00563362	0.00502529	0.00534991	0.00666379	0.00599109	0.00456189	0.00467935	0	0.00499628	0.00310319	0.00567697	0.00547737	0.00615974	0.00472216		0.00458503	0.00610223	0.0060016	0.00308041	0.00459214	0.00545309	0.000129471	0.00137262	0.000657003	0.00266836	0.00133363	0.000719098
			AT1G29900.1	0.033615	0.0389911	0.0394662	0.0320832	0.0300327	0.0305142	0.0351028	0.0324005	0.0368507	0.0307099	0.0310669	0.022109	0.0277353	0.0249861	0.0276598	0.0302903	0.0724679	0.0359881		0.0373574	0.0308767	0.0347846	0.027962	0.0267937	0.0462487	0.00324975	0.00107222	0.0022421	0.00507192	0.00156594	0.0228844
			AT3G16950.2	0.00691453	0.00680253	0.00634644	0.00603329	0.00410864	0.00517159	0.00638911	0.00615024	0.0054491	0.00582894	0.0045115	0.00571623	0.00447024	0	0	0.00578166	0.00667408	0.00388347		0.00668783	0.0051045	0.00599615	0.00535222	0.00149008	0.0054464	0.000300916	0.000964074	0.000488578	0.000730266	0.0025809	0.00142519
			AT3G47340.1	0.00758859	0.008046	0.0102351	0	0	0	0.00647829	0	0.00939843	0	0	0	0	0	0	0	0	0		0.00862321	0	0.00529224	0	0	0	0.0014145	0	0.00481016	0	0	0
			AT4G13930.1	0.149337	0.153019	0.158996	0.206249	0.140037	0.133159	0.154999	0.200067	0.157392	0.135715	0.130256	0.118954	0.151005	0.137917	0.161313	0.176043	0.154544	0.15112		0.153784	0.159815	0.170819	0.128308	0.150078	0.160569	0.00487449	0.0403599	0.0253577	0.00854824	0.0117257	0.01351
			AT1G04410.1	0.264575	0.283317	0.317507	0.369657	0.251805	0.231282	0.286663	0.282194	0.285574	0.228149	0.234575	0.203695	0.251054	0.252695	0.257231	0.293636	0.314512	0.25553		0.288466	0.284248	0.28481	0.22214	0.25366	0.287892	0.0268394	0.074675	0.00233055	0.0162938	0.00319956	0.0299075
			AT1G08550.1	0.0085958	0.00793138	0.00872313	0.00881979	0.00795996	0.0089241	0.00982198	0.0060993	0.0107571	0.0103326	0.00744828	0.00835804	0.00628082	0.00739296	0.00513805	0.00678234	0.00725648	0.0072629		0.00841677	0.00856795	0.0088928	0.00871298	0.00627061	0.00710057	0.000425156	0.000529111	0.00246401	0.00147456	0.00112749	0.000275615
			AT1G12000.1	0	0	0	0.00612515	0.00504817	0.00512875	0.00540058	0.00915108	0	0	0.0040365	0.0038065	0.00570392	0	0.0083717	0.0092393	0	0.00451694		0	0.00543402	0.00485055	0.00261433	0.00469187	0.00458541	0	0.000599884	0.00460027	0.002267	0.00427662	0.00462003
			AT1G23310.1	0.602715	0.625112	0.645264	0.557159	0.45259	0.453013	0.566061	0.48406	0.589243	0.550055	0.521386	0.501938	0.472265	0.508835	0.416889	0.45288	0.539833	0.500126		0.624364	0.487587	0.546455	0.52446	0.465996	0.497613	0.0212846	0.060251	0.0552646	0.0242057	0.0462922	0.0435311
			AT1G64190.1	0.0191057	0.0210533	0.0209423	0.0198222	0.0172146	0.0178099	0.0187486	0.0230444	0.0223921	0.0164867	0.015274	0.0170614	0.0171538	0.015943	0.0188425	0.0157424	0.0203699	0.0170446		0.0203671	0.0182822	0.021395	0.016274	0.0173131	0.017719	0.00109379	0.00136645	0.00231494	0.000912481	0.0014563	0.00238633
			AT1G65930.1	0.29442	0.309495	0.345046	0.41287	0.277542	0.253863	0.312674	0.300296	0.316952	0.277229	0.262597	0.249183	0.277829	0.266992	0.268936	0.308469	0.34738	0.293404		0.31632	0.314758	0.309974	0.263003	0.271252	0.316418	0.0259942	0.0857881	0.00864975	0.0140271	0.00577784	0.0278516
			AT1G79530.1	0	0.00415017	0.00439769	0.00642299	0.00435889	0	0	0.00757971	0	0	0.00521767	0	0	0	0.00470998	0.00943148	0.00805882	0.00613833		0.00284929	0.00359396	0.00252657	0.00173922	0.00156999	0.00787621	0.00247066	0.0032791	0.00437615	0.00301243	0.00271931	0.00165415
			AT2G05830.1	0.00506876	0.00481212	0.00574396	0.0065416	0.00449045	0	0.00571088	0	0.00535549	0	0	0	0	0.00452041	0	0.00529593	0.00497629	0		0.00520828	0.00367735	0.00368879	0	0.0015068	0.00342407	0.000481336	0.00334574	0.00319953	0	0.00260986	0.00296964
			AT2G17265.1	0.00416678	0.00493097	0.0048914	0.00557335	0.00425471	0.00356205	0.00508982	0.00585165	0.00487776	0	0	0	0.0041507	0	0	0.00436955	0.00616572	0.00362994		0.00466305	0.00446337	0.00527308	0	0.00138357	0.00472174	0.000430238	0.00102176	0.000512152	0	0.00239641	0.00130406
			AT2G21330.1	0.546407	0.466706	0.509785	0.598889	0.37722	0.463976	0.564846	0.499051	0.521173	0.449113	0.472086	0.416238	0.443981	0.430078	0.386365	0.413454	0.458243	0.380577		0.507633	0.480028	0.528357	0.445812	0.420141	0.417425	0.0398938	0.111703	0.0334808	0.0280701	0.0300657	0.0389847
			AT2G30970.1	0.0339028	0.0392759	0.0365411	0.030147	0.0283006	0.0266841	0.0314353	0.0272946	0.032948	0.0275071	0.0234856	0.0178069	0.0221273	0.024929	0.0233269	0.0265416	0.0344222	0.0211436		0.0365732	0.0283772	0.0305593	0.0229332	0.023461	0.0273691	0.00268669	0.00173275	0.00292675	0.00487365	0.00140568	0.00667791
			AT2G36460.1	0.0452966	0.0512213	0.0443249	0.0520687	0.0298852	0.0328633	0.0420932	0.0388231	0.0402501	0.0367821	0.0300524	0.0346616	0.0319037	0.0350308	0.0323865	0.0352875	0.0524136	0.0296251		0.0469476	0.0382724	0.0403888	0.033832	0.033107	0.0391087	0.00373286	0.0120403	0.00163945	0.00344072	0.00168346	0.0118651
			AT2G39800.1	0.00482167	0.00322561	0.00407146	0.00379196	0.00441729	0.00511561	0.00475622	0.00726037	0.00678251	0.00595142	0.00579941	0.00536235	0.0031535	0.00409185	0.00448566	0	0.00702632	0.00463364		0.00403958	0.00444162	0.00626636	0.00570439	0.00391034	0.00388665	0.000798506	0.000662161	0.00132947	0.000305815	0.000684378	0.00357222
			AT2G43090.1	0.00874545	0	0	0	0.0155287	0.0103081	0	0.00875036	0	0.0130415	0.0137543	0.00932927	0.0126525	0.0100002	0.0132151	0.0150301	0.0166375	0.0122945		0.00291515	0.00861225	0.00291679	0.0120417	0.0119559	0.0146541	0.00504919	0.00790201	0.00505202	0.00237588	0.00171695	0.00219578
			AT2G43750.1	0.0821126	0.0878683	0.0827821	0.118706	0.072825	0.0774776	0.0870344	0.0899931	0.0809534	0.0667425	0.0850127	0.0669339	0.0915161	0.0894961	0.0932428	0.0827097	0.0846636	0.0570062		0.0842543	0.0896694	0.0859936	0.0728963	0.0914183	0.0747931	0.00314766	0.0252535	0.00460886	0.0104935	0.00187525	0.0154349
			AT3G03780.1	0.132095	0.128282	0.148822	0.232461	0.171892	0.130401	0.143332	0.189341	0.14974	0.157448	0.16722	0.122562	0.180725	0.15815	0.189666	0.201144	0.13811	0.207238		0.1364	0.178251	0.160804	0.149077	0.176181	0.182164	0.0109259	0.0513264	0.0249203	0.0234768	0.0162421	0.0382737
			AT3G04120.1	0.0203186	0.0158298	0.0193726	0.0243803	0.016694	0.0149586	0.019395	0.0187972	0.0155584	0.0118954	0.0173061	0.0106329	0.0146563	0.0125608	0.0121318	0.0293662	0.0295558	0.0165235		0.018507	0.0186777	0.0179168	0.0132781	0.0131163	0.0251485	0.00236629	0.00501428	0.00206426	0.00354496	0.00135085	0.00747007
			AT3G17810.1	0.00619083	0.00688412	0.00750497	0.00718627	0.006365	0.00445958	0.00655917	0	0.007072	0.0053064	0.00529491	0.00549517	0.00576473	0	0.00460474	0.0058247	0.00794402	0.00380197		0.00685997	0.00600362	0.00454373	0.00536549	0.00345649	0.0058569	0.000657405	0.00139881	0.00394333	0.00011245	0.00304908	0.00207121
			AT3G22200.2	0.0481322	0.045113	0.0518275	0.0491168	0.0355053	0.0377684	0.0468058	0.0437115	0.0484633	0.0343356	0.0339469	0.0329308	0.0356456	0.0375451	0.0330762	0.0441391	0.0349875	0.0367061		0.0483576	0.0407968	0.0463269	0.0337377	0.0354223	0.0386109	0.00336292	0.00729361	0.00241178	0.000725386	0.00224283	0.00486403
			AT3G23940.1	0.0200098	0.0202096	0.0221963	0.0214431	0.0185271	0.0162786	0.0222636	0.0196839	0.0226937	0.0196129	0.0157558	0.0148209	0.0177144	0.0156485	0.0177116	0.0174697	0.032126	0.0188389		0.0208052	0.0187496	0.0215471	0.0167299	0.0170248	0.0228116	0.00120883	0.00258944	0.00162782	0.00254018	0.00119194	0.00809555
			AT3G52930.1	0.341829	0.385362	0.364493	0.432077	0.326822	0.273085	0.328242	0.429925	0.351461	0.282114	0.291895	0.254331	0.334521	0.285501	0.367352	0.407028	0.382647	0.319494		0.363895	0.343995	0.369876	0.276113	0.329125	0.369723	0.0217727	0.080875	0.0532845	0.0194876	0.0411915	0.0451752
			AT4G33680.1	0.0547176	0.0530092	0.0566163	0.0640596	0.0483171	0.0461611	0.0568865	0.0579623	0.0565251	0.0494135	0.0465112	0.0451816	0.0462106	0.0443928	0.0460497	0.0561138	0.0599451	0.0473977		0.054781	0.052846	0.0571246	0.0470354	0.045551	0.0544855	0.00180439	0.00977099	0.000747606	0.00216409	0.00100631	0.00643019
			AT4G38970.1	1.64473	1.61484	1.63451	1.76071	1.27843	1.35109	1.61019	1.39654	1.60507	1.34448	1.38609	1.21975	1.3845	1.46832	1.28017	1.27509	1.28555	1.25029		1.63136	1.46341	1.53727	1.31677	1.37767	1.27031	0.0151932	0.26002	0.121898	0.0865653	0.0942622	0.0181095
			AT5G04140.2	0.812561	0.834444	0.908565	0.763532	0.560652	0.659764	0.814524	0.601009	0.875291	0.796501	0.748162	0.646571	0.621131	0.658963	0.566103	0.628681	0.872112	0.748131		0.851857	0.661316	0.763608	0.730411	0.615399	0.749641	0.0503152	0.101449	0.144056	0.0765253	0.0466946	0.121723
			AT5G07440.1	0.0890246	0.107126	0.121074	0.0885944	0.10832	0.093624	0.125367	0.0648863	0.127091	0.0703088	0.0683328	0.0806926	0.0682451	0.0710692	0.0605695	0.0845237	0.093849	0.0691016		0.105742	0.0968463	0.105781	0.0731114	0.0666279	0.0824914	0.0160696	0.0102502	0.0354267	0.00663943	0.00543344	0.0124983
			AT5G11670.1	0.0494169	0.0492131	0.0550109	0.0736311	0.0607226	0.0581782	0.0684327	0.0593486	0.0719199	0.0476609	0.0550361	0.0509802	0.0608107	0.052595	0.0663084	0.0572135	0.0486534	0.0582121		0.0512136	0.0641773	0.0665671	0.0512257	0.0599047	0.054693	0.00329012	0.0082855	0.00648997	0.00369375	0.00690147	0.00525421
			AT5G17330.1	0	0	0.00551839	0.00753467	0.00825553	0.00622773	0.00877631	0.00735764	0.00728647	0.00508002	0.00622946	0	0.00716642	0.00512642	0.00856658	0.00840579	0.00683182	0.00617075		0.00183946	0.00733931	0.0078068	0.00376982	0.00695314	0.00713612	0.00318604	0.00102792	0.000840369	0.00331496	0.00172997	0.00114817
			AT5G35630.1	1.05991	1.08688	1.08859	1.01717	0.865543	0.807998	1.02195	0.814597	1.01934	0.915638	0.856973	0.695624	0.7664	0.831316	0.681382	0.816486	0.759481	0.801938		1.07846	0.896903	0.951963	0.822745	0.759699	0.792635	0.0160843	0.108055	0.11897	0.113931	0.0751912	0.0296194
			AT5G52920.1	0.0334152	0.0351139	0.0362334	0.033286	0.0296233	0.0291598	0.0349789	0.0369869	0.0346197	0.0303691	0.0239775	0.0324482	0.0282769	0.0252332	0.0369581	0.0296299	0.041386	0.0274921		0.0349208	0.0306897	0.0355285	0.0289316	0.0301561	0.032836	0.00141897	0.00226039	0.00127573	0.00441453	0.00608414	0.00748123
			AT5G53460.1	0.00540402	0.00654944	0.0169281	0.0578059	0.00951736	0.00598316	0.00984447	0.0252103	0.00662637	0.0133414	0.0228086	0.00355233	0.0194386	0.00573047	0.0297996	0.0255967	0.0404921	0.0409175		0.00962718	0.0244355	0.0138937	0.0132341	0.0183229	0.0356688	0.00634865	0.0289536	0.00993167	0.00962859	0.0120733	0.00872529
			AT5G58330.1	0.0958118	0.0940054	0.106068	0.0898623	0.0959534	0.0855685	0.100839	0.0889019	0.108535	0.0998253	0.0869315	0.0741649	0.0784909	0.0724168	0.0779956	0.0846879	0.103119	0.0829256		0.0986284	0.0904614	0.0994255	0.0869739	0.0763011	0.0902442	0.00650591	0.00521831	0.00989271	0.0128302	0.00337298	0.0111848
			AT1G11840.6	0.0391579	0.037003	0.0303084	0.0305319	0.0518424	0.0424328	0.0433516	0.0488654	0.0520101	0.0497158	0.0457946	0.0311544	0.0427056	0.0318551	0.0433248	0.0510339	0.0578109	0.0435393		0.0354898	0.0416024	0.0480757	0.0422216	0.0392952	0.0507947	0.00461474	0.0106795	0.00438292	0.00978296	0.0064507	0.0071388
			AT1G53240.1	0.116851	0.135033	0.120848	0.149494	0.0774913	0.11454	0.136932	0.144542	0.106257	0.0699006	0.0959165	0.0914851	0.123302	0.127518	0.111726	0.1198	0.127962	0.0653378		0.124244	0.113842	0.129244	0.0857674	0.120849	0.104367	0.00955494	0.0360065	0.0202671	0.0139185	0.00817676	0.0340453
			AT2G05710.1	0.0536138	0.0576389	0.0559376	0.0209684	0.0412225	0.0404147	0.0411413	0.0324747	0.0507213	0.0380793	0.0342684	0.022965	0.0259912	0.0326419	0.0319738	0.0368242	0.0532337	0.0352841		0.0557301	0.0342019	0.0414457	0.0317709	0.0302023	0.0417807	0.00202058	0.0114676	0.00912712	0.00786056	0.00366217	0.00994848
			AT3G06850.1	0.00507684	0.00447805	0.00535671	0	0.00308541	0.00283335	0.00516695	0	0.00527883	0.00332772	0	0.00378939	0	0.00270617	0	0	0.00384523	0.00276935		0.00497053	0.00197292	0.00348193	0.00237237	0.000902057	0.00220486	0.00044887	0.00171324	0.00301596	0.00206746	0.00156241	0.00198379
			AT3G25770.1	0	0	0	0	0.0138687	0.0122466	0	0	0	0.0108689	0.0144601	0.0101765	0.0135578	0.0109849	0.0116392	0.00812847	0.00716551	0.00864069		0	0.0087051	0	0.0118352	0.0120606	0.00797822	0	0.00758234	0	0.00229949	0.00133722	0.000748979
			AT3G45140.1	0.00749034	0	0.00477019	0.0553359	0.0620372	0.0398472	0.0318543	0.0560578	0.0246244	0.048039	0.104048	0.0372034	0.0729812	0.0500484	0.123069	0.0442585	0.0124534	0.0699303		0.00408684	0.0524068	0.0375122	0.0630968	0.0820328	0.0422141	0.00379164	0.0113813	0.0164628	0.0358763	0.0373422	0.0287929
			AT3G47520.1	0.0972773	0.113439	0.100716	0.115596	0.0825022	0.0866668	0.112152	0.106732	0.103423	0.0816982	0.0813802	0.0834225	0.0897197	0.0902311	0.0849664	0.0943391	0.10245	0.0655874		0.103811	0.0949216	0.107436	0.082167	0.0883057	0.0874587	0.00851367	0.018025	0.00440679	0.00109885	0.00290325	0.0193703
			AT3G48990.1	0.0842282	0.0869776	0.0951312	0.100883	0.0909916	0.0734559	0.0817935	0.0743903	0.0814713	0.0753812	0.0694935	0.0579551	0.0705001	0.0674456	0.0569577	0.0820928	0.0835269	0.0777002		0.088779	0.0884436	0.0792183	0.06761	0.0649678	0.0811066	0.00567032	0.0138901	0.00418432	0.00886443	0.00710306	0.00303596
			AT4G26970.1	0.012853	0.0151892	0.0150694	0.0156452	0.0139758	0.0129547	0.0177742	0.0162463	0.0180199	0.0114648	0.0109337	0.0100985	0.0131953	0.0122997	0.0130422	0.0171304	0.0144678	0.0155673		0.0143705	0.0141919	0.0173468	0.0108323	0.0128458	0.0157218	0.00131558	0.00135817	0.00096093	0.000688761	0.000479039	0.00133801
			AT5G08300.1	0.00686392	0.0062306	0.00722675	0.00667489	0.00701898	0.00771522	0.00931925	0.00800356	0.00837982	0.00741904	0.00760478	0.00701608	0.00816557	0.00590097	0.00852276	0.00843965	0.00915062	0.00604837		0.00677376	0.00713636	0.00856755	0.00734663	0.00752977	0.00787955	0.000504156	0.000530005	0.000677635	0.000300958	0.00142184	0.0016252
			AT1G05190.1	0	0	0	0	0.0679246	0.0596234	0	0	0	0.0708273	0.0700448	0.0711388	0.0685295	0.0689058	0.0640408	0.0672184	0.0732049	0.0841941		0	0.042516	0	0.0706703	0.0671587	0.0748725	0	0.0370531	0	0.000563617	0.0027067	0.00860981
			AT1G09340.1	0.894496	0.875202	0.927335	0.807234	0.756954	0.709868	0.849703	0.599469	0.919381	0.848713	0.811871	0.568755	0.645581	0.702207	0.588917	0.640335	0.742923	0.804833		0.899011	0.758019	0.789518	0.743113	0.645568	0.729364	0.0263582	0.048692	0.168234	0.152118	0.0566452	0.0830831
			AT1G14320.1	0.00716532	0.00589206	0.00424289	0	0.0360209	0.0232524	0	0.00739752	0	0.0277349	0.0305374	0.0315018	0.0288651	0.0268743	0.0444441	0.0363777	0.0614342	0.0387103		0.00576676	0.0197578	0.00246584	0.0299247	0.0333945	0.0455074	0.00146524	0.0182629	0.00427096	0.00195676	0.00962089	0.0138422
			AT1G18540.1	0	0	0	0.00542621	0.00915818	0.011148	0	0.014109	0.00502255	0.00806868	0.00881956	0	0.0080214	0.00668512	0.0109232	0.0138334	0.0119926	0.00864728		0	0.00857745	0.00637718	0.00562941	0.00854323	0.0114911	0	0.00290474	0.00715137	0.00488965	0.00216668	0.00262918
			AT1G26630.1	0	0	0	0	0.0254459	0.00998254	0	0	0	0.0127165	0.0157252	0.00880159	0.0158055	0.0127821	0.0121756	0.0148006	0.0152503	0.0166869		0	0.0118095	0	0.0124144	0.0135877	0.0155793	0	0.012821	0	0.00347168	0.00194443	0.000985248
			AT1G35680.1	0	0	0	0	0.0231536	0.0206978	0	0	0	0.0222623	0.0205819	0.0252632	0.0198539	0.0219866	0.0206164	0.023823	0.023869	0.0222024		0	0.0146171	0	0.0227025	0.020819	0.0232982	0	0.0127182	0	0.00237146	0.00108067	0.000949206
			AT1G78630.1	0	0	0	0	0.0323269	0.0330988	0	0	0	0.0299718	0.0377265	0.0460958	0.0350697	0.0425903	0.034433	0.0339463	0.0422234	0.0367544		0	0.0218086	0	0.0379314	0.0373643	0.0376414	0	0.0188907	0	0.00806397	0.004537	0.00420919
			AT2G31610.1	0.109595	0.090076	0.0886499	0.13447	0.143734	0.118349	0.132194	0.1571	0.101506	0.116012	0.114033	0.112327	0.12152	0.0998682	0.14601	0.161376	0.182275	0.11514		0.0961068	0.132185	0.130267	0.114124	0.122466	0.15293	0.0117024	0.012846	0.0278473	0.00184418	0.0230853	0.0343549
			AT3G18740.1	0	0	0	0	0.0144627	0.0116577	0	0	0	0.0110252	0.0112037	0.020006	0.0177562	0.0123655	0.012577	0.0108204	0.0144447	0.0154383		0	0.00870678	0	0.0140783	0.0142329	0.0135678	0	0.00766961	0	0.00513433	0.00305309	0.00243064
			AT3G25520.1	0.105342	0.102138	0.0806022	0.138663	0.116538	0.0938384	0.109206	0.1712	0.0975533	0.104086	0.108166	0.0866342	0.125414	0.112015	0.163361	0.160606	0.177721	0.130549		0.0960272	0.116347	0.125987	0.0996288	0.133597	0.156292	0.0134542	0.0224131	0.0395873	0.0114371	0.0266329	0.0238801
			AT3G25920.1	0	0	0	0	0.0104843	0	0	0	0	0	0	0.0113009	0.00885844	0.00794338	0.0239063	0.00992168	0.0126623	0.0105089		0	0.00349477	0	0.00376696	0.0135694	0.011031	0	0.00605313	0	0.00652457	0.00896373	0.00144297
			AT3G27850.1	0	0	0	0	0.041564	0.113788	0	0	0	0.0450212	0.0428703	0.0709516	0.0593902	0.0678771	0.0224901	0.0416974	0.0642698	0.0275303		0	0.0517841	0	0.0529477	0.0499191	0.0444991	0	0.0575784	0	0.0156289	0.0241303	0.0185293
			AT3G49910.1	0	0	0	0	0.0157607	0.0100778	0	0	0	0.0135576	0.0142107	0	0.0194211	0.012298	0.0179165	0.01923	0.0257816	0.0144045		0	0.00861284	0	0.00925611	0.0165452	0.0198053	0	0.00798183	0	0.00802268	0.00375433	0.00571033
			AT3G55280.1	0	0	0	0	0.0553865	0.0381658	0	0	0	0.0384612	0.0320757	0.0326829	0.056648	0.0373194	0.0629625	0.0456007	0.0652845	0.0527554		0	0.0311841	0	0.0344066	0.0523099	0.0545469	0	0.0283456	0	0.00352452	0.0133606	0.00996345
			AT3G57290.1	0.0125806	0.0124932	0.0135813	0.0171477	0.0158396	0.0143662	0.0163431	0.0172801	0.0163353	0.0146775	0.0141891	0.0109114	0.0141257	0.0120199	0.0159858	0.0168852	0.0172996	0.0133804		0.012885	0.0157845	0.0166529	0.0132593	0.0140438	0.0158551	0.000604541	0.00139157	0.000543254	0.00204797	0.00198422	0.00215313
			AT3G63190.1	0	0	0	0	0.0130843	0.0200928	0	0	0	0.01181	0.0164032	0.0117124	0.015974	0.0172491	0.00834389	0.0141525	0.0166733	0.0114609		0	0.011059	0	0.0133085	0.0138557	0.0140956	0	0.0101984	0	0.00268052	0.00481574	0.00260668
			AT4G01310.1	0.0598563	0.00472126	0.0112281	0	0.113399	0.100608	0.02133	0.0632434	0.0271451	0.123309	0.114778	0.0921022	0.10714	0.10519	0.117557	0.124611	0.151101	0.104419		0.0252686	0.0713357	0.0372395	0.110063	0.109962	0.12671	0.03013	0.0621087	0.0227069	0.0161288	0.00664923	0.0234115
			AT4G34110.1	0.00932777	0.0101977	0.0113786	0.0131204	0.0116428	0.0115699	0.013434	0.0158372	0.0132454	0.0104936	0.00989162	0.0093844	0.0104357	0.00987481	0.0125587	0.0119794	0.0101399	0.0120173		0.0103013	0.012111	0.0141722	0.00992319	0.0109564	0.0113789	0.00102932	0.000874922	0.001445	0.000555258	0.00141571	0.00107317
			AT5G02870.1	0.0153347	0.0163608	0.0152818	0.0198387	0.0150184	0.0122169	0.0154049	0.0250779	0.0136878	0.0132878	0.0126372	0.0101595	0.0151616	0.01552	0.0223828	0.0196681	0.0201872	0.018482		0.0156591	0.0156913	0.0180568	0.0120282	0.0176881	0.0194457	0.000608243	0.00385519	0.00614069	0.00165067	0.00406966	0.000874088
			AT5G13650.2	0.0330146	0.03056	0.0358909	0.0283101	0.0324323	0.0308352	0.0323998	0.0336036	0.0366063	0.03899	0.0361947	0.0364176	0.0265944	0.0253331	0.0300777	0.0384786	0.0465874	0.0301764		0.0331552	0.0305259	0.0342032	0.0372008	0.0273351	0.0384141	0.00266824	0.00207847	0.00216639	0.00155354	0.00245744	0.00820574
			AT5G40950.1	0	0	0	0	0.0141111	0.00832187	0	0	0	0.0117048	0.0101648	0.0199922	0.0152978	0.016954	0.0130224	0.0126835	0.0135881	0.0155716		0	0.00747767	0	0.0139539	0.0150914	0.0139477	0	0.00709334	0	0.00528567	0.00197392	0.00147725
			ATCG00780.1	0	0	0	0	0.0112649	0.0135086	0	0	0	0.00887184	0.009467	0.0377987	0.0129731	0.0119327	0.00796084	0.00934558	0.0139411	0.012417		0	0.00825783	0	0.0187125	0.0109556	0.0119012	0	0.00723895	0	0.0165318	0.00264516	0.00234076
			AT1G19570.1	0.0212845	0	0	0	0.0256318	0.0539446	0.00718613	0.029734	0	0.0258382	0.0315683	0.0318399	0.0460572	0.0450312	0.0234826	0.0333585	0.0424935	0.0155695		0.00709484	0.0265255	0.0123067	0.0297488	0.0381903	0.0304738	0.0122886	0.0269834	0.0155143	0.00338942	0.0127476	0.0136919
			AT1G78370.1	0.00408527	0	0	0	0.0361886	0.0166818	0	0.0177192	0	0.0129307	0.020875	0.0113401	0.03205	0.0153893	0.0405076	0.0391946	0.0261125	0.0138791		0.00136176	0.0176235	0.0059064	0.0150486	0.0293156	0.0263954	0.00235863	0.0181126	0.0102302	0.0051081	0.0127805	0.0126601
			AT1G78380.1	0.065705	0	0	0	0.119367	0.150499	0.00417164	0.0640907	0.00696691	0.0753917	0.113568	0.115581	0.133922	0.147498	0.05449	0.106757	0.144554	0.068311		0.0219017	0.0899553	0.0250764	0.101514	0.11197	0.106541	0.0379348	0.0794434	0.0338162	0.0226446	0.0502399	0.0381222
			AT2G47730.1	0.0490823	0	0	0	0.0738518	0.0865887	0	0.0494721	0	0.0559565	0.0706446	0.0673807	0.0837405	0.0872058	0.047512	0.0833254	0.0652257	0.0433015		0.0163608	0.0534802	0.0164907	0.0646606	0.0728194	0.0639509	0.0283377	0.046751	0.0285627	0.00771261	0.0219853	0.0200423
			AT3G54660.1	0.0256188	0.0305071	0.028795	0.0222563	0.0212879	0.0206548	0.0240959	0.0112211	0.0262404	0.0236478	0.0210509	0.0119229	0.0171217	0.0204943	0.0177128	0.0182621	0.0314692	0.0227524		0.028307	0.0213997	0.0205191	0.0188738	0.0184429	0.0241612	0.0024804	0.000806584	0.00812341	0.00615814	0.00180097	0.00671531
			AT5G44070.1	0.00341819	0.00314306	0.00348956	0.00442244	0.00320886	0.0035191	0.00435694	0	0.00423664	0.00325495	0.00293164	0	0.0030408	0	0.00340964	0.00284491	0.00340834	0.00278803		0.00335027	0.0037168	0.00286452	0.00206219	0.00215015	0.00301376	0.000182962	0.000630484	0.00248148	0.00179321	0.00187119	0.000342897
			AT1G02305.1	0	0	0	0	0.00260785	0.00149237	0.00358535	0	0.00346467	0	0.00166752	0	0.00325454	0.00153597	0.00328187	0	0	0		0	0.00136674	0.00235001	0.000555841	0.0026908	0	0	0.00130846	0.00203606	0.000962745	0.0010002	0
			AT1G09750.1	0.0588851	0.0566016	0.0577259	0.0796302	0.0666975	0.072154	0.0660833	0.0641573	0.0577929	0.0723155	0.0719143	0.0633848	0.062464	0.0690636	0.0586769	0.0664033	0.0458347	0.071375		0.0577376	0.0728272	0.0626778	0.0692049	0.0634015	0.0612043	0.00114181	0.00649257	0.00433874	0.00504433	0.00525642	0.0135406
			AT1G16350.1	0.00417343	0.00475772	0.00444858	0.0049731	0.00416917	0.00429276	0.00520253	0.00502716	0	0	0	0	0.00396729	0.00312954	0.00355789	0.00417097	0.00423502	0.00305897		0.00445991	0.00447834	0.0034099	0	0.00355157	0.00382165	0.000292314	0.0004329	0.00295436	0	0.000418907	0.00066128
			AT1G29150.1	0.0181819	0.0204478	0.0179492	0.0207861	0.0191844	0.0158708	0.0191917	0.0180627	0.0200457	0.0162812	0.0144942	0.0146483	0.0163187	0.0132017	0.0168996	0.0154505	0.0223139	0.0158251		0.0188596	0.0186138	0.0191	0.0151412	0.0154733	0.0178632	0.00138029	0.0025068	0.000994659	0.000990213	0.00198862	0.00385896
			AT1G32060.1	0.524548	0.497955	0.533649	0.440881	0.412389	0.419407	0.527203	0.349039	0.521462	0.473767	0.44369	0.330949	0.380263	0.421811	0.331857	0.375868	0.420065	0.41788		0.518717	0.424225	0.465901	0.416135	0.377977	0.404605	0.0185475	0.0148444	0.101247	0.0752906	0.0450203	0.0249103
			AT1G47128.1	0.0897371	0.101636	0.096506	0.070285	0.0689348	0.0692051	0.0881821	0.056389	0.0905548	0.0708715	0.0563994	0.0535518	0.0511178	0.0665955	0.0447284	0.0539064	0.0807488	0.0596044		0.0959598	0.069475	0.0783753	0.0602742	0.0541472	0.0647532	0.00596838	0.000714361	0.0190776	0.00928727	0.0112439	0.0141426
			AT1G51980.1	0.00957009	0.00860557	0.00973139	0.0126612	0.0123982	0.0105803	0.0137744	0.0154287	0.0115837	0.0107438	0.00931791	0.0103092	0.00943651	0.00854543	0.0165037	0.018037	0.02064	0.0092071		0.00930235	0.0118799	0.0135956	0.0101236	0.0114952	0.0159613	0.000608793	0.00113316	0.00192873	0.000730837	0.00436032	0.00599239
			AT1G55480.1	0.0438265	0.0464231	0.0461688	0.0420386	0.0370182	0.0381314	0.0389247	0.0309023	0.0445767	0.0376984	0.0403028	0.0342555	0.0360531	0.0351866	0.0314747	0.0274091	0.0305197	0.0384616		0.0454728	0.0390627	0.0381346	0.0374189	0.0342381	0.0321301	0.0014314	0.00263663	0.00687137	0.0030333	0.00243212	0.00569951
			AT1G56450.1	0.00567033	0	0	0	0.0099539	0.00905809	0	0.00639233	0	0.0086646	0.00870417	0.00823726	0.00897028	0.00987618	0.00960589	0.0111601	0.0106795	0.00967222		0.00189011	0.00633733	0.00213078	0.00853534	0.00948412	0.0105039	0.00327376	0.00550653	0.00369062	0.000258905	0.000465064	0.000759336
			AT1G61520.1	0	0	0	0	0	0.00775543	0	0.00518931	0	0	0	0.00865338	0.00618406	0.00742892	0.00341721	0.00550058	0.0108241	0		0	0.00258514	0.00172977	0.00288446	0.00567673	0.00544155	0	0.0044776	0.00299605	0.00499603	0.00205341	0.00541227
			AT1G75950.1	0	0	0	0	0.00671023	0.00338888	0	0	0	0.00325449	0.00274386	0	0.00274737	0	0	0.00428318	0.00543496	0.00196026		0	0.00336637	0	0.00199945	0.000915791	0.0038928	0	0.00335517	0	0.0017503	0.0015862	0.00176994
			AT2G16600.1	0	0	0	0	0.0462878	0.0261114	0	0	0	0.0351398	0.0399772	0.033518	0.0381882	0.029264	0.0314202	0.0281563	0.02007	0.037848		0	0.0241331	0	0.0362117	0.0329574	0.0286914	0	0.0232073	0	0.00336038	0.00465646	0.00890109
			AT2G17290.1	0	0	0	0.00502716	0.00378439	0.00414711	0.00589346	0	0	0	0	0	0	0	0	0.00493067	0.00411693	0		0	0.00431956	0.00196449	0	0	0.00301587	0	0.000639079	0.00340259	0	0	0.00264332
			AT2G20580.1	0.0261426	0.030246	0.0268034	0.0278565	0.0219898	0.0227723	0.0263059	0.0295573	0.0249734	0.0222778	0.0217494	0.0221981	0.0209584	0.0220446	0.0273339	0.0277667	0.0308665	0.0250102		0.0277307	0.0242062	0.0269455	0.0220751	0.0234456	0.0278811	0.00220323	0.0031854	0.00235795	0.000284831	0.00341088	0.0029298
			AT2G24200.1	0.0738554	0.0748055	0.0774904	0.0894769	0.0693951	0.063312	0.0821799	0.0856002	0.0847722	0.0654052	0.0614272	0.0583218	0.0732346	0.062503	0.0716711	0.0740118	0.0827088	0.0615397		0.0753838	0.0740613	0.0841841	0.0617181	0.0691362	0.0727535	0.00188525	0.0136924	0.00178437	0.00355062	0.00579751	0.0106405
			AT2G30520.1	0.0112218	0.00979721	0.0107342	0.00590789	0.00540113	0.00723256	0.00885207	0.00678544	0.00790749	0.00737853	0.00605198	0.00620772	0.00459687	0.00508854	0	0.00536242	0.00414212	0.00436429		0.0105844	0.00618053	0.00784833	0.00654608	0.00322847	0.00462294	0.000724012	0.000945666	0.00103458	0.000725118	0.00280673	0.000649968
			AT2G40490.1	0.0775703	0.0760392	0.0803678	0.0777647	0.0737086	0.0666119	0.0785759	0.0770564	0.0764328	0.0757794	0.0749474	0.0624082	0.0704122	0.0686483	0.0775374	0.0790604	0.0765892	0.0756384		0.0779924	0.0726951	0.077355	0.071045	0.0721993	0.077096	0.00219498	0.0056451	0.00110231	0.00749122	0.00470628	0.00176642
			AT2G43790.1	0.00397136	0.00357507	0.00362843	0.00498898	0.00435346	0.00428118	0	0.0037201	0.00421525	0.0034189	0.00497641	0	0.00383029	0.00328536	0.00416876	0.0045871	0.0060661	0.00424524		0.00372495	0.0045412	0.00264512	0.00279844	0.00376147	0.00496615	0.000215053	0.000389464	0.00230408	0.00254557	0.000445703	0.0009678
			AT3G01910.1	0.0148083	0.0133713	0.0140709	0.0167925	0.0124672	0.0129036	0.0170419	0.0153892	0.0170172	0.0139262	0.0121983	0.0146829	0.0118388	0.0115031	0.0118574	0.0139287	0.0139963	0.0127643		0.0140835	0.0140544	0.0164827	0.0136025	0.0117331	0.0135631	0.000718554	0.00238125	0.000947152	0.00127355	0.000199409	0.000692561
			AT3G02110.1	0.00472539	0.00452642	0.00460642	0	0.00543267	0.00507148	0.0054506	0	0.00676795	0.00596298	0.00436356	0.00528815	0.00387488	0.00531604	0.00462585	0.00414388	0.00495941	0.00383585		0.00461941	0.00350138	0.00407285	0.0052049	0.00460559	0.00431305	0.000100115	0.00303766	0.00358817	0.000802952	0.000720793	0.000580569
			AT3G03710.1	0.0151551	0.0178601	0.01867	0.0140621	0.0122708	0.0144191	0.0186024	0.01515	0.0188216	0.0153379	0.0141743	0.0107888	0.0139235	0.0119278	0.0141	0.0151294	0.0188549	0.0154512		0.0172284	0.013584	0.0175247	0.0134337	0.0133171	0.0164785	0.00184062	0.00115117	0.00205946	0.00236327	0.00120641	0.00206431
			AT3G09260.1	1.16018	1.42049	1.38767	0.813808	1.00988	0.937911	1.12735	0.865591	1.23416	1.00741	0.737759	0.684053	0.640499	0.812516	0.690511	0.897759	0.984651	0.923678		1.32278	0.920531	1.0757	0.80974	0.714509	0.935363	0.141768	0.0991825	0.189636	0.173279	0.0884838	0.0446092
			AT3G12580.1	0.00483941	0.0102872	0.00509487	0	0.00254923	0.00714041	0.00226187	0	0.00582888	0.00436879	0.00530814	0	0	0.00194849	0	0.00251452	0.0036659	0		0.00674048	0.00322988	0.00269692	0.00322564	0.000649495	0.00206014	0.00307416	0.00361854	0.00293869	0.0028327	0.00112496	0.00187472
			AT3G14210.1	0.00830818	0	0.00661869	0.0487268	0.0501494	0.0327269	0.0254468	0.0297072	0.0144172	0.0369226	0.0567877	0.0169765	0.0520149	0.0317691	0.0551435	0.0984066	0.027504	0.0603904		0.00497562	0.0438677	0.0231904	0.0368956	0.0463092	0.0621003	0.00439104	0.00967439	0.00789081	0.0199056	0.0126889	0.0354822
			AT3G16400.1	0.137609	0.149943	0.151781	0.132546	0.125824	0.132478	0.150385	0.127959	0.171423	0.144952	0.0981629	0.0883933	0.0959196	0.116384	0.105641	0.117734	0.111978	0.113862		0.146444	0.130282	0.149922	0.110503	0.105981	0.114525	0.00770656	0.00386137	0.0217356	0.0302313	0.0102366	0.00293455
			AT3G19170.1	0.089874	0.097388	0.116456	0.0833577	0.0804411	0.0820372	0.0949446	0.085003	0.104896	0.094683	0.0896174	0.0720719	0.0726078	0.0720363	0.0710528	0.0813733	0.193135	0.0874597		0.101239	0.0819454	0.094948	0.0854574	0.071899	0.120656	0.0137034	0.00146046	0.00994661	0.0118657	0.000786551	0.0628426
			AT3G27925.1	0.00909411	0.00842263	0.00806317	0.00724831	0.00647357	0.00715131	0.0102711	0.00795875	0.00885885	0.00651666	0.00631467	0	0.00611924	0.00789617	0.00842058	0.00725504	0	0.00762822		0.00852664	0.00695773	0.00902956	0.00427711	0.00747866	0.00496109	0.00052328	0.000422089	0.00116557	0.00370546	0.00120614	0.00430048
			AT3G56070.1	0	0	0	0	0.00400766	0.00465315	0	0	0	0.00457424	0.00437295	0	0.00378542	0.00387435	0.00464385	0.00595245	0.00522622	0		0	0.00288694	0	0.0029824	0.0041012	0.00372623	0	0.00252091	0	0.00258479	0.00047204	0.00324737
			AT3G58500.1	0.0091042	0.00937534	0.00945676	0.0135521	0.0102579	0.0070231	0.00956069	0.010525	0.00888776	0.00748672	0.0113357	0.00988585	0.00960878	0.00968366	0.0111434	0.00861818	0.0103939	0.00720824		0.0093121	0.0102777	0.0096578	0.00956943	0.0101453	0.00874012	0.000184595	0.00326454	0.00082291	0.00194392	0.000865218	0.00159634
			AT3G59400.1	0	0	0	0	0.00503315	0	0	0	0	0.00627116	0.00454036	0.0043195	0.00522689	0.00429231	0.0059965	0.00624882	0.0049901	0.00396232		0	0.00167772	0	0.00504367	0.0051719	0.00506708	0	0.00290589	0	0.00106876	0.000853426	0.00114519
			AT3G60820.1	0	0	0	0	0.0107165	0.00863207	0	0	0	0.0086484	0.00852918	0.00780806	0.0091594	0.00842778	0.00634896	0.00963767	0.010102	0.00935895		0	0.00644952	0	0.00832855	0.00797871	0.00969954	0	0.00568185	0	0.000454678	0.00145804	0.000375371
			AT4G02580.1	0	0	0	0	0.00316052	0	0	0.0067339	0	0	0.0030405	0	0.00392516	0.00399239	0.0045685	0.00437986	0.00667639	0		0	0.00105351	0.00224463	0.0010135	0.00416202	0.00368542	0	0.00182473	0.00388782	0.00175543	0.000353623	0.00339194
			AT4G09320.1	0	0	0	0	0.0223695	0.0509923	0	0	0	0.0213984	0.0259994	0.113801	0.0614548	0.04423	0.019644	0.0230418	0.0504321	0.0192428		0	0.0244539	0	0.0537328	0.0417763	0.0309056	0	0.02556	0	0.0520711	0.0210131	0.0170168
			AT4G11010.1	0	0	0	0	0.0112782	0.0121082	0	0	0	0.012946	0.0111704	0.0194334	0.0181406	0.0130227	0.0146641	0.0125306	0.0163245	0.017261		0	0.00779544	0	0.0145166	0.0152758	0.0153721	0	0.00676379	0	0.00434963	0.00261324	0.00250492
			AT4G18480.1	0.0912487	0.0930266	0.0934062	0.109353	0.0951586	0.0856931	0.0930616	0.110971	0.0879261	0.0965586	0.107047	0.0789991	0.100584	0.0883374	0.108859	0.0991323	0.0910047	0.105694		0.0925605	0.0967348	0.0973197	0.0942017	0.0992601	0.0986103	0.00115181	0.0119083	0.0120983	0.0141719	0.0103247	0.00735843
			AT4G20260.4	0.0637314	0.0660722	0.0762331	0.0570298	0.0520729	0.0583478	0.0792816	0.0423838	0.0714776	0.0548771	0.0508476	0.04971	0.0408214	0.0539501	0.027978	0.0508221	0.0423376	0.0455111		0.0686789	0.0558169	0.064381	0.0518116	0.0409165	0.0462236	0.00664603	0.00330863	0.0194456	0.0027151	0.0129863	0.00428686
			AT4G23650.1	0.00571056	0.0058469	0.00505232	0.00519507	0.00479776	0.00452528	0.00353427	0.00424346	0.0046888	0.00324886	0.00441835	0	0.0045851	0.00334047	0.00660574	0.00392525	0.00481979	0.007276		0.00553659	0.00483937	0.00415551	0.00255574	0.00484377	0.00534035	0.000424895	0.00033683	0.000582267	0.00228927	0.00164793	0.00173497
			AT4G27440.1	0.0310976	0.0311675	0.0305446	0.0795199	0.0692749	0.0472488	0.0542862	0.106009	0.0374818	0.0555623	0.0655447	0.0388829	0.0753509	0.0533181	0.102092	0.0877413	0.0301538	0.0656283		0.0309366	0.0653479	0.0659257	0.0533299	0.0769202	0.0611745	0.000341245	0.01649	0.0357155	0.0134703	0.0244246	0.0290509
			AT4G29040.1	0.0116805	0.013694	0.0127741	0.0148218	0.0106595	0.010418	0.013549	0.0154672	0.0122747	0.00936016	0.00973315	0.00805154	0.010735	0.0100238	0.0126865	0.0125306	0.0138774	0.010959		0.0127162	0.0119664	0.0137637	0.00904828	0.0111484	0.0124557	0.00100799	0.00247575	0.00160704	0.000883122	0.00137865	0.00146065
			AT4G30610.1	0	0	0	0	0.0037606	0.00369739	0	0	0	0.003359	0.0032152	0.00345423	0.0032471	0.00373667	0	0.00329935	0	0.00265617		0	0.002486	0	0.00334281	0.00232792	0.00198517	0	0.00215317	0	0.000120337	0.00203085	0.00174903
			AT4G34870.1	0	0	0	0	0.0747324	0.0608847	0	0	0	0.0633351	0.0700594	0.0533074	0.0689201	0.0527045	0.0622853	0.0634868	0.0484515	0.058398		0	0.0452057	0	0.062234	0.0613033	0.0567787	0	0.0397568	0	0.0084301	0.00815231	0.0076473
			AT4G37000.1	0.0121993	0.0114818	0.0115102	0.00922689	0.0108008	0.0117095	0.0140229	0.00788517	0.0149671	0.0129012	0.0112185	0.0116929	0.00846173	0.00858104	0.00652022	0.00710771	0.0120643	0.0102806		0.0117304	0.010579	0.0122917	0.0119375	0.00785433	0.00981751	0.000406326	0.00125607	0.00384527	0.000867613	0.00115692	0.00251052
			AT4G38740.1	0	0	0	0	0.0398183	0.028528	0	0	0	0.0299552	0.0441061	0.0241536	0.0321724	0.03002	0.027368	0.0244148	0.0366101	0.0331824		0	0.0227821	0	0.0327383	0.0298535	0.0314024	0	0.0205216	0	0.0102633	0.00240652	0.00628948
			AT5G13780.1	0	0	0	0	0	0	0	0	0	0	0.00313987	0	0	0	0	0.00381527	0.00562233	0.00299934		0	0	0	0.00104662	0	0.00414565	0	0	0	0.00181281	0	0.00134234
			AT5G15450.1	0.0255037	0.0296276	0.0332584	0.0239515	0.0198005	0.0218008	0.0249076	0.0224267	0.0285876	0.0246213	0.024218	0.0182708	0.0229569	0.0195562	0.016561	0.0153204	0.0264862	0.0264326		0.0294632	0.0218509	0.0253073	0.02237	0.0196914	0.0227464	0.00387998	0.00207598	0.00309988	0.00355577	0.00320006	0.00643115
			AT5G25980.2	0.0076292	0.00499495	0.00639058	0.0269693	0.0381857	0.0234044	0.0137992	0.0232433	0.0116772	0.0286038	0.0536537	0.0132183	0.0346925	0.0185887	0.0469847	0.0278573	0.0187299	0.0332146		0.00633824	0.0295198	0.0162399	0.0318253	0.033422	0.0266006	0.0013179	0.00771368	0.00615723	0.0204093	0.0142406	0.00732369
			AT5G26000.1	0.308651	0.307336	0.29717	0.330921	0.357714	0.325273	0.305772	0.285262	0.315002	0.347323	0.384758	0.253083	0.293202	0.322164	0.33698	0.270181	0.359256	0.334543		0.304386	0.337969	0.302012	0.328388	0.317449	0.321327	0.00628311	0.0173308	0.0152227	0.067849	0.0222665	0.0459846
			AT5G42270.1	0.00650988	0.00814814	0.00952584	0.00575631	0.00589528	0.0042889	0.00784468	0.0141825	0.00881658	0.00888353	0.00599146	0.00764154	0.00479773	0	0.00939192	0.0100665	0.0238063	0.0052218		0.00806129	0.0053135	0.0102813	0.00750551	0.00472988	0.0130315	0.00150985	0.000890046	0.00341336	0.00145083	0.00469633	0.0096405
			AT5G58140.2	0.00334599	0.00225366	0.00279771	0	0	0.00247273	0.00290193	0	0.00340185	0.00306085	0.00331017	0	0	0	0.00314099	0	0	0		0.00279912	0.000824245	0.00210126	0.00212367	0.001047	0	0.000546164	0.00142763	0.00183683	0.00184338	0.00181345	0
			AT5G63310.1	0	0	0	0	0.0285449	0.0298014	0	0	0	0.0262352	0.026601	0.0453039	0.0270218	0.0230989	0.0142394	0.0219581	0.0298585	0.0190966		0	0.0194488	0	0.0327134	0.0214534	0.0236378	0	0.0168548	0	0.0109053	0.00654814	0.00557407
			AT5G63860.1	0.0041294	0.00463469	0.00445661	0	0	0.00407333	0.00507854	0	0.00533585	0.00600778	0.00415027	0	0	0	0	0	0.00552421	0.0044335		0.0044069	0.00135778	0.00347147	0.00338602	0	0.00331924	0.000256285	0.00235174	0.00300913	0.00307594	0	0.00292582
			AT5G67385.1	0.00341369	0.00317525	0.00408673	0	0.0027375	0.0037381	0.00310268	0	0.00335409	0	0.00326211	0	0	0	0	0	0	0.00278629		0.00355856	0.00215854	0.00215225	0.00108737	0	0.000928764	0.000472691	0.00193514	0.00186814	0.00188338	0	0.00160867
			AT1G06410.1	0.0076181	0.00865463	0.00864788	0.0076685	0.0070453	0.00766458	0.00935809	0.00832611	0.00847797	0.00789278	0.00632167	0	0.00598708	0.00587445	0.00554397	0.00583683	0.0106787	0.00599328		0.00830687	0.00745946	0.00872072	0.00473815	0.00580183	0.00750295	0.000596499	0.000358677	0.000557174	0.00417788	0.000230307	0.00275143
			AT1G06680.1	0.199042	0.0096811	0.0319323	0	0.543736	0.640701	0.051794	0.141655	0.0609401	0.435562	0.572371	0.414942	0.512125	0.419449	0.428253	0.439885	0.256314	0.406538		0.0802186	0.394812	0.0847965	0.474291	0.453276	0.367579	0.103504	0.345338	0.0494532	0.0855628	0.0511548	0.0977903
			AT1G07370.1	0.00535183	0.00579766	0.00543261	0.00604878	0.00674473	0.00536065	0.00693942	0.00731644	0.0066007	0.00627638	0.00498712	0	0.00732817	0.0058157	0	0.00671917	0.00604511	0.00527674		0.00552737	0.00605139	0.00695219	0.0037545	0.00438129	0.00601367	0.000237542	0.000692047	0.000358042	0.00331478	0.00386894	0.000721731
			AT1G12010.1	0.0169326	0.0147268	0.0110905	0.0119757	0.0136371	0.00794093	0.0122407	0.00802745	0.01509	0.00922042	0.00892472	0.00791651	0.00900205	0.00733173	0.00884168	0.0103609	0.0181484	0.0070121		0.01425	0.0111846	0.011786	0.00868722	0.00839182	0.0118405	0.00295012	0.00292933	0.00355315	0.000683633	0.000921561	0.00571367
			AT1G17880.1	0	0	0	0	0.00741919	0.00846733	0	0	0	0.00469307	0.00465024	0.00392139	0.00882535	0.00473332	0.00586536	0.00601925	0.00940006	0.00538761		0	0.00529551	0	0.00442157	0.00647468	0.00693564	0	0.00461589	0	0.000433698	0.00211296	0.00215749
			AT1G20340.1	0	0	0	0	0.0113189	0.0185868	0	0	0	0.0107423	0.0148512	0	0.0186649	0.0182744	0.0177878	0	0	0.0154919		0	0.00996857	0	0.00853117	0.0182424	0.00516398	0	0.00936669	0	0.00766853	0.000439386	0.00894428
[truncated: 1,726 more rows]
