# Supplementary material for: Mitochondrial Small Heat Shock Proteins Are Essential for Normal Growth of Arabidopsis thaliana
Source: Front Plant Sci. 2021 Feb 10;12:600426. doi: 10.3389/fpls.2021.600426 (PMC7902927; doi:10.3389/fpls.2021.600426)
Supplement: Supplementary file 1 [file Data_Sheet_1.zip › Supplementary Table 17-21.XLSX]

## Sheet: Table S17
	Supplementary Table S17. Functional enrichment of statistically changed proteins in the amiR23.5 plants in normal conditions. The list of 160 proteins that significantly changed in the amiR23.5 line in comparison to the EV samples (Table S6) was imported into the STRING website (Szklarczyk et al., 2019) and analyzed for GO enrichments. The table listed the GO terms found at the biological process…
	GO ID	Category	Term description	Observed protein nº	Background protein Nº	FDR	Matching AGI
	GO:0044281	BP	small molecule metabolic process	48	1503	2.36e-19	AT1G01090.1,AT1G09340.1,AT1G12000.1,AT1G17890.1,AT1G23310.1,AT1G29900.1,AT1G32060.1,AT1G43670.1,AT1G50200.1,AT1G74260.1,AT1G80380.2,AT2G05710.1,AT2G05990.2,AT2G30970.1,AT2G31170.1,AT2G31810.1,AT2G38040.1,AT2G38230.1,AT2G42790.1,AT3G01120.1,AT3G06850.1,AT3G09260.1,AT3G14210.1,AT3G16400.1,AT3G16950.2,AT3G19480.1,AT3G26650.1,AT3G45140.1,AT3G47340.1,AT3G53580.1,AT4G11820.2,AT4G15530.5,AT4G17300.1,AT4…
	GO:0043436	BP	oxoacid metabolic process	39	973	1.21e-18	AT1G01090.1,AT1G12000.1,AT1G23310.1,AT1G29900.1,AT1G50200.1,AT1G74260.1,AT2G05710.1,AT2G05990.2,AT2G30970.1,AT2G31170.1,AT2G31810.1,AT2G38040.1,AT2G42790.1,AT3G01120.1,AT3G06850.1,AT3G09260.1,AT3G14210.1,AT3G16400.1,AT3G16950.2,AT3G19480.1,AT3G45140.1,AT3G47340.1,AT3G53580.1,AT4G15530.5,AT4G17300.1,AT4G26530.2,AT4G26900.1,AT4G34200.1,AT5G04140.2,AT5G11670.1,AT5G17330.1,AT5G22800.1,AT5G25980.2,AT5…
	GO:1901566	BP	organonitrogen compound biosynthetic process	42	1229	4.13e-18	AT1G01090.1,AT1G09340.1,AT1G12000.1,AT1G17220.1,AT1G18540.1,AT1G23310.1,AT1G29900.1,AT1G32060.1,AT1G48600.2,AT1G50200.1,AT1G62750.1,AT1G74260.1,AT1G80380.2,AT2G31170.1,AT2G31610.1,AT2G31810.1,AT2G38040.1,AT2G38230.1,AT2G43790.1,AT3G01120.1,AT3G03710.1,AT3G16400.1,AT3G16950.2,AT3G19480.1,AT3G47340.1,AT3G53580.1,AT3G57290.1,AT4G17300.1,AT4G20260.4,AT4G20360.1,AT4G26530.2,AT4G26900.1,AT4G27440.1,AT4…
	GO:0019752	BP	carboxylic acid metabolic process	34	863	4.44e-16	AT1G01090.1,AT1G12000.1,AT1G23310.1,AT1G29900.1,AT1G50200.1,AT1G74260.1,AT2G05710.1,AT2G05990.2,AT2G30970.1,AT2G31170.1,AT2G31810.1,AT2G38040.1,AT2G42790.1,AT3G01120.1,AT3G06850.1,AT3G16950.2,AT3G19480.1,AT3G45140.1,AT3G47340.1,AT3G53580.1,AT4G15530.5,AT4G17300.1,AT4G26530.2,AT4G26900.1,AT4G34200.1,AT5G04140.2,AT5G11670.1,AT5G17330.1,AT5G22800.1,AT5G26780.3,AT5G28840.2,AT5G35360.3,AT5G35630.1,AT5…
	GO:0008152	BP	metabolic process	107	9671	1.07e-13	AT1G01090.1,AT1G09340.1,AT1G09750.1,AT1G12000.1,AT1G17220.1,AT1G17890.1,AT1G18540.1,AT1G22430.1,AT1G23310.1,AT1G23740.1,AT1G29660.1,AT1G29900.1,AT1G32060.1,AT1G43670.1,AT1G47128.1,AT1G48600.2,AT1G50200.1,AT1G51710.1,AT1G51980.1,AT1G55480.1,AT1G62750.1,AT1G68010.2,AT1G69830.1,AT1G74260.1,AT1G75280.1,AT1G80380.2,AT2G05710.1,AT2G05990.2,AT2G14170.1,AT2G16430.2,AT2G17290.1,AT2G24270.4,AT2G30520.1,AT2…
	GO:1901564	BP	organonitrogen compound metabolic process	65	4116	8.93e-13	AT1G01090.1,AT1G09340.1,AT1G09750.1,AT1G12000.1,AT1G17220.1,AT1G18540.1,AT1G23310.1,AT1G29900.1,AT1G32060.1,AT1G47128.1,AT1G48600.2,AT1G50200.1,AT1G51710.1,AT1G51980.1,AT1G55480.1,AT1G62750.1,AT1G74260.1,AT1G80380.2,AT2G17290.1,AT2G30520.1,AT2G30970.1,AT2G31170.1,AT2G31610.1,AT2G31810.1,AT2G38040.1,AT2G38230.1,AT2G43790.1,AT2G47940.1,AT3G01120.1,AT3G03710.1,AT3G09260.1,AT3G14067.1,AT3G14210.1,AT3…
	GO:0044283	BP	small molecule biosynthetic process	26	647	2.89e-12	AT1G01090.1,AT1G12000.1,AT1G23310.1,AT1G29900.1,AT1G32060.1,AT1G43670.1,AT1G80380.2,AT2G05990.2,AT2G31810.1,AT2G38040.1,AT2G38230.1,AT3G01120.1,AT3G06850.1,AT3G19480.1,AT3G45140.1,AT3G47340.1,AT3G53580.1,AT4G26530.2,AT4G26900.1,AT4G34200.1,AT5G04140.2,AT5G26780.3,AT5G28840.2,AT5G35360.3,AT5G35630.1,AT5G52920.1
	GO:0009987	BP	cellular process	108	10581	2.04e-11	AT1G01090.1,AT1G01790.1,AT1G04820.1,AT1G09340.1,AT1G12000.1,AT1G17220.1,AT1G17890.1,AT1G18540.1,AT1G20010.1,AT1G22530.1,AT1G23310.1,AT1G29900.1,AT1G32060.1,AT1G43670.1,AT1G47128.1,AT1G48600.2,AT1G48630.1,AT1G50200.1,AT1G51710.1,AT1G51980.1,AT1G55480.1,AT1G55490.2,AT1G62750.1,AT1G68010.2,AT1G69830.1,AT1G72150.1,AT1G72160.1,AT1G74260.1,AT1G80380.2,AT2G04030.1,AT2G05710.1,AT2G05990.2,AT2G16430.2,AT2…
	GO:0051186	BP	cofactor metabolic process	23	531	2.04e-11	AT1G01090.1,AT1G12000.1,AT2G30970.1,AT2G38040.1,AT2G38230.1,AT2G38380.1,AT2G41680.1,AT3G03710.1,AT3G14420.1,AT3G16950.2,AT3G49120.1,AT3G54660.1,AT4G04770.1,AT4G11820.2,AT4G26530.2,AT4G27440.1,AT4G35090.1,AT5G11670.1,AT5G13630.1,AT5G26780.3,AT5G28840.2,AT5G35360.3,AT5G52920.1
	GO:0050896	BP	response to stimulus	70	5064	2.23e-11	AT1G09340.1,AT1G09750.1,AT1G12000.1,AT1G15690.1,AT1G18540.1,AT1G23310.1,AT1G23740.1,AT1G29660.1,AT1G29900.1,AT1G32060.1,AT1G43670.1,AT1G47128.1,AT1G48630.1,AT1G50200.1,AT1G51980.1,AT1G55480.1,AT1G55490.2,AT1G68010.2,AT1G75280.1,AT1G76180.1,AT2G04030.1,AT2G05710.1,AT2G14170.1,AT2G16430.2,AT2G17290.1,AT2G23350.1,AT2G30520.1,AT2G30970.1,AT2G31610.1,AT2G38380.1,AT2G41680.1,AT2G43790.1,AT3G03710.1,AT3…
	GO:0010035	BP	response to inorganic substance	27	795	2.76e-11	AT1G09340.1,AT1G12000.1,AT1G15690.1,AT1G50200.1,AT1G68010.2,AT1G75280.1,AT1G76180.1,AT2G04030.1,AT2G05710.1,AT2G23350.1,AT2G30970.1,AT2G38380.1,AT2G41680.1,AT2G43790.1,AT3G09840.1,AT3G54660.1,AT4G14030.1,AT4G20260.4,AT4G24190.1,AT4G24280.1,AT4G34050.1,AT4G35090.1,AT5G07350.2,AT5G11670.1,AT5G17330.1,AT5G35630.1,AT5G52920.1
	GO:0046394	BP	carboxylic acid biosynthetic process	22	506	4.83e-11	AT1G01090.1,AT1G12000.1,AT1G23310.1,AT1G29900.1,AT2G05990.2,AT2G31810.1,AT2G38040.1,AT3G01120.1,AT3G06850.1,AT3G19480.1,AT3G45140.1,AT3G47340.1,AT3G53580.1,AT4G26530.2,AT4G26900.1,AT4G34200.1,AT5G04140.2,AT5G26780.3,AT5G28840.2,AT5G35360.3,AT5G35630.1,AT5G52920.1
	GO:0006520	BP	cellular amino acid metabolic process	19	354	5.42e-11	AT1G23310.1,AT1G29900.1,AT1G50200.1,AT1G74260.1,AT2G30970.1,AT2G31170.1,AT2G31810.1,AT3G01120.1,AT3G19480.1,AT3G47340.1,AT3G53580.1,AT4G17300.1,AT4G26900.1,AT4G34200.1,AT5G04140.2,AT5G17330.1,AT5G22800.1,AT5G26780.3,AT5G35630.1
	GO:0042221	BP	response to chemical	47	2654	2.12e-10	AT1G09340.1,AT1G12000.1,AT1G15690.1,AT1G18540.1,AT1G32060.1,AT1G43670.1,AT1G48630.1,AT1G50200.1,AT1G51980.1,AT1G68010.2,AT1G75280.1,AT1G76180.1,AT2G04030.1,AT2G05710.1,AT2G17290.1,AT2G23350.1,AT2G30970.1,AT2G38380.1,AT2G41680.1,AT2G43790.1,AT3G06850.1,AT3G09260.1,AT3G09840.1,AT3G14420.1,AT3G16950.2,AT3G26650.1,AT3G27925.1,AT3G45140.1,AT3G47340.1,AT3G49120.1,AT3G54660.1,AT4G14030.1,AT4G20260.4,AT4…
	GO:0009628	BP	response to abiotic stimulus	36	1699	1.08e-09	AT1G09340.1,AT1G15690.1,AT1G23310.1,AT1G23740.1,AT1G32060.1,AT1G51980.1,AT1G55480.1,AT1G55490.2,AT1G68010.2,AT1G76180.1,AT2G04030.1,AT2G05710.1,AT2G30520.1,AT2G31610.1,AT2G38380.1,AT2G43790.1,AT3G06850.1,AT3G09260.1,AT3G14210.1,AT3G26650.1,AT3G47340.1,AT3G49120.1,AT3G53460.4,AT3G57290.1,AT4G20260.4,AT4G24190.1,AT4G24280.1,AT4G24770.1,AT4G35090.1,AT5G04140.2,AT5G07350.2,AT5G15450.1,AT5G25980.2,AT5…
	GO:0006950	BP	response to stress	48	2932	1.61e-09	AT1G09340.1,AT1G09750.1,AT1G15690.1,AT1G23310.1,AT1G23740.1,AT1G29660.1,AT1G29900.1,AT1G32060.1,AT1G47128.1,AT1G51980.1,AT1G55480.1,AT1G55490.2,AT1G68010.2,AT1G75280.1,AT1G76180.1,AT2G04030.1,AT2G05710.1,AT2G14170.1,AT2G16430.2,AT2G31610.1,AT2G38380.1,AT2G41680.1,AT2G43790.1,AT3G03710.1,AT3G06850.1,AT3G09260.1,AT3G14210.1,AT3G14420.1,AT3G26650.1,AT3G45140.1,AT3G47340.1,AT3G49120.1,AT3G53460.4,AT3…
	GO:0044237	BP	cellular metabolic process	90	8432	1.61e-09	AT1G01090.1,AT1G09340.1,AT1G12000.1,AT1G17220.1,AT1G17890.1,AT1G18540.1,AT1G23310.1,AT1G29900.1,AT1G32060.1,AT1G43670.1,AT1G47128.1,AT1G48600.2,AT1G50200.1,AT1G51710.1,AT1G51980.1,AT1G55480.1,AT1G62750.1,AT1G68010.2,AT1G69830.1,AT1G74260.1,AT1G80380.2,AT2G05710.1,AT2G05990.2,AT2G16430.2,AT2G17290.1,AT2G30520.1,AT2G30970.1,AT2G31170.1,AT2G31610.1,AT2G31750.1,AT2G31810.1,AT2G38040.1,AT2G38230.1,AT2…
	GO:0046686	BP	response to cadmium ion	16	286	1.63e-09	AT1G12000.1,AT1G50200.1,AT1G75280.1,AT2G05710.1,AT2G23350.1,AT2G30970.1,AT3G09840.1,AT4G14030.1,AT4G24190.1,AT4G24280.1,AT4G34050.1,AT5G07350.2,AT5G11670.1,AT5G17330.1,AT5G35630.1,AT5G52920.1
	GO:0010038	BP	response to metal ion	18	414	4.43e-09	AT1G12000.1,AT1G50200.1,AT1G75280.1,AT2G05710.1,AT2G23350.1,AT2G30970.1,AT2G38380.1,AT3G09840.1,AT4G14030.1,AT4G20260.4,AT4G24190.1,AT4G24280.1,AT4G34050.1,AT5G07350.2,AT5G11670.1,AT5G17330.1,AT5G35630.1,AT5G52920.1
	GO:0071704	BP	organic substance metabolic process	90	8632	5.27e-09	AT1G01090.1,AT1G09340.1,AT1G09750.1,AT1G12000.1,AT1G17220.1,AT1G17890.1,AT1G18540.1,AT1G23310.1,AT1G29660.1,AT1G29900.1,AT1G32060.1,AT1G43670.1,AT1G47128.1,AT1G48600.2,AT1G50200.1,AT1G51710.1,AT1G51980.1,AT1G55480.1,AT1G62750.1,AT1G69830.1,AT1G74260.1,AT1G80380.2,AT2G05710.1,AT2G05990.2,AT2G17290.1,AT2G30520.1,AT2G30970.1,AT2G31170.1,AT2G31610.1,AT2G31810.1,AT2G32810.1,AT2G38040.1,AT2G38230.1,AT2…
	GO:1901605	BP	alpha-amino acid metabolic process	15	268	6.01e-09	AT1G23310.1,AT1G29900.1,AT1G74260.1,AT2G30970.1,AT2G31810.1,AT3G01120.1,AT3G19480.1,AT3G47340.1,AT3G53580.1,AT4G26900.1,AT4G34200.1,AT5G04140.2,AT5G17330.1,AT5G26780.3,AT5G35630.1
	GO:0043603	BP	cellular amide metabolic process	21	625	9.25e-09	AT1G01090.1,AT1G09340.1,AT1G17220.1,AT1G18540.1,AT1G29900.1,AT1G50200.1,AT1G62750.1,AT2G31170.1,AT2G31610.1,AT2G38040.1,AT3G16950.2,AT3G47340.1,AT3G54660.1,AT3G57290.1,AT4G11820.2,AT4G17300.1,AT4G20360.1,AT5G22800.1,AT5G26780.3,AT5G35360.3,AT5G57870.1
	GO:1901607	BP	alpha-amino acid biosynthetic process	12	175	4.89e-08	AT1G23310.1,AT1G29900.1,AT2G31810.1,AT3G01120.1,AT3G19480.1,AT3G47340.1,AT3G53580.1,AT4G26900.1,AT4G34200.1,AT5G04140.2,AT5G26780.3,AT5G35630.1
	GO:0043604	BP	amide biosynthetic process	18	501	6.72e-08	AT1G01090.1,AT1G09340.1,AT1G17220.1,AT1G18540.1,AT1G29900.1,AT1G50200.1,AT1G62750.1,AT2G31170.1,AT2G31610.1,AT2G38040.1,AT3G16950.2,AT3G47340.1,AT3G57290.1,AT4G17300.1,AT4G20360.1,AT5G22800.1,AT5G35360.3,AT5G57870.1
	GO:0009266	BP	response to temperature stimulus	18	505	7.3e-08	AT1G09340.1,AT1G23740.1,AT1G32060.1,AT1G55490.2,AT1G76180.1,AT2G04030.1,AT2G43790.1,AT3G09260.1,AT3G14210.1,AT3G26650.1,AT3G53460.4,AT4G20260.4,AT4G24190.1,AT4G24280.1,AT4G24770.1,AT4G35090.1,AT5G07350.2,AT5G15450.1
	GO:0006790	BP	sulfur compound metabolic process	15	335	9.23e-08	AT1G01090.1,AT2G38040.1,AT2G43790.1,AT3G01120.1,AT3G09260.1,AT3G14210.1,AT3G16400.1,AT3G16950.2,AT3G54660.1,AT4G04770.1,AT4G11820.2,AT4G14030.1,AT5G25980.2,AT5G26000.1,AT5G35360.3
	GO:0008652	BP	cellular amino acid biosynthetic process	12	191	1.07e-07	AT1G23310.1,AT1G29900.1,AT2G31810.1,AT3G01120.1,AT3G19480.1,AT3G47340.1,AT3G53580.1,AT4G26900.1,AT4G34200.1,AT5G04140.2,AT5G26780.3,AT5G35630.1
	GO:0009409	BP	response to cold	15	347	1.36e-07	AT1G09340.1,AT1G23740.1,AT1G32060.1,AT1G55490.2,AT1G76180.1,AT2G43790.1,AT3G09260.1,AT3G14210.1,AT3G26650.1,AT3G53460.4,AT4G20260.4,AT4G24190.1,AT4G24280.1,AT4G24770.1,AT4G35090.1
	GO:0009058	BP	biosynthetic process	55	4258	1.45e-07	AT1G01090.1,AT1G09340.1,AT1G12000.1,AT1G17220.1,AT1G17890.1,AT1G18540.1,AT1G23310.1,AT1G29900.1,AT1G32060.1,AT1G43670.1,AT1G48600.2,AT1G50200.1,AT1G62750.1,AT1G74260.1,AT1G80380.2,AT2G05990.2,AT2G30970.1,AT2G31170.1,AT2G31610.1,AT2G31810.1,AT2G38040.1,AT2G38230.1,AT2G43790.1,AT3G01120.1,AT3G03710.1,AT3G06850.1,AT3G14420.1,AT3G16400.1,AT3G16950.2,AT3G19480.1,AT3G26650.1,AT3G45140.1,AT3G47340.1,AT3…
	GO:0019693	BP	ribose phosphate metabolic process	13	246	1.51e-07	AT1G01090.1,AT1G12000.1,AT1G29900.1,AT1G32060.1,AT1G74260.1,AT1G80380.2,AT2G38040.1,AT3G16950.2,AT4G11820.2,AT4G26530.2,AT5G11670.1,AT5G35360.3,AT5G52920.1
	GO:0009260	BP	ribonucleotide biosynthetic process	11	159	1.72e-07	AT1G01090.1,AT1G12000.1,AT1G29900.1,AT1G32060.1,AT1G74260.1,AT1G80380.2,AT2G38040.1,AT3G16950.2,AT4G26530.2,AT5G35360.3,AT5G52920.1
	GO:0051188	BP	cofactor biosynthetic process	13	253	1.9e-07	AT1G01090.1,AT1G12000.1,AT2G38040.1,AT2G38230.1,AT3G03710.1,AT3G14420.1,AT3G16950.2,AT4G26530.2,AT4G27440.1,AT5G13630.1,AT5G28840.2,AT5G35360.3,AT5G52920.1
	GO:0055114	BP	oxidation-reduction process	28	1348	2.03e-07	AT1G01090.1,AT1G17890.1,AT1G22430.1,AT1G23740.1,AT1G51980.1,AT1G68010.2,AT1G75280.1,AT2G05710.1,AT2G05990.2,AT2G14170.1,AT2G24270.4,AT2G38380.1,AT2G41680.1,AT2G42790.1,AT3G14415.2,AT3G14420.1,AT3G16950.2,AT3G19480.1,AT3G26650.1,AT3G45140.1,AT3G49120.1,AT3G54660.1,AT4G27440.1,AT4G34200.1,AT4G35090.1,AT4G37980.1,AT5G04140.2,AT5G11670.1
	GO:1901135	BP	carbohydrate derivative metabolic process	20	701	2.49e-07	AT1G01090.1,AT1G12000.1,AT1G17890.1,AT1G29900.1,AT1G32060.1,AT1G43670.1,AT1G74260.1,AT1G80380.2,AT2G38040.1,AT3G09260.1,AT3G14210.1,AT3G16400.1,AT3G16950.2,AT4G11820.2,AT4G26530.2,AT5G11670.1,AT5G25980.2,AT5G26000.1,AT5G35360.3,AT5G52920.1
	GO:0044238	BP	primary metabolic process	82	8114	2.74e-07	AT1G01090.1,AT1G09340.1,AT1G09750.1,AT1G12000.1,AT1G17220.1,AT1G17890.1,AT1G18540.1,AT1G23310.1,AT1G29660.1,AT1G29900.1,AT1G32060.1,AT1G43670.1,AT1G47128.1,AT1G48600.2,AT1G50200.1,AT1G51710.1,AT1G51980.1,AT1G55480.1,AT1G62750.1,AT1G69830.1,AT1G74260.1,AT1G80380.2,AT2G05710.1,AT2G05990.2,AT2G17290.1,AT2G30520.1,AT2G30970.1,AT2G31170.1,AT2G31610.1,AT2G31810.1,AT2G32810.1,AT2G38040.1,AT2G42790.1,AT2…
	GO:0009064	BP	glutamine family amino acid metabolic process	8	64	2.76e-07	AT1G29900.1,AT1G74260.1,AT2G30970.1,AT3G47340.1,AT4G26900.1,AT5G04140.2,AT5G17330.1,AT5G35630.1
	GO:0044249	BP	cellular biosynthetic process	52	4013	3.32e-07	AT1G01090.1,AT1G09340.1,AT1G12000.1,AT1G17220.1,AT1G17890.1,AT1G18540.1,AT1G23310.1,AT1G29900.1,AT1G32060.1,AT1G43670.1,AT1G48600.2,AT1G50200.1,AT1G62750.1,AT1G74260.1,AT1G80380.2,AT2G05990.2,AT2G31170.1,AT2G31610.1,AT2G31810.1,AT2G38040.1,AT2G38230.1,AT2G43790.1,AT3G01120.1,AT3G03710.1,AT3G06850.1,AT3G14420.1,AT3G16400.1,AT3G16950.2,AT3G19480.1,AT3G45140.1,AT3G47340.1,AT3G53580.1,AT3G57290.1,AT4…
	GO:0009259	BP	ribonucleotide metabolic process	12	227	4.74e-07	AT1G01090.1,AT1G12000.1,AT1G29900.1,AT1G32060.1,AT1G74260.1,AT1G80380.2,AT2G38040.1,AT3G16950.2,AT4G11820.2,AT4G26530.2,AT5G35360.3,AT5G52920.1
	GO:1901576	BP	organic substance biosynthetic process	52	4083	5.66e-07	AT1G01090.1,AT1G09340.1,AT1G12000.1,AT1G17220.1,AT1G17890.1,AT1G18540.1,AT1G23310.1,AT1G29900.1,AT1G32060.1,AT1G43670.1,AT1G48600.2,AT1G50200.1,AT1G62750.1,AT1G74260.1,AT1G80380.2,AT2G05990.2,AT2G31170.1,AT2G31610.1,AT2G31810.1,AT2G38040.1,AT2G38230.1,AT2G43790.1,AT3G01120.1,AT3G03710.1,AT3G06850.1,AT3G16400.1,AT3G16950.2,AT3G19480.1,AT3G26650.1,AT3G45140.1,AT3G47340.1,AT3G53580.1,AT3G57290.1,AT4…
	GO:0032787	BP	monocarboxylic acid metabolic process	15	413	8.82e-07	AT1G01090.1,AT1G12000.1,AT2G05710.1,AT2G05990.2,AT2G38040.1,AT2G42790.1,AT3G06850.1,AT3G16950.2,AT3G45140.1,AT3G47340.1,AT4G15530.5,AT4G26530.2,AT5G11670.1,AT5G35360.3,AT5G52920.1
	GO:0005975	BP	carbohydrate metabolic process	21	856	1.09e-06	AT1G01090.1,AT1G09340.1,AT1G12000.1,AT1G32060.1,AT1G43670.1,AT1G69830.1,AT2G05710.1,AT2G32810.1,AT3G09260.1,AT3G26650.1,AT4G26530.2,AT4G30270.1,AT5G08380.1,AT5G20250.4,AT5G25980.2,AT5G26000.1,AT5G28840.2,AT5G49360.1,AT5G52920.1,AT5G57655.2,AT5G64570.1
	GO:0009056	BP	catabolic process	29	1587	1.32e-06	AT1G01090.1,AT1G09340.1,AT1G09750.1,AT1G12000.1,AT1G23310.1,AT1G29660.1,AT1G43670.1,AT1G47128.1,AT1G51710.1,AT1G69830.1,AT2G38380.1,AT2G41680.1,AT2G42790.1,AT2G47940.1,AT3G03710.1,AT3G09260.1,AT3G14210.1,AT3G16400.1,AT3G27925.1,AT3G47340.1,AT3G49120.1,AT4G26530.2,AT4G35090.1,AT5G07350.2,AT5G25980.2,AT5G26000.1,AT5G42270.1,AT5G52920.1,AT5G64570.1
	GO:0090407	BP	organophosphate biosynthetic process	14	367	1.35e-06	AT1G01090.1,AT1G12000.1,AT1G29900.1,AT1G32060.1,AT1G48600.2,AT1G74260.1,AT1G80380.2,AT2G38040.1,AT2G38230.1,AT3G16950.2,AT4G11820.2,AT4G26530.2,AT5G35360.3,AT5G52920.1
	GO:0009735	BP	response to cytokinin	11	212	1.99e-06	AT1G12000.1,AT1G18540.1,AT1G32060.1,AT1G51980.1,AT3G09260.1,AT3G14420.1,AT3G27925.1,AT3G49120.1,AT4G20260.4,AT5G35630.1,AT5G42270.1
	GO:0009605	BP	response to external stimulus	27	1431	2.05e-06	AT1G09340.1,AT1G09750.1,AT1G29660.1,AT1G29900.1,AT1G32060.1,AT1G47128.1,AT1G55490.2,AT1G68010.2,AT2G05710.1,AT2G16430.2,AT2G30520.1,AT2G43790.1,AT3G03710.1,AT3G06850.1,AT3G09260.1,AT3G14210.1,AT3G14420.1,AT3G16400.1,AT3G45140.1,AT3G47340.1,AT3G49120.1,AT4G20260.4,AT4G35090.1,AT4G37980.1,AT5G25980.2,AT5G26000.1,AT5G64570.1
	GO:0009117	BP	nucleotide metabolic process	13	323	2.13e-06	AT1G01090.1,AT1G12000.1,AT1G29900.1,AT1G32060.1,AT1G74260.1,AT1G80380.2,AT2G38040.1,AT3G16950.2,AT4G11820.2,AT4G26530.2,AT5G11670.1,AT5G35360.3,AT5G52920.1
	GO:0015979	BP	photosynthesis	11	215	2.14e-06	AT1G12000.1,AT1G32060.1,AT1G43670.1,AT1G55480.1,AT2G47940.1,AT3G26650.1,AT3G27925.1,AT4G15530.5,AT4G27440.1,AT5G13630.1,AT5G42270.1
	GO:0006732	BP	coenzyme metabolic process	12	271	2.38e-06	AT1G01090.1,AT1G12000.1,AT2G38040.1,AT2G38230.1,AT3G16950.2,AT4G11820.2,AT4G26530.2,AT5G11670.1,AT5G26780.3,AT5G28840.2,AT5G35360.3,AT5G52920.1
	GO:0019637	BP	organophosphate metabolic process	16	547	4.17e-06	AT1G01090.1,AT1G12000.1,AT1G29900.1,AT1G32060.1,AT1G43670.1,AT1G48600.2,AT1G74260.1,AT1G80380.2,AT2G38040.1,AT2G38230.1,AT3G16950.2,AT4G11820.2,AT4G26530.2,AT5G11670.1,AT5G35360.3,AT5G52920.1
	GO:0055086	BP	nucleobase-containing small molecule metabolic process	14	414	4.59e-06	AT1G01090.1,AT1G12000.1,AT1G17890.1,AT1G29900.1,AT1G32060.1,AT1G74260.1,AT1G80380.2,AT2G38040.1,AT3G16950.2,AT4G11820.2,AT4G26530.2,AT5G11670.1,AT5G35360.3,AT5G52920.1
	GO:0009651	BP	response to salt stress	15	492	5.93e-06	AT1G15690.1,AT1G51980.1,AT2G04030.1,AT2G05710.1,AT2G31610.1,AT2G38380.1,AT2G43790.1,AT3G09260.1,AT3G57290.1,AT4G20260.4,AT4G24190.1,AT5G07350.2,AT5G25980.2,AT5G26000.1,AT5G35630.1
	GO:0006090	BP	pyruvate metabolic process	7	74	9.3e-06	AT1G01090.1,AT1G12000.1,AT3G16950.2,AT4G15530.5,AT4G26530.2,AT5G11670.1,AT5G52920.1
	GO:1901575	BP	organic substance catabolic process	25	1377	1.08e-05	AT1G01090.1,AT1G09340.1,AT1G09750.1,AT1G12000.1,AT1G23310.1,AT1G29660.1,AT1G43670.1,AT1G47128.1,AT1G51710.1,AT1G69830.1,AT2G42790.1,AT2G47940.1,AT3G03710.1,AT3G09260.1,AT3G14210.1,AT3G16400.1,AT3G27925.1,AT3G47340.1,AT4G26530.2,AT5G07350.2,AT5G25980.2,AT5G26000.1,AT5G42270.1,AT5G52920.1,AT5G64570.1
	GO:0016145	BP	S-glycoside catabolic process	5	24	1.25e-05	AT3G09260.1,AT3G14210.1,AT3G16400.1,AT5G25980.2,AT5G26000.1
	GO:0019762	BP	glucosinolate catabolic process	5	24	1.25e-05	AT3G09260.1,AT3G14210.1,AT3G16400.1,AT5G25980.2,AT5G26000.1
	GO:0009854	BP	oxidative photosynthetic carbon pathway	4	9	1.36e-05	AT1G68010.2,AT1G80380.2,AT3G14415.2,AT3G14420.1
	GO:0009853	BP	photorespiration	6	49	1.42e-05	AT1G23310.1,AT1G68010.2,AT1G80380.2,AT3G14415.2,AT3G14420.1,AT5G04140.2
	GO:0009991	BP	response to extracellular stimulus	10	215	1.48e-05	AT1G09340.1,AT1G29900.1,AT1G68010.2,AT2G05710.1,AT2G16430.2,AT3G03710.1,AT3G06850.1,AT3G47340.1,AT4G20260.4,AT4G35090.1
	GO:0006541	BP	glutamine metabolic process	5	26	1.61e-05	AT1G74260.1,AT3G47340.1,AT4G26900.1,AT5G04140.2,AT5G35630.1
	GO:0006807	BP	nitrogen compound metabolic process	70	7152	1.9e-05	AT1G01090.1,AT1G09340.1,AT1G09750.1,AT1G12000.1,AT1G17220.1,AT1G17890.1,AT1G18540.1,AT1G23310.1,AT1G29900.1,AT1G32060.1,AT1G47128.1,AT1G48600.2,AT1G50200.1,AT1G51710.1,AT1G51980.1,AT1G55480.1,AT1G62750.1,AT1G74260.1,AT1G80380.2,AT2G17290.1,AT2G30520.1,AT2G30970.1,AT2G31170.1,AT2G31610.1,AT2G31810.1,AT2G38040.1,AT2G38230.1,AT2G43790.1,AT2G47940.1,AT3G01120.1,AT3G03710.1,AT3G09260.1,AT3G14067.1,AT3…
	GO:0017144	BP	drug metabolic process	16	626	1.91e-05	AT1G01090.1,AT1G12000.1,AT1G23310.1,AT2G05710.1,AT2G38230.1,AT2G38380.1,AT2G41680.1,AT2G42790.1,AT3G14420.1,AT3G47340.1,AT3G49120.1,AT4G26530.2,AT4G35090.1,AT5G04140.2,AT5G26780.3,AT5G52920.1
	GO:0043094	BP	cellular metabolic compound salvage	7	86	2.01e-05	AT1G23310.1,AT1G32060.1,AT1G68010.2,AT1G80380.2,AT3G14415.2,AT3G14420.1,AT5G04140.2
	GO:0009156	BP	ribonucleoside monophosphate biosynthetic process	8	128	2.21e-05	AT1G01090.1,AT1G12000.1,AT1G29900.1,AT1G32060.1,AT1G74260.1,AT1G80380.2,AT4G26530.2,AT5G52920.1
	GO:0031668	BP	cellular response to extracellular stimulus	9	183	3.05e-05	AT1G09340.1,AT1G29900.1,AT1G68010.2,AT2G16430.2,AT3G03710.1,AT3G06850.1,AT3G47340.1,AT4G20260.4,AT4G35090.1
	GO:0009152	BP	purine ribonucleotide biosynthetic process	8	143	4.53e-05	AT1G01090.1,AT1G12000.1,AT1G74260.1,AT2G38040.1,AT3G16950.2,AT4G26530.2,AT5G35360.3,AT5G52920.1
	GO:0034404	BP	nucleobase-containing small molecule biosynthetic process	7	100	4.63e-05	AT1G01090.1,AT1G12000.1,AT1G29900.1,AT1G32060.1,AT1G80380.2,AT4G26530.2,AT5G52920.1
	GO:0009108	BP	coenzyme biosynthetic process	9	198	5.29e-05	AT1G01090.1,AT1G12000.1,AT2G38040.1,AT2G38230.1,AT3G16950.2,AT4G26530.2,AT5G28840.2,AT5G35360.3,AT5G52920.1
	GO:0010206	BP	photosystem II repair	4	15	5.73e-05	AT1G55480.1,AT2G47940.1,AT3G27925.1,AT5G42270.1
	GO:0042594	BP	response to starvation	8	149	5.73e-05	AT1G29900.1,AT2G05710.1,AT2G16430.2,AT3G03710.1,AT3G06850.1,AT3G47340.1,AT4G20260.4,AT4G35090.1
	GO:0006637	BP	acyl-CoA metabolic process	5	37	6.17e-05	AT1G01090.1,AT2G38040.1,AT3G16950.2,AT4G11820.2,AT5G35360.3
	GO:0044248	BP	cellular catabolic process	23	1345	6.17e-05	AT1G01090.1,AT1G12000.1,AT1G23310.1,AT1G43670.1,AT1G47128.1,AT1G51710.1,AT1G69830.1,AT2G38380.1,AT2G41680.1,AT2G42790.1,AT3G03710.1,AT3G09260.1,AT3G14210.1,AT3G16400.1,AT3G47340.1,AT3G49120.1,AT4G26530.2,AT4G35090.1,AT5G07350.2,AT5G25980.2,AT5G26000.1,AT5G42270.1,AT5G52920.1
	GO:0072330	BP	monocarboxylic acid biosynthetic process	10	261	6.17e-05	AT1G01090.1,AT1G12000.1,AT2G05990.2,AT2G38040.1,AT3G06850.1,AT3G45140.1,AT3G47340.1,AT4G26530.2,AT5G35360.3,AT5G52920.1
	GO:0009150	BP	purine ribonucleotide metabolic process	9	210	7.5e-05	AT1G01090.1,AT1G12000.1,AT1G74260.1,AT2G38040.1,AT3G16950.2,AT4G11820.2,AT4G26530.2,AT5G35360.3,AT5G52920.1
	GO:0071616	BP	acyl-CoA biosynthetic process	4	17	7.78e-05	AT1G01090.1,AT2G38040.1,AT3G16950.2,AT5G35360.3
	GO:1901700	BP	response to oxygen-containing compound	23	1398	0.0001	AT1G09340.1,AT1G15690.1,AT1G43670.1,AT1G48630.1,AT1G68010.2,AT1G76180.1,AT2G04030.1,AT2G05710.1,AT2G17290.1,AT2G41680.1,AT2G43790.1,AT3G06850.1,AT3G26650.1,AT3G45140.1,AT3G47340.1,AT3G54660.1,AT4G14030.1,AT4G20260.4,AT4G24190.1,AT4G35090.1,AT5G04140.2,AT5G25980.2,AT5G26000.1
	GO:0009161	BP	ribonucleoside monophosphate metabolic process	8	168	0.00011	AT1G01090.1,AT1G12000.1,AT1G29900.1,AT1G32060.1,AT1G74260.1,AT1G80380.2,AT4G26530.2,AT5G52920.1
	GO:0006091	BP	generation of precursor metabolites and energy	11	360	0.00014	AT1G01090.1,AT1G12000.1,AT1G55480.1,AT2G05710.1,AT2G42790.1,AT2G47940.1,AT3G27925.1,AT3G54660.1,AT4G26530.2,AT5G42270.1,AT5G52920.1
	GO:0006412	BP	translation	12	433	0.00014	AT1G09340.1,AT1G17220.1,AT1G18540.1,AT1G50200.1,AT1G62750.1,AT2G31170.1,AT2G31610.1,AT3G57290.1,AT4G17300.1,AT4G20360.1,AT5G22800.1,AT5G57870.1
	GO:0043648	BP	dicarboxylic acid metabolic process	6	81	0.00014	AT2G30970.1,AT3G53580.1,AT5G04140.2,AT5G11670.1,AT5G17330.1,AT5G35630.1
	GO:0006457	BP	protein folding	7	126	0.00015	AT1G55490.2,AT2G04030.1,AT2G28000.1,AT3G16420.1,AT4G24190.1,AT4G24280.1,AT5G15450.1
	GO:0006518	BP	peptide metabolic process	13	513	0.00015	AT1G09340.1,AT1G17220.1,AT1G18540.1,AT1G50200.1,AT1G62750.1,AT2G31170.1,AT2G31610.1,AT3G54660.1,AT3G57290.1,AT4G17300.1,AT4G20360.1,AT5G22800.1,AT5G57870.1
	GO:0006536	BP	glutamate metabolic process	4	22	0.00017	AT2G30970.1,AT5G04140.2,AT5G17330.1,AT5G35630.1
	GO:1901137	BP	carbohydrate derivative biosynthetic process	12	444	0.00017	AT1G01090.1,AT1G12000.1,AT1G17890.1,AT1G29900.1,AT1G32060.1,AT1G74260.1,AT1G80380.2,AT2G38040.1,AT3G16950.2,AT4G26530.2,AT5G35360.3,AT5G52920.1
	GO:0009267	BP	cellular response to starvation	7	134	0.0002	AT1G29900.1,AT2G16430.2,AT3G03710.1,AT3G06850.1,AT3G47340.1,AT4G20260.4,AT4G35090.1
	GO:0033554	BP	cellular response to stress	16	800	0.00024	AT1G09340.1,AT1G29900.1,AT1G68010.2,AT2G16430.2,AT2G31610.1,AT2G41680.1,AT2G43790.1,AT3G03710.1,AT3G06850.1,AT3G09260.1,AT3G47340.1,AT4G12740.1,AT4G20260.4,AT4G24190.1,AT4G35090.1,AT5G07350.2
	GO:1901657	BP	glycosyl compound metabolic process	8	211	0.00044	AT1G29900.1,AT1G32060.1,AT1G80380.2,AT3G09260.1,AT3G14210.1,AT3G16400.1,AT5G25980.2,AT5G26000.1
	GO:0010033	BP	response to organic substance	25	1786	0.00046	AT1G12000.1,AT1G18540.1,AT1G32060.1,AT1G43670.1,AT1G48630.1,AT1G51980.1,AT1G76180.1,AT2G05710.1,AT2G17290.1,AT2G43790.1,AT3G06850.1,AT3G09260.1,AT3G14420.1,AT3G26650.1,AT3G27925.1,AT3G45140.1,AT3G47340.1,AT3G49120.1,AT4G20260.4,AT4G27440.1,AT5G04140.2,AT5G25980.2,AT5G26000.1,AT5G35630.1,AT5G42270.1
	GO:0009416	BP	response to light stimulus	13	585	0.00048	AT1G55480.1,AT1G68010.2,AT2G04030.1,AT2G30520.1,AT2G43790.1,AT3G06850.1,AT3G26650.1,AT3G47340.1,AT3G49120.1,AT3G57290.1,AT4G35090.1,AT5G04140.2,AT5G42270.1
	GO:0072524	BP	pyridine-containing compound metabolic process	6	106	0.00048	AT1G01090.1,AT1G12000.1,AT2G38230.1,AT4G26530.2,AT5G11670.1,AT5G52920.1
	GO:0051704	BP	multi-organism process	22	1475	0.00054	AT1G09340.1,AT1G09750.1,AT1G29660.1,AT1G32060.1,AT1G47128.1,AT1G55490.2,AT1G72150.1,AT2G23350.1,AT2G43790.1,AT3G09260.1,AT3G09840.1,AT3G14210.1,AT3G14420.1,AT3G16400.1,AT3G45140.1,AT3G49120.1,AT4G20260.4,AT4G24280.1,AT4G37980.1,AT5G25980.2,AT5G26000.1,AT5G64570.1
	GO:0042026	BP	protein refolding	3	11	0.00063	AT1G55490.2,AT2G28000.1,AT5G15450.1
	GO:0051707	BP	response to other organism	18	1079	0.00068	AT1G09340.1,AT1G09750.1,AT1G29660.1,AT1G32060.1,AT1G47128.1,AT1G55490.2,AT2G43790.1,AT3G09260.1,AT3G14210.1,AT3G14420.1,AT3G16400.1,AT3G45140.1,AT3G49120.1,AT4G20260.4,AT4G37980.1,AT5G25980.2,AT5G26000.1,AT5G64570.1
	GO:0016999	BP	antibiotic metabolic process	7	171	0.00077	AT2G05710.1,AT2G38380.1,AT2G41680.1,AT2G42790.1,AT3G14420.1,AT3G49120.1,AT4G35090.1
	GO:0009743	BP	response to carbohydrate	6	123	0.00098	AT1G43670.1,AT3G06850.1,AT3G26650.1,AT3G47340.1,AT4G20260.4,AT5G04140.2
	GO:0016052	BP	carbohydrate catabolic process	8	244	0.001	AT1G01090.1,AT1G09340.1,AT1G12000.1,AT1G43670.1,AT1G69830.1,AT4G26530.2,AT5G52920.1,AT5G64570.1
	GO:0006222	BP	UMP biosynthetic process	3	14	0.0011	AT1G29900.1,AT1G32060.1,AT1G80380.2
	GO:0006979	BP	response to oxidative stress	10	389	0.0011	AT1G75280.1,AT2G05710.1,AT2G14170.1,AT2G38380.1,AT2G41680.1,AT2G43790.1,AT3G49120.1,AT3G54660.1,AT4G14030.1,AT4G35090.1
	GO:0046049	BP	UMP metabolic process	3	14	0.0011	AT1G29900.1,AT1G32060.1,AT1G80380.2
	GO:0072525	BP	pyridine-containing compound biosynthetic process	5	79	0.0011	AT1G01090.1,AT1G12000.1,AT2G38230.1,AT4G26530.2,AT5G52920.1
	GO:0006633	BP	fatty acid biosynthetic process	6	129	0.0012	AT2G05990.2,AT2G38040.1,AT3G06850.1,AT3G45140.1,AT5G35360.3,AT5G52920.1
	GO:0009070	BP	serine family amino acid biosynthetic process	4	43	0.0013	AT1G23310.1,AT3G19480.1,AT4G34200.1,AT5G26780.3
	GO:0006419	BP	alanyl-tRNA aminoacylation	2	2	0.0017	AT1G50200.1,AT5G22800.1
	GO:0009725	BP	response to hormone	21	1502	0.0017	AT1G12000.1,AT1G18540.1,AT1G32060.1,AT1G43670.1,AT1G48630.1,AT1G51980.1,AT1G76180.1,AT2G05710.1,AT2G17290.1,AT2G43790.1,AT3G09260.1,AT3G14420.1,AT3G27925.1,AT3G45140.1,AT3G49120.1,AT4G20260.4,AT4G27440.1,AT5G25980.2,AT5G26000.1,AT5G35630.1,AT5G42270.1
	GO:0010608	BP	posttranscriptional regulation of gene expression	7	198	0.0017	AT1G09340.1,AT1G48630.1,AT2G23350.1,AT3G53460.4,AT3G57290.1,AT4G24770.1,AT5G57870.1
	GO:0044272	BP	sulfur compound biosynthetic process	6	140	0.0017	AT1G01090.1,AT2G38040.1,AT2G43790.1,AT3G01120.1,AT3G16950.2,AT5G35360.3
	GO:0006418	BP	tRNA aminoacylation for protein translation	4	48	0.0019	AT1G50200.1,AT2G31170.1,AT4G17300.1,AT5G22800.1
	GO:0009627	BP	systemic acquired resistance	4	48	0.0019	AT1G09750.1,AT1G29660.1,AT1G55490.2,AT5G64570.1
	GO:0005996	BP	monosaccharide metabolic process	6	144	0.002	AT1G09340.1,AT1G43670.1,AT3G26650.1,AT4G26530.2,AT5G28840.2,AT5G57655.2
	GO:0042743	BP	hydrogen peroxide metabolic process	5	95	0.0022	AT2G38380.1,AT2G41680.1,AT3G14420.1,AT3G49120.1,AT4G35090.1
	GO:0044270	BP	cellular nitrogen compound catabolic process	7	214	0.0023	AT1G01090.1,AT1G12000.1,AT3G03710.1,AT3G09260.1,AT4G26530.2,AT5G07350.2,AT5G52920.1
	GO:0046132	BP	pyrimidine ribonucleoside biosynthetic process	3	20	0.0023	AT1G29900.1,AT1G32060.1,AT1G80380.2
	GO:0046496	BP	nicotinamide nucleotide metabolic process	5	96	0.0023	AT1G01090.1,AT1G12000.1,AT4G26530.2,AT5G11670.1,AT5G52920.1
	GO:0046700	BP	heterocycle catabolic process	7	214	0.0023	AT1G01090.1,AT1G12000.1,AT3G03710.1,AT3G09260.1,AT4G26530.2,AT5G07350.2,AT5G52920.1
	GO:0006631	BP	fatty acid metabolic process	7	216	0.0024	AT2G05990.2,AT2G38040.1,AT2G42790.1,AT3G06850.1,AT3G45140.1,AT5G35360.3,AT5G52920.1
	GO:0016143	BP	S-glycoside metabolic process	5	97	0.0024	AT3G09260.1,AT3G14210.1,AT3G16400.1,AT5G25980.2,AT5G26000.1
	GO:0019760	BP	glucosinolate metabolic process	5	97	0.0024	AT3G09260.1,AT3G14210.1,AT3G16400.1,AT5G25980.2,AT5G26000.1
	GO:0006084	BP	acetyl-CoA metabolic process	3	21	0.0025	AT1G01090.1,AT3G16950.2,AT4G11820.2
	GO:0009658	BP	chloroplast organization	6	160	0.003	AT1G01790.1,AT1G09340.1,AT1G62750.1,AT2G28000.1,AT2G47940.1,AT5G15450.1
	GO:0006096	BP	glycolytic process	4	57	0.0031	AT1G01090.1,AT1G12000.1,AT4G26530.2,AT5G52920.1
	GO:0006757	BP	ATP generation from ADP	4	57	0.0031	AT1G01090.1,AT1G12000.1,AT4G26530.2,AT5G52920.1
	GO:0042866	BP	pyruvate biosynthetic process	4	57	0.0031	AT1G01090.1,AT1G12000.1,AT4G26530.2,AT5G52920.1
	GO:0009744	BP	response to sucrose	4	58	0.0032	AT3G06850.1,AT3G26650.1,AT3G47340.1,AT5G04140.2
	GO:0009066	BP	aspartate family amino acid metabolic process	4	59	0.0033	AT2G30970.1,AT3G01120.1,AT3G47340.1,AT3G53580.1
	GO:0009617	BP	response to bacterium	9	385	0.0033	AT1G09340.1,AT1G32060.1,AT2G43790.1,AT3G14210.1,AT3G14420.1,AT3G45140.1,AT3G49120.1,AT4G20260.4,AT4G37980.1
	GO:0016036	BP	cellular response to phosphate starvation	4	59	0.0033	AT1G29900.1,AT2G16430.2,AT3G03710.1,AT4G35090.1
	GO:0043489	BP	RNA stabilization	2	4	0.0033	AT3G53460.4,AT4G24770.1
	GO:0043617	BP	cellular response to sucrose starvation	2	4	0.0033	AT3G06850.1,AT3G47340.1
	GO:0098542	BP	defense response to other organism	14	847	0.0033	AT1G09340.1,AT1G09750.1,AT1G29660.1,AT1G32060.1,AT1G47128.1,AT1G55490.2,AT2G43790.1,AT3G14210.1,AT3G14420.1,AT3G49120.1,AT4G20260.4,AT5G25980.2,AT5G26000.1,AT5G64570.1
	GO:0009166	BP	nucleotide catabolic process	4	61	0.0035	AT1G01090.1,AT1G12000.1,AT4G26530.2,AT5G52920.1
	GO:0009168	BP	purine ribonucleoside monophosphate biosynthetic process	5	110	0.0035	AT1G01090.1,AT1G12000.1,AT1G74260.1,AT4G26530.2,AT5G52920.1
	GO:0034655	BP	nucleobase-containing compound catabolic process	6	168	0.0035	AT1G01090.1,AT1G12000.1,AT3G03710.1,AT4G26530.2,AT5G07350.2,AT5G52920.1
	GO:0019439	BP	aromatic compound catabolic process	7	238	0.0036	AT1G01090.1,AT1G12000.1,AT3G03710.1,AT3G09260.1,AT4G26530.2,AT5G07350.2,AT5G52920.1
	GO:0044271	BP	cellular nitrogen compound biosynthetic process	31	2881	0.0038	AT1G01090.1,AT1G09340.1,AT1G12000.1,AT1G17220.1,AT1G17890.1,AT1G18540.1,AT1G29900.1,AT1G32060.1,AT1G50200.1,AT1G62750.1,AT1G74260.1,AT1G80380.2,AT2G31170.1,AT2G31610.1,AT2G38040.1,AT2G38230.1,AT2G43790.1,AT3G03710.1,AT3G16400.1,AT3G16950.2,AT3G47340.1,AT3G57290.1,AT4G17300.1,AT4G20360.1,AT4G26530.2,AT4G27440.1,AT5G13630.1,AT5G22800.1,AT5G35360.3,AT5G52920.1,AT5G57870.1
	GO:0065008	BP	regulation of biological quality	16	1080	0.004	AT1G15690.1,AT1G23310.1,AT1G76180.1,AT2G31750.1,AT2G41680.1,AT3G09840.1,AT3G16950.2,AT3G45140.1,AT3G53460.4,AT3G54660.1,AT4G04770.1,AT4G24770.1,AT4G35090.1,AT5G04140.2,AT5G07350.2,AT5G26780.3
	GO:2001295	BP	malonyl-CoA biosynthetic process	2	5	0.0041	AT2G38040.1,AT5G35360.3
	GO:0006399	BP	tRNA metabolic process	5	118	0.0045	AT1G50200.1,AT2G31170.1,AT3G03710.1,AT4G17300.1,AT5G22800.1
	GO:0009084	BP	glutamine family amino acid biosynthetic process	3	28	0.0045	AT1G29900.1,AT5G04140.2,AT5G35630.1
	GO:0019359	BP	nicotinamide nucleotide biosynthetic process	4	67	0.0045	AT1G01090.1,AT1G12000.1,AT4G26530.2,AT5G52920.1
	GO:1901361	BP	organic cyclic compound catabolic process	7	249	0.0045	AT1G01090.1,AT1G12000.1,AT3G03710.1,AT3G09260.1,AT4G26530.2,AT5G07350.2,AT5G52920.1
	GO:1901565	BP	organonitrogen compound catabolic process	13	785	0.0046	AT1G09750.1,AT1G23310.1,AT1G47128.1,AT1G51710.1,AT2G47940.1,AT3G09260.1,AT3G14210.1,AT3G16400.1,AT3G27925.1,AT3G47340.1,AT5G25980.2,AT5G26000.1,AT5G42270.1
	GO:0006563	BP	L-serine metabolic process	3	29	0.0048	AT3G19480.1,AT4G34200.1,AT5G26780.3
	GO:0006793	BP	phosphorus metabolic process	21	1677	0.0049	AT1G01090.1,AT1G12000.1,AT1G17890.1,AT1G29900.1,AT1G32060.1,AT1G43670.1,AT1G48600.2,AT1G74260.1,AT1G80380.2,AT2G16430.2,AT2G17290.1,AT2G38040.1,AT2G38230.1,AT2G43790.1,AT3G16950.2,AT4G11820.2,AT4G15530.5,AT4G26530.2,AT5G11670.1,AT5G35360.3,AT5G52920.1
	GO:0006086	BP	acetyl-CoA biosynthetic process from pyruvate	2	6	0.0052	AT1G01090.1,AT3G16950.2
	GO:0019676	BP	ammonia assimilation cycle	2	6	0.0052	AT5G04140.2,AT5G35630.1
	GO:2001293	BP	malonyl-CoA metabolic process	2	6	0.0052	AT2G38040.1,AT5G35360.3
	GO:0046131	BP	pyrimidine ribonucleoside metabolic process	3	31	0.0056	AT1G29900.1,AT1G32060.1,AT1G80380.2
	GO:0034641	BP	cellular nitrogen compound metabolic process	41	4363	0.0062	AT1G01090.1,AT1G09340.1,AT1G12000.1,AT1G17220.1,AT1G17890.1,AT1G18540.1,AT1G29900.1,AT1G32060.1,AT1G50200.1,AT1G62750.1,AT1G74260.1,AT1G80380.2,AT2G31170.1,AT2G31610.1,AT2G38040.1,AT2G38230.1,AT2G43790.1,AT3G03710.1,AT3G09260.1,AT3G16400.1,AT3G16950.2,AT3G47340.1,AT3G53460.4,AT3G54660.1,AT3G57290.1,AT4G11820.2,AT4G12740.1,AT4G17300.1,AT4G20360.1,AT4G24770.1,AT4G26530.2,AT4G26900.1,AT4G27440.1,AT5…
	GO:0006417	BP	regulation of translation	5	130	0.0063	AT1G09340.1,AT1G48630.1,AT2G23350.1,AT3G57290.1,AT5G57870.1
	GO:0006564	BP	L-serine biosynthetic process	2	7	0.0063	AT3G19480.1,AT4G34200.1
	GO:0071840	BP	cellular component organization or biogenesis	27	2467	0.0063	AT1G01790.1,AT1G04820.1,AT1G09340.1,AT1G18540.1,AT1G20010.1,AT1G48630.1,AT1G51980.1,AT1G55480.1,AT1G55490.2,AT1G62750.1,AT1G72150.1,AT2G28000.1,AT2G31170.1,AT2G47940.1,AT3G03710.1,AT3G09260.1,AT3G09840.1,AT3G26650.1,AT3G49120.1,AT4G04770.1,AT4G20260.4,AT4G30270.1,AT5G08380.1,AT5G11670.1,AT5G15450.1,AT5G42270.1,AT5G44340.1
	GO:0042133	BP	neurotransmitter metabolic process	3	34	0.0069	AT1G23310.1,AT5G04140.2,AT5G26780.3
	GO:0043097	BP	pyrimidine nucleoside salvage	2	8	0.0077	AT1G32060.1,AT1G80380.2
	GO:0001101	BP	response to acid chemical	15	1058	0.008	AT1G09340.1,AT1G15690.1,AT1G43670.1,AT1G48630.1,AT1G68010.2,AT1G76180.1,AT2G04030.1,AT2G05710.1,AT2G17290.1,AT2G43790.1,AT3G45140.1,AT4G20260.4,AT4G24190.1,AT5G25980.2,AT5G26000.1
	GO:0006796	BP	phosphate-containing compound metabolic process	20	1636	0.008	AT1G01090.1,AT1G12000.1,AT1G29900.1,AT1G32060.1,AT1G43670.1,AT1G48600.2,AT1G74260.1,AT1G80380.2,AT2G16430.2,AT2G17290.1,AT2G38040.1,AT2G38230.1,AT2G43790.1,AT3G16950.2,AT4G11820.2,AT4G15530.5,AT4G26530.2,AT5G11670.1,AT5G35360.3,AT5G52920.1
	GO:0019748	BP	secondary metabolic process	8	365	0.0082	AT2G43790.1,AT3G09260.1,AT3G14210.1,AT3G16400.1,AT4G34050.1,AT4G37980.1,AT5G25980.2,AT5G26000.1
	GO:0008610	BP	lipid biosynthetic process	9	454	0.0083	AT1G48600.2,AT2G05990.2,AT2G38040.1,AT3G03710.1,AT3G06850.1,AT3G45140.1,AT4G11820.2,AT5G35360.3,AT5G52920.1
	GO:0016043	BP	cellular component organization	25	2271	0.0086	AT1G01790.1,AT1G04820.1,AT1G09340.1,AT1G18540.1,AT1G20010.1,AT1G51980.1,AT1G55480.1,AT1G55490.2,AT1G62750.1,AT1G72150.1,AT2G28000.1,AT2G31170.1,AT2G47940.1,AT3G09260.1,AT3G09840.1,AT3G26650.1,AT3G49120.1,AT4G04770.1,AT4G20260.4,AT4G30270.1,AT5G08380.1,AT5G11670.1,AT5G15450.1,AT5G42270.1,AT5G44340.1
	GO:0006006	BP	glucose metabolic process	3	38	0.0089	AT1G43670.1,AT3G26650.1,AT4G26530.2
	GO:0015995	BP	chlorophyll biosynthetic process	3	38	0.0089	AT3G03710.1,AT4G27440.1,AT5G13630.1
	GO:0009414	BP	response to water deprivation	7	292	0.0094	AT1G09340.1,AT1G15690.1,AT1G68010.2,AT1G76180.1,AT2G04030.1,AT4G20260.4,AT4G24190.1
	GO:0051716	BP	cellular response to stimulus	26	2428	0.0097	AT1G09340.1,AT1G29900.1,AT1G48630.1,AT1G68010.2,AT2G16430.2,AT2G17290.1,AT2G30520.1,AT2G31610.1,AT2G38380.1,AT2G41680.1,AT2G43790.1,AT3G03710.1,AT3G06850.1,AT3G09260.1,AT3G47340.1,AT3G49120.1,AT3G54660.1,AT3G59920.1,AT4G12740.1,AT4G14030.1,AT4G20260.4,AT4G24190.1,AT4G35090.1,AT5G07350.2,AT5G25980.2,AT5G26000.1
	GO:0044403	BP	symbiont process	4	87	0.0098	AT2G23350.1,AT3G49120.1,AT4G20260.4,AT4G24280.1
	GO:0042744	BP	hydrogen peroxide catabolic process	4	88	0.0101	AT2G38380.1,AT2G41680.1,AT3G49120.1,AT4G35090.1
	GO:0000302	BP	response to reactive oxygen species	5	149	0.0103	AT2G41680.1,AT2G43790.1,AT3G54660.1,AT4G14030.1,AT4G35090.1
	GO:0006754	BP	ATP biosynthetic process	4	89	0.0103	AT1G01090.1,AT1G12000.1,AT4G26530.2,AT5G52920.1
	GO:0009167	BP	purine ribonucleoside monophosphate metabolic process	5	149	0.0103	AT1G01090.1,AT1G12000.1,AT1G74260.1,AT4G26530.2,AT5G52920.1
	GO:0009067	BP	aspartate family amino acid biosynthetic process	3	42	0.0109	AT3G01120.1,AT3G47340.1,AT3G53580.1
	GO:0009631	BP	cold acclimation	3	43	0.0116	AT1G76180.1,AT3G53460.4,AT4G24770.1
	GO:0006545	BP	glycine biosynthetic process	2	11	0.0119	AT1G23310.1,AT5G26780.3
	GO:0042742	BP	defense response to bacterium	7	315	0.0131	AT1G09340.1,AT1G32060.1,AT2G43790.1,AT3G14210.1,AT3G14420.1,AT3G49120.1,AT4G20260.4
	GO:0046364	BP	monosaccharide biosynthetic process	3	46	0.0133	AT1G43670.1,AT4G26530.2,AT5G28840.2
	GO:0006413	BP	translational initiation	3	48	0.0147	AT1G17220.1,AT3G57290.1,AT5G57870.1
	GO:0044255	BP	cellular lipid metabolic process	10	606	0.0148	AT1G48600.2,AT2G05990.2,AT2G38040.1,AT2G42790.1,AT3G03710.1,AT3G06850.1,AT3G45140.1,AT4G11820.2,AT5G35360.3,AT5G52920.1
	GO:0002213	BP	defense response to insect	2	13	0.015	AT5G25980.2,AT5G26000.1
	GO:0006002	BP	fructose 6-phosphate metabolic process	2	13	0.015	AT1G12000.1,AT1G43670.1
	GO:0080027	BP	response to herbivore	2	13	0.015	AT3G16400.1,AT3G45140.1
	GO:0009636	BP	response to toxic substance	7	330	0.0159	AT2G38380.1,AT2G41680.1,AT2G43790.1,AT3G49120.1,AT3G54660.1,AT4G14030.1,AT4G35090.1
	GO:0007568	BP	aging	4	106	0.017	AT2G43790.1,AT3G14067.1,AT4G30920.1,AT5G35630.1
	GO:0000305	BP	response to oxygen radical	2	15	0.0186	AT2G41680.1,AT3G54660.1
	GO:0007005	BP	mitochondrion organization	4	110	0.0191	AT1G51980.1,AT1G55490.2,AT2G28000.1,AT2G31170.1
	GO:0098869	BP	cellular oxidant detoxification	5	179	0.0191	AT2G38380.1,AT2G41680.1,AT3G49120.1,AT3G54660.1,AT4G35090.1
	GO:0006629	BP	lipid metabolic process	12	855	0.0204	AT1G29660.1,AT1G48600.2,AT2G05990.2,AT2G38040.1,AT2G42790.1,AT3G03710.1,AT3G06850.1,AT3G14210.1,AT3G45140.1,AT4G11820.2,AT5G35360.3,AT5G52920.1
	GO:0031647	BP	regulation of protein stability	2	16	0.0204	AT1G76180.1,AT3G09840.1
	GO:0015994	BP	chlorophyll metabolic process	3	56	0.0207	AT3G03710.1,AT4G27440.1,AT5G13630.1
	GO:0009750	BP	response to fructose	2	17	0.0224	AT1G43670.1,AT3G47340.1
	GO:0034660	BP	ncRNA metabolic process	6	271	0.0237	AT1G09340.1,AT1G50200.1,AT2G31170.1,AT3G03710.1,AT4G17300.1,AT5G22800.1
	GO:0006081	BP	cellular aldehyde metabolic process	3	60	0.0244	AT2G05710.1,AT2G38230.1,AT5G11670.1
	GO:0006094	BP	gluconeogenesis	2	18	0.0244	AT1G43670.1,AT4G26530.2
	GO:0006544	BP	glycine metabolic process	2	18	0.0244	AT1G23310.1,AT5G26780.3
	GO:0009057	BP	macromolecule catabolic process	12	888	0.0261	AT1G09340.1,AT1G09750.1,AT1G43670.1,AT1G47128.1,AT1G51710.1,AT1G69830.1,AT2G47940.1,AT3G03710.1,AT3G27925.1,AT5G07350.2,AT5G42270.1,AT5G64570.1
	GO:0005983	BP	starch catabolic process	2	19	0.0264	AT1G43670.1,AT1G69830.1
	GO:0045454	BP	cell redox homeostasis	4	124	0.0269	AT2G41680.1,AT3G16950.2,AT3G54660.1,AT4G35090.1
	GO:0016032	BP	viral process	3	63	0.027	AT2G23350.1,AT4G20260.4,AT4G24280.1
	GO:0042542	BP	response to hydrogen peroxide	3	63	0.027	AT2G43790.1,AT4G14030.1,AT4G35090.1
	GO:0045087	BP	innate immune response	6	283	0.0277	AT1G09750.1,AT1G29660.1,AT1G55490.2,AT2G43790.1,AT4G24770.1,AT5G64570.1
	GO:0019253	BP	reductive pentose-phosphate cycle	2	20	0.0284	AT1G32060.1,AT3G26650.1
	GO:0042136	BP	neurotransmitter biosynthetic process	2	20	0.0284	AT1G23310.1,AT5G26780.3
	GO:0008033	BP	tRNA processing	3	66	0.0296	AT1G50200.1,AT3G03710.1,AT5G22800.1
	GO:0006952	BP	defense response	15	1277	0.0323	AT1G09340.1,AT1G09750.1,AT1G29660.1,AT1G32060.1,AT1G47128.1,AT1G55490.2,AT2G43790.1,AT3G14210.1,AT3G14420.1,AT3G49120.1,AT4G20260.4,AT4G24770.1,AT5G25980.2,AT5G26000.1,AT5G64570.1
	GO:0006996	BP	organelle organization	15	1283	0.0335	AT1G01790.1,AT1G04820.1,AT1G09340.1,AT1G18540.1,AT1G20010.1,AT1G51980.1,AT1G55490.2,AT1G62750.1,AT2G28000.1,AT2G31170.1,AT2G47940.1,AT3G09260.1,AT4G20260.4,AT5G15450.1,AT5G44340.1
	GO:0010119	BP	regulation of stomatal movement	3	70	0.0339	AT2G17290.1,AT5G25980.2,AT5G26000.1
	GO:1901701	BP	cellular response to oxygen-containing compound	9	596	0.0343	AT1G09340.1,AT1G48630.1,AT1G68010.2,AT2G17290.1,AT2G41680.1,AT2G43790.1,AT4G20260.4,AT5G25980.2,AT5G26000.1
	GO:0006206	BP	pyrimidine nucleobase metabolic process	2	24	0.0375	AT1G32060.1,AT1G80380.2
	GO:0006458	BP	'de novo' protein folding	2	24	0.0375	AT1G55490.2,AT2G28000.1
	GO:0006605	BP	protein targeting	4	142	0.0391	AT1G51980.1,AT2G04030.1,AT4G01800.2,AT4G24280.1
	GO:0009642	BP	response to light intensity	4	142	0.0391	AT1G55480.1,AT3G06850.1,AT3G47340.1,AT5G42270.1
	GO:0009737	BP	response to abscisic acid	8	511	0.041	AT1G43670.1,AT1G48630.1,AT1G76180.1,AT2G05710.1,AT2G17290.1,AT2G43790.1,AT5G25980.2,AT5G26000.1
	GO:0006725	BP	cellular aromatic compound metabolic process	35	4074	0.0416	AT1G01090.1,AT1G09340.1,AT1G12000.1,AT1G17890.1,AT1G29900.1,AT1G32060.1,AT1G50200.1,AT1G74260.1,AT1G80380.2,AT2G31170.1,AT2G31610.1,AT2G38040.1,AT2G38230.1,AT2G43790.1,AT3G03710.1,AT3G09260.1,AT3G16950.2,AT3G53460.4,AT3G57290.1,AT4G11820.2,AT4G12740.1,AT4G17300.1,AT4G24770.1,AT4G26530.2,AT4G26900.1,AT4G27440.1,AT4G34050.1,AT4G37980.1,AT5G07350.2,AT5G11670.1,AT5G13630.1,AT5G22800.1,AT5G26780.3,AT5…
	GO:0019747	BP	regulation of isoprenoid metabolic process	2	26	0.0416	AT3G03710.1,AT5G07350.2
	GO:0009625	BP	response to insect	2	27	0.044	AT3G14210.1,AT5G26000.1
	GO:0019538	BP	protein metabolic process	28	3107	0.0482	AT1G09340.1,AT1G09750.1,AT1G17220.1,AT1G18540.1,AT1G47128.1,AT1G50200.1,AT1G51710.1,AT1G51980.1,AT1G55480.1,AT1G62750.1,AT2G17290.1,AT2G30520.1,AT2G31170.1,AT2G31610.1,AT2G43790.1,AT2G47940.1,AT3G14067.1,AT3G19390.1,AT3G27925.1,AT3G57290.1,AT4G17300.1,AT4G20260.4,AT4G20360.1,AT4G30920.1,AT5G15450.1,AT5G22800.1,AT5G42270.1,AT5G57870.1
	GO:0046483	BP	heterocycle metabolic process	34	3980	0.0493	AT1G01090.1,AT1G09340.1,AT1G12000.1,AT1G17890.1,AT1G29900.1,AT1G32060.1,AT1G50200.1,AT1G74260.1,AT1G80380.2,AT2G31170.1,AT2G31610.1,AT2G38040.1,AT2G38230.1,AT2G43790.1,AT3G03710.1,AT3G09260.1,AT3G16950.2,AT3G53460.4,AT3G57290.1,AT4G11820.2,AT4G12740.1,AT4G17300.1,AT4G24770.1,AT4G26530.2,AT4G26900.1,AT4G27440.1,AT4G34050.1,AT5G07350.2,AT5G11670.1,AT5G13630.1,AT5G22800.1,AT5G26780.3,AT5G35360.3,AT5…

## Sheet: Table S18
	Supplementary Table S18. Functional enrichment of statistically changed proteins in the amiR23.6 plants in normal conditions. The list of 82 proteins that significantly changed in the amiR23.6 line in comparison to the EV samples (Table S7) was imported into the STRING website (Szklarczyk et al., 2019) and analyzed for GO enrichments. The table listed the GO terms found at the biological process …
	GO ID	Category	Term description	Observed protein nº	Background protein Nº	FDR	Matching AGI
	GO:0046686	BP	response to cadmium ion	16	286	5.87e-13	AT1G18080.1,AT2G05710.1,AT2G30970.1,AT2G36460.1,AT3G22890.1,AT3G27300.2,AT3G48990.1,AT4G14030.1,AT4G24280.1,AT4G34050.1,AT4G38970.1,AT5G07350.2,AT5G08300.1,AT5G11670.1,AT5G17330.1,AT5G49910.1
	GO:0010038	BP	response to metal ion	17	414	4.35e-12	AT1G18080.1,AT2G05710.1,AT2G30970.1,AT2G36460.1,AT2G38380.1,AT3G22890.1,AT3G27300.2,AT3G48990.1,AT4G14030.1,AT4G24280.1,AT4G34050.1,AT4G38970.1,AT5G07350.2,AT5G08300.1,AT5G11670.1,AT5G17330.1,AT5G49910.1
	GO:0044281	BP	small molecule metabolic process	25	1503	3.18e-10	AT1G12780.1,AT1G23310.1,AT1G53310.3,AT1G67730.1,AT1G79550.2,AT2G05710.1,AT2G30970.1,AT2G36460.1,AT3G06650.1,AT3G14210.1,AT3G16950.2,AT3G27300.2,AT3G45140.1,AT3G48990.1,AT3G57050.1,AT3G59760.1,AT4G11820.2,AT4G17300.1,AT4G24510.1,AT4G35260.1,AT4G38970.1,AT5G08300.1,AT5G11670.1,AT5G17330.1,AT5G47770.1
	GO:0050896	BP	response to stimulus	44	5064	3.18e-10	AT1G07370.1,AT1G18080.1,AT1G23310.1,AT1G48410.2,AT1G51980.1,AT1G53210.1,AT1G53310.3,AT1G55490.2,AT1G79550.2,AT2G04030.1,AT2G05710.1,AT2G14170.1,AT2G30520.1,AT2G30970.1,AT2G36460.1,AT2G38380.1,AT2G40490.1,AT3G12390.1,AT3G14210.1,AT3G16950.2,AT3G18780.2,AT3G22890.1,AT3G26520.1,AT3G27300.2,AT3G43300.1,AT3G45140.1,AT3G48990.1,AT3G57290.1,AT3G59920.1,AT4G12740.1,AT4G14030.1,AT4G23650.1,AT4G24280.1,AT4…
	GO:0019752	BP	carboxylic acid metabolic process	19	863	1.57e-09	AT1G23310.1,AT1G53310.3,AT1G67730.1,AT1G79550.2,AT2G05710.1,AT2G30970.1,AT2G36460.1,AT3G16950.2,AT3G45140.1,AT3G48990.1,AT3G57050.1,AT3G59760.1,AT4G17300.1,AT4G24510.1,AT4G35260.1,AT4G38970.1,AT5G08300.1,AT5G11670.1,AT5G17330.1
	GO:0043436	BP	oxoacid metabolic process	20	973	1.57e-09	AT1G23310.1,AT1G53310.3,AT1G67730.1,AT1G79550.2,AT2G05710.1,AT2G30970.1,AT2G36460.1,AT3G14210.1,AT3G16950.2,AT3G45140.1,AT3G48990.1,AT3G57050.1,AT3G59760.1,AT4G17300.1,AT4G24510.1,AT4G35260.1,AT4G38970.1,AT5G08300.1,AT5G11670.1,AT5G17330.1
	GO:0010035	BP	response to inorganic substance	18	795	2.75e-09	AT1G18080.1,AT2G04030.1,AT2G05710.1,AT2G30970.1,AT2G36460.1,AT2G38380.1,AT3G22890.1,AT3G27300.2,AT3G48990.1,AT4G14030.1,AT4G24280.1,AT4G34050.1,AT4G38970.1,AT5G07350.2,AT5G08300.1,AT5G11670.1,AT5G17330.1,AT5G49910.1
	GO:0009987	BP	cellular process	60	10581	2.37e-08	AT1G07370.1,AT1G12780.1,AT1G18080.1,AT1G23310.1,AT1G48410.2,AT1G51710.1,AT1G51980.1,AT1G53210.1,AT1G53310.3,AT1G55490.2,AT1G62750.1,AT1G67730.1,AT1G79550.2,AT2G04030.1,AT2G05710.1,AT2G28000.1,AT2G30520.1,AT2G30970.1,AT2G31750.1,AT2G36460.1,AT2G38380.1,AT2G40490.1,AT3G06650.1,AT3G14210.1,AT3G16420.1,AT3G16950.2,AT3G18060.1,AT3G18780.2,AT3G22890.1,AT3G27300.2,AT3G45140.1,AT3G48990.1,AT3G57050.1,AT3…
	GO:0042221	BP	response to chemical	28	2654	1.36e-07	AT1G18080.1,AT1G48410.2,AT1G51980.1,AT1G79550.2,AT2G04030.1,AT2G05710.1,AT2G30970.1,AT2G36460.1,AT2G38380.1,AT2G40490.1,AT3G16950.2,AT3G18780.2,AT3G22890.1,AT3G26520.1,AT3G27300.2,AT3G45140.1,AT3G48990.1,AT4G14030.1,AT4G23650.1,AT4G24280.1,AT4G34050.1,AT4G38970.1,AT5G07350.2,AT5G08300.1,AT5G11670.1,AT5G17330.1,AT5G30510.1,AT5G49910.1
	GO:0006950	BP	response to stress	29	2932	2.46e-07	AT1G07370.1,AT1G23310.1,AT1G48410.2,AT1G51980.1,AT1G53210.1,AT1G53310.3,AT1G55490.2,AT1G79550.2,AT2G04030.1,AT2G05710.1,AT2G14170.1,AT2G36460.1,AT2G38380.1,AT3G12390.1,AT3G14210.1,AT3G26520.1,AT3G43300.1,AT3G45140.1,AT3G48990.1,AT3G57290.1,AT4G12740.1,AT4G14030.1,AT4G23650.1,AT4G24280.1,AT4G33030.1,AT4G34110.1,AT5G07350.2,AT5G49910.1,AT5G64570.1
	GO:0008152	BP	metabolic process	53	9671	4.77e-06	AT1G07370.1,AT1G12780.1,AT1G23310.1,AT1G48410.2,AT1G51710.1,AT1G51980.1,AT1G53310.3,AT1G62750.1,AT1G67730.1,AT1G79550.2,AT2G05710.1,AT2G14170.1,AT2G30520.1,AT2G30970.1,AT2G31750.1,AT2G32810.1,AT2G36460.1,AT2G38380.1,AT2G40490.1,AT3G06650.1,AT3G14210.1,AT3G16950.2,AT3G22890.1,AT3G27300.2,AT3G45140.1,AT3G48690.1,AT3G48990.1,AT3G57050.1,AT3G57290.1,AT3G59760.1,AT4G11820.2,AT4G12740.1,AT4G14030.1,AT4…
	GO:0009628	BP	response to abiotic stimulus	20	1699	7.55e-06	AT1G23310.1,AT1G48410.2,AT1G51980.1,AT1G53210.1,AT1G55490.2,AT1G79550.2,AT2G04030.1,AT2G05710.1,AT2G30520.1,AT2G36460.1,AT2G38380.1,AT3G12390.1,AT3G14210.1,AT3G18780.2,AT3G57290.1,AT4G23650.1,AT4G24280.1,AT4G34110.1,AT5G07350.2,AT5G49910.1
	GO:0044237	BP	cellular metabolic process	48	8432	1.23e-05	AT1G07370.1,AT1G12780.1,AT1G23310.1,AT1G48410.2,AT1G51710.1,AT1G51980.1,AT1G53310.3,AT1G62750.1,AT1G67730.1,AT1G79550.2,AT2G05710.1,AT2G30520.1,AT2G30970.1,AT2G31750.1,AT2G36460.1,AT2G38380.1,AT2G40490.1,AT3G06650.1,AT3G14210.1,AT3G16950.2,AT3G22890.1,AT3G27300.2,AT3G45140.1,AT3G48990.1,AT3G57050.1,AT3G57290.1,AT3G59760.1,AT4G11820.2,AT4G12740.1,AT4G14030.1,AT4G17300.1,AT4G20360.1,AT4G23650.1,AT4…
	GO:0009651	BP	response to salt stress	11	492	1.79e-05	AT1G51980.1,AT1G53210.1,AT2G04030.1,AT2G05710.1,AT2G36460.1,AT2G38380.1,AT3G12390.1,AT3G57290.1,AT4G23650.1,AT4G34110.1,AT5G07350.2
	GO:0051186	BP	cofactor metabolic process	11	531	3.5e-05	AT1G79550.2,AT2G30970.1,AT2G36460.1,AT2G38380.1,AT2G40490.1,AT3G06650.1,AT3G16950.2,AT3G27300.2,AT4G11820.2,AT4G38970.1,AT5G11670.1
	GO:0019693	BP	ribose phosphate metabolic process	8	246	4.94e-05	AT1G79550.2,AT2G36460.1,AT3G06650.1,AT3G16950.2,AT3G27300.2,AT4G11820.2,AT4G38970.1,AT5G11670.1
	GO:0006732	BP	coenzyme metabolic process	8	271	8.92e-05	AT1G79550.2,AT2G36460.1,AT3G06650.1,AT3G16950.2,AT3G27300.2,AT4G11820.2,AT4G38970.1,AT5G11670.1
	GO:0006457	BP	protein folding	6	126	0.00013	AT1G55490.2,AT2G04030.1,AT2G28000.1,AT3G16420.1,AT4G24280.1,AT5G49910.1
	GO:0017144	BP	drug metabolic process	11	626	0.00013	AT1G23310.1,AT1G53310.3,AT1G79550.2,AT2G05710.1,AT2G36460.1,AT2G38380.1,AT3G22890.1,AT3G57050.1,AT4G35260.1,AT4G38970.1,AT5G08300.1
	GO:0006090	BP	pyruvate metabolic process	5	74	0.00015	AT1G79550.2,AT2G36460.1,AT3G16950.2,AT4G38970.1,AT5G11670.1
	GO:0009735	BP	response to cytokinin	7	212	0.00015	AT1G51980.1,AT2G36460.1,AT2G40490.1,AT3G18780.2,AT3G22890.1,AT3G48990.1,AT5G30510.1
	GO:0071704	BP	organic substance metabolic process	46	8632	0.00015	AT1G07370.1,AT1G12780.1,AT1G23310.1,AT1G48410.2,AT1G51710.1,AT1G51980.1,AT1G53310.3,AT1G62750.1,AT1G67730.1,AT1G79550.2,AT2G05710.1,AT2G30520.1,AT2G30970.1,AT2G32810.1,AT2G36460.1,AT2G40490.1,AT3G06650.1,AT3G14210.1,AT3G16950.2,AT3G27300.2,AT3G45140.1,AT3G48990.1,AT3G57050.1,AT3G57290.1,AT3G59760.1,AT4G11820.2,AT4G12740.1,AT4G17300.1,AT4G20360.1,AT4G23650.1,AT4G24510.1,AT4G30920.1,AT4G31700.1,AT4…
	GO:1901566	BP	organonitrogen compound biosynthetic process	15	1229	0.00015	AT1G23310.1,AT1G62750.1,AT1G79550.2,AT2G36460.1,AT2G40490.1,AT3G06650.1,AT3G16950.2,AT3G57050.1,AT3G57290.1,AT3G59760.1,AT4G17300.1,AT4G20360.1,AT4G31700.1,AT4G34110.1,AT4G38970.1
	GO:0032787	BP	monocarboxylic acid metabolic process	9	413	0.00016	AT1G67730.1,AT1G79550.2,AT2G05710.1,AT2G36460.1,AT3G16950.2,AT3G45140.1,AT4G24510.1,AT4G38970.1,AT5G11670.1
	GO:0055086	BP	nucleobase-containing small molecule metabolic process	9	414	0.00016	AT1G12780.1,AT1G79550.2,AT2G36460.1,AT3G06650.1,AT3G16950.2,AT3G27300.2,AT4G11820.2,AT4G38970.1,AT5G11670.1
	GO:0009117	BP	nucleotide metabolic process	8	323	0.00021	AT1G79550.2,AT2G36460.1,AT3G06650.1,AT3G16950.2,AT3G27300.2,AT4G11820.2,AT4G38970.1,AT5G11670.1
	GO:0006790	BP	sulfur compound metabolic process	8	335	0.00026	AT3G06650.1,AT3G14210.1,AT3G16950.2,AT3G22890.1,AT3G57050.1,AT3G59760.1,AT4G11820.2,AT4G14030.1
	GO:1901135	BP	carbohydrate derivative metabolic process	11	701	0.00026	AT1G12780.1,AT1G79550.2,AT2G36460.1,AT3G06650.1,AT3G14210.1,AT3G16950.2,AT3G27300.2,AT4G11820.2,AT4G33030.1,AT4G38970.1,AT5G11670.1
	GO:0044238	BP	primary metabolic process	43	8114	0.00037	AT1G07370.1,AT1G12780.1,AT1G23310.1,AT1G48410.2,AT1G51710.1,AT1G51980.1,AT1G53310.3,AT1G62750.1,AT1G67730.1,AT1G79550.2,AT2G05710.1,AT2G30520.1,AT2G30970.1,AT2G32810.1,AT2G36460.1,AT3G06650.1,AT3G14210.1,AT3G16950.2,AT3G27300.2,AT3G45140.1,AT3G57050.1,AT3G57290.1,AT3G59760.1,AT4G11820.2,AT4G12740.1,AT4G17300.1,AT4G20360.1,AT4G23650.1,AT4G24510.1,AT4G30920.1,AT4G31700.1,AT4G33030.1,AT4G34110.1,AT4…
	GO:0046496	BP	nicotinamide nucleotide metabolic process	5	96	0.00037	AT1G79550.2,AT2G36460.1,AT3G27300.2,AT4G38970.1,AT5G11670.1
	GO:1901564	BP	organonitrogen compound metabolic process	28	4116	0.00037	AT1G23310.1,AT1G51710.1,AT1G51980.1,AT1G62750.1,AT1G79550.2,AT2G30520.1,AT2G30970.1,AT2G36460.1,AT2G40490.1,AT3G06650.1,AT3G14210.1,AT3G16950.2,AT3G27300.2,AT3G57050.1,AT3G57290.1,AT3G59760.1,AT4G11820.2,AT4G17300.1,AT4G20360.1,AT4G23650.1,AT4G30920.1,AT4G31700.1,AT4G34110.1,AT4G38970.1,AT5G09900.3,AT5G11670.1,AT5G17330.1,AT5G52470.1
	GO:0006099	BP	tricarboxylic acid cycle	4	51	0.00054	AT1G53310.3,AT2G05710.1,AT4G35260.1,AT5G08300.1
	GO:0006101	BP	citrate metabolic process	4	51	0.00054	AT1G53310.3,AT2G05710.1,AT4G35260.1,AT5G08300.1
	GO:0046394	BP	carboxylic acid biosynthetic process	9	506	0.00054	AT1G23310.1,AT1G67730.1,AT1G79550.2,AT2G36460.1,AT3G45140.1,AT3G57050.1,AT3G59760.1,AT4G24510.1,AT4G38970.1
	GO:0009058	BP	biosynthetic process	28	4258	0.00055	AT1G07370.1,AT1G12780.1,AT1G23310.1,AT1G48410.2,AT1G62750.1,AT1G67730.1,AT1G79550.2,AT2G30970.1,AT2G36460.1,AT2G40490.1,AT3G06650.1,AT3G16950.2,AT3G22890.1,AT3G45140.1,AT3G57050.1,AT3G57290.1,AT3G59760.1,AT4G11820.2,AT4G17300.1,AT4G20360.1,AT4G24510.1,AT4G31700.1,AT4G33030.1,AT4G34050.1,AT4G34110.1,AT4G38970.1,AT5G47770.1,AT5G52470.1
	GO:0044249	BP	cellular biosynthetic process	27	4013	0.00055	AT1G07370.1,AT1G12780.1,AT1G23310.1,AT1G48410.2,AT1G62750.1,AT1G67730.1,AT1G79550.2,AT2G36460.1,AT2G40490.1,AT3G06650.1,AT3G16950.2,AT3G22890.1,AT3G45140.1,AT3G57050.1,AT3G57290.1,AT3G59760.1,AT4G11820.2,AT4G17300.1,AT4G20360.1,AT4G24510.1,AT4G31700.1,AT4G33030.1,AT4G34050.1,AT4G34110.1,AT4G38970.1,AT5G47770.1,AT5G52470.1
	GO:0044283	BP	small molecule biosynthetic process	10	647	0.00055	AT1G23310.1,AT1G67730.1,AT1G79550.2,AT2G36460.1,AT3G45140.1,AT3G57050.1,AT3G59760.1,AT4G24510.1,AT4G38970.1,AT5G47770.1
	GO:0019637	BP	organophosphate metabolic process	9	547	0.00081	AT1G79550.2,AT2G36460.1,AT3G06650.1,AT3G16950.2,AT3G27300.2,AT4G11820.2,AT4G38970.1,AT5G11670.1,AT5G47770.1
	GO:0006084	BP	acetyl-CoA metabolic process	3	21	0.00089	AT3G06650.1,AT3G16950.2,AT4G11820.2
	GO:0009150	BP	purine ribonucleotide metabolic process	6	210	0.00089	AT1G79550.2,AT2G36460.1,AT3G06650.1,AT3G16950.2,AT4G11820.2,AT4G38970.1
	GO:0016032	BP	viral process	4	63	0.00089	AT1G48410.2,AT3G43300.1,AT4G24280.1,AT4G34110.1
	GO:0009152	BP	purine ribonucleotide biosynthetic process	5	143	0.0013	AT1G79550.2,AT2G36460.1,AT3G06650.1,AT3G16950.2,AT4G38970.1
	GO:0044272	BP	sulfur compound biosynthetic process	5	140	0.0013	AT3G06650.1,AT3G16950.2,AT3G22890.1,AT3G57050.1,AT3G59760.1
	GO:0015031	BP	protein transport	9	618	0.0016	AT1G51980.1,AT1G52360.2,AT2G04030.1,AT3G12390.1,AT3G43300.1,AT3G59920.1,AT4G24280.1,AT4G34450.1,AT5G49910.1
	GO:1901576	BP	organic substance biosynthetic process	26	4083	0.0016	AT1G07370.1,AT1G12780.1,AT1G23310.1,AT1G48410.2,AT1G62750.1,AT1G67730.1,AT1G79550.2,AT2G36460.1,AT2G40490.1,AT3G06650.1,AT3G16950.2,AT3G45140.1,AT3G57050.1,AT3G57290.1,AT3G59760.1,AT4G11820.2,AT4G17300.1,AT4G20360.1,AT4G24510.1,AT4G31700.1,AT4G33030.1,AT4G34050.1,AT4G34110.1,AT4G38970.1,AT5G47770.1,AT5G52470.1
	GO:0006091	BP	generation of precursor metabolites and energy	7	360	0.0017	AT1G53310.3,AT1G79550.2,AT2G05710.1,AT2G36460.1,AT4G35260.1,AT4G38970.1,AT5G08300.1
	GO:0043603	BP	cellular amide metabolic process	9	625	0.0017	AT1G62750.1,AT3G06650.1,AT3G16950.2,AT3G57290.1,AT4G11820.2,AT4G17300.1,AT4G20360.1,AT4G31700.1,AT4G34110.1
	GO:0043604	BP	amide biosynthetic process	8	501	0.0018	AT1G62750.1,AT3G06650.1,AT3G16950.2,AT3G57290.1,AT4G17300.1,AT4G20360.1,AT4G31700.1,AT4G34110.1
	GO:0043648	BP	dicarboxylic acid metabolic process	4	81	0.0018	AT2G30970.1,AT3G48990.1,AT5G11670.1,AT5G17330.1
	GO:0051188	BP	cofactor biosynthetic process	6	253	0.0018	AT1G79550.2,AT2G36460.1,AT2G40490.1,AT3G06650.1,AT3G16950.2,AT4G38970.1
	GO:0090407	BP	organophosphate biosynthetic process	7	367	0.0018	AT1G79550.2,AT2G36460.1,AT3G06650.1,AT3G16950.2,AT4G11820.2,AT4G38970.1,AT5G47770.1
	GO:0072330	BP	monocarboxylic acid biosynthetic process	6	261	0.0019	AT1G67730.1,AT1G79550.2,AT2G36460.1,AT3G45140.1,AT4G24510.1,AT4G38970.1
	GO:0034655	BP	nucleobase-containing compound catabolic process	5	168	0.0021	AT1G79550.2,AT2G36460.1,AT4G34110.1,AT4G38970.1,AT5G07350.2
	GO:0016999	BP	antibiotic metabolic process	5	171	0.0022	AT1G53310.3,AT2G05710.1,AT2G38380.1,AT4G35260.1,AT5G08300.1
	GO:0045036	BP	protein targeting to chloroplast	3	34	0.0022	AT2G04030.1,AT4G24280.1,AT5G49910.1
	GO:0055114	BP	oxidation-reduction process	13	1348	0.0022	AT1G51980.1,AT1G53310.3,AT1G67730.1,AT2G05710.1,AT2G14170.1,AT2G38380.1,AT3G16950.2,AT3G27300.2,AT3G45140.1,AT4G35260.1,AT5G08300.1,AT5G11670.1,AT5G51970.1
	GO:0006006	BP	glucose metabolic process	3	38	0.0027	AT2G36460.1,AT3G27300.2,AT4G38970.1
	GO:0009605	BP	response to external stimulus	13	1431	0.0035	AT1G48410.2,AT1G53310.3,AT1G55490.2,AT1G79550.2,AT2G05710.1,AT2G30520.1,AT3G14210.1,AT3G26520.1,AT3G43300.1,AT3G45140.1,AT3G48990.1,AT4G33030.1,AT5G64570.1
	GO:0009070	BP	serine family amino acid biosynthetic process	3	43	0.0037	AT1G23310.1,AT3G57050.1,AT3G59760.1
	GO:0009108	BP	coenzyme biosynthetic process	5	198	0.0037	AT1G79550.2,AT2G36460.1,AT3G06650.1,AT3G16950.2,AT4G38970.1
	GO:1901137	BP	carbohydrate derivative biosynthetic process	7	444	0.0041	AT1G12780.1,AT1G79550.2,AT2G36460.1,AT3G06650.1,AT3G16950.2,AT4G33030.1,AT4G38970.1
	GO:0019318	BP	hexose metabolic process	4	113	0.0043	AT1G12780.1,AT2G36460.1,AT3G27300.2,AT4G38970.1
	GO:0006886	BP	intracellular protein transport	6	324	0.0047	AT1G51980.1,AT1G52360.2,AT2G04030.1,AT4G24280.1,AT4G34450.1,AT5G49910.1
	GO:0009725	BP	response to hormone	13	1502	0.0051	AT1G18080.1,AT1G48410.2,AT1G51980.1,AT2G05710.1,AT2G36460.1,AT2G40490.1,AT3G18780.2,AT3G22890.1,AT3G45140.1,AT3G48990.1,AT4G23650.1,AT4G38970.1,AT5G30510.1
	GO:0006102	BP	isocitrate metabolic process	2	10	0.0053	AT2G05710.1,AT4G35260.1
	GO:0006085	BP	acetyl-CoA biosynthetic process	2	11	0.0059	AT3G06650.1,AT3G16950.2
	GO:0042026	BP	protein refolding	2	11	0.0059	AT1G55490.2,AT2G28000.1
	GO:0006417	BP	regulation of translation	4	130	0.0061	AT1G18080.1,AT1G48410.2,AT3G57290.1,AT4G34110.1
	GO:0006520	BP	cellular amino acid metabolic process	6	354	0.0062	AT1G23310.1,AT2G30970.1,AT3G57050.1,AT3G59760.1,AT4G17300.1,AT5G17330.1
	GO:0006096	BP	glycolytic process	3	57	0.0065	AT1G79550.2,AT2G36460.1,AT4G38970.1
	GO:0006757	BP	ATP generation from ADP	3	57	0.0065	AT1G79550.2,AT2G36460.1,AT4G38970.1
	GO:0042866	BP	pyruvate biosynthetic process	3	57	0.0065	AT1G79550.2,AT2G36460.1,AT4G38970.1
	GO:0010033	BP	response to organic substance	14	1786	0.0066	AT1G18080.1,AT1G48410.2,AT1G51980.1,AT1G79550.2,AT2G05710.1,AT2G36460.1,AT2G40490.1,AT3G18780.2,AT3G22890.1,AT3G45140.1,AT3G48990.1,AT4G23650.1,AT4G38970.1,AT5G30510.1
	GO:0009266	BP	response to temperature stimulus	7	505	0.0067	AT1G55490.2,AT1G79550.2,AT2G04030.1,AT3G14210.1,AT4G24280.1,AT5G07350.2,AT5G49910.1
	GO:0009056	BP	catabolic process	13	1587	0.0068	AT1G23310.1,AT1G51710.1,AT1G79550.2,AT2G36460.1,AT2G38380.1,AT3G14210.1,AT3G48690.1,AT3G48990.1,AT4G34110.1,AT4G38970.1,AT5G07350.2,AT5G09900.3,AT5G64570.1
	GO:0006081	BP	cellular aldehyde metabolic process	3	60	0.0069	AT2G05710.1,AT3G27300.2,AT5G11670.1
	GO:0009051	BP	pentose-phosphate shunt, oxidative branch	2	13	0.0069	AT3G27300.2,AT5G11670.1
	GO:0009166	BP	nucleotide catabolic process	3	61	0.0069	AT1G79550.2,AT2G36460.1,AT4G38970.1
	GO:0042761	BP	very long-chain fatty acid biosynthetic process	2	13	0.0069	AT1G67730.1,AT4G24510.1
	GO:0006605	BP	protein targeting	4	142	0.007	AT1G51980.1,AT2G04030.1,AT4G24280.1,AT5G49910.1
	GO:0000103	BP	sulfate assimilation	2	14	0.0071	AT3G22890.1,AT4G14030.1
	GO:0019359	BP	nicotinamide nucleotide biosynthetic process	3	67	0.0082	AT1G79550.2,AT2G36460.1,AT4G38970.1
	GO:1901605	BP	alpha-amino acid metabolic process	5	268	0.0091	AT1G23310.1,AT2G30970.1,AT3G57050.1,AT3G59760.1,AT5G17330.1
	GO:0000038	BP	very long-chain fatty acid metabolic process	2	17	0.0095	AT1G67730.1,AT4G24510.1
	GO:0006094	BP	gluconeogenesis	2	18	0.0102	AT2G36460.1,AT4G38970.1
	GO:0006412	BP	translation	6	433	0.0125	AT1G62750.1,AT3G57290.1,AT4G17300.1,AT4G20360.1,AT4G31700.1,AT4G34110.1
	GO:0072594	BP	establishment of protein localization to organelle	4	179	0.0135	AT1G51980.1,AT2G04030.1,AT4G24280.1,AT5G49910.1
	GO:0044248	BP	cellular catabolic process	11	1345	0.0137	AT1G23310.1,AT1G51710.1,AT1G79550.2,AT2G36460.1,AT2G38380.1,AT3G14210.1,AT3G48990.1,AT4G34110.1,AT4G38970.1,AT5G07350.2,AT5G09900.3
	GO:0006536	BP	glutamate metabolic process	2	22	0.0138	AT2G30970.1,AT5G17330.1
	GO:0051156	BP	glucose 6-phosphate metabolic process	2	22	0.0138	AT3G27300.2,AT5G11670.1
	GO:0009408	BP	response to heat	4	184	0.0143	AT1G79550.2,AT2G04030.1,AT5G07350.2,AT5G49910.1
	GO:0008610	BP	lipid biosynthetic process	6	454	0.0147	AT1G67730.1,AT3G45140.1,AT4G11820.2,AT4G24510.1,AT4G33030.1,AT5G47770.1
	GO:0009639	BP	response to red or far red light	4	186	0.0147	AT1G48410.2,AT2G04030.1,AT3G18780.2,AT3G57290.1
	GO:0019344	BP	cysteine biosynthetic process	2	23	0.0147	AT3G57050.1,AT3G59760.1
	GO:0090351	BP	seedling development	3	88	0.0147	AT1G18080.1,AT1G62750.1,AT2G05710.1
	GO:0006754	BP	ATP biosynthetic process	3	89	0.015	AT1G79550.2,AT2G36460.1,AT4G38970.1
	GO:0006458	BP	'de novo' protein folding	2	24	0.0153	AT1G55490.2,AT2G28000.1
	GO:1901575	BP	organic substance catabolic process	11	1377	0.0153	AT1G23310.1,AT1G51710.1,AT1G79550.2,AT2G36460.1,AT3G14210.1,AT3G48990.1,AT4G34110.1,AT4G38970.1,AT5G07350.2,AT5G09900.3,AT5G64570.1
	GO:0006739	BP	NADP metabolic process	2	26	0.0176	AT3G27300.2,AT5G11670.1
	GO:0006807	BP	nitrogen compound metabolic process	33	7152	0.0195	AT1G07370.1,AT1G12780.1,AT1G23310.1,AT1G48410.2,AT1G51710.1,AT1G51980.1,AT1G62750.1,AT1G79550.2,AT2G30520.1,AT2G30970.1,AT2G36460.1,AT2G40490.1,AT3G06650.1,AT3G14210.1,AT3G16950.2,AT3G27300.2,AT3G57050.1,AT3G57290.1,AT3G59760.1,AT4G11820.2,AT4G12740.1,AT4G17300.1,AT4G20360.1,AT4G23650.1,AT4G30920.1,AT4G31700.1,AT4G34110.1,AT4G38970.1,AT5G07350.2,AT5G09900.3,AT5G11670.1,AT5G17330.1,AT5G52470.1
	GO:0019682	BP	glyceraldehyde-3-phosphate metabolic process	2	29	0.0202	AT3G27300.2,AT5G11670.1
	GO:0006534	BP	cysteine metabolic process	2	30	0.0212	AT3G57050.1,AT3G59760.1
	GO:0007275	BP	multicellular organism development	14	2127	0.0213	AT1G18080.1,AT1G48410.2,AT1G53310.3,AT1G62750.1,AT1G67730.1,AT2G04030.1,AT2G05710.1,AT2G28000.1,AT3G18780.2,AT3G48990.1,AT3G57290.1,AT4G17300.1,AT4G24510.1,AT4G30920.1
	GO:0005975	BP	carbohydrate metabolic process	8	856	0.0214	AT1G12780.1,AT1G79550.2,AT2G05710.1,AT2G32810.1,AT2G36460.1,AT3G27300.2,AT4G38970.1,AT5G64570.1
	GO:0006629	BP	lipid metabolic process	8	855	0.0214	AT1G67730.1,AT3G06650.1,AT3G14210.1,AT3G45140.1,AT4G11820.2,AT4G24510.1,AT4G33030.1,AT5G47770.1
	GO:0006793	BP	phosphorus metabolic process	12	1677	0.0214	AT1G12780.1,AT1G79550.2,AT2G36460.1,AT3G06650.1,AT3G16950.2,AT3G22890.1,AT3G27300.2,AT4G11820.2,AT4G23650.1,AT4G38970.1,AT5G11670.1,AT5G47770.1
	GO:1901568	BP	fatty acid derivative metabolic process	2	31	0.0218	AT3G45140.1,AT4G24510.1
	GO:0051704	BP	multi-organism process	11	1475	0.0226	AT1G48410.2,AT1G55490.2,AT1G79550.2,AT3G14210.1,AT3G26520.1,AT3G43300.1,AT3G45140.1,AT3G48990.1,AT4G24280.1,AT4G34110.1,AT5G64570.1
	GO:0006518	BP	peptide metabolic process	6	513	0.0227	AT1G62750.1,AT3G57290.1,AT4G17300.1,AT4G20360.1,AT4G31700.1,AT4G34110.1
	GO:0007005	BP	mitochondrion organization	3	110	0.0233	AT1G51980.1,AT1G55490.2,AT2G28000.1
	GO:0009168	BP	purine ribonucleoside monophosphate biosynthetic process	3	110	0.0233	AT1G79550.2,AT2G36460.1,AT4G38970.1
	GO:0006414	BP	translational elongation	2	33	0.0237	AT1G62750.1,AT4G20360.1
	GO:0051707	BP	response to other organism	9	1079	0.0244	AT1G48410.2,AT1G55490.2,AT1G79550.2,AT3G14210.1,AT3G26520.1,AT3G43300.1,AT3G45140.1,AT3G48990.1,AT5G64570.1
	GO:0065008	BP	regulation of biological quality	9	1080	0.0244	AT1G23310.1,AT1G48410.2,AT1G53210.1,AT2G31750.1,AT3G16950.2,AT3G18060.1,AT3G26520.1,AT3G45140.1,AT5G07350.2
	GO:0009617	BP	response to bacterium	5	385	0.0293	AT1G79550.2,AT3G14210.1,AT3G26520.1,AT3G43300.1,AT3G45140.1
	GO:0016126	BP	sterol biosynthetic process	2	38	0.0297	AT4G11820.2,AT5G47770.1
	GO:0016052	BP	carbohydrate catabolic process	4	244	0.0302	AT1G79550.2,AT2G36460.1,AT4G38970.1,AT5G64570.1
	GO:0006633	BP	fatty acid biosynthetic process	3	129	0.033	AT1G67730.1,AT3G45140.1,AT4G24510.1
	GO:0009749	BP	response to glucose	2	42	0.0346	AT1G18080.1,AT1G79550.2
	GO:0009791	BP	post-embryonic development	9	1164	0.0365	AT1G18080.1,AT1G62750.1,AT1G67730.1,AT2G04030.1,AT2G05710.1,AT2G28000.1,AT3G48990.1,AT3G57290.1,AT4G17300.1
	GO:0061077	BP	chaperone-mediated protein folding	2	44	0.037	AT1G55490.2,AT2G28000.1
	GO:0009416	BP	response to light stimulus	6	585	0.0372	AT1G48410.2,AT1G79550.2,AT2G04030.1,AT2G30520.1,AT3G18780.2,AT3G57290.1
	GO:0000097	BP	sulfur amino acid biosynthetic process	2	45	0.038	AT3G57050.1,AT3G59760.1
	GO:0006796	BP	phosphate-containing compound metabolic process	11	1636	0.0411	AT1G79550.2,AT2G36460.1,AT3G06650.1,AT3G16950.2,AT3G22890.1,AT3G27300.2,AT4G11820.2,AT4G23650.1,AT4G38970.1,AT5G11670.1,AT5G47770.1
	GO:0006413	BP	translational initiation	2	48	0.0417	AT3G57290.1,AT4G34110.1
	GO:0009627	BP	systemic acquired resistance	2	48	0.0417	AT1G55490.2,AT5G64570.1
	GO:0044255	BP	cellular lipid metabolic process	6	606	0.0417	AT1G67730.1,AT3G45140.1,AT4G11820.2,AT4G24510.1,AT4G33030.1,AT5G47770.1
	GO:1901360	BP	organic cyclic compound metabolic process	21	4160	0.0417	AT1G07370.1,AT1G12780.1,AT1G48410.2,AT1G79550.2,AT2G36460.1,AT2G40490.1,AT3G06650.1,AT3G16950.2,AT3G27300.2,AT3G57290.1,AT4G11820.2,AT4G12740.1,AT4G17300.1,AT4G31700.1,AT4G34050.1,AT4G34110.1,AT4G38970.1,AT5G07350.2,AT5G11670.1,AT5G47770.1,AT5G52470.1
	GO:0009640	BP	photomorphogenesis	2	50	0.0434	AT2G04030.1,AT3G57290.1
	GO:0009167	BP	purine ribonucleoside monophosphate metabolic process	3	149	0.0436	AT1G79550.2,AT2G36460.1,AT4G38970.1
	GO:0042594	BP	response to starvation	3	149	0.0436	AT1G53310.3,AT2G05710.1,AT4G33030.1
	GO:0044271	BP	cellular nitrogen compound biosynthetic process	16	2881	0.0436	AT1G07370.1,AT1G12780.1,AT1G48410.2,AT1G62750.1,AT1G79550.2,AT2G36460.1,AT2G40490.1,AT3G06650.1,AT3G16950.2,AT3G57290.1,AT4G17300.1,AT4G20360.1,AT4G31700.1,AT4G34110.1,AT4G38970.1,AT5G52470.1
	GO:0045087	BP	innate immune response	4	283	0.0436	AT1G48410.2,AT1G55490.2,AT3G43300.1,AT5G64570.1
	GO:0051259	BP	protein complex oligomerization	2	52	0.0454	AT1G53310.3,AT5G11670.1
	GO:0046483	BP	heterocycle metabolic process	20	3980	0.049	AT1G07370.1,AT1G12780.1,AT1G48410.2,AT1G79550.2,AT2G36460.1,AT2G40490.1,AT3G06650.1,AT3G16950.2,AT3G27300.2,AT3G57290.1,AT4G11820.2,AT4G12740.1,AT4G17300.1,AT4G31700.1,AT4G34050.1,AT4G34110.1,AT4G38970.1,AT5G07350.2,AT5G11670.1,AT5G52470.1
	GO:0048731	BP	system development	10	1474	0.0499	AT1G18080.1,AT1G48410.2,AT1G53310.3,AT1G67730.1,AT2G28000.1,AT3G18780.2,AT3G48990.1,AT3G57290.1,AT4G17300.1,AT4G30920.1

## Sheet: Table S19
	Supplementary Table S19. Functional enrichment of statistically changed proteins in the amiR26.5 plants in normal conditions. The list of 320 proteins that significantly changed in the amiR26.5 line in comparison to the EV samples (Table S8) was imported into the STRING website (Szklarczyk et al., 2019) and analyzed for GO enrichments. The table listed the GO terms found at the biological process…
	GO ID	Category	Term description	Observed protein nº	Background protein Nº	FDR	Matching AGI
	GO:1901566	BP	organonitrogen compound biosynthetic process	109	1229	2.8e-59	AT1G01090.1,AT1G02780.1,AT1G04270.1,AT1G05190.1,AT1G07320.1,AT1G09640.1,AT1G14320.1,AT1G16350.1,AT1G23310.1,AT1G26630.1,AT1G27450.3,AT1G33120.1,AT1G35680.1,AT1G48830.1,AT1G50200.1,AT1G57660.1,AT1G67430.1,AT1G70600.1,AT1G74060.1,AT1G74260.1,AT1G74970.1,AT1G78630.1,AT1G79550.2,AT1G79850.1,AT2G01250.1,AT2G04400.1,AT2G05830.1,AT2G17265.1,AT2G24060.1,AT2G25840.2,AT2G27720.2,AT2G31170.1,AT2G31610.1,AT2…
	GO:0043603	BP	cellular amide metabolic process	85	625	1.47e-58	AT1G01090.1,AT1G02780.1,AT1G04270.1,AT1G05190.1,AT1G07320.1,AT1G09640.1,AT1G14320.1,AT1G19570.1,AT1G26630.1,AT1G33120.1,AT1G35680.1,AT1G48830.1,AT1G50200.1,AT1G57660.1,AT1G67430.1,AT1G67700.2,AT1G70600.1,AT1G74060.1,AT1G74970.1,AT1G78370.1,AT1G78380.1,AT1G78630.1,AT1G79850.1,AT2G01250.1,AT2G24060.1,AT2G25840.2,AT2G27720.2,AT2G31170.1,AT2G31610.1,AT2G34480.1,AT2G36160.1,AT2G36620.1,AT2G37270.2,AT2…
	GO:0043604	BP	amide biosynthetic process	78	501	1.94e-57	AT1G01090.1,AT1G02780.1,AT1G04270.1,AT1G05190.1,AT1G07320.1,AT1G09640.1,AT1G14320.1,AT1G26630.1,AT1G33120.1,AT1G35680.1,AT1G48830.1,AT1G50200.1,AT1G57660.1,AT1G67430.1,AT1G70600.1,AT1G74060.1,AT1G74970.1,AT1G78630.1,AT1G79850.1,AT2G01250.1,AT2G24060.1,AT2G25840.2,AT2G27720.2,AT2G31170.1,AT2G31610.1,AT2G34480.1,AT2G36160.1,AT2G36620.1,AT2G37270.2,AT2G38040.1,AT2G42740.1,AT2G43030.1,AT2G44120.2,AT3…
	GO:0006518	BP	peptide metabolic process	76	513	1.56e-54	AT1G02780.1,AT1G04270.1,AT1G05190.1,AT1G07320.1,AT1G09640.1,AT1G14320.1,AT1G19570.1,AT1G26630.1,AT1G33120.1,AT1G35680.1,AT1G48830.1,AT1G50200.1,AT1G57660.1,AT1G67430.1,AT1G67700.2,AT1G70600.1,AT1G74060.1,AT1G74970.1,AT1G78370.1,AT1G78380.1,AT1G78630.1,AT1G79850.1,AT2G01250.1,AT2G24060.1,AT2G25840.2,AT2G27720.2,AT2G31170.1,AT2G31610.1,AT2G34480.1,AT2G36160.1,AT2G36620.1,AT2G37270.2,AT2G42740.1,AT2…
	GO:0006412	BP	translation	71	433	1.81e-53	AT1G02780.1,AT1G04270.1,AT1G05190.1,AT1G07320.1,AT1G09640.1,AT1G14320.1,AT1G26630.1,AT1G33120.1,AT1G35680.1,AT1G48830.1,AT1G50200.1,AT1G57660.1,AT1G67430.1,AT1G70600.1,AT1G74060.1,AT1G74970.1,AT1G78630.1,AT1G79850.1,AT2G01250.1,AT2G24060.1,AT2G25840.2,AT2G27720.2,AT2G31170.1,AT2G31610.1,AT2G34480.1,AT2G36160.1,AT2G36620.1,AT2G37270.2,AT2G42740.1,AT2G43030.1,AT2G44120.2,AT3G04840.1,AT3G07110.2,AT3…
	GO:1901564	BP	organonitrogen compound metabolic process	155	4116	5.16e-42	AT1G01090.1,AT1G02780.1,AT1G04270.1,AT1G04410.1,AT1G05190.1,AT1G07320.1,AT1G09130.3,AT1G09640.1,AT1G09750.1,AT1G12410.1,AT1G13060.2,AT1G14320.1,AT1G16350.1,AT1G19570.1,AT1G21720.1,AT1G23310.1,AT1G26630.1,AT1G27450.3,AT1G29150.1,AT1G32470.1,AT1G33120.1,AT1G35680.1,AT1G47128.1,AT1G48830.1,AT1G50200.1,AT1G51980.1,AT1G55480.1,AT1G56450.1,AT1G57660.1,AT1G64190.1,AT1G65930.1,AT1G67430.1,AT1G67700.2,AT1…
	GO:0008152	BP	metabolic process	231	9671	2.21e-38	AT1G01090.1,AT1G02780.1,AT1G04270.1,AT1G04410.1,AT1G05190.1,AT1G06680.1,AT1G07320.1,AT1G09130.3,AT1G09640.1,AT1G09750.1,AT1G12010.1,AT1G12410.1,AT1G12780.1,AT1G12900.1,AT1G13060.2,AT1G14320.1,AT1G16350.1,AT1G17880.1,AT1G17890.1,AT1G19570.1,AT1G21720.1,AT1G23310.1,AT1G23740.1,AT1G26630.1,AT1G27450.3,AT1G29150.1,AT1G32470.1,AT1G33120.1,AT1G35680.1,AT1G42970.1,AT1G43670.1,AT1G47128.1,AT1G48830.1,AT1…
	GO:0009987	BP	cellular process	238	10581	5.89e-36	AT1G01090.1,AT1G02780.1,AT1G04270.1,AT1G04410.1,AT1G05190.1,AT1G06680.1,AT1G07320.1,AT1G09640.1,AT1G12010.1,AT1G12410.1,AT1G12780.1,AT1G12900.1,AT1G13060.2,AT1G14320.1,AT1G16350.1,AT1G17880.1,AT1G17890.1,AT1G19570.1,AT1G20010.1,AT1G21720.1,AT1G22300.1,AT1G22530.1,AT1G23310.1,AT1G26630.1,AT1G27450.3,AT1G29150.1,AT1G32470.1,AT1G33120.1,AT1G35680.1,AT1G42970.1,AT1G43670.1,AT1G47128.1,AT1G48830.1,AT1…
	GO:0071704	BP	organic substance metabolic process	204	8632	8.24e-30	AT1G01090.1,AT1G02780.1,AT1G04270.1,AT1G04410.1,AT1G05190.1,AT1G07320.1,AT1G09130.3,AT1G09640.1,AT1G09750.1,AT1G12010.1,AT1G12410.1,AT1G12780.1,AT1G12900.1,AT1G13060.2,AT1G14320.1,AT1G16350.1,AT1G17880.1,AT1G17890.1,AT1G19570.1,AT1G21720.1,AT1G23310.1,AT1G26630.1,AT1G27450.3,AT1G29150.1,AT1G32470.1,AT1G33120.1,AT1G35680.1,AT1G42970.1,AT1G43670.1,AT1G47128.1,AT1G48830.1,AT1G50200.1,AT1G51980.1,AT1…
	GO:0044237	BP	cellular metabolic process	198	8432	6.19e-28	AT1G01090.1,AT1G02780.1,AT1G04270.1,AT1G04410.1,AT1G05190.1,AT1G06680.1,AT1G07320.1,AT1G09640.1,AT1G12010.1,AT1G12780.1,AT1G12900.1,AT1G13060.2,AT1G14320.1,AT1G16350.1,AT1G17880.1,AT1G17890.1,AT1G19570.1,AT1G21720.1,AT1G23310.1,AT1G26630.1,AT1G27450.3,AT1G32470.1,AT1G33120.1,AT1G35680.1,AT1G42970.1,AT1G43670.1,AT1G47128.1,AT1G48830.1,AT1G50200.1,AT1G51980.1,AT1G53240.1,AT1G55480.1,AT1G56450.1,AT1…
	GO:0044281	BP	small molecule metabolic process	78	1503	2.11e-26	AT1G01090.1,AT1G04410.1,AT1G12780.1,AT1G12900.1,AT1G16350.1,AT1G17890.1,AT1G23310.1,AT1G27450.3,AT1G32470.1,AT1G42970.1,AT1G43670.1,AT1G50200.1,AT1G53240.1,AT1G63000.1,AT1G64190.1,AT1G65930.1,AT1G67730.1,AT1G74260.1,AT1G79550.2,AT2G04400.1,AT2G05710.1,AT2G05830.1,AT2G17265.1,AT2G22780.1,AT2G25840.2,AT2G30970.1,AT2G31170.1,AT2G31810.1,AT2G36460.1,AT2G38040.1,AT2G39800.1,AT2G42790.1,AT2G43090.1,AT3…
	GO:0019752	BP	carboxylic acid metabolic process	60	863	6.89e-26	AT1G01090.1,AT1G04410.1,AT1G23310.1,AT1G32470.1,AT1G50200.1,AT1G53240.1,AT1G64190.1,AT1G65930.1,AT1G67730.1,AT1G74260.1,AT1G79550.2,AT2G04400.1,AT2G05710.1,AT2G05830.1,AT2G17265.1,AT2G22780.1,AT2G25840.2,AT2G30970.1,AT2G31170.1,AT2G31810.1,AT2G36460.1,AT2G38040.1,AT2G39800.1,AT2G42790.1,AT2G43090.1,AT3G02720.1,AT3G12290.1,AT3G17810.1,AT3G19480.1,AT3G22200.2,AT3G25770.1,AT3G25860.1,AT3G29360.1,AT3…
	GO:0044238	BP	primary metabolic process	189	8114	1.93e-25	AT1G01090.1,AT1G02780.1,AT1G04270.1,AT1G04410.1,AT1G05190.1,AT1G07320.1,AT1G09130.3,AT1G09640.1,AT1G09750.1,AT1G12410.1,AT1G12780.1,AT1G12900.1,AT1G13060.2,AT1G14320.1,AT1G16350.1,AT1G17880.1,AT1G17890.1,AT1G19570.1,AT1G21720.1,AT1G23310.1,AT1G26630.1,AT1G27450.3,AT1G29150.1,AT1G32470.1,AT1G33120.1,AT1G35680.1,AT1G42970.1,AT1G43670.1,AT1G47128.1,AT1G48830.1,AT1G50200.1,AT1G51980.1,AT1G53240.1,AT1…
	GO:0009058	BP	biosynthetic process	131	4258	2.48e-25	AT1G01090.1,AT1G02780.1,AT1G04270.1,AT1G05190.1,AT1G07320.1,AT1G09640.1,AT1G12010.1,AT1G12780.1,AT1G12900.1,AT1G14320.1,AT1G16350.1,AT1G17880.1,AT1G17890.1,AT1G23310.1,AT1G26630.1,AT1G27450.3,AT1G33120.1,AT1G35680.1,AT1G42970.1,AT1G43670.1,AT1G48830.1,AT1G50200.1,AT1G57660.1,AT1G63000.1,AT1G67430.1,AT1G67730.1,AT1G70600.1,AT1G74060.1,AT1G74260.1,AT1G74970.1,AT1G78630.1,AT1G79550.2,AT1G79850.1,AT2…
	GO:1901576	BP	organic substance biosynthetic process	128	4083	2.48e-25	AT1G01090.1,AT1G02780.1,AT1G04270.1,AT1G05190.1,AT1G07320.1,AT1G09640.1,AT1G12010.1,AT1G12780.1,AT1G12900.1,AT1G14320.1,AT1G16350.1,AT1G17880.1,AT1G17890.1,AT1G23310.1,AT1G26630.1,AT1G27450.3,AT1G33120.1,AT1G35680.1,AT1G42970.1,AT1G43670.1,AT1G48830.1,AT1G50200.1,AT1G57660.1,AT1G63000.1,AT1G67430.1,AT1G67730.1,AT1G70600.1,AT1G74060.1,AT1G74260.1,AT1G74970.1,AT1G78630.1,AT1G79550.2,AT1G79850.1,AT2…
	GO:0043436	BP	oxoacid metabolic process	62	973	5.18e-25	AT1G01090.1,AT1G04410.1,AT1G23310.1,AT1G32470.1,AT1G50200.1,AT1G53240.1,AT1G64190.1,AT1G65930.1,AT1G67730.1,AT1G74260.1,AT1G79550.2,AT2G04400.1,AT2G05710.1,AT2G05830.1,AT2G17265.1,AT2G22780.1,AT2G25840.2,AT2G30970.1,AT2G31170.1,AT2G31810.1,AT2G36460.1,AT2G38040.1,AT2G39800.1,AT2G42790.1,AT2G43090.1,AT3G02720.1,AT3G09260.1,AT3G12290.1,AT3G17810.1,AT3G19480.1,AT3G22200.2,AT3G25770.1,AT3G25860.1,AT3…
	GO:0044249	BP	cellular biosynthetic process	125	4013	2.06e-24	AT1G01090.1,AT1G02780.1,AT1G04270.1,AT1G05190.1,AT1G07320.1,AT1G09640.1,AT1G12010.1,AT1G12780.1,AT1G14320.1,AT1G16350.1,AT1G17880.1,AT1G17890.1,AT1G23310.1,AT1G26630.1,AT1G27450.3,AT1G33120.1,AT1G35680.1,AT1G43670.1,AT1G48830.1,AT1G50200.1,AT1G57660.1,AT1G63000.1,AT1G67430.1,AT1G67730.1,AT1G70600.1,AT1G74060.1,AT1G74260.1,AT1G74970.1,AT1G78630.1,AT1G79550.2,AT1G79850.1,AT2G01250.1,AT2G04400.1,AT2…
	GO:0046686	BP	response to cadmium ion	37	286	5.54e-24	AT1G04410.1,AT1G26630.1,AT1G29150.1,AT1G42970.1,AT1G50200.1,AT1G53240.1,AT1G56450.1,AT1G65930.1,AT1G75280.1,AT1G78380.1,AT2G05710.1,AT2G21660.1,AT2G24200.1,AT2G30970.1,AT2G36460.1,AT3G09200.1,AT3G11830.1,AT3G16640.1,AT3G22200.2,AT3G23990.1,AT3G48990.1,AT3G52930.1,AT3G56240.1,AT4G13930.1,AT4G14030.1,AT4G20890.1,AT4G25100.1,AT4G26970.1,AT4G29040.1,AT4G38740.1,AT4G38970.1,AT5G07440.1,AT5G08300.1,AT5…
	GO:0010038	BP	response to metal ion	41	414	1.22e-22	AT1G04410.1,AT1G19570.1,AT1G26630.1,AT1G29150.1,AT1G42970.1,AT1G50200.1,AT1G53240.1,AT1G56450.1,AT1G65930.1,AT1G75280.1,AT1G78380.1,AT2G05710.1,AT2G05830.1,AT2G21660.1,AT2G24200.1,AT2G30970.1,AT2G36460.1,AT3G09200.1,AT3G11830.1,AT3G16640.1,AT3G22200.2,AT3G23990.1,AT3G48990.1,AT3G52930.1,AT3G56240.1,AT4G13930.1,AT4G14030.1,AT4G20260.4,AT4G20890.1,AT4G25100.1,AT4G26970.1,AT4G29040.1,AT4G38740.1,AT4…
	GO:0009735	BP	response to cytokinin	32	212	1.69e-22	AT1G04410.1,AT1G05190.1,AT1G16350.1,AT1G51980.1,AT1G73060.1,AT1G78370.1,AT1G78630.1,AT2G20260.1,AT2G21660.1,AT2G36460.1,AT2G37270.2,AT3G09200.1,AT3G09260.1,AT3G15360.1,AT3G16640.1,AT3G18780.2,AT3G27850.1,AT3G47520.1,AT3G48990.1,AT3G49010.3,AT3G51800.2,AT4G01310.1,AT4G20260.4,AT4G25130.1,AT4G33680.1,AT4G38740.1,AT4G39260.1,AT5G02870.1,AT5G20630.1,AT5G30510.1,AT5G35630.1,AT5G40950.1
	GO:0019538	BP	protein metabolic process	105	3107	2.48e-22	AT1G02780.1,AT1G04270.1,AT1G05190.1,AT1G07320.1,AT1G09130.3,AT1G09640.1,AT1G09750.1,AT1G12410.1,AT1G13060.2,AT1G14320.1,AT1G19570.1,AT1G21720.1,AT1G26630.1,AT1G29150.1,AT1G33120.1,AT1G35680.1,AT1G47128.1,AT1G48830.1,AT1G50200.1,AT1G51980.1,AT1G55480.1,AT1G56450.1,AT1G57660.1,AT1G67430.1,AT1G67700.2,AT1G70600.1,AT1G74060.1,AT1G74970.1,AT1G78630.1,AT1G79550.2,AT1G79850.1,AT2G01250.1,AT2G16600.1,AT2…
	GO:0044267	BP	cellular protein metabolic process	97	2826	8.77e-21	AT1G02780.1,AT1G04270.1,AT1G05190.1,AT1G07320.1,AT1G09640.1,AT1G13060.2,AT1G14320.1,AT1G19570.1,AT1G21720.1,AT1G26630.1,AT1G33120.1,AT1G35680.1,AT1G47128.1,AT1G48830.1,AT1G50200.1,AT1G51980.1,AT1G55480.1,AT1G56450.1,AT1G57660.1,AT1G67430.1,AT1G70600.1,AT1G74060.1,AT1G74970.1,AT1G78630.1,AT1G79550.2,AT1G79850.1,AT2G01250.1,AT2G16600.1,AT2G20580.1,AT2G24060.1,AT2G25840.2,AT2G27720.2,AT2G29960.1,AT2…
	GO:0044271	BP	cellular nitrogen compound biosynthetic process	98	2881	8.84e-21	AT1G01090.1,AT1G02780.1,AT1G04270.1,AT1G05190.1,AT1G07320.1,AT1G09640.1,AT1G12780.1,AT1G14320.1,AT1G16350.1,AT1G17880.1,AT1G17890.1,AT1G26630.1,AT1G27450.3,AT1G33120.1,AT1G35680.1,AT1G48830.1,AT1G50200.1,AT1G57660.1,AT1G63000.1,AT1G67430.1,AT1G70600.1,AT1G74060.1,AT1G74260.1,AT1G74970.1,AT1G78630.1,AT1G79550.2,AT1G79850.1,AT2G01250.1,AT2G04400.1,AT2G24060.1,AT2G25840.2,AT2G27720.2,AT2G31170.1,AT2…
	GO:0010035	BP	response to inorganic substance	51	795	1.53e-20	AT1G04410.1,AT1G15690.1,AT1G19570.1,AT1G26630.1,AT1G29150.1,AT1G42970.1,AT1G50200.1,AT1G53240.1,AT1G56450.1,AT1G65930.1,AT1G73260.1,AT1G75280.1,AT1G76180.1,AT1G78380.1,AT2G04030.1,AT2G05710.1,AT2G05830.1,AT2G21660.1,AT2G24200.1,AT2G30970.1,AT2G36460.1,AT2G39800.1,AT3G09200.1,AT3G11830.1,AT3G16640.1,AT3G22200.2,AT3G23990.1,AT3G48990.1,AT3G52150.1,AT3G52880.2,AT3G52930.1,AT3G56240.1,AT4G13930.1,AT4…
	GO:0042221	BP	response to chemical	93	2654	2.02e-20	AT1G04410.1,AT1G05190.1,AT1G12010.1,AT1G15690.1,AT1G16350.1,AT1G19570.1,AT1G22300.1,AT1G26630.1,AT1G29150.1,AT1G42970.1,AT1G43670.1,AT1G50200.1,AT1G51980.1,AT1G53240.1,AT1G56450.1,AT1G62660.1,AT1G65930.1,AT1G73060.1,AT1G73260.1,AT1G75280.1,AT1G76180.1,AT1G78370.1,AT1G78380.1,AT1G78630.1,AT1G79550.2,AT2G04030.1,AT2G05710.1,AT2G05830.1,AT2G20260.1,AT2G20580.1,AT2G21660.1,AT2G22170.1,AT2G24200.1,AT2…
	GO:0006807	BP	nitrogen compound metabolic process	165	7152	2.68e-20	AT1G01090.1,AT1G02780.1,AT1G04270.1,AT1G04410.1,AT1G05190.1,AT1G07320.1,AT1G09130.3,AT1G09640.1,AT1G09750.1,AT1G12410.1,AT1G12780.1,AT1G13060.2,AT1G14320.1,AT1G16350.1,AT1G17880.1,AT1G17890.1,AT1G19570.1,AT1G21720.1,AT1G23310.1,AT1G26630.1,AT1G27450.3,AT1G29150.1,AT1G32470.1,AT1G33120.1,AT1G35680.1,AT1G47128.1,AT1G48830.1,AT1G50200.1,AT1G51980.1,AT1G55480.1,AT1G56450.1,AT1G57660.1,AT1G63000.1,AT1…
	GO:0050896	BP	response to stimulus	133	5064	1e-19	AT1G04410.1,AT1G05190.1,AT1G06680.1,AT1G09750.1,AT1G12010.1,AT1G14320.1,AT1G15690.1,AT1G16350.1,AT1G16920.1,AT1G17880.1,AT1G19570.1,AT1G22300.1,AT1G23310.1,AT1G23740.1,AT1G26630.1,AT1G29150.1,AT1G35680.1,AT1G42970.1,AT1G43670.1,AT1G47128.1,AT1G50200.1,AT1G51980.1,AT1G53240.1,AT1G55480.1,AT1G55490.2,AT1G56450.1,AT1G62660.1,AT1G64190.1,AT1G65930.1,AT1G70890.1,AT1G73060.1,AT1G73260.1,AT1G75280.1,AT1…
	GO:0006950	BP	response to stress	93	2932	1.34e-17	AT1G04410.1,AT1G06680.1,AT1G09750.1,AT1G12010.1,AT1G14320.1,AT1G15690.1,AT1G16920.1,AT1G17880.1,AT1G19570.1,AT1G23310.1,AT1G23740.1,AT1G26630.1,AT1G35680.1,AT1G42970.1,AT1G47128.1,AT1G51980.1,AT1G53240.1,AT1G55480.1,AT1G55490.2,AT1G56450.1,AT1G64190.1,AT1G65930.1,AT1G70890.1,AT1G73260.1,AT1G75280.1,AT1G76180.1,AT1G78380.1,AT1G79550.2,AT2G04030.1,AT2G05710.1,AT2G05830.1,AT2G14170.1,AT2G17265.1,AT2…
	GO:0034641	BP	cellular nitrogen compound metabolic process	116	4363	6.47e-17	AT1G01090.1,AT1G02780.1,AT1G04270.1,AT1G04410.1,AT1G05190.1,AT1G07320.1,AT1G09640.1,AT1G12780.1,AT1G14320.1,AT1G16350.1,AT1G17880.1,AT1G17890.1,AT1G19570.1,AT1G26630.1,AT1G27450.3,AT1G33120.1,AT1G35680.1,AT1G48830.1,AT1G50200.1,AT1G57660.1,AT1G63000.1,AT1G64190.1,AT1G65930.1,AT1G67430.1,AT1G67700.2,AT1G70600.1,AT1G74060.1,AT1G74260.1,AT1G74970.1,AT1G78370.1,AT1G78380.1,AT1G78630.1,AT1G79550.2,AT1…
	GO:0009628	BP	response to abiotic stimulus	67	1699	1.49e-16	AT1G04410.1,AT1G14320.1,AT1G15690.1,AT1G16920.1,AT1G17880.1,AT1G23310.1,AT1G23740.1,AT1G35680.1,AT1G42970.1,AT1G51980.1,AT1G53240.1,AT1G55480.1,AT1G55490.2,AT1G56450.1,AT1G64190.1,AT1G65930.1,AT1G73260.1,AT1G76180.1,AT1G78380.1,AT1G79550.2,AT2G04030.1,AT2G05710.1,AT2G21660.1,AT2G30520.1,AT2G31610.1,AT2G36390.1,AT2G36460.1,AT2G39800.1,AT2G43090.1,AT2G47730.1,AT3G09200.1,AT3G09260.1,AT3G11630.1,AT3…
	GO:0055114	BP	oxidation-reduction process	58	1348	9.33e-16	AT1G01090.1,AT1G04410.1,AT1G12010.1,AT1G12900.1,AT1G16350.1,AT1G17890.1,AT1G19570.1,AT1G23740.1,AT1G42970.1,AT1G51980.1,AT1G53240.1,AT1G63000.1,AT1G64190.1,AT1G65930.1,AT1G67730.1,AT1G75280.1,AT1G78380.1,AT1G79870.1,AT2G05710.1,AT2G14170.1,AT2G22170.1,AT2G22780.1,AT2G36390.1,AT2G39800.1,AT2G40840.1,AT2G42790.1,AT2G47730.1,AT3G11630.1,AT3G12290.1,AT3G14415.2,AT3G15360.1,AT3G17810.1,AT3G19480.1,AT3…
	GO:0042254	BP	ribosome biogenesis	27	250	1.09e-15	AT1G04270.1,AT1G14320.1,AT1G48830.1,AT1G74060.1,AT1G74970.1,AT2G01250.1,AT2G36160.1,AT2G36620.1,AT2G37270.2,AT2G42740.1,AT2G44120.2,AT3G09200.1,AT3G09500.1,AT3G10610.1,AT3G11940.1,AT3G51800.2,AT3G53430.1,AT3G55280.1,AT4G01310.1,AT4G25740.1,AT5G13510.1,AT5G13650.2,AT5G16130.1,AT5G18380.1,AT5G20290.1,AT5G61170.1,ATCG00660.1
	GO:0002181	BP	cytoplasmic translation	17	63	1.59e-15	AT1G33120.1,AT1G48830.1,AT1G70600.1,AT1G74060.1,AT2G01250.1,AT2G27720.2,AT2G31610.1,AT2G44120.2,AT3G04840.1,AT3G18740.1,AT3G63190.1,AT4G17390.1,AT5G02870.1,AT5G16130.1,AT5G56710.1,ATCG00800.1,ATCG00830.1
	GO:0022613	BP	ribonucleoprotein complex biogenesis	28	292	4.4e-15	AT1G04270.1,AT1G14320.1,AT1G48830.1,AT1G74060.1,AT1G74970.1,AT2G01250.1,AT2G16950.1,AT2G36160.1,AT2G36620.1,AT2G37270.2,AT2G42740.1,AT2G44120.2,AT3G09200.1,AT3G09500.1,AT3G10610.1,AT3G11940.1,AT3G51800.2,AT3G53430.1,AT3G55280.1,AT4G01310.1,AT4G25740.1,AT5G13510.1,AT5G13650.2,AT5G16130.1,AT5G18380.1,AT5G20290.1,AT5G61170.1,ATCG00660.1
	GO:0006520	BP	cellular amino acid metabolic process	30	354	7.49e-15	AT1G23310.1,AT1G32470.1,AT1G50200.1,AT1G74260.1,AT2G04400.1,AT2G05830.1,AT2G17265.1,AT2G25840.2,AT2G30970.1,AT2G31170.1,AT2G31810.1,AT2G39800.1,AT2G43090.1,AT3G17810.1,AT3G19480.1,AT3G22200.2,AT3G47340.1,AT3G55610.1,AT4G13930.1,AT4G13940.1,AT4G14710.5,AT4G17300.1,AT4G24830.1,AT4G33680.1,AT4G34200.1,AT4G39280.2,AT5G07440.1,AT5G10920.1,AT5G19550.1,AT5G35630.1
	GO:0044283	BP	small molecule biosynthetic process	39	647	9.29e-15	AT1G01090.1,AT1G16350.1,AT1G23310.1,AT1G27450.3,AT1G43670.1,AT1G67730.1,AT1G79550.2,AT2G04400.1,AT2G05830.1,AT2G17265.1,AT2G31810.1,AT2G36460.1,AT2G38040.1,AT2G39800.1,AT2G43090.1,AT3G02720.1,AT3G17810.1,AT3G19480.1,AT3G25770.1,AT3G25860.1,AT3G29360.1,AT3G45140.1,AT3G47340.1,AT3G52930.1,AT3G55610.1,AT4G11010.1,AT4G13930.1,AT4G14710.5,AT4G24620.1,AT4G24830.1,AT4G33680.1,AT4G34200.1,AT4G38970.1,AT5…
	GO:0046394	BP	carboxylic acid biosynthetic process	34	506	4.3e-14	AT1G01090.1,AT1G23310.1,AT1G67730.1,AT1G79550.2,AT2G04400.1,AT2G05830.1,AT2G17265.1,AT2G31810.1,AT2G36460.1,AT2G38040.1,AT2G39800.1,AT2G43090.1,AT3G02720.1,AT3G17810.1,AT3G19480.1,AT3G25770.1,AT3G25860.1,AT3G29360.1,AT3G45140.1,AT3G47340.1,AT3G52930.1,AT3G55610.1,AT4G13930.1,AT4G14710.5,AT4G24620.1,AT4G24830.1,AT4G33680.1,AT4G34200.1,AT4G38970.1,AT5G10920.1,AT5G28840.2,AT5G35360.3,AT5G35630.1,AT5…
	GO:0009651	BP	response to salt stress	32	492	6.91e-13	AT1G04410.1,AT1G15690.1,AT1G16920.1,AT1G17880.1,AT1G51980.1,AT1G53240.1,AT1G56450.1,AT1G64190.1,AT1G65930.1,AT1G73260.1,AT2G04030.1,AT2G05710.1,AT2G21660.1,AT2G31610.1,AT2G36460.1,AT2G39800.1,AT2G43090.1,AT2G47730.1,AT3G09200.1,AT3G09260.1,AT3G22200.2,AT3G52150.1,AT3G52880.2,AT3G52930.1,AT3G56240.1,AT4G20260.4,AT4G26970.1,AT4G39260.1,AT4G39730.1,AT5G07440.1,AT5G10860.1,AT5G35630.1
	GO:0042255	BP	ribosome assembly	15	79	8.51e-12	AT1G04270.1,AT1G14320.1,AT1G74060.1,AT2G36160.1,AT2G36620.1,AT2G37270.2,AT2G42740.1,AT3G10610.1,AT3G11940.1,AT3G53430.1,AT3G55280.1,AT4G01310.1,AT4G25740.1,AT5G61170.1,ATCG00660.1
	GO:0009409	BP	response to cold	26	347	1.01e-11	AT1G23740.1,AT1G35680.1,AT1G42970.1,AT1G53240.1,AT1G55490.2,AT1G76180.1,AT2G21660.1,AT2G47730.1,AT3G09200.1,AT3G09260.1,AT3G11630.1,AT3G16460.2,AT3G25770.1,AT3G26650.1,AT3G47520.1,AT3G52150.1,AT3G53460.4,AT3G55280.1,AT4G20260.4,AT4G24770.1,AT4G35090.1,AT4G39260.1,AT4G39730.1,AT5G06290.1,AT5G13650.2,AT5G20630.1
	GO:1901605	BP	alpha-amino acid metabolic process	23	268	1.8e-11	AT1G23310.1,AT1G32470.1,AT1G74260.1,AT2G04400.1,AT2G05830.1,AT2G17265.1,AT2G30970.1,AT2G31810.1,AT2G39800.1,AT2G43090.1,AT3G19480.1,AT3G22200.2,AT3G47340.1,AT3G55610.1,AT4G13930.1,AT4G13940.1,AT4G14710.5,AT4G24830.1,AT4G33680.1,AT4G34200.1,AT5G10920.1,AT5G19550.1,AT5G35630.1
	GO:0009266	BP	response to temperature stimulus	30	505	3.73e-11	AT1G23740.1,AT1G35680.1,AT1G42970.1,AT1G53240.1,AT1G55490.2,AT1G76180.1,AT1G79550.2,AT2G04030.1,AT2G21660.1,AT2G47730.1,AT3G09200.1,AT3G09260.1,AT3G11630.1,AT3G16460.2,AT3G23990.1,AT3G25770.1,AT3G26650.1,AT3G47520.1,AT3G52150.1,AT3G53460.4,AT3G55280.1,AT4G20260.4,AT4G24770.1,AT4G29040.1,AT4G35090.1,AT4G39260.1,AT4G39730.1,AT5G06290.1,AT5G13650.2,AT5G20630.1
	GO:0071826	BP	ribonucleoprotein complex subunit organization	17	129	3.9e-11	AT1G04270.1,AT1G14320.1,AT1G74060.1,AT2G16950.1,AT2G24060.1,AT2G36160.1,AT2G36620.1,AT2G37270.2,AT2G42740.1,AT3G10610.1,AT3G11940.1,AT3G53430.1,AT3G55280.1,AT4G01310.1,AT4G25740.1,AT5G61170.1,ATCG00660.1
	GO:0010467	BP	gene expression	78	2929	1.24e-10	AT1G02780.1,AT1G04270.1,AT1G05190.1,AT1G07320.1,AT1G09640.1,AT1G14320.1,AT1G17880.1,AT1G26630.1,AT1G33120.1,AT1G35680.1,AT1G48830.1,AT1G50200.1,AT1G51980.1,AT1G57660.1,AT1G67430.1,AT1G70600.1,AT1G74060.1,AT1G74970.1,AT1G78630.1,AT1G79850.1,AT2G01250.1,AT2G21660.1,AT2G24060.1,AT2G25840.2,AT2G27720.2,AT2G31170.1,AT2G31610.1,AT2G34480.1,AT2G36160.1,AT2G36620.1,AT2G37270.2,AT2G42740.1,AT2G43030.1,AT2…
	GO:0071840	BP	cellular component organization or biogenesis	70	2467	1.28e-10	AT1G04270.1,AT1G12410.1,AT1G12780.1,AT1G14320.1,AT1G20010.1,AT1G29150.1,AT1G35680.1,AT1G48830.1,AT1G51980.1,AT1G55480.1,AT1G55490.2,AT1G63000.1,AT1G72150.1,AT1G74060.1,AT1G74970.1,AT1G79850.1,AT2G01250.1,AT2G16950.1,AT2G21660.1,AT2G24060.1,AT2G28000.1,AT2G31170.1,AT2G34480.1,AT2G36160.1,AT2G36250.2,AT2G36620.1,AT2G37270.2,AT2G42740.1,AT2G43090.1,AT2G44120.2,AT3G04550.1,AT3G09200.1,AT3G09260.1,AT3…
	GO:0022618	BP	ribonucleoprotein complex assembly	16	122	1.81e-10	AT1G04270.1,AT1G14320.1,AT1G74060.1,AT2G16950.1,AT2G36160.1,AT2G36620.1,AT2G37270.2,AT2G42740.1,AT3G10610.1,AT3G11940.1,AT3G53430.1,AT3G55280.1,AT4G01310.1,AT4G25740.1,AT5G61170.1,ATCG00660.1
	GO:0009059	BP	macromolecule biosynthetic process	76	2844	2.03e-10	AT1G02780.1,AT1G04270.1,AT1G05190.1,AT1G07320.1,AT1G09640.1,AT1G12780.1,AT1G14320.1,AT1G17880.1,AT1G26630.1,AT1G33120.1,AT1G35680.1,AT1G48830.1,AT1G50200.1,AT1G57660.1,AT1G67430.1,AT1G70600.1,AT1G74060.1,AT1G74970.1,AT1G78630.1,AT1G79850.1,AT2G01250.1,AT2G24060.1,AT2G25840.2,AT2G27720.2,AT2G31170.1,AT2G31610.1,AT2G34480.1,AT2G36160.1,AT2G36390.1,AT2G36620.1,AT2G37270.2,AT2G42740.1,AT2G43030.1,AT2…
	GO:0010033	BP	response to organic substance	57	1786	2.24e-10	AT1G04410.1,AT1G05190.1,AT1G12010.1,AT1G16350.1,AT1G19570.1,AT1G22300.1,AT1G42970.1,AT1G43670.1,AT1G51980.1,AT1G62660.1,AT1G73060.1,AT1G73260.1,AT1G76180.1,AT1G78370.1,AT1G78630.1,AT1G79550.2,AT2G05710.1,AT2G05830.1,AT2G20260.1,AT2G20580.1,AT2G21660.1,AT2G36390.1,AT2G36460.1,AT2G37270.2,AT3G09200.1,AT3G09260.1,AT3G15360.1,AT3G16640.1,AT3G18780.2,AT3G22060.1,AT3G22200.2,AT3G26650.1,AT3G27850.1,AT3…
	GO:0034645	BP	cellular macromolecule biosynthetic process	75	2793	2.24e-10	AT1G02780.1,AT1G04270.1,AT1G05190.1,AT1G07320.1,AT1G09640.1,AT1G12780.1,AT1G14320.1,AT1G17880.1,AT1G26630.1,AT1G33120.1,AT1G35680.1,AT1G48830.1,AT1G50200.1,AT1G57660.1,AT1G67430.1,AT1G70600.1,AT1G74060.1,AT1G74970.1,AT1G78630.1,AT1G79850.1,AT2G01250.1,AT2G24060.1,AT2G25840.2,AT2G27720.2,AT2G31170.1,AT2G31610.1,AT2G34480.1,AT2G36160.1,AT2G36390.1,AT2G36620.1,AT2G37270.2,AT2G42740.1,AT2G43030.1,AT2…
	GO:0005975	BP	carbohydrate metabolic process	37	856	5.53e-10	AT1G01090.1,AT1G04410.1,AT1G12780.1,AT1G12900.1,AT1G42970.1,AT1G43670.1,AT1G53240.1,AT1G62660.1,AT1G64190.1,AT1G79550.2,AT2G05710.1,AT2G22780.1,AT2G32810.1,AT2G36390.1,AT2G36460.1,AT2G40840.1,AT3G09260.1,AT3G13790.1,AT3G22200.2,AT3G25860.1,AT3G26650.1,AT3G26720.1,AT3G29360.1,AT3G47520.1,AT3G52930.1,AT3G55260.1,AT3G56310.1,AT4G16130.1,AT4G24620.1,AT4G26970.1,AT4G30270.1,AT4G37800.1,AT4G38970.1,AT5…
	GO:0008652	BP	cellular amino acid biosynthetic process	18	191	1.23e-09	AT1G23310.1,AT2G04400.1,AT2G05830.1,AT2G17265.1,AT2G31810.1,AT2G39800.1,AT2G43090.1,AT3G17810.1,AT3G19480.1,AT3G47340.1,AT3G55610.1,AT4G13930.1,AT4G14710.5,AT4G24830.1,AT4G33680.1,AT4G34200.1,AT5G10920.1,AT5G35630.1
	GO:0042274	BP	ribosomal small subunit biogenesis	12	62	1.33e-09	AT1G04270.1,AT1G48830.1,AT1G74970.1,AT2G36160.1,AT2G37270.2,AT3G10610.1,AT3G11940.1,AT4G25740.1,AT5G16130.1,AT5G18380.1,AT5G20290.1,AT5G61170.1
	GO:0055086	BP	nucleobase-containing small molecule metabolic process	25	414	1.77e-09	AT1G01090.1,AT1G04410.1,AT1G12780.1,AT1G16350.1,AT1G17890.1,AT1G27450.3,AT1G63000.1,AT1G64190.1,AT1G65930.1,AT1G74260.1,AT1G79550.2,AT2G36460.1,AT2G38040.1,AT3G17810.1,AT3G25860.1,AT3G29360.1,AT3G52930.1,AT4G11010.1,AT4G13940.1,AT4G24620.1,AT4G38970.1,AT5G35360.3,AT5G49460.1,AT5G59290.2,AT5G63310.1
	GO:0051186	BP	cofactor metabolic process	28	531	2.39e-09	AT1G01090.1,AT1G04410.1,AT1G09640.1,AT1G19570.1,AT1G64190.1,AT1G65930.1,AT1G78370.1,AT1G78380.1,AT1G79550.2,AT2G30970.1,AT2G36460.1,AT2G38040.1,AT2G47730.1,AT3G12290.1,AT3G25860.1,AT3G52930.1,AT3G59400.1,AT4G04770.1,AT4G13930.1,AT4G13940.1,AT4G24620.1,AT4G27440.1,AT4G35090.1,AT4G38970.1,AT5G19550.1,AT5G28840.2,AT5G35360.3,AT5G49460.1
	GO:0044085	BP	cellular component biogenesis	37	909	2.58e-09	AT1G04270.1,AT1G14320.1,AT1G29150.1,AT1G48830.1,AT1G55480.1,AT1G74060.1,AT1G74970.1,AT2G01250.1,AT2G16950.1,AT2G36160.1,AT2G36620.1,AT2G37270.2,AT2G42740.1,AT2G44120.2,AT3G04550.1,AT3G09200.1,AT3G09500.1,AT3G10610.1,AT3G11940.1,AT3G26650.1,AT3G51800.2,AT3G53430.1,AT3G55280.1,AT4G01310.1,AT4G04770.1,AT4G25740.1,AT4G29040.1,AT4G30270.1,AT4G37800.1,AT5G13120.1,AT5G13510.1,AT5G13650.2,AT5G16130.1,AT5…
	GO:1901607	BP	alpha-amino acid biosynthetic process	17	175	2.58e-09	AT1G23310.1,AT2G04400.1,AT2G05830.1,AT2G17265.1,AT2G31810.1,AT2G39800.1,AT2G43090.1,AT3G19480.1,AT3G47340.1,AT3G55610.1,AT4G13930.1,AT4G14710.5,AT4G24830.1,AT4G33680.1,AT4G34200.1,AT5G10920.1,AT5G35630.1
	GO:0009725	BP	response to hormone	49	1502	3.41e-09	AT1G04410.1,AT1G05190.1,AT1G16350.1,AT1G19570.1,AT1G22300.1,AT1G43670.1,AT1G51980.1,AT1G62660.1,AT1G73060.1,AT1G73260.1,AT1G76180.1,AT1G78370.1,AT1G78630.1,AT2G05710.1,AT2G05830.1,AT2G20260.1,AT2G20580.1,AT2G21660.1,AT2G36460.1,AT2G37270.2,AT3G09200.1,AT3G09260.1,AT3G15360.1,AT3G16640.1,AT3G18780.2,AT3G22060.1,AT3G27850.1,AT3G45140.1,AT3G47520.1,AT3G48990.1,AT3G49010.3,AT3G51800.2,AT3G52880.2,AT4…
	GO:0017144	BP	drug metabolic process	30	626	4.21e-09	AT1G01090.1,AT1G04410.1,AT1G23310.1,AT1G27450.3,AT1G32470.1,AT1G53240.1,AT1G65930.1,AT1G79550.2,AT2G05710.1,AT2G05830.1,AT2G22780.1,AT2G36460.1,AT2G39800.1,AT2G42790.1,AT3G17810.1,AT3G22200.2,AT3G25860.1,AT3G29360.1,AT3G47340.1,AT3G47520.1,AT3G52930.1,AT3G55610.1,AT4G13930.1,AT4G13940.1,AT4G14710.5,AT4G24620.1,AT4G26970.1,AT4G35090.1,AT4G38970.1,AT5G08300.1
	GO:0043933	BP	protein-containing complex subunit organization	25	436	4.48e-09	AT1G04270.1,AT1G14320.1,AT1G29150.1,AT1G55480.1,AT1G74060.1,AT2G16950.1,AT2G24060.1,AT2G36160.1,AT2G36620.1,AT2G37270.2,AT2G42740.1,AT3G04550.1,AT3G10610.1,AT3G11940.1,AT3G26650.1,AT3G53430.1,AT3G55280.1,AT3G63190.1,AT4G01310.1,AT4G25740.1,AT4G29040.1,AT5G13120.1,AT5G59880.1,AT5G61170.1,ATCG00660.1
	GO:0009152	BP	purine ribonucleotide biosynthetic process	15	143	1.1e-08	AT1G01090.1,AT1G16350.1,AT1G27450.3,AT1G74260.1,AT1G79550.2,AT2G36460.1,AT2G38040.1,AT3G25860.1,AT3G52930.1,AT4G11010.1,AT4G24620.1,AT4G38970.1,AT5G35360.3,AT5G49460.1,AT5G63310.1
	GO:0006457	BP	protein folding	14	126	2.02e-08	AT1G55490.2,AT2G04030.1,AT2G16600.1,AT2G28000.1,AT2G29960.1,AT3G11830.1,AT3G16420.1,AT3G23990.1,AT3G62030.2,AT4G34870.1,AT4G38740.1,AT5G13120.1,AT5G13410.1,AT5G56030.2
	GO:0034622	BP	cellular protein-containing complex assembly	21	332	2.29e-08	AT1G04270.1,AT1G14320.1,AT1G29150.1,AT1G55480.1,AT1G74060.1,AT2G16950.1,AT2G36160.1,AT2G36620.1,AT2G37270.2,AT2G42740.1,AT3G04550.1,AT3G10610.1,AT3G11940.1,AT3G53430.1,AT3G55280.1,AT4G01310.1,AT4G25740.1,AT4G29040.1,AT5G13120.1,AT5G61170.1,ATCG00660.1
	GO:0044260	BP	cellular macromolecule metabolic process	107	5262	3.15e-08	AT1G02780.1,AT1G04270.1,AT1G05190.1,AT1G07320.1,AT1G09640.1,AT1G12780.1,AT1G13060.2,AT1G14320.1,AT1G17880.1,AT1G19570.1,AT1G21720.1,AT1G26630.1,AT1G33120.1,AT1G35680.1,AT1G43670.1,AT1G47128.1,AT1G48830.1,AT1G50200.1,AT1G51980.1,AT1G55480.1,AT1G56450.1,AT1G57660.1,AT1G67430.1,AT1G70600.1,AT1G74060.1,AT1G74970.1,AT1G78630.1,AT1G79550.2,AT1G79850.1,AT2G01250.1,AT2G16600.1,AT2G20580.1,AT2G24060.1,AT2…
	GO:0032787	BP	monocarboxylic acid metabolic process	23	413	3.61e-08	AT1G01090.1,AT1G64190.1,AT1G67730.1,AT1G79550.2,AT2G05710.1,AT2G22780.1,AT2G36460.1,AT2G38040.1,AT2G42790.1,AT3G02720.1,AT3G22200.2,AT3G25770.1,AT3G25860.1,AT3G45140.1,AT3G47340.1,AT3G51840.1,AT3G52930.1,AT4G15530.5,AT4G24620.1,AT4G26970.1,AT4G38970.1,AT5G35360.3,AT5G46290.3
	GO:0042273	BP	ribosomal large subunit biogenesis	11	69	3.97e-08	AT1G14320.1,AT1G74060.1,AT2G01250.1,AT2G36620.1,AT2G42740.1,AT2G44120.2,AT3G09500.1,AT3G53430.1,AT3G55280.1,AT4G01310.1,ATCG00660.1
	GO:0065003	BP	protein-containing complex assembly	22	387	5.45e-08	AT1G04270.1,AT1G14320.1,AT1G29150.1,AT1G55480.1,AT1G74060.1,AT2G16950.1,AT2G36160.1,AT2G36620.1,AT2G37270.2,AT2G42740.1,AT3G04550.1,AT3G10610.1,AT3G11940.1,AT3G26650.1,AT3G53430.1,AT3G55280.1,AT4G01310.1,AT4G25740.1,AT4G29040.1,AT5G13120.1,AT5G61170.1,ATCG00660.1
	GO:0072350	BP	tricarboxylic acid metabolic process	10	56	7.97e-08	AT1G04410.1,AT1G53240.1,AT1G65930.1,AT2G05710.1,AT2G22780.1,AT2G42790.1,AT3G47520.1,AT4G24830.1,AT4G26970.1,AT5G08300.1
	GO:1901137	BP	carbohydrate derivative biosynthetic process	23	444	1.22e-07	AT1G01090.1,AT1G12780.1,AT1G16350.1,AT1G17890.1,AT1G27450.3,AT1G63000.1,AT1G74260.1,AT1G79550.2,AT2G36390.1,AT2G36460.1,AT2G38040.1,AT2G43090.1,AT3G25860.1,AT3G29360.1,AT3G52930.1,AT4G11010.1,AT4G24620.1,AT4G33030.1,AT4G38970.1,AT5G35360.3,AT5G49460.1,AT5G59290.2,AT5G63310.1
	GO:1901135	BP	carbohydrate derivative metabolic process	29	701	1.62e-07	AT1G01090.1,AT1G12780.1,AT1G16350.1,AT1G17890.1,AT1G27450.3,AT1G43670.1,AT1G63000.1,AT1G64190.1,AT1G74260.1,AT1G79550.2,AT2G36390.1,AT2G36460.1,AT2G38040.1,AT2G43090.1,AT3G09260.1,AT3G25860.1,AT3G26720.1,AT3G29360.1,AT3G52930.1,AT4G11010.1,AT4G13940.1,AT4G24620.1,AT4G33030.1,AT4G38970.1,AT5G35360.3,AT5G48180.1,AT5G49460.1,AT5G59290.2,AT5G63310.1
	GO:0009064	BP	glutamine family amino acid metabolic process	10	64	2.41e-07	AT1G74260.1,AT2G30970.1,AT2G39800.1,AT3G22200.2,AT3G47340.1,AT3G55610.1,AT4G24830.1,AT5G10920.1,AT5G19550.1,AT5G35630.1
	GO:0006979	BP	response to oxidative stress	21	389	2.76e-07	AT1G19570.1,AT1G73260.1,AT1G75280.1,AT1G78380.1,AT2G05710.1,AT2G05830.1,AT2G14170.1,AT2G39800.1,AT3G15360.1,AT3G22200.2,AT3G55280.1,AT4G03520.1,AT4G11010.1,AT4G14030.1,AT4G25100.1,AT4G25130.1,AT4G26970.1,AT4G35090.1,AT5G16970.1,AT5G59880.1,AT5G63310.1
	GO:0043170	BP	macromolecule metabolic process	121	6502	2.76e-07	AT1G02780.1,AT1G04270.1,AT1G05190.1,AT1G07320.1,AT1G09130.3,AT1G09640.1,AT1G09750.1,AT1G12410.1,AT1G12780.1,AT1G13060.2,AT1G14320.1,AT1G17880.1,AT1G19570.1,AT1G21720.1,AT1G26630.1,AT1G29150.1,AT1G33120.1,AT1G35680.1,AT1G43670.1,AT1G47128.1,AT1G48830.1,AT1G50200.1,AT1G51980.1,AT1G55480.1,AT1G56450.1,AT1G57660.1,AT1G67430.1,AT1G67700.2,AT1G70600.1,AT1G74060.1,AT1G74970.1,AT1G78630.1,AT1G79550.2,AT1…
	GO:0016043	BP	cellular component organization	58	2271	3.26e-07	AT1G04270.1,AT1G12410.1,AT1G12780.1,AT1G14320.1,AT1G20010.1,AT1G29150.1,AT1G35680.1,AT1G51980.1,AT1G55480.1,AT1G55490.2,AT1G63000.1,AT1G72150.1,AT1G74060.1,AT1G79850.1,AT2G16950.1,AT2G21660.1,AT2G24060.1,AT2G28000.1,AT2G31170.1,AT2G34480.1,AT2G36160.1,AT2G36250.2,AT2G36620.1,AT2G37270.2,AT2G42740.1,AT2G43090.1,AT3G04550.1,AT3G09260.1,AT3G10610.1,AT3G11940.1,AT3G16640.1,AT3G18780.2,AT3G18820.1,AT3…
	GO:0000027	BP	ribosomal large subunit assembly	8	33	3.33e-07	AT1G14320.1,AT1G74060.1,AT2G36620.1,AT2G42740.1,AT3G53430.1,AT3G55280.1,AT4G01310.1,ATCG00660.1
	GO:0006091	BP	generation of precursor metabolites and energy	20	360	3.72e-07	AT1G01090.1,AT1G04410.1,AT1G06680.1,AT1G53240.1,AT1G55480.1,AT1G65930.1,AT1G79550.2,AT2G05710.1,AT2G22780.1,AT2G36390.1,AT2G36460.1,AT2G40840.1,AT2G42790.1,AT3G25860.1,AT3G47520.1,AT3G52930.1,AT4G24620.1,AT4G26970.1,AT4G38970.1,AT5G08300.1
	GO:0009605	BP	response to external stimulus	43	1431	3.81e-07	AT1G06680.1,AT1G09750.1,AT1G14320.1,AT1G19570.1,AT1G26630.1,AT1G47128.1,AT1G53240.1,AT1G55490.2,AT1G62660.1,AT1G65930.1,AT1G73260.1,AT1G78380.1,AT1G79550.2,AT2G05710.1,AT2G17265.1,AT2G30520.1,AT2G47730.1,AT3G08510.1,AT3G09260.1,AT3G11630.1,AT3G13790.1,AT3G16640.1,AT3G17810.1,AT3G18740.1,AT3G22200.2,AT3G27850.1,AT3G45140.1,AT3G47340.1,AT3G48990.1,AT3G52880.2,AT3G52960.1,AT3G60820.1,AT3G63190.1,AT4…
	GO:0006099	BP	tricarboxylic acid cycle	9	51	4.66e-07	AT1G04410.1,AT1G53240.1,AT1G65930.1,AT2G05710.1,AT2G22780.1,AT2G42790.1,AT3G47520.1,AT4G26970.1,AT5G08300.1
	GO:0006101	BP	citrate metabolic process	9	51	4.66e-07	AT1G04410.1,AT1G53240.1,AT1G65930.1,AT2G05710.1,AT2G22780.1,AT2G42790.1,AT3G47520.1,AT4G26970.1,AT5G08300.1
	GO:0072521	BP	purine-containing compound metabolic process	16	232	5.81e-07	AT1G01090.1,AT1G16350.1,AT1G27450.3,AT1G74260.1,AT1G79550.2,AT2G36460.1,AT2G38040.1,AT3G25860.1,AT3G52930.1,AT4G11010.1,AT4G13940.1,AT4G24620.1,AT4G38970.1,AT5G35360.3,AT5G49460.1,AT5G63310.1
	GO:0006790	BP	sulfur compound metabolic process	19	335	5.84e-07	AT1G01090.1,AT1G09640.1,AT1G19570.1,AT1G78370.1,AT1G78380.1,AT2G05830.1,AT2G17265.1,AT2G38040.1,AT2G43090.1,AT2G47730.1,AT3G09260.1,AT3G25860.1,AT4G04770.1,AT4G13940.1,AT4G14030.1,AT4G14710.5,AT5G35360.3,AT5G48180.1,AT5G49460.1
	GO:0000413	BP	protein peptidyl-prolyl isomerization	9	54	6.91e-07	AT2G16600.1,AT2G29960.1,AT2G43560.1,AT3G10060.1,AT3G62030.2,AT4G34870.1,AT4G38740.1,AT5G13120.1,AT5G13410.1
	GO:0006732	BP	coenzyme metabolic process	17	271	7.7e-07	AT1G01090.1,AT1G04410.1,AT1G64190.1,AT1G65930.1,AT1G79550.2,AT2G36460.1,AT2G38040.1,AT3G12290.1,AT3G25860.1,AT3G52930.1,AT4G13930.1,AT4G13940.1,AT4G24620.1,AT4G38970.1,AT5G28840.2,AT5G35360.3,AT5G49460.1
	GO:0006006	BP	glucose metabolic process	8	38	7.82e-07	AT1G12900.1,AT1G42970.1,AT1G43670.1,AT2G36460.1,AT3G26650.1,AT3G52930.1,AT4G24620.1,AT4G38970.1
	GO:0009150	BP	purine ribonucleotide metabolic process	15	210	9.59e-07	AT1G01090.1,AT1G16350.1,AT1G27450.3,AT1G74260.1,AT1G79550.2,AT2G36460.1,AT2G38040.1,AT3G25860.1,AT3G52930.1,AT4G11010.1,AT4G24620.1,AT4G38970.1,AT5G35360.3,AT5G49460.1,AT5G63310.1
	GO:0034404	BP	nucleobase-containing small molecule biosynthetic process	11	100	1.02e-06	AT1G01090.1,AT1G16350.1,AT1G27450.3,AT1G79550.2,AT2G36460.1,AT3G25860.1,AT3G52930.1,AT4G11010.1,AT4G24620.1,AT4G38970.1,AT5G63310.1
	GO:0019693	BP	ribose phosphate metabolic process	16	246	1.14e-06	AT1G01090.1,AT1G16350.1,AT1G27450.3,AT1G64190.1,AT1G74260.1,AT1G79550.2,AT2G36460.1,AT2G38040.1,AT3G25860.1,AT3G52930.1,AT4G11010.1,AT4G24620.1,AT4G38970.1,AT5G35360.3,AT5G49460.1,AT5G63310.1
	GO:0006996	BP	organelle organization	39	1283	1.21e-06	AT1G04270.1,AT1G12410.1,AT1G14320.1,AT1G20010.1,AT1G35680.1,AT1G51980.1,AT1G55490.2,AT1G74060.1,AT1G79850.1,AT2G21660.1,AT2G24060.1,AT2G28000.1,AT2G31170.1,AT2G36160.1,AT2G36250.2,AT2G36620.1,AT2G37270.2,AT2G42740.1,AT2G43090.1,AT3G09260.1,AT3G10610.1,AT3G11940.1,AT3G18780.2,AT3G18820.1,AT3G23990.1,AT3G53430.1,AT3G55280.1,AT3G63190.1,AT4G01310.1,AT4G13940.1,AT4G14040.1,AT4G20260.4,AT4G20890.1,AT4…
	GO:0043648	BP	dicarboxylic acid metabolic process	10	81	1.46e-06	AT1G04410.1,AT1G53240.1,AT2G22780.1,AT2G30970.1,AT3G22200.2,AT3G47520.1,AT3G48990.1,AT4G33680.1,AT5G19550.1,AT5G35630.1
	GO:0009117	BP	nucleotide metabolic process	18	323	1.55e-06	AT1G01090.1,AT1G04410.1,AT1G16350.1,AT1G27450.3,AT1G64190.1,AT1G65930.1,AT1G74260.1,AT1G79550.2,AT2G36460.1,AT2G38040.1,AT3G25860.1,AT3G52930.1,AT4G11010.1,AT4G24620.1,AT4G38970.1,AT5G35360.3,AT5G49460.1,AT5G63310.1
	GO:0006165	BP	nucleoside diphosphate phosphorylation	9	62	1.79e-06	AT1G01090.1,AT1G79550.2,AT2G36460.1,AT3G25860.1,AT3G52930.1,AT4G11010.1,AT4G24620.1,AT4G38970.1,AT5G63310.1
	GO:0034660	BP	ncRNA metabolic process	16	271	3.54e-06	AT1G48830.1,AT1G50200.1,AT1G74970.1,AT2G01250.1,AT2G25840.2,AT2G31170.1,AT2G36160.1,AT2G44120.2,AT3G09500.1,AT3G51800.2,AT4G17300.1,AT4G39280.2,AT5G13650.2,AT5G16130.1,AT5G18380.1,AT5G20290.1
	GO:0009617	BP	response to bacterium	19	385	3.76e-06	AT1G06680.1,AT1G26630.1,AT1G53240.1,AT1G62660.1,AT1G65930.1,AT1G73260.1,AT1G79550.2,AT2G17265.1,AT2G47730.1,AT3G08510.1,AT3G11630.1,AT3G16640.1,AT3G27850.1,AT3G45140.1,AT3G52960.1,AT3G63190.1,AT4G20260.4,AT5G06290.1,AT5G56030.2
	GO:0098869	BP	cellular oxidant detoxification	13	179	5.18e-06	AT1G19570.1,AT1G78380.1,AT2G22170.1,AT2G47730.1,AT3G11630.1,AT3G15360.1,AT3G26060.2,AT3G52960.1,AT4G03520.1,AT4G25100.1,AT4G35090.1,AT4G39730.1,AT5G06290.1
	GO:0022607	BP	cellular component assembly	23	564	5.27e-06	AT1G04270.1,AT1G14320.1,AT1G29150.1,AT1G55480.1,AT1G74060.1,AT2G16950.1,AT2G36160.1,AT2G36620.1,AT2G37270.2,AT2G42740.1,AT3G04550.1,AT3G10610.1,AT3G11940.1,AT3G26650.1,AT3G53430.1,AT3G55280.1,AT4G01310.1,AT4G04770.1,AT4G25740.1,AT4G29040.1,AT5G13120.1,AT5G61170.1,ATCG00660.1
	GO:0046496	BP	nicotinamide nucleotide metabolic process	10	96	5.41e-06	AT1G01090.1,AT1G04410.1,AT1G64190.1,AT1G65930.1,AT1G79550.2,AT2G36460.1,AT3G25860.1,AT3G52930.1,AT4G24620.1,AT4G38970.1
	GO:0009206	BP	purine ribonucleoside triphosphate biosynthetic process	10	97	5.86e-06	AT1G01090.1,AT1G16350.1,AT1G79550.2,AT2G36460.1,AT3G25860.1,AT3G52930.1,AT4G11010.1,AT4G24620.1,AT4G38970.1,AT5G63310.1
	GO:0000028	BP	ribosomal small subunit assembly	7	36	6.85e-06	AT1G04270.1,AT2G36160.1,AT2G37270.2,AT3G10610.1,AT3G11940.1,AT4G25740.1,AT5G61170.1
	GO:0015980	BP	energy derivation by oxidation of organic compounds	11	127	7.52e-06	AT1G04410.1,AT1G53240.1,AT1G65930.1,AT2G05710.1,AT2G22780.1,AT2G36390.1,AT2G40840.1,AT2G42790.1,AT3G47520.1,AT4G26970.1,AT5G08300.1
	GO:0009636	BP	response to toxic substance	17	330	8.21e-06	AT1G19570.1,AT1G73260.1,AT1G78370.1,AT1G78380.1,AT2G22170.1,AT2G47730.1,AT3G11630.1,AT3G15360.1,AT3G26060.2,AT3G52960.1,AT4G03520.1,AT4G14030.1,AT4G25100.1,AT4G35090.1,AT4G39730.1,AT5G06290.1,AT5G63310.1
	GO:0072330	BP	monocarboxylic acid biosynthetic process	15	261	9.98e-06	AT1G01090.1,AT1G67730.1,AT1G79550.2,AT2G36460.1,AT2G38040.1,AT3G02720.1,AT3G25770.1,AT3G25860.1,AT3G45140.1,AT3G47340.1,AT3G52930.1,AT4G24620.1,AT4G38970.1,AT5G35360.3,AT5G46290.3
	GO:0009066	BP	aspartate family amino acid metabolic process	8	59	1.16e-05	AT2G05830.1,AT2G17265.1,AT2G30970.1,AT3G47340.1,AT4G13940.1,AT4G14710.5,AT4G33680.1,AT5G19550.1
	GO:0098754	BP	detoxification	14	230	1.19e-05	AT1G19570.1,AT1G78370.1,AT1G78380.1,AT2G22170.1,AT2G47730.1,AT3G11630.1,AT3G15360.1,AT3G26060.2,AT3G52960.1,AT4G03520.1,AT4G25100.1,AT4G35090.1,AT4G39730.1,AT5G06290.1
	GO:0006364	BP	rRNA processing	11	136	1.31e-05	AT1G48830.1,AT1G74970.1,AT2G01250.1,AT2G36160.1,AT2G44120.2,AT3G09500.1,AT3G51800.2,AT5G13650.2,AT5G16130.1,AT5G18380.1,AT5G20290.1
	GO:0009607	BP	response to biotic stimulus	33	1106	1.44e-05	AT1G06680.1,AT1G09750.1,AT1G14320.1,AT1G19570.1,AT1G26630.1,AT1G47128.1,AT1G53240.1,AT1G55490.2,AT1G62660.1,AT1G65930.1,AT1G70890.1,AT1G73260.1,AT1G79550.2,AT2G17265.1,AT2G47730.1,AT3G08510.1,AT3G09260.1,AT3G11630.1,AT3G13790.1,AT3G16640.1,AT3G18740.1,AT3G27850.1,AT3G45140.1,AT3G48990.1,AT3G52880.2,AT3G52960.1,AT3G60820.1,AT3G63190.1,AT4G20260.4,AT4G33680.1,AT5G06290.1,AT5G56030.2,AT5G64570.1
	GO:0009168	BP	purine ribonucleoside monophosphate biosynthetic process	10	110	1.49e-05	AT1G01090.1,AT1G16350.1,AT1G27450.3,AT1G74260.1,AT1G79550.2,AT2G36460.1,AT3G25860.1,AT3G52930.1,AT4G24620.1,AT4G38970.1
	GO:0019318	BP	hexose metabolic process	10	113	1.82e-05	AT1G12780.1,AT1G12900.1,AT1G42970.1,AT1G43670.1,AT2G36460.1,AT3G26650.1,AT3G26720.1,AT3G52930.1,AT4G24620.1,AT4G38970.1
	GO:0005996	BP	monosaccharide metabolic process	11	144	2.1e-05	AT1G12780.1,AT1G12900.1,AT1G42970.1,AT1G43670.1,AT2G36460.1,AT3G26650.1,AT3G26720.1,AT3G52930.1,AT4G24620.1,AT4G38970.1,AT5G28840.2
	GO:0051707	BP	response to other organism	32	1079	2.26e-05	AT1G06680.1,AT1G09750.1,AT1G14320.1,AT1G19570.1,AT1G26630.1,AT1G47128.1,AT1G53240.1,AT1G55490.2,AT1G62660.1,AT1G65930.1,AT1G73260.1,AT1G79550.2,AT2G17265.1,AT2G47730.1,AT3G08510.1,AT3G09260.1,AT3G11630.1,AT3G13790.1,AT3G16640.1,AT3G18740.1,AT3G27850.1,AT3G45140.1,AT3G48990.1,AT3G52880.2,AT3G52960.1,AT3G60820.1,AT3G63190.1,AT4G20260.4,AT4G33680.1,AT5G06290.1,AT5G56030.2,AT5G64570.1
	GO:0006952	BP	defense response	35	1277	4.02e-05	AT1G06680.1,AT1G09750.1,AT1G12010.1,AT1G14320.1,AT1G19570.1,AT1G26630.1,AT1G47128.1,AT1G53240.1,AT1G55490.2,AT1G65930.1,AT1G70890.1,AT1G73260.1,AT2G17265.1,AT2G20580.1,AT2G21660.1,AT2G47730.1,AT3G08510.1,AT3G11630.1,AT3G13790.1,AT3G16640.1,AT3G27850.1,AT3G48990.1,AT3G52960.1,AT3G60820.1,AT3G63190.1,AT4G20260.4,AT4G24770.1,AT4G29040.1,AT4G33680.1,AT4G38740.1,AT4G39260.1,AT5G06290.1,AT5G23820.1,AT5…
	GO:0071616	BP	acyl-CoA biosynthetic process	5	17	4.5e-05	AT1G01090.1,AT2G38040.1,AT3G25860.1,AT5G35360.3,AT5G49460.1
	GO:1901700	BP	response to oxygen-containing compound	37	1398	4.5e-05	AT1G12010.1,AT1G15690.1,AT1G19570.1,AT1G22300.1,AT1G42970.1,AT1G43670.1,AT1G62660.1,AT1G73260.1,AT1G76180.1,AT1G78380.1,AT1G79550.2,AT2G04030.1,AT2G05710.1,AT2G05830.1,AT2G20580.1,AT2G21660.1,AT2G36390.1,AT2G39800.1,AT3G16640.1,AT3G22060.1,AT3G26650.1,AT3G45140.1,AT3G47340.1,AT3G52150.1,AT3G52880.2,AT4G14030.1,AT4G20260.4,AT4G25100.1,AT4G26970.1,AT4G30610.1,AT4G33680.1,AT4G35090.1,AT4G38740.1,AT4…
	GO:0006090	BP	pyruvate metabolic process	8	74	4.84e-05	AT1G01090.1,AT1G79550.2,AT2G36460.1,AT3G25860.1,AT3G52930.1,AT4G15530.5,AT4G24620.1,AT4G38970.1
	GO:0009056	BP	catabolic process	40	1587	5.42e-05	AT1G01090.1,AT1G09750.1,AT1G13060.2,AT1G21720.1,AT1G23310.1,AT1G29150.1,AT1G32470.1,AT1G43670.1,AT1G47128.1,AT1G56450.1,AT1G78370.1,AT1G78380.1,AT1G79550.2,AT2G20580.1,AT2G35780.1,AT2G36460.1,AT2G40840.1,AT2G42790.1,AT2G47730.1,AT3G02720.1,AT3G08510.1,AT3G09260.1,AT3G17810.1,AT3G22200.2,AT3G25860.1,AT3G47340.1,AT3G48690.1,AT3G48990.1,AT3G51840.1,AT3G52930.1,AT3G60820.1,AT4G13940.1,AT4G24620.1,AT4…
	GO:0006094	BP	gluconeogenesis	5	18	5.46e-05	AT1G43670.1,AT2G36460.1,AT3G52930.1,AT4G24620.1,AT4G38970.1
	GO:0009205	BP	purine ribonucleoside triphosphate metabolic process	10	135	7.21e-05	AT1G01090.1,AT1G16350.1,AT1G79550.2,AT2G36460.1,AT3G25860.1,AT3G52930.1,AT4G11010.1,AT4G24620.1,AT4G38970.1,AT5G63310.1
	GO:0042742	BP	defense response to bacterium	15	315	7.41e-05	AT1G06680.1,AT1G26630.1,AT1G53240.1,AT1G65930.1,AT1G73260.1,AT2G47730.1,AT3G08510.1,AT3G11630.1,AT3G16640.1,AT3G27850.1,AT3G52960.1,AT3G63190.1,AT4G20260.4,AT5G06290.1,AT5G56030.2
	GO:0006096	BP	glycolytic process	7	57	8.35e-05	AT1G01090.1,AT1G79550.2,AT2G36460.1,AT3G25860.1,AT3G52930.1,AT4G24620.1,AT4G38970.1
	GO:0006757	BP	ATP generation from ADP	7	57	8.35e-05	AT1G01090.1,AT1G79550.2,AT2G36460.1,AT3G25860.1,AT3G52930.1,AT4G24620.1,AT4G38970.1
	GO:0042866	BP	pyruvate biosynthetic process	7	57	8.35e-05	AT1G01090.1,AT1G79550.2,AT2G36460.1,AT3G25860.1,AT3G52930.1,AT4G24620.1,AT4G38970.1
	GO:0009069	BP	serine family amino acid metabolic process	7	59	9.94e-05	AT1G23310.1,AT1G32470.1,AT2G17265.1,AT3G19480.1,AT4G13930.1,AT4G13940.1,AT4G34200.1
	GO:0034470	BP	ncRNA processing	12	210	0.0001	AT1G48830.1,AT1G50200.1,AT1G74970.1,AT2G01250.1,AT2G36160.1,AT2G44120.2,AT3G09500.1,AT3G51800.2,AT5G13650.2,AT5G16130.1,AT5G18380.1,AT5G20290.1
	GO:0044248	BP	cellular catabolic process	35	1345	0.0001	AT1G01090.1,AT1G13060.2,AT1G21720.1,AT1G23310.1,AT1G32470.1,AT1G43670.1,AT1G47128.1,AT1G56450.1,AT1G78370.1,AT1G78380.1,AT1G79550.2,AT2G20580.1,AT2G35780.1,AT2G36460.1,AT2G40840.1,AT2G42790.1,AT2G47730.1,AT3G02720.1,AT3G09260.1,AT3G17810.1,AT3G22200.2,AT3G25860.1,AT3G47340.1,AT3G48990.1,AT3G51840.1,AT3G52930.1,AT3G60820.1,AT4G13940.1,AT4G24620.1,AT4G29040.1,AT4G30610.1,AT4G31300.2,AT4G35090.1,AT4…
	GO:0009166	BP	nucleotide catabolic process	7	61	0.00012	AT1G01090.1,AT1G79550.2,AT2G36460.1,AT3G25860.1,AT3G52930.1,AT4G24620.1,AT4G38970.1
	GO:0051704	BP	multi-organism process	37	1475	0.00012	AT1G06680.1,AT1G09750.1,AT1G14320.1,AT1G19570.1,AT1G26630.1,AT1G47128.1,AT1G53240.1,AT1G55490.2,AT1G62660.1,AT1G65930.1,AT1G72150.1,AT1G73260.1,AT1G79550.2,AT2G17265.1,AT2G34480.1,AT2G47730.1,AT3G08510.1,AT3G09260.1,AT3G11630.1,AT3G13790.1,AT3G16640.1,AT3G18740.1,AT3G22200.2,AT3G27850.1,AT3G45140.1,AT3G48990.1,AT3G52880.2,AT3G52960.1,AT3G60820.1,AT3G63190.1,AT4G17530.1,AT4G20260.4,AT4G29040.1,AT4…
	GO:0051188	BP	cofactor biosynthetic process	13	253	0.00013	AT1G01090.1,AT1G79550.2,AT2G36460.1,AT2G38040.1,AT3G25860.1,AT3G52930.1,AT3G59400.1,AT4G24620.1,AT4G27440.1,AT4G38970.1,AT5G28840.2,AT5G35360.3,AT5G49460.1
	GO:0065008	BP	regulation of biological quality	30	1080	0.00013	AT1G12010.1,AT1G15690.1,AT1G23310.1,AT1G27450.3,AT1G32470.1,AT1G76180.1,AT2G36390.1,AT3G08510.1,AT3G11630.1,AT3G15360.1,AT3G16640.1,AT3G17810.1,AT3G22200.2,AT3G25770.1,AT3G26060.2,AT3G42050.1,AT3G45140.1,AT3G52960.1,AT3G53460.4,AT3G56240.1,AT4G03520.1,AT4G04770.1,AT4G13930.1,AT4G24770.1,AT4G35090.1,AT5G06290.1,AT5G10860.1,AT5G13650.2,AT5G15200.1,ATCG00380.1
	GO:0009167	BP	purine ribonucleoside monophosphate metabolic process	10	149	0.00014	AT1G01090.1,AT1G16350.1,AT1G27450.3,AT1G74260.1,AT1G79550.2,AT2G36460.1,AT3G25860.1,AT3G52930.1,AT4G24620.1,AT4G38970.1
	GO:0006575	BP	cellular modified amino acid metabolic process	9	119	0.00015	AT1G09640.1,AT1G19570.1,AT1G78370.1,AT1G78380.1,AT2G47730.1,AT3G12290.1,AT4G13930.1,AT4G13940.1,AT4G24830.1
	GO:0010043	BP	response to zinc ion	6	42	0.00015	AT1G04410.1,AT1G19570.1,AT1G65930.1,AT2G21660.1,AT3G09200.1,AT4G39260.1
	GO:1901575	BP	organic substance catabolic process	35	1377	0.00015	AT1G01090.1,AT1G09750.1,AT1G13060.2,AT1G21720.1,AT1G23310.1,AT1G29150.1,AT1G32470.1,AT1G43670.1,AT1G47128.1,AT1G56450.1,AT1G79550.2,AT2G20580.1,AT2G35780.1,AT2G36460.1,AT2G40840.1,AT2G42790.1,AT3G02720.1,AT3G08510.1,AT3G09260.1,AT3G17810.1,AT3G22200.2,AT3G25860.1,AT3G47340.1,AT3G48990.1,AT3G51840.1,AT3G52930.1,AT3G60820.1,AT4G13940.1,AT4G24620.1,AT4G29040.1,AT4G30610.1,AT4G31300.2,AT4G38970.1,AT5…
	GO:0019359	BP	nicotinamide nucleotide biosynthetic process	7	67	0.00019	AT1G01090.1,AT1G79550.2,AT2G36460.1,AT3G25860.1,AT3G52930.1,AT4G24620.1,AT4G38970.1
	GO:0061077	BP	chaperone-mediated protein folding	6	44	0.00019	AT1G55490.2,AT2G28000.1,AT3G11830.1,AT3G23990.1,AT5G13410.1,AT5G56030.2
	GO:0046364	BP	monosaccharide biosynthetic process	6	46	0.00023	AT1G43670.1,AT2G36460.1,AT3G52930.1,AT4G24620.1,AT4G38970.1,AT5G28840.2
	GO:0009108	BP	coenzyme biosynthetic process	11	198	0.00027	AT1G01090.1,AT1G79550.2,AT2G36460.1,AT2G38040.1,AT3G25860.1,AT3G52930.1,AT4G24620.1,AT4G38970.1,AT5G28840.2,AT5G35360.3,AT5G49460.1
	GO:0009084	BP	glutamine family amino acid biosynthetic process	5	28	0.00028	AT2G39800.1,AT3G55610.1,AT4G24830.1,AT5G10920.1,AT5G35630.1
	GO:0019637	BP	organophosphate metabolic process	19	547	0.00028	AT1G01090.1,AT1G04410.1,AT1G16350.1,AT1G27450.3,AT1G43670.1,AT1G64190.1,AT1G65930.1,AT1G74260.1,AT1G79550.2,AT2G36460.1,AT2G38040.1,AT3G25860.1,AT3G52930.1,AT4G11010.1,AT4G24620.1,AT4G38970.1,AT5G35360.3,AT5G49460.1,AT5G63310.1
	GO:0045087	BP	innate immune response	13	283	0.00034	AT1G09750.1,AT1G55490.2,AT2G20580.1,AT2G21660.1,AT3G60820.1,AT3G63190.1,AT4G24770.1,AT4G29040.1,AT4G33680.1,AT4G38740.1,AT4G39260.1,AT5G56030.2,AT5G64570.1
	GO:0016999	BP	antibiotic metabolic process	10	171	0.00039	AT1G04410.1,AT1G53240.1,AT1G65930.1,AT2G05710.1,AT2G22780.1,AT2G42790.1,AT3G47520.1,AT4G26970.1,AT4G35090.1,AT5G08300.1
	GO:0002376	BP	immune system process	14	330	0.0004	AT1G09750.1,AT1G14320.1,AT1G55490.2,AT2G20580.1,AT2G21660.1,AT3G60820.1,AT3G63190.1,AT4G24770.1,AT4G29040.1,AT4G33680.1,AT4G38740.1,AT4G39260.1,AT5G56030.2,AT5G64570.1
	GO:0044272	BP	sulfur compound biosynthetic process	9	140	0.00046	AT1G01090.1,AT2G05830.1,AT2G17265.1,AT2G38040.1,AT2G43090.1,AT3G25860.1,AT4G14710.5,AT5G35360.3,AT5G49460.1
	GO:0015979	BP	photosynthesis	11	215	0.00051	AT1G06680.1,AT1G12900.1,AT1G42970.1,AT1G43670.1,AT1G55480.1,AT2G20260.1,AT3G26650.1,AT3G55330.1,AT4G15530.5,AT4G21280.2,AT4G27440.1
	GO:0046128	BP	purine ribonucleoside metabolic process	5	33	0.00053	AT1G16350.1,AT1G27450.3,AT4G11010.1,AT4G13940.1,AT5G63310.1
	GO:0044262	BP	cellular carbohydrate metabolic process	15	386	0.00054	AT1G12780.1,AT1G43670.1,AT1G62660.1,AT1G64190.1,AT2G05710.1,AT2G22780.1,AT2G36390.1,AT2G40840.1,AT3G22200.2,AT4G16130.1,AT4G24620.1,AT4G26970.1,AT4G30270.1,AT4G37800.1,AT5G64570.1
	GO:0042133	BP	neurotransmitter metabolic process	5	34	0.0006	AT1G23310.1,AT1G32470.1,AT3G17810.1,AT3G22200.2,AT4G13930.1
	GO:0098542	BP	defense response to other organism	24	847	0.00061	AT1G06680.1,AT1G09750.1,AT1G14320.1,AT1G26630.1,AT1G47128.1,AT1G53240.1,AT1G55490.2,AT1G65930.1,AT1G73260.1,AT2G47730.1,AT3G08510.1,AT3G11630.1,AT3G13790.1,AT3G16640.1,AT3G27850.1,AT3G48990.1,AT3G52960.1,AT3G60820.1,AT3G63190.1,AT4G20260.4,AT4G33680.1,AT5G06290.1,AT5G56030.2,AT5G64570.1
	GO:0043094	BP	cellular metabolic compound salvage	7	86	0.00073	AT1G23310.1,AT1G27450.3,AT1G79870.1,AT2G05830.1,AT3G12290.1,AT3G14415.2,AT4G14710.5
	GO:0046395	BP	carboxylic acid catabolic process	8	117	0.00074	AT1G23310.1,AT1G32470.1,AT2G42790.1,AT3G22200.2,AT3G47340.1,AT3G48990.1,AT3G51840.1,AT4G13940.1
	GO:0006108	BP	malate metabolic process	4	18	0.00075	AT1G04410.1,AT1G53240.1,AT2G22780.1,AT3G47520.1
	GO:0006637	BP	acyl-CoA metabolic process	5	37	0.00082	AT1G01090.1,AT2G38040.1,AT3G25860.1,AT5G35360.3,AT5G49460.1
	GO:0006754	BP	ATP biosynthetic process	7	89	0.00086	AT1G01090.1,AT1G79550.2,AT2G36460.1,AT3G25860.1,AT3G52930.1,AT4G24620.1,AT4G38970.1
	GO:0009226	BP	nucleotide-sugar biosynthetic process	5	39	0.001	AT1G12780.1,AT1G17890.1,AT1G63000.1,AT3G29360.1,AT5G59290.2
	GO:0045454	BP	cell redox homeostasis	8	124	0.001	AT3G11630.1,AT3G15360.1,AT3G26060.2,AT3G52960.1,AT4G03520.1,AT4G35090.1,AT5G06290.1,AT5G10860.1
	GO:0046129	BP	purine ribonucleoside biosynthetic process	4	20	0.001	AT1G16350.1,AT1G27450.3,AT4G11010.1,AT5G63310.1
	GO:0006097	BP	glyoxylate cycle	3	7	0.0011	AT2G05710.1,AT2G22780.1,AT4G26970.1
	GO:0043243	BP	positive regulation of protein complex disassembly	3	7	0.0011	AT1G26630.1,AT3G16640.1,AT4G20260.4
	GO:0009067	BP	aspartate family amino acid biosynthetic process	5	42	0.0013	AT2G05830.1,AT2G17265.1,AT3G47340.1,AT4G14710.5,AT4G33680.1
	GO:0044282	BP	small molecule catabolic process	9	165	0.0013	AT1G23310.1,AT1G32470.1,AT2G42790.1,AT3G02720.1,AT3G22200.2,AT3G47340.1,AT3G48990.1,AT3G51840.1,AT4G13940.1
	GO:0006536	BP	glutamate metabolic process	4	22	0.0014	AT2G30970.1,AT3G22200.2,AT5G19550.1,AT5G35630.1
	GO:0006183	BP	GTP biosynthetic process	3	8	0.0015	AT1G16350.1,AT4G11010.1,AT5G63310.1
	GO:0009793	BP	embryo development ending in seed dormancy	13	336	0.0015	AT1G05190.1,AT1G35680.1,AT1G67730.1,AT2G28000.1,AT2G34480.1,AT3G16640.1,AT3G47520.1,AT3G51840.1,AT3G55610.1,AT3G63190.1,AT4G13940.1,AT4G34200.1,AT4G34620.1
	GO:0000462	BP	maturation of SSU-rRNA from tricistronic rRNA transcript (SSU-rRNA, 5.8S rRNA, LSU-rRNA)	4	23	0.0016	AT1G74970.1,AT2G36160.1,AT5G18380.1,AT5G20290.1
	GO:0009657	BP	plastid organization	10	210	0.0016	AT1G12410.1,AT1G35680.1,AT1G79850.1,AT2G24060.1,AT2G28000.1,AT2G36250.2,AT2G43090.1,AT3G63190.1,AT5G54600.1,AT5G55280.1
	GO:0006458	BP	'de novo' protein folding	4	24	0.0018	AT1G55490.2,AT2G28000.1,AT3G11830.1,AT3G23990.1
	GO:0019725	BP	cellular homeostasis	12	300	0.0019	AT2G36390.1,AT3G11630.1,AT3G15360.1,AT3G26060.2,AT3G42050.1,AT3G52960.1,AT3G56240.1,AT4G03520.1,AT4G04770.1,AT4G35090.1,AT5G06290.1,AT5G10860.1
	GO:0044270	BP	cellular nitrogen compound catabolic process	10	214	0.0019	AT1G01090.1,AT1G79550.2,AT2G36460.1,AT3G09260.1,AT3G17810.1,AT3G25860.1,AT3G52930.1,AT4G13940.1,AT4G24620.1,AT4G38970.1
	GO:0046700	BP	heterocycle catabolic process	10	214	0.0019	AT1G01090.1,AT1G79550.2,AT2G36460.1,AT3G09260.1,AT3G17810.1,AT3G25860.1,AT3G52930.1,AT4G13940.1,AT4G24620.1,AT4G38970.1
	GO:0009225	BP	nucleotide-sugar metabolic process	5	47	0.0021	AT1G12780.1,AT1G17890.1,AT1G63000.1,AT3G29360.1,AT5G59290.2
	GO:0006418	BP	tRNA aminoacylation for protein translation	5	48	0.0022	AT1G50200.1,AT2G25840.2,AT2G31170.1,AT4G17300.1,AT4G39280.2
	GO:0001101	BP	response to acid chemical	26	1058	0.0023	AT1G12010.1,AT1G15690.1,AT1G19570.1,AT1G22300.1,AT1G43670.1,AT1G62660.1,AT1G73260.1,AT1G76180.1,AT1G78380.1,AT2G04030.1,AT2G05710.1,AT2G20580.1,AT2G21660.1,AT2G39800.1,AT3G16640.1,AT3G22060.1,AT3G45140.1,AT3G52150.1,AT3G52880.2,AT4G20260.4,AT4G25100.1,AT4G26970.1,AT4G33680.1,AT4G38970.1,AT4G39260.1,AT4G39730.1
	GO:0006541	BP	glutamine metabolic process	4	26	0.0023	AT1G74260.1,AT3G22200.2,AT3G47340.1,AT5G35630.1
	GO:0006102	BP	isocitrate metabolic process	3	10	0.0024	AT1G65930.1,AT2G05710.1,AT4G26970.1
	GO:0046039	BP	GTP metabolic process	3	10	0.0024	AT1G16350.1,AT4G11010.1,AT5G63310.1
	GO:0006085	BP	acetyl-CoA biosynthetic process	3	11	0.003	AT1G01090.1,AT3G25860.1,AT5G49460.1
	GO:0042026	BP	protein refolding	3	11	0.003	AT1G55490.2,AT2G28000.1,AT3G23990.1
	GO:0010154	BP	fruit development	16	518	0.0031	AT1G05190.1,AT1G35680.1,AT1G67730.1,AT2G28000.1,AT2G34480.1,AT3G16640.1,AT3G22200.2,AT3G47520.1,AT3G48990.1,AT3G51840.1,AT3G55610.1,AT3G63190.1,AT4G13940.1,AT4G34200.1,AT4G34620.1,AT5G49360.1
	GO:0000463	BP	maturation of LSU-rRNA from tricistronic rRNA transcript (SSU-rRNA, 5.8S rRNA, LSU-rRNA)	3	12	0.0036	AT2G01250.1,AT2G44120.2,AT3G09500.1
	GO:0006555	BP	methionine metabolic process	4	30	0.0036	AT2G05830.1,AT2G17265.1,AT4G13940.1,AT4G14710.5
	GO:0009610	BP	response to symbiotic fungus	3	12	0.0036	AT1G19570.1,AT3G09260.1,AT3G52880.2
	GO:0032544	BP	plastid translation	3	12	0.0036	AT1G79850.1,AT3G63190.1,AT5G54600.1
	GO:0009416	BP	response to light stimulus	17	585	0.004	AT1G14320.1,AT1G42970.1,AT1G55480.1,AT1G79550.2,AT2G04030.1,AT2G30520.1,AT2G36390.1,AT3G18780.2,AT3G26650.1,AT3G47340.1,AT3G55280.1,AT4G25100.1,AT4G25130.1,AT4G35090.1,AT4G38740.1,AT5G55280.1,AT5G63310.1
	GO:0009658	BP	chloroplast organization	8	160	0.0044	AT1G12410.1,AT1G35680.1,AT2G24060.1,AT2G28000.1,AT2G36250.2,AT2G43090.1,AT3G63190.1,AT5G55280.1
	GO:0016052	BP	carbohydrate catabolic process	10	244	0.0044	AT1G01090.1,AT1G43670.1,AT1G79550.2,AT2G36460.1,AT2G40840.1,AT3G25860.1,AT3G52930.1,AT4G24620.1,AT4G38970.1,AT5G64570.1
	GO:0031117	BP	positive regulation of microtubule depolymerization	2	2	0.0044	AT3G16640.1,AT4G20260.4
	GO:0048316	BP	seed development	15	485	0.0044	AT1G05190.1,AT1G35680.1,AT1G67730.1,AT2G28000.1,AT2G34480.1,AT3G16640.1,AT3G47520.1,AT3G48990.1,AT3G51840.1,AT3G55610.1,AT3G63190.1,AT4G13940.1,AT4G34200.1,AT4G34620.1,AT5G49360.1
	GO:0009743	BP	response to carbohydrate	7	123	0.0045	AT1G42970.1,AT1G43670.1,AT1G79550.2,AT2G36390.1,AT3G26650.1,AT3G47340.1,AT4G20260.4
	GO:0006414	BP	translational elongation	4	33	0.0047	AT1G09640.1,AT1G26630.1,AT2G27720.2,AT5G13650.2
	GO:0009414	BP	response to water deprivation	11	292	0.0047	AT1G15690.1,AT1G76180.1,AT1G78380.1,AT2G04030.1,AT2G21660.1,AT2G39800.1,AT3G16640.1,AT3G52150.1,AT3G52880.2,AT4G20260.4,AT4G39730.1
	GO:1901361	BP	organic cyclic compound catabolic process	10	249	0.005	AT1G01090.1,AT1G79550.2,AT2G36460.1,AT3G09260.1,AT3G17810.1,AT3G25860.1,AT3G52930.1,AT4G13940.1,AT4G24620.1,AT4G38970.1
	GO:0006081	BP	cellular aldehyde metabolic process	5	60	0.0051	AT1G64190.1,AT2G05710.1,AT2G22780.1,AT3G02720.1,AT4G26970.1
	GO:0016051	BP	carbohydrate biosynthetic process	11	295	0.0051	AT1G12780.1,AT1G12900.1,AT1G42970.1,AT1G43670.1,AT2G36390.1,AT2G36460.1,AT3G26650.1,AT3G52930.1,AT4G24620.1,AT4G38970.1,AT5G28840.2
	GO:0034655	BP	nucleobase-containing compound catabolic process	8	168	0.0057	AT1G01090.1,AT1G79550.2,AT2G36460.1,AT3G25860.1,AT3G52930.1,AT4G13940.1,AT4G24620.1,AT4G38970.1
	GO:0034599	BP	cellular response to oxidative stress	6	95	0.0061	AT1G19570.1,AT2G05830.1,AT3G15360.1,AT4G03520.1,AT4G25100.1,AT4G25130.1
	GO:0042542	BP	response to hydrogen peroxide	5	63	0.0061	AT1G19570.1,AT1G73260.1,AT4G14030.1,AT4G35090.1,AT5G63310.1
	GO:1901565	BP	organonitrogen compound catabolic process	20	785	0.0063	AT1G09750.1,AT1G13060.2,AT1G21720.1,AT1G23310.1,AT1G29150.1,AT1G32470.1,AT1G47128.1,AT1G56450.1,AT2G20580.1,AT2G35780.1,AT3G09260.1,AT3G17810.1,AT3G22200.2,AT3G47340.1,AT3G60820.1,AT4G13940.1,AT4G29040.1,AT4G30610.1,AT4G31300.2,AT5G48180.1
	GO:0006749	BP	glutathione metabolic process	5	65	0.0069	AT1G09640.1,AT1G19570.1,AT1G78370.1,AT1G78380.1,AT2G47730.1
	GO:0055129	BP	L-proline biosynthetic process	2	3	0.0069	AT2G39800.1,AT3G55610.1
	GO:0009063	BP	cellular amino acid catabolic process	5	67	0.0077	AT1G23310.1,AT1G32470.1,AT3G22200.2,AT3G47340.1,AT4G13940.1
	GO:0009750	BP	response to fructose	3	17	0.0078	AT1G43670.1,AT2G36390.1,AT3G47340.1
	GO:0045727	BP	positive regulation of translation	3	17	0.0078	AT1G26630.1,AT5G15200.1,ATCG00380.1
	GO:0006544	BP	glycine metabolic process	3	18	0.0088	AT1G23310.1,AT1G32470.1,AT4G13930.1
	GO:0006396	BP	RNA processing	16	586	0.0094	AT1G48830.1,AT1G50200.1,AT1G74970.1,AT2G01250.1,AT2G21660.1,AT2G36160.1,AT2G44120.2,AT3G09500.1,AT3G51800.2,AT3G53460.4,AT4G24770.1,AT4G39260.1,AT5G13650.2,AT5G16130.1,AT5G18380.1,AT5G20290.1
	GO:0000380	BP	alternative mRNA splicing, via spliceosome	2	4	0.0098	AT2G21660.1,AT4G39260.1
	GO:0009814	BP	defense response, incompatible interaction	7	145	0.0098	AT1G09750.1,AT1G55490.2,AT3G60820.1,AT3G63190.1,AT4G33680.1,AT5G56030.2,AT5G64570.1
	GO:0019482	BP	beta-alanine metabolic process	2	4	0.0098	AT3G17810.1,AT3G22200.2
	GO:0043489	BP	RNA stabilization	2	4	0.0098	AT3G53460.4,AT4G24770.1
	GO:0045903	BP	positive regulation of translational fidelity	2	4	0.0098	AT5G15200.1,ATCG00380.1
	GO:0009070	BP	serine family amino acid biosynthetic process	4	43	0.0103	AT1G23310.1,AT3G19480.1,AT4G13930.1,AT4G34200.1
	GO:0000302	BP	response to reactive oxygen species	7	149	0.0111	AT1G19570.1,AT1G73260.1,AT2G05830.1,AT4G14030.1,AT4G25100.1,AT4G35090.1,AT5G63310.1
	GO:0019253	BP	reductive pentose-phosphate cycle	3	20	0.0111	AT1G12900.1,AT1G42970.1,AT3G26650.1
	GO:0042136	BP	neurotransmitter biosynthetic process	3	20	0.0111	AT1G23310.1,AT3G17810.1,AT4G13930.1
	GO:0019439	BP	aromatic compound catabolic process	9	238	0.0117	AT1G01090.1,AT1G79550.2,AT2G36460.1,AT3G09260.1,AT3G25860.1,AT3G52930.1,AT4G13940.1,AT4G24620.1,AT4G38970.1
	GO:1901659	BP	glycosyl compound biosynthetic process	5	76	0.012	AT1G16350.1,AT1G27450.3,AT2G43090.1,AT4G11010.1,AT5G63310.1
	GO:0006084	BP	acetyl-CoA metabolic process	3	21	0.0124	AT1G01090.1,AT3G25860.1,AT5G49460.1
	GO:0006103	BP	2-oxoglutarate metabolic process	2	5	0.0128	AT2G30970.1,AT5G19550.1
	GO:0006228	BP	UTP biosynthetic process	2	5	0.0128	AT4G11010.1,AT5G63310.1
	GO:0043649	BP	dicarboxylic acid catabolic process	2	5	0.0128	AT3G22200.2,AT3G48990.1
	GO:0046051	BP	UTP metabolic process	2	5	0.0128	AT4G11010.1,AT5G63310.1
	GO:2001295	BP	malonyl-CoA biosynthetic process	2	5	0.0128	AT2G38040.1,AT5G35360.3
	GO:0010608	BP	posttranscriptional regulation of gene expression	8	198	0.0132	AT1G26630.1,AT2G16950.1,AT3G53460.4,AT4G13940.1,AT4G24770.1,AT5G15200.1,AT5G57870.1,ATCG00380.1
	GO:0009627	BP	systemic acquired resistance	4	48	0.0142	AT1G09750.1,AT1G55490.2,AT4G33680.1,AT5G64570.1
	GO:0009746	BP	response to hexose	4	49	0.0152	AT1G43670.1,AT1G79550.2,AT2G36390.1,AT3G47340.1
	GO:0009853	BP	photorespiration	4	49	0.0152	AT1G23310.1,AT1G79870.1,AT3G12290.1,AT3G14415.2
	GO:0006086	BP	acetyl-CoA biosynthetic process from pyruvate	2	6	0.0164	AT1G01090.1,AT3G25860.1
	GO:2001293	BP	malonyl-CoA metabolic process	2	6	0.0164	AT2G38040.1,AT5G35360.3
	GO:0009086	BP	methionine biosynthetic process	3	24	0.0165	AT2G05830.1,AT2G17265.1,AT4G14710.5
	GO:0009932	BP	cell tip growth	6	121	0.0165	AT1G72150.1,AT2G34480.1,AT3G16640.1,AT3G18780.2,AT3G22200.2,AT4G17530.1
	GO:0070887	BP	cellular response to chemical stimulus	26	1245	0.0165	AT1G12010.1,AT1G19570.1,AT1G22300.1,AT1G62660.1,AT1G78380.1,AT2G05830.1,AT2G22170.1,AT2G36390.1,AT2G47730.1,AT3G11630.1,AT3G15360.1,AT3G26060.2,AT3G51800.2,AT3G52960.1,AT4G03520.1,AT4G14030.1,AT4G20260.4,AT4G25100.1,AT4G25130.1,AT4G30610.1,AT4G33680.1,AT4G35090.1,AT4G38740.1,AT4G39730.1,AT5G06290.1,AT5G63310.1
	GO:1901657	BP	glycosyl compound metabolic process	8	211	0.0183	AT1G16350.1,AT1G27450.3,AT2G43090.1,AT3G09260.1,AT4G11010.1,AT4G13940.1,AT5G48180.1,AT5G63310.1
	GO:0005982	BP	starch metabolic process	4	54	0.0202	AT1G43670.1,AT2G36390.1,AT2G40840.1,AT4G24620.1
	GO:0006531	BP	aspartate metabolic process	2	7	0.0202	AT2G30970.1,AT5G19550.1
	GO:0006564	BP	L-serine biosynthetic process	2	7	0.0202	AT3G19480.1,AT4G34200.1
	GO:0009991	BP	response to extracellular stimulus	8	215	0.0202	AT1G78380.1,AT2G05710.1,AT3G17810.1,AT3G47340.1,AT4G20260.4,AT4G26970.1,AT4G33030.1,AT4G35090.1
	GO:0043903	BP	regulation of symbiosis, encompassing mutualism through parasitism	2	7	0.0202	AT1G19570.1,AT3G52880.2
	GO:0009894	BP	regulation of catabolic process	5	93	0.0247	AT2G20580.1,AT2G22780.1,AT3G53460.4,AT4G24770.1,AT4G29040.1
	GO:0000096	BP	sulfur amino acid metabolic process	4	58	0.0251	AT2G05830.1,AT2G17265.1,AT4G13940.1,AT4G14710.5
	GO:0009744	BP	response to sucrose	4	58	0.0251	AT1G42970.1,AT2G36390.1,AT3G26650.1,AT3G47340.1
	GO:0006563	BP	L-serine metabolic process	3	29	0.0256	AT3G19480.1,AT4G13930.1,AT4G34200.1
	GO:0006730	BP	one-carbon metabolic process	3	29	0.0256	AT3G12290.1,AT4G13930.1,AT4G13940.1
	GO:0031667	BP	response to nutrient levels	7	183	0.029	AT2G05710.1,AT3G17810.1,AT3G47340.1,AT4G20260.4,AT4G26970.1,AT4G33030.1,AT4G35090.1
	GO:0009854	BP	oxidative photosynthetic carbon pathway	2	9	0.0293	AT1G79870.1,AT3G14415.2
	GO:0009860	BP	pollen tube growth	5	98	0.0293	AT1G72150.1,AT2G34480.1,AT3G16640.1,AT3G22200.2,AT4G17530.1
	GO:0019509	BP	L-methionine salvage from methylthioadenosine	2	9	0.0293	AT2G05830.1,AT4G14710.5
	GO:0042135	BP	neurotransmitter catabolic process	2	9	0.0293	AT1G32470.1,AT3G22200.2
	GO:0043248	BP	proteasome assembly	2	9	0.0293	AT1G29150.1,AT4G29040.1
	GO:1990641	BP	response to iron ion starvation	2	9	0.0293	AT2G05710.1,AT4G26970.1
	GO:1901606	BP	alpha-amino acid catabolic process	4	64	0.0335	AT1G23310.1,AT1G32470.1,AT3G22200.2,AT4G13940.1
	GO:0002237	BP	response to molecule of bacterial origin	3	33	0.0341	AT1G73260.1,AT1G79550.2,AT4G20260.4
	GO:0006241	BP	CTP biosynthetic process	2	10	0.0341	AT4G11010.1,AT5G63310.1
	GO:0046036	BP	CTP metabolic process	2	10	0.0341	AT4G11010.1,AT5G63310.1
	GO:0005984	BP	disaccharide metabolic process	4	65	0.0342	AT1G43670.1,AT1G62660.1,AT2G40840.1,AT3G22200.2
	GO:0048588	BP	developmental cell growth	6	146	0.035	AT1G72150.1,AT2G34480.1,AT3G16640.1,AT3G18780.2,AT3G22200.2,AT4G17530.1
	GO:0042592	BP	homeostatic process	13	514	0.0354	AT2G36390.1,AT3G11630.1,AT3G15360.1,AT3G16640.1,AT3G26060.2,AT3G42050.1,AT3G52960.1,AT3G56240.1,AT4G03520.1,AT4G04770.1,AT4G35090.1,AT5G06290.1,AT5G10860.1
	GO:0042594	BP	response to starvation	6	149	0.0381	AT2G05710.1,AT3G47340.1,AT4G20260.4,AT4G26970.1,AT4G33030.1,AT4G35090.1
	GO:0006545	BP	glycine biosynthetic process	2	11	0.0385	AT1G23310.1,AT4G13930.1
	GO:0006560	BP	proline metabolic process	2	11	0.0385	AT2G39800.1,AT3G55610.1
	GO:0009704	BP	de-etiolation	2	11	0.0385	AT2G04030.1,AT4G38740.1
	GO:0007005	BP	mitochondrion organization	5	110	0.0434	AT1G51980.1,AT1G55490.2,AT2G28000.1,AT2G31170.1,AT3G23990.1
	GO:0005985	BP	sucrose metabolic process	3	37	0.0438	AT1G43670.1,AT1G62660.1,AT3G22200.2
	GO:0006526	BP	arginine biosynthetic process	2	12	0.0439	AT4G24830.1,AT5G10920.1
	GO:0009791	BP	post-embryonic development	23	1164	0.0439	AT1G05190.1,AT1G35680.1,AT1G67730.1,AT2G04030.1,AT2G05710.1,AT2G21660.1,AT2G28000.1,AT2G34480.1,AT3G08510.1,AT3G16640.1,AT3G47520.1,AT3G48990.1,AT3G51840.1,AT3G55610.1,AT3G63190.1,AT4G13940.1,AT4G17300.1,AT4G26970.1,AT4G29040.1,AT4G34200.1,AT4G34620.1,AT4G38740.1,AT5G49360.1
	GO:0046677	BP	response to antibiotic	8	253	0.0441	AT1G19570.1,AT1G73260.1,AT2G20580.1,AT4G14030.1,AT4G25100.1,AT4G33680.1,AT4G35090.1,AT5G63310.1
	GO:1901658	BP	glycosyl compound catabolic process	3	38	0.0458	AT3G09260.1,AT4G13940.1,AT5G48180.1
	GO:0032984	BP	protein-containing complex disassembly	3	39	0.0487	AT2G24060.1,AT3G63190.1,AT5G59880.1
	GO:0044264	BP	cellular polysaccharide metabolic process	8	258	0.0487	AT1G12780.1,AT1G43670.1,AT2G36390.1,AT2G40840.1,AT4G24620.1,AT4G30270.1,AT4G37800.1,AT5G64570.1
	GO:0050821	BP	protein stabilization	2	13	0.0489	AT1G76180.1,AT5G13650.2

## Sheet: Table S20
	Supplementary Table S20. Functional enrichment of statistically changed proteins in the amiRD plants in normal conditions. The list of 415 proteins that significantly changed in the amiRD line in comparison to the EV samples (Table S9) was imported into the STRING website (Szklarczyk et al., 2019) and analyzed for GO enrichments. The table listed the GO terms found at the biological process (BP) …
	GO ID	Category	Term description	Observed protein nº	Background protein Nº	FDR	Matching AGI
	GO:1901566	BP	organonitrogen compound biosynthetic process	143	1229	2.53e-78	AT1G02780.1,AT1G03630.1,AT1G04270.1,AT1G05190.1,AT1G09340.1,AT1G14320.1,AT1G17220.1,AT1G18540.1,AT1G23310.1,AT1G26630.1,AT1G27450.3,AT1G29880.1,AT1G29900.1,AT1G32060.1,AT1G32990.1,AT1G33120.1,AT1G34430.1,AT1G35680.1,AT1G48520.1,AT1G48600.2,AT1G48830.1,AT1G50200.1,AT1G57660.1,AT1G58080.1,AT1G62750.1,AT1G66200.3,AT1G67430.1,AT1G69620.1,AT1G70600.1,AT1G74060.1,AT1G74970.1,AT1G78630.1,AT1G79550.2,AT1…
	GO:0043603	BP	cellular amide metabolic process	110	625	3.01e-75	AT1G02780.1,AT1G04270.1,AT1G05190.1,AT1G09340.1,AT1G14320.1,AT1G17220.1,AT1G18540.1,AT1G19570.1,AT1G26630.1,AT1G29880.1,AT1G29900.1,AT1G32990.1,AT1G33120.1,AT1G35680.1,AT1G48520.1,AT1G48830.1,AT1G50200.1,AT1G57660.1,AT1G62750.1,AT1G63770.5,AT1G67430.1,AT1G67700.2,AT1G69620.1,AT1G70600.1,AT1G74060.1,AT1G74970.1,AT1G78370.1,AT1G78630.1,AT1G79850.1,AT2G01250.1,AT2G18020.1,AT2G27720.2,AT2G31170.1,AT2…
	GO:0043604	BP	amide biosynthetic process	101	501	8.76e-74	AT1G02780.1,AT1G04270.1,AT1G05190.1,AT1G09340.1,AT1G14320.1,AT1G17220.1,AT1G18540.1,AT1G26630.1,AT1G29880.1,AT1G29900.1,AT1G32990.1,AT1G33120.1,AT1G35680.1,AT1G48520.1,AT1G48830.1,AT1G50200.1,AT1G57660.1,AT1G62750.1,AT1G67430.1,AT1G69620.1,AT1G70600.1,AT1G74060.1,AT1G74970.1,AT1G78630.1,AT1G79850.1,AT2G01250.1,AT2G18020.1,AT2G27720.2,AT2G31170.1,AT2G34480.1,AT2G36160.1,AT2G36620.1,AT2G37270.2,AT2…
	GO:0006518	BP	peptide metabolic process	99	513	1.01e-70	AT1G02780.1,AT1G04270.1,AT1G05190.1,AT1G09340.1,AT1G14320.1,AT1G17220.1,AT1G18540.1,AT1G19570.1,AT1G26630.1,AT1G29880.1,AT1G32990.1,AT1G33120.1,AT1G35680.1,AT1G48520.1,AT1G48830.1,AT1G50200.1,AT1G57660.1,AT1G62750.1,AT1G63770.5,AT1G67430.1,AT1G67700.2,AT1G69620.1,AT1G70600.1,AT1G74060.1,AT1G74970.1,AT1G78370.1,AT1G78630.1,AT1G79850.1,AT2G01250.1,AT2G18020.1,AT2G27720.2,AT2G31170.1,AT2G34480.1,AT2…
	GO:0043043	BP	peptide biosynthetic process	93	437	1.48e-69	AT1G02780.1,AT1G04270.1,AT1G05190.1,AT1G09340.1,AT1G14320.1,AT1G17220.1,AT1G18540.1,AT1G26630.1,AT1G29880.1,AT1G32990.1,AT1G33120.1,AT1G35680.1,AT1G48520.1,AT1G48830.1,AT1G50200.1,AT1G57660.1,AT1G62750.1,AT1G67430.1,AT1G69620.1,AT1G70600.1,AT1G74060.1,AT1G74970.1,AT1G78630.1,AT1G79850.1,AT2G01250.1,AT2G18020.1,AT2G27720.2,AT2G31170.1,AT2G34480.1,AT2G36160.1,AT2G36620.1,AT2G37270.2,AT2G42740.1,AT2…
	GO:0006412	BP	translation	92	433	8.92e-69	AT1G02780.1,AT1G04270.1,AT1G05190.1,AT1G09340.1,AT1G14320.1,AT1G17220.1,AT1G18540.1,AT1G26630.1,AT1G29880.1,AT1G32990.1,AT1G33120.1,AT1G35680.1,AT1G48520.1,AT1G48830.1,AT1G50200.1,AT1G57660.1,AT1G62750.1,AT1G67430.1,AT1G69620.1,AT1G70600.1,AT1G74060.1,AT1G74970.1,AT1G78630.1,AT1G79850.1,AT2G01250.1,AT2G18020.1,AT2G27720.2,AT2G31170.1,AT2G34480.1,AT2G36160.1,AT2G36620.1,AT2G37270.2,AT2G42740.1,AT2…
	GO:1901564	BP	organonitrogen compound metabolic process	202	4116	4.54e-55	AT1G02305.1,AT1G02780.1,AT1G03090.2,AT1G03630.1,AT1G04270.1,AT1G05190.1,AT1G09340.1,AT1G11750.2,AT1G12410.1,AT1G13060.2,AT1G14320.1,AT1G17220.1,AT1G18540.1,AT1G19570.1,AT1G23310.1,AT1G26630.1,AT1G27450.3,AT1G29880.1,AT1G29900.1,AT1G32060.1,AT1G32470.1,AT1G32990.1,AT1G33120.1,AT1G34430.1,AT1G35680.1,AT1G47128.1,AT1G48520.1,AT1G48600.2,AT1G48830.1,AT1G50200.1,AT1G51710.1,AT1G55480.1,AT1G56450.1,AT1…
	GO:0008152	BP	metabolic process	301	9671	1.07e-50	AT1G02305.1,AT1G02780.1,AT1G03090.2,AT1G03130.1,AT1G03630.1,AT1G04270.1,AT1G05190.1,AT1G06410.1,AT1G06680.1,AT1G06690.1,AT1G09340.1,AT1G11750.2,AT1G12010.1,AT1G12410.1,AT1G12900.1,AT1G13060.2,AT1G14320.1,AT1G17220.1,AT1G17880.1,AT1G18540.1,AT1G19570.1,AT1G20340.1,AT1G22430.1,AT1G23310.1,AT1G23740.1,AT1G26630.1,AT1G27450.3,AT1G29880.1,AT1G29900.1,AT1G30720.1,AT1G31330.1,AT1G32060.1,AT1G32470.1,AT1…
	GO:0009987	BP	cellular process	297	10581	2.51e-39	AT1G02305.1,AT1G02780.1,AT1G03090.2,AT1G03130.1,AT1G03630.1,AT1G04270.1,AT1G05190.1,AT1G06410.1,AT1G06680.1,AT1G09340.1,AT1G09560.1,AT1G12010.1,AT1G12410.1,AT1G12840.1,AT1G12900.1,AT1G13060.2,AT1G14320.1,AT1G17220.1,AT1G17880.1,AT1G18540.1,AT1G19570.1,AT1G20010.1,AT1G20340.1,AT1G22530.1,AT1G23310.1,AT1G26630.1,AT1G27450.3,AT1G29880.1,AT1G29900.1,AT1G31330.1,AT1G32060.1,AT1G32470.1,AT1G32990.1,AT1…
	GO:0044237	BP	cellular metabolic process	261	8432	1.57e-38	AT1G02305.1,AT1G02780.1,AT1G03090.2,AT1G03130.1,AT1G03630.1,AT1G04270.1,AT1G05190.1,AT1G06410.1,AT1G06680.1,AT1G09340.1,AT1G12010.1,AT1G12900.1,AT1G13060.2,AT1G14320.1,AT1G17220.1,AT1G17880.1,AT1G18540.1,AT1G19570.1,AT1G20340.1,AT1G23310.1,AT1G26630.1,AT1G27450.3,AT1G29880.1,AT1G29900.1,AT1G31330.1,AT1G32060.1,AT1G32470.1,AT1G32990.1,AT1G33120.1,AT1G34430.1,AT1G35680.1,AT1G42970.1,AT1G43670.1,AT1…
	GO:0044281	BP	small molecule metabolic process	103	1503	1.95e-35	AT1G03090.2,AT1G09340.1,AT1G12900.1,AT1G23310.1,AT1G27450.3,AT1G29880.1,AT1G29900.1,AT1G32060.1,AT1G32470.1,AT1G34430.1,AT1G42970.1,AT1G43670.1,AT1G48520.1,AT1G50200.1,AT1G58080.1,AT1G63000.1,AT1G64190.1,AT1G66200.3,AT1G78900.2,AT1G79550.2,AT1G80380.2,AT2G05710.1,AT2G05990.2,AT2G15620.1,AT2G19940.2,AT2G30970.1,AT2G31170.1,AT2G36460.1,AT2G38040.1,AT2G38230.1,AT2G42790.1,AT2G43090.1,AT2G43750.1,AT3…
	GO:0071704	BP	organic substance metabolic process	257	8632	1.71e-34	AT1G02305.1,AT1G02780.1,AT1G03090.2,AT1G03630.1,AT1G04270.1,AT1G05190.1,AT1G06410.1,AT1G09340.1,AT1G11750.2,AT1G12010.1,AT1G12410.1,AT1G12900.1,AT1G13060.2,AT1G14320.1,AT1G17220.1,AT1G17880.1,AT1G18540.1,AT1G19570.1,AT1G23310.1,AT1G26630.1,AT1G27450.3,AT1G29880.1,AT1G29900.1,AT1G32060.1,AT1G32470.1,AT1G32990.1,AT1G33120.1,AT1G34430.1,AT1G35680.1,AT1G42970.1,AT1G43670.1,AT1G47128.1,AT1G48520.1,AT1…
	GO:0009058	BP	biosynthetic process	173	4258	1.75e-34	AT1G02780.1,AT1G03630.1,AT1G04270.1,AT1G05190.1,AT1G06410.1,AT1G09340.1,AT1G12010.1,AT1G12900.1,AT1G14320.1,AT1G17220.1,AT1G17880.1,AT1G18540.1,AT1G23310.1,AT1G26630.1,AT1G27450.3,AT1G29880.1,AT1G29900.1,AT1G32060.1,AT1G32990.1,AT1G33120.1,AT1G34430.1,AT1G35680.1,AT1G42970.1,AT1G43670.1,AT1G48520.1,AT1G48600.2,AT1G48830.1,AT1G50200.1,AT1G57660.1,AT1G58080.1,AT1G62750.1,AT1G63000.1,AT1G66200.3,AT1…
	GO:1901576	BP	organic substance biosynthetic process	168	4083	7.02e-34	AT1G02780.1,AT1G03630.1,AT1G04270.1,AT1G05190.1,AT1G06410.1,AT1G09340.1,AT1G12010.1,AT1G12900.1,AT1G14320.1,AT1G17220.1,AT1G17880.1,AT1G18540.1,AT1G23310.1,AT1G26630.1,AT1G27450.3,AT1G29880.1,AT1G29900.1,AT1G32060.1,AT1G32990.1,AT1G33120.1,AT1G34430.1,AT1G35680.1,AT1G42970.1,AT1G43670.1,AT1G48520.1,AT1G48600.2,AT1G48830.1,AT1G50200.1,AT1G57660.1,AT1G58080.1,AT1G62750.1,AT1G63000.1,AT1G66200.3,AT1…
	GO:0044249	BP	cellular biosynthetic process	163	4013	6.01e-32	AT1G02780.1,AT1G03630.1,AT1G04270.1,AT1G05190.1,AT1G06410.1,AT1G09340.1,AT1G12010.1,AT1G14320.1,AT1G17220.1,AT1G17880.1,AT1G18540.1,AT1G23310.1,AT1G26630.1,AT1G27450.3,AT1G29880.1,AT1G29900.1,AT1G32060.1,AT1G32990.1,AT1G33120.1,AT1G34430.1,AT1G35680.1,AT1G43670.1,AT1G48520.1,AT1G48600.2,AT1G48830.1,AT1G50200.1,AT1G57660.1,AT1G58080.1,AT1G62750.1,AT1G63000.1,AT1G66200.3,AT1G67430.1,AT1G69620.1,AT1…
	GO:0043436	BP	oxoacid metabolic process	79	973	3.79e-31	AT1G03090.2,AT1G23310.1,AT1G29880.1,AT1G29900.1,AT1G32470.1,AT1G34430.1,AT1G48520.1,AT1G50200.1,AT1G58080.1,AT1G64190.1,AT1G66200.3,AT1G79550.2,AT2G05710.1,AT2G05990.2,AT2G15620.1,AT2G19940.2,AT2G30970.1,AT2G31170.1,AT2G36460.1,AT2G38040.1,AT2G42790.1,AT2G43090.1,AT2G43750.1,AT3G01120.1,AT3G01910.1,AT3G03780.1,AT3G04120.1,AT3G04940.1,AT3G06850.1,AT3G06860.1,AT3G09260.1,AT3G12290.1,AT3G14210.1,AT3…
	GO:0019752	BP	carboxylic acid metabolic process	72	863	6.54e-29	AT1G03090.2,AT1G23310.1,AT1G29880.1,AT1G29900.1,AT1G32470.1,AT1G34430.1,AT1G48520.1,AT1G50200.1,AT1G58080.1,AT1G64190.1,AT1G66200.3,AT1G79550.2,AT2G05710.1,AT2G05990.2,AT2G19940.2,AT2G30970.1,AT2G31170.1,AT2G36460.1,AT2G38040.1,AT2G42790.1,AT2G43090.1,AT2G43750.1,AT3G01120.1,AT3G03780.1,AT3G04120.1,AT3G04940.1,AT3G06850.1,AT3G06860.1,AT3G12290.1,AT3G16950.2,AT3G19480.1,AT3G22200.2,AT3G23940.1,AT3…
	GO:0044238	BP	primary metabolic process	237	8114	6.54e-29	AT1G02305.1,AT1G02780.1,AT1G03090.2,AT1G04270.1,AT1G05190.1,AT1G06410.1,AT1G09340.1,AT1G11750.2,AT1G12410.1,AT1G12900.1,AT1G13060.2,AT1G14320.1,AT1G17220.1,AT1G17880.1,AT1G18540.1,AT1G19570.1,AT1G23310.1,AT1G26630.1,AT1G27450.3,AT1G29880.1,AT1G29900.1,AT1G32060.1,AT1G32470.1,AT1G32990.1,AT1G33120.1,AT1G34430.1,AT1G35680.1,AT1G42970.1,AT1G43670.1,AT1G47128.1,AT1G48520.1,AT1G48600.2,AT1G48830.1,AT1…
	GO:0044271	BP	cellular nitrogen compound biosynthetic process	124	2881	5.27e-25	AT1G02780.1,AT1G03630.1,AT1G04270.1,AT1G05190.1,AT1G09340.1,AT1G14320.1,AT1G17220.1,AT1G17880.1,AT1G18540.1,AT1G26630.1,AT1G27450.3,AT1G29880.1,AT1G29900.1,AT1G32060.1,AT1G32990.1,AT1G33120.1,AT1G34430.1,AT1G35680.1,AT1G48520.1,AT1G48830.1,AT1G50200.1,AT1G57660.1,AT1G62750.1,AT1G63000.1,AT1G67430.1,AT1G69620.1,AT1G70600.1,AT1G74060.1,AT1G74970.1,AT1G78630.1,AT1G79550.2,AT1G79850.1,AT1G80380.2,AT2…
	GO:0042254	BP	ribosome biogenesis	40	250	7.28e-25	AT1G04270.1,AT1G09340.1,AT1G14320.1,AT1G18540.1,AT1G32990.1,AT1G48630.1,AT1G48830.1,AT1G69620.1,AT1G74060.1,AT1G74970.1,AT2G01250.1,AT2G36160.1,AT2G36620.1,AT2G37270.2,AT2G42740.1,AT2G44120.2,AT3G02560.2,AT3G03710.1,AT3G04920.1,AT3G09500.1,AT3G10610.1,AT3G11940.1,AT3G25520.1,AT3G49910.1,AT3G53430.1,AT3G55280.1,AT4G01310.1,AT4G25740.1,AT4G27090.1,AT5G13510.1,AT5G13650.2,AT5G14320.1,AT5G16130.1,AT5…
	GO:0019538	BP	protein metabolic process	129	3107	7.71e-25	AT1G02305.1,AT1G02780.1,AT1G04270.1,AT1G05190.1,AT1G09340.1,AT1G11750.2,AT1G12410.1,AT1G13060.2,AT1G14320.1,AT1G17220.1,AT1G18540.1,AT1G19570.1,AT1G26630.1,AT1G29880.1,AT1G32990.1,AT1G33120.1,AT1G35680.1,AT1G47128.1,AT1G48520.1,AT1G48830.1,AT1G50200.1,AT1G51710.1,AT1G55480.1,AT1G56450.1,AT1G57660.1,AT1G61520.1,AT1G62750.1,AT1G63770.5,AT1G67430.1,AT1G67700.2,AT1G69620.1,AT1G70600.1,AT1G74060.1,AT1…
	GO:0006807	BP	nitrogen compound metabolic process	210	7152	2.82e-24	AT1G02305.1,AT1G02780.1,AT1G03090.2,AT1G03630.1,AT1G04270.1,AT1G05190.1,AT1G09340.1,AT1G11750.2,AT1G12410.1,AT1G13060.2,AT1G14320.1,AT1G17220.1,AT1G17880.1,AT1G18540.1,AT1G19570.1,AT1G23310.1,AT1G26630.1,AT1G27450.3,AT1G29880.1,AT1G29900.1,AT1G32060.1,AT1G32470.1,AT1G32990.1,AT1G33120.1,AT1G34430.1,AT1G35680.1,AT1G47128.1,AT1G48520.1,AT1G48600.2,AT1G48830.1,AT1G50200.1,AT1G51710.1,AT1G55480.1,AT1…
	GO:0044267	BP	cellular protein metabolic process	119	2826	4.33e-23	AT1G02305.1,AT1G02780.1,AT1G04270.1,AT1G05190.1,AT1G09340.1,AT1G13060.2,AT1G14320.1,AT1G17220.1,AT1G18540.1,AT1G19570.1,AT1G26630.1,AT1G29880.1,AT1G32990.1,AT1G33120.1,AT1G35680.1,AT1G47128.1,AT1G48520.1,AT1G48830.1,AT1G50200.1,AT1G51710.1,AT1G55480.1,AT1G56450.1,AT1G57660.1,AT1G61520.1,AT1G62750.1,AT1G67430.1,AT1G69620.1,AT1G70600.1,AT1G74060.1,AT1G74970.1,AT1G78630.1,AT1G79550.2,AT1G79850.1,AT2…
	GO:0006520	BP	cellular amino acid metabolic process	43	354	1.41e-22	AT1G03090.2,AT1G23310.1,AT1G29880.1,AT1G29900.1,AT1G32470.1,AT1G48520.1,AT1G50200.1,AT1G58080.1,AT1G66200.3,AT2G19940.2,AT2G30970.1,AT2G31170.1,AT2G43090.1,AT2G43750.1,AT3G01120.1,AT3G03780.1,AT3G04940.1,AT3G19480.1,AT3G22200.2,AT3G23940.1,AT3G47340.1,AT3G49680.1,AT3G58140.1,AT3G59760.1,AT4G14710.5,AT4G17300.1,AT4G24830.1,AT4G26300.1,AT4G26900.1,AT4G31990.3,AT4G33680.1,AT4G34200.1,AT4G34740.1,AT5…
	GO:0046686	BP	response to cadmium ion	39	286	4.7e-22	AT1G26630.1,AT1G29880.1,AT1G42970.1,AT1G50200.1,AT1G56450.1,AT1G63940.2,AT1G68560.1,AT1G75280.1,AT2G05710.1,AT2G19940.2,AT2G21660.1,AT2G30970.1,AT2G35840.3,AT2G36460.1,AT2G43750.1,AT3G03780.1,AT3G04120.1,AT3G06050.1,AT3G12580.1,AT3G16640.1,AT3G19170.1,AT3G22200.2,AT3G22890.1,AT3G48990.1,AT3G56070.1,AT3G56240.1,AT4G14030.1,AT4G20890.1,AT4G23100.3,AT4G24280.1,AT4G38740.1,AT5G07440.1,AT5G11670.1,AT5…
	GO:0010038	BP	response to metal ion	44	414	4.84e-21	AT1G19570.1,AT1G20340.1,AT1G26630.1,AT1G29880.1,AT1G42970.1,AT1G50200.1,AT1G56450.1,AT1G63940.2,AT1G68560.1,AT1G75280.1,AT2G05710.1,AT2G19940.2,AT2G21660.1,AT2G30970.1,AT2G35840.3,AT2G36460.1,AT2G38380.1,AT2G43750.1,AT3G03780.1,AT3G04120.1,AT3G06050.1,AT3G12580.1,AT3G16640.1,AT3G19170.1,AT3G22200.2,AT3G22890.1,AT3G48990.1,AT3G56070.1,AT3G56090.1,AT3G56240.1,AT4G14030.1,AT4G20890.1,AT4G23100.3,AT4…
	GO:0034641	BP	cellular nitrogen compound metabolic process	148	4363	1.16e-20	AT1G02780.1,AT1G03630.1,AT1G04270.1,AT1G05190.1,AT1G09340.1,AT1G14320.1,AT1G17220.1,AT1G17880.1,AT1G18540.1,AT1G19570.1,AT1G26630.1,AT1G27450.3,AT1G29880.1,AT1G29900.1,AT1G32060.1,AT1G32990.1,AT1G33120.1,AT1G34430.1,AT1G35680.1,AT1G48520.1,AT1G48830.1,AT1G50200.1,AT1G57660.1,AT1G58080.1,AT1G62750.1,AT1G63000.1,AT1G63770.5,AT1G64190.1,AT1G67430.1,AT1G67700.2,AT1G69620.1,AT1G70600.1,AT1G74060.1,AT1…
	GO:0010035	BP	response to inorganic substance	58	795	1.88e-20	AT1G09340.1,AT1G15690.1,AT1G19570.1,AT1G20340.1,AT1G26630.1,AT1G29880.1,AT1G42970.1,AT1G50200.1,AT1G54100.1,AT1G56450.1,AT1G63940.2,AT1G68560.1,AT1G75280.1,AT2G04030.1,AT2G05710.1,AT2G15620.1,AT2G19940.2,AT2G21660.1,AT2G30970.1,AT2G35840.3,AT2G36460.1,AT2G38380.1,AT2G41680.1,AT2G43750.1,AT3G01910.1,AT3G03780.1,AT3G04120.1,AT3G06050.1,AT3G12580.1,AT3G16640.1,AT3G19170.1,AT3G22200.2,AT3G22890.1,AT3…
	GO:0055114	BP	oxidation-reduction process	74	1348	1.56e-19	AT1G03630.1,AT1G06690.1,AT1G12010.1,AT1G12900.1,AT1G19570.1,AT1G20340.1,AT1G22430.1,AT1G23740.1,AT1G30720.1,AT1G42970.1,AT1G54100.1,AT1G63000.1,AT1G63940.2,AT1G64190.1,AT1G67090.1,AT1G75280.1,AT1G79870.1,AT2G05710.1,AT2G05990.2,AT2G14170.1,AT2G15620.1,AT2G19940.2,AT2G22170.1,AT2G24270.4,AT2G38380.1,AT2G41680.1,AT2G42790.1,AT3G01910.1,AT3G04120.1,AT3G06050.1,AT3G06860.1,AT3G12290.1,AT3G15360.1,AT3…
	GO:0009735	BP	response to cytokinin	32	212	3.11e-19	AT1G05190.1,AT1G18540.1,AT1G32060.1,AT1G61520.1,AT1G78370.1,AT1G78630.1,AT2G20260.1,AT2G21660.1,AT2G36460.1,AT2G37270.2,AT2G43750.1,AT3G09260.1,AT3G15360.1,AT3G16640.1,AT3G22890.1,AT3G25520.1,AT3G25920.1,AT3G27850.1,AT3G48990.1,AT3G49010.3,AT4G01310.1,AT4G18480.1,AT4G25130.1,AT4G33680.1,AT4G38740.1,AT4G39260.1,AT5G20630.1,AT5G23120.1,AT5G30510.1,AT5G35630.1,AT5G40950.1,ATCG00780.1
	GO:0050896	BP	response to stimulus	158	5064	7.16e-19	AT1G02305.1,AT1G05190.1,AT1G06410.1,AT1G06680.1,AT1G09340.1,AT1G09560.1,AT1G12010.1,AT1G14320.1,AT1G15690.1,AT1G16920.1,AT1G17880.1,AT1G18540.1,AT1G19570.1,AT1G20340.1,AT1G23310.1,AT1G23740.1,AT1G24020.2,AT1G26630.1,AT1G29880.1,AT1G29900.1,AT1G32060.1,AT1G35680.1,AT1G42970.1,AT1G43670.1,AT1G47128.1,AT1G48630.1,AT1G50200.1,AT1G54100.1,AT1G55480.1,AT1G55490.2,AT1G56450.1,AT1G61520.1,AT1G63940.2,AT1…
	GO:0044283	BP	small molecule biosynthetic process	48	647	4.48e-17	AT1G23310.1,AT1G27450.3,AT1G29900.1,AT1G32060.1,AT1G34430.1,AT1G43670.1,AT1G58080.1,AT1G66200.3,AT1G79550.2,AT1G80380.2,AT2G05990.2,AT2G19940.2,AT2G36460.1,AT2G38040.1,AT2G38230.1,AT2G43090.1,AT2G43750.1,AT3G01120.1,AT3G03780.1,AT3G04120.1,AT3G04940.1,AT3G06850.1,AT3G19480.1,AT3G23940.1,AT3G25770.1,AT3G25860.1,AT3G45140.1,AT3G47340.1,AT3G49680.1,AT3G59760.1,AT4G09320.1,AT4G11010.1,AT4G14710.5,AT4…
	GO:0006950	BP	response to stress	109	2932	5.16e-17	AT1G02305.1,AT1G06410.1,AT1G06680.1,AT1G09340.1,AT1G09560.1,AT1G12010.1,AT1G14320.1,AT1G15690.1,AT1G16920.1,AT1G17880.1,AT1G19570.1,AT1G23310.1,AT1G23740.1,AT1G24020.2,AT1G26630.1,AT1G29900.1,AT1G32060.1,AT1G35680.1,AT1G42970.1,AT1G47128.1,AT1G54100.1,AT1G55480.1,AT1G55490.2,AT1G56450.1,AT1G61520.1,AT1G63940.2,AT1G64190.1,AT1G67090.1,AT1G70890.1,AT1G75280.1,AT1G78900.2,AT1G79550.2,AT2G04030.1,AT2…
	GO:0002181	BP	cytoplasmic translation	19	63	4.38e-16	AT1G18540.1,AT1G33120.1,AT1G48830.1,AT1G70600.1,AT1G74060.1,AT2G01250.1,AT2G18020.1,AT2G27720.2,AT2G44120.2,AT3G02560.2,AT3G04840.1,AT3G05560.3,AT3G18740.1,AT3G49910.1,AT3G63190.1,AT4G17390.1,AT5G16130.1,AT5G56710.1,ATCG00800.1
	GO:0042221	BP	response to chemical	100	2654	8.63e-16	AT1G05190.1,AT1G09340.1,AT1G12010.1,AT1G15690.1,AT1G18540.1,AT1G19570.1,AT1G20340.1,AT1G26630.1,AT1G29880.1,AT1G32060.1,AT1G42970.1,AT1G43670.1,AT1G48630.1,AT1G50200.1,AT1G54100.1,AT1G56450.1,AT1G61520.1,AT1G63940.2,AT1G68560.1,AT1G75280.1,AT1G78370.1,AT1G78630.1,AT1G79550.2,AT2G04030.1,AT2G05710.1,AT2G15620.1,AT2G19940.2,AT2G20260.1,AT2G21660.1,AT2G22170.1,AT2G30970.1,AT2G35840.3,AT2G36460.1,AT2…
	GO:0042255	BP	ribosome assembly	20	79	1.03e-15	AT1G04270.1,AT1G14320.1,AT1G18540.1,AT1G32990.1,AT1G74060.1,AT2G36160.1,AT2G36620.1,AT2G37270.2,AT2G42740.1,AT3G10610.1,AT3G11940.1,AT3G25520.1,AT3G53430.1,AT3G55280.1,AT4G01310.1,AT4G25740.1,AT5G41520.1,AT5G61170.1,ATCG00750.1,ATCG00900.1
	GO:0046394	BP	carboxylic acid biosynthetic process	40	506	4.85e-15	AT1G23310.1,AT1G29900.1,AT1G34430.1,AT1G58080.1,AT1G66200.3,AT1G79550.2,AT2G05990.2,AT2G19940.2,AT2G36460.1,AT2G38040.1,AT2G43090.1,AT2G43750.1,AT3G01120.1,AT3G03780.1,AT3G04120.1,AT3G04940.1,AT3G06850.1,AT3G19480.1,AT3G23940.1,AT3G25770.1,AT3G25860.1,AT3G45140.1,AT3G47340.1,AT3G49680.1,AT3G59760.1,AT4G14710.5,AT4G24510.1,AT4G24620.1,AT4G24830.1,AT4G26530.2,AT4G26900.1,AT4G33670.1,AT4G33680.1,AT4…
	GO:1901605	BP	alpha-amino acid metabolic process	30	268	7.31e-15	AT1G03090.2,AT1G23310.1,AT1G29900.1,AT1G32470.1,AT1G58080.1,AT1G66200.3,AT2G19940.2,AT2G30970.1,AT2G43090.1,AT2G43750.1,AT3G01120.1,AT3G03780.1,AT3G04940.1,AT3G19480.1,AT3G22200.2,AT3G23940.1,AT3G47340.1,AT3G49680.1,AT3G59760.1,AT4G14710.5,AT4G24830.1,AT4G26900.1,AT4G31990.3,AT4G33680.1,AT4G34200.1,AT4G34740.1,AT5G04140.2,AT5G10920.1,AT5G19550.1,AT5G35630.1
	GO:0051186	BP	cofactor metabolic process	40	531	2.06e-14	AT1G03630.1,AT1G19570.1,AT1G34430.1,AT1G64190.1,AT1G78370.1,AT1G79550.2,AT2G30970.1,AT2G36460.1,AT2G38040.1,AT2G38230.1,AT2G38380.1,AT2G41680.1,AT3G01910.1,AT3G03710.1,AT3G04120.1,AT3G12290.1,AT3G16950.2,AT3G25860.1,AT3G54660.1,AT3G59400.1,AT4G00620.1,AT4G04770.1,AT4G11820.2,AT4G18480.1,AT4G23100.3,AT4G24620.1,AT4G26530.2,AT4G27440.1,AT4G31990.3,AT4G33670.1,AT4G35090.1,AT4G37000.1,AT5G11670.1,AT5…
	GO:0009628	BP	response to abiotic stimulus	74	1699	2.25e-14	AT1G09340.1,AT1G09560.1,AT1G14320.1,AT1G15690.1,AT1G16920.1,AT1G17880.1,AT1G23310.1,AT1G23740.1,AT1G32060.1,AT1G35680.1,AT1G42970.1,AT1G54100.1,AT1G55480.1,AT1G55490.2,AT1G56450.1,AT1G61520.1,AT1G63940.2,AT1G64190.1,AT1G67090.1,AT1G78900.2,AT1G79550.2,AT2G04030.1,AT2G05710.1,AT2G21660.1,AT2G30520.1,AT2G36460.1,AT2G38380.1,AT2G43090.1,AT3G03780.1,AT3G04120.1,AT3G04720.1,AT3G06850.1,AT3G09260.1,AT3…
	GO:0042274	BP	ribosomal small subunit biogenesis	17	62	7.23e-14	AT1G04270.1,AT1G48830.1,AT1G74970.1,AT2G36160.1,AT2G37270.2,AT3G02560.2,AT3G04920.1,AT3G10610.1,AT3G11940.1,AT4G25740.1,AT5G16130.1,AT5G18380.1,AT5G20290.1,AT5G41520.1,AT5G61170.1,ATCG00750.1,ATCG00900.1
	GO:0034645	BP	cellular macromolecule biosynthetic process	97	2793	3.76e-13	AT1G02780.1,AT1G04270.1,AT1G05190.1,AT1G09340.1,AT1G14320.1,AT1G17220.1,AT1G17880.1,AT1G18540.1,AT1G26630.1,AT1G29880.1,AT1G32990.1,AT1G33120.1,AT1G35680.1,AT1G48520.1,AT1G48830.1,AT1G50200.1,AT1G57660.1,AT1G62750.1,AT1G67430.1,AT1G69620.1,AT1G70600.1,AT1G74060.1,AT1G74970.1,AT1G78630.1,AT1G79850.1,AT2G01250.1,AT2G18020.1,AT2G27720.2,AT2G31170.1,AT2G34480.1,AT2G36160.1,AT2G36620.1,AT2G37270.2,AT2…
	GO:0008652	BP	cellular amino acid biosynthetic process	24	191	7.05e-13	AT1G23310.1,AT1G29900.1,AT1G58080.1,AT1G66200.3,AT2G19940.2,AT2G43090.1,AT2G43750.1,AT3G01120.1,AT3G03780.1,AT3G04940.1,AT3G19480.1,AT3G23940.1,AT3G47340.1,AT3G49680.1,AT3G59760.1,AT4G14710.5,AT4G24830.1,AT4G26900.1,AT4G33680.1,AT4G34200.1,AT5G04140.2,AT5G10920.1,AT5G35630.1,AT5G66120.2
	GO:0010467	BP	gene expression	99	2929	9.17e-13	AT1G02780.1,AT1G04270.1,AT1G05190.1,AT1G09340.1,AT1G14320.1,AT1G17220.1,AT1G17880.1,AT1G18540.1,AT1G26630.1,AT1G29880.1,AT1G32990.1,AT1G33120.1,AT1G35680.1,AT1G48520.1,AT1G48830.1,AT1G50200.1,AT1G57660.1,AT1G62750.1,AT1G67430.1,AT1G69620.1,AT1G70600.1,AT1G74060.1,AT1G74970.1,AT1G78630.1,AT1G79850.1,AT2G01250.1,AT2G18020.1,AT2G21660.1,AT2G27720.2,AT2G31170.1,AT2G34480.1,AT2G36160.1,AT2G36620.1,AT2…
	GO:1901607	BP	alpha-amino acid biosynthetic process	23	175	1e-12	AT1G23310.1,AT1G29900.1,AT1G58080.1,AT1G66200.3,AT2G19940.2,AT2G43090.1,AT2G43750.1,AT3G01120.1,AT3G03780.1,AT3G04940.1,AT3G19480.1,AT3G23940.1,AT3G47340.1,AT3G49680.1,AT3G59760.1,AT4G14710.5,AT4G24830.1,AT4G26900.1,AT4G33680.1,AT4G34200.1,AT5G04140.2,AT5G10920.1,AT5G35630.1
	GO:0005975	BP	carbohydrate metabolic process	46	856	1.19e-11	AT1G06410.1,AT1G09340.1,AT1G12900.1,AT1G32060.1,AT1G34430.1,AT1G42970.1,AT1G43670.1,AT1G64190.1,AT1G65590.1,AT1G67090.1,AT1G68560.1,AT1G69830.1,AT1G79550.2,AT2G05710.1,AT2G35840.3,AT2G36460.1,AT3G04120.1,AT3G09260.1,AT3G10740.1,AT3G13750.1,AT3G18080.1,AT3G22200.2,AT3G25860.1,AT3G26650.1,AT3G26720.1,AT3G55260.1,AT4G16130.1,AT4G24620.1,AT4G26530.2,AT4G30270.1,AT4G33670.1,AT5G03650.1,AT5G10560.1,AT5…
	GO:0019693	BP	ribose phosphate metabolic process	25	246	1.36e-11	AT1G27450.3,AT1G29900.1,AT1G32060.1,AT1G34430.1,AT1G64190.1,AT1G78900.2,AT1G79550.2,AT1G80380.2,AT2G36460.1,AT2G38040.1,AT3G04120.1,AT3G16950.2,AT3G25860.1,AT4G02580.1,AT4G09320.1,AT4G11010.1,AT4G11820.2,AT4G24620.1,AT4G26530.2,AT4G34740.1,AT5G11670.1,AT5G35360.3,AT5G35790.1,AT5G49460.1,AT5G63310.1
	GO:0034660	BP	ncRNA metabolic process	26	271	1.53e-11	AT1G09340.1,AT1G29880.1,AT1G48520.1,AT1G48830.1,AT1G50200.1,AT1G74970.1,AT2G01250.1,AT2G31170.1,AT2G36160.1,AT2G44120.2,AT3G02560.2,AT3G03710.1,AT3G04920.1,AT3G09500.1,AT3G58140.1,AT4G17300.1,AT4G26300.1,AT5G13650.2,AT5G16130.1,AT5G18380.1,AT5G20290.1,AT5G22800.1,AT5G26710.1,AT5G49030.3,AT5G52520.1,ATCG00750.1
	GO:0044085	BP	cellular component biogenesis	47	909	2.27e-11	AT1G04270.1,AT1G09340.1,AT1G14320.1,AT1G18540.1,AT1G32990.1,AT1G48630.1,AT1G48830.1,AT1G55480.1,AT1G67090.1,AT1G69620.1,AT1G74060.1,AT1G74970.1,AT2G01250.1,AT2G36160.1,AT2G36620.1,AT2G37270.2,AT2G42740.1,AT2G44120.2,AT3G02560.2,AT3G03710.1,AT3G04920.1,AT3G09500.1,AT3G10610.1,AT3G11940.1,AT3G25520.1,AT3G26650.1,AT3G49910.1,AT3G53430.1,AT3G55280.1,AT4G01310.1,AT4G04770.1,AT4G25740.1,AT4G27090.1,AT4…
	GO:0071840	BP	cellular component organization or biogenesis	85	2467	3.07e-11	AT1G04270.1,AT1G09340.1,AT1G12410.1,AT1G12840.1,AT1G14320.1,AT1G18540.1,AT1G20010.1,AT1G32990.1,AT1G35680.1,AT1G48630.1,AT1G48830.1,AT1G54690.1,AT1G55480.1,AT1G55490.2,AT1G62750.1,AT1G63000.1,AT1G67090.1,AT1G68560.1,AT1G69620.1,AT1G72150.1,AT1G74060.1,AT1G74970.1,AT1G78900.2,AT1G79850.1,AT2G01250.1,AT2G21660.1,AT2G28000.1,AT2G31170.1,AT2G34480.1,AT2G36160.1,AT2G36620.1,AT2G37270.2,AT2G42740.1,AT2…
	GO:0015979	BP	photosynthesis	23	215	4.18e-11	AT1G03130.1,AT1G03630.1,AT1G06680.1,AT1G12900.1,AT1G31330.1,AT1G32060.1,AT1G42970.1,AT1G43670.1,AT1G55480.1,AT1G61520.1,AT1G67090.1,AT2G20260.1,AT2G47940.1,AT3G26650.1,AT3G56090.1,AT3G63540.1,AT4G03280.1,AT4G15530.5,AT4G18480.1,AT4G27440.1,AT5G23120.1,AT5G38410.3,AT5G38430.1
	GO:0042273	BP	ribosomal large subunit biogenesis	15	69	4.41e-11	AT1G14320.1,AT1G18540.1,AT1G32990.1,AT1G74060.1,AT2G01250.1,AT2G36620.1,AT2G42740.1,AT2G44120.2,AT3G09500.1,AT3G25520.1,AT3G49910.1,AT3G53430.1,AT3G55280.1,AT4G01310.1,AT4G27090.1
	GO:0009266	BP	response to temperature stimulus	34	505	4.69e-11	AT1G09340.1,AT1G09560.1,AT1G23740.1,AT1G32060.1,AT1G35680.1,AT1G42970.1,AT1G55490.2,AT1G61520.1,AT1G63940.2,AT1G67090.1,AT1G79550.2,AT2G04030.1,AT2G21660.1,AT3G04120.1,AT3G09260.1,AT3G12580.1,AT3G14210.1,AT3G16460.2,AT3G25770.1,AT3G26650.1,AT3G49910.1,AT3G53460.4,AT3G55280.1,AT4G23100.3,AT4G24280.1,AT4G35090.1,AT4G39260.1,AT5G04590.1,AT5G13650.2,AT5G15450.1,AT5G20630.1,AT5G49910.1,AT5G51820.1,AT5…
	GO:0009117	BP	nucleotide metabolic process	27	323	9.75e-11	AT1G27450.3,AT1G29880.1,AT1G29900.1,AT1G32060.1,AT1G34430.1,AT1G64190.1,AT1G78900.2,AT1G79550.2,AT1G80380.2,AT2G36460.1,AT2G38040.1,AT3G04120.1,AT3G16950.2,AT3G25860.1,AT4G02580.1,AT4G09320.1,AT4G11010.1,AT4G11820.2,AT4G24620.1,AT4G26530.2,AT4G34740.1,AT5G11670.1,AT5G35360.3,AT5G35790.1,AT5G49460.1,AT5G58330.1,AT5G63310.1
	GO:0009064	BP	glutamine family amino acid metabolic process	14	64	2.12e-10	AT1G29900.1,AT1G66200.3,AT2G19940.2,AT2G30970.1,AT3G22200.2,AT3G47340.1,AT4G24830.1,AT4G26900.1,AT4G31990.3,AT4G34740.1,AT5G04140.2,AT5G10920.1,AT5G19550.1,AT5G35630.1
	GO:0009409	BP	response to cold	27	347	4.3e-10	AT1G09340.1,AT1G09560.1,AT1G23740.1,AT1G32060.1,AT1G35680.1,AT1G42970.1,AT1G55490.2,AT1G61520.1,AT1G63940.2,AT1G67090.1,AT2G21660.1,AT3G09260.1,AT3G14210.1,AT3G16460.2,AT3G25770.1,AT3G26650.1,AT3G49910.1,AT3G53460.4,AT3G55280.1,AT4G24280.1,AT4G35090.1,AT4G39260.1,AT5G04590.1,AT5G13650.2,AT5G20630.1,AT5G51820.1,AT5G65020.1
	GO:0009260	BP	ribonucleotide biosynthetic process	19	159	5.8e-10	AT1G27450.3,AT1G29900.1,AT1G32060.1,AT1G34430.1,AT1G79550.2,AT1G80380.2,AT2G36460.1,AT2G38040.1,AT3G04120.1,AT3G16950.2,AT3G25860.1,AT4G09320.1,AT4G11010.1,AT4G24620.1,AT4G26530.2,AT4G34740.1,AT5G35360.3,AT5G49460.1,AT5G63310.1
	GO:0009259	BP	ribonucleotide metabolic process	22	227	6.53e-10	AT1G27450.3,AT1G29900.1,AT1G32060.1,AT1G34430.1,AT1G78900.2,AT1G79550.2,AT1G80380.2,AT2G36460.1,AT2G38040.1,AT3G04120.1,AT3G16950.2,AT3G25860.1,AT4G02580.1,AT4G09320.1,AT4G11010.1,AT4G11820.2,AT4G24620.1,AT4G26530.2,AT4G34740.1,AT5G35360.3,AT5G49460.1,AT5G63310.1
	GO:0055086	BP	nucleobase-containing small molecule metabolic process	29	414	7.65e-10	AT1G27450.3,AT1G29880.1,AT1G29900.1,AT1G32060.1,AT1G34430.1,AT1G63000.1,AT1G64190.1,AT1G78900.2,AT1G79550.2,AT1G80380.2,AT2G36460.1,AT2G38040.1,AT3G04120.1,AT3G16950.2,AT3G25860.1,AT4G02580.1,AT4G09320.1,AT4G11010.1,AT4G11820.2,AT4G24620.1,AT4G26530.2,AT4G34740.1,AT5G11670.1,AT5G17310.2,AT5G35360.3,AT5G35790.1,AT5G49460.1,AT5G58330.1,AT5G63310.1
	GO:1901135	BP	carbohydrate derivative metabolic process	38	701	8.9e-10	AT1G27450.3,AT1G29900.1,AT1G32060.1,AT1G34430.1,AT1G43670.1,AT1G63000.1,AT1G64190.1,AT1G78900.2,AT1G79550.2,AT1G80380.2,AT2G36460.1,AT2G38040.1,AT2G43090.1,AT3G04120.1,AT3G09260.1,AT3G14210.1,AT3G16400.1,AT3G16950.2,AT3G18080.1,AT3G25860.1,AT3G26720.1,AT4G02580.1,AT4G09320.1,AT4G11010.1,AT4G11820.2,AT4G23100.3,AT4G24620.1,AT4G26530.2,AT4G33030.1,AT4G34740.1,AT5G03650.1,AT5G11670.1,AT5G17310.2,AT5…
	GO:0006790	BP	sulfur compound metabolic process	26	335	9.86e-10	AT1G19570.1,AT1G78370.1,AT2G38040.1,AT2G43090.1,AT2G43750.1,AT3G01120.1,AT3G01910.1,AT3G03780.1,AT3G04940.1,AT3G09260.1,AT3G14210.1,AT3G16400.1,AT3G16950.2,AT3G22890.1,AT3G25860.1,AT3G54660.1,AT3G59760.1,AT4G04770.1,AT4G11820.2,AT4G14030.1,AT4G14710.5,AT4G23100.3,AT5G04590.1,AT5G25980.2,AT5G35360.3,AT5G49460.1
	GO:0009651	BP	response to salt stress	31	492	1.85e-09	AT1G15690.1,AT1G16920.1,AT1G17880.1,AT1G54100.1,AT1G56450.1,AT1G64190.1,AT1G78900.2,AT2G04030.1,AT2G05710.1,AT2G21660.1,AT2G36460.1,AT2G38380.1,AT2G43090.1,AT3G03780.1,AT3G04120.1,AT3G04720.1,AT3G09260.1,AT3G22200.2,AT3G23940.1,AT3G52880.2,AT3G56240.1,AT4G39260.1,AT5G04590.1,AT5G07440.1,AT5G10860.1,AT5G13850.1,AT5G17310.2,AT5G20010.1,AT5G25980.2,AT5G35630.1,AT5G65020.1
	GO:0043933	BP	protein-containing complex subunit organization	28	436	1.02e-08	AT1G04270.1,AT1G14320.1,AT1G18540.1,AT1G32990.1,AT1G55480.1,AT1G67090.1,AT1G74060.1,AT2G36160.1,AT2G36620.1,AT2G37270.2,AT2G42740.1,AT3G10610.1,AT3G11940.1,AT3G18060.1,AT3G25520.1,AT3G26650.1,AT3G53430.1,AT3G55280.1,AT3G63190.1,AT4G01310.1,AT4G25740.1,AT5G11670.1,AT5G13120.1,AT5G41520.1,AT5G59880.1,AT5G61170.1,ATCG00750.1,ATCG00900.1
	GO:0000027	BP	ribosomal large subunit assembly	10	33	1.19e-08	AT1G14320.1,AT1G18540.1,AT1G32990.1,AT1G74060.1,AT2G36620.1,AT2G42740.1,AT3G25520.1,AT3G53430.1,AT3G55280.1,AT4G01310.1
	GO:0009165	BP	nucleotide biosynthetic process	20	224	1.78e-08	AT1G27450.3,AT1G29880.1,AT1G29900.1,AT1G32060.1,AT1G34430.1,AT1G79550.2,AT1G80380.2,AT2G36460.1,AT2G38040.1,AT3G04120.1,AT3G16950.2,AT3G25860.1,AT4G09320.1,AT4G11010.1,AT4G24620.1,AT4G26530.2,AT4G34740.1,AT5G35360.3,AT5G49460.1,AT5G63310.1
	GO:0044260	BP	cellular macromolecule metabolic process	132	5262	1.78e-08	AT1G02305.1,AT1G02780.1,AT1G04270.1,AT1G05190.1,AT1G09340.1,AT1G13060.2,AT1G14320.1,AT1G17220.1,AT1G17880.1,AT1G18540.1,AT1G19570.1,AT1G26630.1,AT1G29880.1,AT1G32990.1,AT1G33120.1,AT1G35680.1,AT1G43670.1,AT1G47128.1,AT1G48520.1,AT1G48830.1,AT1G50200.1,AT1G51710.1,AT1G55480.1,AT1G56450.1,AT1G57660.1,AT1G61520.1,AT1G62750.1,AT1G67430.1,AT1G68560.1,AT1G69620.1,AT1G69830.1,AT1G70600.1,AT1G74060.1,AT1…
	GO:0000028	BP	ribosomal small subunit assembly	10	36	2.3e-08	AT1G04270.1,AT2G36160.1,AT2G37270.2,AT3G10610.1,AT3G11940.1,AT4G25740.1,AT5G41520.1,AT5G61170.1,ATCG00750.1,ATCG00900.1
	GO:0043039	BP	tRNA aminoacylation	11	49	2.33e-08	AT1G29880.1,AT1G48520.1,AT1G50200.1,AT2G31170.1,AT3G58140.1,AT4G17300.1,AT4G26300.1,AT5G22800.1,AT5G26710.1,AT5G49030.3,AT5G52520.1
	GO:0034404	BP	nucleobase-containing small molecule biosynthetic process	14	100	3.14e-08	AT1G27450.3,AT1G29900.1,AT1G32060.1,AT1G34430.1,AT1G79550.2,AT1G80380.2,AT2G36460.1,AT3G04120.1,AT3G25860.1,AT4G09320.1,AT4G11010.1,AT4G24620.1,AT4G26530.2,AT5G63310.1
	GO:0006006	BP	glucose metabolic process	10	38	3.42e-08	AT1G12900.1,AT1G42970.1,AT1G43670.1,AT2G36460.1,AT3G04120.1,AT3G26650.1,AT4G24620.1,AT4G26530.2,AT5G35790.1,AT5G51820.1
	GO:0009150	BP	purine ribonucleotide metabolic process	19	210	3.46e-08	AT1G27450.3,AT1G34430.1,AT1G78900.2,AT1G79550.2,AT2G36460.1,AT2G38040.1,AT3G04120.1,AT3G16950.2,AT3G25860.1,AT4G02580.1,AT4G09320.1,AT4G11010.1,AT4G11820.2,AT4G24620.1,AT4G26530.2,AT4G34740.1,AT5G35360.3,AT5G49460.1,AT5G63310.1
	GO:0009152	BP	purine ribonucleotide biosynthetic process	16	143	3.97e-08	AT1G27450.3,AT1G34430.1,AT1G79550.2,AT2G36460.1,AT2G38040.1,AT3G04120.1,AT3G16950.2,AT3G25860.1,AT4G09320.1,AT4G11010.1,AT4G24620.1,AT4G26530.2,AT4G34740.1,AT5G35360.3,AT5G49460.1,AT5G63310.1
	GO:0005996	BP	monosaccharide metabolic process	16	144	4.26e-08	AT1G09340.1,AT1G12900.1,AT1G42970.1,AT1G43670.1,AT2G36460.1,AT3G04120.1,AT3G10740.1,AT3G26650.1,AT3G26720.1,AT4G24620.1,AT4G26530.2,AT4G33670.1,AT5G28840.2,AT5G35790.1,AT5G51820.1,AT5G57655.2
	GO:0006732	BP	coenzyme metabolic process	21	271	6.01e-08	AT1G34430.1,AT1G64190.1,AT1G79550.2,AT2G36460.1,AT2G38040.1,AT2G38230.1,AT3G04120.1,AT3G12290.1,AT3G16950.2,AT3G25860.1,AT4G00620.1,AT4G11820.2,AT4G24620.1,AT4G26530.2,AT4G33670.1,AT5G11670.1,AT5G28840.2,AT5G35360.3,AT5G35790.1,AT5G49460.1,AT5G58330.1
	GO:0065003	BP	protein-containing complex assembly	25	387	6.36e-08	AT1G04270.1,AT1G14320.1,AT1G18540.1,AT1G32990.1,AT1G55480.1,AT1G67090.1,AT1G74060.1,AT2G36160.1,AT2G36620.1,AT2G37270.2,AT2G42740.1,AT3G10610.1,AT3G11940.1,AT3G25520.1,AT3G26650.1,AT3G53430.1,AT3G55280.1,AT4G01310.1,AT4G25740.1,AT5G11670.1,AT5G13120.1,AT5G41520.1,AT5G61170.1,ATCG00750.1,ATCG00900.1
	GO:0019637	BP	organophosphate metabolic process	30	547	6.42e-08	AT1G27450.3,AT1G29880.1,AT1G29900.1,AT1G32060.1,AT1G34430.1,AT1G43670.1,AT1G48600.2,AT1G64190.1,AT1G78900.2,AT1G79550.2,AT1G80380.2,AT2G36460.1,AT2G38040.1,AT2G38230.1,AT3G04120.1,AT3G16950.2,AT3G25860.1,AT4G02580.1,AT4G09320.1,AT4G11010.1,AT4G11820.2,AT4G24620.1,AT4G26530.2,AT4G34740.1,AT5G11670.1,AT5G35360.3,AT5G35790.1,AT5G49460.1,AT5G58330.1,AT5G63310.1
	GO:0006979	BP	response to oxidative stress	25	389	6.86e-08	AT1G19570.1,AT1G75280.1,AT2G05710.1,AT2G14170.1,AT2G38380.1,AT2G41680.1,AT3G04120.1,AT3G06050.1,AT3G12580.1,AT3G15360.1,AT3G22200.2,AT3G54660.1,AT3G55280.1,AT3G56090.1,AT4G02580.1,AT4G09320.1,AT4G11010.1,AT4G14030.1,AT4G23100.3,AT4G25130.1,AT4G35090.1,AT5G17820.1,AT5G51100.1,AT5G59880.1,AT5G63310.1
	GO:0006091	BP	generation of precursor metabolites and energy	24	360	7.05e-08	AT1G06680.1,AT1G20340.1,AT1G34430.1,AT1G55480.1,AT1G61520.1,AT1G79550.2,AT2G05710.1,AT2G36460.1,AT2G42790.1,AT2G47940.1,AT3G04120.1,AT3G25860.1,AT3G54660.1,AT4G02580.1,AT4G03280.1,AT4G16155.1,AT4G24620.1,AT4G26530.2,AT5G03650.1,AT5G14590.1,AT5G17310.2,AT5G19220.1,AT5G51820.1,AT5G58330.1
	GO:0034622	BP	cellular protein-containing complex assembly	23	332	7.47e-08	AT1G04270.1,AT1G14320.1,AT1G18540.1,AT1G32990.1,AT1G55480.1,AT1G67090.1,AT1G74060.1,AT2G36160.1,AT2G36620.1,AT2G37270.2,AT2G42740.1,AT3G10610.1,AT3G11940.1,AT3G25520.1,AT3G53430.1,AT3G55280.1,AT4G01310.1,AT4G25740.1,AT5G13120.1,AT5G41520.1,AT5G61170.1,ATCG00750.1,ATCG00900.1
	GO:0051188	BP	cofactor biosynthetic process	20	253	9.61e-08	AT1G03630.1,AT1G34430.1,AT1G79550.2,AT2G36460.1,AT2G38040.1,AT2G38230.1,AT3G03710.1,AT3G04120.1,AT3G16950.2,AT3G25860.1,AT3G59400.1,AT4G18480.1,AT4G23100.3,AT4G24620.1,AT4G26530.2,AT4G27440.1,AT4G33670.1,AT5G28840.2,AT5G35360.3,AT5G49460.1
	GO:0006364	BP	rRNA processing	15	136	1.33e-07	AT1G09340.1,AT1G48830.1,AT1G74970.1,AT2G01250.1,AT2G36160.1,AT2G44120.2,AT3G02560.2,AT3G03710.1,AT3G04920.1,AT3G09500.1,AT5G13650.2,AT5G16130.1,AT5G18380.1,AT5G20290.1,ATCG00750.1
	GO:0006418	BP	tRNA aminoacylation for protein translation	10	48	1.97e-07	AT1G29880.1,AT1G50200.1,AT2G31170.1,AT3G58140.1,AT4G17300.1,AT4G26300.1,AT5G22800.1,AT5G26710.1,AT5G49030.3,AT5G52520.1
	GO:0006457	BP	protein folding	14	126	3.68e-07	AT1G55490.2,AT2G04030.1,AT2G16600.1,AT2G28000.1,AT2G29960.1,AT3G16420.1,AT3G56070.1,AT3G62030.2,AT4G24280.1,AT4G34870.1,AT4G38740.1,AT5G13120.1,AT5G15450.1,AT5G49910.1
	GO:0043094	BP	cellular metabolic compound salvage	12	86	3.76e-07	AT1G23310.1,AT1G27450.3,AT1G32060.1,AT1G67090.1,AT1G79870.1,AT1G80380.2,AT3G12290.1,AT4G00620.1,AT4G14710.5,AT5G04140.2,AT5G38410.3,AT5G38430.1
	GO:0090407	BP	organophosphate biosynthetic process	23	367	3.97e-07	AT1G27450.3,AT1G29880.1,AT1G29900.1,AT1G32060.1,AT1G34430.1,AT1G48600.2,AT1G79550.2,AT1G80380.2,AT2G36460.1,AT2G38040.1,AT2G38230.1,AT3G04120.1,AT3G16950.2,AT3G25860.1,AT4G09320.1,AT4G11010.1,AT4G11820.2,AT4G24620.1,AT4G26530.2,AT4G34740.1,AT5G35360.3,AT5G49460.1,AT5G63310.1
	GO:0032787	BP	monocarboxylic acid metabolic process	24	413	7.54e-07	AT1G34430.1,AT1G64190.1,AT1G79550.2,AT2G05710.1,AT2G05990.2,AT2G36460.1,AT2G38040.1,AT2G42790.1,AT3G04120.1,AT3G06850.1,AT3G06860.1,AT3G16950.2,AT3G22200.2,AT3G25770.1,AT3G25860.1,AT3G45140.1,AT3G47340.1,AT4G15530.5,AT4G24510.1,AT4G24620.1,AT4G26530.2,AT5G11670.1,AT5G16370.1,AT5G35360.3
	GO:0034470	BP	ncRNA processing	17	210	8.79e-07	AT1G09340.1,AT1G48830.1,AT1G50200.1,AT1G74970.1,AT2G01250.1,AT2G36160.1,AT2G44120.2,AT3G02560.2,AT3G03710.1,AT3G04920.1,AT3G09500.1,AT5G13650.2,AT5G16130.1,AT5G18380.1,AT5G20290.1,AT5G22800.1,ATCG00750.1
	GO:0044272	BP	sulfur compound biosynthetic process	14	140	1.17e-06	AT2G38040.1,AT2G43090.1,AT2G43750.1,AT3G01120.1,AT3G03780.1,AT3G04940.1,AT3G16950.2,AT3G22890.1,AT3G25860.1,AT3G59760.1,AT4G14710.5,AT4G23100.3,AT5G35360.3,AT5G49460.1
	GO:0019253	BP	reductive pentose-phosphate cycle	7	20	1.45e-06	AT1G12900.1,AT1G32060.1,AT1G42970.1,AT1G67090.1,AT3G26650.1,AT5G38410.3,AT5G38430.1
	GO:0006165	BP	nucleoside diphosphate phosphorylation	10	62	1.53e-06	AT1G34430.1,AT1G79550.2,AT2G36460.1,AT3G04120.1,AT3G25860.1,AT4G09320.1,AT4G11010.1,AT4G24620.1,AT4G26530.2,AT5G63310.1
	GO:0043170	BP	macromolecule metabolic process	146	6502	1.65e-06	AT1G02305.1,AT1G02780.1,AT1G04270.1,AT1G05190.1,AT1G09340.1,AT1G11750.2,AT1G12410.1,AT1G13060.2,AT1G14320.1,AT1G17220.1,AT1G17880.1,AT1G18540.1,AT1G19570.1,AT1G26630.1,AT1G29880.1,AT1G32990.1,AT1G33120.1,AT1G35680.1,AT1G43670.1,AT1G47128.1,AT1G48520.1,AT1G48830.1,AT1G50200.1,AT1G51710.1,AT1G55480.1,AT1G56450.1,AT1G57660.1,AT1G61520.1,AT1G62750.1,AT1G63770.5,AT1G67430.1,AT1G67700.2,AT1G68560.1,AT1…
	GO:0043648	BP	dicarboxylic acid metabolic process	11	81	1.69e-06	AT2G30970.1,AT3G22200.2,AT3G48990.1,AT4G31990.3,AT4G33680.1,AT5G04140.2,AT5G11670.1,AT5G19550.1,AT5G35630.1,AT5G58330.1,AT5G66120.2
	GO:0009853	BP	photorespiration	9	49	2.4e-06	AT1G23310.1,AT1G67090.1,AT1G79870.1,AT1G80380.2,AT3G12290.1,AT4G00620.1,AT5G04140.2,AT5G38410.3,AT5G38430.1
	GO:1901137	BP	carbohydrate derivative biosynthetic process	24	444	2.44e-06	AT1G27450.3,AT1G29900.1,AT1G32060.1,AT1G34430.1,AT1G63000.1,AT1G79550.2,AT1G80380.2,AT2G36460.1,AT2G38040.1,AT2G43090.1,AT3G04120.1,AT3G16950.2,AT3G25860.1,AT4G09320.1,AT4G11010.1,AT4G23100.3,AT4G24620.1,AT4G26530.2,AT4G33030.1,AT4G34740.1,AT5G03650.1,AT5G35360.3,AT5G49460.1,AT5G63310.1
	GO:0072524	BP	pyridine-containing compound metabolic process	12	106	2.65e-06	AT1G34430.1,AT1G64190.1,AT1G79550.2,AT2G36460.1,AT2G38230.1,AT3G04120.1,AT3G25860.1,AT4G24620.1,AT4G26530.2,AT5G11670.1,AT5G35790.1,AT5G58330.1
	GO:0006996	BP	organelle organization	45	1283	3.52e-06	AT1G04270.1,AT1G09340.1,AT1G12410.1,AT1G14320.1,AT1G18540.1,AT1G20010.1,AT1G32990.1,AT1G35680.1,AT1G54690.1,AT1G55490.2,AT1G62750.1,AT1G74060.1,AT1G78900.2,AT1G79850.1,AT2G21660.1,AT2G28000.1,AT2G31170.1,AT2G36160.1,AT2G36620.1,AT2G37270.2,AT2G42740.1,AT2G43090.1,AT2G47940.1,AT3G09260.1,AT3G10610.1,AT3G11940.1,AT3G18060.1,AT3G25520.1,AT3G53430.1,AT3G55280.1,AT3G63190.1,AT4G01310.1,AT4G14040.1,AT4…
	GO:0016051	BP	carbohydrate biosynthetic process	19	295	3.77e-06	AT1G06410.1,AT1G12900.1,AT1G32060.1,AT1G42970.1,AT1G43670.1,AT1G67090.1,AT2G35840.3,AT2G36460.1,AT3G04120.1,AT3G26650.1,AT4G24620.1,AT4G26530.2,AT4G33670.1,AT5G03650.1,AT5G19220.1,AT5G28840.2,AT5G38410.3,AT5G38430.1,AT5G51820.1
	GO:0016043	BP	cellular component organization	66	2271	4.37e-06	AT1G04270.1,AT1G09340.1,AT1G12410.1,AT1G12840.1,AT1G14320.1,AT1G18540.1,AT1G20010.1,AT1G32990.1,AT1G35680.1,AT1G54690.1,AT1G55480.1,AT1G55490.2,AT1G62750.1,AT1G63000.1,AT1G67090.1,AT1G68560.1,AT1G72150.1,AT1G74060.1,AT1G78900.2,AT1G79850.1,AT2G21660.1,AT2G28000.1,AT2G31170.1,AT2G34480.1,AT2G36160.1,AT2G36620.1,AT2G37270.2,AT2G42740.1,AT2G43090.1,AT2G43750.1,AT2G47940.1,AT3G09260.1,AT3G10610.1,AT3…
	GO:0000413	BP	protein peptidyl-prolyl isomerization	9	54	4.66e-06	AT2G16600.1,AT2G29960.1,AT2G43560.1,AT3G10060.1,AT3G56070.1,AT3G62030.2,AT4G34870.1,AT4G38740.1,AT5G13120.1
	GO:0019318	BP	hexose metabolic process	12	113	4.74e-06	AT1G12900.1,AT1G42970.1,AT1G43670.1,AT2G36460.1,AT3G04120.1,AT3G26650.1,AT3G26720.1,AT4G24620.1,AT4G26530.2,AT4G33670.1,AT5G35790.1,AT5G51820.1
	GO:0006541	BP	glutamine metabolic process	7	26	5.62e-06	AT1G66200.3,AT3G22200.2,AT3G47340.1,AT4G26900.1,AT4G34740.1,AT5G04140.2,AT5G35630.1
	GO:0006090	BP	pyruvate metabolic process	10	74	5.9e-06	AT1G34430.1,AT1G79550.2,AT2G36460.1,AT3G04120.1,AT3G16950.2,AT3G25860.1,AT4G15530.5,AT4G24620.1,AT4G26530.2,AT5G11670.1
	GO:0006399	BP	tRNA metabolic process	12	118	7.08e-06	AT1G29880.1,AT1G48520.1,AT1G50200.1,AT2G31170.1,AT3G03710.1,AT3G58140.1,AT4G17300.1,AT4G26300.1,AT5G22800.1,AT5G26710.1,AT5G49030.3,AT5G52520.1
	GO:0046496	BP	nicotinamide nucleotide metabolic process	11	96	7.08e-06	AT1G34430.1,AT1G64190.1,AT1G79550.2,AT2G36460.1,AT3G04120.1,AT3G25860.1,AT4G24620.1,AT4G26530.2,AT5G11670.1,AT5G35790.1,AT5G58330.1
	GO:0009161	BP	ribonucleoside monophosphate metabolic process	14	168	7.66e-06	AT1G27450.3,AT1G29900.1,AT1G32060.1,AT1G34430.1,AT1G78900.2,AT1G79550.2,AT1G80380.2,AT2G36460.1,AT3G04120.1,AT3G25860.1,AT4G02580.1,AT4G24620.1,AT4G26530.2,AT4G34740.1
	GO:0010033	BP	response to organic substance	55	1786	8.07e-06	AT1G05190.1,AT1G12010.1,AT1G18540.1,AT1G19570.1,AT1G32060.1,AT1G42970.1,AT1G43670.1,AT1G48630.1,AT1G54100.1,AT1G61520.1,AT1G78370.1,AT1G78630.1,AT1G79550.2,AT2G05710.1,AT2G20260.1,AT2G21660.1,AT2G36460.1,AT2G37270.2,AT2G43750.1,AT3G04120.1,AT3G04720.1,AT3G06850.1,AT3G09260.1,AT3G15360.1,AT3G16640.1,AT3G22200.2,AT3G22890.1,AT3G25520.1,AT3G25920.1,AT3G26650.1,AT3G27850.1,AT3G45140.1,AT3G47340.1,AT3…
	GO:0009084	BP	glutamine family amino acid biosynthetic process	7	28	8.21e-06	AT1G29900.1,AT1G66200.3,AT2G19940.2,AT4G24830.1,AT5G04140.2,AT5G10920.1,AT5G35630.1
	GO:0022607	BP	cellular component assembly	26	564	1.19e-05	AT1G04270.1,AT1G14320.1,AT1G18540.1,AT1G32990.1,AT1G55480.1,AT1G67090.1,AT1G74060.1,AT2G36160.1,AT2G36620.1,AT2G37270.2,AT2G42740.1,AT3G10610.1,AT3G11940.1,AT3G25520.1,AT3G26650.1,AT3G53430.1,AT3G55280.1,AT4G01310.1,AT4G04770.1,AT4G25740.1,AT5G11670.1,AT5G13120.1,AT5G41520.1,AT5G61170.1,ATCG00750.1,ATCG00900.1
	GO:0009156	BP	ribonucleoside monophosphate biosynthetic process	12	128	1.48e-05	AT1G27450.3,AT1G29900.1,AT1G32060.1,AT1G34430.1,AT1G79550.2,AT1G80380.2,AT2G36460.1,AT3G04120.1,AT3G25860.1,AT4G24620.1,AT4G26530.2,AT4G34740.1
	GO:0009218	BP	pyrimidine ribonucleotide metabolic process	6	19	1.61e-05	AT1G29900.1,AT1G32060.1,AT1G80380.2,AT4G09320.1,AT4G11010.1,AT5G63310.1
	GO:0009220	BP	pyrimidine ribonucleotide biosynthetic process	6	19	1.61e-05	AT1G29900.1,AT1G32060.1,AT1G80380.2,AT4G09320.1,AT4G11010.1,AT5G63310.1
	GO:1901657	BP	glycosyl compound metabolic process	15	211	1.87e-05	AT1G27450.3,AT1G29900.1,AT1G32060.1,AT1G80380.2,AT2G43090.1,AT3G09260.1,AT3G14210.1,AT3G16400.1,AT3G18080.1,AT4G09320.1,AT4G11010.1,AT4G23100.3,AT4G34740.1,AT5G25980.2,AT5G63310.1
	GO:0046132	BP	pyrimidine ribonucleoside biosynthetic process	6	20	2.02e-05	AT1G29900.1,AT1G32060.1,AT1G80380.2,AT4G09320.1,AT4G11010.1,AT5G63310.1
	GO:0009205	BP	purine ribonucleoside triphosphate metabolic process	12	135	2.32e-05	AT1G34430.1,AT1G78900.2,AT1G79550.2,AT2G36460.1,AT3G04120.1,AT3G25860.1,AT4G02580.1,AT4G09320.1,AT4G11010.1,AT4G24620.1,AT4G26530.2,AT5G63310.1
	GO:0006536	BP	glutamate metabolic process	6	22	3.06e-05	AT2G30970.1,AT3G22200.2,AT4G31990.3,AT5G04140.2,AT5G19550.1,AT5G35630.1
	GO:0000462	BP	maturation of SSU-rRNA from tricistronic rRNA transcript (SSU-rRNA, 5.8S rRNA, LSU-rRNA)	6	23	3.76e-05	AT1G74970.1,AT2G36160.1,AT3G04920.1,AT5G18380.1,AT5G20290.1,ATCG00750.1
	GO:0009108	BP	coenzyme biosynthetic process	14	198	4.05e-05	AT1G34430.1,AT1G79550.2,AT2G36460.1,AT2G38040.1,AT2G38230.1,AT3G04120.1,AT3G16950.2,AT3G25860.1,AT4G24620.1,AT4G26530.2,AT4G33670.1,AT5G28840.2,AT5G35360.3,AT5G49460.1
	GO:0042455	BP	ribonucleoside biosynthetic process	7	38	4.27e-05	AT1G27450.3,AT1G29900.1,AT1G32060.1,AT1G80380.2,AT4G09320.1,AT4G11010.1,AT5G63310.1
	GO:0009206	BP	purine ribonucleoside triphosphate biosynthetic process	10	97	4.54e-05	AT1G34430.1,AT1G79550.2,AT2G36460.1,AT3G04120.1,AT3G25860.1,AT4G09320.1,AT4G11010.1,AT4G24620.1,AT4G26530.2,AT5G63310.1
	GO:0009605	BP	response to external stimulus	45	1431	4.54e-05	AT1G06680.1,AT1G09340.1,AT1G14320.1,AT1G19570.1,AT1G26630.1,AT1G29900.1,AT1G32060.1,AT1G47128.1,AT1G55490.2,AT1G79550.2,AT2G05710.1,AT2G16430.2,AT2G30520.1,AT3G03710.1,AT3G04720.1,AT3G06850.1,AT3G08510.1,AT3G09260.1,AT3G12580.1,AT3G14210.1,AT3G16400.1,AT3G16640.1,AT3G18740.1,AT3G22200.2,AT3G27850.1,AT3G45140.1,AT3G47340.1,AT3G48990.1,AT3G52880.2,AT3G52960.1,AT3G60820.1,AT3G63190.1,AT4G03280.1,AT4…
	GO:1901659	BP	glycosyl compound biosynthetic process	9	76	4.76e-05	AT1G27450.3,AT1G29900.1,AT1G32060.1,AT1G80380.2,AT2G43090.1,AT4G09320.1,AT4G11010.1,AT4G23100.3,AT5G63310.1
	GO:0000302	BP	response to reactive oxygen species	12	149	5.42e-05	AT1G19570.1,AT2G41680.1,AT3G04120.1,AT3G12580.1,AT3G54660.1,AT3G56090.1,AT4G09320.1,AT4G14030.1,AT4G23100.3,AT4G35090.1,AT5G51100.1,AT5G63310.1
	GO:0009636	BP	response to toxic substance	18	330	5.42e-05	AT1G19570.1,AT1G78370.1,AT2G22170.1,AT2G38380.1,AT2G41680.1,AT3G04120.1,AT3G06050.1,AT3G12580.1,AT3G15360.1,AT3G26060.2,AT3G52960.1,AT3G54660.1,AT4G09320.1,AT4G14030.1,AT4G35090.1,AT5G17820.1,AT5G51100.1,AT5G63310.1
	GO:0017144	BP	drug metabolic process	26	626	6.02e-05	AT1G23310.1,AT1G27450.3,AT1G32470.1,AT1G34430.1,AT1G78900.2,AT1G79550.2,AT2G05710.1,AT2G36460.1,AT2G38230.1,AT2G38380.1,AT2G41680.1,AT2G42790.1,AT3G04120.1,AT3G22200.2,AT3G22890.1,AT3G25860.1,AT3G47340.1,AT4G02580.1,AT4G14710.5,AT4G24620.1,AT4G26530.2,AT4G35090.1,AT5G04140.2,AT5G14590.1,AT5G17820.1,AT5G58330.1
	GO:0009066	BP	aspartate family amino acid metabolic process	8	59	6.33e-05	AT2G30970.1,AT3G01120.1,AT3G03780.1,AT3G47340.1,AT4G14710.5,AT4G31990.3,AT4G33680.1,AT5G19550.1
	GO:0097237	BP	cellular response to toxic substance	13	190	0.00011	AT1G19570.1,AT2G22170.1,AT2G38380.1,AT2G41680.1,AT3G06050.1,AT3G15360.1,AT3G26060.2,AT3G52960.1,AT3G54660.1,AT4G09320.1,AT4G35090.1,AT5G17820.1,AT5G51100.1
	GO:0046364	BP	monosaccharide biosynthetic process	7	46	0.00012	AT1G43670.1,AT2G36460.1,AT3G04120.1,AT4G24620.1,AT4G26530.2,AT4G33670.1,AT5G28840.2
	GO:0009725	BP	response to hormone	45	1502	0.00014	AT1G05190.1,AT1G18540.1,AT1G19570.1,AT1G32060.1,AT1G43670.1,AT1G48630.1,AT1G54100.1,AT1G61520.1,AT1G78370.1,AT1G78630.1,AT2G05710.1,AT2G20260.1,AT2G21660.1,AT2G36460.1,AT2G37270.2,AT2G43750.1,AT3G04720.1,AT3G09260.1,AT3G15360.1,AT3G16640.1,AT3G22890.1,AT3G25520.1,AT3G25920.1,AT3G27850.1,AT3G45140.1,AT3G48990.1,AT3G49010.3,AT3G52880.2,AT4G01310.1,AT4G18480.1,AT4G23100.3,AT4G25130.1,AT4G27440.1,AT4…
	GO:0046131	BP	pyrimidine ribonucleoside metabolic process	6	31	0.00014	AT1G29900.1,AT1G32060.1,AT1G80380.2,AT4G09320.1,AT4G11010.1,AT5G63310.1
	GO:0071616	BP	acyl-CoA biosynthetic process	5	17	0.00014	AT2G38040.1,AT3G16950.2,AT3G25860.1,AT5G35360.3,AT5G49460.1
	GO:0006094	BP	gluconeogenesis	5	18	0.00017	AT1G43670.1,AT2G36460.1,AT3G04120.1,AT4G24620.1,AT4G26530.2
	GO:0072330	BP	monocarboxylic acid biosynthetic process	15	261	0.00017	AT1G34430.1,AT1G79550.2,AT2G05990.2,AT2G36460.1,AT2G38040.1,AT3G04120.1,AT3G06850.1,AT3G25770.1,AT3G25860.1,AT3G45140.1,AT3G47340.1,AT4G24510.1,AT4G24620.1,AT4G26530.2,AT5G35360.3
	GO:0009056	BP	catabolic process	46	1587	0.00023	AT1G02305.1,AT1G03090.2,AT1G09340.1,AT1G13060.2,AT1G23310.1,AT1G32470.1,AT1G34430.1,AT1G43670.1,AT1G47128.1,AT1G51710.1,AT1G56450.1,AT1G63770.5,AT1G68560.1,AT1G69830.1,AT1G78370.1,AT1G79550.2,AT2G36460.1,AT2G38380.1,AT2G41680.1,AT2G42790.1,AT2G47940.1,AT3G03710.1,AT3G04120.1,AT3G06860.1,AT3G08510.1,AT3G09260.1,AT3G10740.1,AT3G14210.1,AT3G16400.1,AT3G22200.2,AT3G25860.1,AT3G47340.1,AT3G48690.1,AT3…
	GO:0009167	BP	purine ribonucleoside monophosphate metabolic process	11	149	0.00025	AT1G27450.3,AT1G34430.1,AT1G78900.2,AT1G79550.2,AT2G36460.1,AT3G04120.1,AT3G25860.1,AT4G02580.1,AT4G24620.1,AT4G26530.2,AT4G34740.1
	GO:0065008	BP	regulation of biological quality	35	1080	0.00026	AT1G12010.1,AT1G15690.1,AT1G20340.1,AT1G23310.1,AT1G27450.3,AT1G32470.1,AT2G41680.1,AT3G06050.1,AT3G08510.1,AT3G15360.1,AT3G16640.1,AT3G16950.2,AT3G18060.1,AT3G22200.2,AT3G25770.1,AT3G26060.2,AT3G42050.1,AT3G45140.1,AT3G52960.1,AT3G53460.4,AT3G54660.1,AT3G56090.1,AT3G56240.1,AT4G04770.1,AT4G16155.1,AT4G33090.1,AT4G35090.1,AT5G03650.1,AT5G04140.2,AT5G10860.1,AT5G13650.2,AT5G15200.1,AT5G41520.1,AT5…
	GO:0098869	BP	cellular oxidant detoxification	12	179	0.00027	AT1G19570.1,AT2G22170.1,AT2G38380.1,AT2G41680.1,AT3G06050.1,AT3G15360.1,AT3G26060.2,AT3G52960.1,AT3G54660.1,AT4G35090.1,AT5G17820.1,AT5G51100.1
	GO:0045454	BP	cell redox homeostasis	10	124	0.00028	AT2G41680.1,AT3G06050.1,AT3G15360.1,AT3G16950.2,AT3G26060.2,AT3G52960.1,AT3G54660.1,AT4G16155.1,AT4G35090.1,AT5G10860.1
	GO:0016052	BP	carbohydrate catabolic process	14	244	0.0003	AT1G09340.1,AT1G34430.1,AT1G43670.1,AT1G68560.1,AT1G69830.1,AT1G79550.2,AT2G36460.1,AT3G04120.1,AT3G10740.1,AT3G25860.1,AT4G24620.1,AT4G26530.2,AT5G51820.1,AT5G64570.1
	GO:0006637	BP	acyl-CoA metabolic process	6	37	0.00032	AT2G38040.1,AT3G16950.2,AT3G25860.1,AT4G11820.2,AT5G35360.3,AT5G49460.1
	GO:0009116	BP	nucleoside metabolic process	8	77	0.00032	AT1G27450.3,AT1G29900.1,AT1G32060.1,AT1G80380.2,AT4G09320.1,AT4G11010.1,AT4G34740.1,AT5G63310.1
	GO:0015994	BP	chlorophyll metabolic process	7	56	0.00033	AT1G03630.1,AT3G01910.1,AT3G03710.1,AT3G59400.1,AT4G18480.1,AT4G27440.1,AT4G37000.1
	GO:0006096	BP	glycolytic process	7	57	0.00036	AT1G34430.1,AT1G79550.2,AT2G36460.1,AT3G04120.1,AT3G25860.1,AT4G24620.1,AT4G26530.2
	GO:0006757	BP	ATP generation from ADP	7	57	0.00036	AT1G34430.1,AT1G79550.2,AT2G36460.1,AT3G04120.1,AT3G25860.1,AT4G24620.1,AT4G26530.2
	GO:0042866	BP	pyruvate biosynthetic process	7	57	0.00036	AT1G34430.1,AT1G79550.2,AT2G36460.1,AT3G04120.1,AT3G25860.1,AT4G24620.1,AT4G26530.2
	GO:0072525	BP	pyridine-containing compound biosynthetic process	8	79	0.00037	AT1G34430.1,AT1G79550.2,AT2G36460.1,AT2G38230.1,AT3G04120.1,AT3G25860.1,AT4G24620.1,AT4G26530.2
	GO:0009416	BP	response to light stimulus	23	585	0.00038	AT1G14320.1,AT1G42970.1,AT1G55480.1,AT1G61520.1,AT1G67090.1,AT1G79550.2,AT2G04030.1,AT2G30520.1,AT3G06850.1,AT3G12580.1,AT3G26650.1,AT3G47340.1,AT3G55280.1,AT4G03280.1,AT4G25130.1,AT4G35090.1,AT4G38740.1,AT5G03650.1,AT5G04140.2,AT5G38430.1,AT5G51100.1,AT5G63310.1,AT5G63860.1
	GO:0009744	BP	response to sucrose	7	58	0.00039	AT1G42970.1,AT3G04120.1,AT3G06850.1,AT3G26650.1,AT3G47340.1,AT5G03650.1,AT5G04140.2
	GO:0009069	BP	serine family amino acid metabolic process	7	59	0.00043	AT1G23310.1,AT1G32470.1,AT2G43750.1,AT3G04940.1,AT3G19480.1,AT3G59760.1,AT4G34200.1
	GO:0045493	BP	xylan catabolic process	3	3	0.00047	AT1G68560.1,AT3G10740.1,AT5G64570.1
	GO:0009166	BP	nucleotide catabolic process	7	61	0.0005	AT1G34430.1,AT1G79550.2,AT2G36460.1,AT3G04120.1,AT3G25860.1,AT4G24620.1,AT4G26530.2
	GO:0006526	BP	arginine biosynthetic process	4	12	0.00055	AT1G29900.1,AT2G19940.2,AT4G24830.1,AT5G10920.1
	GO:0009119	BP	ribonucleoside metabolic process	7	62	0.00055	AT1G27450.3,AT1G29900.1,AT1G32060.1,AT1G80380.2,AT4G09320.1,AT4G11010.1,AT5G63310.1
	GO:0009168	BP	purine ribonucleoside monophosphate biosynthetic process	9	110	0.00055	AT1G27450.3,AT1G34430.1,AT1G79550.2,AT2G36460.1,AT3G04120.1,AT3G25860.1,AT4G24620.1,AT4G26530.2,AT4G34740.1
	GO:0098754	BP	detoxification	13	230	0.00057	AT1G19570.1,AT1G78370.1,AT2G22170.1,AT2G38380.1,AT2G41680.1,AT3G06050.1,AT3G15360.1,AT3G26060.2,AT3G52960.1,AT3G54660.1,AT4G35090.1,AT5G17820.1,AT5G51100.1
	GO:0042542	BP	response to hydrogen peroxide	7	63	0.00059	AT1G19570.1,AT3G04120.1,AT3G12580.1,AT4G09320.1,AT4G14030.1,AT4G35090.1,AT5G63310.1
	GO:0009070	BP	serine family amino acid biosynthetic process	6	43	0.0006	AT1G23310.1,AT2G43750.1,AT3G04940.1,AT3G19480.1,AT3G59760.1,AT4G34200.1
	GO:0019725	BP	cellular homeostasis	15	300	0.00061	AT2G41680.1,AT3G06050.1,AT3G15360.1,AT3G16950.2,AT3G26060.2,AT3G42050.1,AT3G52960.1,AT3G54660.1,AT3G56090.1,AT3G56240.1,AT4G04770.1,AT4G16155.1,AT4G35090.1,AT5G03650.1,AT5G10860.1
	GO:1901575	BP	organic substance catabolic process	40	1377	0.00063	AT1G02305.1,AT1G03090.2,AT1G09340.1,AT1G13060.2,AT1G23310.1,AT1G32470.1,AT1G34430.1,AT1G43670.1,AT1G47128.1,AT1G51710.1,AT1G56450.1,AT1G63770.5,AT1G68560.1,AT1G69830.1,AT1G79550.2,AT2G36460.1,AT2G42790.1,AT2G47940.1,AT3G03710.1,AT3G04120.1,AT3G06860.1,AT3G08510.1,AT3G09260.1,AT3G10740.1,AT3G14210.1,AT3G16400.1,AT3G22200.2,AT3G25860.1,AT3G47340.1,AT3G48990.1,AT3G60820.1,AT3G63520.1,AT4G24620.1,AT4…
	GO:0000097	BP	sulfur amino acid biosynthetic process	6	45	0.00074	AT2G43750.1,AT3G01120.1,AT3G03780.1,AT3G04940.1,AT3G59760.1,AT4G14710.5
	GO:0019359	BP	nicotinamide nucleotide biosynthetic process	7	67	0.00081	AT1G34430.1,AT1G79550.2,AT2G36460.1,AT3G04120.1,AT3G25860.1,AT4G24620.1,AT4G26530.2
	GO:0009617	BP	response to bacterium	17	385	0.00086	AT1G06680.1,AT1G09340.1,AT1G26630.1,AT1G32060.1,AT1G79550.2,AT3G04720.1,AT3G08510.1,AT3G12580.1,AT3G14210.1,AT3G16640.1,AT3G27850.1,AT3G45140.1,AT3G52960.1,AT3G63190.1,AT4G03280.1,AT4G23100.3,AT5G67385.1
	GO:0044262	BP	cellular carbohydrate metabolic process	17	386	0.00088	AT1G06410.1,AT1G43670.1,AT1G64190.1,AT1G68560.1,AT1G69830.1,AT2G05710.1,AT2G35840.3,AT3G10740.1,AT3G22200.2,AT4G16130.1,AT4G24620.1,AT4G30270.1,AT5G03650.1,AT5G17310.2,AT5G19220.1,AT5G51820.1,AT5G64570.1
	GO:0009657	BP	plastid organization	12	210	0.0009	AT1G09340.1,AT1G12410.1,AT1G35680.1,AT1G62750.1,AT1G79850.1,AT2G28000.1,AT2G43090.1,AT2G47940.1,AT3G63190.1,AT4G34740.1,AT5G15450.1,AT5G23120.1
	GO:0006563	BP	L-serine metabolic process	5	29	0.00091	AT2G43750.1,AT3G04940.1,AT3G19480.1,AT3G59760.1,AT4G34200.1
	GO:0006103	BP	2-oxoglutarate metabolic process	3	5	0.0011	AT2G30970.1,AT4G31990.3,AT5G19550.1
	GO:0006228	BP	UTP biosynthetic process	3	5	0.0011	AT4G09320.1,AT4G11010.1,AT5G63310.1
	GO:0009743	BP	response to carbohydrate	9	123	0.0011	AT1G42970.1,AT1G43670.1,AT1G79550.2,AT3G04120.1,AT3G06850.1,AT3G26650.1,AT3G47340.1,AT5G03650.1,AT5G04140.2
	GO:0046051	BP	UTP metabolic process	3	5	0.0011	AT4G09320.1,AT4G11010.1,AT5G63310.1
	GO:0046034	BP	ATP metabolic process	9	125	0.0012	AT1G34430.1,AT1G78900.2,AT1G79550.2,AT2G36460.1,AT3G04120.1,AT3G25860.1,AT4G02580.1,AT4G24620.1,AT4G26530.2
	GO:0015980	BP	energy derivation by oxidation of organic compounds	9	127	0.0013	AT2G05710.1,AT2G42790.1,AT4G02580.1,AT5G03650.1,AT5G14590.1,AT5G17310.2,AT5G19220.1,AT5G51820.1,AT5G58330.1
	GO:0044248	BP	cellular catabolic process	38	1345	0.0014	AT1G02305.1,AT1G03090.2,AT1G13060.2,AT1G23310.1,AT1G32470.1,AT1G34430.1,AT1G43670.1,AT1G47128.1,AT1G51710.1,AT1G56450.1,AT1G63770.5,AT1G69830.1,AT1G78370.1,AT1G79550.2,AT2G36460.1,AT2G38380.1,AT2G41680.1,AT2G42790.1,AT3G03710.1,AT3G04120.1,AT3G06860.1,AT3G09260.1,AT3G14210.1,AT3G16400.1,AT3G22200.2,AT3G25860.1,AT3G47340.1,AT3G48990.1,AT3G60820.1,AT3G63520.1,AT4G24620.1,AT4G26530.2,AT4G31300.2,AT4…
	GO:0006414	BP	translational elongation	5	33	0.0015	AT1G26630.1,AT1G62750.1,AT2G27720.2,AT4G20360.1,AT5G13650.2
	GO:0009607	BP	response to biotic stimulus	33	1106	0.0015	AT1G06680.1,AT1G09340.1,AT1G14320.1,AT1G19570.1,AT1G24020.2,AT1G26630.1,AT1G32060.1,AT1G47128.1,AT1G55490.2,AT1G70890.1,AT1G79550.2,AT3G04720.1,AT3G08510.1,AT3G09260.1,AT3G12580.1,AT3G14210.1,AT3G16400.1,AT3G16640.1,AT3G18740.1,AT3G27850.1,AT3G45140.1,AT3G48990.1,AT3G52880.2,AT3G52960.1,AT3G60820.1,AT3G63190.1,AT4G03280.1,AT4G23100.3,AT4G33680.1,AT4G37000.1,AT5G25980.2,AT5G64570.1,AT5G67385.1
	GO:0009658	BP	chloroplast organization	10	160	0.0015	AT1G09340.1,AT1G12410.1,AT1G35680.1,AT1G62750.1,AT2G28000.1,AT2G43090.1,AT2G47940.1,AT3G63190.1,AT4G34740.1,AT5G15450.1
	GO:0045727	BP	positive regulation of translation	4	17	0.0015	AT1G09340.1,AT1G26630.1,AT5G15200.1,ATCG00380.1
	GO:1901700	BP	response to oxygen-containing compound	39	1398	0.0015	AT1G09340.1,AT1G12010.1,AT1G15690.1,AT1G19570.1,AT1G42970.1,AT1G43670.1,AT1G48630.1,AT1G54100.1,AT1G79550.2,AT2G04030.1,AT2G05710.1,AT2G15620.1,AT2G21660.1,AT2G41680.1,AT3G01910.1,AT3G04120.1,AT3G06850.1,AT3G12580.1,AT3G16640.1,AT3G26650.1,AT3G45140.1,AT3G47340.1,AT3G52880.2,AT3G54660.1,AT3G56090.1,AT4G09320.1,AT4G14030.1,AT4G23100.3,AT4G33680.1,AT4G35090.1,AT4G38740.1,AT4G39260.1,AT5G03650.1,AT5…
	GO:0005982	BP	starch metabolic process	6	54	0.0016	AT1G43670.1,AT1G69830.1,AT4G24620.1,AT5G03650.1,AT5G19220.1,AT5G51820.1
	GO:0006525	BP	arginine metabolic process	4	19	0.0021	AT1G29900.1,AT2G19940.2,AT4G24830.1,AT5G10920.1
	GO:0006531	BP	aspartate metabolic process	3	7	0.0022	AT2G30970.1,AT4G31990.3,AT5G19550.1
	GO:0043243	BP	positive regulation of protein complex disassembly	3	7	0.0022	AT1G26630.1,AT3G16640.1,AT3G18060.1
	GO:0000096	BP	sulfur amino acid metabolic process	6	58	0.0023	AT2G43750.1,AT3G01120.1,AT3G03780.1,AT3G04940.1,AT3G59760.1,AT4G14710.5
	GO:0046129	BP	purine ribonucleoside biosynthetic process	4	20	0.0024	AT1G27450.3,AT4G09320.1,AT4G11010.1,AT5G63310.1
	GO:0015995	BP	chlorophyll biosynthetic process	5	38	0.0025	AT1G03630.1,AT3G03710.1,AT3G59400.1,AT4G18480.1,AT4G27440.1
	GO:0006081	BP	cellular aldehyde metabolic process	6	60	0.0026	AT1G54100.1,AT1G64190.1,AT2G05710.1,AT2G38230.1,AT5G11670.1,AT5G35790.1
	GO:0042742	BP	defense response to bacterium	14	315	0.0027	AT1G06680.1,AT1G09340.1,AT1G26630.1,AT1G32060.1,AT3G04720.1,AT3G08510.1,AT3G14210.1,AT3G16640.1,AT3G27850.1,AT3G52960.1,AT3G63190.1,AT4G03280.1,AT4G23100.3,AT5G67385.1
	GO:0006084	BP	acetyl-CoA metabolic process	4	21	0.0028	AT3G16950.2,AT3G25860.1,AT4G11820.2,AT5G49460.1
	GO:0006183	BP	GTP biosynthetic process	3	8	0.0028	AT4G09320.1,AT4G11010.1,AT5G63310.1
	GO:0005977	BP	glycogen metabolic process	4	22	0.0032	AT5G03650.1,AT5G17310.2,AT5G19220.1,AT5G51820.1
	GO:0006754	BP	ATP biosynthetic process	7	89	0.0033	AT1G34430.1,AT1G79550.2,AT2G36460.1,AT3G04120.1,AT3G25860.1,AT4G24620.1,AT4G26530.2
	GO:0046395	BP	carboxylic acid catabolic process	8	117	0.0033	AT1G03090.2,AT1G23310.1,AT1G32470.1,AT2G42790.1,AT3G06860.1,AT3G22200.2,AT3G47340.1,AT3G48990.1
	GO:0009067	BP	aspartate family amino acid biosynthetic process	5	42	0.0037	AT3G01120.1,AT3G03780.1,AT3G47340.1,AT4G14710.5,AT4G33680.1
	GO:0051707	BP	response to other organism	31	1079	0.0037	AT1G06680.1,AT1G09340.1,AT1G14320.1,AT1G19570.1,AT1G26630.1,AT1G32060.1,AT1G47128.1,AT1G55490.2,AT1G79550.2,AT3G04720.1,AT3G08510.1,AT3G09260.1,AT3G12580.1,AT3G14210.1,AT3G16400.1,AT3G16640.1,AT3G18740.1,AT3G27850.1,AT3G45140.1,AT3G48990.1,AT3G52880.2,AT3G52960.1,AT3G60820.1,AT3G63190.1,AT4G03280.1,AT4G23100.3,AT4G33680.1,AT4G37000.1,AT5G25980.2,AT5G64570.1,AT5G67385.1
	GO:0016145	BP	S-glycoside catabolic process	4	24	0.0041	AT3G09260.1,AT3G14210.1,AT3G16400.1,AT5G25980.2
	GO:0019762	BP	glucosinolate catabolic process	4	24	0.0041	AT3G09260.1,AT3G14210.1,AT3G16400.1,AT5G25980.2
	GO:0006241	BP	CTP biosynthetic process	3	10	0.0046	AT4G09320.1,AT4G11010.1,AT5G63310.1
	GO:0006396	BP	RNA processing	20	586	0.0046	AT1G09340.1,AT1G48830.1,AT1G50200.1,AT1G74970.1,AT2G01250.1,AT2G21660.1,AT2G36160.1,AT2G44120.2,AT3G02560.2,AT3G03710.1,AT3G04920.1,AT3G09500.1,AT3G53460.4,AT4G39260.1,AT5G13650.2,AT5G16130.1,AT5G18380.1,AT5G20290.1,AT5G22800.1,ATCG00750.1
	GO:0046036	BP	CTP metabolic process	3	10	0.0046	AT4G09320.1,AT4G11010.1,AT5G63310.1
	GO:0046039	BP	GTP metabolic process	3	10	0.0046	AT4G09320.1,AT4G11010.1,AT5G63310.1
	GO:0006085	BP	acetyl-CoA biosynthetic process	3	11	0.0056	AT3G16950.2,AT3G25860.1,AT5G49460.1
	GO:0042026	BP	protein refolding	3	11	0.0056	AT1G55490.2,AT2G28000.1,AT5G15450.1
	GO:0042592	BP	homeostatic process	18	514	0.0061	AT1G20340.1,AT2G41680.1,AT3G06050.1,AT3G15360.1,AT3G16640.1,AT3G16950.2,AT3G26060.2,AT3G42050.1,AT3G52960.1,AT3G54660.1,AT3G56090.1,AT3G56240.1,AT4G04770.1,AT4G16155.1,AT4G35090.1,AT5G03650.1,AT5G10860.1,AT5G41520.1
	GO:0044282	BP	small molecule catabolic process	9	165	0.0065	AT1G03090.2,AT1G23310.1,AT1G32470.1,AT2G42790.1,AT3G06860.1,AT3G22200.2,AT3G47340.1,AT3G48990.1,AT5G51820.1
	GO:0006419	BP	alanyl-tRNA aminoacylation	2	2	0.0067	AT1G50200.1,AT5G22800.1
	GO:0000463	BP	maturation of LSU-rRNA from tricistronic rRNA transcript (SSU-rRNA, 5.8S rRNA, LSU-rRNA)	3	12	0.0068	AT2G01250.1,AT2G44120.2,AT3G09500.1
	GO:0005978	BP	glycogen biosynthetic process	3	12	0.0068	AT5G03650.1,AT5G19220.1,AT5G51820.1
	GO:0006450	BP	regulation of translational fidelity	3	12	0.0068	AT5G15200.1,AT5G49030.3,ATCG00380.1
	GO:0009610	BP	response to symbiotic fungus	3	12	0.0068	AT1G19570.1,AT3G09260.1,AT3G52880.2
	GO:0032544	BP	plastid translation	3	12	0.0068	AT1G09340.1,AT1G79850.1,AT3G63190.1
	GO:0042440	BP	pigment metabolic process	8	137	0.0078	AT1G03630.1,AT1G27450.3,AT3G03710.1,AT3G59400.1,AT4G18480.1,AT4G27440.1,AT4G34740.1,AT4G37000.1
	GO:0009051	BP	pentose-phosphate shunt, oxidative branch	3	13	0.008	AT1G64190.1,AT5G11670.1,AT5G35790.1
	GO:0080027	BP	response to herbivore	3	13	0.008	AT3G04720.1,AT3G16400.1,AT3G45140.1
	GO:0006222	BP	UMP biosynthetic process	3	14	0.0095	AT1G29900.1,AT1G32060.1,AT1G80380.2
	GO:0006535	BP	cysteine biosynthetic process from serine	3	14	0.0095	AT2G43750.1,AT3G04940.1,AT3G59760.1
	GO:0046049	BP	UMP metabolic process	3	14	0.0095	AT1G29900.1,AT1G32060.1,AT1G80380.2
	GO:0044270	BP	cellular nitrogen compound catabolic process	10	214	0.0102	AT1G34430.1,AT1G79550.2,AT2G36460.1,AT3G03710.1,AT3G04120.1,AT3G09260.1,AT3G25860.1,AT4G24620.1,AT4G26530.2,AT4G37000.1
	GO:0046700	BP	heterocycle catabolic process	10	214	0.0102	AT1G34430.1,AT1G79550.2,AT2G36460.1,AT3G03710.1,AT3G04120.1,AT3G09260.1,AT3G25860.1,AT4G24620.1,AT4G26530.2,AT4G37000.1
	GO:0009814	BP	defense response, incompatible interaction	8	145	0.0105	AT1G55490.2,AT3G04720.1,AT3G60820.1,AT3G63190.1,AT4G23100.3,AT4G33680.1,AT4G37000.1,AT5G64570.1
	GO:0046128	BP	purine ribonucleoside metabolic process	4	33	0.0105	AT1G27450.3,AT4G09320.1,AT4G11010.1,AT5G63310.1
	GO:0046148	BP	pigment biosynthetic process	7	113	0.0105	AT1G03630.1,AT1G27450.3,AT3G03710.1,AT3G59400.1,AT4G18480.1,AT4G27440.1,AT4G34740.1
	GO:0072350	BP	tricarboxylic acid metabolic process	5	56	0.0105	AT2G05710.1,AT2G42790.1,AT4G24830.1,AT5G14590.1,AT5G58330.1
	GO:0051704	BP	multi-organism process	37	1475	0.0108	AT1G06680.1,AT1G09340.1,AT1G14320.1,AT1G19570.1,AT1G26630.1,AT1G32060.1,AT1G47128.1,AT1G55490.2,AT1G72150.1,AT1G79550.2,AT2G34480.1,AT2G43750.1,AT3G04720.1,AT3G08510.1,AT3G09260.1,AT3G12580.1,AT3G14210.1,AT3G16400.1,AT3G16640.1,AT3G18740.1,AT3G22200.2,AT3G27850.1,AT3G45140.1,AT3G48990.1,AT3G52880.2,AT3G52960.1,AT3G60820.1,AT3G63190.1,AT4G03280.1,AT4G17530.1,AT4G23100.3,AT4G24280.1,AT4G33680.1,AT4…
	GO:0000305	BP	response to oxygen radical	3	15	0.0109	AT2G41680.1,AT3G54660.1,AT5G51100.1
	GO:0043174	BP	nucleoside salvage	3	15	0.0109	AT1G27450.3,AT1G32060.1,AT1G80380.2
	GO:0042133	BP	neurotransmitter metabolic process	4	34	0.0114	AT1G23310.1,AT1G32470.1,AT3G22200.2,AT5G04140.2
	GO:0006952	BP	defense response	33	1277	0.0116	AT1G02305.1,AT1G06680.1,AT1G09340.1,AT1G12010.1,AT1G14320.1,AT1G19570.1,AT1G24020.2,AT1G26630.1,AT1G32060.1,AT1G47128.1,AT1G55490.2,AT1G70890.1,AT2G21660.1,AT3G04720.1,AT3G08510.1,AT3G14210.1,AT3G16640.1,AT3G27850.1,AT3G48990.1,AT3G52960.1,AT3G58500.1,AT3G60820.1,AT3G63190.1,AT4G03280.1,AT4G23100.3,AT4G33680.1,AT4G37000.1,AT4G38740.1,AT4G39260.1,AT5G23820.1,AT5G25980.2,AT5G64570.1,AT5G67385.1
	GO:0044264	BP	cellular polysaccharide metabolic process	11	258	0.0118	AT1G43670.1,AT1G68560.1,AT1G69830.1,AT3G10740.1,AT4G24620.1,AT4G30270.1,AT5G03650.1,AT5G17310.2,AT5G19220.1,AT5G51820.1,AT5G64570.1
	GO:0042594	BP	response to starvation	8	149	0.0119	AT1G29900.1,AT2G05710.1,AT2G16430.2,AT3G03710.1,AT3G06850.1,AT3G47340.1,AT4G33030.1,AT4G35090.1
	GO:0016036	BP	cellular response to phosphate starvation	5	59	0.0124	AT1G29900.1,AT2G16430.2,AT3G03710.1,AT4G33030.1,AT4G35090.1
	GO:0006575	BP	cellular modified amino acid metabolic process	7	119	0.0134	AT1G19570.1,AT1G78370.1,AT3G12290.1,AT3G54660.1,AT4G00620.1,AT4G23100.3,AT4G24830.1
	GO:0009750	BP	response to fructose	3	17	0.0144	AT1G43670.1,AT3G47340.1,AT5G03650.1
	GO:0009932	BP	cell tip growth	7	121	0.0144	AT1G72150.1,AT2G34480.1,AT2G43750.1,AT3G16640.1,AT3G22200.2,AT4G12420.2,AT4G17530.1
	GO:0000380	BP	alternative mRNA splicing, via spliceosome	2	4	0.0146	AT2G21660.1,AT4G39260.1
	GO:0001887	BP	selenium compound metabolic process	2	4	0.0146	AT3G01120.1,AT3G22890.1
	GO:0009081	BP	branched-chain amino acid metabolic process	4	37	0.0146	AT1G03090.2,AT2G43090.1,AT3G23940.1,AT3G49680.1
	GO:0043617	BP	cellular response to sucrose starvation	2	4	0.0146	AT3G06850.1,AT3G47340.1
	GO:0045903	BP	positive regulation of translational fidelity	2	4	0.0146	AT5G15200.1,ATCG00380.1
	GO:1901881	BP	positive regulation of protein depolymerization	2	4	0.0146	AT3G16640.1,AT3G18060.1
	GO:0006793	BP	phosphorus metabolic process	40	1677	0.016	AT1G06410.1,AT1G27450.3,AT1G29880.1,AT1G29900.1,AT1G32060.1,AT1G34430.1,AT1G43670.1,AT1G48600.2,AT1G63000.1,AT1G64190.1,AT1G78900.2,AT1G79550.2,AT1G80380.2,AT2G16430.2,AT2G33255.1,AT2G35840.3,AT2G36460.1,AT2G38040.1,AT2G38230.1,AT3G04120.1,AT3G16950.2,AT3G22890.1,AT3G25860.1,AT3G58500.1,AT4G02580.1,AT4G09320.1,AT4G11010.1,AT4G11820.2,AT4G15530.5,AT4G16130.1,AT4G24620.1,AT4G26530.2,AT4G34740.1,AT5…
	GO:0006073	BP	cellular glucan metabolic process	9	196	0.0169	AT1G43670.1,AT1G68560.1,AT1G69830.1,AT4G24620.1,AT4G30270.1,AT5G03650.1,AT5G17310.2,AT5G19220.1,AT5G51820.1
	GO:0034599	BP	cellular response to oxidative stress	6	95	0.018	AT1G19570.1,AT2G41680.1,AT3G15360.1,AT4G09320.1,AT4G25130.1,AT5G51100.1
	GO:0019439	BP	aromatic compound catabolic process	10	238	0.0187	AT1G34430.1,AT1G79550.2,AT2G36460.1,AT3G03710.1,AT3G04120.1,AT3G09260.1,AT3G25860.1,AT4G24620.1,AT4G26530.2,AT4G37000.1
	GO:0009063	BP	cellular amino acid catabolic process	5	67	0.0192	AT1G03090.2,AT1G23310.1,AT1G32470.1,AT3G22200.2,AT3G47340.1
	GO:0043649	BP	dicarboxylic acid catabolic process	2	5	0.0192	AT3G22200.2,AT3G48990.1
	GO:2001295	BP	malonyl-CoA biosynthetic process	2	5	0.0192	AT2G38040.1,AT5G35360.3
	GO:0016143	BP	S-glycoside metabolic process	6	97	0.0194	AT2G43090.1,AT3G09260.1,AT3G14210.1,AT3G16400.1,AT4G23100.3,AT5G25980.2
	GO:0019760	BP	glucosinolate metabolic process	6	97	0.0194	AT2G43090.1,AT3G09260.1,AT3G14210.1,AT3G16400.1,AT4G23100.3,AT5G25980.2
	GO:0006417	BP	regulation of translation	7	130	0.0195	AT1G09340.1,AT1G20340.1,AT1G26630.1,AT1G48630.1,AT5G15200.1,AT5G57870.1,ATCG00380.1
	GO:0009860	BP	pollen tube growth	6	98	0.02	AT1G72150.1,AT2G34480.1,AT2G43750.1,AT3G16640.1,AT3G22200.2,AT4G17530.1
	GO:0009112	BP	nucleobase metabolic process	4	42	0.0205	AT1G27450.3,AT1G32060.1,AT1G80380.2,AT4G34740.1
	GO:0010043	BP	response to zinc ion	4	42	0.0205	AT1G19570.1,AT2G21660.1,AT2G38380.1,AT4G39260.1
	GO:0045087	BP	innate immune response	11	283	0.0207	AT1G55490.2,AT2G21660.1,AT3G04720.1,AT3G60820.1,AT3G63190.1,AT4G23100.3,AT4G33680.1,AT4G37000.1,AT4G38740.1,AT4G39260.1,AT5G64570.1
	GO:0034655	BP	nucleobase-containing compound catabolic process	8	168	0.0213	AT1G34430.1,AT1G79550.2,AT2G36460.1,AT3G03710.1,AT3G04120.1,AT3G25860.1,AT4G24620.1,AT4G26530.2
	GO:0009082	BP	branched-chain amino acid biosynthetic process	3	21	0.0221	AT2G43090.1,AT3G23940.1,AT3G49680.1
	GO:0009267	BP	cellular response to starvation	7	134	0.0223	AT1G29900.1,AT2G16430.2,AT3G03710.1,AT3G06850.1,AT3G47340.1,AT4G33030.1,AT4G35090.1
	GO:0002376	BP	immune system process	12	330	0.0232	AT1G14320.1,AT1G55490.2,AT2G21660.1,AT3G04720.1,AT3G60820.1,AT3G63190.1,AT4G23100.3,AT4G33680.1,AT4G37000.1,AT4G38740.1,AT4G39260.1,AT5G64570.1
	GO:0016999	BP	antibiotic metabolic process	8	171	0.0232	AT2G05710.1,AT2G38380.1,AT2G41680.1,AT2G42790.1,AT4G35090.1,AT5G14590.1,AT5G17820.1,AT5G58330.1
	GO:0034614	BP	cellular response to reactive oxygen species	4	44	0.0233	AT1G19570.1,AT2G41680.1,AT4G09320.1,AT5G51100.1
	GO:1901361	BP	organic cyclic compound catabolic process	10	249	0.0238	AT1G34430.1,AT1G79550.2,AT2G36460.1,AT3G03710.1,AT3G04120.1,AT3G09260.1,AT3G25860.1,AT4G24620.1,AT4G26530.2,AT4G37000.1
	GO:0000050	BP	urea cycle	2	6	0.024	AT1G29900.1,AT4G24830.1
	GO:0006086	BP	acetyl-CoA biosynthetic process from pyruvate	2	6	0.024	AT3G16950.2,AT3G25860.1
	GO:0006542	BP	glutamine biosynthetic process	2	6	0.024	AT1G66200.3,AT5G35630.1
	GO:0006551	BP	leucine metabolic process	3	22	0.024	AT1G03090.2,AT2G43090.1,AT3G49680.1
	GO:0016119	BP	carotene metabolic process	2	6	0.024	AT3G03710.1,AT3G63520.1
	GO:0019676	BP	ammonia assimilation cycle	2	6	0.024	AT5G04140.2,AT5G35630.1
	GO:0051156	BP	glucose 6-phosphate metabolic process	3	22	0.024	AT1G64190.1,AT5G11670.1,AT5G35790.1
	GO:0051775	BP	response to redox state	2	6	0.024	AT3G04120.1,AT5G58330.1
	GO:2001293	BP	malonyl-CoA metabolic process	2	6	0.024	AT2G38040.1,AT5G35360.3
	GO:0098542	BP	defense response to other organism	23	847	0.0247	AT1G06680.1,AT1G09340.1,AT1G14320.1,AT1G26630.1,AT1G32060.1,AT1G47128.1,AT1G55490.2,AT3G04720.1,AT3G08510.1,AT3G14210.1,AT3G16640.1,AT3G27850.1,AT3G48990.1,AT3G52960.1,AT3G60820.1,AT3G63190.1,AT4G03280.1,AT4G23100.3,AT4G33680.1,AT4G37000.1,AT5G25980.2,AT5G64570.1,AT5G67385.1
	GO:0071941	BP	nitrogen cycle metabolic process	4	46	0.026	AT1G29900.1,AT2G15620.1,AT3G01910.1,AT4G24830.1
	GO:0009991	BP	response to extracellular stimulus	9	215	0.0265	AT1G09340.1,AT1G29900.1,AT2G05710.1,AT2G16430.2,AT3G03710.1,AT3G06850.1,AT3G47340.1,AT4G33030.1,AT4G35090.1
	GO:0006796	BP	phosphate-containing compound metabolic process	38	1636	0.0267	AT1G06410.1,AT1G27450.3,AT1G29880.1,AT1G29900.1,AT1G32060.1,AT1G34430.1,AT1G43670.1,AT1G48600.2,AT1G64190.1,AT1G78900.2,AT1G79550.2,AT1G80380.2,AT2G16430.2,AT2G33255.1,AT2G35840.3,AT2G36460.1,AT2G38040.1,AT2G38230.1,AT3G04120.1,AT3G16950.2,AT3G22890.1,AT3G25860.1,AT3G58500.1,AT4G02580.1,AT4G09320.1,AT4G11010.1,AT4G11820.2,AT4G15530.5,AT4G16130.1,AT4G24620.1,AT4G26530.2,AT4G34740.1,AT5G11670.1,AT5…
	GO:0006631	BP	fatty acid metabolic process	9	216	0.0271	AT2G05990.2,AT2G38040.1,AT2G42790.1,AT3G06850.1,AT3G06860.1,AT3G45140.1,AT4G24510.1,AT5G16370.1,AT5G35360.3
	GO:0048229	BP	gametophyte development	12	341	0.0279	AT1G78900.2,AT2G21870.1,AT2G31170.1,AT2G43090.1,AT3G08510.1,AT3G23940.1,AT4G14040.1,AT4G17530.1,AT4G24510.1,AT4G34200.1,AT5G17310.2,AT5G52520.1
	GO:0009086	BP	methionine biosynthetic process	3	24	0.0288	AT3G01120.1,AT3G03780.1,AT4G14710.5
	GO:0006564	BP	L-serine biosynthetic process	2	7	0.0289	AT3G19480.1,AT4G34200.1
	GO:0009627	BP	systemic acquired resistance	4	48	0.0289	AT1G55490.2,AT3G04720.1,AT4G33680.1,AT5G64570.1
	GO:0019627	BP	urea metabolic process	2	7	0.0289	AT1G29900.1,AT4G24830.1
	GO:0043903	BP	regulation of symbiosis, encompassing mutualism through parasitism	2	7	0.0289	AT1G19570.1,AT3G52880.2
	GO:0009746	BP	response to hexose	4	49	0.0308	AT1G43670.1,AT1G79550.2,AT3G47340.1,AT5G03650.1
	GO:0031668	BP	cellular response to extracellular stimulus	8	183	0.0312	AT1G09340.1,AT1G29900.1,AT2G16430.2,AT3G03710.1,AT3G06850.1,AT3G47340.1,AT4G33030.1,AT4G35090.1
	GO:0009408	BP	response to heat	8	184	0.032	AT1G79550.2,AT2G04030.1,AT3G04120.1,AT3G12580.1,AT4G23100.3,AT5G15450.1,AT5G49910.1,AT5G65020.1
	GO:0009553	BP	embryo sac development	6	112	0.0327	AT2G31170.1,AT3G08510.1,AT3G23940.1,AT4G14040.1,AT4G34200.1,AT5G52520.1
	GO:0006739	BP	NADP metabolic process	3	26	0.0341	AT1G64190.1,AT5G11670.1,AT5G35790.1
	GO:0006099	BP	tricarboxylic acid cycle	4	51	0.0345	AT2G05710.1,AT2G42790.1,AT5G14590.1,AT5G58330.1
	GO:0006101	BP	citrate metabolic process	4	51	0.0345	AT2G05710.1,AT2G42790.1,AT5G14590.1,AT5G58330.1
	GO:0043097	BP	pyrimidine nucleoside salvage	2	8	0.0346	AT1G32060.1,AT1G80380.2
	GO:0009099	BP	valine biosynthetic process	2	9	0.0415	AT3G23940.1,AT3G49680.1
	GO:0009854	BP	oxidative photosynthetic carbon pathway	2	9	0.0415	AT1G79870.1,AT1G80380.2
	GO:0042135	BP	neurotransmitter catabolic process	2	9	0.0415	AT1G32470.1,AT3G22200.2
	GO:0070301	BP	cellular response to hydrogen peroxide	2	9	0.0415	AT1G19570.1,AT4G09320.1
	GO:0009826	BP	unidimensional cell growth	8	196	0.0436	AT1G12840.1,AT1G72150.1,AT2G34480.1,AT2G43750.1,AT3G16640.1,AT3G22200.2,AT4G12420.2,AT4G17530.1
	GO:0015991	BP	ATP hydrolysis coupled proton transport	3	29	0.0436	AT1G12840.1,AT1G78900.2,AT3G42050.1
	GO:0019682	BP	glyceraldehyde-3-phosphate metabolic process	3	29	0.0436	AT1G64190.1,AT5G11670.1,AT5G35790.1
	GO:0010608	BP	posttranscriptional regulation of gene expression	8	198	0.0456	AT1G09340.1,AT1G20340.1,AT1G26630.1,AT1G48630.1,AT3G53460.4,AT5G15200.1,AT5G57870.1,ATCG00380.1
	GO:0006534	BP	cysteine metabolic process	3	30	0.0469	AT2G43750.1,AT3G04940.1,AT3G59760.1
	GO:0006555	BP	methionine metabolic process	3	30	0.0469	AT3G01120.1,AT3G03780.1,AT4G14710.5
	GO:0043624	BP	cellular protein complex disassembly	3	30	0.0469	AT3G18060.1,AT3G63190.1,AT5G59880.1
	GO:0000105	BP	histidine biosynthetic process	2	10	0.0478	AT1G58080.1,AT4G26900.1
	GO:0006102	BP	isocitrate metabolic process	2	10	0.0478	AT2G05710.1,AT5G14590.1
	GO:0006547	BP	histidine metabolic process	2	10	0.0478	AT1G58080.1,AT4G26900.1
	GO:0009113	BP	purine nucleobase biosynthetic process	2	10	0.0478	AT1G27450.3,AT4G34740.1
	GO:0052803	BP	imidazole-containing compound metabolic process	2	10	0.0478	AT1G58080.1,AT4G26900.1

## Sheet: Table S21
	Supplementary Table S21. Functional enrichment of statistically changed proteins in the amiRT plants in normal conditions. The list of 325 proteins that significantly changed in the amiRT line in comparison to the EV samples (Table S10) was imported into the STRING website (Szklarczyk et al., 2019) and analyzed for GO enrichments. The table listed the GO terms found at the biological process (BP)…
	GO ID	Category	Term description	Observed protein nº	Background protein Nº	FDR	Matching AGI
	GO:0043604	BP	amide biosynthetic process	91	501	3.39e-72	AT1G02780.1,AT1G04270.1,AT1G05190.1,AT1G07320.1,AT1G14320.1,AT1G18540.1,AT1G24180.1,AT1G26630.1,AT1G32990.1,AT1G33120.1,AT1G35680.1,AT1G48830.1,AT1G57660.1,AT1G58684.1,AT1G67430.1,AT1G69620.1,AT1G70600.1,AT1G74060.1,AT1G74970.1,AT1G78630.1,AT1G79850.1,AT2G01250.1,AT2G18020.1,AT2G27720.2,AT2G31170.1,AT2G31610.1,AT2G34480.1,AT2G36160.1,AT2G36620.1,AT2G37270.2,AT2G41840.1,AT2G42740.1,AT2G43030.1,AT2…
	GO:0043043	BP	peptide biosynthetic process	86	437	9.54e-71	AT1G02780.1,AT1G04270.1,AT1G05190.1,AT1G07320.1,AT1G14320.1,AT1G18540.1,AT1G26630.1,AT1G32990.1,AT1G33120.1,AT1G35680.1,AT1G48830.1,AT1G57660.1,AT1G58684.1,AT1G67430.1,AT1G69620.1,AT1G70600.1,AT1G74060.1,AT1G74970.1,AT1G78630.1,AT1G79850.1,AT2G01250.1,AT2G18020.1,AT2G27720.2,AT2G31170.1,AT2G31610.1,AT2G34480.1,AT2G36160.1,AT2G36620.1,AT2G37270.2,AT2G41840.1,AT2G42740.1,AT2G43030.1,AT2G44120.2,AT3…
	GO:0006518	BP	peptide metabolic process	90	513	1.29e-70	AT1G02780.1,AT1G04270.1,AT1G05190.1,AT1G07320.1,AT1G14320.1,AT1G18540.1,AT1G26630.1,AT1G32990.1,AT1G33120.1,AT1G35680.1,AT1G48830.1,AT1G57660.1,AT1G58684.1,AT1G67430.1,AT1G67700.2,AT1G69620.1,AT1G70600.1,AT1G74060.1,AT1G74970.1,AT1G78370.1,AT1G78380.1,AT1G78630.1,AT1G79850.1,AT2G01250.1,AT2G18020.1,AT2G27720.2,AT2G31170.1,AT2G31610.1,AT2G34480.1,AT2G36160.1,AT2G36620.1,AT2G37270.2,AT2G41840.1,AT2…
	GO:1901566	BP	organonitrogen compound biosynthetic process	120	1229	1.94e-70	AT1G02780.1,AT1G04270.1,AT1G05190.1,AT1G07320.1,AT1G14320.1,AT1G16350.1,AT1G18540.1,AT1G23310.1,AT1G24180.1,AT1G26630.1,AT1G27450.3,AT1G32060.1,AT1G32200.1,AT1G32990.1,AT1G33120.1,AT1G35680.1,AT1G48830.1,AT1G57660.1,AT1G58080.1,AT1G58684.1,AT1G67430.1,AT1G69620.1,AT1G70310.1,AT1G70600.1,AT1G74060.1,AT1G74970.1,AT1G78630.1,AT1G79530.1,AT1G79850.1,AT1G80380.2,AT2G01250.1,AT2G13360.1,AT2G18020.1,AT2…
	GO:0006412	BP	translation	85	433	3.62e-70	AT1G02780.1,AT1G04270.1,AT1G05190.1,AT1G07320.1,AT1G14320.1,AT1G18540.1,AT1G26630.1,AT1G32990.1,AT1G33120.1,AT1G35680.1,AT1G48830.1,AT1G57660.1,AT1G58684.1,AT1G67430.1,AT1G69620.1,AT1G70600.1,AT1G74060.1,AT1G74970.1,AT1G78630.1,AT1G79850.1,AT2G01250.1,AT2G18020.1,AT2G27720.2,AT2G31170.1,AT2G31610.1,AT2G34480.1,AT2G36160.1,AT2G36620.1,AT2G37270.2,AT2G41840.1,AT2G42740.1,AT2G43030.1,AT2G44120.2,AT3…
	GO:0043603	BP	cellular amide metabolic process	95	625	4.58e-70	AT1G02780.1,AT1G04270.1,AT1G05190.1,AT1G07320.1,AT1G14320.1,AT1G18540.1,AT1G24180.1,AT1G26630.1,AT1G32990.1,AT1G33120.1,AT1G35680.1,AT1G48830.1,AT1G57660.1,AT1G58684.1,AT1G67430.1,AT1G67700.2,AT1G69620.1,AT1G70600.1,AT1G74060.1,AT1G74970.1,AT1G78370.1,AT1G78380.1,AT1G78630.1,AT1G79850.1,AT2G01250.1,AT2G18020.1,AT2G27720.2,AT2G31170.1,AT2G31610.1,AT2G34480.1,AT2G36160.1,AT2G36620.1,AT2G37270.2,AT2…
	GO:1901564	BP	organonitrogen compound metabolic process	156	4116	1.13e-41	AT1G02780.1,AT1G03090.2,AT1G04270.1,AT1G05190.1,AT1G07320.1,AT1G08550.1,AT1G12410.1,AT1G13060.2,AT1G14320.1,AT1G16350.1,AT1G18540.1,AT1G23310.1,AT1G24180.1,AT1G26630.1,AT1G27450.3,AT1G32060.1,AT1G32200.1,AT1G32470.1,AT1G32990.1,AT1G33120.1,AT1G35680.1,AT1G47128.1,AT1G48830.1,AT1G56450.1,AT1G57660.1,AT1G58080.1,AT1G58684.1,AT1G67430.1,AT1G67700.2,AT1G69620.1,AT1G70310.1,AT1G70600.1,AT1G74060.1,AT1…
	GO:0008152	BP	metabolic process	234	9671	1.36e-38	AT1G02780.1,AT1G03090.2,AT1G03130.1,AT1G04270.1,AT1G05190.1,AT1G06680.1,AT1G07320.1,AT1G08550.1,AT1G11430.1,AT1G11840.6,AT1G12410.1,AT1G12900.1,AT1G13060.2,AT1G14320.1,AT1G16350.1,AT1G17880.1,AT1G18540.1,AT1G22430.1,AT1G23310.1,AT1G24180.1,AT1G26630.1,AT1G27450.3,AT1G29670.1,AT1G30720.1,AT1G31330.1,AT1G32060.1,AT1G32200.1,AT1G32470.1,AT1G32990.1,AT1G33120.1,AT1G35680.1,AT1G35720.1,AT1G42970.1,AT1…
	GO:0009987	BP	cellular process	240	10581	2.04e-35	AT1G02780.1,AT1G03090.2,AT1G03130.1,AT1G04270.1,AT1G04750.1,AT1G05190.1,AT1G06680.1,AT1G07320.1,AT1G08550.1,AT1G11430.1,AT1G11840.6,AT1G12410.1,AT1G12900.1,AT1G13060.2,AT1G14320.1,AT1G16350.1,AT1G17880.1,AT1G18540.1,AT1G22300.1,AT1G22530.1,AT1G23310.1,AT1G24180.1,AT1G26630.1,AT1G27450.3,AT1G31330.1,AT1G32060.1,AT1G32200.1,AT1G32470.1,AT1G32990.1,AT1G33120.1,AT1G35680.1,AT1G35720.1,AT1G42970.1,AT1…
	GO:1901576	BP	organic substance biosynthetic process	137	4083	1.04e-29	AT1G02780.1,AT1G04270.1,AT1G05190.1,AT1G07320.1,AT1G12900.1,AT1G14320.1,AT1G16350.1,AT1G17880.1,AT1G18540.1,AT1G23310.1,AT1G24180.1,AT1G26630.1,AT1G27450.3,AT1G32060.1,AT1G32200.1,AT1G32990.1,AT1G33120.1,AT1G35680.1,AT1G42970.1,AT1G43670.1,AT1G48830.1,AT1G57660.1,AT1G58080.1,AT1G58684.1,AT1G67090.1,AT1G67430.1,AT1G69620.1,AT1G70310.1,AT1G70600.1,AT1G73230.1,AT1G74060.1,AT1G74970.1,AT1G78630.1,AT1…
	GO:0009058	BP	biosynthetic process	139	4258	4.34e-29	AT1G02780.1,AT1G04270.1,AT1G05190.1,AT1G07320.1,AT1G12900.1,AT1G14320.1,AT1G16350.1,AT1G17880.1,AT1G18540.1,AT1G23310.1,AT1G24180.1,AT1G26630.1,AT1G27450.3,AT1G32060.1,AT1G32200.1,AT1G32990.1,AT1G33120.1,AT1G35680.1,AT1G42970.1,AT1G43670.1,AT1G48830.1,AT1G57660.1,AT1G58080.1,AT1G58684.1,AT1G67090.1,AT1G67430.1,AT1G69620.1,AT1G70310.1,AT1G70600.1,AT1G73230.1,AT1G74060.1,AT1G74970.1,AT1G78630.1,AT1…
	GO:0044237	BP	cellular metabolic process	202	8432	6.23e-29	AT1G02780.1,AT1G03090.2,AT1G03130.1,AT1G04270.1,AT1G05190.1,AT1G06680.1,AT1G07320.1,AT1G08550.1,AT1G11430.1,AT1G11840.6,AT1G12900.1,AT1G13060.2,AT1G14320.1,AT1G16350.1,AT1G17880.1,AT1G18540.1,AT1G23310.1,AT1G24180.1,AT1G26630.1,AT1G27450.3,AT1G31330.1,AT1G32060.1,AT1G32200.1,AT1G32470.1,AT1G32990.1,AT1G33120.1,AT1G35680.1,AT1G42970.1,AT1G43670.1,AT1G47128.1,AT1G48830.1,AT1G54100.1,AT1G56450.1,AT1…
	GO:0044271	BP	cellular nitrogen compound biosynthetic process	112	2881	2.27e-28	AT1G02780.1,AT1G04270.1,AT1G05190.1,AT1G07320.1,AT1G14320.1,AT1G16350.1,AT1G17880.1,AT1G18540.1,AT1G24180.1,AT1G26630.1,AT1G27450.3,AT1G32060.1,AT1G32200.1,AT1G32990.1,AT1G33120.1,AT1G35680.1,AT1G48830.1,AT1G57660.1,AT1G58684.1,AT1G67430.1,AT1G69620.1,AT1G70310.1,AT1G70600.1,AT1G73230.1,AT1G74060.1,AT1G74970.1,AT1G78630.1,AT1G79530.1,AT1G79850.1,AT1G80380.2,AT2G01250.1,AT2G18020.1,AT2G21330.1,AT2…
	GO:0044249	BP	cellular biosynthetic process	130	4013	2.02e-26	AT1G02780.1,AT1G04270.1,AT1G05190.1,AT1G07320.1,AT1G14320.1,AT1G16350.1,AT1G17880.1,AT1G18540.1,AT1G23310.1,AT1G24180.1,AT1G26630.1,AT1G27450.3,AT1G32060.1,AT1G32200.1,AT1G32990.1,AT1G33120.1,AT1G35680.1,AT1G43670.1,AT1G48830.1,AT1G57660.1,AT1G58080.1,AT1G58684.1,AT1G67430.1,AT1G69620.1,AT1G70310.1,AT1G70600.1,AT1G73230.1,AT1G74060.1,AT1G74970.1,AT1G78630.1,AT1G79530.1,AT1G79850.1,AT1G80380.2,AT2…
	GO:0071704	BP	organic substance metabolic process	199	8632	6.14e-26	AT1G02780.1,AT1G03090.2,AT1G04270.1,AT1G05190.1,AT1G07320.1,AT1G08550.1,AT1G11430.1,AT1G11840.6,AT1G12410.1,AT1G12900.1,AT1G13060.2,AT1G14320.1,AT1G16350.1,AT1G17880.1,AT1G18540.1,AT1G23310.1,AT1G24180.1,AT1G26630.1,AT1G27450.3,AT1G29670.1,AT1G32060.1,AT1G32200.1,AT1G32470.1,AT1G32990.1,AT1G33120.1,AT1G35680.1,AT1G42970.1,AT1G43670.1,AT1G47128.1,AT1G48830.1,AT1G54100.1,AT1G56450.1,AT1G57660.1,AT1…
	GO:0019538	BP	protein metabolic process	111	3107	4.29e-25	AT1G02780.1,AT1G04270.1,AT1G05190.1,AT1G07320.1,AT1G12410.1,AT1G13060.2,AT1G14320.1,AT1G18540.1,AT1G26630.1,AT1G32990.1,AT1G33120.1,AT1G35680.1,AT1G47128.1,AT1G48830.1,AT1G56450.1,AT1G57660.1,AT1G58684.1,AT1G67430.1,AT1G67700.2,AT1G69620.1,AT1G70600.1,AT1G74060.1,AT1G74970.1,AT1G75950.1,AT1G78630.1,AT1G79850.1,AT2G01250.1,AT2G14260.1,AT2G16600.1,AT2G18020.1,AT2G24200.1,AT2G27720.2,AT2G29960.1,AT2…
	GO:0044267	BP	cellular protein metabolic process	105	2826	8.52e-25	AT1G02780.1,AT1G04270.1,AT1G05190.1,AT1G07320.1,AT1G13060.2,AT1G14320.1,AT1G18540.1,AT1G26630.1,AT1G32990.1,AT1G33120.1,AT1G35680.1,AT1G47128.1,AT1G48830.1,AT1G56450.1,AT1G57660.1,AT1G58684.1,AT1G67430.1,AT1G69620.1,AT1G70600.1,AT1G74060.1,AT1G74970.1,AT1G75950.1,AT1G78630.1,AT1G79850.1,AT2G01250.1,AT2G16600.1,AT2G18020.1,AT2G27720.2,AT2G29960.1,AT2G30520.1,AT2G31170.1,AT2G31610.1,AT2G34480.1,AT2…
	GO:0042254	BP	ribosome biogenesis	36	250	1.74e-24	AT1G04270.1,AT1G14320.1,AT1G18540.1,AT1G32990.1,AT1G48630.1,AT1G48830.1,AT1G69620.1,AT1G74060.1,AT1G74970.1,AT2G01250.1,AT2G36160.1,AT2G36620.1,AT2G37270.2,AT2G42740.1,AT2G44120.2,AT3G02560.2,AT3G04920.1,AT3G09500.1,AT3G10610.1,AT3G11940.1,AT3G25520.1,AT3G49910.1,AT3G53430.1,AT3G55280.1,AT3G62870.1,AT4G01310.1,AT4G25740.1,AT4G27090.1,AT5G13510.1,AT5G16130.1,AT5G18380.1,AT5G20010.1,AT5G20290.1,AT5…
	GO:0002181	BP	cytoplasmic translation	23	63	3.05e-23	AT1G18540.1,AT1G33120.1,AT1G48830.1,AT1G70600.1,AT1G74060.1,AT2G01250.1,AT2G18020.1,AT2G27720.2,AT2G31610.1,AT2G44120.2,AT3G02560.2,AT3G04840.1,AT3G05560.3,AT3G09630.1,AT3G18740.1,AT3G49910.1,AT3G63190.1,AT4G17390.1,AT4G34670.1,AT5G02870.1,AT5G16130.1,AT5G56710.1,ATCG00800.1
	GO:0046686	BP	response to cadmium ion	36	286	1.01e-22	AT1G11840.6,AT1G26630.1,AT1G35720.1,AT1G42970.1,AT1G49760.1,AT1G56450.1,AT1G75280.1,AT1G75950.1,AT1G78380.1,AT2G05710.1,AT2G21330.1,AT2G21660.1,AT2G24200.1,AT2G30970.1,AT3G06050.1,AT3G08590.2,AT3G09840.1,AT3G16640.1,AT3G22200.2,AT3G56240.1,AT4G14030.1,AT4G24280.1,AT4G34050.1,AT4G37870.1,AT4G38740.1,AT4G38970.1,AT5G07440.1,AT5G16970.1,AT5G17310.2,AT5G20010.1,AT5G20720.3,AT5G23120.1,AT5G35630.1,AT5…
	GO:0044238	BP	primary metabolic process	184	8114	5.26e-22	AT1G02780.1,AT1G03090.2,AT1G04270.1,AT1G05190.1,AT1G07320.1,AT1G08550.1,AT1G11430.1,AT1G12410.1,AT1G12900.1,AT1G13060.2,AT1G14320.1,AT1G16350.1,AT1G17880.1,AT1G18540.1,AT1G23310.1,AT1G24180.1,AT1G26630.1,AT1G27450.3,AT1G29670.1,AT1G32060.1,AT1G32200.1,AT1G32470.1,AT1G32990.1,AT1G33120.1,AT1G35680.1,AT1G42970.1,AT1G43670.1,AT1G47128.1,AT1G48830.1,AT1G56450.1,AT1G57660.1,AT1G58080.1,AT1G58684.1,AT1…
	GO:0010038	BP	response to metal ion	40	414	1.69e-21	AT1G11840.6,AT1G26630.1,AT1G35720.1,AT1G42970.1,AT1G49760.1,AT1G56450.1,AT1G75280.1,AT1G75950.1,AT1G78380.1,AT2G05710.1,AT2G21330.1,AT2G21660.1,AT2G24200.1,AT2G30970.1,AT2G38380.1,AT3G06050.1,AT3G08590.2,AT3G09840.1,AT3G16640.1,AT3G22200.2,AT3G56090.1,AT3G56240.1,AT4G14030.1,AT4G20260.4,AT4G24280.1,AT4G34050.1,AT4G37870.1,AT4G38740.1,AT4G38970.1,AT4G39260.1,AT5G07440.1,AT5G16970.1,AT5G17310.2,AT5…
	GO:0009735	BP	response to cytokinin	31	212	2.95e-21	AT1G05190.1,AT1G16350.1,AT1G18540.1,AT1G32060.1,AT1G78370.1,AT1G78630.1,AT1G79530.1,AT2G20260.1,AT2G21660.1,AT2G37270.2,AT3G09260.1,AT3G16640.1,AT3G18780.2,AT3G25520.1,AT3G25920.1,AT3G27850.1,AT3G49010.3,AT4G01310.1,AT4G20260.4,AT4G25130.1,AT4G33680.1,AT4G38740.1,AT4G39260.1,AT5G02870.1,AT5G20630.1,AT5G23120.1,AT5G35630.1,AT5G40950.1,AT5G53460.1,AT5G58140.2,ATCG00780.1
	GO:0034641	BP	cellular nitrogen compound metabolic process	124	4363	3.9e-20	AT1G02780.1,AT1G04270.1,AT1G05190.1,AT1G07320.1,AT1G11430.1,AT1G14320.1,AT1G16350.1,AT1G17880.1,AT1G18540.1,AT1G24180.1,AT1G26630.1,AT1G27450.3,AT1G32060.1,AT1G32200.1,AT1G32990.1,AT1G33120.1,AT1G35680.1,AT1G48830.1,AT1G57660.1,AT1G58080.1,AT1G58684.1,AT1G67430.1,AT1G67700.2,AT1G69620.1,AT1G70310.1,AT1G70600.1,AT1G73230.1,AT1G74060.1,AT1G74970.1,AT1G78370.1,AT1G78380.1,AT1G78630.1,AT1G79530.1,AT1…
	GO:0006807	BP	nitrogen compound metabolic process	164	7152	6.27e-19	AT1G02780.1,AT1G03090.2,AT1G04270.1,AT1G05190.1,AT1G07320.1,AT1G08550.1,AT1G11430.1,AT1G12410.1,AT1G13060.2,AT1G14320.1,AT1G16350.1,AT1G17880.1,AT1G18540.1,AT1G23310.1,AT1G24180.1,AT1G26630.1,AT1G27450.3,AT1G32060.1,AT1G32200.1,AT1G32470.1,AT1G32990.1,AT1G33120.1,AT1G35680.1,AT1G47128.1,AT1G48830.1,AT1G56450.1,AT1G57660.1,AT1G58080.1,AT1G58684.1,AT1G67430.1,AT1G67700.2,AT1G69620.1,AT1G70310.1,AT1…
	GO:0010035	BP	response to inorganic substance	48	795	5.61e-18	AT1G11840.6,AT1G26630.1,AT1G35720.1,AT1G42970.1,AT1G49760.1,AT1G54100.1,AT1G56450.1,AT1G75280.1,AT1G75950.1,AT1G76180.1,AT1G78380.1,AT2G05710.1,AT2G21330.1,AT2G21660.1,AT2G24200.1,AT2G30970.1,AT2G38380.1,AT2G41680.1,AT2G43790.1,AT3G06050.1,AT3G08590.2,AT3G09840.1,AT3G16640.1,AT3G22200.2,AT3G56090.1,AT3G56240.1,AT4G09320.1,AT4G14030.1,AT4G20260.4,AT4G24280.1,AT4G34050.1,AT4G35090.1,AT4G37870.1,AT4…
	GO:0042221	BP	response to chemical	89	2654	9.96e-18	AT1G05190.1,AT1G11840.6,AT1G16350.1,AT1G18540.1,AT1G22300.1,AT1G26630.1,AT1G32060.1,AT1G35720.1,AT1G42970.1,AT1G43670.1,AT1G48630.1,AT1G49760.1,AT1G54100.1,AT1G56450.1,AT1G62660.1,AT1G71695.1,AT1G75280.1,AT1G75950.1,AT1G76180.1,AT1G78370.1,AT1G78380.1,AT1G78630.1,AT1G79530.1,AT2G05710.1,AT2G20260.1,AT2G21330.1,AT2G21660.1,AT2G22170.1,AT2G24200.1,AT2G30970.1,AT2G37270.2,AT2G38380.1,AT2G41680.1,AT2…
	GO:0050896	BP	response to stimulus	128	5064	1.07e-16	AT1G05190.1,AT1G06680.1,AT1G08550.1,AT1G11840.6,AT1G14320.1,AT1G16350.1,AT1G16920.1,AT1G17880.1,AT1G18540.1,AT1G22300.1,AT1G23310.1,AT1G24180.1,AT1G26630.1,AT1G32060.1,AT1G35680.1,AT1G35720.1,AT1G42970.1,AT1G43670.1,AT1G47128.1,AT1G48630.1,AT1G49760.1,AT1G52740.1,AT1G54100.1,AT1G55490.2,AT1G56450.1,AT1G62660.1,AT1G67090.1,AT1G70890.1,AT1G71695.1,AT1G73230.1,AT1G75280.1,AT1G75950.1,AT1G76180.1,AT1…
	GO:0010467	BP	gene expression	92	2929	1.22e-16	AT1G02780.1,AT1G04270.1,AT1G05190.1,AT1G07320.1,AT1G11430.1,AT1G14320.1,AT1G17880.1,AT1G18540.1,AT1G26630.1,AT1G32990.1,AT1G33120.1,AT1G35680.1,AT1G48830.1,AT1G57660.1,AT1G58684.1,AT1G67430.1,AT1G69620.1,AT1G70600.1,AT1G73230.1,AT1G74060.1,AT1G74970.1,AT1G78630.1,AT1G79850.1,AT2G01250.1,AT2G18020.1,AT2G21660.1,AT2G27720.2,AT2G31170.1,AT2G31610.1,AT2G34480.1,AT2G36160.1,AT2G36620.1,AT2G37270.2,AT2…
	GO:0042255	BP	ribosome assembly	19	79	1.98e-16	AT1G04270.1,AT1G14320.1,AT1G18540.1,AT1G32990.1,AT1G74060.1,AT2G36160.1,AT2G36620.1,AT2G37270.2,AT2G42740.1,AT3G10610.1,AT3G11940.1,AT3G25520.1,AT3G53430.1,AT3G55280.1,AT4G01310.1,AT4G25740.1,AT5G41520.1,AT5G61170.1,ATCG00900.1
	GO:0034645	BP	cellular macromolecule biosynthetic process	89	2793	2.07e-16	AT1G02780.1,AT1G04270.1,AT1G05190.1,AT1G07320.1,AT1G14320.1,AT1G17880.1,AT1G18540.1,AT1G26630.1,AT1G32990.1,AT1G33120.1,AT1G35680.1,AT1G48830.1,AT1G57660.1,AT1G58684.1,AT1G67430.1,AT1G69620.1,AT1G70600.1,AT1G73230.1,AT1G74060.1,AT1G74970.1,AT1G78630.1,AT1G79850.1,AT2G01250.1,AT2G18020.1,AT2G27720.2,AT2G31170.1,AT2G31610.1,AT2G34480.1,AT2G36160.1,AT2G36620.1,AT2G37270.2,AT2G41840.1,AT2G42740.1,AT2…
	GO:0071840	BP	cellular component organization or biogenesis	81	2467	1.87e-15	AT1G04270.1,AT1G04750.1,AT1G12410.1,AT1G14320.1,AT1G18540.1,AT1G32990.1,AT1G35680.1,AT1G48630.1,AT1G48830.1,AT1G52740.1,AT1G54690.1,AT1G55490.2,AT1G67090.1,AT1G69620.1,AT1G71695.1,AT1G72150.1,AT1G74060.1,AT1G74970.1,AT1G75950.1,AT1G79850.1,AT2G01250.1,AT2G21660.1,AT2G28000.1,AT2G31170.1,AT2G34480.1,AT2G36160.1,AT2G36620.1,AT2G37270.2,AT2G42740.1,AT2G43090.1,AT2G44120.2,AT3G02560.2,AT3G03250.1,AT3…
	GO:0042274	BP	ribosomal small subunit biogenesis	16	62	3.04e-14	AT1G04270.1,AT1G48830.1,AT1G74970.1,AT2G36160.1,AT2G37270.2,AT3G02560.2,AT3G04920.1,AT3G10610.1,AT3G11940.1,AT4G25740.1,AT5G16130.1,AT5G18380.1,AT5G20290.1,AT5G41520.1,AT5G61170.1,ATCG00900.1
	GO:0042273	BP	ribosomal large subunit biogenesis	16	69	1.25e-13	AT1G14320.1,AT1G18540.1,AT1G32990.1,AT1G74060.1,AT2G01250.1,AT2G36620.1,AT2G42740.1,AT2G44120.2,AT3G09500.1,AT3G25520.1,AT3G49910.1,AT3G53430.1,AT3G55280.1,AT3G62870.1,AT4G01310.1,AT4G27090.1
	GO:0044085	BP	cellular component biogenesis	43	909	1.36e-12	AT1G04270.1,AT1G04750.1,AT1G14320.1,AT1G18540.1,AT1G32990.1,AT1G48630.1,AT1G48830.1,AT1G67090.1,AT1G69620.1,AT1G74060.1,AT1G74970.1,AT2G01250.1,AT2G36160.1,AT2G36620.1,AT2G37270.2,AT2G42740.1,AT2G44120.2,AT3G02560.2,AT3G04920.1,AT3G09500.1,AT3G10610.1,AT3G11940.1,AT3G25520.1,AT3G26650.1,AT3G49910.1,AT3G53430.1,AT3G55280.1,AT3G55360.1,AT3G62870.1,AT4G01310.1,AT4G25740.1,AT4G27090.1,AT4G30270.1,AT5…
	GO:0044281	BP	small molecule metabolic process	56	1503	2.04e-12	AT1G03090.2,AT1G08550.1,AT1G11840.6,AT1G12900.1,AT1G16350.1,AT1G23310.1,AT1G24180.1,AT1G27450.3,AT1G32060.1,AT1G32200.1,AT1G32470.1,AT1G42970.1,AT1G43670.1,AT1G58080.1,AT1G79530.1,AT1G80380.2,AT2G05710.1,AT2G05990.2,AT2G13360.1,AT2G21330.1,AT2G30970.1,AT2G31170.1,AT2G42790.1,AT2G43090.1,AT3G03250.1,AT3G08590.2,AT3G09260.1,AT3G16400.1,AT3G16950.2,AT3G22200.2,AT3G25770.1,AT3G25860.1,AT3G26650.1,AT3…
	GO:0006950	BP	response to stress	83	2932	2.11e-12	AT1G06680.1,AT1G08550.1,AT1G14320.1,AT1G16920.1,AT1G17880.1,AT1G23310.1,AT1G24180.1,AT1G26630.1,AT1G32060.1,AT1G35680.1,AT1G35720.1,AT1G42970.1,AT1G47128.1,AT1G52740.1,AT1G54100.1,AT1G55490.2,AT1G56450.1,AT1G67090.1,AT1G70890.1,AT1G71695.1,AT1G73230.1,AT1G75280.1,AT1G76180.1,AT1G78380.1,AT2G05710.1,AT2G14170.1,AT2G16430.2,AT2G21660.1,AT2G31610.1,AT2G38380.1,AT2G41680.1,AT2G43090.1,AT2G43790.1,AT3…
	GO:0009628	BP	response to abiotic stimulus	57	1699	7.22e-11	AT1G08550.1,AT1G14320.1,AT1G16920.1,AT1G17880.1,AT1G23310.1,AT1G24180.1,AT1G32060.1,AT1G35680.1,AT1G35720.1,AT1G42970.1,AT1G52740.1,AT1G54100.1,AT1G55490.2,AT1G56450.1,AT1G67090.1,AT1G73230.1,AT1G76180.1,AT1G78380.1,AT2G05710.1,AT2G21660.1,AT2G30520.1,AT2G31610.1,AT2G38380.1,AT2G43090.1,AT2G43790.1,AT3G03250.1,AT3G09260.1,AT3G16640.1,AT3G18780.2,AT3G22200.2,AT3G25770.1,AT3G26650.1,AT3G47340.1,AT3…
	GO:0015979	BP	photosynthesis	20	215	2e-10	AT1G03130.1,AT1G06680.1,AT1G12900.1,AT1G31330.1,AT1G32060.1,AT1G42970.1,AT1G43670.1,AT1G67090.1,AT1G76450.1,AT2G20260.1,AT3G26650.1,AT3G56090.1,AT3G56940.1,AT3G63540.1,AT4G15530.5,AT4G21280.2,AT5G13630.1,AT5G23120.1,AT5G38410.3,AT5G38430.1
	GO:0043436	BP	oxoacid metabolic process	40	973	6.46e-10	AT1G03090.2,AT1G08550.1,AT1G11840.6,AT1G23310.1,AT1G24180.1,AT1G32470.1,AT1G58080.1,AT1G79530.1,AT2G05710.1,AT2G05990.2,AT2G13360.1,AT2G21330.1,AT2G30970.1,AT2G31170.1,AT2G42790.1,AT2G43090.1,AT3G08590.2,AT3G09260.1,AT3G16400.1,AT3G16950.2,AT3G22200.2,AT3G25770.1,AT3G25860.1,AT3G47340.1,AT3G51840.1,AT3G53580.1,AT3G55360.1,AT4G14710.5,AT4G15530.5,AT4G26530.2,AT4G33680.1,AT4G38970.1,AT5G07440.1,AT5…
	GO:0055114	BP	oxidation-reduction process	48	1348	6.69e-10	AT1G08550.1,AT1G11840.6,AT1G12900.1,AT1G16350.1,AT1G22430.1,AT1G24180.1,AT1G30720.1,AT1G35720.1,AT1G42970.1,AT1G54100.1,AT1G67090.1,AT1G71695.1,AT1G75280.1,AT1G78380.1,AT1G79530.1,AT2G05710.1,AT2G05990.2,AT2G14170.1,AT2G22170.1,AT2G38380.1,AT2G41680.1,AT2G42790.1,AT3G03250.1,AT3G06050.1,AT3G16950.2,AT3G21770.1,AT3G26060.2,AT3G26650.1,AT3G51840.1,AT3G52960.1,AT3G55360.1,AT3G56090.1,AT3G56940.1,AT4…
	GO:0044260	BP	cellular macromolecule metabolic process	113	5262	1.15e-09	AT1G02780.1,AT1G04270.1,AT1G05190.1,AT1G07320.1,AT1G13060.2,AT1G14320.1,AT1G17880.1,AT1G18540.1,AT1G26630.1,AT1G32990.1,AT1G33120.1,AT1G35680.1,AT1G43670.1,AT1G47128.1,AT1G48830.1,AT1G56450.1,AT1G57660.1,AT1G58684.1,AT1G67430.1,AT1G69620.1,AT1G70600.1,AT1G73230.1,AT1G74060.1,AT1G74970.1,AT1G75950.1,AT1G78630.1,AT1G79850.1,AT2G01250.1,AT2G16600.1,AT2G18020.1,AT2G27720.2,AT2G29960.1,AT2G30520.1,AT2…
	GO:0000027	BP	ribosomal large subunit assembly	10	33	1.61e-09	AT1G14320.1,AT1G18540.1,AT1G32990.1,AT1G74060.1,AT2G36620.1,AT2G42740.1,AT3G25520.1,AT3G53430.1,AT3G55280.1,AT4G01310.1
	GO:0034404	BP	nucleobase-containing small molecule biosynthetic process	14	100	2.07e-09	AT1G16350.1,AT1G24180.1,AT1G27450.3,AT1G32060.1,AT1G79530.1,AT1G80380.2,AT2G21330.1,AT3G08590.2,AT3G25860.1,AT4G09320.1,AT4G11010.1,AT4G26530.2,AT4G38970.1,AT5G63310.1
	GO:0016043	BP	cellular component organization	64	2271	3.18e-09	AT1G04270.1,AT1G04750.1,AT1G12410.1,AT1G14320.1,AT1G18540.1,AT1G32990.1,AT1G35680.1,AT1G52740.1,AT1G54690.1,AT1G55490.2,AT1G67090.1,AT1G71695.1,AT1G72150.1,AT1G74060.1,AT1G75950.1,AT1G79850.1,AT2G21660.1,AT2G28000.1,AT2G31170.1,AT2G34480.1,AT2G36160.1,AT2G36620.1,AT2G37270.2,AT2G42740.1,AT2G43090.1,AT3G03250.1,AT3G09260.1,AT3G09840.1,AT3G10610.1,AT3G10670.1,AT3G11940.1,AT3G16640.1,AT3G18780.2,AT3…
	GO:0044283	BP	small molecule biosynthetic process	31	647	3.49e-09	AT1G16350.1,AT1G23310.1,AT1G24180.1,AT1G27450.3,AT1G32060.1,AT1G43670.1,AT1G58080.1,AT1G79530.1,AT1G80380.2,AT2G05990.2,AT2G13360.1,AT2G21330.1,AT2G43090.1,AT3G08590.2,AT3G25770.1,AT3G25860.1,AT3G47340.1,AT3G53580.1,AT3G55360.1,AT4G09320.1,AT4G11010.1,AT4G14710.5,AT4G26530.2,AT4G33680.1,AT4G37870.1,AT4G38970.1,AT5G35360.3,AT5G35630.1,AT5G46290.3,AT5G53460.1,AT5G63310.1
	GO:0019752	BP	carboxylic acid metabolic process	36	863	4.09e-09	AT1G03090.2,AT1G08550.1,AT1G11840.6,AT1G23310.1,AT1G24180.1,AT1G32470.1,AT1G58080.1,AT1G79530.1,AT2G05710.1,AT2G05990.2,AT2G13360.1,AT2G21330.1,AT2G30970.1,AT2G31170.1,AT2G42790.1,AT2G43090.1,AT3G08590.2,AT3G16950.2,AT3G22200.2,AT3G25770.1,AT3G25860.1,AT3G47340.1,AT3G51840.1,AT3G53580.1,AT3G55360.1,AT4G14710.5,AT4G15530.5,AT4G26530.2,AT4G33680.1,AT4G38970.1,AT5G07440.1,AT5G16370.1,AT5G35360.3,AT5…
	GO:0006006	BP	glucose metabolic process	10	38	4.73e-09	AT1G12900.1,AT1G42970.1,AT1G43670.1,AT1G79530.1,AT2G21330.1,AT3G08590.2,AT3G26650.1,AT4G26530.2,AT4G37870.1,AT4G38970.1
	GO:0043933	BP	protein-containing complex subunit organization	25	436	6.82e-09	AT1G04270.1,AT1G14320.1,AT1G18540.1,AT1G32990.1,AT1G67090.1,AT1G74060.1,AT2G36160.1,AT2G36620.1,AT2G37270.2,AT2G42740.1,AT3G10610.1,AT3G11940.1,AT3G25520.1,AT3G26650.1,AT3G53430.1,AT3G55280.1,AT3G63190.1,AT4G01310.1,AT4G25740.1,AT5G13120.1,AT5G20720.3,AT5G41520.1,AT5G59880.1,AT5G61170.1,ATCG00900.1
	GO:0009260	BP	ribonucleotide biosynthetic process	16	159	7.24e-09	AT1G16350.1,AT1G24180.1,AT1G27450.3,AT1G32060.1,AT1G79530.1,AT1G80380.2,AT2G21330.1,AT3G08590.2,AT3G16950.2,AT3G25860.1,AT4G09320.1,AT4G11010.1,AT4G26530.2,AT4G38970.1,AT5G35360.3,AT5G63310.1
	GO:0005975	BP	carbohydrate metabolic process	35	856	1.14e-08	AT1G12900.1,AT1G24180.1,AT1G32060.1,AT1G42970.1,AT1G43670.1,AT1G62660.1,AT1G65590.1,AT1G67090.1,AT1G79530.1,AT2G05710.1,AT2G21330.1,AT2G32810.1,AT3G03250.1,AT3G08590.2,AT3G09260.1,AT3G18080.1,AT3G22200.2,AT3G25860.1,AT3G26650.1,AT3G56310.1,AT4G16130.1,AT4G26530.2,AT4G30270.1,AT4G37870.1,AT4G38970.1,AT5G17310.2,AT5G19220.1,AT5G20250.4,AT5G25980.2,AT5G38410.3,AT5G38430.1,AT5G49360.1,AT5G57655.2,AT5…
	GO:0009409	BP	response to cold	22	347	1.33e-08	AT1G32060.1,AT1G35680.1,AT1G35720.1,AT1G42970.1,AT1G55490.2,AT1G67090.1,AT1G76180.1,AT2G21660.1,AT2G43790.1,AT3G09260.1,AT3G25770.1,AT3G26650.1,AT3G49910.1,AT3G53460.4,AT3G55280.1,AT4G20260.4,AT4G24280.1,AT4G35090.1,AT4G39260.1,AT5G06290.1,AT5G20630.1,AT5G20720.3
	GO:0065003	BP	protein-containing complex assembly	23	387	1.72e-08	AT1G04270.1,AT1G14320.1,AT1G18540.1,AT1G32990.1,AT1G67090.1,AT1G74060.1,AT2G36160.1,AT2G36620.1,AT2G37270.2,AT2G42740.1,AT3G10610.1,AT3G11940.1,AT3G25520.1,AT3G26650.1,AT3G53430.1,AT3G55280.1,AT4G01310.1,AT4G25740.1,AT5G13120.1,AT5G20720.3,AT5G41520.1,AT5G61170.1,ATCG00900.1
	GO:0006979	BP	response to oxidative stress	23	389	1.86e-08	AT1G71695.1,AT1G75280.1,AT1G78380.1,AT2G05710.1,AT2G14170.1,AT2G38380.1,AT2G41680.1,AT2G43790.1,AT3G06050.1,AT3G21770.1,AT3G22200.2,AT3G55280.1,AT3G56090.1,AT4G09320.1,AT4G11010.1,AT4G14030.1,AT4G25130.1,AT4G35090.1,AT5G16970.1,AT5G59880.1,AT5G63310.1,AT5G64100.1,AT5G64120.1
	GO:0034622	BP	cellular protein-containing complex assembly	21	332	3.28e-08	AT1G04270.1,AT1G14320.1,AT1G18540.1,AT1G32990.1,AT1G67090.1,AT1G74060.1,AT2G36160.1,AT2G36620.1,AT2G37270.2,AT2G42740.1,AT3G10610.1,AT3G11940.1,AT3G25520.1,AT3G53430.1,AT3G55280.1,AT4G01310.1,AT4G25740.1,AT5G13120.1,AT5G41520.1,AT5G61170.1,ATCG00900.1
	GO:0000028	BP	ribosomal small subunit assembly	9	36	4.94e-08	AT1G04270.1,AT2G36160.1,AT2G37270.2,AT3G10610.1,AT3G11940.1,AT4G25740.1,AT5G41520.1,AT5G61170.1,ATCG00900.1
	GO:0009651	BP	response to salt stress	25	492	6.14e-08	AT1G16920.1,AT1G17880.1,AT1G24180.1,AT1G35720.1,AT1G54100.1,AT1G56450.1,AT1G73230.1,AT2G05710.1,AT2G21660.1,AT2G31610.1,AT2G38380.1,AT2G43090.1,AT2G43790.1,AT3G03250.1,AT3G09260.1,AT3G22200.2,AT3G56240.1,AT3G57290.1,AT4G20260.4,AT4G39260.1,AT5G07440.1,AT5G17310.2,AT5G20010.1,AT5G25980.2,AT5G35630.1
	GO:0009165	BP	nucleotide biosynthetic process	17	224	9.45e-08	AT1G16350.1,AT1G24180.1,AT1G27450.3,AT1G32060.1,AT1G32200.1,AT1G79530.1,AT1G80380.2,AT2G21330.1,AT3G08590.2,AT3G16950.2,AT3G25860.1,AT4G09320.1,AT4G11010.1,AT4G26530.2,AT4G38970.1,AT5G35360.3,AT5G63310.1
	GO:0006996	BP	organelle organization	42	1283	1.04e-07	AT1G04270.1,AT1G04750.1,AT1G12410.1,AT1G14320.1,AT1G18540.1,AT1G32990.1,AT1G35680.1,AT1G52740.1,AT1G54690.1,AT1G55490.2,AT1G74060.1,AT1G75950.1,AT1G79850.1,AT2G21660.1,AT2G28000.1,AT2G31170.1,AT2G36160.1,AT2G36620.1,AT2G37270.2,AT2G42740.1,AT2G43090.1,AT3G09260.1,AT3G10610.1,AT3G10670.1,AT3G11940.1,AT3G18780.2,AT3G18820.1,AT3G25520.1,AT3G53430.1,AT3G55280.1,AT3G56940.1,AT3G63190.1,AT4G01310.1,AT4…
	GO:0009152	BP	purine ribonucleotide biosynthetic process	14	143	1.08e-07	AT1G16350.1,AT1G24180.1,AT1G27450.3,AT1G79530.1,AT2G21330.1,AT3G08590.2,AT3G16950.2,AT3G25860.1,AT4G09320.1,AT4G11010.1,AT4G26530.2,AT4G38970.1,AT5G35360.3,AT5G63310.1
	GO:0009725	BP	response to hormone	46	1502	1.27e-07	AT1G05190.1,AT1G16350.1,AT1G18540.1,AT1G22300.1,AT1G32060.1,AT1G35720.1,AT1G43670.1,AT1G48630.1,AT1G54100.1,AT1G62660.1,AT1G75950.1,AT1G76180.1,AT1G78370.1,AT1G78630.1,AT1G79530.1,AT2G05710.1,AT2G20260.1,AT2G21660.1,AT2G37270.2,AT2G43790.1,AT3G02110.1,AT3G09260.1,AT3G15356.1,AT3G16640.1,AT3G18780.2,AT3G25520.1,AT3G25920.1,AT3G27850.1,AT3G49010.3,AT4G01310.1,AT4G20260.4,AT4G25130.1,AT4G33680.1,AT4…
	GO:0010033	BP	response to organic substance	51	1786	1.61e-07	AT1G05190.1,AT1G16350.1,AT1G18540.1,AT1G22300.1,AT1G32060.1,AT1G35720.1,AT1G42970.1,AT1G43670.1,AT1G48630.1,AT1G54100.1,AT1G62660.1,AT1G75950.1,AT1G76180.1,AT1G78370.1,AT1G78630.1,AT1G79530.1,AT2G05710.1,AT2G20260.1,AT2G21660.1,AT2G37270.2,AT2G43790.1,AT3G02110.1,AT3G09260.1,AT3G15356.1,AT3G16640.1,AT3G18780.2,AT3G22200.2,AT3G25520.1,AT3G25920.1,AT3G26650.1,AT3G27850.1,AT3G47340.1,AT3G49010.3,AT4…
	GO:0006457	BP	protein folding	13	126	2e-07	AT1G55490.2,AT2G16600.1,AT2G28000.1,AT2G29960.1,AT3G03960.1,AT3G16420.1,AT3G62030.2,AT4G24280.1,AT4G34870.1,AT4G38740.1,AT5G13120.1,AT5G20720.3,AT5G26360.1
	GO:0043170	BP	macromolecule metabolic process	123	6502	2.1e-07	AT1G02780.1,AT1G04270.1,AT1G05190.1,AT1G07320.1,AT1G11430.1,AT1G12410.1,AT1G13060.2,AT1G14320.1,AT1G17880.1,AT1G18540.1,AT1G26630.1,AT1G32990.1,AT1G33120.1,AT1G35680.1,AT1G43670.1,AT1G47128.1,AT1G48830.1,AT1G56450.1,AT1G57660.1,AT1G58684.1,AT1G67430.1,AT1G67700.2,AT1G69620.1,AT1G70600.1,AT1G73230.1,AT1G74060.1,AT1G74970.1,AT1G75950.1,AT1G78630.1,AT1G79850.1,AT2G01250.1,AT2G14260.1,AT2G16600.1,AT2…
	GO:0006165	BP	nucleoside diphosphate phosphorylation	10	62	2.13e-07	AT1G24180.1,AT1G79530.1,AT2G21330.1,AT3G08590.2,AT3G25860.1,AT4G09320.1,AT4G11010.1,AT4G26530.2,AT4G38970.1,AT5G63310.1
	GO:0032787	BP	monocarboxylic acid metabolic process	22	413	2.13e-07	AT1G08550.1,AT1G11840.6,AT1G24180.1,AT1G79530.1,AT2G05710.1,AT2G05990.2,AT2G21330.1,AT2G42790.1,AT3G08590.2,AT3G16950.2,AT3G22200.2,AT3G25770.1,AT3G25860.1,AT3G47340.1,AT3G51840.1,AT3G55360.1,AT4G15530.5,AT4G26530.2,AT4G38970.1,AT5G16370.1,AT5G35360.3,AT5G46290.3
	GO:0009266	BP	response to temperature stimulus	24	505	3.53e-07	AT1G08550.1,AT1G32060.1,AT1G35680.1,AT1G35720.1,AT1G42970.1,AT1G52740.1,AT1G55490.2,AT1G67090.1,AT1G76180.1,AT2G21660.1,AT2G43790.1,AT3G09260.1,AT3G25770.1,AT3G26650.1,AT3G49910.1,AT3G53460.4,AT3G55280.1,AT4G20260.4,AT4G24280.1,AT4G35090.1,AT4G39260.1,AT5G06290.1,AT5G20630.1,AT5G20720.3
	GO:0019253	BP	reductive pentose-phosphate cycle	7	20	3.53e-07	AT1G12900.1,AT1G32060.1,AT1G42970.1,AT1G67090.1,AT3G26650.1,AT5G38410.3,AT5G38430.1
	GO:0097237	BP	cellular response to toxic substance	15	190	3.72e-07	AT1G35720.1,AT1G71695.1,AT1G78380.1,AT2G22170.1,AT2G38380.1,AT2G41680.1,AT3G06050.1,AT3G21770.1,AT3G26060.2,AT3G52960.1,AT4G09320.1,AT4G35090.1,AT5G06290.1,AT5G64100.1,AT5G64120.1
	GO:0009259	BP	ribonucleotide metabolic process	16	227	5.52e-07	AT1G16350.1,AT1G24180.1,AT1G27450.3,AT1G32060.1,AT1G79530.1,AT1G80380.2,AT2G21330.1,AT3G08590.2,AT3G16950.2,AT3G25860.1,AT4G09320.1,AT4G11010.1,AT4G26530.2,AT4G38970.1,AT5G35360.3,AT5G63310.1
	GO:0009636	BP	response to toxic substance	19	330	6.06e-07	AT1G35720.1,AT1G71695.1,AT1G78370.1,AT1G78380.1,AT2G22170.1,AT2G38380.1,AT2G41680.1,AT2G43790.1,AT3G06050.1,AT3G21770.1,AT3G26060.2,AT3G52960.1,AT4G09320.1,AT4G14030.1,AT4G35090.1,AT5G06290.1,AT5G63310.1,AT5G64100.1,AT5G64120.1
	GO:0022607	BP	cellular component assembly	25	564	6.06e-07	AT1G04270.1,AT1G04750.1,AT1G14320.1,AT1G18540.1,AT1G32990.1,AT1G67090.1,AT1G74060.1,AT2G36160.1,AT2G36620.1,AT2G37270.2,AT2G42740.1,AT3G10610.1,AT3G11940.1,AT3G25520.1,AT3G26650.1,AT3G53430.1,AT3G55280.1,AT3G55360.1,AT4G01310.1,AT4G25740.1,AT5G13120.1,AT5G20720.3,AT5G41520.1,AT5G61170.1,ATCG00900.1
	GO:0051186	BP	cofactor metabolic process	24	531	7.81e-07	AT1G08550.1,AT1G24180.1,AT1G71695.1,AT1G78370.1,AT1G78380.1,AT1G79530.1,AT2G21330.1,AT2G30970.1,AT2G38380.1,AT2G41680.1,AT3G08590.2,AT3G16950.2,AT3G21770.1,AT3G25860.1,AT3G56940.1,AT3G59400.1,AT4G26530.2,AT4G35090.1,AT4G38970.1,AT5G13630.1,AT5G35360.3,AT5G37830.1,AT5G64100.1,AT5G64120.1
	GO:0009206	BP	purine ribonucleoside triphosphate biosynthetic process	11	97	9.19e-07	AT1G16350.1,AT1G24180.1,AT1G79530.1,AT2G21330.1,AT3G08590.2,AT3G25860.1,AT4G09320.1,AT4G11010.1,AT4G26530.2,AT4G38970.1,AT5G63310.1
	GO:0098869	BP	cellular oxidant detoxification	14	179	1.11e-06	AT1G35720.1,AT1G71695.1,AT1G78380.1,AT2G22170.1,AT2G38380.1,AT2G41680.1,AT3G06050.1,AT3G21770.1,AT3G26060.2,AT3G52960.1,AT4G35090.1,AT5G06290.1,AT5G64100.1,AT5G64120.1
	GO:0006364	BP	rRNA processing	12	136	2.71e-06	AT1G48830.1,AT1G74970.1,AT2G01250.1,AT2G36160.1,AT2G44120.2,AT3G02560.2,AT3G04920.1,AT3G09500.1,AT3G62870.1,AT5G16130.1,AT5G18380.1,AT5G20290.1
	GO:0098754	BP	detoxification	15	230	3.27e-06	AT1G35720.1,AT1G71695.1,AT1G78370.1,AT1G78380.1,AT2G22170.1,AT2G38380.1,AT2G41680.1,AT3G06050.1,AT3G21770.1,AT3G26060.2,AT3G52960.1,AT4G35090.1,AT5G06290.1,AT5G64100.1,AT5G64120.1
	GO:0046394	BP	carboxylic acid biosynthetic process	22	506	4.73e-06	AT1G23310.1,AT1G24180.1,AT1G58080.1,AT1G79530.1,AT2G05990.2,AT2G13360.1,AT2G21330.1,AT2G43090.1,AT3G08590.2,AT3G25770.1,AT3G25860.1,AT3G47340.1,AT3G53580.1,AT3G55360.1,AT4G14710.5,AT4G26530.2,AT4G33680.1,AT4G38970.1,AT5G35360.3,AT5G35630.1,AT5G46290.3,AT5G53460.1
	GO:0009150	BP	purine ribonucleotide metabolic process	14	210	6.21e-06	AT1G16350.1,AT1G24180.1,AT1G27450.3,AT1G79530.1,AT2G21330.1,AT3G08590.2,AT3G16950.2,AT3G25860.1,AT4G09320.1,AT4G11010.1,AT4G26530.2,AT4G38970.1,AT5G35360.3,AT5G63310.1
	GO:1901135	BP	carbohydrate derivative metabolic process	26	701	7.33e-06	AT1G16350.1,AT1G24180.1,AT1G27450.3,AT1G32060.1,AT1G43670.1,AT1G79530.1,AT1G80380.2,AT2G21330.1,AT2G43090.1,AT3G03250.1,AT3G08590.2,AT3G09260.1,AT3G16400.1,AT3G16950.2,AT3G18080.1,AT3G25860.1,AT4G09320.1,AT4G11010.1,AT4G26530.2,AT4G33030.1,AT4G38970.1,AT5G17310.2,AT5G25980.2,AT5G35360.3,AT5G44070.1,AT5G63310.1
	GO:0006090	BP	pyruvate metabolic process	9	74	7.44e-06	AT1G24180.1,AT1G79530.1,AT2G21330.1,AT3G08590.2,AT3G16950.2,AT3G25860.1,AT4G15530.5,AT4G26530.2,AT4G38970.1
	GO:0000413	BP	protein peptidyl-prolyl isomerization	8	54	8.19e-06	AT2G16600.1,AT2G29960.1,AT2G43560.1,AT3G15520.1,AT3G62030.2,AT4G34870.1,AT4G38740.1,AT5G13120.1
	GO:0009117	BP	nucleotide metabolic process	17	323	8.34e-06	AT1G16350.1,AT1G24180.1,AT1G27450.3,AT1G32060.1,AT1G32200.1,AT1G79530.1,AT1G80380.2,AT2G21330.1,AT3G08590.2,AT3G16950.2,AT3G25860.1,AT4G09320.1,AT4G11010.1,AT4G26530.2,AT4G38970.1,AT5G35360.3,AT5G63310.1
	GO:0009156	BP	ribonucleoside monophosphate biosynthetic process	11	128	9.96e-06	AT1G16350.1,AT1G24180.1,AT1G27450.3,AT1G32060.1,AT1G79530.1,AT1G80380.2,AT2G21330.1,AT3G08590.2,AT3G25860.1,AT4G26530.2,AT4G38970.1
	GO:0017144	BP	drug metabolic process	24	626	1.09e-05	AT1G23310.1,AT1G24180.1,AT1G27450.3,AT1G32470.1,AT1G71695.1,AT1G79530.1,AT2G05710.1,AT2G13360.1,AT2G21330.1,AT2G38380.1,AT2G41680.1,AT2G42790.1,AT3G08590.2,AT3G21770.1,AT3G22200.2,AT3G25860.1,AT3G47340.1,AT4G14710.5,AT4G26530.2,AT4G35090.1,AT4G38970.1,AT5G53460.1,AT5G64100.1,AT5G64120.1
	GO:0042455	BP	ribonucleoside biosynthetic process	7	38	1.09e-05	AT1G16350.1,AT1G27450.3,AT1G32060.1,AT1G80380.2,AT4G09320.1,AT4G11010.1,AT5G63310.1
	GO:0055086	BP	nucleobase-containing small molecule metabolic process	19	414	1.25e-05	AT1G16350.1,AT1G24180.1,AT1G27450.3,AT1G32060.1,AT1G32200.1,AT1G79530.1,AT1G80380.2,AT2G21330.1,AT3G03250.1,AT3G08590.2,AT3G16950.2,AT3G25860.1,AT4G09320.1,AT4G11010.1,AT4G26530.2,AT4G38970.1,AT5G17310.2,AT5G35360.3,AT5G63310.1
	GO:0009205	BP	purine ribonucleoside triphosphate metabolic process	11	135	1.54e-05	AT1G16350.1,AT1G24180.1,AT1G79530.1,AT2G21330.1,AT3G08590.2,AT3G25860.1,AT4G09320.1,AT4G11010.1,AT4G26530.2,AT4G38970.1,AT5G63310.1
	GO:0009605	BP	response to external stimulus	39	1431	2.04e-05	AT1G06680.1,AT1G14320.1,AT1G26630.1,AT1G32060.1,AT1G47128.1,AT1G52740.1,AT1G55490.2,AT1G62660.1,AT1G78380.1,AT2G05710.1,AT2G16430.2,AT2G30520.1,AT2G43790.1,AT3G01280.1,AT3G03250.1,AT3G09260.1,AT3G15356.1,AT3G16400.1,AT3G16640.1,AT3G18740.1,AT3G22200.2,AT3G27850.1,AT3G47340.1,AT3G52960.1,AT3G60820.1,AT3G63190.1,AT4G20260.4,AT4G33030.1,AT4G33680.1,AT4G35090.1,AT4G37870.1,AT4G38740.1,AT5G06290.1,AT5…
	GO:0043094	BP	cellular metabolic compound salvage	9	86	2.07e-05	AT1G23310.1,AT1G27450.3,AT1G32060.1,AT1G67090.1,AT1G80380.2,AT2G13360.1,AT4G14710.5,AT5G38410.3,AT5G38430.1
	GO:0005996	BP	monosaccharide metabolic process	11	144	2.61e-05	AT1G12900.1,AT1G42970.1,AT1G43670.1,AT1G79530.1,AT2G21330.1,AT3G08590.2,AT3G26650.1,AT4G26530.2,AT4G37870.1,AT4G38970.1,AT5G57655.2
	GO:0044248	BP	cellular catabolic process	37	1345	2.97e-05	AT1G03090.2,AT1G11840.6,AT1G13060.2,AT1G23310.1,AT1G24180.1,AT1G32470.1,AT1G43670.1,AT1G47128.1,AT1G56450.1,AT1G71695.1,AT1G75950.1,AT1G78370.1,AT1G78380.1,AT1G79530.1,AT2G21330.1,AT2G38380.1,AT2G41680.1,AT2G42790.1,AT3G02110.1,AT3G08590.2,AT3G09260.1,AT3G16400.1,AT3G21770.1,AT3G22200.2,AT3G25860.1,AT3G47340.1,AT3G51840.1,AT3G60820.1,AT4G26530.2,AT4G31300.2,AT4G35090.1,AT4G38970.1,AT5G25980.2,AT5…
	GO:1901657	BP	glycosyl compound metabolic process	13	211	2.97e-05	AT1G16350.1,AT1G27450.3,AT1G32060.1,AT1G80380.2,AT2G43090.1,AT3G09260.1,AT3G16400.1,AT3G18080.1,AT4G09320.1,AT4G11010.1,AT5G25980.2,AT5G44070.1,AT5G63310.1
	GO:0006094	BP	gluconeogenesis	5	18	6.46e-05	AT1G43670.1,AT2G21330.1,AT4G26530.2,AT4G37870.1,AT4G38970.1
	GO:1901659	BP	glycosyl compound biosynthetic process	8	76	6.94e-05	AT1G16350.1,AT1G27450.3,AT1G32060.1,AT1G80380.2,AT2G43090.1,AT4G09320.1,AT4G11010.1,AT5G63310.1
	GO:1901605	BP	alpha-amino acid metabolic process	14	268	7.27e-05	AT1G03090.2,AT1G23310.1,AT1G32470.1,AT1G58080.1,AT2G13360.1,AT2G30970.1,AT2G43090.1,AT3G22200.2,AT3G47340.1,AT3G53580.1,AT4G14710.5,AT4G33680.1,AT5G35630.1,AT5G53460.1
	GO:0009218	BP	pyrimidine ribonucleotide metabolic process	5	19	7.9e-05	AT1G32060.1,AT1G80380.2,AT4G09320.1,AT4G11010.1,AT5G63310.1
	GO:0009220	BP	pyrimidine ribonucleotide biosynthetic process	5	19	7.9e-05	AT1G32060.1,AT1G80380.2,AT4G09320.1,AT4G11010.1,AT5G63310.1
	GO:0009056	BP	catabolic process	40	1587	8.25e-05	AT1G03090.2,AT1G11840.6,AT1G13060.2,AT1G23310.1,AT1G24180.1,AT1G29670.1,AT1G32470.1,AT1G43670.1,AT1G47128.1,AT1G56450.1,AT1G71695.1,AT1G75950.1,AT1G78370.1,AT1G78380.1,AT1G79530.1,AT2G21330.1,AT2G38380.1,AT2G41680.1,AT2G42790.1,AT3G02110.1,AT3G08590.2,AT3G09260.1,AT3G16400.1,AT3G21770.1,AT3G22200.2,AT3G25860.1,AT3G47340.1,AT3G48690.1,AT3G51840.1,AT3G60820.1,AT4G26530.2,AT4G31300.2,AT4G35090.1,AT4…
	GO:0006183	BP	GTP biosynthetic process	4	8	8.66e-05	AT1G16350.1,AT4G09320.1,AT4G11010.1,AT5G63310.1
	GO:0006520	BP	cellular amino acid metabolic process	16	354	8.98e-05	AT1G03090.2,AT1G23310.1,AT1G32470.1,AT1G58080.1,AT2G13360.1,AT2G30970.1,AT2G31170.1,AT2G43090.1,AT3G22200.2,AT3G47340.1,AT3G53580.1,AT4G14710.5,AT4G33680.1,AT5G07440.1,AT5G35630.1,AT5G53460.1
	GO:0009161	BP	ribonucleoside monophosphate metabolic process	11	168	9.35e-05	AT1G16350.1,AT1G24180.1,AT1G27450.3,AT1G32060.1,AT1G79530.1,AT1G80380.2,AT2G21330.1,AT3G08590.2,AT3G25860.1,AT4G26530.2,AT4G38970.1
	GO:0046129	BP	purine ribonucleoside biosynthetic process	5	20	9.35e-05	AT1G16350.1,AT1G27450.3,AT4G09320.1,AT4G11010.1,AT5G63310.1
	GO:0046132	BP	pyrimidine ribonucleoside biosynthetic process	5	20	9.35e-05	AT1G32060.1,AT1G80380.2,AT4G09320.1,AT4G11010.1,AT5G63310.1
	GO:0006096	BP	glycolytic process	7	57	9.57e-05	AT1G24180.1,AT1G79530.1,AT2G21330.1,AT3G08590.2,AT3G25860.1,AT4G26530.2,AT4G38970.1
	GO:0006757	BP	ATP generation from ADP	7	57	9.57e-05	AT1G24180.1,AT1G79530.1,AT2G21330.1,AT3G08590.2,AT3G25860.1,AT4G26530.2,AT4G38970.1
	GO:0042866	BP	pyruvate biosynthetic process	7	57	9.57e-05	AT1G24180.1,AT1G79530.1,AT2G21330.1,AT3G08590.2,AT3G25860.1,AT4G26530.2,AT4G38970.1
	GO:1901137	BP	carbohydrate derivative biosynthetic process	18	444	9.58e-05	AT1G16350.1,AT1G24180.1,AT1G27450.3,AT1G32060.1,AT1G79530.1,AT1G80380.2,AT2G21330.1,AT2G43090.1,AT3G08590.2,AT3G16950.2,AT3G25860.1,AT4G09320.1,AT4G11010.1,AT4G26530.2,AT4G33030.1,AT4G38970.1,AT5G35360.3,AT5G63310.1
	GO:0009168	BP	purine ribonucleoside monophosphate biosynthetic process	9	110	0.00011	AT1G16350.1,AT1G24180.1,AT1G27450.3,AT1G79530.1,AT2G21330.1,AT3G08590.2,AT3G25860.1,AT4G26530.2,AT4G38970.1
	GO:0009166	BP	nucleotide catabolic process	7	61	0.00013	AT1G24180.1,AT1G79530.1,AT2G21330.1,AT3G08590.2,AT3G25860.1,AT4G26530.2,AT4G38970.1
	GO:0009119	BP	ribonucleoside metabolic process	7	62	0.00014	AT1G16350.1,AT1G27450.3,AT1G32060.1,AT1G80380.2,AT4G09320.1,AT4G11010.1,AT5G63310.1
	GO:0000462	BP	maturation of SSU-rRNA from tricistronic rRNA transcript (SSU-rRNA, 5.8S rRNA, LSU-rRNA)	5	23	0.00015	AT1G74970.1,AT2G36160.1,AT3G04920.1,AT5G18380.1,AT5G20290.1
	GO:0046039	BP	GTP metabolic process	4	10	0.00015	AT1G16350.1,AT4G09320.1,AT4G11010.1,AT5G63310.1
	GO:0006790	BP	sulfur compound metabolic process	15	335	0.00016	AT1G24180.1,AT1G78370.1,AT1G78380.1,AT2G43090.1,AT2G43790.1,AT3G09260.1,AT3G16400.1,AT3G16950.2,AT3G25860.1,AT4G14030.1,AT4G14710.5,AT5G25980.2,AT5G35360.3,AT5G37830.1,AT5G44070.1
	GO:0006458	BP	'de novo' protein folding	5	24	0.00017	AT1G55490.2,AT2G28000.1,AT3G03960.1,AT5G20720.3,AT5G26360.1
	GO:0072330	BP	monocarboxylic acid biosynthetic process	13	261	0.0002	AT1G24180.1,AT1G79530.1,AT2G05990.2,AT2G21330.1,AT3G08590.2,AT3G25770.1,AT3G25860.1,AT3G47340.1,AT3G55360.1,AT4G26530.2,AT4G38970.1,AT5G35360.3,AT5G46290.3
	GO:0006220	BP	pyrimidine nucleotide metabolic process	6	44	0.00021	AT1G32060.1,AT1G32200.1,AT1G80380.2,AT4G09320.1,AT4G11010.1,AT5G63310.1
	GO:0006221	BP	pyrimidine nucleotide biosynthetic process	6	44	0.00021	AT1G32060.1,AT1G32200.1,AT1G80380.2,AT4G09320.1,AT4G11010.1,AT5G63310.1
	GO:0019359	BP	nicotinamide nucleotide biosynthetic process	7	67	0.00022	AT1G24180.1,AT1G79530.1,AT2G21330.1,AT3G08590.2,AT3G25860.1,AT4G26530.2,AT4G38970.1
	GO:0034660	BP	ncRNA metabolic process	13	271	0.00028	AT1G48830.1,AT1G74970.1,AT2G01250.1,AT2G31170.1,AT2G36160.1,AT2G44120.2,AT3G02560.2,AT3G04920.1,AT3G09500.1,AT3G62870.1,AT5G16130.1,AT5G18380.1,AT5G20290.1
	GO:0009853	BP	photorespiration	6	49	0.00036	AT1G23310.1,AT1G67090.1,AT1G80380.2,AT2G13360.1,AT5G38410.3,AT5G38430.1
	GO:0051704	BP	multi-organism process	36	1475	0.00037	AT1G06680.1,AT1G14320.1,AT1G26630.1,AT1G32060.1,AT1G47128.1,AT1G49760.1,AT1G52740.1,AT1G55490.2,AT1G62660.1,AT1G72150.1,AT1G75950.1,AT2G34480.1,AT2G43790.1,AT3G01280.1,AT3G09260.1,AT3G09840.1,AT3G15356.1,AT3G16400.1,AT3G16640.1,AT3G18740.1,AT3G22200.2,AT3G27850.1,AT3G52960.1,AT3G55220.1,AT3G60820.1,AT3G63190.1,AT4G17530.1,AT4G20260.4,AT4G24280.1,AT4G33680.1,AT4G37870.1,AT5G06290.1,AT5G25980.2,AT5…
	GO:0046131	BP	pyrimidine ribonucleoside metabolic process	5	31	0.00048	AT1G32060.1,AT1G80380.2,AT4G09320.1,AT4G11010.1,AT5G63310.1
	GO:0009657	BP	plastid organization	11	210	0.00051	AT1G12410.1,AT1G35680.1,AT1G79850.1,AT2G28000.1,AT2G43090.1,AT3G10670.1,AT3G56940.1,AT3G63190.1,AT5G23120.1,AT5G54600.1,AT5G58140.2
	GO:1901607	BP	alpha-amino acid biosynthetic process	10	175	0.00055	AT1G23310.1,AT1G58080.1,AT2G13360.1,AT2G43090.1,AT3G47340.1,AT3G53580.1,AT4G14710.5,AT4G33680.1,AT5G35630.1,AT5G53460.1
	GO:0051188	BP	cofactor biosynthetic process	12	253	0.00059	AT1G24180.1,AT1G79530.1,AT2G21330.1,AT3G08590.2,AT3G16950.2,AT3G25860.1,AT3G56940.1,AT3G59400.1,AT4G26530.2,AT4G38970.1,AT5G13630.1,AT5G35360.3
	GO:0016051	BP	carbohydrate biosynthetic process	13	295	0.0006	AT1G12900.1,AT1G32060.1,AT1G42970.1,AT1G43670.1,AT1G67090.1,AT2G21330.1,AT3G26650.1,AT4G26530.2,AT4G37870.1,AT4G38970.1,AT5G19220.1,AT5G38410.3,AT5G38430.1
	GO:0046128	BP	purine ribonucleoside metabolic process	5	33	0.0006	AT1G16350.1,AT1G27450.3,AT4G09320.1,AT4G11010.1,AT5G63310.1
	GO:0006228	BP	UTP biosynthetic process	3	5	0.00065	AT4G09320.1,AT4G11010.1,AT5G63310.1
	GO:0046051	BP	UTP metabolic process	3	5	0.00065	AT4G09320.1,AT4G11010.1,AT5G63310.1
	GO:0042133	BP	neurotransmitter metabolic process	5	34	0.00067	AT1G23310.1,AT1G32470.1,AT2G13360.1,AT3G22200.2,AT5G53460.1
	GO:0071616	BP	acyl-CoA biosynthetic process	4	17	0.0007	AT1G24180.1,AT3G16950.2,AT3G25860.1,AT5G35360.3
	GO:0051187	BP	cofactor catabolic process	8	115	0.00076	AT1G71695.1,AT2G38380.1,AT2G41680.1,AT3G21770.1,AT4G35090.1,AT5G37830.1,AT5G64100.1,AT5G64120.1
	GO:0009167	BP	purine ribonucleoside monophosphate metabolic process	9	149	0.00078	AT1G16350.1,AT1G24180.1,AT1G27450.3,AT1G79530.1,AT2G21330.1,AT3G08590.2,AT3G25860.1,AT4G26530.2,AT4G38970.1
	GO:0006086	BP	acetyl-CoA biosynthetic process from pyruvate	3	6	0.00091	AT1G24180.1,AT3G16950.2,AT3G25860.1
	GO:0042744	BP	hydrogen peroxide catabolic process	7	88	0.00092	AT1G71695.1,AT2G38380.1,AT2G41680.1,AT3G21770.1,AT4G35090.1,AT5G64100.1,AT5G64120.1
	GO:0006754	BP	ATP biosynthetic process	7	89	0.00097	AT1G24180.1,AT1G79530.1,AT2G21330.1,AT3G08590.2,AT3G25860.1,AT4G26530.2,AT4G38970.1
	GO:0008652	BP	cellular amino acid biosynthetic process	10	191	0.00097	AT1G23310.1,AT1G58080.1,AT2G13360.1,AT2G43090.1,AT3G47340.1,AT3G53580.1,AT4G14710.5,AT4G33680.1,AT5G35630.1,AT5G53460.1
	GO:0019637	BP	organophosphate metabolic process	18	547	0.00097	AT1G16350.1,AT1G24180.1,AT1G27450.3,AT1G32060.1,AT1G32200.1,AT1G43670.1,AT1G79530.1,AT1G80380.2,AT2G21330.1,AT3G08590.2,AT3G16950.2,AT3G25860.1,AT4G09320.1,AT4G11010.1,AT4G26530.2,AT4G38970.1,AT5G35360.3,AT5G63310.1
	GO:0009932	BP	cell tip growth	8	121	0.001	AT1G72150.1,AT2G34480.1,AT3G09840.1,AT3G16640.1,AT3G18780.2,AT3G22200.2,AT4G12420.2,AT4G17530.1
	GO:0043243	BP	positive regulation of protein complex disassembly	3	7	0.0012	AT1G26630.1,AT3G16640.1,AT4G20260.4
	GO:0044273	BP	sulfur compound catabolic process	5	40	0.0012	AT3G09260.1,AT3G16400.1,AT5G25980.2,AT5G37830.1,AT5G44070.1
	GO:0009607	BP	response to biotic stimulus	28	1106	0.0013	AT1G06680.1,AT1G14320.1,AT1G26630.1,AT1G32060.1,AT1G47128.1,AT1G52740.1,AT1G55490.2,AT1G62660.1,AT1G70890.1,AT2G43790.1,AT3G01280.1,AT3G09260.1,AT3G15356.1,AT3G16400.1,AT3G16640.1,AT3G18740.1,AT3G27850.1,AT3G52960.1,AT3G60820.1,AT3G63190.1,AT4G20260.4,AT4G33680.1,AT4G37870.1,AT5G06290.1,AT5G25980.2,AT5G44070.1,AT5G64120.1,AT5G64570.1
	GO:0042743	BP	hydrogen peroxide metabolic process	7	95	0.0014	AT1G71695.1,AT2G38380.1,AT2G41680.1,AT3G21770.1,AT4G35090.1,AT5G64100.1,AT5G64120.1
	GO:0046496	BP	nicotinamide nucleotide metabolic process	7	96	0.0014	AT1G24180.1,AT1G79530.1,AT2G21330.1,AT3G08590.2,AT3G25860.1,AT4G26530.2,AT4G38970.1
	GO:0006536	BP	glutamate metabolic process	4	22	0.0015	AT2G30970.1,AT3G22200.2,AT5G35630.1,AT5G53460.1
	GO:0044282	BP	small molecule catabolic process	9	165	0.0015	AT1G03090.2,AT1G11840.6,AT1G23310.1,AT1G32470.1,AT2G42790.1,AT3G08590.2,AT3G22200.2,AT3G47340.1,AT3G51840.1
	GO:0000470	BP	maturation of LSU-rRNA	4	23	0.0017	AT2G01250.1,AT2G44120.2,AT3G09500.1,AT3G62870.1
	GO:0061077	BP	chaperone-mediated protein folding	5	44	0.0017	AT1G55490.2,AT2G28000.1,AT3G03960.1,AT5G20720.3,AT5G26360.1
	GO:0009617	BP	response to bacterium	14	385	0.0019	AT1G06680.1,AT1G26630.1,AT1G32060.1,AT1G52740.1,AT1G62660.1,AT2G43790.1,AT3G01280.1,AT3G16640.1,AT3G27850.1,AT3G52960.1,AT3G63190.1,AT4G20260.4,AT5G06290.1,AT5G44070.1
	GO:0016145	BP	S-glycoside catabolic process	4	24	0.0019	AT3G09260.1,AT3G16400.1,AT5G25980.2,AT5G44070.1
	GO:0016999	BP	antibiotic metabolic process	9	171	0.0019	AT1G71695.1,AT2G05710.1,AT2G38380.1,AT2G41680.1,AT2G42790.1,AT3G21770.1,AT4G35090.1,AT5G64100.1,AT5G64120.1
	GO:0019762	BP	glucosinolate catabolic process	4	24	0.0019	AT3G09260.1,AT3G16400.1,AT5G25980.2,AT5G44070.1
	GO:0051707	BP	response to other organism	27	1079	0.0019	AT1G06680.1,AT1G14320.1,AT1G26630.1,AT1G32060.1,AT1G47128.1,AT1G52740.1,AT1G55490.2,AT1G62660.1,AT2G43790.1,AT3G01280.1,AT3G09260.1,AT3G15356.1,AT3G16400.1,AT3G16640.1,AT3G18740.1,AT3G27850.1,AT3G52960.1,AT3G60820.1,AT3G63190.1,AT4G20260.4,AT4G33680.1,AT4G37870.1,AT5G06290.1,AT5G25980.2,AT5G44070.1,AT5G64120.1,AT5G64570.1
	GO:0006541	BP	glutamine metabolic process	4	26	0.0025	AT3G22200.2,AT3G47340.1,AT5G35630.1,AT5G53460.1
	GO:0006241	BP	CTP biosynthetic process	3	10	0.0026	AT4G09320.1,AT4G11010.1,AT5G63310.1
	GO:0046036	BP	CTP metabolic process	3	10	0.0026	AT4G09320.1,AT4G11010.1,AT5G63310.1
	GO:0006091	BP	generation of precursor metabolites and energy	13	360	0.003	AT1G06680.1,AT1G24180.1,AT1G79530.1,AT2G05710.1,AT2G21330.1,AT2G42790.1,AT3G03250.1,AT3G08590.2,AT3G25860.1,AT4G26530.2,AT4G38970.1,AT5G17310.2,AT5G19220.1
	GO:0042742	BP	defense response to bacterium	12	315	0.0031	AT1G06680.1,AT1G26630.1,AT1G32060.1,AT1G52740.1,AT2G43790.1,AT3G16640.1,AT3G27850.1,AT3G52960.1,AT3G63190.1,AT4G20260.4,AT5G06290.1,AT5G44070.1
	GO:0070887	BP	cellular response to chemical stimulus	29	1245	0.0031	AT1G22300.1,AT1G35720.1,AT1G48630.1,AT1G62660.1,AT1G71695.1,AT1G75950.1,AT1G78380.1,AT2G22170.1,AT2G38380.1,AT2G41680.1,AT2G43790.1,AT3G02110.1,AT3G06050.1,AT3G15356.1,AT3G21770.1,AT3G26060.2,AT3G52960.1,AT4G09320.1,AT4G14030.1,AT4G20260.4,AT4G25130.1,AT4G33680.1,AT4G35090.1,AT4G38740.1,AT5G06290.1,AT5G25980.2,AT5G63310.1,AT5G64100.1,AT5G64120.1
	GO:0042594	BP	response to starvation	8	149	0.0032	AT2G05710.1,AT2G16430.2,AT3G03250.1,AT3G47340.1,AT4G20260.4,AT4G33030.1,AT4G35090.1,AT4G37870.1
	GO:0043648	BP	dicarboxylic acid metabolic process	6	81	0.0033	AT2G30970.1,AT3G22200.2,AT3G53580.1,AT4G33680.1,AT5G35630.1,AT5G53460.1
	GO:0000463	BP	maturation of LSU-rRNA from tricistronic rRNA transcript (SSU-rRNA, 5.8S rRNA, LSU-rRNA)	3	12	0.0038	AT2G01250.1,AT2G44120.2,AT3G09500.1
	GO:0032544	BP	plastid translation	3	12	0.0038	AT1G79850.1,AT3G63190.1,AT5G54600.1
	GO:0046395	BP	carboxylic acid catabolic process	7	117	0.0038	AT1G03090.2,AT1G23310.1,AT1G32470.1,AT2G42790.1,AT3G22200.2,AT3G47340.1,AT3G51840.1
	GO:0065008	BP	regulation of biological quality	26	1080	0.0038	AT1G23310.1,AT1G27450.3,AT1G32470.1,AT1G76180.1,AT1G79530.1,AT2G13360.1,AT2G31750.1,AT2G41680.1,AT3G06050.1,AT3G09840.1,AT3G16640.1,AT3G16950.2,AT3G22200.2,AT3G25770.1,AT3G26060.2,AT3G52960.1,AT3G53460.4,AT3G56090.1,AT3G56240.1,AT4G02450.1,AT4G35090.1,AT5G06290.1,AT5G15200.1,AT5G41520.1,AT5G53460.1,ATCG00380.1
	GO:0098542	BP	defense response to other organism	22	847	0.0038	AT1G06680.1,AT1G14320.1,AT1G26630.1,AT1G32060.1,AT1G47128.1,AT1G52740.1,AT1G55490.2,AT2G43790.1,AT3G15356.1,AT3G16640.1,AT3G27850.1,AT3G52960.1,AT3G60820.1,AT3G63190.1,AT4G20260.4,AT4G33680.1,AT4G37870.1,AT5G06290.1,AT5G25980.2,AT5G44070.1,AT5G64120.1,AT5G64570.1
	GO:0045087	BP	innate immune response	11	283	0.0042	AT1G55490.2,AT2G21660.1,AT2G43790.1,AT3G15356.1,AT3G60820.1,AT3G63190.1,AT4G33680.1,AT4G37870.1,AT4G38740.1,AT4G39260.1,AT5G64570.1
	GO:0002376	BP	immune system process	12	330	0.0043	AT1G14320.1,AT1G55490.2,AT2G21660.1,AT2G43790.1,AT3G15356.1,AT3G60820.1,AT3G63190.1,AT4G33680.1,AT4G37870.1,AT4G38740.1,AT4G39260.1,AT5G64570.1
	GO:0009108	BP	coenzyme biosynthetic process	9	198	0.0044	AT1G24180.1,AT1G79530.1,AT2G21330.1,AT3G08590.2,AT3G16950.2,AT3G25860.1,AT4G26530.2,AT4G38970.1,AT5G35360.3
	GO:0031117	BP	positive regulation of microtubule depolymerization	2	2	0.0045	AT3G16640.1,AT4G20260.4
	GO:0009066	BP	aspartate family amino acid metabolic process	5	59	0.0051	AT2G30970.1,AT3G47340.1,AT3G53580.1,AT4G14710.5,AT4G33680.1
	GO:0016036	BP	cellular response to phosphate starvation	5	59	0.0051	AT2G16430.2,AT3G03250.1,AT4G33030.1,AT4G35090.1,AT4G37870.1
	GO:0045454	BP	cell redox homeostasis	7	124	0.0051	AT2G41680.1,AT3G06050.1,AT3G16950.2,AT3G26060.2,AT3G52960.1,AT4G35090.1,AT5G06290.1
	GO:0043174	BP	nucleoside salvage	3	15	0.0062	AT1G27450.3,AT1G32060.1,AT1G80380.2
	GO:0006417	BP	regulation of translation	7	130	0.0064	AT1G26630.1,AT1G48630.1,AT1G49760.1,AT3G57290.1,AT5G15200.1,AT5G57870.1,ATCG00380.1
	GO:0042542	BP	response to hydrogen peroxide	5	63	0.0065	AT2G43790.1,AT4G09320.1,AT4G14030.1,AT4G35090.1,AT5G63310.1
	GO:1901575	BP	organic substance catabolic process	30	1377	0.0065	AT1G03090.2,AT1G11840.6,AT1G13060.2,AT1G23310.1,AT1G24180.1,AT1G29670.1,AT1G32470.1,AT1G43670.1,AT1G47128.1,AT1G56450.1,AT1G75950.1,AT1G79530.1,AT2G21330.1,AT2G42790.1,AT3G02110.1,AT3G08590.2,AT3G09260.1,AT3G16400.1,AT3G22200.2,AT3G25860.1,AT3G47340.1,AT3G51840.1,AT3G60820.1,AT4G26530.2,AT4G31300.2,AT4G38970.1,AT5G25980.2,AT5G37830.1,AT5G44070.1,AT5G64570.1
	GO:0009064	BP	glutamine family amino acid metabolic process	5	64	0.0069	AT2G30970.1,AT3G22200.2,AT3G47340.1,AT5G35630.1,AT5G53460.1
	GO:0005985	BP	sucrose metabolic process	4	37	0.007	AT1G43670.1,AT1G62660.1,AT3G03250.1,AT3G22200.2
	GO:0006637	BP	acyl-CoA metabolic process	4	37	0.007	AT1G24180.1,AT3G16950.2,AT3G25860.1,AT5G35360.3
	GO:0044270	BP	cellular nitrogen compound catabolic process	9	214	0.007	AT1G24180.1,AT1G79530.1,AT2G21330.1,AT3G08590.2,AT3G09260.1,AT3G25860.1,AT4G26530.2,AT4G38970.1,AT5G44070.1
	GO:0046700	BP	heterocycle catabolic process	9	214	0.007	AT1G24180.1,AT1G79530.1,AT2G21330.1,AT3G08590.2,AT3G09260.1,AT3G25860.1,AT4G26530.2,AT4G38970.1,AT5G44070.1
	GO:0009991	BP	response to extracellular stimulus	9	215	0.0071	AT1G78380.1,AT2G05710.1,AT2G16430.2,AT3G03250.1,AT3G47340.1,AT4G20260.4,AT4G33030.1,AT4G35090.1,AT4G37870.1
	GO:0009267	BP	cellular response to starvation	7	134	0.0072	AT2G16430.2,AT3G03250.1,AT3G47340.1,AT4G20260.4,AT4G33030.1,AT4G35090.1,AT4G37870.1
	GO:0009860	BP	pollen tube growth	6	98	0.0073	AT1G72150.1,AT2G34480.1,AT3G09840.1,AT3G16640.1,AT3G22200.2,AT4G17530.1
	GO:0048868	BP	pollen tube development	7	135	0.0074	AT1G72150.1,AT2G34480.1,AT2G43790.1,AT3G09840.1,AT3G16640.1,AT3G22200.2,AT4G17530.1
	GO:1901700	BP	response to oxygen-containing compound	30	1398	0.0077	AT1G22300.1,AT1G35720.1,AT1G42970.1,AT1G43670.1,AT1G48630.1,AT1G54100.1,AT1G62660.1,AT1G76180.1,AT1G78380.1,AT2G05710.1,AT2G21660.1,AT2G41680.1,AT2G43790.1,AT3G02110.1,AT3G15356.1,AT3G16640.1,AT3G26650.1,AT3G47340.1,AT3G56090.1,AT4G09320.1,AT4G14030.1,AT4G20260.4,AT4G33680.1,AT4G35090.1,AT4G38740.1,AT4G38970.1,AT4G39260.1,AT5G13780.1,AT5G25980.2,AT5G63310.1
	GO:0009063	BP	cellular amino acid catabolic process	5	67	0.0079	AT1G03090.2,AT1G23310.1,AT1G32470.1,AT3G22200.2,AT3G47340.1
	GO:0045727	BP	positive regulation of translation	3	17	0.0079	AT1G26630.1,AT5G15200.1,ATCG00380.1
	GO:0006952	BP	defense response	28	1277	0.008	AT1G06680.1,AT1G14320.1,AT1G26630.1,AT1G32060.1,AT1G47128.1,AT1G52740.1,AT1G55490.2,AT1G70890.1,AT2G21660.1,AT2G43790.1,AT3G01280.1,AT3G15356.1,AT3G16640.1,AT3G27850.1,AT3G52960.1,AT3G60820.1,AT3G63190.1,AT4G20260.4,AT4G33680.1,AT4G37870.1,AT4G38740.1,AT4G39260.1,AT5G06290.1,AT5G23820.1,AT5G25980.2,AT5G44070.1,AT5G64120.1,AT5G64570.1
	GO:0000904	BP	cell morphogenesis involved in differentiation	8	179	0.0084	AT1G72150.1,AT2G34480.1,AT3G09840.1,AT3G16640.1,AT3G18780.2,AT3G22200.2,AT3G55360.1,AT4G17530.1
	GO:0044272	BP	sulfur compound biosynthetic process	7	140	0.0088	AT1G24180.1,AT2G43090.1,AT2G43790.1,AT3G16950.2,AT3G25860.1,AT4G14710.5,AT5G35360.3
	GO:0006544	BP	glycine metabolic process	3	18	0.0089	AT1G23310.1,AT1G32470.1,AT2G13360.1
	GO:0048589	BP	developmental growth	10	271	0.0092	AT1G72150.1,AT2G34480.1,AT3G09840.1,AT3G16640.1,AT3G18780.2,AT3G22200.2,AT4G02450.1,AT4G12420.2,AT4G17530.1,AT5G53460.1
	GO:0031668	BP	cellular response to extracellular stimulus	8	183	0.0095	AT1G78380.1,AT2G16430.2,AT3G03250.1,AT3G47340.1,AT4G20260.4,AT4G33030.1,AT4G35090.1,AT4G37870.1
	GO:0000380	BP	alternative mRNA splicing, via spliceosome	2	4	0.0097	AT2G21660.1,AT4G39260.1
	GO:0042344	BP	indole glucosinolate catabolic process	2	4	0.0097	AT3G09260.1,AT5G44070.1
	GO:0045903	BP	positive regulation of translational fidelity	2	4	0.0097	AT5G15200.1,ATCG00380.1
	GO:0009067	BP	aspartate family amino acid biosynthetic process	4	42	0.0098	AT3G47340.1,AT3G53580.1,AT4G14710.5,AT4G33680.1
	GO:0009416	BP	response to light stimulus	16	585	0.0101	AT1G14320.1,AT1G42970.1,AT1G67090.1,AT2G30520.1,AT2G43790.1,AT3G18780.2,AT3G26650.1,AT3G47340.1,AT3G55280.1,AT3G57290.1,AT4G25130.1,AT4G35090.1,AT4G38740.1,AT5G38430.1,AT5G58140.2,AT5G63310.1
	GO:0006396	BP	RNA processing	16	586	0.0102	AT1G11430.1,AT1G48830.1,AT1G74970.1,AT2G01250.1,AT2G21660.1,AT2G36160.1,AT2G44120.2,AT3G02560.2,AT3G04920.1,AT3G09500.1,AT3G53460.4,AT3G62870.1,AT4G39260.1,AT5G16130.1,AT5G18380.1,AT5G20290.1
	GO:0009814	BP	defense response, incompatible interaction	7	145	0.0102	AT1G55490.2,AT3G15356.1,AT3G60820.1,AT3G63190.1,AT4G33680.1,AT4G37870.1,AT5G64570.1
	GO:0048588	BP	developmental cell growth	7	146	0.0106	AT1G72150.1,AT2G34480.1,AT3G09840.1,AT3G16640.1,AT3G18780.2,AT3G22200.2,AT4G17530.1
	GO:0009817	BP	defense response to fungus, incompatible interaction	4	44	0.0112	AT3G15356.1,AT3G60820.1,AT3G63190.1,AT4G37870.1
	GO:0000302	BP	response to reactive oxygen species	7	149	0.0117	AT2G41680.1,AT2G43790.1,AT3G56090.1,AT4G09320.1,AT4G14030.1,AT4G35090.1,AT5G63310.1
	GO:0006084	BP	acetyl-CoA metabolic process	3	21	0.0124	AT1G24180.1,AT3G16950.2,AT3G25860.1
	GO:0019439	BP	aromatic compound catabolic process	9	238	0.0124	AT1G24180.1,AT1G79530.1,AT2G21330.1,AT3G08590.2,AT3G09260.1,AT3G25860.1,AT4G26530.2,AT4G38970.1,AT5G44070.1
	GO:0005977	BP	glycogen metabolic process	3	22	0.0139	AT3G03250.1,AT5G17310.2,AT5G19220.1
	GO:0010608	BP	posttranscriptional regulation of gene expression	8	198	0.0141	AT1G26630.1,AT1G48630.1,AT1G49760.1,AT3G53460.4,AT3G57290.1,AT5G15200.1,AT5G57870.1,ATCG00380.1
	GO:0051641	BP	cellular localization	15	553	0.0141	AT1G16920.1,AT1G52360.2,AT1G56330.1,AT2G21660.1,AT3G03250.1,AT3G18820.1,AT3G25520.1,AT3G56090.1,AT4G17530.1,AT4G24280.1,AT5G17310.2,AT5G20010.1,AT5G44070.1,AT5G53480.1,AT5G58140.2
	GO:0016052	BP	carbohydrate catabolic process	9	244	0.0142	AT1G24180.1,AT1G43670.1,AT1G79530.1,AT2G21330.1,AT3G08590.2,AT3G25860.1,AT4G26530.2,AT4G38970.1,AT5G64570.1
	GO:0009637	BP	response to blue light	5	80	0.0147	AT1G67090.1,AT2G30520.1,AT4G38740.1,AT5G38430.1,AT5G58140.2
	GO:1901361	BP	organic cyclic compound catabolic process	9	249	0.016	AT1G24180.1,AT1G79530.1,AT2G21330.1,AT3G08590.2,AT3G09260.1,AT3G25860.1,AT4G26530.2,AT4G38970.1,AT5G44070.1
	GO:0006011	BP	UDP-glucose metabolic process	2	6	0.0163	AT3G03250.1,AT5G17310.2
	GO:0009658	BP	chloroplast organization	7	160	0.0163	AT1G12410.1,AT1G35680.1,AT2G28000.1,AT2G43090.1,AT3G56940.1,AT3G63190.1,AT5G58140.2
	GO:0019676	BP	ammonia assimilation cycle	2	6	0.0163	AT5G35630.1,AT5G53460.1
	GO:0051085	BP	chaperone cofactor-dependent protein refolding	2	6	0.0163	AT1G55490.2,AT5G20720.3
	GO:0052543	BP	callose deposition in cell wall	3	26	0.0201	AT3G03250.1,AT5G17310.2,AT5G44070.1
	GO:0006631	BP	fatty acid metabolic process	8	216	0.0219	AT1G08550.1,AT2G05990.2,AT2G42790.1,AT3G51840.1,AT3G55360.1,AT5G16370.1,AT5G35360.3,AT5G46290.3
	GO:0000902	BP	cell morphogenesis	9	265	0.0224	AT1G72150.1,AT2G34480.1,AT3G09840.1,AT3G16640.1,AT3G18780.2,AT3G22200.2,AT3G55360.1,AT4G12420.2,AT4G17530.1
	GO:0015994	BP	chlorophyll metabolic process	4	56	0.0228	AT1G08550.1,AT3G56940.1,AT3G59400.1,AT5G13630.1
	GO:0043097	BP	pyrimidine nucleoside salvage	2	8	0.0245	AT1G32060.1,AT1G80380.2
	GO:0051716	BP	cellular response to stimulus	43	2428	0.0245	AT1G14320.1,AT1G22300.1,AT1G35720.1,AT1G48630.1,AT1G62660.1,AT1G71695.1,AT1G75950.1,AT1G78380.1,AT2G16430.2,AT2G16600.1,AT2G22170.1,AT2G30520.1,AT2G31610.1,AT2G38380.1,AT2G41680.1,AT2G43790.1,AT3G02110.1,AT3G03250.1,AT3G06050.1,AT3G09260.1,AT3G15356.1,AT3G21770.1,AT3G26060.2,AT3G47340.1,AT3G52960.1,AT3G59400.1,AT4G09320.1,AT4G14030.1,AT4G20260.4,AT4G25130.1,AT4G33030.1,AT4G33680.1,AT4G34870.1,AT4…
	GO:0042737	BP	drug catabolic process	8	226	0.0275	AT1G32470.1,AT1G71695.1,AT2G38380.1,AT2G41680.1,AT3G21770.1,AT4G35090.1,AT5G64100.1,AT5G64120.1
	GO:0042135	BP	neurotransmitter catabolic process	2	9	0.0292	AT1G32470.1,AT3G22200.2
	GO:0016143	BP	S-glycoside metabolic process	5	97	0.0293	AT2G43090.1,AT3G09260.1,AT3G16400.1,AT5G25980.2,AT5G44070.1
	GO:0019760	BP	glucosinolate metabolic process	5	97	0.0293	AT2G43090.1,AT3G09260.1,AT3G16400.1,AT5G25980.2,AT5G44070.1
	GO:0009856	BP	pollination	8	232	0.0312	AT1G72150.1,AT2G34480.1,AT2G43790.1,AT3G09840.1,AT3G16640.1,AT3G22200.2,AT3G55220.1,AT4G17530.1
	GO:0016032	BP	viral process	4	63	0.0322	AT1G49760.1,AT1G75950.1,AT4G20260.4,AT4G24280.1
	GO:1901606	BP	alpha-amino acid catabolic process	4	64	0.0338	AT1G03090.2,AT1G23310.1,AT1G32470.1,AT3G22200.2
	GO:0070727	BP	cellular macromolecule localization	11	397	0.0366	AT1G16920.1,AT1G52360.2,AT1G56330.1,AT2G21660.1,AT3G03250.1,AT3G18820.1,AT4G24280.1,AT5G17310.2,AT5G20010.1,AT5G44070.1,AT5G53480.1
	GO:0006545	BP	glycine biosynthetic process	2	11	0.0389	AT1G23310.1,AT2G13360.1
	GO:0042026	BP	protein refolding	2	11	0.0389	AT1G55490.2,AT2G28000.1
	GO:0019725	BP	cellular homeostasis	9	300	0.0436	AT2G41680.1,AT3G06050.1,AT3G16950.2,AT3G26060.2,AT3G52960.1,AT3G56090.1,AT3G56240.1,AT4G35090.1,AT5G06290.1
	GO:0046685	BP	response to arsenic-containing substance	2	12	0.0444	AT3G16950.2,AT5G44070.1
	GO:0015995	BP	chlorophyll biosynthetic process	3	38	0.0474	AT3G56940.1,AT3G59400.1,AT5G13630.1
