# Supplementary material for: Mitochondrial Small Heat Shock Proteins Are Essential for Normal Growth of Arabidopsis thaliana
Source: Front Plant Sci. 2021 Feb 10;12:600426. doi: 10.3389/fpls.2021.600426 (PMC7902927; doi:10.3389/fpls.2021.600426)
Supplement: Supplementary file 1 [file Data_Sheet_1.zip › Supplementary Table 22-23.XLSX]

## Sheet: Table S22
	Supplementary Table S22. List of changed proteins in the amiR lines in normal conditions involved in photosynthesis. Proteins extracted from Table S6-S10 (statistically changed proteins with P-value < 0.05) were analyzed by STRING (Szklarczyk et al., 2019) and filtered for the gene ontology term photosynthesis (GO:0015979, Table S17-S21). The tables show the list of proteins involved in this biol…
		LFQ
amiR23.5	Accession	amiR23.5-1	amiR23.5-2	amiR23.5-3	EV1	EV2	EV3
	AT1G12000.1	2.68813e+07	2.27585e+07	2.37677e+07	0	0	0
	AT4G27440.1	3.48987e+08	3.12309e+08	2.18961e+08	2.35324e+09	2.27939e+09	2.3752e+09
	AT5G13630.1	1.1084e+08	1.18894e+08	1.11109e+08	4.51797e+08	4.29654e+08	4.81647e+08
	AT1G55480.1	1.84494e+08	1.66887e+08	1.76709e+08	1.96615e+08	2.12502e+08	2.05491e+08
	AT1G43670.1	3.87038e+08	4.02329e+08	3.34818e+08	6.09744e+07	6.99393e+07	7.37582e+07
	AT1G32060.1	1.93488e+09	1.85916e+09	1.94362e+09	9.54038e+09	1.01264e+10	1.09075e+10
	AT3G27925.1	3.18105e+07	2.91845e+07	3.31407e+07	4.07981e+07	3.85546e+07	3.5888e+07
	AT3G26650.1	9.3583e+09	7.40576e+09	7.93069e+09	1.80309e+08	1.98024e+08	2.57447e+08
	AT2G47940.1	4.42907e+07	4.54444e+07	4.88786e+07	1.39511e+08	1.42669e+08	1.3595e+08
	AT4G15530.5	1.27613e+08	1.53898e+08	1.36337e+08	9.70887e+07	8.67163e+07	1.05028e+08
	AT5G42270.1	2.52626e+07	2.65775e+07	1.98757e+07	2.92048e+07	3.72981e+07	4.23982e+07
	Sum LFQ GO:0015979	1.25804e+10	1.05432e+10	1.09779e+10	1.30899e+10	1.36211e+10	1.46203e+10
	Total LFQ	4.38868e+11	4.50826e+11	4.63421e+11	4.48622e+11	4.5775e+11	4.45086e+11
	% of Photosynthesis-proteins	2.86656	2.33864	2.36888	2.91781	2.97567	3.28482
	Average		2.52469			3.05943
amiR23.6	Accession	amiR23.6-1	amiR23.6-2	amiR23.6-3
	Sum LFQ GO:0015979	0	0	0
	Total LFQ	4.38868e+11	4.50826e+11	4.63421e+11
	% of Photosynthesis-proteins	0	0	0
	Average		0
amiR26.5	Accession	amiR26.5-1	amiR26.5-2	amiR26.5-3	EV1	EV2	EV3
	AT2G20260.1	6.75991e+07	6.29891e+07	6.6162e+07	4.51797e+08	4.29654e+08	4.81647e+08
	AT3G55330.1	4.44876e+07	5.16012e+07	5.44904e+07	1.96615e+08	2.12502e+08	2.05491e+08
	AT4G21280.2	2.9536e+08	5.52117e+08	1.00755e+09	9.54038e+09	1.01264e+10	1.09075e+10
	AT1G06680.1	1.99425e+09	2.73293e+09	2.01286e+09	1.80309e+08	1.98024e+08	2.57447e+08
	AT4G27440.1	2.54396e+08	3.12959e+08	1.88619e+08	1.39511e+08	1.42669e+08	1.3595e+08
	AT1G55480.1	1.72605e+08	1.92436e+08	1.66172e+08	8.92947e+08	4.43153e+07	1.42126e+08
	AT1G42970.1	9.55362e+09	8.9324e+09	8.84123e+09	6.38274e+08	5.32313e+08	6.12952e+08
	AT1G43670.1	4.162e+08	3.78836e+08	3.44493e+08	1.01658e+10	1.06453e+10	1.12835e+10
	AT3G26650.1	8.62633e+09	7.52999e+09	7.62928e+09	0	0	0
	AT1G12900.1	4.55318e+08	4.46443e+08	3.16801e+08	0	0	0
	AT4G15530.5	7.60476e+07	6.90434e+07	1.46183e+08	2.11962e+07	1.2479e+07	0
	Sum LFQ GO:0015979	2.19562e+10	2.12617e+10	2.07738e+10	2.22268e+10	2.23437e+10	2.40266e+10
	Total LFQ	4.57857e+11	4.77475e+11	4.85095e+11	4.48622e+11	4.5775e+11	4.45086e+11
	% of Photosynthesis-proteins	4.79543	4.45295	4.28243	4.95446	4.88119	5.3982
	Average		4.51027			5.07795
amiRD	Accession	amiRD-1	amiRD-2	amiRD-3	EV1	EV2	EV3
	AT5G38430.1	7.35984e+08	6.39071e+08	2.76365e+08	4.51797e+08	4.29654e+08	4.81647e+08
	AT1G03130.1	6.81542e+07	7.67573e+07	1.33577e+08	1.96615e+08	2.12502e+08	2.05491e+08
	AT2G20260.1	6.26712e+07	6.3895e+07	8.9346e+07	9.54038e+09	1.01264e+10	1.09075e+10
	AT1G31330.1	6.32692e+07	5.35358e+07	3.9147e+07	1.80309e+08	1.98024e+08	2.57447e+08
	AT4G03280.1	3.65356e+07	3.5613e+07	3.09342e+07	1.39511e+08	1.42669e+08	1.3595e+08
	AT3G63540.1	2.99821e+07	3.4212e+07	3.03628e+07	8.92947e+08	4.43153e+07	1.42126e+08
	AT1G61520.1	2.93427e+07	3.67413e+07	1.53486e+07	6.38274e+08	5.32313e+08	6.12952e+08
	AT3G56090.1	2.346e+07	2.58704e+07	2.46896e+07	1.01658e+10	1.06453e+10	1.12835e+10
	AT1G67090.1	4.46558e+09	3.8789e+09	1.20193e+09	0	0	0
	AT5G38410.3	2.31244e+10	2.18029e+10	9.29817e+09	2.35324e+09	2.27939e+09	2.3752e+09
	AT1G06680.1	2.42998e+09	2.07448e+09	1.92352e+09	6.09744e+07	6.99393e+07	7.37582e+07
	AT4G27440.1	3.57533e+08	2.63696e+08	4.58549e+08	1.74812e+07	0	0
	AT1G03630.1	3.49351e+08	3.16208e+08	3.68937e+08	0	0	0
	AT4G18480.1	4.7726e+08	4.36892e+08	4.88946e+08	2.93849e+08	2.56059e+08	2.78905e+08
	AT1G55480.1	1.71069e+08	1.74023e+08	1.4137e+08	0	0	0
	AT1G42970.1	8.31345e+09	9.29109e+09	6.98203e+09	0	0	0
	AT1G32060.1	1.80431e+09	2.08616e+09	1.49055e+09	8.92037e+07	9.16671e+07	6.28583e+07
	AT5G23120.1	7.61622e+08	7.59197e+08	6.22285e+08	0	0	0
	AT1G43670.1	3.3612e+08	3.62047e+08	2.67173e+08	0	0	0
	AT3G26650.1	7.20225e+09	8.33769e+09	5.89237e+09	4.09361e+08	4.25829e+08	4.15738e+08
	AT2G47940.1	4.19684e+07	5.02388e+07	4.98503e+07	9.82785e+08	8.88933e+08	9.89758e+08
	AT1G12900.1	4.54498e+08	4.47465e+08	3.12894e+08	5.02971e+08	6.25095e+08	5.86721e+08
	AT4G15530.5	6.02476e+07	9.54208e+07	1.59086e+07	0	0	0
	Sum LFQ GO:0015979	5.13991e+10	5.13421e+10	3.01543e+10	2.69155e+10	2.69681e+10	2.88096e+10
	Total LFQ	4.7449e+11	4.94571e+11	4.49154e+11	4.48622e+11	4.5775e+11	4.45086e+11
	% of Photosynthesis-proteins	10.8325	10.3811	6.71356	5.99959	5.89145	6.47281
	Average		9.30906			6.12128
amiRT	Accession	amiRT-1	amiRT-2	amiRT-3	EV1	EV2	EV3
	AT5G38430.1	2.78558e+08	2.10027e+08	5.08651e+08	4.51797e+08	4.29654e+08	4.81647e+08
	AT1G03130.1	1.239e+08	1.11101e+08	6.03563e+07	9.54038e+09	1.01264e+10	1.09075e+10
	AT2G20260.1	6.54505e+07	6.34845e+07	7.47205e+07	1.80309e+08	1.98024e+08	2.57447e+08
	AT1G31330.1	5.09825e+07	6.92687e+07	3.19918e+07	8.92947e+08	4.43153e+07	1.42126e+08
	AT3G63540.1	3.34221e+07	2.65498e+07	1.98853e+07	6.38274e+08	5.32313e+08	6.12952e+08
	AT1G76450.1	1.65394e+07	1.1e+07	2.60738e+07	1.01658e+10	1.06453e+10	1.12835e+10
	AT3G56090.1	2.18859e+07	2.41664e+07	2.11771e+07	0	0	0
	AT4G21280.2	2.22465e+08	3.10841e+08	2.41944e+08	2.35324e+09	2.27939e+09	2.3752e+09
	AT1G67090.1	1.40585e+09	1.245e+09	1.99757e+09	1.74812e+07	0	0
	AT5G38410.3	8.77225e+09	7.38269e+09	1.49456e+10	0	0	0
	AT1G06680.1	1.88041e+09	1.00762e+09	1.98254e+09	0	0	0
	AT3G56940.1	4.10962e+07	4.21842e+07	2.62734e+07	8.92037e+07	9.16671e+07	6.28583e+07
	AT5G13630.1	1.65965e+08	1.37238e+08	1.5499e+08	0	0	0
	AT1G32060.1	1.60675e+09	1.65135e+09	2.03785e+09	9.82785e+08	8.88933e+08	9.89758e+08
	AT1G42970.1	6.5894e+09	8.57387e+09	9.134e+09	5.02971e+08	6.25095e+08	5.86721e+08
	AT1G43670.1	3.01713e+08	3.25031e+08	3.69628e+08	0	0	0
	AT5G23120.1	6.55718e+08	5.48152e+08	8.49948e+08	2.11962e+07	1.2479e+07	0
	AT3G26650.1	6.17461e+09	6.01743e+09	8.65868e+09	9.70887e+07	8.67163e+07	1.05028e+08
	AT1G12900.1	3.60769e+08	3.30139e+08	5.16717e+08	0	0	0
	AT4G15530.5	8.51321e+07	1.09587e+08	8.58551e+07	2.43936e+07	2.00681e+07	2.06724e+07
	Sum LFQ GO:0015979	2.88529e+10	2.81967e+10	4.17444e+10	2.59578e+10	2.59804e+10	2.78254e+10
	Total LFQ	4.27477e+11	3.93118e+11	4.87663e+11	4.48622e+11	4.5775e+11	4.45086e+11
	% of Photosynthesis-proteins	6.74957	7.17259	8.5601	5.78613	5.67566	6.25169
	Average		7.49408			5.9045

## Sheet: Table S23
	Supplementary Table S23. List of changed proteins in the amiR lines in normal conditions involved in oxidative stress response and redox homeostasis. Proteins extracted from Table S6-S10 (statistically changed proteins with P-value < 0.05) were analyzed by STRING (Szklarczyk et al., 2019) and filtered for ROS-related gene ontology terms (GO:0045454, GO:0006979, Table S17-S21). The tables show the…
		LFQ intensities
amiR23.5	Accession	amiR23.5-1	amiR23.5-2	amiR23.5-3	EV1	EV2	EV3
	AT2G38380.1	1.75464e+08	1.584e+08	1.83538e+08	8.5138e+07	7.85659e+07	1.07005e+08
	AT3G49120.1	1.82118e+08	2.02087e+08	2.11532e+08	1.43194e+08	1.57143e+08	1.64225e+08
	AT2G43790.1	2.1895e+07	1.96265e+07	1.98399e+07	1.78164e+07	1.63649e+07	1.61497e+07
	AT4G14030.1	4.45771e+07	3.76566e+07	4.07501e+07	4.78628e+07	5.05883e+07	4.79059e+07
	AT2G41680.1	1.54154e+08	1.29376e+08	1.28225e+08	1.66034e+08	1.79163e+08	1.59469e+08
	AT1G75280.1	5.29343e+07	4.82759e+07	5.03609e+07	6.4527e+07	5.85149e+07	6.83482e+07
	AT3G54660.1	9.76759e+07	9.59713e+07	9.57189e+07	1.14932e+08	1.39646e+08	1.28163e+08
	AT3G16950.2	2.64782e+07	1.85228e+07	2.39662e+07	3.10201e+07	3.11386e+07	2.82471e+07
	AT4G35090.1	3.29721e+09	3.2534e+09	3.73743e+09	4.66296e+09	4.56162e+09	4.61154e+09
	AT2G05710.1	9.20236e+07	1.85842e+08	1.8729e+08	2.40523e+08	2.63842e+08	2.48971e+08
	AT2G14170.1	5.35432e+07	3.92775e+07	4.54287e+07	7.79908e+07	8.88827e+07	1.05035e+08
	Sum LFQ GO:0045454, GO:0006979	4.19808e+09	4.18843e+09	4.72408e+09	5.652e+09	5.62547e+09	5.68505e+09
	Total LFQ	4.38868e+11	4.50826e+11	4.63421e+11	4.48622e+11	4.5775e+11	4.45086e+11
	% of ROS-related-proteins	0.956569	0.929058	1.01939	1.25986	1.22894	1.27729
	Average		0.96834			1.25536
amiR23.6	Accession	amiR23.6-1	amiR23.6-2	amiR23.6-3	EV1	EV2	EV3
	Sum LFQ GO:0045454, GO:0006979	0	0	0
	Total LFQ	4.38868e+11	4.50826e+11	4.63421e+11
	% of ROS-related-proteins	0	0	0
	Average		0
amiR26.5	Accession	amiR26.5-1	amiR26.5-2	amiR26.5-3	EV1	EV2	EV3
	AT3G52960.1	3.44016e+08	3.59346e+08	3.26046e+08	0	0	0
	AT5G59880.1	1.99789e+08	1.94744e+08	2.17494e+08	0	0	0
	AT3G55280.1	1.76098e+08	1.53153e+08	1.58543e+08	0	0	0
	AT5G63310.1	1.2012e+08	1.27013e+08	2.19767e+08	0	0	0
	AT3G26060.2	5.9931e+07	1.239e+08	1.54668e+08	0	0	0
	AT4G25130.1	9.98182e+07	7.5711e+07	7.92221e+07	0	0	0
	AT5G06290.1	5.78495e+07	5.9612e+07	1.12621e+08	0	0	0
	AT4G11010.1	5.92742e+07	5.33358e+07	9.42703e+07	0	0	0
	AT3G15360.1	4.2231e+07	5.85839e+07	1.13964e+08	0	0	0
	AT5G10860.1	3.40984e+07	2.84239e+07	4.59927e+07	0	0	0
	AT1G73260.1	2.59135e+07	2.48562e+07	4.14423e+07	0	0	0
	AT4G03520.1	1.24539e+07	1.58645e+07	3.4122e+07	0	0	0
	AT3G11630.1	2.14321e+08	2.07826e+08	4.27219e+08	2.13584e+07	0	0
	AT1G78380.1	3.45186e+08	5.42256e+08	5.60679e+08	2.94767e+08	0	0
	AT1G19570.1	1.18302e+08	1.50731e+08	1.54454e+08	9.54869e+07	0	0
	AT4G25100.1	5.99601e+07	7.93815e+07	1.05957e+08	4.68323e+07	0	0
	AT2G39800.1	2.7249e+07	2.76907e+07	2.60125e+07	2.1631e+07	1.47652e+07	1.81215e+07
	AT1G75280.1	4.88989e+07	5.48885e+07	5.14369e+07	6.4527e+07	5.85149e+07	6.83482e+07
	AT4G35090.1	3.73251e+09	3.58991e+09	3.70853e+09	4.66296e+09	4.56162e+09	4.61154e+09
	AT4G26970.1	5.24922e+07	5.22056e+07	4.89871e+07	5.76613e+07	6.95284e+07	6.70717e+07
	AT3G22200.2	1.57208e+08	1.62088e+08	1.59745e+08	2.15932e+08	2.06505e+08	2.30677e+08
	AT5G16970.1	1.21022e+08	1.26635e+08	1.0423e+08	1.61191e+08	1.6499e+08	1.54261e+08
	AT4G14030.1	3.21185e+07	3.14968e+07	4.22925e+07	4.78628e+07	5.05883e+07	4.79059e+07
	AT2G05710.1	1.74349e+08	1.63623e+08	1.11402e+08	2.40523e+08	2.63842e+08	2.48971e+08
	AT2G14170.1	4.58049e+07	4.34755e+07	4.18957e+07	7.79908e+07	8.88827e+07	1.05035e+08
	AT2G05830.1	0	0	0	2.27395e+07	2.20275e+07	2.55656e+07
	Sum LFQ GO:0045454, GO:0006979	6.36102e+09	6.50675e+09	7.14099e+09	6.03147e+09	5.50127e+09	5.57749e+09
	Total LFQ	4.57857e+11	4.77475e+11	4.85095e+11	4.48622e+11	4.5775e+11	4.45086e+11
	% of ROS-related-proteins	1.3893	1.36274	1.47208	1.34444	1.20181	1.25313
	Average		1.40804			1.26646
amiRD	Accession	amiRD-1	amiRD-2	amiRD-3	EV1	EV2	EV3
	AT3G52960.1	3.60069e+08	3.59297e+08	2.65346e+08	0	0	0
	AT3G55280.1	2.68789e+08	1.84571e+08	2.82799e+08	0	0	0
	AT4G09320.1	2.91597e+08	2.18749e+08	8.82321e+07	0	0	0
	AT5G59880.1	1.82915e+08	1.55722e+08	134217728	0	0	0
	AT3G26060.2	1.64578e+08	1.73782e+08	3.70559e+07	0	0	0
	AT5G63310.1	1.28216e+08	1.14241e+08	6.3957e+07	0	0	0
	AT4G11010.1	8.60755e+07	6.44064e+07	6.58646e+07	0	0	0
	AT4G25130.1	7.05773e+07	6.67054e+07	6.0814e+07	0	0	0
	AT3G15360.1	7.01918e+07	6.04065e+07	2.88346e+07	0	0	0
	AT3G06050.1	3.09879e+07	3.38394e+07	2.82491e+07	0	0	0
	AT5G10860.1	2.84988e+07	2.07298e+07	2.38502e+07	0	0	0
	AT4G02580.1	1.86245e+07	1.97452e+07	2.05196e+07	0	0	0
	AT1G19570.1	2.18537e+08	2.22711e+08	1.05473e+08	9.54869e+07	0	0
	AT3G56090.1	2.346e+07	2.58704e+07	2.46896e+07	1.74812e+07	0	0
	AT5G17820.1	3.27956e+07	3.30879e+07	3.52862e+07	2.15502e+07	0	1.4797e+07
	AT2G38380.1	1.71377e+08	1.49244e+08	1.50606e+08	8.5138e+07	7.85659e+07	1.07005e+08
	AT4G14030.1	3.60201e+07	4.15228e+07	4.11903e+07	4.78628e+07	5.05883e+07	4.79059e+07
	AT4G16155.1	1.93157e+08	2.16576e+08	2.09692e+08	2.41057e+08	2.69237e+08	2.75409e+08
	AT2G41680.1	1.29871e+08	1.4189e+08	1.19845e+08	1.66034e+08	1.79163e+08	1.59469e+08
	AT1G75280.1	5.02388e+07	5.55814e+07	4.20937e+07	6.4527e+07	5.85149e+07	6.83482e+07
	AT3G22200.2	1.69135e+08	1.85687e+08	1.48563e+08	2.15932e+08	2.06505e+08	2.30677e+08
	AT3G04120.1	6.95429e+07	6.2122e+07	5.44904e+07	9.11538e+07	7.24609e+07	8.62248e+07
	AT5G51100.1	1.71833e+07	1.86349e+07	1.77584e+07	2.8713e+07	2.40211e+07	2.29947e+07
	AT3G54660.1	8.12407e+07	1.01359e+08	7.95578e+07	1.14932e+08	1.39646e+08	1.28163e+08
	AT4G35090.1	2.96873e+09	3.66559e+09	2.10533e+09	4.66296e+09	4.56162e+09	4.61154e+09
	AT2G05710.1	1.23326e+08	1.61437e+08	1.43612e+08	2.40523e+08	2.63842e+08	2.48971e+08
	AT2G14170.1	3.31982e+07	4.56655e+07	0	7.79908e+07	8.88827e+07	1.05035e+08
	AT3G16950.2	2.12109e+07	0	0	3.10201e+07	3.11386e+07	2.82471e+07
	AT3G12580.1	0	9.63665e+06	0	2.17107e+07	4.70894e+07	2.26766e+07
	Sum LFQ GO:0045454, GO:0006979	6.04015e+09	6.60882e+09	4.37793e+09	6.22408e+09	6.07128e+09	6.15746e+09
	Total LFQ	4.7449e+11	4.94571e+11	4.49154e+11	4.48622e+11	4.5775e+11	4.45086e+11
	% of ROS-related-proteins	1.27298	1.33627	0.974705	1.38738	1.32633	1.38343
	Average		1.19465			1.36571
amiRT	Accession	amiRT-1	amiRT-2	amiRT-3	EV1	EV2	EV3
	AT3G52960.1	2.36982e+08	2.3644e+08	3.91246e+08	0	0	0
	AT3G55280.1	1.94933e+08	2.56645e+08	2.57269e+08	0	0	0
	AT5G59880.1	1.3871e+08	1.27233e+08	1.79052e+08	0	0	0
	AT4G09320.1	9.84986e+07	1.98257e+08	9.384e+07	0	0	0
	AT5G63310.1	9.3866e+07	1.17379e+08	9.31272e+07	0	0	0
	AT4G25130.1	8.62368e+07	9.55863e+07	6.64332e+07	0	0	0
	AT4G11010.1	5.35655e+07	6.41746e+07	8.41757e+07	0	0	0
	AT3G26060.2	4.81856e+07	7.73233e+07	6.3059e+07	0	0	0
	AT5G06290.1	4.90551e+07	7.50319e+07	3.65179e+07	0	0	0
	AT3G06050.1	3.01447e+07	3.68408e+07	3.03628e+07	0	0	0
	AT1G78380.1	4.56361e+08	5.68269e+08	3.33128e+08	2.94767e+08	0	0
	AT3G56090.1	2.18859e+07	2.41664e+07	2.11771e+07	1.74812e+07	0	0
	AT2G38380.1	1.5723e+08	1.33143e+08	1.37133e+08	8.5138e+07	7.85659e+07	1.07005e+08
	AT2G43790.1	1.96088e+07	2.38469e+07	2.07025e+07	1.78164e+07	1.63649e+07	1.61497e+07
	AT5G16970.1	1.18269e+08	1.3739e+08	1.36962e+08	1.61191e+08	1.6499e+08	1.54261e+08
	AT2G41680.1	1.19514e+08	1.3215e+08	1.51716e+08	1.66034e+08	1.79163e+08	1.59469e+08
	AT1G71695.1	1.20337e+08	1.27755e+08	1.09087e+08	1.58587e+08	1.35208e+08	1.57219e+08
	AT3G22200.2	1.88684e+08	1.37542e+08	1.79002e+08	2.15932e+08	2.06505e+08	2.30677e+08
	AT3G16950.2	2.47153e+07	2.6237e+07	1.89383e+07	3.10201e+07	3.11386e+07	2.82471e+07
	AT1G75280.1	4.72693e+07	4.15487e+07	5.16978e+07	6.4527e+07	5.85149e+07	6.83482e+07
	AT2G05710.1	1.57415e+08	2.09271e+08	1.72068e+08	2.40523e+08	2.63842e+08	2.48971e+08
	AT4G14030.1	3.17752e+07	3.62606e+07	3.55587e+07	4.78628e+07	5.05883e+07	4.79059e+07
	AT4G35090.1	2.70485e+09	2.75805e+09	3.49223e+09	4.66296e+09	4.56162e+09	4.61154e+09
	AT2G14170.1	3.99779e+07	4.5093e+07	4.8882e+07	7.79908e+07	8.88827e+07	1.05035e+08
	AT5G64100.1	4.19044e+07	4.96469e+07	8.91851e+07	1.26495e+08	1.54958e+08	1.37819e+08
	AT5G64120.1	3.13161e+07	2.77311e+07	9.84713e+07	1.35611e+08	1.4768e+08	1.63034e+08
	AT3G21770.1	0	0	0	1.24989e+07	1.58294e+07	1.19309e+07
	Sum LFQ GO:0045454, GO:0006979	5.31129e+09	5.76301e+09	6.39102e+09	6.51644e+09	6.15385e+09	6.24761e+09
	Total LFQ	4.27477e+11	3.93118e+11	4.87663e+11	4.48622e+11	4.5775e+11	4.45086e+11
	% of ROS-related-proteins	1.24247	1.46597	1.31054	1.45255	1.34437	1.40368
	Average		1.33966			1.4002
