# Supplementary material for: Mitochondrial Small Heat Shock Proteins Are Essential for Normal Growth of Arabidopsis thaliana
Source: Front Plant Sci. 2021 Feb 10;12:600426. doi: 10.3389/fpls.2021.600426 (PMC7902927; doi:10.3389/fpls.2021.600426)
Supplement: Supplementary file 1 [file Data_Sheet_1.zip › Supplementary Table 2-3.XLSX]

## Sheet: Table S2
		Supplementary Table S2. List of identified proteins in the amiR and empty vector plants in normal and heat stress conditions by LC/MS. Peptides extracted from 15 days-old plants under normal conditions and after the heat stress treatment (3 h at 37 ºC) were analyzed by LC/MS and the proteins were identified through peptide cross-correlation analyses against an A. thaliana database (UP000078284) u…
													LFQ
	Accessions numbers	TAIR Annotation	Majority protein IDs	Peptides	Unique peptides	Sequence coverage [%]	Unique sequence coverage [%]	Mol. weight [kDa]	Q-value	Score	Intensity	MS/MS count	EV1	EV2	EV3	amiR23.5-1	amiR23.5-2	amiR23.5-3	amiR23.6-1	amiR23.6-2	amiR23.6-3	amiR26.5-1	amiR26.5-2	amiR26.5-3	amiRD-1	amiRD-2	amiRD-3	amiRT-1	amiRT-2	amiRT-3	HEV1	HEV2	HEV3	HamiR23.5-1	HamiR23.5-2	HamiR23.5-3	HamiR23.6-1	HamiR23.6-2	HamiR23.6-3	HamiR26.5-1	HamiR26.5-2	HamiR26.5-3	HamiRD-1	HamiRD-2	HamiRD-3	HamiRT-1	HamiRT-2	HamiRT-3
	AT1G01050.1	Encodes a soluble protein with inorganic pyrophosphatase activity that is highly specific for	sp|Q93V56|IPYR1_ARATH;sp|O82597|IPYR5_ARATH	1	1	8	8	24.484	0.002341	4.1359	389550000	18	0	0	0	0	0	0	0	0	0	0	0	0	0	0	0	0	0	0	0	0	0	0	0	0	0	0	0	0	0	0	0	0	0	0	0	0
	AT1G01080.2	RNA-binding (RRM/RBD/RNP motifs) family protein	tr|A0A1P8APK3|A0A1P8APK3_ARATH;tr|Q8W592|Q8W592_ARATH;tr|F4HQH8|F4HQH8_ARATH	7	7	30.1	30.1	31.723	0	46.31	2412000000	179	4.93587e+07	0	0	0	4.34785e+07	4.72693e+07	1.8697e+07	3.88416e+07	2.47221e+07	5.28317e+07	4.76641e+07	4.46792e+07	3.54898e+07	4.09966e+07	3.91091e+07	3.6442e+07	4.33101e+07	4.00806e+07	0	2.58579e+07	4.0164e+07	4.08293e+07	3.78267e+07	3.69405e+07	0	3.52544e+07	4.83764e+07	3.73602e+07	4.33011e+07	4.26635e+07	4.42631e+07	3.91009e+07	3.58085e+07	3.74302e+07	3.0574e+07	3.91769e+07
	AT1G01090.1	pyruvate dehydrogenase E1 alpha subunit protein_coding PYRUVATE DEHYDROGENASE E1 ALPHA (PDH-E	sp|O24457|ODPA3_ARATH	16	16	49.8	49.8	47.173	0	206.46	7234900000	478	1.17852e+08	1.26442e+08	1.12769e+08	1.0581e+08	1.05466e+08	1.098e+08	1.19895e+08	1.10786e+08	1.06052e+08	9.98182e+07	9.62178e+07	9.58915e+07	1.12395e+08	8.39077e+07	1.04541e+08	1.05722e+08	1.10709e+08	1.11835e+08	6.73792e+07	7.50111e+07	1.07555e+08	8.79512e+07	1.00401e+08	7.61215e+07	1.95664e+08	1.1716e+08	1.06509e+08	1.05861e+08	1.13389e+08	1.06857e+08	9.66724e+07	9.20682e+07	1.04426e+08	1.22967e+08	1.22771e+08	1.11333e+08
	AT1G01100.1	Co-orthologous gene of large ribosomal subunit protein RPP1. protein_coding 60S ACIDIC RIB	tr|A8MQK8|A8MQK8_ARATH;sp|Q8LCW9|RLA11_ARATH;sp|Q8LEQ0|RLA13_ARATH	1	1	27.1	27.1	10	0	22.424	45409000	5	0	0	0	0	0	0	0	0	0	0	0	0	0	0	0	0	3.54511e+06	0	0	0	0	0	0	0	0	0	0	0	0	0	0	0	0	0	0	0
	AT1G01300.1	Eukaryotic aspartyl protease family protein	sp|Q9LNJ3|APF2_ARATH	3	2	5.6	3.9	52.175	0	5.5702	55775000	10	0	0	0	0	0	0	0	0	0	0	4.89745e+06	0	0	0	0	0	0	0	0	0	0	0	0	0	0	0	0	0	0	0	0	0	0	0	0	0
	AT1G01320.1	Encodes REDUCED CHLOROPLAST COVERAGE 1 (REC1). Located in the nucleus and cytosol. Contributes	tr|F4HS98|F4HS98_ARATH;tr|A0A1P8AR50|A0A1P8AR50_ARATH;tr|F4HS99|F4HS99_ARATH	26	19	19.1	14.7	197.5	0	211.54	7879300000	697	1.19738e+08	1.03848e+08	1.30729e+08	1.26337e+08	9.67863e+07	1.16835e+08	1.27657e+08	1.30267e+08	1.09792e+08	1.31328e+08	1.24209e+08	1.04926e+08	1.08702e+08	9.86626e+07	1.23369e+08	1.30249e+08	1.30837e+08	1.3924e+08	9.23174e+07	1.08056e+08	1.2884e+08	3.74484e+07	1.14328e+08	1.11735e+08	1.1206e+08	1.18622e+08	1.12871e+08	1.09253e+08	1.36176e+08	9.8916e+07	1.03726e+08	1.07525e+08	1.17575e+08	1.30837e+08	6.71275e+07	1.249e+08
	AT1G01420.1	UDP-glucosyl transferase 72B3	sp|Q9LNI1|U72B3_ARATH;tr|A0A1P8AUD8|A0A1P8AUD8_ARATH	4	2	12.3	8.7	52.784	0	5.8655	9137500	1	0	0	0	0	0	0	0	0	0	0	0	0	0	0	0	0	0	0	0	0	0	0	0	0	0	0	4.04666e+06	0	0	0	0	0	0	0	0	0
	AT1G01510.1	Encodes a homolog of human CtBP. Mutant has longer and thicker leaves than wild type. Involve	sp|O23702|CTBP_ARATH	1	1	2	2	70.149	0.002322	4.0355	7620400	3	0	0	0	0	0	0	0	0	0	0	0	0	0	0	0	0	0	0	0	0	0	0	0	0	0	0	0	3.43005e+06	0	0	0	0	0	0	0	0
	AT1G01610.1	bifunctional sn-glycerol-3-phosphate 2-O-acyltransferase/phosphatase. Involved in cutin assemb	sp|Q9LMM0|GPAT4_ARATH;sp|Q5XF03|GPAT8_ARATH	2	2	5	5	56.261	0	9.6907	18641000	3	0	0	0	0	7.57177e+06	0	0	0	0	0	0	0	0	0	0	0	0	0	0	0	0	0	0	0	0	0	0	0	0	0	0	0	0	0	0	0
	AT1G01620.1	a member of the plasma membrane intrinsic protein subfamily PIP1. localizes to the plasma memb	sp|Q08733|PIP13_ARATH;tr|A8MSF6|A8MSF6_ARATH	5	1	29.4	8	30.632	0	11.296	268440000	28	0	0	0	0	0	0	0	0	0	0	0	0	0	0	0	0	0	0	0	0	0	0	0	0	0	0	0	0	0	0	0	0	0	0	0	0
	AT1G01790.1	Encodes a member of the cation/proton antiporters-2 antiporter superfamily, the K efflux antip	sp|Q9ZTZ7|KEA1_ARATH	10	6	13.5	7.9	128.03	0	112.79	601860000	99	1.66717e+07	1.73881e+07	1.85485e+07	0	0	0	1.62395e+07	0	0	1.98564e+07	0	0	0	1.84767e+07	1.6199e+07	0	1.2404e+07	1.3583e+07	0	0	0	0	0	2.28533e+07	0	0	0	0	0	0	0	0	0	0	0	0
	AT1G01800.1	NAD(P)-binding Rossmann-fold superfamily protein	tr|Q94K30|Q94K30_ARATH;tr|A8MQD9|A8MQD9_ARATH	9	8	37.6	34.9	31.66	0	46.904	655590000	88	1.8192e+07	2.11155e+07	0	0	2.12285e+07	2.17679e+07	1.58305e+07	0	1.96374e+07	1.81479e+07	2.08046e+07	0	2.20153e+07	2.06709e+07	0	1.97959e+07	0	1.61385e+07	0	0	1.82286e+07	0	2.08986e+07	0	0	0	0	1.85177e+07	0	0	0	0	0	0	0	0
	AT1G01900.1	Encodes AtSBT1.1, a subtilisin-like serine protease. Cleaves the phytosulfokine AtPSK4, a gro	sp|Q84WS0|SBT11_ARATH	3	3	5.2	5.2	83.246	0	23.369	79706000	8	0	0	0	0	0	0	0	0	0	0	0	0	0	0	0	0	0	0	0	0	0	0	0	0	0	0	0	0	0	0	0	0	0	0	0	0
	AT1G01910.1	P-loop containing nucleoside triphosphate hydrolases superfamily protein	tr|Q949M9|Q949M9_ARATH;tr|F4HU77|F4HU77_ARATH;tr|B3H5S5|B3H5S5_ARATH	4	4	15.6	15.6	39.67	0	25.715	244890000	42	0	0	0	0	0	0	0	0	0	0	0	0	0	0	0	0	0	0	0	0	0	0	0	0	0	0	0	0	0	0	1.73966e+07	0	1.73845e+07	0	0	0
	AT1G01960.1	Encodes one of the functionally redundant ARF guanine-nucleotide exchange factors (ARF-GEFs).	sp|Q9LPC5|BIG3_ARATH	7	7	4.1	4.1	194.94	0	41.706	203500000	43	0	0	0	0	0	0	0	0	0	1.05717e+07	9.0119e+06	0	0	0	0	0	1.02883e+07	0	0	0	0	0	0	0	0	0	0	0	0	0	0	0	0	0	0	0
	AT1G01980.1	Encodes an oligogalacturonide oxidase that inactivates the elicitor-active oligogalacturonides	sp|Q9LPC3|BBE1_ARATH	1	1	2	2	60.102	0.0027037	3.9869	700220000	62	0	0	0	0	0	0	0	0	0	0	0	0	0	0	0	0	0	0	0	0	0	0	0	0	0	0	0	0	0	0	0	0	0	0	0	0
	AT1G02090.1	encodes a phosphoprotein that is a subunit of the COP9 signalosome. Mutants exhibit constituti	tr|F4HVW0|F4HVW0_ARATH;sp|Q94JU3|CSN7_ARATH	1	1	4.6	4.6	26.796	0.0023202	4.0229	7414400	1	0	0	0	0	0	0	0	0	0	0	0	0	0	0	0	0	0	0	0	0	0	0	0	0	0	0	0	0	0	0	0	0	0	0	0	0
	AT1G02140.1	Encodes a homologue of the exon junction complex (EJC) component MAGO that participates in int	sp|O23676|MGN_ARATH	1	1	7.3	7.3	17.458	0	5.4184	63159000	6	0	0	0	0	0	0	0	0	0	0	0	0	0	0	0	0	0	0	0	0	0	0	0	0	0	0	0	0	0	0	0	0	0	0	0	0
	AT1G02150.1	Tetratricopeptide repeat (TPR)-like superfamily protein	sp|Q8LPS6|PPR3_ARATH	5	5	12	12	59.882	0	27.81	850780000	108	1.88531e+07	2.36019e+07	2.36199e+07	2.54277e+07	2.43632e+07	2.37908e+07	2.319e+07	2.31948e+07	2.26719e+07	2.48665e+07	2.35219e+07	2.34178e+07	2.47153e+07	1.89474e+07	2.46127e+07	2.61028e+07	2.51403e+07	2.48303e+07	0	0	0	0	0	0	0	0	0	0	0	0	0	0	0	0	0	0
	AT1G02280.1	Encodes a GTP-binding GTP-ase. Component of the chloroplast protein import machinery. Required	sp|O23680|TOC33_ARATH	3	3	12.1	12.1	32.925	0	16.408	6528900	14	0	0	0	0	0	0	0	7.95318e+06	0	0	0	0	0	0	0	0	0	0	0	0	0	0	0	0	0	0	0	0	0	0	0	0	0	0	0	0
	AT1G02305.1	Encodes a capase involved in stress induced cell death. protein_coding (ATCATHB2) (ATCA	sp|Q93VC9|CATB2_ARATH	4	4	11.9	11.9	40.033	0	22.16	208620000	54	0	0	0	0	1.17569e+07	6.91597e+06	1.51142e+07	0	1.48432e+07	0	7.962e+06	0	1.54425e+07	7.59648e+06	1.47407e+07	0	0	0	0	0	0	0	0	0	0	0	0	0	0	0	0	0	0	0	0	0
	AT1G02360.1	Chitinase family protein	tr|Q9FZ25|Q9FZ25_ARATH;tr|A0A1P8AX35|A0A1P8AX35_ARATH;tr|A0A1P8AWZ7|A0A1P8AWZ7_ARATH	1	1	5.9	5.9	30.137	0	8.8139	6166700	1	0	0	0	0	0	0	0	0	0	0	0	0	0	0	0	0	0	0	0	0	0	0	0	0	0	0	0	0	0	0	0	0	0	0	0	0
	AT1G02500.1	encodes a S-adenosylmethionine synthetase. SAM1 is regulated by protein S-nitrosylation. The c	sp|P23686|METK1_ARATH	24	7	61.8	17	43.158	0	323.31	7872900000	495	1.00095e+08	1.36971e+08	1.17127e+08	1.47619e+08	1.31784e+08	9.42768e+07	9.46829e+07	1.52285e+08	8.48141e+07	9.09456e+07	1.10863e+08	6.44555e+07	1.5817e+08	1.29135e+08	1.71282e+08	1.30538e+08	5.55545e+07	1.37533e+08	9.65184e+07	5.91346e+07	1.00283e+08	1.5622e+08	1.13885e+08	6.87521e+07	2.55456e+08	1.23121e+08	8.14494e+07	8.26093e+07	9.14133e+07	7.25313e+07	1.4595e+08	9.09393e+07	1.39095e+08	1.17819e+08	1.32535e+08	5.75575e+07
	AT1G02560.1	One of several nuclear-encoded ClpPs (caseinolytic protease). Contains a highly conserved cata	sp|Q9S834|CLPP5_ARATH	4	4	17.1	17.1	32.356	0	61.501	256000000	21	0	0	0	0	0	3.57912e+07	0	0	0	0	0	3.90576e+07	2.48028e+07	2.27727e+07	0	0	0	0	0	0	0	0	0	0	0	0	0	0	0	0	0	0	0	0	0	0
	AT1G02780.1	Ribosomal protein L19e family protein	sp|Q9SRX2|RL191_ARATH;sp|P49693|RL193_ARATH	6	6	30.4	30.4	24.606	0	140.67	3022600000	318	0	0	2.37414e+07	0	4.22427e+07	3.55267e+07	1.63298e+07	4.66541e+07	1.64684e+07	3.21719e+07	4.44784e+07	3.84879e+07	4.41222e+07	3.66421e+07	4.06767e+07	4.92459e+07	5.97692e+07	4.56845e+07	4.34906e+07	4.73775e+07	6.37137e+07	5.14583e+07	4.64315e+07	6.09871e+07	9.98944e+07	5.83246e+07	5.63964e+07	6.1757e+07	7.10731e+07	5.40166e+07	7.19105e+07	5.84703e+07	7.42506e+07	8.64882e+07	5.17516e+07	1.02347e+08
	AT1G02920.1	Encodes glutathione transferase belonging to the phi class of GSTs. Naming convention accordin	sp|Q9SRY5|GSTF7_ARATH	15	8	84.2	63.6	23.598	0	147.2	2761800000	193	1.36993e+07	0	0	0	3.06737e+07	8.65782e+07	0	0	0	0	4.1641e+07	9.77437e+07	9.12487e+07	8.96748e+07	0	2.45344e+07	2.73569e+07	0	0	0	0	0	0	0	0	0	0	0	0	0	0	0	0	0	0	0
	AT1G02930.1	Encodes glutathione transferase belonging to the phi class of GSTs. Naming convention accordin	sp|P42760|GSTF6_ARATH	13	6	66.3	40.9	23.486	0	132.67	722560000	54	0	0	0	0	0	0	0	0	0	0	0	4.03426e+07	4.51524e+07	5.14761e+07	0	0	0	0	0	0	0	0	0	0	0	0	0	0	0	0	0	0	0	0	0	0
	AT1G03090.2	MCCA is the biotinylated subunit of the dimer MCCase, which is involved in leucine degradation	sp|Q42523|MCCA_ARATH	21	21	41.8	41.8	80.45	0	189.29	2861700000	300	5.49837e+07	6.69138e+07	9.9839e+07	0	3.32465e+07	4.26044e+07	5.979e+07	0	6.50705e+07	3.28776e+07	1.94842e+07	6.24371e+07	2.06466e+07	3.29734e+07	0	2.38304e+07	3.61652e+07	0	7.99226e+07	9.3723e+07	4.18522e+07	2.39779e+07	3.57119e+07	9.40223e+07	0	0	5.3469e+07	4.11361e+07	0	2.94814e+07	2.14266e+07	3.58483e+07	0	3.36523e+07	0	5.20358e+07
	AT1G03130.1	Encodes a protein predicted by sequence similarity with spinach PsaD to be photosystem I react	sp|Q9SA56|PSAD2_ARATH;sp|Q9S7H1|PSAD1_ARATH	9	9	47.1	47.1	22.306	0	170.83	3872400000	175	0	0	0	0	8.92408e+07	8.26723e+07	0	0	0	9.26958e+07	7.5753e+07	0	6.81542e+07	7.67573e+07	1.33577e+08	1.239e+08	1.11101e+08	6.03563e+07	0	5.16799e+07	0	8.13027e+07	5.86651e+07	7.04111e+07	5.94882e+07	2.11385e+08	7.0587e+07	8.28673e+07	1.04462e+08	1.18515e+08	6.5746e+07	7.43794e+07	1.23121e+08	1.82295e+08	0	1.13617e+08
	AT1G03220.1	Eukaryotic aspartyl protease family protein	tr|Q9ZVS4|Q9ZVS4_ARATH	22	18	65.6	60	45.717	0	323.31	43353000000	1270	6.76493e+08	8.00874e+08	7.6793e+08	5.92812e+08	5.89902e+08	6.39558e+08	7.63843e+08	5.19915e+08	7.99931e+08	6.55491e+08	5.35496e+08	5.96811e+08	4.82114e+08	6.28614e+08	4.74029e+08	4.99151e+08	4.02496e+08	6.18072e+08	7.6215e+08	8.16117e+08	5.74368e+08	4.00548e+08	5.43272e+08	7.59987e+08	4.55729e+08	3.96735e+08	7.55889e+08	4.45762e+08	4.02189e+08	5.32313e+08	4.26893e+08	4.97251e+08	4.05268e+08	4.97907e+08	4.27871e+08	3.72793e+08
	AT1G03230.1	Eukaryotic aspartyl protease family protein	tr|Q9ZVS5|Q9ZVS5_ARATH	19	15	49.8	44.2	46.148	0	304.93	10051000000	688	1.46345e+08	1.88123e+08	1.79126e+08	1.36526e+08	1.3924e+08	1.38528e+08	2.0008e+08	1.69252e+08	1.80097e+08	1.50282e+08	1.26433e+08	1.09731e+08	1.10571e+08	1.49607e+08	1.17615e+08	1.07712e+08	9.83894e+07	1.39762e+08	1.66864e+08	1.94717e+08	1.25534e+08	8.04506e+07	1.14027e+08	1.74421e+08	5.95996e+07	1.02945e+08	1.43921e+08	1.00847e+08	6.44019e+07	1.00757e+08	1.0112e+08	1.04136e+08	9.3736e+07	1.0444e+08	9.59048e+07	6.56731e+07
	AT1G03475.1	Encodes coproporphyrinogen III oxidase, a key enzyme in the biosynthetic pathway of chlorophyl	sp|Q9LR75|HEM61_ARATH	20	20	59.6	59.6	43.796	0	268.3	23461000000	1248	3.27564e+08	3.58575e+08	3.58054e+08	3.72122e+08	3.6411e+08	2.90951e+08	3.54965e+08	3.25459e+08	3.46433e+08	3.67024e+08	3.81154e+08	3.23704e+08	3.17878e+08	3.54547e+08	3.18253e+08	3.14438e+08	2.94992e+08	3.91219e+08	2.84608e+08	3.15661e+08	3.05204e+08	3.27813e+08	3.18386e+08	3.39468e+08	2.30517e+08	3.06497e+08	3.50442e+08	2.9083e+08	3.22361e+08	2.66138e+08	3.19602e+08	3.20667e+08	2.88681e+08	3.11747e+08	3.50466e+08	2.93564e+08
	AT1G03600.1	PSB27 is a chloroplast lumen localized protein that is involved in adaptation to changes in li	sp|Q9LR64|PB27A_ARATH	4	4	28.2	28.2	18.834	0	24.8	501690000	43	0	0	0	0	0	0	0	0	0	0	0	5.25978e+07	0	0	0	0	0	0	0	0	0	0	3.24519e+07	1.82488e+07	0	0	0	4.30766e+07	3.87207e+07	3.52837e+07	2.41196e+07	4.46668e+07	0	0	4.70046e+07	0
	AT1G03630.1	Encodes for a protein with protochlorophyllide oxidoreductase activity. The enzyme is NADPH- a	tr|F4I2F8|F4I2F8_ARATH;sp|O48741|PORC_ARATH	22	18	56.4	52.6	43.625	0	323.31	16843000000	869	2.93849e+08	2.56059e+08	2.78905e+08	3.78994e+08	2.87303e+08	3.10582e+08	2.93035e+08	3.77526e+08	2.7273e+08	3.02613e+08	3.37825e+08	2.72768e+08	3.49351e+08	3.16208e+08	3.68937e+08	3.32344e+08	1.56882e+08	3.57186e+08	1.6047e+07	1.19756e+07	2.61639e+08	2.37064e+08	2.2105e+08	6.77129e+06	8.98677e+07	1.74216e+08	2.01709e+08	1.62088e+08	1.82042e+08	1.18614e+08	2.32701e+08	1.77286e+08	2.66212e+08	1.30159e+08	1.88345e+08	1.02681e+08
	AT1G03680.1	encodes a chloroplast thioredoxin similar to prokaryotic thioredoxins. protein_coding THIORE	sp|O48737|TRXM1_ARATH	3	3	25.1	25.1	19.664	0	79.216	118230000	17	0	0	0	0	0	1.54157e+07	0	0	0	0	0	0	0	0	0	0	0	0	0	0	0	0	0	0	0	0	0	0	0	0	0	0	0	0	0	0
	AT1G03860.1	prohibitin 2 protein_coding PROHIBITIN 2 (PHB2) PROHIBITIN 2 (ATPHB2)	sp|Q9ZNT7|PHB2_ARATH	3	1	13.3	4.2	31.81	0	19.617	5514500000	66	0	6.72206e+07	0	0	0	3.10847e+07	0	7.12605e+07	0	0	0	0	5.51096e+07	1.78977e+08	0	0	3.03081e+07	0	0	0	0	0	0	0	0	0	0	0	0	0	0	0	0	0	0	0
	AT1G03870.1	fasciclin-like arabinogalactan-protein 9 (Fla9). Possibly involved in embryogenesis and seed d	sp|Q9ZWA8|FLA9_ARATH	3	2	19.4	15.8	26.115	0	45.951	5592200000	292	8.21126e+07	1.02788e+08	8.48611e+07	5.76533e+07	6.14965e+07	6.93407e+07	1.03474e+08	4.36416e+07	5.57203e+07	5.3177e+07	5.77653e+07	6.1586e+07	4.9733e+07	6.52285e+07	5.50561e+07	3.94631e+07	5.12057e+07	4.6114e+07	1.33967e+08	1.03424e+08	9.14703e+07	7.55747e+07	7.53968e+07	1.31665e+08	1.93479e+08	7.80124e+07	1.04266e+08	8.90739e+07	6.1757e+07	9.80762e+07	7.20253e+07	8.19363e+07	6.80174e+07	7.09156e+07	9.35478e+07	5.04098e+07
	AT1G03880.1	Protein is tyrosine-phosphorylated and its phosphorylation state is modulated in response to A	sp|P15456|CRU2_ARATH	26	25	66.2	66.2	50.558	0	323.31	31543000000	926	0	3.74788e+08	0	0	2.09892e+09	9.83602e+08	5.84124e+08	1.15472e+09	0	3.87253e+08	0	1.49224e+08	9.34894e+07	5.81539e+08	1.41446e+09	4.0451e+08	0	2.47062e+08	2.70546e+08	2.65917e+08	2.00747e+08	0	1.24777e+09	2.13033e+08	2.01471e+08	2.62233e+09	0	5.42106e+08	1.48298e+07	2.84273e+08	2.35578e+07	4.93406e+08	1.58903e+09	5.80262e+07	3.62725e+08	0
	AT1G03890.1	RmlC-like cupins superfamily protein	sp|Q9ZWA9|CRU4_ARATH	13	13	48.6	48.6	49.674	0	313.5	1822400000	124	0	0	0	0	2.13269e+08	7.27377e+07	0	3.8384e+07	0	2.42385e+07	0	0	0	3.51008e+07	9.66389e+07	1.59959e+07	0	0	0	0	0	0	6.48229e+07	0	0	2.91132e+08	0	3.50813e+07	0	0	0	3.1512e+07	9.7446e+07	0	0	0
	AT1G04040.1	HAD superfamily, subfamily IIIB acid phosphatase	tr|Q9ZWC4|Q9ZWC4_ARATH	6	2	18.5	11.1	31.096	0	10.117	263340000	42	0	0	0	0	0	0	0	0	0	0	0	0	0	0	0	0	0	0	0	0	0	2.47564e+07	0	0	0	0	0	0	0	0	0	0	0	0	2.52311e+07	0
	AT1G04080.3	Encodes a U1 small nuclear ribonucleoprotein (snRNP) factor involved in alternative splicing.	tr|A0A1P8ATH2|A0A1P8ATH2_ARATH;tr|F4I450|F4I450_ARATH;tr|Q93ZR3|Q93ZR3_ARATH;tr|F4I448|F4I448_ARATH	7	7	14.4	14.4	60.958	0	22.016	308390000	47	0	0	0	0	0	0	1.57277e+07	0	0	0	0	0	0	0	0	0	1.40786e+07	0	1.20757e+07	0	1.49579e+07	0	0	0	0	0	0	0	0	0	0	0	1.17162e+07	9.54888e+06	0	0
	AT1G04170.1	protein synthesis initiation factor eIF2 gamma The mRNA is cell-to-cell mobile. protein_coding	tr|O64490|O64490_ARATH	12	12	39.4	39.4	50.853	0	93.953	1128900000	114	2.8019e+07	3.21653e+07	2.69279e+07	3.54726e+07	2.77503e+07	0	0	2.60793e+07	1.93993e+07	2.20565e+07	2.31483e+07	0	2.85384e+07	2.54136e+07	2.97854e+07	2.95858e+07	3.35382e+07	3.02829e+07	2.75071e+07	0	0	2.71434e+07	0	0	0	3.12727e+07	2.34291e+07	0	0	0	2.41647e+07	0	2.766e+07	0	0	0
	AT1G04270.1	Encodes cytosolic ribosomal protein S15. protein_coding CYTOSOLIC RIBOSOMAL PROTEIN S1	tr|F4I472|F4I472_ARATH;sp|Q9FY64|RS154_ARATH;sp|Q08112|RS151_ARATH;tr|A8MQ96|A8MQ96_ARATH	4	1	51	9.3	17.058	0	51.83	2751600000	125	0	0	0	0	8.87658e+07	6.11055e+07	0	0	0	5.08026e+07	5.443e+07	5.25687e+07	5.3558e+07	4.18e+07	8.91666e+07	5.60301e+07	5.78014e+07	5.38484e+07	0	0	0	7.49383e+07	7.07144e+07	6.49668e+07	0	8.93212e+07	3.60601e+07	9.99082e+07	1.00352e+08	0	0	1.03231e+08	1.06236e+08	9.93557e+07	7.48293e+07	1.11101e+08
	AT1G04350.1	encodes a protein whose sequence is similar to 2-oxoglutarate-dependent dioxygenase protei	sp|P93824|ACCH6_ARATH	1	1	3.3	3.3	40.796	0.0070711	3.4422	54955000	8	0	0	0	0	0	0	0	0	0	0	0	0	0	0	0	0	0	0	0	0	0	0	0	0	0	0	0	0	0	0	0	0	0	0	0	0
	AT1G04410.1	predicted to encode a cytosolic malate dehydrogenase. protein_coding CYTOSOLIC-NAD-DEPENDEN	sp|P93819|MDHC1_ARATH	17	9	66.9	42.2	35.571	0	323.31	91659000000	1545	1.18694e+09	1.29688e+09	1.41318e+09	1.62231e+09	1.1352e+09	1.07181e+09	1.20844e+09	1.20827e+09	1.22344e+09	1.0446e+09	1.12004e+09	9.88112e+08	1.19123e+09	1.24976e+09	1.15536e+09	1.25523e+09	1.2364e+09	1.24612e+09	1.46322e+09	1.5517e+09	1.24181e+09	1.22871e+09	1.2376e+09	1.46616e+09	6.73405e+08	1.41465e+09	1.29526e+09	1.29383e+09	1.30193e+09	1.09456e+09	1.41171e+09	1.31444e+09	1.32487e+09	1.49531e+09	1.30509e+09	1.45402e+09
	AT1G04420.1	NAD(P)-linked oxidoreductase superfamily protein	tr|Q8VZ23|Q8VZ23_ARATH	17	17	45.1	45.1	46.427	0	276	12150000000	790	2.24136e+08	2.07898e+08	2.24805e+08	1.74409e+08	1.59314e+08	1.71009e+08	1.98422e+08	1.39163e+08	2.02999e+08	2.10946e+08	1.8588e+08	1.73673e+08	1.34506e+08	1.60356e+08	1.17721e+08	1.38787e+08	1.49794e+08	1.73999e+08	1.90485e+08	1.97161e+08	1.57754e+08	1.36356e+08	1.58444e+08	1.6661e+08	7.04111e+07	1.08672e+08	1.90089e+08	1.48522e+08	1.48779e+08	1.67432e+08	1.23369e+08	1.46072e+08	1.02568e+08	1.16916e+08	1.56111e+08	1.27533e+08
	AT1G04430.1	S-adenosyl-L-methionine-dependent methyltransferases superfamily protein	sp|Q940J9|PMT8_ARATH	5	2	9.5	4.5	70.507	0	16.128	639850000	108	1.55585e+07	1.28503e+07	0	0	0	1.61306e+07	1.72896e+07	2.01015e+07	1.6591e+07	2.01797e+07	1.72465e+07	0	0	0	1.66625e+07	2.00611e+07	1.93617e+07	0	0	0	0	0	1.60759e+07	0	0	0	0	0	1.66983e+07	0	1.5632e+07	0	1.81215e+07	1.69091e+07	0	1.61061e+07
	AT1G04510.1	Encodes MAC3A, a U-box proteins with homology to the yeast and human E3 ubiquitin ligase Prp19	tr|F4I5P3|F4I5P3_ARATH;sp|Q94BR4|PR19A_ARATH	4	2	10.7	6.7	56.881	0	6.2931	13474000	3	0	0	0	0	0	0	0	0	0	3.09627e+06	0	0	0	0	0	0	0	0	0	0	0	0	0	0	0	0	0	0	0	0	0	0	0	0	0	0
	AT1G04530.1	Encodes one of the 36 carboxylate clamp (CC)-tetratricopeptide repeat (TPR) proteins (Prasad 2	tr|Q8VZ31|Q8VZ31_ARATH	3	3	13.2	13.2	34.553	0	44.361	251800000	37	1.48247e+07	0	0	0	0	0	1.63275e+07	0	1.68145e+07	0	1.72896e+07	0	0	0	0	0	0	1.74074e+07	0	0	0	0	0	0	0	0	0	0	0	0	0	0	0	0	0	0
	AT1G04600.1	member of Myosin-like proteins protein_coding MYOSIN XI A (XIA) MYOSIN XI A (XIA)	sp|F4I5Q6|MYO7_ARATH	2	2	1.4	1.4	196.12	0.0059925	3.5159	1137200000	27	0	0	0	0	0	1.98124e+07	0	0	0	0	0	0	0	0	0	0	0	0	0	0	0	0	0	0	0	0	0	0	0	0	0	0	0	0	0	0
	AT1G04640.1	Lipoyltransferase, located in mitochondria but not found in chloroplasts protein_coding	sp|Q9SXP7|LIPB_ARATH	4	4	21.7	21.7	26.421	0	10.142	58758000	8	0	0	0	0	0	0	0	0	0	0	0	0	0	0	0	0	0	0	0	0	0	0	0	0	0	0	0	0	0	0	0	0	0	0	0	0
	AT1G04680.1	Pectin lyase-like superfamily protein	sp|Q940Q1|PLY1_ARATH;tr|F4JTS3|F4JTS3_ARATH;sp|Q944R1|PLY15_ARATH	1	1	2.3	2.3	47.77	0.0045541	3.7434	35475000	9	0	0	0	0	0	0	0	0	5.10507e+06	0	0	0	0	0	0	0	0	0	0	0	0	0	0	0	0	0	0	0	0	0	0	0	0	0	0	0
	AT1G04690.1	potassium channel beta subunit 1	sp|O23016|KCAB_ARATH	7	7	21.3	21.3	36.538	0	29.262	3546800000	232	4.66088e+07	5.3358e+07	5.37365e+07	3.95397e+07	5.5121e+07	5.34839e+07	5.83246e+07	4.62612e+07	6.3674e+07	5.05357e+07	4.62388e+07	5.10356e+07	4.76806e+07	4.55706e+07	4.65088e+07	4.33942e+07	4.49993e+07	4.82458e+07	5.91551e+07	5.84824e+07	5.12412e+07	6.21909e+07	5.89382e+07	5.74578e+07	0	0	6.02643e+07	5.10144e+07	5.76453e+07	5.97692e+07	4.58335e+07	5.51669e+07	3.71691e+07	5.35098e+07	5.71757e+07	5.54814e+07
	AT1G04710.1	EC2.3.1.16 thiolase. Its transcript levels change after inducing MUTE expression in a mute bac	sp|Q8LF48|THIK1_ARATH	3	0	8.1	0	46.611	0.0016181	4.832	147920000	31	0	0	0	0	0	0	0	0	0	0	0	0	0	0	0	0	0	0	0	0	0	0	0	0	0	0	0	0	0	0	0	0	0	0	0	0
	AT1G04750.1	Encodes vesicle-associated membrane protein 7B (VAMP7B, or VAMP721). Required for cell plate f	sp|Q9ZTW3|VA721_ARATH;sp|P47192|VA722_ARATH;tr|B9DH97|B9DH97_ARATH	4	4	22.4	22.4	24.765	0	23.448	640860000	64	0	0	0	0	2.95776e+07	0	0	0	0	2.28327e+07	2.63939e+07	0	2.15413e+07	0	2.72037e+07	2.52364e+07	2.21346e+07	2.34503e+07	0	0	0	0	0	0	0	0	0	0	0	0	0	0	1.85794e+07	0	0	0
	AT1G04810.1	26S proteasome regulatory complex, non-ATPase subcomplex, Rpn2/Psmd1 subunit	sp|Q9MAT0|PSD1B_ARATH	14	2	20.1	1.9	108.86	0	6.282	89001000	30	0	0	0	0	0	0	0	0	0	0	0	0	0	0	0	0	0	0	0	0	0	0	0	0	0	0	0	0	0	0	0	0	0	3.86785e+06	0	0
	AT1G04820.1	Encodes an alpha tubulin isoform that is expressed in roots, leaves and flowers. protei	sp|Q0WV25|TBA4_ARATH;sp|B9DGT7|TBA2_ARATH	25	1	67.6	3.1	49.54	0	323.31	28956000000	1115	3.44899e+08	3.59346e+08	3.36866e+08	4.44467e+08	4.24797e+08	3.79783e+08	4.06421e+08	5.19087e+08	3.48576e+08	3.90595e+08	4.30847e+08	3.32274e+08	4.59854e+08	3.76115e+08	5.26552e+08	4.41886e+08	2.74057e+08	4.33393e+08	3.59596e+08	4.37831e+08	4.63695e+08	3.9187e+08	3.90379e+08	3.95582e+08	2.95729e+08	5.89044e+08	4.15191e+08	4.73569e+08	4.78983e+08	3.28587e+08	5.20636e+08	3.90785e+08	5.0332e+08	5.29957e+08	4.41672e+08	3.99855e+08
	AT1G04850.1	ubiquitin-associated (UBA)/TS-N domain-containing protein	tr|A0A1P8AW60|A0A1P8AW60_ARATH;tr|Q9MAT3|Q9MAT3_ARATH	2	2	11.7	11.7	37.004	0	13.29	20190000	4	0	0	0	0	0	0	0	0	0	0	0	0	0	0	0	0	0	0	0	0	0	0	0	0	0	0	0	0	0	0	0	0	4.02875e+06	0	0	0
	AT1G05010.1	Encodes 1-aminocyclopropane-1-carboxylate oxidase protein_coding ETHYLENE-FORMING ENZYM	sp|Q06588|ACCO4_ARATH	11	11	47.4	47.4	36.676	0	153.23	2513900000	218	7.16518e+07	4.53941e+07	7.00752e+07	5.52434e+07	7.19903e+07	8.72166e+07	7.16767e+07	4.96262e+07	6.93984e+07	7.92002e+07	8.20102e+07	6.54686e+07	6.13645e+07	4.41375e+07	4.47629e+07	5.54852e+07	6.83861e+07	6.05112e+07	0	0	0	0	0	0	0	0	0	0	0	0	0	0	0	0	0	0
	AT1G05190.1	Encodes the plastid 50S ribosomal protein L6. protein_coding EMBRYO DEFECTIVE 2394 (emb2394	sp|O23049|RK6_ARATH	19	19	61.9	61.9	24.705	0	278.33	15094000000	753	0	0	0	0	3.06221e+08	2.76308e+08	0	0	0	3.24288e+08	3.34446e+08	3.45091e+08	3.25166e+08	3.40788e+08	2.87642e+08	2.87343e+08	2.87782e+08	4.10583e+08	1.46925e+08	1.71913e+08	0	3.53002e+08	3.81789e+08	3.53198e+08	0	2.03648e+08	3.07882e+08	3.66211e+08	3.77892e+08	3.63681e+08	4.01827e+08	3.95527e+08	2.58986e+08	2.39409e+08	4.50172e+08	3.04591e+08
	AT1G05260.1	Encodes a cold-inducible cationic peroxidase that is involved in the stress response. In respo	sp|O23044|PER3_ARATH	5	4	21.8	19	34.905	0	20.058	687750000	91	1.44874e+07	0	2.03539e+07	0	1.83338e+07	1.93255e+07	2.05695e+07	0	0	0	0	0	1.74412e+07	1.50296e+07	0	0	0	0	0	0	0	0	0	0	0	0	0	0	0	0	0	0	0	0	0	0
	AT1G05350.1	NAD(P)-binding Rossmann-fold superfamily protein	sp|O23034|UBA5_ARATH	2	2	6.3	6.3	47.02	0	6.1946	86516000	18	0	0	0	0	0	0	0	0	0	0	0	0	0	0	0	0	0	0	0	0	0	0	0	0	0	0	0	0	0	0	0	0	0	0	0	0
	AT1G05500.1	Encodes a endomembrane-localized synaptotagmin. Synaptotagmin family proteins are calcium sen	sp|Q8L706|SYT5_ARATH	1	1	2.1	2.1	62.928	0.0026718	3.8481	5402000	2	0	0	0	0	3.75895e+06	0	0	0	0	0	0	0	0	0	0	0	0	0	0	0	0	0	0	0	0	0	0	0	0	0	0	0	0	0	0	0
	AT1G05510.1	Protein is tyrosine-phosphorylated and its phosphorylation state is modulated in response to A	sp|Q9ZVY7|OBP1A_ARATH	4	4	21.2	21.2	27.293	0	17.146	623860000	80	2.25418e+07	0	0	0	1.44704e+07	1.85228e+07	0	1.42731e+07	0	1.10191e+07	0	1.63762e+07	0	0	0	0	1.11389e+07	0	2.12963e+07	1.20114e+07	1.65692e+07	0	1.91322e+07	0	0	1.34509e+07	1.57059e+07	1.95885e+07	0	0	0	1.25745e+07	0	0	0	0
	AT1G05520.1	Sec23/Sec24 protein transport family protein	tr|Q8H0S3|Q8H0S3_ARATH	3	1	5	1.4	86.356	0.00453	3.6608	7342600	1	0	0	0	0	4.87679e+06	0	0	0	0	0	0	0	0	0	0	0	0	0	0	0	0	0	0	0	0	0	0	0	0	0	0	0	0	0	0	0
	AT1G05560.1	A UDP-glucose transferase localized in the phragmoplast. It has been co-purified with the cal	sp|Q9LR44|U75B1_ARATH;tr|A0A1P8AP70|A0A1P8AP70_ARATH	6	5	21.7	19.6	52.813	0	29.86	1126100000	131	2.38966e+07	2.25324e+07	2.65094e+07	3.15776e+07	1.94626e+07	1.9004e+07	2.05168e+07	2.8208e+07	2.69971e+07	1.69561e+07	2.34616e+07	2.43632e+07	2.13732e+07	2.47891e+07	0	2.02077e+07	1.68273e+07	2.80481e+07	3.63235e+07	0	1.38482e+07	1.79614e+07	1.9541e+07	1.98289e+07	0	1.55079e+07	1.83033e+07	0	0	0	0	0	0	1.35398e+07	0	0
	AT1G05680.1	Encodes a UDP-glucosyltransferase, UGT74E2, that acts on IBA (indole-3-butyric acid) and affe	sp|Q9SYK9|U74E2_ARATH;sp|P0C7P7|U74E1_ARATH	2	2	6.8	6.8	51.05	0	9.5836	16060000	3	0	0	0	0	0	0	0	0	0	0	0	0	0	0	0	0	1.09703e+07	0	0	0	0	0	0	0	0	0	0	0	0	0	0	0	0	0	0	0
	AT1G06000.1	encodes a flavonol-7-O-rhamnosyltransferase involved in the formation of rhamnosylated flavono	sp|Q9LNE6|U89C1_ARATH	9	9	32.6	32.6	48.122	0	61.92	415130000	57	0	2.00361e+07	0	2.84771e+07	2.02413e+07	0	0	0	0	0	0	0	1.9441e+07	1.80676e+07	3.16105e+07	0	2.00195e+07	0	0	0	0	0	0	0	0	0	0	0	0	0	0	0	1.65612e+07	0	0	0
	AT1G06130.1	glyoxalase 2-4	sp|Q8LDW8|GLO2D_ARATH	3	3	13.3	13.3	36.625	0	11.166	104680000	21	0	0	0	0	0	0	0	0	0	0	0	0	0	0	0	0	0	0	0	0	0	0	0	0	0	0	0	0	0	0	0	0	0	6.59344e+06	0	0
	AT1G06190.1	Encodes a novel ribonucleic acid-binding protein that interacts with the endonuclease RNase E	tr|A0A1P8AM09|A0A1P8AM09_ARATH;sp|Q94K75|RHON1_ARATH;tr|A0A1P8AM12|A0A1P8AM12_ARATH	2	2	8.7	8.7	33.145	0	9.7249	18859000	2	0	0	0	0	0	0	0	0	0	0	0	0	0	0	0	0	0	6.7474e+06	0	0	0	0	0	0	0	0	0	0	0	0	0	0	0	0	0	0
	AT1G06220.2	Encodes a protein with similarity to splicing factor Snu114. Snu114 is thought to be involved	sp|Q9LNC5|CLO_ARATH;sp|F4JWP9|GFL_ARATH	14	14	17.1	17.1	110.44	0	47.979	694950000	134	0	1.59915e+07	1.46927e+07	0	1.3994e+07	1.21067e+07	1.60849e+07	1.47775e+07	1.62327e+07	1.43764e+07	1.30967e+07	0	1.33793e+07	1.5859e+07	1.656e+07	1.57735e+07	1.73785e+07	1.60826e+07	0	1.58403e+07	1.46429e+07	0	0	1.23311e+07	0	1.64468e+07	1.82172e+07	0	1.48309e+07	0	1.47529e+07	1.32869e+07	1.6047e+07	0	0	0
	AT1G06290.1	Encodes an acyl-CoA oxidase with specificity for medium chain fatty acids. The mRNA is cell-to	sp|P0CZ23|ACOX3_ARATH	10	6	15.6	10.5	75.675	0	40.234	1032100000	178	2.02554e+07	2.12109e+07	2.00945e+07	1.95762e+07	2.10075e+07	2.106e+07	2.21715e+07	1.89448e+07	2.27742e+07	2.1022e+07	2.00862e+07	0	2.20963e+07	1.69021e+07	1.80538e+07	2.08364e+07	2.67493e+07	2.08783e+07	0	1.73942e+07	0	0	0	0	0	1.6644e+07	0	1.46247e+07	0	0	0	0	1.91654e+07	1.96428e+07	0	2.07974e+07
	AT1G06410.1	Encodes an enzyme putatively involved in trehalose biosynthesis. Though the protein has both t	sp|Q9LMI0|TPS7_ARATH	14	10	20	15.7	96.687	0	73.901	2328600000	235	3.41765e+07	3.96166e+07	3.84905e+07	3.36546e+07	3.1762e+07	3.55193e+07	3.94494e+07	3.565e+07	3.6321e+07	3.61377e+07	3.01844e+07	0	2.84081e+07	2.90533e+07	2.4901e+07	2.49511e+07	4.198e+07	2.9227e+07	4.54161e+07	4.17305e+07	3.48752e+07	3.35242e+07	3.93075e+07	5.03993e+07	0	3.29323e+07	5.02354e+07	3.11775e+07	4.00334e+07	4.28918e+07	3.13269e+07	3.0243e+07	3.12749e+07	3.36686e+07	2.62516e+07	4.43153e+07
	AT1G06430.1	encodes a FtsH protease that is localized to the chloroplast protein_coding FTSH PROTEASE	sp|Q8W585|FTSH8_ARATH	11	2	17.7	3.2	73.198	0.0023392	4.1262	58087000	11	0	0	0	0	0	0	0	0	0	0	0	0	0	0	0	0	1.57943e+07	0	0	0	0	0	0	0	0	0	0	0	0	0	0	0	0	0	0	0
	AT1G06530.1	Encodes PEROXISOMAL AND MITOCHONDRIAL DIVISION FACTOR2. Involved in mitochondrial morphogenesi	sp|Q9SHJ6|PMD2_ARATH	3	3	11.1	11.1	36.119	0	17.23	55985000	12	0	0	0	0	0	0	0	0	0	0	0	0	0	0	0	0	8.2485e+06	0	0	0	0	0	0	0	0	0	0	0	0	0	0	0	0	0	0	0
	AT1G06550.1	ATP-dependent caseinolytic (Clp) protease/crotonase family protein	sp|Q9SHJ8|HIBC8_ARATH	2	2	5.7	5.7	43.257	0	10.125	105910000	14	0	0	0	0	0	0	0	0	0	0	0	0	0	0	0	0	0	0	0	0	0	0	0	0	0	0	0	0	0	0	0	0	0	1.16143e+07	0	0
	AT1G06570.1	Mutation of the PDS1 locus disrupts the activity of p-hydroxyphenylpyruvate dioxygenase (HPPDa	sp|P93836|HPPD_ARATH;tr|F4IDP2|F4IDP2_ARATH	4	4	9.2	9.2	48.815	0	25.545	779480000	82	0	1.71559e+07	2.51595e+07	2.24327e+07	0	0	0	0	2.46212e+07	0	0	0	0	0	0	0	0	0	2.64049e+07	3.52202e+07	2.65388e+07	0	0	3.07312e+07	0	1.57386e+07	2.59836e+07	1.63796e+07	0	0	0	1.84702e+07	0	1.94154e+07	0	0
	AT1G06650.2	encodes a protein whose sequence is similar to 2-oxoglutarate-dependent dioxygenase The mRNA i	sp|Q8H1S4|ACCH3_ARATH	8	7	30.9	27.6	42.02	0	25.454	215970000	30	0	0	1.96333e+07	0	0	0	0	0	2.41262e+07	0	0	0	0	0	0	0	0	0	0	0	0	0	0	0	0	0	0	0	0	0	0	0	0	0	0	0
	AT1G06680.1	Encodes a 23 kD extrinsic protein that is part of photosystem II and participates in the regul	sp|Q42029|PSBP1_ARATH	13	13	46	46	28.095	0	323.31	98966000000	1191	8.92947e+08	4.43153e+07	1.42126e+08	0	2.4513e+09	2.96914e+09	2.1834e+08	6.06528e+08	2.61077e+08	1.99425e+09	2.73293e+09	2.01286e+09	2.42998e+09	2.07448e+09	1.92352e+09	1.88041e+09	1.00762e+09	1.98254e+09	8.11097e+08	8.63907e+08	1.47227e+09	1.36476e+09	1.52769e+09	6.58679e+08	5.32572e+08	1.04764e+09	1.36249e+09	1.58892e+09	2.16933e+09	1.09843e+09	1.96162e+09	2.40952e+09	1.18333e+09	7.08455e+08	1.46363e+09	6.18844e+08
	AT1G06690.1	NAD(P)-linked oxidoreductase superfamily protein	sp|Q94A68|Y1669_ARATH	15	15	55.7	55.7	41.497	0	265.35	6017500000	510	8.87719e+07	9.28179e+07	8.62547e+07	9.20938e+07	6.46569e+07	7.29852e+07	8.48258e+07	7.74359e+07	1.05079e+08	7.9409e+07	7.90576e+07	8.93398e+07	7.17661e+07	8.11113e+07	7.51568e+07	7.16171e+07	8.22664e+07	8.48258e+07	9.02673e+07	1.0271e+08	8.98864e+07	7.88387e+07	7.61426e+07	1.041e+08	0	7.62007e+07	1.18015e+08	7.98451e+07	9.19662e+07	9.00049e+07	7.99891e+07	7.61109e+07	6.69416e+07	8.26035e+07	9.91356e+07	9.80015e+07
	AT1G06950.1	Encodes a protein thought to be a part of the translocon at the chloroplast inner envelope. In	sp|Q8LPR9|TI110_ARATH	32	32	40.6	40.6	112.12	0	323.31	6472900000	697	8.87535e+07	1.21048e+08	1.15691e+08	9.3347e+07	8.82076e+07	8.0551e+07	1.11773e+08	1.26688e+08	7.42249e+07	1.16221e+08	8.70234e+07	8.38786e+07	8.98491e+07	7.94421e+07	1.20821e+08	1.07488e+08	2.34644e+08	8.2255e+07	8.58134e+07	9.14386e+07	1.09983e+08	4.24423e+07	5.14904e+07	1.06575e+08	0	1.77556e+08	4.96848e+07	1.19987e+08	7.92056e+07	8.34379e+07	4.62452e+07	6.0755e+07	1.17338e+08	1.59204e+08	0	1.59369e+08
	AT1G07040.1	plant/protein	tr|Q9LMJ7|Q9LMJ7_ARATH	4	4	18.6	18.6	40.637	0	18.524	191070000	16	0	0	0	0	0	0	0	0	0	0	0	0	0	0	0	0	0	0	0	2.50638e+07	0	0	0	0	0	0	0	0	0	0	0	0	0	0	0	0
	AT1G07080.1	Thioredoxin superfamily protein	tr|Q93VQ6|Q93VQ6_ARATH	1	1	7.9	7.9	29.698	0	6.1656	4204000	1	0	0	0	0	0	0	0	0	0	0	0	0	6.3288e+06	0	0	0	0	0	0	0	0	0	0	0	0	0	0	0	0	0	0	0	0	0	0	0
	AT1G07110.1	Encodes the bifunctional enzyme fructose-6-phosphate 2-kinase/fructose-2,6-bisphosphatase.	sp|Q9MB58|F26_ARATH	15	15	23.4	23.4	82.558	0	78.742	1667400000	188	4.06007e+07	3.16609e+07	3.77585e+07	3.29026e+07	2.85938e+07	3.40252e+07	3.38981e+07	0	3.53278e+07	3.7735e+07	3.18304e+07	0	3.23038e+07	0	0	3.43046e+07	3.04154e+07	2.96576e+07	3.45696e+07	4.15401e+07	2.95448e+07	3.32534e+07	2.82863e+07	3.7769e+07	0	2.22176e+07	3.1983e+07	0	2.50916e+07	0	0	3.20429e+07	2.5953e+07	0	0	0
	AT1G07140.1	Encodes a putative Ran-binding protein (siRanBP). protein_coding (SIRANBP) (SIRA	sp|Q9LMK7|RBP1A_ARATH	4	3	36	27.2	25.601	0	191.12	4239000000	265	4.90109e+07	5.12305e+07	6.69231e+07	5.1227e+07	7.06556e+07	6.90817e+07	6.42859e+07	5.42718e+07	6.2963e+07	5.91059e+07	5.39904e+07	5.36435e+07	5.56277e+07	3.97128e+07	4.99714e+07	4.62099e+07	5.44074e+07	5.34431e+07	6.76272e+07	6.63871e+07	7.55223e+07	8.41815e+07	7.11766e+07	7.66988e+07	0	5.89668e+07	7.74145e+07	6.11013e+07	7.06703e+07	5.64355e+07	6.31159e+07	7.79529e+07	5.92167e+07	6.60749e+07	7.37684e+07	6.75148e+07
	AT1G07250.1	UDP-glucosyl transferase 71C4	sp|Q9LML6|U71C4_ARATH	4	4	10.9	10.9	52.843	0	7.6533	56513000	18	0	0	0	0	0	0	0	0	0	0	0	0	0	0	0	0	0	0	0	0	0	0	0	0	0	0	0	0	0	0	0	0	0	0	0	0
	AT1G07320.1	encodes a plastid ribosomal protein L4 protein_coding RIBOSOMAL PROTEIN L4 (RPL4) PLASTI	sp|O50061|RK4_ARATH;tr|Q2V4Q4|Q2V4Q4_ARATH;tr|Q3EDH2|Q3EDH2_ARATH	13	13	48.9	48.9	30.558	0	323.31	21458000000	844	2.88501e+08	1.97134e+08	1.52085e+08	1.16552e+08	3.64035e+08	2.9444e+08	2.67971e+08	2.5904e+08	2.19463e+08	3.78417e+08	3.63833e+08	3.32482e+08	3.08865e+08	2.89021e+08	3.10625e+08	3.35073e+08	3.55457e+08	3.1179e+08	3.66389e+08	3.34076e+08	2.96571e+08	3.86421e+08	3.43968e+08	3.79467e+08	5.96729e+08	3.12829e+08	3.06497e+08	3.71941e+08	3.35143e+08	4.26627e+08	2.99359e+08	3.27155e+08	2.90447e+08	3.15683e+08	4.10015e+08	3.55753e+08
	AT1G07370.1	Encodes putative proliferating cell nuclear antigen involved in cell cycle regulation. May be	sp|Q9M7Q7|PCNA1_ARATH;sp|Q9ZW35|PCNA2_ARATH	6	6	25.9	25.9	29.122	0	24.705	1553500000	145	2.40095e+07	2.65388e+07	2.41798e+07	2.65462e+07	3.0407e+07	2.48424e+07	2.92534e+07	3.13269e+07	2.82785e+07	2.87369e+07	2.38122e+07	0	3.47715e+07	2.87628e+07	0	2.87229e+07	2.37644e+07	2.57327e+07	0	0	2.24358e+07	0	0	0	0	3.45624e+07	2.88366e+07	3.7425e+07	0	0	2.9924e+07	3.18237e+07	2.98971e+07	2.8355e+07	0	0
	AT1G07400.1	HSP20-like chaperones superfamily protein	sp|Q9LNW0|HS178_ARATH	13	7	70.7	41.4	17.828	0	295.22	9650600000	271	0	0	0	0	0	0	0	0	0	0	0	0	0	0	0	0	0	0	1.83958e+08	1.89839e+08	1.92276e+08	4.55318e+08	5.13219e+08	2.15767e+08	8.2988e+07	4.58835e+08	5.24112e+08	2.79137e+08	3.77892e+08	2.73336e+08	7.77464e+08	4.07662e+08	4.84997e+08	2.75275e+08	2.98406e+08	2.60788e+08
	AT1G07440.1	NAD(P)-binding Rossmann-fold superfamily protein	sp|P0DKI3|TRNH1_ARATH	3	3	18	18	28.332	0	11.262	16905000	2	0	0	0	0	0	0	0	0	0	0	0	0	0	0	0	0	4.51877e+06	0	0	0	0	0	0	0	0	0	0	0	0	0	0	0	0	0	0	0
	AT1G07750.1	RmlC-like cupins superfamily protein	tr|Q9LQQ3|Q9LQQ3_ARATH	5	5	19.1	19.1	38.31	0	24.184	455170000	57	1.66313e+07	0	2.04401e+07	2.05082e+07	0	0	0	0	1.89133e+07	0	0	0	0	0	2.03144e+07	0	1.45146e+07	0	0	0	0	0	0	1.50828e+07	0	0	2.16656e+07	0	0	0	0	0	0	1.77535e+07	0	1.93536e+07
	AT1G07770.1	Encodes cytoplasmic ribosomal protein S15a. protein_coding RIBOSOMAL PROTEIN S15A (RPS15A	sp|P42798|R15A1_ARATH;sp|Q9LX88|R15A4_ARATH	8	8	56.2	56.2	14.804	0	93.79	7756900000	206	0	0	0	0	6.22513e+07	7.98285e+07	0	0	0	7.30966e+07	1.00422e+08	2.85537e+08	1.44882e+08	1.46294e+08	7.78665e+07	8.22379e+07	1.03942e+08	1.4996e+08	0	0	0	2.99483e+08	3.41119e+08	2.31318e+08	0	0	0	3.88732e+08	4.06703e+08	2.22403e+08	2.84805e+08	3.11596e+08	2.28545e+08	2.05036e+08	4.17153e+08	3.07306e+08
	AT1G07820.1	Histone superfamily protein	sp|P59259|H4_ARATH;tr|A8MRV1|A8MRV1_ARATH	7	7	49.5	49.5	11.409	0	27.48	3060300000	112	0	0	0	0	0	0	0	0	0	0	0	2.3921e+08	6.45181e+07	6.61024e+07	0	0	0	6.3674e+07	0	0	0	0	1.60901e+08	1.19431e+08	0	0	0	1.51233e+08	1.00652e+08	1.77458e+08	1.31064e+08	1.07034e+08	1.54807e+08	1.29808e+08	1.60957e+08	1.88763e+08
	AT1G07890.3	Encodes a cytosolic ascorbate peroxidase APX1. Ascorbate peroxidases are enzymes that scaveng	sp|Q05431|APX1_ARATH;tr|F4HU93|F4HU93_ARATH	22	22	87.6	87.6	27.561	0	323.31	59564000000	1666	1.04939e+09	4.98425e+08	4.21279e+08	2.08461e+08	1.00832e+09	1.14286e+09	5.71984e+08	8.63368e+08	5.42557e+08	7.24394e+08	1.07136e+09	9.17733e+08	1.28311e+09	1.34943e+09	8.33554e+08	9.26683e+08	8.63907e+08	7.20638e+08	5.95572e+08	3.98665e+08	1.06566e+09	1.01512e+09	1.08617e+09	3.21357e+08	1.54368e+08	4.18659e+08	6.07412e+08	7.63948e+08	6.37434e+08	4.70461e+08	8.78946e+08	8.86165e+08	6.81718e+08	3.08694e+08	9.70464e+08	5.48456e+08
	AT1G07930.1	GTP binding Elongation factor Tu family protein	sp|Q8W4H7|EF1A2_ARATH;sp|Q8GTY0|EF1A4_ARATH;sp|Q0WL56|EF1A3_ARATH;sp|P0DH99|EF1A1_ARATH;tr|F4HUA0|F4HUA0_ARATH	24	23	59.5	57.9	49.502	0	323.31	325260000000	3717	3.98491e+09	5.35189e+09	4.83175e+09	5.34151e+09	4.82874e+09	4.07994e+09	4.75632e+09	5.41082e+09	4.38673e+09	4.5182e+09	4.67948e+09	4.06441e+09	4.8341e+09	4.50225e+09	5.34114e+09	5.61174e+09	7.34085e+09	4.8027e+09	4.46775e+09	3.93714e+09	4.03662e+09	4.81204e+09	4.49352e+09	3.85504e+09	4.70354e+09	4.95727e+09	3.92297e+09	3.45347e+09	3.53509e+09	4.61505e+09	4.87346e+09	3.37748e+09	4.84181e+09	5.12818e+09	4.07542e+09	5.18142e+09
	AT1G08110.4	Encodes a Zn2+ dependent glyoxylase. protein_coding GLYOXALASE12 (ATGLYI2) GLYOXALASE12 (	sp|Q8H0V3|LGUL_ARATH;tr|B9DH52|B9DH52_ARATH	5	5	25.9	25.9	20.848	0	25.315	412540000	58	0	0	0	0	1.81228e+07	0	0	0	0	2.1634e+07	1.96865e+07	0	3.1582e+07	2.54895e+07	0	2.83138e+07	0	1.96075e+07	0	0	0	0	0	0	0	0	0	2.15876e+07	0	0	0	2.11829e+07	0	0	0	0
	AT1G08200.1	Encodes a putative UDP-D-apiose/UPD-D-xylose synthetase. protein_coding UDP-D-APIOSE/U	sp|Q9SGE0|AXS2_ARATH	15	4	56	17.7	43.79	0	193.38	5182500000	382	6.63503e+07	7.52924e+07	7.25967e+07	7.6074e+07	7.37684e+07	6.5787e+07	7.14485e+07	9.85737e+07	6.35241e+07	4.65701e+07	6.51653e+07	4.42631e+07	7.88769e+07	6.61345e+07	9.73988e+07	7.09254e+07	5.71441e+07	6.17399e+07	7.83484e+07	5.78815e+07	8.13478e+07	9.06686e+07	8.98802e+07	5.40316e+07	0	9.19279e+07	5.45169e+07	9.21832e+07	8.51911e+07	5.20899e+07	8.97619e+07	9.3827e+07	8.40707e+07	5.50638e+07	1.0105e+08	7.65394e+07
	AT1G08360.1	Ribosomal protein L1p/L10e family	sp|Q8VZB9|R10A1_ARATH	9	4	44.4	16.2	24.469	0	94.783	1445200000	149	3.10847e+07	0	0	0	4.04939e+07	3.10201e+07	2.45429e+07	3.92421e+07	2.29692e+07	2.86911e+07	2.67846e+07	3.2873e+07	2.99053e+07	2.55319e+07	3.92421e+07	33554432	3.71639e+07	2.40945e+07	0	2.18783e+07	2.5822e+07	3.2259e+07	4.0971e+07	0	0	3.23553e+07	0	0	0	0	3.47666e+07	2.47581e+07	2.65885e+07	0	0	0
	AT1G08490.1	Chloroplastic NifS-like protein that can catalyze the conversion of cysteine into alanine and	sp|Q93WX6|CNIF1_ARATH	10	10	27.4	27.4	50.485	0	47.036	551290000	108	0	1.91601e+07	1.88453e+07	0	7.6218e+06	1.1483e+07	0	0	1.219e+07	0	1.71025e+07	1.82286e+07	0	0	0	0	1.80051e+07	1.85575e+07	0	0	1.25658e+07	1.3084e+07	0	1.57418e+07	0	0	1.62125e+07	1.20081e+07	1.48978e+07	0	0	0	0	0	1.97685e+07	0
	AT1G08520.1	Encodes the CHLD subunit of the Mg-chelatase enzyme involved in chlorophyll biosynthesis. Line	sp|Q9SJE1|CHLD_ARATH	23	23	35.5	35.5	83.283	0	178.83	5329800000	445	8.47729e+07	8.98428e+07	8.22265e+07	1.00917e+08	9.91975e+07	7.34674e+07	8.8969e+07	1.15924e+08	7.71253e+07	1.1764e+08	1.34013e+08	9.35478e+07	1.12294e+08	9.30563e+07	1.36394e+08	9.65987e+07	9.57454e+07	1.34618e+08	4.21404e+07	3.79317e+07	5.31549e+07	5.09931e+07	4.2015e+07	3.3166e+07	0	5.53201e+07	5.40428e+07	5.90773e+07	5.66668e+07	5.71203e+07	5.74977e+07	4.70209e+07	5.8446e+07	5.27439e+07	4.53626e+07	5.0013e+07
	AT1G08550.1	Violaxanthin deepoxidase involved in xanthophyll cycle.Two major consequences of the npq1 muta	sp|Q39249|VDE_ARATH	8	8	21.6	21.6	52.017	0	126.61	2334700000	242	3.85626e+07	3.63059e+07	3.88255e+07	3.87072e+07	3.58856e+07	4.13562e+07	4.1405e+07	2.61154e+07	4.60852e+07	4.73086e+07	3.55636e+07	4.05444e+07	2.98019e+07	3.65635e+07	2.30778e+07	2.8993e+07	2.85265e+07	3.54185e+07	3.73628e+07	4.05248e+07	3.80054e+07	4.11418e+07	3.5367e+07	3.78004e+07	0	2.66088e+07	3.67006e+07	3.66345e+07	3.51909e+07	3.94986e+07	3.2094e+07	3.91878e+07	3.13356e+07	3.534e+07	4.16987e+07	3.40441e+07
	AT1G08620.1	Transcription factor jumonji (jmj) family protein / zinc finger (C5HC2 type) family protein	tr|A0A1P8AMS3|A0A1P8AMS3_ARATH;sp|C0SUT9|JMJ16_ARATH	2	2	2.5	2.5	136.4	0.0098289	3.1283	45155000	4	0	0	0	0	0	0	0	0	0	0	0	0	0	0	0	0	0	0	0	0	0	0	0	0	0	0	0	0	0	0	0	2.36527e+07	0	0	0	0
	AT1G08630.1	Encodes a threonine aldolase, involved in threonine degradation to glycine. Primarily expresse	tr|A0A1P8ASQ3|A0A1P8ASQ3_ARATH;sp|Q8RXU4|THA1_ARATH	3	3	11.5	11.5	36.809	0	9.0725	93825000	11	0	0	0	0	0	0	0	0	0	0	0	0	0	0	0	0	0	0	0	0	0	0	0	0	0	0	0	0	0	0	0	0	0	0	0	0
	AT1G08640.1	Encodes a choloroplast membrane protein CJD1 (Chloroplast J-like Domain 1). Predicted to conta	tr|Q93WG3|Q93WG3_ARATH	1	1	4.1	4.1	32.902	0.0023456	4.1966	45533000	5	0	0	0	0	0	0	0	0	0	0	0	0	0	0	0	0	1.10313e+07	0	0	0	0	0	0	0	0	0	0	0	0	0	0	0	0	0	0	0
	AT1G08830.1	Encodes a cytosolic copper/zinc superoxide dismutase CSD1 that can detoxify superoxide radical	sp|P24704|SODC1_ARATH	3	3	25	25	15.098	0	5.661	172100000	19	0	0	0	0	0	0	0	0	0	0	0	0	0	0	0	0	0	0	0	0	0	0	0	1.79664e+07	0	0	0	0	0	0	0	0	0	0	0	0
	AT1G08980.1	Encodes an enzyme with similarity to bacterial acylamidohydrolases and exhibits indole-3-aceta	sp|Q9FR37|AMI1_ARATH	10	10	36.5	36.5	45.056	0	105.43	1892100000	162	0	2.91886e+07	2.58615e+07	4.05557e+07	2.63263e+07	3.63865e+07	0	0	3.28662e+07	3.22613e+07	3.65179e+07	0	3.01823e+07	3.30077e+07	0	0	2.53082e+07	3.31568e+07	3.61527e+07	4.91743e+07	3.74692e+07	3.44882e+07	4.11189e+07	4.86252e+07	0	2.58077e+07	4.24747e+07	4.11132e+07	3.86858e+07	3.71846e+07	4.01835e+07	4.08264e+07	3.14749e+07	0	3.55858e+07	3.06759e+07
	AT1G09010.1	glycoside hydrolase family 2 protein	sp|Q75W54|EBM_ARATH	10	10	13.2	13.2	107.66	0	28.646	101320000	20	0	0	0	0	0	0	0	0	0	0	0	0	0	0	0	0	0	0	0	0	0	0	0	0	0	0	0	0	0	0	0	0	0	0	0	0
	AT1G09020.1	Component of the regulatory subunit of SNF1-related protein kinase. As part of the regulatory	sp|Q944A6|SNF4_ARATH	4	4	7.6	7.6	53.466	0	7.9772	175570000	15	0	0	0	0	0	0	0	0	0	0	0	0	0	0	0	0	0	0	0	0	0	0	0	0	0	0	0	0	0	0	0	1.55165e+07	0	0	0	0
	AT1G09070.1	SRC2 specifically binds the peptide PIEPPPHH, and moves from ER to a vacuole fraction where it	sp|O04023|SRC2_ARATH	1	1	6.2	6.2	34.189	0	6.8806	0	1	0	0	0	0	0	0	0	0	0	0	0	0	0	0	0	0	0	0	0	0	0	0	0	0	0	0	0	0	0	0	0	0	0	0	0	0
	AT1G09130.3	ATP-dependent caseinolytic (Clp) protease/crotonase family protein	sp|Q8L770|CLPR3_ARATH;tr|F4HZE0|F4HZE0_ARATH	8	8	29.1	29.1	36.307	0	36.176	2556400000	269	3.58085e+07	3.32488e+07	2.57309e+07	2.1845e+07	3.62029e+07	4.45678e+07	3.53351e+07	4.28265e+07	3.93238e+07	4.35539e+07	4.71973e+07	4.40305e+07	4.61939e+07	4.09682e+07	3.52935e+07	3.79054e+07	5.17265e+07	2.41045e+07	4.46204e+07	2.89307e+07	5.1569e+07	4.12445e+07	3.86295e+07	2.26876e+07	0	0	2.54595e+07	4.0449e+07	3.40629e+07	3.94385e+07	3.54382e+07	3.76644e+07	2.29422e+07	0	4.39238e+07	3.55513e+07
	AT1G09200.1	Histone superfamily protein	sp|P59226|H32_ARATH;sp|Q9FKQ3|H3L5_ARATH	4	1	43.4	23.5	15.268	0	103.06	6005900000	210	0	0	0	0	7.25816e+07	7.58634e+07	0	0	0	7.68371e+07	8.51498e+07	1.65746e+08	1.05568e+08	8.27927e+07	1.06325e+08	8.77503e+07	6.75522e+07	1.07034e+08	0	0	0	2.2053e+08	2.53762e+08	1.88462e+08	0	6.58007e+07	0	2.07927e+08	1.83588e+08	1.71377e+08	1.8659e+08	2.00399e+08	2.35443e+08	2.427e+08	2.4233e+08	2.82524e+08
	AT1G09210.1	Encodes one of three Arabidopsis calreticulins.Post-transcriptionally regulates together with	sp|Q38858|CALR2_ARATH	7	4	25	19.1	48.156	0	16.548	103130000	24	0	0	0	0	0	0	0	0	0	0	0	0	0	0	0	0	0	0	0	0	0	0	0	0	0	0	0	0	0	0	0	0	0	1.55197e+07	0	0
	AT1G09270.1	Protein interacts with Agrobacterium proteins VirD2 and VirE2. protein_coding IMPORTIN ALPHA	sp|O80480|IMPA4_ARATH	7	4	15.6	9.7	59.445	0	12.883	225240000	11	0	1.26927e+07	0	0	0	0	0	0	1.1343e+07	0	0	0	0	0	1.38838e+07	0	0	0	0	0	0	0	0	0	0	0	0	0	0	0	0	0	0	0	0	0
	AT1G09310.1	plant/protein (Protein of unknown function, DUF538)	tr|Q9ZPZ4|Q9ZPZ4_ARATH	10	10	65.9	65.9	19.947	0	86.499	2368600000	143	1.79328e+07	0	0	0	9.94177e+07	8.79817e+07	0	3.91878e+07	0	5.14797e+07	8.37857e+07	0	8.63026e+07	6.13219e+07	3.68842e+07	9.39116e+07	9.04677e+07	2.61626e+07	0	2.43446e+07	2.56526e+07	6.80834e+07	3.94412e+07	0	0	1.8316e+07	0	4.577e+07	4.07586e+07	0	3.21563e+07	4.58717e+07	0	0	5.20213e+07	0
	AT1G09340.1	Encodes CHLOROPLAST RNA BINDING (CRB), a putative RNA-binding protein. CRB is important for t	sp|Q9SA52|CP41B_ARATH;tr|A0A1P8ATL2|A0A1P8ATL2_ARATH	35	35	75.4	75.4	42.619	0	323.31	227480000000	3794	4.01291e+09	4.00624e+09	4.12744e+09	3.54269e+09	3.41254e+09	3.28968e+09	3.58195e+09	2.56676e+09	3.93878e+09	3.8859e+09	3.87648e+09	2.759e+09	3.06322e+09	3.47292e+09	2.64515e+09	2.73729e+09	2.92056e+09	3.92488e+09	3.40758e+09	3.45898e+09	2.95129e+09	2.52109e+09	2.8014e+09	3.15567e+09	2.28873e+09	2.00215e+09	3.46186e+09	2.72121e+09	2.87776e+09	2.91733e+09	2.85096e+09	3.02083e+09	1.90455e+09	2.48397e+09	2.91409e+09	2.48897e+09
	AT1G09430.1	Encodes subunit A of the heteromeric enzyme ATP citrate lyase (ACL). In animals, ACL is encod	sp|O80526|ACLA3_ARATH	16	11	49.1	39.4	46.945	0	178.19	6884100000	491	1.04209e+08	9.21576e+07	1.29736e+08	1.04079e+08	1.13837e+08	1.12902e+08	1.2227e+08	8.75801e+07	1.08356e+08	1.17022e+08	1.06104e+08	1.10863e+08	1.01669e+08	8.71139e+07	7.47671e+07	9.70752e+07	8.52029e+07	1.04977e+08	7.89371e+07	9.68266e+07	1.16681e+08	9.61244e+07	8.56827e+07	9.94109e+07	1.45596e+08	6.83293e+07	9.20172e+07	7.94917e+07	1.08694e+08	7.69437e+07	7.89207e+07	7.49175e+07	8.11732e+07	8.69752e+07	6.05238e+07	6.37534e+07
	AT1G09490.1	similar to Eucalyptus gunnii alcohol dehydrogenase of unknown physiological function (GI:11434	tr|B3H5K4|B3H5K4_ARATH;tr|O80532|O80532_ARATH	2	2	8.6	8.6	32.397	0	7.7173	220870000	28	0	0	0	0	0	0	0	0	0	0	0	0	0	0	0	0	0	0	0	0	0	0	0	0	0	0	0	0	0	0	0	0	0	0	0	0
	AT1G09560.1	Encodes a plasodesmata-located protein involved in regulating primary root growth by controlli	sp|P94014|GL21_ARATH;sp|Q9FZ27|GL22_ARATH	4	4	22.4	22.4	22.868	0	53.466	977620000	85	0	0	0	0	2.04883e+07	1.84472e+07	0	0	0	0	3.07738e+07	0	1.72477e+07	2.40928e+07	3.20051e+07	2.26876e+07	0	3.08785e+07	0	0	0	3.42785e+07	4.11674e+07	0	0	3.08315e+07	3.65078e+07	2.44275e+07	0	3.42761e+07	3.60801e+07	2.56241e+07	0	3.30306e+07	7.09156e+07	2.92351e+07
	AT1G09620.1	ATP binding/leucine-tRNA ligases/aminoacyl-tRNA ligase	sp|F4I116|SYLC_ARATH	34	34	40.9	40.9	123.45	0	323.31	9434200000	896	1.19051e+08	1.08966e+08	1.38278e+08	1.18548e+08	1.27127e+08	1.30331e+08	1.34534e+08	1.16157e+08	1.31119e+08	1.3367e+08	1.30322e+08	1.50366e+08	1.3215e+08	1.06805e+08	1.29152e+08	1.33485e+08	1.83563e+08	1.41458e+08	1.45073e+08	1.65654e+08	1.57099e+08	5.48542e+07	1.40832e+08	1.68725e+08	5.0979e+07	1.46843e+08	1.52877e+08	1.62696e+08	1.78754e+08	1.46731e+08	1.42176e+08	1.51653e+08	1.61426e+08	1.69417e+08	5.96989e+07	1.95257e+08
	AT1G09640.1	Translation elongation factor EF1B, gamma chain	sp|O04487|EF1G1_ARATH;tr|C0Z2L8|C0Z2L8_ARATH	16	9	51.7	30.4	46.66	0	119.34	11272000000	431	1.70619e+08	2.12517e+08	1.90881e+08	2.44202e+08	1.4769e+08	1.39433e+08	1.84481e+08	2.28513e+08	1.78271e+08	1.5596e+08	1.51055e+08	1.57503e+08	1.68655e+08	1.63238e+08	1.79898e+08	1.76881e+08	1.94798e+08	1.7837e+08	9.89365e+07	1.05737e+08	1.68515e+08	1.60756e+08	1.5699e+08	1.05839e+08	5.28573e+07	1.67432e+08	1.85829e+08	8.81099e+07	9.1274e+07	7.89535e+07	1.48244e+08	9.27343e+07	2.11283e+08	1.60968e+08	1.04868e+08	1.34656e+08
	AT1G09750.1	Eukaryotic aspartyl protease family protein	sp|O04496|AED3_ARATH	11	11	27.8	27.8	47.661	0	237.25	21751000000	766	2.64172e+08	2.59094e+08	2.5693e+08	3.49472e+08	3.0069e+08	3.34377e+08	2.78577e+08	2.74703e+08	2.47594e+08	3.31102e+08	3.43373e+08	3.07476e+08	2.96386e+08	3.41569e+08	2.6355e+08	2.83859e+08	1.80185e+08	3.48069e+08	3.33082e+08	3.64843e+08	3.46097e+08	3.73259e+08	3.58923e+08	3.20445e+08	2.12752e+08	2.61874e+08	3.89055e+08	3.42303e+08	4.06111e+08	2.85398e+08	3.0531e+08	3.0895e+08	2.63934e+08	3.20622e+08	4.38439e+08	2.41107e+08
	AT1G09760.1	U2 small nuclear ribonucleoprotein A	sp|P43333|RU2A_ARATH	4	4	20.9	20.9	28.041	0	10.944	152180000	27	0	1.42326e+07	0	1.40649e+07	0	0	0	1.56504e+07	0	0	0	0	0	1.16587e+07	0	0	0	0	0	0	0	0	0	0	0	0	0	0	0	0	0	0	0	0	0	0
	AT1G09770.1	Member of MYB3R- and R2R3- type MYB- encoding genes. Essential for plant innate immunity. In	sp|P92948|CDC5L_ARATH	1	1	1.7	1.7	95.766	0	6.074	115630000	3	0	0	0	0	0	0	0	0	0	0	0	0	0	0	0	0	0	0	0	0	0	0	0	0	0	0	0	0	0	0	0	0	0	0	0	0
	AT1G09780.1	Encodes a 2,3-biphosphoglycerate-independent phosphoglycerate mutase that is involved in polle	sp|O04499|PMG1_ARATH	24	15	65	42.2	60.579	0	147.56	8534600000	442	1.18245e+08	1.36412e+08	1.64727e+08	1.97011e+08	1.84111e+08	1.58225e+08	1.57241e+08	1.65001e+08	1.62077e+08	1.41517e+08	1.5377e+08	1.23797e+08	1.8011e+08	1.37676e+08	1.69652e+08	2.14292e+08	1.48522e+08	1.98684e+08	5.69977e+07	4.85376e+07	1.0276e+08	1.08483e+08	8.35942e+07	4.93552e+07	4.51618e+07	9.4094e+07	8.6183e+07	6.29804e+07	9.39963e+07	6.30066e+07	8.5333e+07	7.29447e+07	1.10395e+08	1.06775e+08	7.9978e+07	7.84679e+07
	AT1G09795.1	ATP phosphoribosyl transferase, catalyses first step of histidine biosynthesis protein_coding	sp|Q8GSJ1|HIS1B_ARATH	5	4	19.6	14.8	44.756	0	19.339	1220600000	112	2.44613e+07	3.10761e+07	0	3.55365e+07	0	0	0	0	2.41966e+07	1.86142e+07	2.44021e+07	2.58955e+07	0	2.78254e+07	0	2.73e+07	2.81767e+07	2.55727e+07	0	2.23644e+07	2.16716e+07	0	0	1.90673e+07	0	0	2.6792e+07	2.42167e+07	0	0	0	0	2.57863e+07	1.7565e+07	3.113e+07	0
	AT1G09830.1	glycinamide ribonucleotide synthetase (GAR synthetase) that catalyzes the conversion of phosph	sp|P52420|PUR2_ARATH	9	9	25.9	25.9	56.473	0	82.913	602890000	72	0	0	0	0	0	0	0	0	0	0	0	0	0	0	0	0	0	0	0	2.10965e+07	1.32272e+07	0	0	1.58338e+07	0	0	0	0	0	0	0	1.42149e+07	0	1.46074e+07	0	2.31515e+07
	AT1G09870.1	histidine acid phosphatase family protein	tr|Q941B2|Q941B2_ARATH	2	2	3.9	3.9	54.854	0.0081542	3.3663	12599000	2	0	0	0	0	0	0	0	0	0	0	0	0	0	0	0	0	0	0	0	0	6.62092e+06	0	0	0	0	0	0	0	0	0	0	0	0	0	0	0
	AT1G10290.1	involved in trafficking from the trans-Golgi Network to the central vacuole. The mRNA is cell-	sp|Q9SE83|DRP2A_ARATH	13	3	15	3.5	99.165	0	15.146	254850000	35	0	0	0	0	0	0	0	0	0	0	0	0	0	0	0	0	0	0	0	0	0	0	0	0	0	0	1.04189e+07	0	0	0	0	0	0	1.50421e+07	0	0
	AT1G10370.1	Encodes GSTU17 (Glutathione S-Transferase U17). Functions as a negative component of stress-me	sp|Q9FUS8|GSTUH_ARATH	8	8	39.6	39.6	25.307	0	38.898	1170800000	116	3.46127e+07	4.10762e+07	2.41848e+07	0	1.58799e+07	3.60551e+07	2.8707e+07	2.83079e+07	0	0	3.09042e+07	2.17724e+07	4.39756e+07	3.87475e+07	1.92519e+07	2.66623e+07	3.9537e+07	0	0	0	2.07859e+07	0	0	0	0	0	0	2.5722e+07	0	0	0	0	0	0	3.1707e+07	0
	AT1G10510.1	RNI-like superfamily protein	tr|Q93ZV8|Q93ZV8_ARATH	5	5	10.4	10.4	64.722	0	17.464	83405000	9	0	0	0	0	0	0	0	1.08358e+07	0	0	0	0	0	0	0	0	0	0	0	0	0	0	0	0	0	0	0	0	0	0	0	0	0	0	0	0
	AT1G10670.3	One of the three genes encoding subunit A of the trimeric protein ATP Citrate Lyase. Antisens	sp|Q9SGY2|ACLA1_ARATH;tr|F4I5V8|F4I5V8_ARATH;sp|O22718|ACLA2_ARATH	11	6	27.7	18	46.678	0	58.022	796520000	101	0	1.44133e+07	1.75382e+07	0	2.93021e+07	2.41446e+07	2.10687e+07	2.04926e+07	0	1.90845e+07	2.66217e+07	0	2.26232e+07	1.77609e+07	2.58866e+07	2.5562e+07	1.88414e+07	2.20871e+07	0	0	1.86542e+07	0	0	0	0	0	0	0	0	0	0	0	1.95423e+07	0	0	0
	AT1G10760.1	Encodes an &#945	sp|Q9SAC6|GWD1_ARATH	35	35	34.5	34.5	156.58	0	240.16	6495500000	591	1.00081e+08	1.08041e+08	1.19638e+08	1.19621e+08	9.32629e+07	1.11433e+08	9.7588e+07	8.77381e+07	1.14209e+08	1.16746e+08	1.32508e+08	9.77301e+07	1.12683e+08	9.91768e+07	8.88519e+07	8.94204e+07	8.2552e+07	1.33614e+08	6.22599e+07	6.81165e+07	1.04868e+08	2.18768e+07	9.11538e+07	6.3164e+07	0	7.46894e+07	1.01591e+08	8.2919e+07	1.0418e+08	7.32183e+07	9.1255e+07	8.11563e+07	7.67573e+07	7.70558e+07	4.52213e+07	7.9834e+07
	AT1G10840.1	Encodes eukaryotic initiation factor 3H1 subunit (TIF3H1). protein_coding TRANSLATION IN	sp|Q9C5Z2|EIF3H_ARATH	6	6	24.9	24.9	38.372	0	25.642	1228000000	130	1.84268e+07	2.43885e+07	0	3.16412e+07	2.66549e+07	2.39579e+07	2.65701e+07	2.99821e+07	2.25621e+07	0	0	0	2.56064e+07	2.42453e+07	2.48045e+07	2.64158e+07	2.90272e+07	2.71585e+07	0	0	1.93778e+07	2.57149e+07	2.15502e+07	0	0	0	2.05894e+07	2.02203e+07	0	0	0	1.74364e+07	2.29088e+07	0	0	0
	AT1G10950.1	Encodes an Arabidopsis Transmembrane nine (TMN) protein. Transmembrane nine (TM9) proteins ar	sp|Q940G0|TMN1_ARATH	2	2	3.7	3.7	66.892	0	6.195	298960000	33	0	0	0	0	0	0	0	0	0	0	0	0	0	0	0	0	0	0	0	0	0	0	0	0	0	0	0	0	0	0	0	0	0	0	0	0
	AT1G10960.1	ferredoxin 1	sp|O04090|FER1_ARATH	1	1	23	23	15.897	0	26.981	80049000	8	0	0	0	0	2.05951e+07	0	0	0	0	0	1.42761e+07	0	0	0	0	0	0	0	0	0	0	0	0	0	0	0	0	0	0	0	0	0	0	0	0	0
	AT1G11260.1	Encodes a H+/hexose cotransporter. The mRNA is cell-to-cell mobile. protein_coding SUGAR	sp|P23586|STP1_ARATH	3	3	5	5	57.61	0	18.637	34582000	9	0	0	0	0	0	0	0	0	0	0	0	0	0	0	0	0	0	0	0	0	0	0	0	0	0	0	0	0	0	0	0	0	0	0	0	0
	AT1G11360.1	Adenine nucleotide alpha hydrolases-like superfamily protein	tr|C0Z2J1|C0Z2J1_ARATH	5	5	24.8	24.8	26.508	0	15.423	101110000	25	0	0	0	0	0	0	0	0	0	0	0	0	0	0	0	0	0	0	0	0	0	0	0	0	0	0	0	0	0	0	0	0	0	0	0	0
	AT1G11430.1	Encodes a protein involved in RNA editing in chloroplasts. The mRNA is cell-to-cell mobile.	sp|Q9LPZ1|MORF9_ARATH	3	3	28.9	28.9	26.2	0	46.123	736690000	64	0	0	0	0	2.7924e+07	2.08855e+07	0	0	0	2.16776e+07	2.97812e+07	0	0	1.95708e+07	0	2.64947e+07	3.24699e+07	2.14236e+07	0	0	0	0	0	0	0	0	0	0	0	0	0	0	0	0	0	0
	AT1G11580.1	methylesterase PCR A	sp|Q1JPL7|PME18_ARATH;tr|A0A1P8ARX5|A0A1P8ARX5_ARATH	9	9	21.4	21.4	61.687	0	71.86	1001000000	114	0	1.93308e+07	1.72214e+07	2.54471e+07	2.94793e+07	0	3.17026e+07	2.60215e+07	2.76447e+07	0	0	0	2.75433e+07	2.13584e+07	2.71736e+07	2.33545e+07	0	2.21638e+07	0	0	2.43075e+07	0	0	0	0	2.54648e+07	3.13334e+07	0	0	0	0	0	0	2.70514e+07	0	0
	AT1G11650.2	Encodes an RNA binding protein with three RNA recognition motifs. The mRNA is cell-to-cell mob	sp|Q9SAB3|RB45B_ARATH	6	6	25.9	25.9	44.114	0	117.1	980190000	116	1.84344e+07	1.49299e+07	1.86e+07	2.60251e+07	0	0	2.19284e+07	0	0	1.66602e+07	1.53156e+07	0	1.96129e+07	2.45004e+07	0	1.90159e+07	2.19391e+07	0	0	0	2.32479e+07	0	0	0	0	2.51804e+07	2.21423e+07	0	0	0	2.30027e+07	0	3.41836e+07	0	0	2.68273e+07
	AT1G11660.1	heat shock protein 70 (Hsp 70) family protein	tr|A0A1P8AT01|A0A1P8AT01_ARATH;sp|Q9SAB1|HSP7Q_ARATH	2	2	3.3	3.3	81.262	0	8.8704	103960000	17	0	0	0	0	0	0	0	0	0	0	0	0	0	0	0	0	0	0	0	0	0	0	0	0	0	0	0	0	0	0	0	0	0	0	0	0
	AT1G11720.2	Encodes a starch synthase that in addition to its role in starch biosynthesis also has a negat	sp|F4IAG2|SSY3_ARATH;tr|F4IAG1|F4IAG1_ARATH	5	5	6.6	6.6	118.51	0	10.668	268970000	43	0	0	0	0	0	0	0	0	0	0	0	0	0	0	0	0	0	0	2.16596e+07	0	0	0	0	0	0	0	1.91256e+07	0	0	0	0	0	0	0	0	0
	AT1G11750.2	One of several nuclear-encoded ClpPs (caseinolytic protease). Contains a highly conserved cata	sp|Q9SAA2|CLPP6_ARATH;tr|F4IAG5|F4IAG5_ARATH	5	5	32.8	32.8	29.382	0	61.825	960650000	80	0	0	0	0	2.18163e+07	3.57664e+07	0	0	0	1.91296e+07	3.93729e+07	0	3.05274e+07	2.9553e+07	2.33869e+07	2.08957e+07	3.64446e+07	0	0	0	0	3.02074e+07	2.68459e+07	0	0	0	0	3.63991e+07	2.45174e+07	0	0	3.49624e+07	0	0	3.9644e+07	2.61173e+07
	AT1G11840.6	Encodes Ni+ dependent glyoxalase I homolog ATGLX1. protein_coding GLYOXALASE I HOMOLOG (	sp|O65398|GLX1_ARATH	13	12	43.5	37.8	31.928	0	169.22	13135000000	733	1.75671e+08	1.69381e+08	1.34899e+08	1.33995e+08	2.33719e+08	1.96643e+08	1.8275e+08	2.09228e+08	2.22819e+08	2.27628e+08	2.18658e+08	1.51128e+08	2.02634e+08	1.57546e+08	1.94595e+08	2.18158e+08	2.27265e+08	2.12325e+08	1.6944e+08	2.01695e+08	2.13654e+08	1.87018e+08	1.80622e+08	1.8628e+08	1.39598e+08	1.95745e+08	1.84469e+08	1.89602e+08	2.29195e+08	1.62831e+08	1.81237e+08	2.02648e+08	1.83767e+08	2.13535e+08	1.83576e+08	2.34595e+08
	AT1G11860.1	Glycine cleavage T-protein family	sp|O65396|GCST_ARATH	30	30	77.2	77.2	44.444	0	323.31	122360000000	3366	1.87911e+09	1.88995e+09	1.96203e+09	1.79882e+09	1.88093e+09	1.74902e+09	1.71279e+09	1.45563e+09	1.90864e+09	1.93274e+09	2.07692e+09	1.43251e+09	1.71969e+09	1.9162e+09	1.77959e+09	1.59079e+09	1.38535e+09	2.00812e+09	1.78206e+09	1.66111e+09	1.47238e+09	1.59024e+09	1.75911e+09	1.59554e+09	1.62175e+09	1.44148e+09	1.73429e+09	1.56661e+09	1.33844e+09	1.5751e+09	1.55008e+09	1.5298e+09	1.33658e+09	1.47115e+09	1.95429e+09	1.17646e+09
	AT1G11870.2	Seryl-tRNA synthetase targeted to chloroplasts and mitochondria. Its inactivation causes devel	tr|A0A1P8ASH4|A0A1P8ASH4_ARATH;sp|Q8RWT8|SYSM_ARATH;tr|F4IAJ4|F4IAJ4_ARATH;tr|A0A1P8ASJ5|A0A1P8ASJ5_ARATH;tr|A0A1P8ASF6|A0A1P8ASF6_ARATH	7	7	23.4	23.4	42.16	0	52.756	101140000	18	0	0	0	0	0	0	0	0	0	0	0	0	0	0	0	0	0	0	0	1.18067e+07	0	0	0	0	0	0	0	0	0	0	0	0	0	0	0	0
	AT1G11910.1	Encodes an aspartic proteinase that forms a heterodimer and is stable over a broad pH range (p	sp|O65390|APA1_ARATH;tr|A0A1P8AV08|A0A1P8AV08_ARATH	14	11	41.1	32.4	54.613	0	323.31	9698400000	676	1.37161e+08	1.65173e+08	1.19356e+08	1.13507e+08	2.10888e+08	1.49203e+08	1.76648e+08	1.50314e+08	1.64316e+08	1.44001e+08	1.51485e+08	1.20721e+08	1.65207e+08	1.33171e+08	1.62831e+08	1.52507e+08	1.56827e+08	1.62121e+08	1.11952e+08	1.11533e+08	1.14051e+08	1.0945e+08	1.08168e+08	1.14788e+08	9.28308e+07	1.23557e+08	1.25334e+08	9.00486e+07	9.03549e+07	1.08709e+08	9.68937e+07	1.11564e+08	1.30801e+08	1.18409e+08	1.02988e+08	9.07755e+07
	AT1G11930.1	Putative pyridoxal phosphate-dependent enzyme, YBL036C type	tr|O65386|O65386_ARATH;tr|Q944L8|Q944L8_ARATH	1	1	3.5	3.5	27.766	0.0091341	3.1926	155760000	28	0	0	0	0	0	0	0	0	0	0	0	0	0	0	0	0	0	0	0	0	0	0	0	0	0	0	0	0	0	0	0	0	0	0	0	0
	AT1G12000.1	Phosphofructokinase family protein	sp|Q8W4M5|PFPB1_ARATH	11	8	29.5	23.1	61.459	0	98.885	1082800000	155	0	0	0	2.68813e+07	2.27585e+07	2.37677e+07	2.27664e+07	3.91823e+07	0	0	1.92733e+07	1.84651e+07	2.70645e+07	0	3.76018e+07	3.94959e+07	0	2.20275e+07	0	1.93375e+07	2.24405e+07	3.92966e+07	3.15339e+07	0	0	4.5675e+07	0	2.05467e+07	3.13204e+07	2.11565e+07	2.9895e+07	2.55851e+07	3.91552e+07	3.57218e+07	3.01113e+07	2.86772e+07
	AT1G12010.1	Encodes a protein that appears to have 1-amino-cyclopropane-1-carboxylic acid oxidase activity	sp|O65378|ACCO3_ARATH	1	1	7.5	7.5	36.531	0	86.656	1894500000	82	7.59633e+07	6.74119e+07	4.93621e+07	5.25577e+07	6.14794e+07	3.67999e+07	5.16012e+07	3.43713e+07	6.46479e+07	4.22164e+07	4.26133e+07	3.84026e+07	4.27138e+07	3.62606e+07	3.97128e+07	4.42907e+07	7.13446e+07	3.41954e+07	0	0	0	0	0	0	0	0	0	0	0	0	0	0	0	0	0	0
	AT1G12050.1	Encodes a fumarylacetoacetase that converts fumarylacetoacetate to acetoacetate and fumarate	sp|Q8RW90|FAH_ARATH	6	6	17.3	17.3	46.095	0	48.202	1074600000	184	0	0	2.63482e+07	2.13244e+07	2.47033e+07	2.34324e+07	2.79085e+07	2.39845e+07	2.34324e+07	0	2.99323e+07	0	2.42486e+07	2.14742e+07	2.04175e+07	0	2.71792e+07	0	2.34665e+07	2.30746e+07	2.10833e+07	0	0	2.49615e+07	0	2.96248e+07	2.58722e+07	2.11609e+07	2.23504e+07	0	2.00834e+07	2.49546e+07	1.79976e+07	2.0504e+07	0	2.65646e+07
	AT1G12080.2	Vacuolar calcium-binding protein-like protein	tr|Q8LC93|Q8LC93_ARATH;tr|O65370|O65370_ARATH	2	2	36.5	36.5	11.675	0	16.928	11871000	1	0	0	0	0	0	0	0	1.27899e+07	0	0	0	0	0	0	0	0	0	0	0	0	0	0	0	0	0	0	0	0	0	0	0	0	0	0	0	0
	AT1G12230.2	Aldolase superfamily protein	tr|Q9FWX0|Q9FWX0_ARATH;tr|F4IC59|F4IC59_ARATH	15	15	42.2	42.2	43.994	0	159.83	5673200000	358	1.31574e+08	1.77938e+08	1.49825e+08	1.26424e+08	7.13347e+07	1.18548e+08	1.36176e+08	9.71358e+07	1.13908e+08	7.6074e+07	7.44981e+07	1.06001e+08	9.20363e+07	1.01486e+08	4.11389e+07	7.50163e+07	1.26118e+08	3.76618e+07	6.10674e+07	4.0463e+07	8.09765e+07	5.92906e+07	8.20102e+07	3.1353e+07	0	0	2.83196e+07	6.63687e+07	7.07585e+07	4.53878e+07	3.91443e+07	6.24025e+07	0	0	7.52558e+07	3.53131e+07
	AT1G12240.1	Encodes a vacuolar invertase betaFruct4. betaFruct4 is transported from the endoplasmic reticu	sp|Q39041|INVA4_ARATH	11	9	23.9	20.8	73.843	0	105.11	2445700000	219	3.69661e+07	4.66606e+07	4.34785e+07	3.41528e+07	3.36756e+07	4.77137e+07	3.64901e+07	2.70383e+07	4.93895e+07	3.92966e+07	3.81347e+07	5.48542e+07	3.32235e+07	4.7979e+07	2.34551e+07	3.22657e+07	4.03146e+07	4.04153e+07	3.94002e+07	3.55341e+07	2.55585e+07	0	3.65914e+07	5.79016e+07	0	0	2.75128e+07	3.29323e+07	0	3.26211e+07	2.82021e+07	3.01907e+07	0	3.69507e+07	0	3.17532e+07
	AT1G12270.1	Encodes one of the 36 carboxylate clamp (CC)-tetratricopeptide repeat (TPR) proteins (Prasad 2	sp|Q9LNB6|HSOP1_ARATH	7	4	13.8	9.3	64.584	0	10.959	73136000	14	0	0	0	0	0	0	0	0	0	0	4.25521e+06	0	0	0	0	0	0	0	0	0	0	0	0	0	0	0	0	0	0	0	0	0	0	0	0	0
	AT1G12360.1	encodes a Sec1 protein and expressed throughout the plant. physically interacts with Syntaxin1	sp|Q9C5X3|KEULE_ARATH	3	3	5	5	75.082	0	5.7333	25635000	1	0	0	0	0	0	0	0	0	0	0	0	0	0	0	0	0	0	0	0	0	0	0	0	0	0	0	0	0	0	0	0	0	0	0	0	0
	AT1G12410.1	Encodes a ClpP-related sequence. Though similar to ClpP proteins, this does not contains the h	sp|Q9XJ36|CLPR2_ARATH	7	7	35.8	35.8	31.208	0	57.662	1644900000	147	0	0	0	0	3.24519e+07	5.32324e+07	0	0	0	2.89287e+07	4.38538e+07	6.40458e+07	5.44451e+07	5.62208e+07	2.83098e+07	3.69866e+07	5.42117e+07	2.06681e+07	0	0	0	3.56401e+07	4.2572e+07	0	0	0	2.43733e+07	4.08179e+07	0	0	2.75243e+07	4.10677e+07	0	0	4.39269e+07	0
	AT1G12520.1	Copper-zinc superoxide dismutase copper chaperone (delivers copper to the Cu-Zn superoxide dis	sp|Q9LD47|CCS_ARATH	2	2	12.2	12.2	33.851	0	13.886	13282000	5	0	0	0	0	0	0	0	0	0	0	0	0	0	0	0	0	0	0	0	0	0	0	0	0	0	0	0	0	0	0	0	0	0	0	0	0
	AT1G12780.1	Encodes a UDP-glucose epimerase that catalyzes the interconversion of the sugar nucleotides UD	sp|Q42605|UGE1_ARATH	12	10	42.5	37.6	39.157	0	83.08	712470000	103	2.75014e+07	3.42049e+07	2.63573e+07	2.97565e+07	1.79415e+07	2.30171e+07	2.36134e+07	2.02119e+07	1.99019e+07	0	0	0	1.95586e+07	2.15547e+07	0	0	2.56188e+07	0	0	0	0	0	0	0	0	0	0	0	0	0	0	0	0	0	0	0
	AT1G12800.1	SDP is a chloroplast localized RNA binding protein that is required for plastid rRNA processin	tr|Q94AJ9|Q94AJ9_ARATH	7	7	11.1	11.1	85.667	0	23.651	179410000	37	0	0	0	0	0	8.86814e+06	0	0	0	1.19649e+07	0	0	0	0	0	0	0	0	0	0	0	0	0	0	0	0	0	0	0	0	0	0	0	0	0	0
	AT1G12840.1	Encodes subunit C of the vacuolar H(+)-ATPase (V-ATPase). Bound and phosphorylated by AtWNK8.	sp|Q9SDS7|VATC_ARATH	18	18	56.8	56.8	42.619	0	323.31	14692000000	884	1.98973e+08	2.21173e+08	2.20408e+08	2.16907e+08	2.06405e+08	2.08374e+08	2.27391e+08	1.68526e+08	2.21895e+08	2.08143e+08	2.07035e+08	2.28133e+08	1.80835e+08	1.65942e+08	1.89707e+08	2.07667e+08	2.31815e+08	1.86061e+08	1.98106e+08	2.35851e+08	2.34157e+08	2.145e+08	2.29879e+08	2.47165e+08	1.58983e+08	2.09925e+08	2.28196e+08	2.25789e+08	2.03351e+08	1.57154e+08	1.83678e+08	2.17283e+08	1.92876e+08	1.97476e+08	2.22465e+08	2.14574e+08
	AT1G12900.1	glyceraldehyde 3-phosphate dehydrogenase A subunit 2	sp|Q9LPW0|G3PA2_ARATH;tr|A0A1P8APR6|A0A1P8APR6_ARATH	30	6	67.7	19.3	42.846	0	323.31	31006000000	809	6.38274e+08	5.32313e+08	6.12952e+08	5.04228e+08	4.7216e+08	5.43197e+08	5.58043e+08	4.32612e+08	5.6646e+08	4.55318e+08	4.46443e+08	3.16801e+08	4.54498e+08	4.47465e+08	3.12894e+08	3.60769e+08	3.30139e+08	5.16717e+08	3.64035e+08	4.82549e+08	4.01716e+08	2.74e+08	3.30964e+08	4.35954e+08	6.79548e+08	3.49181e+08	5.42369e+08	4.11324e+08	4.21863e+08	3.04001e+08	4.39504e+08	5.09886e+08	3.12396e+08	3.86609e+08	3.12223e+08	3.37497e+08
	AT1G12920.1	Encodes a eukaryotic release factor one homolog. protein_coding EUKARYOTIC RELEASE FAC	sp|Q9LPV8|ERF1Y_ARATH	7	2	17.7	5.1	48.941	0	8.1333	73181000	20	0	0	6.93181e+06	0	0	0	0	0	0	0	0	0	0	0	0	0	0	0	0	0	0	0	0	0	0	0	0	0	0	0	0	0	0	0	0	0
	AT1G13020.1	Encodes eIF4B2, eukaryotic initiation factor 4B2. protein_coding EUKARYOTIC INITIATION	sp|Q9SAD7|IF4B2_ARATH;sp|Q9LIN5|IF4B1_ARATH	3	3	6.4	6.4	59.324	0	6.5142	14150000	2	0	0	0	0	0	0	0	0	0	0	0	0	0	0	0	0	0	0	0	0	0	0	0	0	0	0	0	0	0	0	0	3.8043e+06	0	0	0	0
	AT1G13060.2	Encodes 20S proteasome beta subunit PBE1 (PBE1). protein_coding 20S PROTEASOME BETA SU	sp|O23717|PSB5A_ARATH;tr|F4HP14|F4HP14_ARATH;sp|Q9LIP2|PSB5B_ARATH	7	7	37.2	37.2	29.667	0	191.7	1629200000	188	0	0	0	0	3.57143e+07	3.04682e+07	0	0	0	2.67308e+07	2.75128e+07	3.11839e+07	3.27934e+07	2.93061e+07	3.17598e+07	2.81572e+07	3.504e+07	2.95345e+07	3.82803e+07	3.383e+07	0	3.70739e+07	2.96165e+07	4.36688e+07	0	3.8066e+07	3.72955e+07	4.19597e+07	3.66472e+07	4.22838e+07	3.72645e+07	4.25661e+07	3.61402e+07	4.14911e+07	3.52031e+07	4.20908e+07
	AT1G13110.1	member of CYP71B The mRNA is cell-to-cell mobile. protein_coding "CYTOCHROME P450, FAMI	sp|Q96514|C71B7_ARATH;sp|Q9SAE3|C71BS_ARATH	5	5	13.9	13.9	57.208	0	37.324	248060000	36	0	0	0	0	0	0	1.97589e+07	0	0	0	0	0	0	0	0	0	0	0	0	0	0	0	0	0	0	0	0	0	0	0	0	0	0	0	0	0
	AT1G13270.1	Encodes a methionine aminopeptidase formerly called MAP1B, renamed to MAP1C. protein_coding	sp|Q9FV52|MAP1B_ARATH;tr|F4HQQ8|F4HQQ8_ARATH	6	6	28.5	28.5	40.424	0	63.79	1158400000	77	3.34638e+07	3.98976e+07	3.3713e+07	3.87475e+07	3.70713e+07	2.86136e+07	3.22904e+07	3.58905e+07	3.03417e+07	3.00925e+07	3.13465e+07	3.87368e+07	3.07823e+07	3.69789e+07	3.79475e+07	3.0128e+07	3.00133e+07	3.36429e+07	0	0	0	0	0	0	0	0	0	0	0	0	0	0	0	0	0	0
	AT1G13280.1	Encodes allene oxide cyclase. One of four genes in Arabidopsis that encode this enzyme, which	sp|Q93ZC5|AOC4_ARATH	3	2	16.5	13.4	27.809	0	6.5845	103370000	17	0	0	0	0	0	0	0	0	0	0	0	0	0	0	0	0	0	0	0	0	0	0	0	0	0	0	0	0	0	0	0	4.37454e+06	0	0	0	0
	AT1G13320.1	one of three genes encoding the 65 kDa regulatory subunit of protein phosphatase 2A (PP2A)	tr|F4HQR5|F4HQR5_ARATH;sp|Q38951|2AAG_ARATH;tr|A0A1P8AMM6|A0A1P8AMM6_ARATH	15	9	41.3	22.9	59.998	0	58.121	1941900000	231	2.36527e+07	3.0593e+07	3.09771e+07	3.02326e+07	2.51142e+07	2.45684e+07	2.80559e+07	2.46862e+07	2.81513e+07	2.91138e+07	2.45191e+07	3.4212e+07	2.62297e+07	2.79065e+07	2.71359e+07	2.00695e+07	2.85344e+07	2.64727e+07	3.79317e+07	3.05824e+07	3.2873e+07	4.17537e+07	3.11818e+07	3.60501e+07	0	0	3.6726e+07	2.78273e+07	2.79104e+07	3.85092e+07	2.59458e+07	3.24677e+07	2.88967e+07	2.70289e+07	4.04182e+07	3.65914e+07
	AT1G13440.1	The expression level of GAPC-2 is upregulated in Arabidopsis seedlings exposed to cadmium.	sp|Q9FX54|G3PC2_ARATH;tr|F4HQT1|F4HQT1_ARATH	32	5	81.1	24	36.913	0	323.31	356760000000	3923	4.86199e+09	5.65704e+09	5.54715e+09	5.74317e+09	5.73084e+09	4.75632e+09	5.41607e+09	5.08394e+09	5.21673e+09	5.45753e+09	5.36972e+09	4.40532e+09	5.37382e+09	4.79007e+09	5.53486e+09	5.82092e+09	5.92021e+09	5.23884e+09	4.95006e+09	5.25994e+09	4.81737e+09	4.85896e+09	4.71268e+09	4.64812e+09	3.67526e+09	4.55025e+09	4.37307e+09	4.0678e+09	3.90642e+09	4.8097e+09	4.84148e+09	3.97085e+09	4.56036e+09	5.30645e+09	4.42859e+09	4.85896e+09
	AT1G13930.1	Involved in response to salt stress. Knockout mutants are hypersensitive to salt stress. The	tr|Q9XI93|Q9XI93_ARATH	3	3	15.5	15.5	16.163	0	14.147	505140000	43	0	0	0	0	0	6.09195e+07	0	0	0	0	0	3.24767e+07	0	0	0	0	2.61698e+07	0	0	0	0	0	0	0	0	0	0	0	0	0	0	0	0	0	0	0
	AT1G14000.1	Encodes a protein with similarity to members of the C1 subgroup of MAP kinase kinase kinases.	tr|Q9XI87|Q9XI87_ARATH	4	4	11.9	11.9	49.335	0	18.11	109490000	16	0	0	0	0	0	0	0	0	0	0	0	0	0	0	0	0	0	0	0	0	0	0	0	0	0	0	0	0	0	0	0	0	0	0	0	0
	AT1G14030.1	Encodes a lysine methyltransferase whose main soluble physiological substrates are chloroplast	sp|Q9XI84|RBCMT_ARATH	6	6	20.1	20.1	54.611	0	40.894	264010000	43	0	1.63275e+07	0	0	0	0	0	0	0	0	0	0	0	0	0	0	0	1.41785e+07	0	0	0	0	0	0	0	0	1.51972e+07	0	0	0	0	0	0	0	0	0
	AT1G14210.1	Ribonuclease T2 family protein	tr|F4HUG9|F4HUG9_ARATH	2	2	8.1	8.1	28.186	0	5.9345	39154000	4	0	0	0	0	0	0	0	0	0	0	0	0	0	0	0	0	0	0	0	0	0	0	0	0	0	0	0	0	0	0	0	0	0	0	0	0
	AT1G14320.1	Encodes a ribosomal protein L10 and may be involved in translation regulation. Semi-dominant m	sp|Q93VT9|RL101_ARATH;tr|A0A1P8AUU3|A0A1P8AUU3_ARATH;sp|Q08770|RL102_ARATH	7	2	32.3	10	24.917	0	46.716	9124600000	333	3.21452e+07	2.69709e+07	1.88845e+07	0	1.62391e+08	1.07757e+08	0	3.16741e+07	0	1.26987e+08	1.45809e+08	1.52814e+08	1.36962e+08	1.32912e+08	1.99623e+08	1.55507e+08	2.41509e+08	1.88776e+08	1.18902e+08	1.05035e+08	8.28673e+07	2.43492e+08	2.47886e+08	1.46092e+08	1.51045e+08	2.0901e+08	1.88175e+08	1.89865e+08	1.76232e+08	2.28751e+08	1.85662e+08	1.75221e+08	1.6326e+08	2.06548e+08	3.0895e+08	2.08143e+08
	AT1G14410.1	Encodes a homolog of the potato p24 protein. Binds single strand telomeric repeats. Negatively	sp|Q9M9S3|WHY1_ARATH	5	4	26.6	23.2	29.058	0	125.44	399830000	56	0	0	0	0	0	0	0	0	0	0	0	0	0	0	0	0	1.54136e+07	0	1.45498e+07	0	0	0	0	1.90475e+07	0	1.91137e+07	1.37698e+07	1.86892e+07	0	0	0	1.89107e+07	1.69702e+07	0	0	2.03482e+07
	AT1G14510.1	Encodes a member of the Alfin1-like family of nuclear-localized PHD (plant homeodomain) domain	sp|Q8LA16|ALFL7_ARATH;tr|A0A1P8AYM4|A0A1P8AYM4_ARATH;sp|Q8S8M9|ALFL6_ARATH	2	2	7.9	7.9	28.285	0	5.9314	246740000	2	0	0	0	0	0	0	0	0	0	0	0	0	0	0	0	0	0	0	0	0	0	0	0	0	0	0	0	0	0	0	0	0	0	0	0	0
	AT1G14610.1	Required for proper proliferation of basal cells. protein_coding TWIN 2 (TWN2) TWIN 2	sp|P93736|SYVM1_ARATH	27	26	33.2	32.6	125.92	0	323.31	3241600000	422	3.2603e+07	4.51869e+07	4.57605e+07	3.34615e+07	5.05392e+07	4.27286e+07	4.44969e+07	1.21673e+07	5.27183e+07	4.42753e+07	4.55548e+07	3.95809e+07	4.3866e+07	2.85166e+07	3.03754e+07	4.52433e+07	1.10204e+08	4.25012e+07	5.25286e+07	5.23396e+07	6.0281e+07	3.49842e+07	4.62676e+07	3.76383e+07	0	4.76278e+07	5.10922e+07	5.75335e+07	5.3584e+07	4.41497e+07	5.28244e+07	4.42631e+07	5.42305e+07	6.32955e+07	2.8416e+07	9.27858e+07
	AT1G14810.1	encodes an aspartate semialdehyde dehydrogenase, which produces the branch point intermediate	tr|Q8VYI4|Q8VYI4_ARATH	14	14	49.6	49.6	40.745	0	323.31	10100000000	545	1.38077e+08	1.4666e+08	1.66034e+08	1.30123e+08	1.28438e+08	1.24063e+08	1.49742e+08	1.07697e+08	1.4427e+08	1.46802e+08	1.38797e+08	1.27339e+08	1.18236e+08	1.1673e+08	1.29997e+08	1.19563e+08	1.56447e+08	1.4428e+08	1.54005e+08	1.45687e+08	1.45153e+08	1.5699e+08	1.25856e+08	1.60712e+08	8.76834e+07	1.35142e+08	1.65562e+08	1.33032e+08	1.43373e+08	1.4722e+08	1.26969e+08	1.40578e+08	1.21308e+08	1.43483e+08	1.36375e+08	1.79723e+08
	AT1G14830.1	Encodes a dynamin-like protein that is involved in mitochondrial morphogenesis and pollen deve	sp|Q8LF21|DRP1C_ARATH	9	7	15.5	12.2	68.722	0	24.401	608210000	103	1.542e+07	1.89107e+07	1.89935e+07	1.84242e+07	1.30369e+07	0	1.84076e+07	0	1.41196e+07	1.54532e+07	1.0981e+07	0	1.66683e+07	0	1.99239e+07	1.77228e+07	1.71547e+07	1.80026e+07	1.85074e+07	0	0	1.98234e+07	0	0	0	0	0	0	0	0	0	0	0	1.58009e+07	0	0
	AT1G15130.1	ALIX mediates endosomal protein trafficking and turnover through the ESCRT/MVB pathway. One t	sp|F4HXZ1|BRO1_ARATH	8	8	11.9	11.9	95.208	0	27.325	265780000	41	0	1.59992e+07	1.75894e+07	0	1.34556e+07	0	0	0	1.56201e+07	0	0	0	0	0	0	0	0	1.09354e+07	0	0	0	0	0	0	0	0	0	0	0	0	0	0	0	0	0	0
	AT1G15140.1	FAD/NAD(P)-binding oxidoreductase	tr|Q9XI55|Q9XI55_ARATH;tr|F4HXZ3|F4HXZ3_ARATH	6	6	26.1	26.1	31.923	0	73.866	4754100000	339	1.06413e+08	3.5394e+07	2.71321e+07	0	7.68851e+07	9.65184e+07	3.95644e+07	7.32183e+07	5.22418e+07	8.19988e+07	8.98179e+07	1.09975e+08	8.51616e+07	1.01092e+08	7.48552e+07	6.71647e+07	5.51937e+07	8.04673e+07	5.77693e+07	0	8.3774e+07	8.35595e+07	9.43749e+07	0	0	4.81589e+07	8.34553e+07	7.78665e+07	7.47308e+07	0	7.76725e+07	8.23349e+07	4.87636e+07	0	8.89875e+07	4.95575e+07
	AT1G15290.1	Encodes REDUCED CHLOROPLAST COVERAGE 3 (REC3). Contributes to establishing the size of the ch	tr|F4HZK4|F4HZK4_ARATH	2	1	1.7	0.7	177.63	0.0030418	3.7856	116020000	16	0	0	0	0	0	0	0	0	0	0	0	0	0	0	0	0	0	7.37187e+06	0	0	0	0	0	0	0	0	0	0	0	0	0	0	0	0	0	0
	AT1G15690.1	Encodes a H(+)-translocating (pyrophosphate-energized) inorganic pyrophosphatase (H(+)-PPase	sp|P31414|AVP1_ARATH;tr|A8MQH1|A8MQH1_ARATH	14	14	24.8	24.8	80.819	0	279.45	6646500000	378	1.6631e+08	2.06219e+08	1.71496e+08	1.459e+08	1.02475e+08	1.27958e+08	1.96997e+08	1.31738e+08	1.09087e+08	1.06465e+08	1.31474e+08	8.88519e+07	1.29925e+08	1.31848e+08	1.10801e+08	1.3271e+08	2.09344e+08	4.86926e+07	6.67887e+07	0	7.31016e+07	4.07755e+07	3.9917e+07	0	0	3.42714e+07	1.80288e+07	3.9433e+07	0	0	2.61626e+07	3.53449e+07	5.12803e+07	0	4.75157e+07	4.61811e+07
	AT1G15730.1	Cobalamin biosynthesis CobW-like protein	tr|Q9LMR1|Q9LMR1_ARATH	4	2	12.7	7.1	50.258	0	7.2598	14289000	2	0	0	0	0	0	0	0	0	0	0	0	0	0	0	0	0	4.86261e+06	0	0	0	0	0	0	0	0	0	0	0	0	0	0	0	0	0	0	0
	AT1G15750.1	Encodes a protein with several WD40 repeats at the C-terminus and predicted protein-protein in	sp|Q94AI7|TPL_ARATH;sp|Q0WV90|TPR1_ARATH	8	5	10.1	6.7	124.3	0	38.169	664820000	73	2.3081e+07	0	0	0	1.84204e+07	2.25543e+07	1.86879e+07	0	2.01224e+07	2.01294e+07	1.8933e+07	0	0	1.51866e+07	0	1.85575e+07	2.40912e+07	1.93335e+07	0	0	1.94801e+07	0	0	0	0	2.43463e+07	0	0	2.58525e+07	0	1.60826e+07	0	2.17709e+07	1.48134e+07	0	0
	AT1G15820.1	Lhcb6 protein (Lhcb6), light harvesting complex of photosystem II. protein_coding LIGHT	tr|Q9LMQ2|Q9LMQ2_ARATH	5	5	19	19	27.522	0	190.49	761320000	56	0	0	0	0	0	4.90925e+07	0	0	0	0	0	5.33875e+07	3.50182e+07	4.3693e+07	2.59297e+07	0	6.32692e+07	0	0	0	0	0	0	0	0	0	0	0	0	0	0	0	0	0	0	0
	AT1G15930.2	Ribosomal protein L7Ae/L30e/S12e/Gadd45 family protein	sp|Q9S9P1|RS121_ARATH	5	3	59	46.5	15.377	0	87.068	506830000	40	0	0	0	0	0	6.23333e+07	0	0	0	0	1.95342e+07	5.37589e+07	4.20878e+07	3.08229e+07	0	0	2.56224e+07	0	0	0	0	0	0	0	0	0	0	2.58453e+07	0	0	0	0	0	0	0	0
	AT1G15950.1	Encodes a cinnamoyl CoA reductase. Involved in lignin biosynthesis. The mRNA is cell-to-cell m	tr|A0A1P8ASX8|A0A1P8ASX8_ARATH;tr|A8MQW5|A8MQW5_ARATH;sp|Q9S9N9|CCR1_ARATH;tr|A0A1P8ASX1|A0A1P8ASX1_ARATH;tr|A0A1P8ASX3|A0A1P8ASX3_ARATH;tr|A0A1P8AT30|A0A1P8AT30_ARATH	6	6	26.1	26.1	30.008	0	24.467	662510000	105	0	2.0306e+07	2.01447e+07	2.66125e+07	1.71155e+07	2.02217e+07	2.14325e+07	2.16131e+07	2.13836e+07	0	2.0135e+07	0	1.74606e+07	2.12153e+07	0	1.85588e+07	1.95247e+07	0	0	0	0	2.11991e+07	2.42486e+07	0	0	0	0	0	0	0	2.26797e+07	1.86465e+07	0	0	0	0
	AT1G15980.1	encodes a novel subunit of the chloroplast NAD(P)H dehydrogenase complex, involved in cyclic e	sp|Q9S9N6|PNSB1_ARATH	2	2	3.5	3.5	51.022	0.002681	3.8852	44508000	9	0	0	0	0	0	0	0	0	0	0	0	0	0	0	0	0	9.7732e+06	0	0	0	0	0	0	0	0	0	0	0	0	0	0	0	0	0	0	0
	AT1G16030.1	heat shock protein 70B	sp|Q9S9N1|HSP7E_ARATH	45	36	72.4	65.5	70.914	0	323.31	142730000000	2332	5.70559e+08	8.82426e+08	6.7654e+08	8.98535e+08	5.3003e+08	5.65205e+08	6.09352e+08	9.74914e+08	5.56768e+08	5.92484e+08	6.17344e+08	5.42933e+08	7.27968e+08	7.4776e+08	8.82793e+08	7.43573e+08	6.00754e+08	8.46304e+08	2.69399e+09	2.87378e+09	4.37459e+09	4.61345e+09	5.40445e+09	2.98049e+09	2.73179e+09	4.94115e+09	5.83304e+09	2.42628e+09	3.26967e+09	2.74736e+09	5.52298e+09	3.56882e+09	5.09099e+09	3.38498e+09	2.21077e+09	2.25972e+09
	AT1G16080.1	nuclear protein	tr|Q9S9M7|Q9S9M7_ARATH	15	15	55.3	55.3	34.13	0	147.96	5931100000	493	9.22535e+07	3.18326e+07	2.70139e+07	2.1205e+07	8.68968e+07	1.12457e+08	6.6613e+07	8.77259e+07	5.96451e+07	9.2081e+07	1.21182e+08	1.02008e+08	1.14027e+08	1.09488e+08	7.90137e+07	9.6934e+07	9.07252e+07	7.88988e+07	6.95815e+07	6.59285e+07	1.31037e+08	1.03841e+08	1.01296e+08	5.61974e+07	0	4.5118e+07	6.78761e+07	1.37504e+08	1.15547e+08	4.65604e+07	9.95557e+07	1.13514e+08	5.92208e+07	0	1.40734e+08	6.98957e+07
	AT1G16210.1	coiled-coil protein	tr|Q8VYC9|Q8VYC9_ARATH	3	3	14.1	14.1	26.826	0.00041391	5.2618	67859000	3	0	0	0	0	0	0	0	0	0	0	0	0	0	0	0	0	0	0	0	0	0	0	0	0	0	0	0	0	0	0	0	0	0	0	0	0
	AT1G16350.1	Aldolase-type TIM barrel family protein	sp|Q9SA34|IMDH2_ARATH	8	8	18.9	18.9	54.051	0	29.158	685250000	81	1.87229e+07	2.17785e+07	1.98e+07	2.18253e+07	1.87957e+07	1.98936e+07	2.19315e+07	2.15249e+07	0	0	0	0	1.88244e+07	1.54778e+07	1.59804e+07	1.783e+07	1.66486e+07	1.49175e+07	0	1.27863e+07	0	0	0	0	0	1.65336e+07	0	0	0	0	1.50786e+07	0	1.50015e+07	1.75577e+07	0	1.63558e+07
	AT1G16460.2	encodes a cytoplasmic thiosulfate:cyanide sulfurtransferase, activity of which increased the r	tr|A0A1P8AU99|A0A1P8AU99_ARATH;tr|A0A1P8AU81|A0A1P8AU81_ARATH;sp|Q24JL3|STR2_ARATH	2	2	9.4	9.4	29.451	0	26.05	69896000	12	0	0	0	0	0	0	0	0	0	0	0	0	0	0	0	0	0	0	0	0	0	0	0	0	0	0	0	0	0	0	0	0	0	0	0	0
	AT1G16470.1	Encodes 20S proteasome subunit PAB1 (PAB1). protein_coding PROTEASOME SUBUNIT PAB1 (PAB1)	sp|O23708|PSA2A_ARATH	8	1	46.8	8.5	25.701	0	80.795	2727900000	177	4.32501e+07	0	0	0	4.20121e+07	3.58781e+07	0	5.28537e+07	0	4.05388e+07	4.39147e+07	0	4.57447e+07	5.37403e+07	5.11737e+07	4.86083e+07	4.78495e+07	5.82639e+07	0	5.69621e+07	3.95836e+07	5.30151e+07	5.07534e+07	5.18126e+07	0	6.14198e+07	4.9321e+07	4.98227e+07	5.14547e+07	0	4.81957e+07	5.05357e+07	4.80656e+07	6.05196e+07	4.80522e+07	6.43305e+07
	AT1G16720.1	Encodes HCF173, a protein with weak similarities to the superfamily of the short-chain dehydro	tr|Q8W4D6|Q8W4D6_ARATH;tr|A0A1P8AWY1|A0A1P8AWY1_ARATH;tr|A0A1P8AWU9|A0A1P8AWU9_ARATH	15	15	36.1	36.1	65.708	0	98.214	3755400000	335	7.26218e+07	6.66037e+07	7.41838e+07	5.39231e+07	5.34209e+07	6.36122e+07	6.33218e+07	3.73732e+07	6.28757e+07	6.16929e+07	5.40578e+07	6.36872e+07	5.2365e+07	5.03888e+07	3.456e+07	5.10639e+07	4.51086e+07	5.67808e+07	5.73782e+07	6.6286e+07	4.95403e+07	5.12412e+07	4.5948e+07	6.53598e+07	0	4.06711e+07	6.2342e+07	4.4306e+07	5.29674e+07	6.08013e+07	5.86855e+07	4.84368e+07	4.17624e+07	4.72562e+07	4.74696e+07	3.9721e+07
	AT1G16820.1	vacuolar ATP synthase catalytic subunit-related / V-ATPase-related / vacuolar proton pump-like	tr|Q84TI5|Q84TI5_ARATH;tr|F4I601|F4I601_ARATH;tr|F4I600|F4I600_ARATH	1	1	31.2	31.2	5.2899	0	17.573	260180000	18	0	0	0	0	0	0	0	0	0	0	0	5.76893e+07	0	0	0	0	0	0	0	0	0	0	0	0	0	0	0	0	0	0	0	0	0	0	0	0
	AT1G16880.1	Encodes a ACT domain-containing protein. The ACT domain, named after bacterial aspartate kina	sp|Q9FZ47|ACR11_ARATH;tr|F4I613|F4I613_ARATH	8	8	33.1	33.1	31.294	0	143.01	25296000000	699	3.82531e+08	4.00187e+08	4.75477e+08	3.82239e+08	4.01243e+08	3.72974e+08	4.30966e+08	2.82172e+08	4.31086e+08	4.40877e+08	4.00881e+08	3.65602e+08	3.54006e+08	3.65628e+08	2.94665e+08	3.00982e+08	4.0465e+08	4.18717e+08	3.12136e+08	2.80301e+08	2.70584e+08	3.54989e+08	4.17963e+08	2.96612e+08	3.82849e+08	2.13151e+08	3.81974e+08	3.14155e+08	2.70097e+08	3.15508e+08	3.55679e+08	2.91961e+08	1.74772e+08	2.29163e+08	4.14329e+08	2.93259e+08
	AT1G16890.3	UBC36/UBC13B encodes a protein that may play a role in DNA damage responses and error-free pos	tr|A0A1P8ARI0|A0A1P8ARI0_ARATH;sp|Q9FZ48|UBC36_ARATH;sp|Q94A97|UBC35_ARATH;tr|F4I615|F4I615_ARATH	2	2	14.2	14.2	13.617	0	7.1469	58798000	11	0	0	0	0	0	0	0	0	0	0	0	0	0	0	0	0	0	0	0	0	0	0	0	0	0	0	0	0	0	0	0	0	0	0	0	0
	AT1G16920.1	small GTP-binding protein (Rab11)similar to YPT3/RAB11 proteins in yeast and mammals, respecti	sp|Q39222|RAA1B_ARATH;sp|Q9LK99|RAA1G_ARATH	5	1	29.2	6.5	24.02	0	17.812	897870000	97	1.62361e+07	0	0	0	2.41346e+07	2.35023e+07	0	2.66457e+07	0	2.49632e+07	2.34844e+07	2.63792e+07	2.76179e+07	2.54595e+07	2.86752e+07	2.58256e+07	2.58812e+07	2.13126e+07	1.60704e+07	0	2.80306e+07	2.56312e+07	0	0	0	3.31177e+07	0	3.16039e+07	2.52801e+07	0	2.19057e+07	0	2.75033e+07	2.01629e+07	0	2.48768e+07
	AT1G17050.1	Encodes one of the two paralogous solanesyl diphosphate synthases - SPS1 (At1g78510) and SPS2	sp|Q76FS5|SPS2_ARATH	4	4	16.3	16.3	46.044	0	35.52	843890000	103	0	1.59284e+07	1.70303e+07	1.97124e+07	0	0	2.00806e+07	0	1.70327e+07	1.42741e+07	0	0	0	1.20941e+07	0	0	1.8245e+07	1.5551e+07	1.81039e+07	1.33979e+07	0	0	2.23752e+07	1.59704e+07	0	0	1.91827e+07	0	0	0	1.51856e+07	1.60114e+07	0	0	0	2.52556e+07
	AT1G17100.1	SOUL heme-binding family protein	tr|Q9SHG8|Q9SHG8_ARATH	8	8	51.3	51.3	25.388	0	323.31	2442700000	244	3.75784e+07	0	0	0	5.35209e+07	4.08406e+07	0	0	0	5.89791e+07	6.04526e+07	4.54885e+07	3.56797e+07	4.29633e+07	0	4.40152e+07	4.24129e+07	5.23396e+07	4.58971e+07	5.12199e+07	4.36991e+07	4.92459e+07	0	5.53584e+07	0	3.64521e+07	4.32891e+07	5.63847e+07	6.13092e+07	5.48466e+07	3.81611e+07	5.97941e+07	3.23307e+07	4.2634e+07	4.49276e+07	4.70112e+07
	AT1G17160.1	RBSK is a plastid localized ribokinase involved in nucleoside metabolism. It is the only membe	tr|A8MQX7|A8MQX7_ARATH;tr|A1A6H3|A1A6H3_ARATH	3	3	11.3	11.3	37.676	0	9.5629	113280000	9	0	0	0	0	0	0	0	0	0	0	0	0	0	0	0	0	0	0	0	0	0	0	0	0	0	0	0	0	0	0	0	0	0	0	0	0
	AT1G17170.1	Encodes glutathione transferase belonging to the tau class of GSTs. Naming convention accordin	sp|Q9SHH6|GSTUO_ARATH	4	2	11	6.9	25.306	0.0015962	4.5735	231510000	35	0	0	0	0	1.82336e+07	1.08223e+07	0	0	1.54714e+07	0	1.48659e+07	0	0	1.27757e+07	0	1.84395e+07	0	1.03627e+07	0	0	0	0	0	0	0	0	0	0	0	0	0	0	0	0	0	0
	AT1G17180.1	Encodes glutathione transferase belonging to the tau class of GSTs. Naming convention accordin	sp|Q9SHH7|GSTUP_ARATH	4	4	17.6	17.6	25.59	0	11.442	50363000	11	0	0	0	0	0	0	0	0	0	9.97579e+06	0	0	0	0	0	0	1.22281e+07	0	0	0	0	0	0	0	0	0	0	0	0	0	0	0	0	0	0	0
	AT1G17220.1	Encodes a chloroplast localized protein with similarity to translation initiation factor 2. Ca	sp|Q9SHI1|IF2C_ARATH	17	17	20.1	20.1	109.75	0	195.09	4327200000	403	6.44912e+07	6.08013e+07	6.43127e+07	4.94443e+07	5.36323e+07	5.55892e+07	5.4464e+07	5.02284e+07	6.0419e+07	6.95284e+07	6.15092e+07	5.77133e+07	5.22019e+07	5.57164e+07	5.80422e+07	6.21047e+07	6.63917e+07	6.73138e+07	6.95188e+07	7.13248e+07	6.45583e+07	6.33482e+07	4.62067e+07	6.92687e+07	0	5.14654e+07	6.23031e+07	6.50254e+07	7.0587e+07	6.86283e+07	5.75056e+07	5.03783e+07	4.9458e+07	5.46379e+07	5.26051e+07	7.5235e+07
	AT1G17290.1	Encodes for alanine aminotransferase (ALAAT1), involved in alanine catabolism during plants re	sp|F4I7I0|ALAT1_ARATH	21	16	48.8	39.4	59.82	0	323.31	12957000000	747	1.622e+08	1.9867e+08	1.96752e+08	2.20714e+08	1.71865e+08	1.65241e+08	1.94164e+08	1.58884e+08	1.94609e+08	1.82219e+08	1.80085e+08	1.67003e+08	1.69875e+08	1.73697e+08	1.43085e+08	1.60489e+08	2.03464e+08	1.62065e+08	2.16396e+08	2.23221e+08	1.6742e+08	1.90023e+08	2.07639e+08	2.14857e+08	1.79785e+08	1.62944e+08	2.04525e+08	1.63034e+08	1.71555e+08	1.78333e+08	1.86862e+08	1.59635e+08	1.55798e+08	1.83652e+08	1.76256e+08	2.38382e+08
	AT1G17470.1	Encodes a member of the DRG (developmentally regulated G-protein) family expressed throughout	sp|Q9LQK0|DRG1_ARATH;sp|Q9CAI1|DRG2_ARATH;tr|A0A1P8AMQ3|A0A1P8AMQ3_ARATH	4	4	10	10	44.639	0	9.1969	101490000	16	0	0	0	0	0	1.20214e+07	0	0	0	0	0	0	0	0	0	0	0	0	0	0	0	0	0	0	0	0	0	0	0	0	0	0	0	0	0	0
	AT1G17650.1	Glyoxylate reductase located in chloroplasts. protein_coding GLYOXYLATE REDUCTASE 2 (GLYR2)	tr|A0A1P8AS42|A0A1P8AS42_ARATH;sp|F4I907|GLYR2_ARATH	10	10	53.8	53.8	31.282	0	89.954	1321700000	121	4.44321e+07	6.60292e+07	0	3.358e+07	0	5.43584e+07	5.76453e+07	5.54852e+07	2.31932e+07	0	0	5.25432e+07	3.84772e+07	5.1519e+07	0	0	3.29209e+07	0	0	0	0	0	0	0	0	0	0	0	0	0	0	0	0	0	0	0
	AT1G17720.1	type 2A protein serine/threonine phosphatase 55 kDa B protein_coding (ATB BETA) (ATB	sp|Q39247|2ABB_ARATH	6	5	15.6	14	56.274	0	24.582	352770000	47	0	0	0	0	1.95193e+07	0	0	0	0	0	0	0	0	0	1.59163e+07	1.79689e+07	0	0	0	0	0	0	0	0	0	0	0	0	0	0	0	0	0	0	0	0
	AT1G17810.1	beta-tonoplast intrinsic protein (beta-TIP) mRNA, complete protein_coding BETA-TONOPLAST	sp|O22588|TIP32_ARATH;sp|P26587|TIP31_ARATH	1	1	3.7	3.7	28.182	0.0091174	3.1606	107170000	15	0	0	0	0	0	0	0	0	0	0	0	0	0	0	0	0	0	0	0	0	0	0	0	0	0	0	0	0	0	0	0	0	0	0	0	0
	AT1G17860.1	Member of Kunitz trypsin inhibitor (KTI) family involved in plant defense response against spi	sp|Q9LMU2|KTI2_ARATH	4	4	29.6	29.6	22.081	0	37.217	284810000	28	0	0	0	0	1.38694e+07	2.59818e+07	0	0	0	0	1.27872e+07	0	2.53047e+07	0	0	1.34509e+07	0	0	0	0	0	0	0	0	0	0	0	0	0	0	0	0	0	0	0	0
	AT1G17880.1	basic transcription factor 3	sp|Q9SMW7|BTF3_ARATH	2	2	27.9	27.9	17.946	0	246.05	1080800000	95	0	0	0	0	3.34476e+07	3.92394e+07	0	0	0	2.14876e+07	2.22037e+07	1.90225e+07	4.18754e+07	2.34096e+07	2.63445e+07	2.57309e+07	3.69533e+07	2.62734e+07	0	0	0	1.45236e+07	1.95451e+07	1.79789e+07	0	2.36101e+07	2.22284e+07	2.88147e+07	2.71171e+07	0	2.58095e+07	2.73815e+07	2.72207e+07	2.07686e+07	0	2.28771e+07
	AT1G17890.1	NAD(P)-binding Rossmann-fold superfamily protein	tr|B9DH36|B9DH36_ARATH;sp|Q9LMU0|FCL2_ARATH;sp|O49213|FCL1_ARATH	7	7	20.9	20.9	35.421	0	31.355	662910000	84	2.38155e+07	2.83295e+07	2.27254e+07	0	0	1.76455e+07	2.99302e+07	2.96412e+07	0	1.32033e+07	1.47315e+07	0	0	2.27664e+07	0	1.80438e+07	1.95925e+07	0	0	0	0	0	0	0	0	0	0	0	0	0	0	0	0	0	0	0
	AT1G18070.3	Translation elongation factor EF1A/initiation factor IF2gamma family protein	tr|Q8L835|Q8L835_ARATH;tr|Q9LMS7|Q9LMS7_ARATH	10	10	21.6	21.6	59.242	0	88.211	2466100000	278	3.41457e+07	3.74406e+07	3.82141e+07	3.76279e+07	3.62003e+07	3.8132e+07	4.25218e+07	3.44882e+07	3.61402e+07	4.41038e+07	3.56377e+07	4.18928e+07	3.7568e+07	2.65683e+07	3.06546e+07	3.54603e+07	3.38066e+07	3.68817e+07	3.30741e+07	4.19335e+07	4.09653e+07	4.05753e+07	3.49648e+07	3.73887e+07	0	3.03965e+07	4.23043e+07	3.45265e+07	4.2572e+07	3.72516e+07	3.39451e+07	3.42524e+07	3.36569e+07	3.63966e+07	3.8275e+07	4.78561e+07
	AT1G18080.1	Encodes the Arabidopsis thaliana homolog of the tobacco WD-40 repeat ArcA gene. It is a scaff	sp|O24456|GBLPA_ARATH	25	20	78.6	67	35.747	0	323.31	71918000000	2018	9.19708e+08	9.75928e+08	9.31642e+08	1.09767e+09	1.15994e+09	9.74644e+08	1.04069e+09	9.95192e+08	1.09403e+09	1.15616e+09	1.08722e+09	9.18879e+08	1.04322e+09	9.57568e+08	1.10332e+09	1.18562e+09	1.1609e+09	9.65968e+08	9.87565e+08	1.06817e+09	9.59362e+08	8.9029e+08	8.73965e+08	9.54255e+08	1.13072e+09	1.06094e+09	9.02343e+08	8.08515e+08	1.01688e+09	1.01639e+09	9.30158e+08	7.78434e+08	1.01238e+09	1.16801e+09	9.39228e+08	1.15761e+09
	AT1G18270.3	ketose-bisphosphate aldolase class-II family protein	tr|Q8VYC5|Q8VYC5_ARATH;tr|B3H739|B3H739_ARATH;tr|F4IAP5|F4IAP5_ARATH;tr|A0A1P8AVD8|A0A1P8AVD8_ARATH	31	31	32.8	32.8	147.04	0	323.31	3503400000	436	6.19628e+07	1.24943e+08	1.34395e+08	4.02225e+07	2.92798e+07	3.05634e+07	6.8481e+07	2.53714e+07	8.32761e+07	2.85859e+07	1.54564e+07	2.38701e+07	3.05401e+07	3.04175e+07	8.16262e+06	2.62279e+07	2.99614e+07	3.52373e+07	5.82882e+07	1.08018e+08	3.53621e+07	0	3.45456e+07	8.23063e+07	0	2.93957e+07	6.56731e+07	3.61552e+07	2.36003e+07	9.75493e+06	2.79375e+07	1.64251e+07	2.24265e+07	1.69279e+07	0	2.29327e+07
	AT1G18370.1	Encodes a kinesin HINKEL. Required for cytokinesis in pollen. Mutant has cytokinesis defects	sp|Q8S905|KN7A_ARATH	2	2	2.4	2.4	110.17	0.0059903	3.5147	79442000	9	0	0	0	0	0	0	0	0	0	0	0	0	0	0	0	0	0	0	0	0	0	0	0	1.11497e+07	0	0	0	0	0	0	0	0	0	0	0	0
	AT1G18450.1	Encodes a gene similar to actin-related proteins in other organisms. Member of nuclear ARP fam	sp|Q84M92|ARP4_ARATH	2	2	4.5	4.5	48.936	0.00041374	5.2588	312870000	34	0	0	0	0	9.1415e+06	0	0	0	0	0	0	0	0	0	0	0	0	0	0	0	0	0	0	0	0	0	0	0	0	0	0	0	0	0	0	0
	AT1G18500.1	Encodes an active Arabidopsis isopropylmalate synthase IPMS1. Involved in leucine biosynthesi	sp|Q9LPR4|LEU11_ARATH	18	7	39.8	17.6	68.675	0	197.17	2316700000	315	2.9742e+07	2.88127e+07	3.9474e+07	3.3971e+07	3.43427e+07	3.33342e+07	3.19519e+07	3.48801e+07	3.2014e+07	3.76331e+07	3.73318e+07	3.84932e+07	4.5539e+07	3.25375e+07	3.358e+07	3.42144e+07	3.87475e+07	3.83893e+07	2.15771e+07	2.27774e+07	2.84377e+07	3.55932e+07	2.79085e+07	3.23553e+07	0	3.34569e+07	2.85443e+07	3.95809e+07	3.51568e+07	2.09537e+07	3.07227e+07	3.71099e+07	3.04196e+07	2.83825e+07	3.50157e+07	3.09278e+07
	AT1G18540.1	Ribosomal protein L6 family protein	sp|Q9FZ76|RL61_ARATH	14	5	55.4	27	26.152	0	18.793	1645200000	115	0	0	0	2.38139e+07	4.12875e+07	5.1662e+07	0	6.04107e+07	2.15174e+07	3.69431e+07	4.21112e+07	0	3.80607e+07	3.30627e+07	4.90619e+07	5.91346e+07	4.7145e+07	4.21696e+07	3.33042e+07	2.71717e+07	3.22635e+07	0	3.47088e+07	0	0	4.65378e+07	2.01322e+07	0	3.73654e+07	0	4.2407e+07	0	4.9585e+07	5.23686e+07	0	4.08887e+07
	AT1G18640.2	Encodes a 3-phosphoserine phosphatase acting in the last step of serine biosynthesis within th	tr|A0A1P8AMY1|A0A1P8AMY1_ARATH;sp|O82796|SERC_ARATH	5	5	18.6	18.6	31.023	0	16.827	185750000	20	0	0	0	0	0	0	0	0	0	0	0	0	7.20017e+06	0	0	0	0	0	0	0	0	0	0	0	0	0	0	0	0	0	0	0	0	0	0	0
	AT1G18900.3	Pentatricopeptide repeat (PPR) superfamily protein	tr|F4IDY2|F4IDY2_ARATH;sp|Q8GYP6|PPR49_ARATH	2	2	2.7	2.7	98.057	0.0023493	4.2356	27893000	3	0	0	0	0	0	0	0	0	0	0	0	0	0	0	0	0	0	0	0	0	0	0	0	0	0	0	0	0	0	0	0	0	0	0	0	0
	AT1G19130.1	RmlC-like jelly roll fold protein	tr|Q8GYZ3|Q8GYZ3_ARATH	2	2	15.1	15.1	21.64	0	5.7395	36467000	6	0	0	0	0	0	0	0	0	0	0	0	0	0	0	0	0	0	0	0	0	0	0	0	0	0	0	0	0	0	0	0	0	0	0	0	0
	AT1G19140.2	ubiquinone biosynthesis COQ9-like protein	tr|Q9LMB2|Q9LMB2_ARATH;tr|F4IE14|F4IE14_ARATH	1	1	4.5	4.5	34.341	0.00041322	5.2481	37141000	19	0	0	0	0	0	0	0	0	0	0	0	0	0	0	0	0	0	0	0	0	0	0	0	0	0	0	0	0	0	0	0	0	0	0	0	0
	AT1G19360.1	Encodes an arabinosyltransferase that modifies extensin proteins in root hair cells. protei	sp|Q9LN62|RRA3_ARATH	2	2	5.8	5.8	48.251	0	6.9993	49170000	10	0	0	0	0	0	0	0	0	0	0	0	0	0	0	0	0	0	0	0	0	0	0	0	0	0	0	0	0	0	0	0	0	0	5.77544e+06	0	0
	AT1G19540.1	NmrA-like negative transcriptional regulator family protein	tr|A0A1P8APG5|A0A1P8APG5_ARATH;tr|Q29PX7|Q29PX7_ARATH	1	1	3.8	3.8	28.76	0.0023678	4.3526	4365100	1	0	0	0	0	0	0	0	0	0	0	0	0	0	0	3.84406e+06	0	0	0	0	0	0	0	0	0	0	0	0	0	0	0	0	0	0	0	0	0
	AT1G19570.1	Encodes a member of the dehydroascorbate reductase gene family. Critical for a mutualistic sym	sp|Q9FWR4|DHAR1_ARATH	11	11	66.7	66.7	23.641	0	168.48	6356500000	387	9.54869e+07	0	0	0	1.15555e+08	2.49991e+08	3.02934e+07	1.27313e+08	0	1.18302e+08	1.50731e+08	1.54454e+08	2.18537e+08	2.22711e+08	1.05473e+08	1.426e+08	1.67049e+08	7.59265e+07	3.20495e+07	3.40771e+07	7.31726e+07	5.68084e+07	9.12676e+07	0	0	0	4.49993e+07	1.08333e+08	8.00335e+07	3.20384e+07	7.66244e+07	1.07637e+08	3.24767e+07	0	9.62711e+07	4.32681e+07
	AT1G19835.1	TCS1 encodes a coiled-coil domain protein that binds to microtubules and co-localizes with the	sp|Q0WSY2|FPP4_ARATH	1	1	1	1	109.81	0.0091141	3.1598	156490000	27	0	0	0	0	0	0	0	0	0	0	0	0	0	0	0	0	0	0	0	0	0	0	0	0	0	0	0	0	0	0	0	0	0	0	0	0
	AT1G19920.1	encodes a chloroplast form of ATP sulfurylase. protein_coding (APS2) (ATPS2)	sp|Q43870|APS2_ARATH	10	6	20.2	13	53.638	0	27.542	566970000	73	0	1.54725e+07	0	0	1.016e+07	0	0	0	0	0	1.40796e+07	0	0	1.92426e+07	0	1.94047e+07	1.1135e+07	0	0	0	1.61833e+07	0	0	0	0	0	0	0	0	0	0	0	0	0	0	0
	AT1G20010.1	beta tubulin protein_coding TUBULIN BETA-5 CHAIN (TUB5) TUBULIN BETA-5 CHAIN (TUB5)	sp|P29513|TBB5_ARATH	28	7	73.9	19.6	50.342	0	323.31	20739000000	822	3.1422e+08	3.00148e+08	3.06667e+08	2.78249e+08	2.64685e+08	2.85596e+08	2.99961e+08	2.79331e+08	2.67822e+08	2.79253e+08	2.72277e+08	2.37854e+08	2.69479e+08	2.71391e+08	2.51242e+08	2.41107e+08	1.99512e+08	2.93727e+08	3.62775e+08	3.91952e+08	3.73958e+08	2.93931e+08	3.08052e+08	3.99135e+08	3.42802e+08	3.0786e+08	3.73906e+08	3.48311e+08	3.12851e+08	3.36469e+08	3.07199e+08	3.59321e+08	2.6485e+08	3.32735e+08	3.65552e+08	3.20112e+08
	AT1G20020.1	Encodes a leaf-type ferredoxin:NADP(H) oxidoreductase. It is present in both chloroplast stro	sp|Q8W493|FNRL2_ARATH	19	17	57.5	54.5	41.168	0	323.31	28131000000	1177	5.05873e+08	5.03355e+08	5.50818e+08	4.23798e+08	4.99116e+08	4.7832e+08	5.14608e+08	3.68477e+08	5.67797e+08	5.75963e+08	5.56883e+08	4.3926e+08	4.55918e+08	5.26479e+08	4.18021e+08	4.27604e+08	4.49829e+08	5.45309e+08	3.58004e+08	3.3928e+08	2.69349e+08	2.38613e+08	2.40323e+08	3.38411e+08	1.89536e+08	2.2717e+08	3.34702e+08	2.77806e+08	2.85042e+08	3.27382e+08	2.22295e+08	2.67637e+08	1.82903e+08	2.86607e+08	2.97559e+08	2.4099e+08
	AT1G20110.1	Encodes a protein that is localized to the peripheral membrane of late endosomal compartments.	sp|Q9ASS2|FREE1_ARATH	2	2	4.2	4.2	65.395	0	15.779	35928000	6	0	0	0	0	0	0	0	0	0	0	0	0	0	0	0	0	0	0	0	0	0	0	0	0	0	0	0	0	0	0	0	0	0	0	1.22833e+07	0
	AT1G20200.1	PAM domain (PCI/PINT associated module) protein	sp|Q9LNU4|PSD3A_ARATH	18	7	39.3	16	55.582	0	269.53	4008400000	422	5.57435e+07	6.72719e+07	6.22383e+07	6.446e+07	5.3085e+07	5.11773e+07	6.2867e+07	7.10189e+07	5.65804e+07	5.39829e+07	5.38521e+07	4.8578e+07	4.63704e+07	4.97295e+07	5.42982e+07	6.56686e+07	7.29397e+07	5.64394e+07	6.52195e+07	5.32766e+07	5.17552e+07	4.22603e+07	5.60496e+07	5.38409e+07	0	6.12158e+07	5.83771e+07	4.47784e+07	4.42017e+07	4.90721e+07	5.17444e+07	4.79391e+07	5.41441e+07	5.95996e+07	5.47631e+07	5.89832e+07
	AT1G20220.1	Alba DNA/RNA-binding protein	tr|Q944A2|Q944A2_ARATH	2	2	6.7	6.7	33.763	0	11.339	619000000	74	0	1.4571e+07	0	0	0	0	0	0	0	0	0	0	0	1.24807e+07	0	0	1.68156e+07	0	0	0	0	0	0	0	0	0	0	0	0	0	0	0	1.71725e+07	0	0	0
	AT1G20225.1	Thioredoxin superfamily protein	tr|Q8W456|Q8W456_ARATH	3	3	19.3	19.3	26.052	0	25.66	133600000	17	0	0	0	0	0	0	0	0	0	0	0	0	1.12732e+07	1.62507e+07	0	0	0	0	0	0	0	0	0	0	0	0	0	0	0	0	0	0	0	0	0	0
	AT1G20330.1	Encodes a sterol-C24-methyltransferases involved in sterol biosynthesis. Mutants display alter	sp|Q39227|SMT2_ARATH	4	4	14.1	14.1	40.45	0	7.096	25438000	4	0	4.09122e+06	0	0	0	0	0	0	0	0	0	0	0	0	0	0	0	0	0	0	0	0	0	0	0	0	0	0	0	0	0	0	0	0	0	0
	AT1G20340.1	recombination and DNA-damage resistance protein (DRT112) One of two Arabidopsis plastocyanin	sp|P42699|PLAS2_ARATH	1	1	14.4	14.4	16.984	0	221.46	2571400000	81	0	0	0	0	5.10285e+07	8.61352e+07	0	0	0	4.91845e+07	7.09107e+07	0	8.8563e+07	9.038e+07	7.98949e+07	0	0	7.55485e+07	0	0	0	0	0	0	0	0	0	0	0	0	6.65622e+07	0	0	0	0	0
	AT1G20440.1	Belongs to the dehydrin protein family, which contains highly conserved stretches of 7-17 resi	sp|P31168|COR47_ARATH	7	4	40.8	33.2	29.896	0	268.66	6210200000	327	7.9834e+07	8.95941e+07	1.3719e+08	7.22954e+07	9.94384e+07	1.0091e+08	1.13208e+08	7.17413e+07	1.03016e+08	1.06214e+08	9.15908e+07	6.50299e+07	9.17688e+07	1.13885e+08	9.51566e+07	7.60055e+07	9.50511e+07	6.29281e+07	9.03612e+07	7.22453e+07	7.9409e+07	1.01254e+08	9.8868e+07	1.0996e+08	8.04172e+07	7.1221e+07	1.10196e+08	6.11479e+07	5.03085e+07	5.77293e+07	1.15419e+08	8.51262e+07	7.12309e+07	3.97789e+07	7.19454e+07	0
	AT1G20450.1	Encodes a gene induced by low temperature and dehydration. Inhibits e.coli growth while overex	tr|F4HST2|F4HST2_ARATH;sp|P42759|ERD10_ARATH	4	3	22	17.8	29.443	0	35.067	118100000	29	0	0	0	0	0	0	0	0	0	0	0	0	0	0	0	0	0	0	0	0	0	0	0	0	0	1.138e+07	0	0	0	0	1.19906e+07	0	0	0	0	0
	AT1G20620.1	Catalase, catalyzes the breakdown of hydrogen peroxide (H2O2) into water and oxygen. The mRNA	sp|Q42547|CATA3_ARATH;tr|B9DG18|B9DG18_ARATH;tr|A0A1P8AWT7|A0A1P8AWT7_ARATH;tr|F4HUL6|F4HUL6_ARATH;tr|Q2V4M4|Q2V4M4_ARATH;tr|A0A1P8AWR0|A0A1P8AWR0_ARATH	24	17	63.2	50.4	56.695	0	319.8	43041000000	1300	5.92443e+08	6.63306e+08	6.1619e+08	6.03467e+08	7.32625e+08	7.18942e+08	8.57107e+08	6.06949e+08	6.62985e+08	6.66717e+08	6.14101e+08	4.99601e+08	6.1308e+08	5.1443e+08	7.05123e+08	5.07172e+08	6.92433e+08	5.92196e+08	5.81257e+08	5.99382e+08	5.66264e+08	5.07348e+08	4.97458e+08	5.87698e+08	4.30071e+08	5.41843e+08	5.65558e+08	5.89003e+08	5.6548e+08	4.61578e+08	5.84935e+08	5.81257e+08	5.00398e+08	6.38849e+08	4.51203e+08	6.43917e+08
	AT1G20630.1	Catalyzes the reduction of hydrogen peroxide using heme group as cofactor. Protects cells from	sp|Q96528|CATA1_ARATH	17	6	37.2	15.4	56.761	0	77.695	838920000	117	2.20794e+07	2.21101e+07	0	0	1.62203e+07	0	0	0	0	0	0	1.93415e+07	1.46419e+07	1.60003e+07	0	0	1.57866e+07	1.34556e+07	0	2.17966e+07	1.85524e+07	0	0	2.30139e+07	0	2.11287e+07	2.04685e+07	1.92346e+07	1.78411e+07	0	2.05766e+07	2.03595e+07	1.87554e+07	1.97548e+07	0	2.74937e+07
	AT1G20810.1	FKBP-like peptidyl-prolyl cis-trans isomerase family protein	tr|A0A1P8APZ5|A0A1P8APZ5_ARATH;sp|Q9LM71|FKB18_ARATH	2	2	10.5	10.5	25.477	0.0016084	4.7114	156920000	16	0	0	0	0	0	0	0	0	0	0	0	0	0	1.46958e+07	0	0	0	0	0	0	0	0	0	0	0	0	0	0	0	0	0	0	0	0	0	0
	AT1G20950.1	Phosphofructokinase family protein	sp|Q9SYP2|PFPA1_ARATH	21	13	47.7	31.9	67.118	0	198.92	4796500000	473	6.09026e+07	6.15732e+07	6.22426e+07	8.89752e+07	7.23706e+07	6.58053e+07	6.78667e+07	9.72706e+07	5.75176e+07	4.45215e+07	5.93975e+07	4.38751e+07	6.94995e+07	4.16294e+07	7.89699e+07	9.3166e+07	6.32604e+07	8.03781e+07	7.16171e+07	5.8446e+07	7.8724e+07	9.31983e+07	7.22303e+07	5.43132e+07	0	9.27536e+07	6.56686e+07	7.33452e+07	8.89012e+07	1.0592e+08	7.5355e+07	7.35948e+07	9.39637e+07	9.8185e+07	7.70024e+07	6.50164e+07
	AT1G20960.1	Similar to DEAD/DExH box ATP-dependent RNA helicase . Required for proper splicing of FLC. Mut	sp|Q9SYP1|DEXHC_ARATH	12	12	7	7	247.1	0	43.173	111620000	23	0	0	7.18771e+06	0	0	0	0	0	0	0	0	0	0	0	0	0	0	0	0	0	0	0	0	0	0	0	0	0	0	0	0	0	0	0	0	0
	AT1G21065.1	secondary thiamine-phosphate synthase enzyme	tr|Q9LPU1|Q9LPU1_ARATH	2	2	9.2	9.2	23.707	0.0015924	4.5167	10104000	3	0	0	0	0	0	0	0	0	0	0	0	0	0	0	0	0	0	0	0	0	0	0	0	0	0	0	0	0	0	0	0	0	0	0	0	0
	AT1G21080.3	DNAJ heat shock N-terminal domain-containing protein	tr|Q93ZH5|Q93ZH5_ARATH;tr|Q9LPU3|Q9LPU3_ARATH;tr|F4HWD5|F4HWD5_ARATH	2	2	8.6	8.6	34.399	0	6.2801	129350000	21	0	0	0	0	0	0	0	0	0	0	0	0	0	0	0	0	0	5.18495e+06	0	0	0	0	0	0	0	0	0	0	0	0	0	0	0	0	0	0
	AT1G21130.1	O-methyltransferase family protein	sp|Q9LPU8|IGMT4_ARATH;sp|Q9LPU5|IGMT1_ARATH	11	11	41.3	41.3	40.747	0	80.428	1000900000	99	2.67994e+07	2.09261e+07	3.00133e+07	3.55883e+07	2.99489e+07	2.73531e+07	2.56597e+07	2.76083e+07	3.90035e+07	2.44359e+07	2.83471e+07	3.43118e+07	2.83943e+07	2.99925e+07	2.26358e+07	2.14548e+07	0	2.27806e+07	0	0	0	0	0	0	0	0	0	0	0	0	0	0	0	0	0	0
	AT1G21350.3	Thioredoxin superfamily protein	tr|A8MQY2|A8MQY2_ARATH;tr|Q9LPL8|Q9LPL8_ARATH;tr|A0A1P8ATZ7|A0A1P8ATZ7_ARATH;tr|Q84WN4|Q84WN4_ARATH	4	4	31.1	31.1	24.822	0	21.523	91827000	9	0	0	0	0	0	0	0	0	0	0	6.29598e+06	0	0	0	0	0	0	0	0	0	0	0	0	0	0	0	0	0	0	0	0	0	0	0	0	0
	AT1G21380.1	Target of Myb protein 1	sp|Q9LPL6|TOL3_ARATH	1	1	2.4	2.4	55.791	0	8.6764	11223000	3	0	0	0	0	0	0	0	0	0	0	0	0	0	0	0	0	4.95001e+06	0	0	0	0	0	0	0	0	0	0	0	0	0	0	0	0	0	0	0
	AT1G21440.1	Phosphoenolpyruvate carboxylase family protein	tr|Q501F7|Q501F7_ARATH	6	4	23.8	16.1	36.306	0	67.606	1229500000	77	0	0	3.22479e+07	3.66625e+07	3.64774e+07	0	4.10392e+07	0	0	0	0	0	0	4.21462e+07	0	0	0	0	0	4.10534e+07	4.47412e+07	0	4.64057e+07	0	0	0	3.60751e+07	5.42718e+07	0	0	0	4.81256e+07	0	0	3.82114e+07	0
	AT1G21600.1	Present in transcriptionally active plastid chromosomes. Involved in plastid gene expression.	tr|Q9XI19|Q9XI19_ARATH	1	1	2.7	2.7	37.376	0.0045317	3.6648	182280000	29	0	0	0	0	0	0	0	0	0	0	0	0	0	0	0	0	0	0	0	0	0	0	0	0	0	0	0	0	0	0	0	0	0	0	0	0
	AT1G21640.2	Encodes a protein with NAD kinase activity. The protein was also shown to bind calmodulin.	sp|Q9C5W3|NADK2_ARATH;tr|F4HY34|F4HY34_ARATH	1	1	1.1	1.1	109.19	0.0045249	3.6232	2322000	1	0	0	0	0	0	0	0	0	0	0	3.11133e+06	0	0	0	0	0	0	0	0	0	0	0	0	0	0	0	0	0	0	0	0	0	0	0	0	0
	AT1G21670.1	DPP6 amino-terminal domain protein	tr|Q9XI11|Q9XI11_ARATH	18	17	31.2	30	77.288	0	100.05	2260000000	234	4.26044e+07	5.56431e+07	5.69108e+07	3.65609e+07	2.93875e+07	3.43094e+07	4.4937e+07	1.63015e+07	4.80123e+07	4.39726e+07	3.22613e+07	0	2.87528e+07	3.71022e+07	0	3.26573e+07	0	2.98743e+07	6.35593e+07	7.48968e+07	4.56085e+07	0	0	7.77802e+07	0	0	5.71639e+07	4.54507e+07	2.74005e+07	3.69994e+07	0	3.15273e+07	0	2.59818e+07	0	0
	AT1G21680.1	DPP6 N-terminal domain-like protein	tr|Q9XI10|Q9XI10_ARATH	9	8	16.3	15.2	78.441	0	36.516	952690000	109	2.39945e+07	2.22932e+07	2.21576e+07	2.49649e+07	2.11756e+07	2.12993e+07	2.48424e+07	0	2.41246e+07	2.42907e+07	2.22238e+07	0	0	2.30218e+07	0	1.94451e+07	1.59505e+07	1.88557e+07	0	2.89749e+07	1.78139e+07	2.47925e+07	2.18117e+07	2.52311e+07	0	0	2.26577e+07	0	0	0	0	0	0	0	0	0
	AT1G21720.1	20S proteasome beta subunit PBC1 truncated protein (PBC1) protein_coding PROTEASOME BET	sp|Q9XI05|PSB3A_ARATH;sp|O81153|PSB3B_ARATH	4	4	32.4	32.4	22.798	0	121.48	722610000	84	0	0	0	0	2.13702e+07	2.40211e+07	0	0	0	1.44003e+07	2.40294e+07	2.51717e+07	2.92879e+07	2.57434e+07	0	2.3434e+07	2.47547e+07	0	0	0	0	0	2.1286e+07	0	0	0	0	2.90292e+07	0	0	1.70032e+07	0	0	0	0	0
	AT1G21750.1	Encodes a protein disulfide isomerase-like (PDIL) protein, a member of a multigene family with	sp|Q9XI01|PDI11_ARATH;tr|F4HZN9|F4HZN9_ARATH	23	19	58.3	53.5	55.601	0	323.31	8493300000	726	9.44273e+07	1.29359e+08	1.20178e+08	1.74324e+08	1.58192e+08	1.11882e+08	1.26293e+08	1.86759e+08	1.25256e+08	1.13696e+08	1.38566e+08	1.03899e+08	1.43791e+08	1.20328e+08	1.77187e+08	1.70678e+08	1.16722e+08	1.69852e+08	9.31724e+07	9.1217e+07	1.08649e+08	1.06694e+08	1.06834e+08	8.28329e+07	0	1.51874e+08	1.07079e+08	7.82724e+07	1.01198e+08	7.85278e+07	1.07831e+08	1.02546e+08	1.5648e+08	1.39259e+08	8.5475e+07	6.87283e+07
	AT1G22280.3	Encodes a phytochrome-associated protein, PAPP2C (phytochrome-associated protein phosphatase t	sp|Q9LME4|P2C09_ARATH;tr|F4I1B4|F4I1B4_ARATH	2	2	11.4	11.4	30.721	0	8.4967	459890000	55	0	0	0	0	0	0	0	0	0	0	0	0	0	0	0	2.11653e+07	0	0	0	0	0	0	0	0	0	0	0	0	0	0	0	0	0	0	0	0
	AT1G22300.1	Encodes a 14-3-3 protein. This protein is reported to interact with the BZR1 transcription fac	sp|P48347|14310_ARATH;tr|F4I1C1|F4I1C1_ARATH	17	14	78	78	28.915	0	323.31	10980000000	734	1.40881e+08	1.1364e+08	8.68787e+07	6.62768e+07	2.07107e+08	1.45173e+08	1.3924e+08	1.34348e+08	1.4265e+08	1.75549e+08	1.78259e+08	1.46193e+08	1.40131e+08	1.30928e+08	1.57295e+08	2.01053e+08	1.78828e+08	1.48687e+08	1.65093e+08	1.57415e+08	1.61482e+08	1.5344e+08	1.46548e+08	1.58247e+08	1.19241e+08	1.57066e+08	1.48018e+08	1.55001e+08	1.5906e+08	1.54572e+08	1.62358e+08	1.36139e+08	1.43602e+08	1.52507e+08	1.7795e+08	1.92502e+08
	AT1G22340.1	UDP-glucosyl transferase 85A7	sp|Q9LME8|U85A7_ARATH	1	1	1.8	1.8	55.455	0.0081061	3.2703	63803000	3	0	0	0	0	0	0	0	0	0	0	0	0	0	0	0	0	0	0	0	0	0	0	0	0	0	0	0	0	0	0	0	0	0	0	1.82551e+07	0
	AT1G22360.1	UDP-glucosyl transferase 85A2	tr|F4I1C6|F4I1C6_ARATH;sp|Q9ZWJ3|U85A2_ARATH	4	3	9.8	7.9	52.939	0	5.6247	30259000	8	0	0	0	0	0	0	0	0	0	4.34342e+06	0	0	0	0	0	0	0	0	0	0	0	0	0	0	0	0	0	0	0	0	0	0	0	0	0	0
	AT1G22400.1	UDP-Glycosyltransferase superfamily protein	sp|Q9SK82|U85A1_ARATH	5	4	18	16.2	55.01	0	30.356	608400000	74	0	1.98385e+07	1.94545e+07	0	1.8109e+07	0	2.03046e+07	0	2.21561e+07	0	0	0	0	0	0	0	0	0	0	0	1.61911e+07	0	0	0	0	0	1.25033e+07	0	0	0	0	1.38128e+07	0	0	0	0
	AT1G22410.1	Class-II DAHP synthetase family protein	tr|Q9SK84|Q9SK84_ARATH	9	6	26	20.1	58.326	0	92.633	469710000	55	1.89816e+07	1.61116e+07	1.7846e+07	2.79743e+07	2.24778e+07	0	1.80476e+07	2.52049e+07	0	0	0	0	2.63026e+07	2.06251e+07	2.02385e+07	2.70195e+07	0	0	0	0	0	0	0	0	0	0	0	0	0	0	0	0	0	0	0	0
	AT1G22430.1	GroES-like zinc-binding dehydrogenase family protein	sp|Q9SK86|ADHL1_ARATH;tr|A0A1P8APV8|A0A1P8APV8_ARATH;tr|A0A1P8APY5|A0A1P8APY5_ARATH	8	8	26.3	26.3	42.529	0	32.775	646620000	88	1.96034e+07	1.75334e+07	2.0409e+07	0	1.34472e+07	0	0	0	1.53326e+07	1.99571e+07	0	1.96824e+07	0	0	0	1.47632e+07	1.39562e+07	1.72824e+07	1.87151e+07	0	1.73869e+07	0	1.58942e+07	1.58239e+07	0	0	1.71725e+07	0	0	0	0	0	0	0	0	0
	AT1G22530.1	PATLs belong to a family of proteins having a Golgi dynamics (GOLD) domain in tandem with the	sp|Q56ZI2|PATL2_ARATH;tr|A0A1P8ANK1|A0A1P8ANK1_ARATH	29	26	47.4	42.3	76.007	0	323.31	14599000000	768	3.19912e+08	3.73077e+08	4.603e+08	1.91504e+08	1.75634e+08	2.81762e+08	3.30529e+08	1.34413e+08	3.22048e+08	2.47937e+08	1.9173e+08	2.14202e+08	1.62989e+08	2.16201e+08	1.169e+08	1.5158e+08	1.28679e+08	2.12031e+08	2.53393e+08	2.82838e+08	1.83093e+08	3.45456e+07	1.172e+08	2.57179e+08	1.15235e+08	4.12074e+07	2.32491e+08	1.06413e+08	9.86147e+07	1.96302e+08	1.27631e+08	1.37333e+08	4.42815e+07	9.12803e+07	6.26278e+07	6.99393e+07
	AT1G22740.1	GTP-binding protein Rab7 protein_coding RAB GTPASE HOMOLOG G3B (RABG3B) RAB GT	sp|O04157|RAG3B_ARATH	2	0	11.8	0	22.945	0.00082001	5.1061	3989700	1	0	0	0	0	0	0	0	0	0	3.33325e+06	0	0	0	0	0	0	0	0	0	0	0	0	0	0	0	0	0	0	0	0	0	0	0	0	0	0
	AT1G22780.1	S18 ribosomal protein involved in the binding of f-Met tRNA during initiation of mRNA translat	sp|P34788|RS18_ARATH	7	7	48	48	17.545	0	200.39	15100000000	410	4.82391e+07	7.56533e+07	3.61878e+07	0	2.34417e+08	2.29736e+08	6.76553e+07	6.76459e+07	4.81523e+07	1.86992e+08	2.00941e+08	3.39515e+08	2.77248e+08	2.29274e+08	3.69936e+08	2.06806e+08	2.13373e+08	2.56877e+08	8.1568e+07	7.3132e+07	5.33838e+07	3.97313e+08	4.27604e+08	3.57756e+08	0	2.57233e+08	9.75406e+07	5.20239e+08	4.90066e+08	3.8163e+08	3.7122e+08	4.09532e+08	4.22536e+08	4.02692e+08	4.47155e+08	4.7252e+08
	AT1G22920.1	AJH1 encodes a protein similar to JAB1, a specific mammalian coactivator of AP-1 transcription	sp|Q8LAZ7|CSN5A_ARATH	3	3	7.8	7.8	39.731	0	7.0425	42174000	7	0	0	0	0	0	0	0	0	0	0	0	0	0	0	0	0	2.98956e+06	0	0	0	0	0	0	0	0	0	0	0	0	0	0	0	0	0	0	0
	AT1G22940.1	Encodes a bifunctional enzyme required for thiamine (vitamin B1) biosynthesis. TH1 can phospho	sp|Q5M731|TPS1L_ARATH	3	3	6.3	6.3	55.812	0	7.5529	72355000	16	0	0	1.07602e+07	0	0	0	0	0	0	0	0	0	0	0	0	0	0	0	0	0	0	0	0	0	0	0	0	0	0	0	0	0	0	0	0	0
	AT1G23130.1	Polyketide cyclase/dehydrase and lipid transport superfamily protein	tr|O49304|O49304_ARATH	3	3	21.2	21.2	17.859	0	13.153	85359000	21	0	0	0	0	0	8.34858e+06	0	0	0	0	0	0	0	0	0	0	1.42041e+07	0	0	0	0	0	0	0	0	0	0	0	0	0	0	0	0	0	0	0
	AT1G23180.1	ARM repeat superfamily protein	tr|A0A1P8AUF8|A0A1P8AUF8_ARATH;tr|Q8H0U3|Q8H0U3_ARATH	2	2	3	3	68.961	0	12.112	143620000	34	0	0	0	0	0	0	0	0	0	0	0	0	0	0	0	0	8.54412e+06	0	0	0	0	0	0	0	0	0	0	0	0	0	0	0	0	0	0	0
	AT1G23190.1	Encodes a cytosolic phosphoglucomutase (PGM). Two Arabidopsis PGM proteins (AT1G70730/PGM2 an	sp|O49299|PGMC1_ARATH	22	13	49.4	30.2	63.17	0	122.03	7883700000	576	9.59647e+07	9.47682e+07	1.15851e+08	1.27905e+08	1.15331e+08	1.23027e+08	1.13161e+08	1.13782e+08	1.16407e+08	1.05247e+08	1.09079e+08	1.00903e+08	1.15908e+08	1.02802e+08	9.85669e+07	1.14661e+08	1.26828e+08	1.24909e+08	9.92525e+07	1.19026e+08	1.0642e+08	1.15916e+08	1.14122e+08	1.20212e+08	1.601e+08	1.16366e+08	1.23814e+08	1.16698e+08	1.32995e+08	9.65384e+07	1.16358e+08	1.14225e+08	1.16246e+08	1.25369e+08	5.7422e+07	1.38106e+08
	AT1G23310.1	Identified by cloning the gene that corresponded to a purified protein having glyoxylate amino	sp|Q9LR30|GGT1_ARATH	36	20	76.5	47.4	53.301	0	323.31	163900000000	3823	2.70391e+09	2.86145e+09	2.87198e+09	2.44519e+09	2.04039e+09	2.09936e+09	2.38625e+09	2.07261e+09	2.52441e+09	2.51847e+09	2.48948e+09	2.43487e+09	2.24085e+09	2.51655e+09	1.87248e+09	1.93596e+09	2.12218e+09	2.43893e+09	2.00284e+09	2.21169e+09	2.25378e+09	1.94254e+09	1.97993e+09	2.32906e+09	1.84209e+09	1.89152e+09	2.20816e+09	2.39653e+09	2.00215e+09	2.32567e+09	2.14942e+09	2.23449e+09	1.84018e+09	2.30753e+09	2.40685e+09	2.2166e+09
	AT1G23440.1	Peptidase C15, pyroglutamyl peptidase I-like protein	tr|Q9C5G6|Q9C5G6_ARATH;tr|F4I670|F4I670_ARATH	2	2	10.1	10.1	23.618	0.006729	3.4966	14053000	2	0	0	0	0	0	7.74536e+06	0	0	0	0	0	0	0	0	0	0	0	0	0	0	0	0	0	0	0	0	0	0	0	0	0	0	0	0	0	0
	AT1G23740.1	AOR is an alkenal/one oxidoreductase that acts on compounds with unsaturated alpha,beta-carbon	sp|Q9ZUC1|AOR_ARATH	24	24	72	72	40.986	0	323.31	42824000000	1290	6.84607e+08	7.02051e+08	7.04098e+08	6.06192e+08	5.01613e+08	5.65519e+08	6.25008e+08	4.83721e+08	6.42491e+08	5.9615e+08	6.20777e+08	5.2838e+08	5.12189e+08	6.02172e+08	4.31863e+08	4.3535e+08	3.39845e+08	6.44185e+08	6.92769e+08	7.53222e+08	6.06949e+08	5.42256e+08	6.40356e+08	6.81104e+08	5.01231e+08	4.22947e+08	7.87006e+08	5.82265e+08	5.98012e+08	5.56652e+08	5.70242e+08	5.99008e+08	4.13726e+08	5.24294e+08	6.3708e+08	4.27752e+08
	AT1G23820.1	Spermidine synthase. protein_coding SPERMIDINE SYNTHASE 1 (SPDS1) SPERMIDINE SYNTHASE 1	sp|Q9ZUB3|SPD1_ARATH;tr|F4I7M5|F4I7M5_ARATH	10	6	52.1	34.1	36.553	0	220.65	5490200000	327	7.81856e+07	1.00792e+08	8.63325e+07	8.78598e+07	8.67223e+07	7.45446e+07	8.2124e+07	9.14766e+07	7.90192e+07	7.81585e+07	6.97795e+07	5.16727e+07	8.53152e+07	8.3716e+07	8.21126e+07	7.88059e+07	1.07563e+08	8.60517e+07	7.974e+07	6.86711e+07	6.37181e+07	6.97553e+07	7.32183e+07	6.18684e+07	1.2926e+08	7.78234e+07	7.19953e+07	5.87954e+07	6.62584e+07	5.17624e+07	6.72486e+07	6.70996e+07	7.16667e+07	7.30155e+07	6.09533e+07	7.85986e+07
	AT1G23870.1	Encodes an enzyme putatively involved in trehalose biosynthesis. The protein has a trehalose s	sp|Q9LRA7|TPS9_ARATH	9	4	14	7.2	98.495	0	52.039	219040000	39	0	0	0	0	0	0	0	0	0	0	0	0	0	0	0	0	0	0	0	0	0	0	0	1.85961e+07	0	0	2.02161e+07	0	0	0	0	0	0	0	0	0
	AT1G23900.1	Encodes large subunit of the heterotetrameric adaptor protein complex AP-1. AP-1 is required f	tr|A0A1P8AT76|A0A1P8AT76_ARATH;sp|Q84K16|AP1G1_ARATH	4	4	4.7	4.7	95.105	0	10.879	76845000	8	0	0	0	0	7.6181e+06	0	0	0	0	0	0	0	0	0	0	0	0	0	0	0	0	0	0	0	0	0	0	0	0	0	0	0	0	0	0	0
	AT1G24020.1	MLP-like protein 423	sp|Q93VR4|ML423_ARATH	5	5	31	31	17.054	0	35.633	908550000	77	0	0	0	0	2.16011e+07	0	0	0	0	0	2.8993e+07	2.71077e+07	3.01739e+07	3.03733e+07	2.8483e+07	2.47204e+07	0	3.29757e+07	0	0	0	3.09128e+07	3.513e+07	0	0	0	0	3.24429e+07	4.17479e+07	0	3.65204e+07	3.27956e+07	3.68459e+07	2.59099e+07	3.29437e+07	1.78646e+07
	AT1G24100.1	Encodes a UDP-glucose:thiohydroximate S-glucosyltransferase, involved in glucosinolate biosynt	sp|O48676|U74B1_ARATH	4	4	10	10	51.002	0	25.864	311800000	36	0	0	0	0	0	0	0	0	0	0	0	0	0	0	0	0	0	0	0	0	0	0	0	0	0	0	0	0	0	0	0	0	0	0	0	0
	AT1G24180.1	Arabidopsis thaliana pyruvate dehydrogenase E1a-like subunit. 81% identical to a previously ch	sp|Q8H1Y0|ODPA2_ARATH	12	8	34.1	25.4	43.358	0	55.336	979640000	127	2.00737e+07	2.164e+07	2.02652e+07	3.35637e+07	2.53978e+07	2.32883e+07	2.25527e+07	2.85324e+07	2.56668e+07	2.0887e+07	2.23427e+07	0	2.37068e+07	1.53475e+07	2.54983e+07	2.34145e+07	2.4215e+07	2.30282e+07	0	0	2.33951e+07	0	0	0	0	0	0	1.75772e+07	2.19893e+07	0	0	1.51656e+07	2.73569e+07	0	0	1.94397e+07
	AT1G24360.1	NAD(P)-binding Rossmann-fold superfamily protein	sp|P33207|FABG_ARATH	11	11	43.9	43.9	33.548	0	211.54	9840600000	520	1.82017e+08	5.98563e+07	6.05994e+07	0	1.57503e+08	1.54518e+08	8.75437e+07	1.52496e+08	1.07622e+08	1.78878e+08	1.86448e+08	1.69006e+08	1.64761e+08	1.73902e+08	1.60979e+08	1.53398e+08	1.99346e+08	1.79064e+08	1.3081e+08	1.32242e+08	1.27516e+08	1.27852e+08	1.4595e+08	1.13381e+08	1.38576e+08	8.2552e+07	1.48594e+08	1.29853e+08	1.20203e+08	1.46843e+08	1.30883e+08	1.29081e+08	1.05546e+08	8.94328e+07	1.41448e+08	1.58027e+08
	AT1G24510.1	TCP-1/cpn60 chaperonin family protein	sp|O04450|TCPE_ARATH;tr|A0A1P8ARS7|A0A1P8ARS7_ARATH	18	18	37.8	37.8	59.384	0	127.63	9717800000	605	1.35668e+08	1.3393e+08	1.37991e+08	1.44091e+08	1.48522e+08	1.31766e+08	1.58609e+08	1.73878e+08	1.33263e+08	1.57546e+08	1.39153e+08	1.46477e+08	1.35039e+08	1.03855e+08	1.46558e+08	1.63941e+08	1.64818e+08	1.34181e+08	1.27436e+08	1.27171e+08	1.25273e+08	1.62966e+08	1.50794e+08	1.35846e+08	1.12029e+08	1.53983e+08	1.37895e+08	1.26987e+08	1.37e+08	1.94609e+08	1.41106e+08	1.20621e+08	1.53068e+08	1.5023e+08	1.45254e+08	1.52317e+08
	AT1G25350.2	glutamine-tRNA ligase, putative / glutaminyl-tRNA synthetase, putative / GlnRS	sp|Q8W4F3|SYQ_ARATH;tr|F4ICG2|F4ICG2_ARATH	7	7	10.3	10.3	91.246	0	33.747	2759100000	244	4.15487e+07	4.15228e+07	4.15372e+07	3.60201e+07	3.43451e+07	5.02493e+07	4.06824e+07	3.97348e+07	4.20908e+07	3.96413e+07	3.69021e+07	5.14726e+07	4.20908e+07	4.46637e+07	3.88039e+07	3.46319e+07	4.47877e+07	3.67159e+07	3.95343e+07	4.16843e+07	3.90657e+07	4.42324e+07	4.50836e+07	4.81022e+07	0	3.51251e+07	4.42109e+07	4.15429e+07	4.26842e+07	3.78791e+07	3.89765e+07	3.38253e+07	3.80898e+07	4.45988e+07	3.33365e+07	4.36355e+07
	AT1G25490.1	One of three genes encoding phosphoprotein phosphatase 2A regulatory subunit A	sp|Q38845|2AAA_ARATH	19	15	45.4	36.4	65.493	0	314.53	8595400000	639	9.38791e+07	1.15267e+08	1.07839e+08	1.27295e+08	1.27834e+08	1.09064e+08	1.05035e+08	1.18754e+08	1.03532e+08	1.00248e+08	1.27286e+08	1.02924e+08	1.20037e+08	1.00408e+08	1.17477e+08	9.96247e+07	1.14138e+08	1.08378e+08	1.08026e+08	1.22067e+08	9.70954e+07	1.27763e+08	1.31839e+08	1.14399e+08	6.8857e+07	1.27914e+08	1.31064e+08	7.86585e+07	1.46153e+08	1.12138e+08	1.29736e+08	1.40131e+08	1.22584e+08	1.22993e+08	8.70053e+07	1.02071e+08
	AT1G26110.1	Encodes Decapping 5, required for mRNA decapping, P-body formation and translational repressio	sp|Q9C658|DCP5_ARATH	1	1	2	2	64.369	0.0016188	4.8328	52375000	8	0	0	0	0	0	0	0	0	0	0	3.25111e+06	0	0	0	0	0	0	0	0	0	0	0	0	0	0	0	0	0	0	0	0	0	0	0	0	0
	AT1G26480.1	14-3-3 protein GF14iota (grf12) protein_coding GENERAL REGULATORY FACTOR 12 (GRF12) (GF14	sp|Q9C5W6|14312_ARATH	3	1	13.8	10.8	30.545	0.0016293	4.9585	36110000	5	0	0	0	0	0	0	0	0	0	0	0	0	0	0	0	0	0	0	0	0	0	0	0	0	0	0	0	0	0	0	0	0	0	0	0	0
	AT1G26630.1	Eukaryotic translation initiation factor 5A-2. Involved in programmed cell death triggered as	sp|Q93VP3|IF5A2_ARATH	8	7	67.3	55.3	17.14	0	215.21	2176200000	136	0	0	0	0	1.14717e+08	4.62612e+07	0	0	0	5.82236e+07	7.50839e+07	4.26961e+07	7.49955e+07	6.32166e+07	5.46872e+07	6.32692e+07	5.99518e+07	8.1376e+07	0	2.73683e+07	0	0	0	0	0	4.82826e+07	0	4.11903e+07	0	0	4.50586e+07	5.06058e+07	4.53312e+07	4.36809e+07	0	0
	AT1G26850.1	S-adenosyl-L-methionine-dependent methyltransferases superfamily protein	sp|B9DFI7|PMT2_ARATH;tr|F4HPE1|F4HPE1_ARATH	5	5	11.9	11.9	69.622	0	19.886	122670000	24	0	0	1.12202e+07	0	0	0	0	0	0	0	0	0	0	0	0	0	0	0	0	0	0	0	0	0	0	0	0	0	0	0	0	0	0	0	0	0
	AT1G27020.1	plant/protein	tr|O04551|O04551_ARATH	4	4	16.9	16.9	35.079	0	31.25	93340000	18	0	0	0	0	0	0	0	0	0	0	0	0	0	0	0	0	0	0	0	0	0	0	0	0	0	0	0	0	0	0	0	0	0	0	0	0
	AT1G27090.1	glycine-rich protein	tr|Q9LFX8|Q9LFX8_ARATH	6	6	21.4	21.4	46.018	0	32.832	216400000	37	0	0	0	0	1.35576e+07	0	0	1.90119e+07	0	0	0	0	0	0	1.42356e+07	1.70705e+07	1.13753e+07	0	0	0	0	0	0	0	0	0	0	0	0	0	0	0	0	0	0	0
	AT1G27130.1	Encodes glutathione transferase belonging to the tau class of GSTs. Naming convention accordin	sp|Q9FUS6|GSTUD_ARATH	3	3	24.2	24.2	25.131	0	12.163	580100000	53	0	0	0	0	0	0	0	0	0	0	0	0	1.86206e+07	0	0	0	0	0	0	0	0	0	0	0	0	0	0	0	0	0	0	0	0	0	0	0
	AT1G27450.3	Adenosine phosphoribosyl transferase(E.C:2.4.2.7), involved in the one-step salvage of adenine	sp|P31166|APT1_ARATH;tr|F4HSX1|F4HSX1_ARATH	7	7	49	49	26.396	0	152.43	5986900000	326	7.59107e+07	0	0	0	1.2576e+08	1.0217e+08	0	9.03612e+07	2.41396e+07	1.0112e+08	1.08883e+08	1.07369e+08	1.1394e+08	1.02867e+08	1.13114e+08	1.13028e+08	1.14067e+08	1.06347e+08	7.64122e+07	8.45499e+07	8.19704e+07	1.33883e+08	1.19738e+08	8.28271e+07	1.00729e+08	1.07839e+08	9.49918e+07	9.84781e+07	1.04672e+08	1.01944e+08	1.15259e+08	1.13075e+08	1.06494e+08	6.98763e+07	1.03424e+08	1.02369e+08
	AT1G27950.1	Encodes LTPG1, a lipid transfer protein with a predicted GPI (glycosylphosphatidylinositol)-an	sp|Q9C7F7|LTPG1_ARATH	2	2	10.9	10.9	19.759	0	10.075	475560000	30	0	0	0	0	0	3.98175e+07	0	0	0	0	0	0	0	0	0	0	0	0	0	0	0	0	0	0	0	0	0	0	0	0	0	0	0	0	0	0
	AT1G28120.1	ubiquitin thioesterase otubain-like protein	sp|Q8LG98|OTUBL_ARATH	2	2	5.9	5.9	34.434	0.0016175	4.8304	28821000	7	0	0	0	0	0	0	0	0	0	6.96214e+06	0	0	0	0	0	0	0	0	0	0	0	0	0	0	0	0	0	0	0	0	0	0	0	0	0	0
	AT1G28130.1	Encodes an IAA-amido synthase that conjugates Asp and other amino acids to auxin in vitro. Lin	sp|Q9FZ87|GH317_ARATH	2	2	3.6	3.6	68.863	0.0023511	4.248	54430000	2	0	0	0	0	0	0	0	0	0	0	0	0	0	0	0	0	0	4.16418e+06	0	0	0	0	0	0	0	0	0	0	0	0	0	0	0	0	0	0
	AT1G28200.1	VirF-interacting protein FIP1 protein_coding FH INTERACTING PROTEIN 1 (FIP1) FH INTERACTING	sp|Q9SE96|GEML1_ARATH	2	2	8.1	8.1	27.958	0.0016247	4.8928	41076000	12	0	0	0	0	0	0	0	0	0	0	0	0	0	0	0	0	0	0	0	0	0	0	0	0	0	0	0	0	0	0	0	0	0	0	0	0
	AT1G28290.1	Encodes an atypical arabinogalactan protein that is localized to the plasma membrange. AGP31 i	sp|Q9FZA2|AGP31_ARATH	4	4	16.7	16.7	38.488	0	40.87	2049900000	135	3.2603e+07	3.19785e+07	0	3.23867e+07	4.08038e+07	3.54529e+07	3.88255e+07	5.45093e+07	3.56649e+07	4.04518e+07	4.09171e+07	3.1464e+07	3.84186e+07	3.73136e+07	5.37291e+07	3.63764e+07	4.88041e+07	4.00084e+07	3.67082e+07	3.71227e+07	2.49425e+07	0	0	4.42385e+07	0	4.3869e+07	0	0	0	3.08016e+07	0	2.84416e+07	4.51649e+07	3.72568e+07	0	4.02671e+07
	AT1G28600.1	GDSL-motif esterase/acyltransferase/lipase. Enzyme group with broad substrate specificity tha	sp|Q94F40|GDL9_ARATH	1	1	6.6	6.6	43.61	0	10.102	3415300	2	0	0	0	0	1.81734e+06	0	0	0	0	0	0	0	0	0	0	0	0	0	0	0	0	0	0	0	0	0	0	0	0	0	0	0	0	0	0	0
	AT1G28680.1	Catalyses trans-cis isomerization and lactonization in the biosynthesis of coumarins in roots	tr|A0A1P8AT84|A0A1P8AT84_ARATH;tr|Q8LF28|Q8LF28_ARATH	1	1	2.8	2.8	43.588	0.0091441	3.201	8372600	1	0	0	0	0	0	0	0	0	0	0	0	0	0	0	0	0	0	0	0	0	0	0	0	0	0	0	0	0	0	0	0	0	0	0	0	0
	AT1G29150.1	specifically interacts with FUS6/COP11 via the C-terminal domain of FUS6/COP11 and associates	sp|Q9LP45|PSD11_ARATH	17	17	55.4	55.4	46.749	0	125.86	5306200000	440	8.1568e+07	9.35997e+07	7.98894e+07	9.12234e+07	8.64882e+07	7.35489e+07	8.09036e+07	7.73394e+07	8.58789e+07	7.45446e+07	6.92063e+07	7.10583e+07	7.74306e+07	6.52919e+07	7.59054e+07	6.60475e+07	8.77198e+07	7.71734e+07	7.65341e+07	7.99614e+07	7.26923e+07	6.01433e+07	7.2476e+07	6.00433e+07	1.08853e+08	6.81684e+07	7.89371e+07	5.99975e+07	6.99005e+07	7.82995e+07	7.19754e+07	6.49668e+07	7.35795e+07	7.4081e+07	7.18059e+07	6.56413e+07
	AT1G29250.1	Alba DNA/RNA-binding protein	tr|Q9LP53|Q9LP53_ARATH	3	2	36.9	28.5	14.574	0	33.182	290170000	36	0	0	0	0	1.44203e+07	1.63899e+07	0	0	0	0	1.38569e+07	0	2.85186e+07	1.43128e+07	0	1.91243e+07	2.39629e+07	0	0	0	0	0	0	0	0	0	0	0	0	0	0	0	0	0	0	0
	AT1G29260.1	Encodes the peroxisomal targeting signal type 2 receptor that facilitates peroxisomal protein	sp|Q9XF57|PEX7_ARATH	2	2	7.9	7.9	35.473	0.0019873	4.4565	8533100	2	0	0	0	0	0	0	0	0	0	0	0	0	0	0	0	0	0	0	0	0	0	0	0	0	0	0	0	0	0	0	0	0	0	0	1.41984e+06	0
	AT1G29310.1	SecY protein transport family protein	tr|Q8RWJ5|Q8RWJ5_ARATH;tr|O80774|O80774_ARATH	4	4	12.2	12.2	52.068	0	10.031	75638000	10	0	0	0	0	0	0	0	0	0	0	0	0	0	0	0	0	1.54896e+07	0	0	0	0	0	0	0	0	0	0	0	0	0	0	0	0	0	0	0
	AT1G29470.1	S-adenosyl-L-methionine-dependent methyltransferases superfamily protein	sp|Q6NPR7|PMTO_ARATH;sp|Q0WT31|PMTP_ARATH	3	2	5.2	4.3	87.204	0	16.548	9359400000	49	0	0	0	0	2.18916e+08	2.37179e+08	0	3.42897e+08	0	0	0	0	0	0	2.9884e+08	2.74114e+08	0	0	0	0	0	0	0	0	0	2.89121e+08	0	0	0	0	0	0	3.64792e+08	0	0	0
	AT1G29660.1	GDSL-motif esterase/acyltransferase/lipase. Enzyme group with broad substrate specificity tha	sp|Q9C7N5|GDL14_ARATH	7	7	36.5	36.5	40.141	0	167.67	3719500000	299	5.54891e+07	4.35721e+07	4.97675e+07	6.30722e+07	6.45986e+07	6.57688e+07	7.54177e+07	6.07592e+07	5.88851e+07	6.08477e+07	6.15903e+07	5.35803e+07	5.22526e+07	5.19169e+07	5.59138e+07	4.71613e+07	4.48467e+07	5.36993e+07	5.96989e+07	5.53469e+07	5.63105e+07	6.15263e+07	4.18087e+07	5.35655e+07	0	3.98976e+07	5.94841e+07	5.16441e+07	6.87044e+07	5.80583e+07	5.41966e+07	5.443e+07	0	3.76436e+07	6.66961e+07	4.7575e+07
	AT1G29670.1	GDSL-motif esterase/acyltransferase/lipase. Enzyme group with broad substrate specificity tha	sp|Q9C7N4|GDL15_ARATH;tr|A0A1P8ASL8|A0A1P8ASL8_ARATH	16	16	64.5	64.5	39.871	0	323.31	9443200000	628	2.07365e+08	1.78581e+08	1.5969e+08	2.08605e+08	1.79449e+08	1.54251e+08	2.01849e+08	1.81879e+08	2.00552e+08	1.73457e+08	1.56729e+08	1.79337e+08	1.82371e+08	1.76599e+08	1.31346e+08	1.04108e+08	1.27604e+08	1.32434e+08	1.00506e+08	1.17607e+08	5.63456e+07	9.77234e+07	7.32487e+07	1.04238e+08	0	5.68438e+07	1.02774e+08	6.06582e+07	6.51969e+07	6.08519e+07	7.55642e+07	5.77453e+07	5.06585e+07	5.43961e+07	5.02841e+07	6.72159e+07
	AT1G29700.1	Metallo-hydrolase/oxidoreductase superfamily protein	tr|Q9C535|Q9C535_ARATH	3	3	14.3	14.3	38.151	0	18.553	183190000	28	1.20506e+07	0	9.64066e+06	0	0	0	1.17129e+07	0	0	0	0	0	0	0	0	0	0	0	0	0	0	0	0	0	0	0	0	0	9.78201e+06	0	0	0	0	0	0	0
	AT1G29880.1	glycyl-tRNA synthetase / glycine-tRNA ligase	sp|O23627|SYGM1_ARATH	26	26	37.3	37.3	81.943	0	176.91	14860000000	1094	2.14559e+08	2.39127e+08	2.6162e+08	2.13402e+08	1.59657e+08	2.08779e+08	2.01499e+08	1.68491e+08	2.00705e+08	2.26118e+08	2.2191e+08	2.19098e+08	1.93144e+08	1.71128e+08	1.66552e+08	2.04241e+08	2.03775e+08	2.48247e+08	2.54466e+08	2.57822e+08	2.14039e+08	1.91424e+08	1.85739e+08	2.7141e+08	5.51937e+07	1.5817e+08	2.11517e+08	2.02255e+08	2.2125e+08	2.16636e+08	2.21649e+08	1.81765e+08	1.77605e+08	2.2807e+08	1.58411e+08	2.21649e+08
	AT1G29900.1	Encodes carbamoyl phosphate synthetase (CPS) large subunit (CARB), also named as VEN3. Heterol	sp|Q42601|CARB_ARATH	38	38	39.1	39.1	129.96	0	323.31	9730700000	800	1.50804e+08	1.78482e+08	1.75659e+08	1.40803e+08	1.35395e+08	1.41409e+08	1.47977e+08	1.3873e+08	1.57874e+08	1.40608e+08	1.48337e+08	1.0725e+08	1.31601e+08	1.23574e+08	1.24235e+08	1.29484e+08	2.84884e+08	1.75501e+08	1.35837e+08	1.42284e+08	1.14122e+08	3.91199e+07	1.33605e+08	1.68573e+08	5.98439e+07	1.02227e+08	1.40218e+08	1.38173e+08	1.60689e+08	6.36298e+07	1.38192e+08	1.11302e+08	1.0341e+08	1.47557e+08	0	2.37327e+08
	AT1G29910.1	member of Chlorophyll a/b-binding protein family protein_coding CHLOROPHYLL A/B BINDIN	sp|Q8VZ87|CB1B_ARATH;sp|P0CJ48|CB1A_ARATH;sp|P04778|CB1C_ARATH	9	2	68.5	27.3	28.227	0	77.591	1175300000	57	0	0	0	0	0	8.65242e+07	0	7.63963e+07	0	4.50118e+07	0	5.46077e+07	4.74531e+07	4.02727e+07	0	1.96048e+07	6.57096e+07	0	0	0	0	0	0	0	0	0	0	0	0	0	0	0	0	0	0	0
	AT1G30070.2	SGS domain-containing protein	tr|Q9C8R4|Q9C8R4_ARATH;tr|F4I4Q9|F4I4Q9_ARATH	5	5	23.4	23.4	24.82	0	23.856	587190000	42	0	0	0	0	0	0	0	0	0	0	0	0	0	0	0	0	0	0	1.81404e+07	1.97863e+07	2.98287e+07	3.02514e+07	2.8711e+07	0	0	3.61026e+07	2.31178e+07	2.07974e+07	2.90231e+07	2.57398e+07	3.80475e+07	2.65149e+07	4.31722e+07	2.08855e+07	2.67568e+07	0
	AT1G30120.1	Encodes a putative plastid pyruvate dehydrogenase E1 beta subunit that is distinct from the mi	sp|Q9C6Z3|ODPB2_ARATH	5	1	15	3.7	44.244	0	12.512	152480000	13	0	0	0	0	0	0	0	0	0	0	0	0	0	0	0	0	0	0	0	0	0	0	0	0	0	0	0	0	0	0	0	0	0	0	0	0
	AT1G30230.2	Encodes a guanine nucleotide exchange factor that plays an important role in translation elong	sp|P48006|EF1D1_ARATH;tr|A8MRC4|A8MRC4_ARATH	15	9	71.9	58.4	25.132	0	215.64	21859000000	851	3.22495e+08	3.63329e+08	3.8261e+08	3.84258e+08	3.3717e+08	3.14046e+08	3.59995e+08	3.90975e+08	3.54768e+08	3.08095e+08	3.3262e+08	3.57781e+08	3.52708e+08	2.91011e+08	3.38645e+08	3.59795e+08	3.81339e+08	3.60045e+08	1.93104e+08	2.24945e+08	3.03959e+08	3.02634e+08	2.73033e+08	2.5784e+08	3.22026e+08	2.94196e+08	3.40788e+08	2.2211e+08	2.47182e+08	2.10771e+08	3.18474e+08	2.22203e+08	3.60194e+08	2.98137e+08	2.22696e+08	2.441e+08
	AT1G30360.1	Early-responsive to dehydration stress protein (ERD4)	sp|Q9C8G5|CSCLD_ARATH	13	13	21.3	21.3	81.934	0	61.399	2958300000	247	5.62793e+07	7.29498e+07	7.4793e+07	4.83228e+07	3.74017e+07	5.75455e+07	5.75774e+07	3.52349e+07	5.02667e+07	4.91947e+07	4.5372e+07	5.78294e+07	4.61875e+07	5.0072e+07	3.80238e+07	0	4.30766e+07	2.6729e+07	5.16799e+07	4.48126e+07	5.16298e+07	2.60089e+07	4.37355e+07	2.98101e+07	0	2.2631e+07	3.96028e+07	5.29306e+07	3.94959e+07	0	3.30925e+07	3.16631e+07	3.53621e+07	0	0	3.71974e+07
	AT1G30470.1	SIT4 phosphatase-associated family protein	tr|F4I6B4|F4I6B4_ARATH;tr|F4I6B3|F4I6B3_ARATH;tr|F4I6B2|F4I6B2_ARATH	2	2	3	3	84.901	0	8.0574	40165000	8	0	0	0	0	0	0	0	0	0	0	0	0	0	0	0	0	0	0	0	0	0	0	0	0	0	0	0	0	0	8.10455e+06	0	0	0	0	0	0
	AT1G30530.1	The At1g30530 gene encodes a UDP-rhamnose:flavonol-3-O-rhamnosyltransferase (UGT78D1) attachin	sp|Q9S9P6|U78D1_ARATH	5	3	18.5	13.2	50.094	0	12.946	259440000	43	0	0	0	0	1.33524e+07	0	1.15621e+07	1.69185e+07	0	0	1.14942e+07	0	0	0	0	0	0	0	0	0	0	0	0	0	0	0	0	0	0	0	0	0	0	0	0	0
	AT1G30580.1	GTP binding protein	sp|Q9SA73|OLA1_ARATH	26	26	77.4	77.4	44.471	0	323.31	15152000000	1076	2.07956e+08	2.18022e+08	2.21895e+08	2.69461e+08	2.28307e+08	2.14455e+08	2.17178e+08	2.5429e+08	2.01569e+08	2.09446e+08	2.12252e+08	1.81778e+08	2.16636e+08	1.94568e+08	2.5422e+08	2.44507e+08	2.85754e+08	2.30629e+08	1.48059e+08	1.5117e+08	2.17781e+08	2.31462e+08	2.39442e+08	1.63589e+08	1.26249e+08	2.31767e+08	2.15379e+08	1.64373e+08	1.73024e+08	1.54561e+08	2.093e+08	1.77249e+08	2.4171e+08	2.15065e+08	2.5581e+08	2.46943e+08
	AT1G30630.1	Member of the Coat Protein I (COPI) complex is a seven-subunit coatomer complex consisting of	sp|Q9SA78|COPE1_ARATH	7	7	38	38	32.602	0	67.994	304900000	74	0	0	0	0	9.10419e+06	1.11993e+07	1.48298e+07	1.16611e+07	0	0	1.10168e+07	0	1.4902e+07	1.5213e+07	0	0	1.80288e+07	0	0	0	8.33528e+06	0	0	0	0	0	0	0	0	0	0	0	0	0	0	0
	AT1G30690.1	Sec14p-like phosphatidylinositol transfer family protein	sp|Q94C59|PATL4_ARATH	10	10	26.1	26.1	61.189	0	146.78	2135200000	226	3.04028e+07	4.01863e+07	4.74235e+07	2.73303e+07	2.74461e+07	3.54382e+07	3.89171e+07	3.88712e+07	3.98313e+07	3.14662e+07	0	0	0	3.99087e+07	2.67976e+07	3.37036e+07	3.02389e+07	3.85706e+07	4.73414e+07	5.24595e+07	3.17708e+07	0	3.26459e+07	4.67739e+07	0	3.21207e+07	4.44753e+07	3.80475e+07	3.25059e+07	4.33071e+07	3.26527e+07	3.95754e+07	2.98246e+07	3.6437e+07	0	3.24632e+07
	AT1G30700.1	FAD-binding Berberine family protein	sp|Q9SA85|BBE8_ARATH	5	5	9.1	9.1	59.513	0	22.137	562030000	69	0	0	0	0	1.37459e+07	0	1.80876e+07	0	0	0	0	0	0	0	0	8.10679e+06	0	0	0	0	0	0	0	0	0	0	2.32318e+07	0	0	0	0	0	0	0	0	0
	AT1G30720.1	FAD-binding Berberine family protein	sp|Q9SA87|BBE10_ARATH	15	11	29.8	22.2	58.878	0	119.77	3154700000	244	4.50649e+07	5.49456e+07	6.84383e+07	3.51373e+07	5.54506e+07	3.71099e+07	9.25481e+07	2.1227e+07	6.92111e+07	0	0	6.87854e+07	2.213e+07	2.84081e+07	0	1.43764e+07	0	0	5.2883e+07	6.84193e+07	5.27804e+07	3.22523e+07	4.66153e+07	7.38247e+07	5.51554e+07	0	7.65235e+07	0	0	5.51516e+07	4.13677e+07	1.89672e+07	0	0	0	0
	AT1G30730.1	FAD-binding Berberine family protein	sp|Q9SA88|BBE11_ARATH	13	9	27	19.4	58.912	0	36.279	420960000	54	0	1.63637e+07	1.49009e+07	0	1.21664e+07	0	1.744e+07	0	1.51856e+07	0	0	0	0	0	0	0	0	0	0	0	0	0	0	0	0	0	1.5606e+07	0	0	0	0	0	0	0	0	0
	AT1G31070.2	Encodes a protein that functions as an N-acetylglucosamine-1-phosphate uridylyltransferase tha	tr|F4I7V2|F4I7V2_ARATH;sp|O64765|UAP2_ARATH;sp|Q940S3|UAP1_ARATH	3	3	8.1	8.1	42.443	0	5.8065	64318000	7	0	0	0	0	0	0	0	0	0	0	0	0	0	0	0	0	0	4.81098e+06	0	0	0	0	0	0	0	0	0	0	0	0	0	0	0	0	0	0
	AT1G31170.4	encodes a cysteine-sulfinic acid reductase (sulfiredoxin - EC 1.8.98.2) capable of reducing ov	sp|Q8GY89|SRX_ARATH;tr|A0A1P8AQM5|A0A1P8AQM5_ARATH;tr|F4I7W2|F4I7W2_ARATH	2	2	15.2	15.2	13.914	0.0026707	3.8476	26923000	3	0	0	0	0	0	0	0	0	0	0	0	0	0	0	0	0	0	0	0	0	0	0	0	0	0	0	0	0	0	0	0	0	0	0	0	0
	AT1G31180.1	The AtIMD3 is one out of 3 genes encoding the enzyme 3-isopropylmalate dehydrogenase involved	sp|Q9SA14|LEU31_ARATH;tr|A0A1P8AUM8|A0A1P8AUM8_ARATH	13	8	41.3	23.8	43.847	0	115.81	7693500000	438	1.16229e+08	1.00987e+08	1.06997e+08	1.05364e+08	1.10947e+08	9.51038e+07	1.1686e+08	1.02489e+08	1.00429e+08	1.08973e+08	1.07951e+08	8.11957e+07	1.02397e+08	1.10189e+08	1.13696e+08	1.05949e+08	1.70654e+08	1.06901e+08	1.07921e+08	1.14336e+08	1.20012e+08	9.67394e+07	9.86284e+07	1.11032e+08	5.91428e+07	1.06008e+08	1.18286e+08	1.31146e+08	1.21983e+08	1.00875e+08	1.02036e+08	1.13255e+08	1.06369e+08	1.04266e+08	1.28599e+08	1.57874e+08
	AT1G31190.1	Encodes a myo-inositol monophosphatase IMPL1 (myo-Inositol monophosphatase like 1). protei	sp|Q94F00|IMPL1_ARATH	6	6	28	28	40.445	0	42.135	604640000	79	0	1.56906e+07	2.04387e+07	0	1.59915e+07	1.57801e+07	0	0	0	2.02287e+07	1.59937e+07	0	1.62857e+07	0	0	1.25806e+07	0	1.33988e+07	0	0	1.76541e+07	0	0	1.60637e+07	0	0	0	1.7503e+07	1.90488e+07	0	0	1.30813e+07	0	0	0	0
	AT1G31230.1	Encodes a bifunctional aspartate kinase/homoserine dehydrogenase. These two activities cataly	sp|Q9SA18|AKH1_ARATH	11	8	15.8	11.4	99.403	0	177.38	1210000000	141	1.94208e+07	0	1.94316e+07	1.89317e+07	0	2.10308e+07	2.62443e+07	2.35905e+07	2.07413e+07	0	2.07398e+07	0	0	0	2.33626e+07	2.39712e+07	2.89769e+07	2.19391e+07	2.04429e+07	2.14132e+07	2.50725e+07	2.3081e+07	2.32786e+07	2.14192e+07	0	2.77119e+07	3.06759e+07	2.93712e+07	2.91643e+07	2.36806e+07	2.11697e+07	2.68013e+07	3.061e+07	2.14385e+07	2.17543e+07	3.75706e+07
	AT1G31330.1	Encodes subunit F of photosystem I. protein_coding PHOTOSYSTEM I SUBUNIT F (PSAF) PHOTOS	sp|Q9SHE8|PSAF_ARATH	6	6	35.7	35.7	24.173	0	28.6	1951900000	135	0	0	0	0	3.19209e+07	5.2336e+07	0	0	0	3.45265e+07	2.98722e+07	1.25551e+08	6.32692e+07	5.35358e+07	3.9147e+07	5.09825e+07	6.92687e+07	3.19918e+07	0	0	0	7.66244e+07	6.66315e+07	3.45888e+07	0	0	0	8.2352e+07	4.6722e+07	5.10851e+07	2.94507e+07	5.33506e+07	4.31393e+07	3.65838e+07	4.72234e+07	4.4937e+07
	AT1G31730.1	Encodes a component of the AP4 complex and is involved in vacuolar sorting of storage proteins	sp|Q8L7A9|AP4E_ARATH	7	7	10.3	10.3	103.73	0	26.256	189270000	39	0	1.40318e+07	1.51888e+07	0	0	0	0	0	0	0	0	0	0	0	0	0	0	1.0319e+07	0	0	0	0	0	0	0	0	0	1.2297e+07	0	0	0	0	0	0	0	0
	AT1G31780.1	oligomeric golgi complex subunit	tr|Q6NMI3|Q6NMI3_ARATH	3	3	6.9	6.9	75.792	0.0023566	4.2889	14117000	1	0	0	0	0	0	0	0	0	0	0	0	0	0	0	0	0	0	0	0	0	0	0	0	0	0	0	0	0	0	0	0	0	0	3.17472e+06	0	0
	AT1G31800.1	Encodes a protein with &#946	sp|Q93VK5|LUT5_ARATH	5	5	10.3	10.3	66.845	0	12.896	37009000	7	0	0	0	0	0	0	0	0	0	0	0	0	0	0	0	0	1.76614e+07	0	0	0	0	0	0	0	0	0	0	0	0	0	0	0	0	0	0	0
	AT1G31970.1	DEA(D/H)-box RNA helicase family protein	sp|Q9C551|RH5_ARATH	4	4	8.9	8.9	59.603	0	9.9341	17882000	5	0	0	0	0	0	0	0	0	0	0	0	0	0	0	0	0	8.40898e+06	0	0	0	0	0	0	0	0	0	0	0	0	0	0	0	0	0	0	0
	AT1G32060.1	phosphoribulokinase	sp|P25697|KPPR_ARATH	24	24	67.1	67.1	44.463	0	323.31	136570000000	3147	2.35324e+09	2.27939e+09	2.3752e+09	1.93488e+09	1.85916e+09	1.94362e+09	2.22244e+09	1.49448e+09	2.23403e+09	2.16918e+09	2.11851e+09	1.60542e+09	1.80431e+09	2.08616e+09	1.49055e+09	1.60675e+09	1.65135e+09	2.03785e+09	1.92979e+09	1.92619e+09	1.6072e+09	1.43998e+09	1.54034e+09	1.94591e+09	1.57641e+09	1.25636e+09	1.88145e+09	1.61255e+09	1.65158e+09	1.65697e+09	1.569e+09	1.68628e+09	1.07852e+09	1.62952e+09	1.73381e+09	1.35242e+09
	AT1G32080.1	Encodes a plant LrgAB/CidAB protein localized to the chloroplast envelope that is involved in	sp|Q9FVQ4|PLGG1_ARATH	6	6	19.5	19.5	54.016	0	121.5	449380000	48	0	1.73064e+07	1.4797e+07	0	0	2.92777e+07	2.47667e+07	0	0	2.28692e+07	0	0	0	2.28914e+07	0	2.23783e+07	1.97274e+07	0	0	0	0	0	0	0	0	0	0	0	0	0	0	0	0	0	0	0
	AT1G32160.1	beta-casein (DUF760)	tr|Q9FVR1|Q9FVR1_ARATH	3	3	11.8	11.8	45.867	0	15.711	507570000	60	0	0	0	0	1.6096e+07	0	0	0	0	1.60037e+07	0	0	0	0	0	0	1.23868e+07	0	0	2.06023e+07	2.19421e+07	0	0	0	0	0	0	1.39195e+07	0	0	0	2.36625e+07	0	0	0	0
	AT1G32200.1	Encodes a chloroplast glycerol-3-phosphate acyltransferase.Involved in the biosynthesis of chl	sp|Q43307|PLSB_ARATH	16	16	47.9	47.9	50.421	0	222.69	3601000000	371	5.85473e+07	5.24595e+07	5.49913e+07	6.27582e+07	5.75894e+07	6.09998e+07	5.95088e+07	5.82034e+07	5.65765e+07	6.37314e+07	5.23251e+07	5.13621e+07	5.53278e+07	5.55198e+07	4.15285e+07	3.43689e+07	4.13046e+07	4.50774e+07	4.90653e+07	5.14084e+07	6.05952e+07	5.27073e+07	3.15317e+07	4.668e+07	0	4.02142e+07	3.96111e+07	5.72829e+07	5.89709e+07	5.60457e+07	5.04867e+07	4.39147e+07	3.75445e+07	2.99074e+07	5.35915e+07	5.04832e+07
	AT1G32220.1	NAD(P)-binding Rossmann-fold superfamily protein	sp|Q9FVR6|Y1222_ARATH	4	4	17.9	17.9	31.978	0	45.953	273780000	28	2.00472e+07	0	0	0	0	0	0	0	0	0	0	0	0	0	0	0	0	0	1.76455e+07	0	0	0	2.03384e+07	0	0	0	0	0	0	0	0	0	0	0	0	0
	AT1G32440.1	encodes a chloroplast pyruvate kinase beta subunit. The enzyme is less active than the other c	sp|Q93Z53|PKP3_ARATH	7	5	15.9	12.3	62.614	0	21.569	72836000	14	0	0	0	0	0	0	0	0	0	0	0	0	0	0	0	0	0	0	0	0	0	0	0	0	0	0	1.51289e+07	0	0	0	0	0	0	0	0	0
	AT1G32470.1	Single hybrid motif superfamily protein	sp|Q9LQL0|GCSH3_ARATH	4	2	50.6	30.7	17.897	0	236.2	3051300000	257	0	0	0	0	6.12243e+07	7.90795e+07	0	0	0	5.37328e+07	6.94899e+07	4.37264e+07	1.00193e+08	8.53862e+07	5.12128e+07	5.80825e+07	5.64512e+07	8.55462e+07	0	2.77234e+07	0	4.22925e+07	5.14298e+07	4.22779e+07	0	3.18635e+07	4.05051e+07	6.26061e+07	7.32589e+07	3.61502e+07	5.88851e+07	9.51104e+07	3.40511e+07	4.2015e+07	5.68281e+07	4.28176e+07
	AT1G32500.1	Encodes a member of a heterogenous group of non-intrinsic ATP-binding cassette (ABC) proteins.	sp|Q9LQK7|AB7I_ARATH	7	7	16.2	16.2	52.824	0	32.994	704520000	108	0	0	2.79491e+07	2.47599e+07	0	2.58471e+07	9.51452e+06	2.02792e+07	2.18647e+07	0	0	2.53784e+07	2.27948e+07	0	2.58489e+07	2.62734e+07	0	1.96742e+07	0	1.86323e+07	0	0	0	2.66217e+07	0	0	0	2.10863e+07	2.11947e+07	0	2.59225e+07	0	0	0	0	2.05182e+07
	AT1G32900.1	UDP-Glycosyltransferase superfamily protein	sp|Q9MAQ0|SSG1_ARATH	10	10	23.4	23.4	66.879	0	83.156	633350000	104	1.96279e+07	2.29788e+07	1.90119e+07	0	1.49371e+07	1.94208e+07	1.9367e+07	0	1.70835e+07	2.3081e+07	1.9666e+07	1.50421e+07	1.7809e+07	2.07168e+07	0	0	1.71428e+07	2.28486e+07	0	0	1.46247e+07	0	0	0	0	0	0	0	0	0	0	0	0	0	0	0
	AT1G32990.1	mutant has Decreased effective quantum yield of photosystem II	sp|Q9MAP3|RK11_ARATH	9	9	38.3	38.3	23.148	0	43.654	1987600000	101	0	0	0	0	3.14575e+07	1.01184e+08	0	0	0	3.72671e+07	4.55643e+07	1.5424e+08	9.33923e+07	1.11479e+08	2.59189e+07	3.04239e+07	5.70056e+07	3.63865e+07	0	0	0	3.80396e+07	0	0	0	0	0	4.99299e+07	3.20851e+07	0	0	4.81322e+07	0	0	5.7267e+07	0
	AT1G33040.1	nascent polypeptide-associated complex subunit alpha-like protein 5	sp|Q8LGC6|NACA5_ARATH	1	1	6.7	6.7	22.78	0.00041085	5.1381	11056000	3	0	0	0	0	0	0	0	0	0	0	0	0	0	0	0	7.44118e+06	0	0	0	0	0	0	0	0	0	0	0	0	0	0	0	0	0	0	0	0
	AT1G33120.1	Ribosomal protein L6 family	sp|P49209|RL91_ARATH	14	11	64.4	54.6	22.017	0	272.02	20249000000	805	0	0	0	0	3.806e+08	2.95033e+08	0	0	0	3.44589e+08	4.16864e+08	3.44636e+08	4.17992e+08	3.92468e+08	5.08792e+08	4.96769e+08	5.06364e+08	4.76698e+08	2.60372e+08	3.14503e+08	1.3034e+08	4.5839e+08	4.39321e+08	3.56148e+08	1.92329e+08	4.83386e+08	3.95006e+08	4.21279e+08	4.92245e+08	3.51025e+08	5.50894e+08	4.37376e+08	4.88066e+08	5.68191e+08	4.38591e+08	5.27758e+08
	AT1G33240.1	Encodes a plant transcriptional activator that contains two separate, but similar, trihelix DN	sp|Q9C882|GTL1_ARATH;tr|A0A1P8ATZ4|A0A1P8ATZ4_ARATH;tr|A0A1P8ATX4|A0A1P8ATX4_ARATH	1	1	1.7	1.7	64.611	0.0080972	3.266	8432900	3	0	0	0	0	0	0	0	0	2.71421e+06	0	0	0	0	0	0	0	0	0	0	0	0	0	0	0	0	0	0	0	0	0	0	0	0	0	0	0
	AT1G33590.1	Leucine-rich repeat (LRR) family protein	tr|F4HR88|F4HR88_ARATH;tr|Q9FW47|Q9FW47_ARATH;tr|A0A1P8AWX3|A0A1P8AWX3_ARATH	20	18	59.1	56.8	51.741	0	323.31	18803000000	1039	2.72976e+08	2.98178e+08	2.88881e+08	3.17438e+08	2.2148e+08	2.60066e+08	2.86687e+08	2.51957e+08	3.10668e+08	2.34238e+08	2.39857e+08	2.42414e+08	2.30038e+08	2.70715e+08	1.98271e+08	2.05705e+08	2.02831e+08	2.62292e+08	2.58681e+08	3.14285e+08	2.51555e+08	1.98698e+08	2.05221e+08	2.93971e+08	3.42066e+08	2.12252e+08	3.04697e+08	2.27029e+08	2.31286e+08	2.0076e+08	2.25946e+08	2.33056e+08	2.18552e+08	2.47937e+08	2.23872e+08	2.22619e+08
	AT1G33600.1	Leucine-rich repeat (LRR) family protein	tr|Q9FW48|Q9FW48_ARATH	8	8	23	23	52.47	0	99.182	2393300000	144	4.06401e+07	3.71459e+07	4.64283e+07	4.97675e+07	3.63663e+07	4.55012e+07	5.05322e+07	3.5296e+07	5.24558e+07	4.07501e+07	3.79159e+07	4.28384e+07	4.21024e+07	3.74717e+07	2.78698e+07	3.09728e+07	2.40211e+07	3.9433e+07	4.16092e+07	5.47175e+07	3.95178e+07	0	0	0	0	3.05528e+07	5.15154e+07	3.9526e+07	5.4585e+07	0	3.72749e+07	4.15948e+07	0	0	0	0
	AT1G33610.1	Leucine-rich repeat (LRR) family protein	tr|F4HR91|F4HR91_ARATH	2	2	7.1	7.1	52.666	0.00041017	5.1255	15076000	1	0	0	0	0	0	4.30088e+06	0	0	0	0	0	0	0	0	0	0	0	0	0	0	0	0	0	0	0	0	0	0	0	0	0	0	0	0	0	0
	AT1G33790.2	jacalin lectin family protein	sp|Q9LQ31|JAL4_ARATH;tr|A0A1P8AS94|A0A1P8AS94_ARATH;tr|A0A1P8ASF2|A0A1P8ASF2_ARATH;tr|A0A1P8AS93|A0A1P8AS93_ARATH;tr|A0A1P8AS89|A0A1P8AS89_ARATH	7	7	12.9	12.9	81.842	0	41.704	326590000	45	1.864e+07	2.34926e+07	1.87736e+07	0	0	0	0	2.58113e+07	1.9737e+07	0	0	0	0	0	0	0	0	0	0	0	0	0	0	0	0	0	0	0	0	0	0	0	0	0	0	0
	AT1G33811.1	GDSL-motif esterase/acyltransferase/lipase. Enzyme group with broad substrate specificity tha	sp|Q8L5Z1|GDL17_ARATH	6	6	22.7	22.7	41.697	0	61.578	343520000	55	0	0	0	1.63026e+07	1.72143e+07	0	0	0	1.68705e+07	0	0	0	0	1.52109e+07	0	0	0	0	0	0	0	0	0	0	0	0	0	0	0	0	0	0	0	0	0	0
	AT1G34430.1	2-oxoacid dehydrogenases acyltransferase family protein	sp|Q9C8P0|ODP25_ARATH	17	15	41.3	35.9	48.306	0	194.69	5887000000	536	7.60424e+07	8.07411e+07	7.37531e+07	7.24258e+07	7.10238e+07	7.98119e+07	9.13942e+07	7.20952e+07	8.08643e+07	7.68691e+07	6.67239e+07	6.90578e+07	6.85617e+07	6.79279e+07	7.15079e+07	7.53916e+07	8.31377e+07	7.29548e+07	9.57056e+07	1.04621e+08	9.32564e+07	8.28214e+07	9.0587e+07	1.15667e+08	0	9.14196e+07	8.44796e+07	9.52094e+07	8.19988e+07	9.31014e+07	8.13816e+07	8.49553e+07	8.14494e+07	9.96592e+07	8.79268e+07	9.14196e+07
	AT1G34760.1	Encodes a 14-3-3 protein. Binds H+-ATPase in response to blue light. protein_coding GENERA	sp|Q9S9Z8|14311_ARATH	7	3	26.6	23.4	28.781	0	26.705	5975300	3	0	0	0	0	3.5353e+06	0	0	0	0	0	0	0	0	0	0	0	0	0	0	0	0	0	0	0	0	0	0	0	0	0	0	0	0	0	0	0
	AT1G35160.2	GF14 protein phi chain member of 14-3-3 protein family. This protein is reported to interact w	sp|P46077|14334_ARATH;tr|F4HWQ5|F4HWQ5_ARATH	17	7	62.9	30.7	30.194	0	165.18	5635500000	327	6.56003e+07	9.75204e+07	6.99732e+07	7.7818e+07	6.65299e+07	5.20177e+07	6.39925e+07	8.02279e+07	6.44376e+07	6.44823e+07	5.84055e+07	5.9579e+07	6.39703e+07	7.29548e+07	7.63963e+07	7.0685e+07	6.95863e+07	8.00501e+07	8.28846e+07	8.67283e+07	5.87913e+07	7.9387e+07	8.58491e+07	8.33628e+07	1.0276e+08	7.84299e+07	9.20363e+07	8.53862e+07	7.71146e+07	7.63487e+07	9.88132e+07	8.48964e+07	7.78611e+07	9.11033e+07	9.91081e+07	8.4164e+07
	AT1G35420.2	alpha/beta-Hydrolases superfamily protein	tr|A0A1P8AVY5|A0A1P8AVY5_ARATH;tr|Q9C8P5|Q9C8P5_ARATH;tr|F4HYC8|F4HYC8_ARATH	2	1	11.7	6.2	30.586	0.0081151	3.2878	99559000	12	0	0	0	0	0	0	0	0	0	0	0	0	0	0	0	0	0	0	0	0	0	0	0	0	0	0	0	0	0	0	0	0	0	0	0	0
	AT1G35580.1	CINV1 / A/N-InvG is an alkaline/neutral invertase that breaks sucrose down into fructose and g	sp|Q9LQF2|CINV1_ARATH;tr|F4HZY9|F4HZY9_ARATH	12	12	31	31	62.834	0	81.825	230890000	32	0	0	0	0	0	0	0	0	0	0	0	0	0	0	0	0	0	0	0	0	0	0	0	0	0	0	0	0	0	0	0	0	0	2.9414e+07	0	0
	AT1G35670.1	Encodes a Ca(2+)-dependent, calmodulin-independent protein kinase that is rapidly induced by d	sp|Q39016|CDPKB_ARATH;sp|Q38869|CDPK4_ARATH	4	4	7.7	7.7	55.915	0	19.203	132100000	20	0	0	0	0	0	0	0	0	0	0	0	0	0	0	0	0	0	0	0	0	0	0	0	0	0	0	0	0	0	0	0	0	0	0	0	0
	AT1G35680.1	Encodes a chloroplast ribosomal protein L21 that is required for chloroplast development and e	sp|P51412|RK21_ARATH	11	11	45.9	45.9	24.038	0	183.77	4711700000	197	0	0	0	0	1.04382e+08	9.59181e+07	0	0	0	1.0193e+08	9.82736e+07	1.2255e+08	9.4205e+07	1.08739e+08	9.25994e+07	1.01838e+08	9.38335e+07	1.08273e+08	6.31115e+07	9.69744e+07	0	6.71926e+07	8.08195e+07	1.29188e+08	0	9.69878e+07	1.31538e+08	1.18573e+08	1.20997e+08	1.08071e+08	1.14003e+08	1.2216e+08	8.45792e+07	1.13499e+08	1.30765e+08	1.02795e+08
	AT1G35720.1	Encodes a member of the annexin gene family, a diverse, multigene family of calcium-dependent,	sp|Q9SYT0|ANXD1_ARATH	21	21	73.2	73.2	36.203	0	323.31	17977000000	1189	1.94838e+08	2.24338e+08	2.27344e+08	3.3239e+08	3.04908e+08	2.35116e+08	2.49714e+08	3.18055e+08	2.54008e+08	2.41325e+08	2.7079e+08	2.06448e+08	2.74475e+08	2.31542e+08	2.95401e+08	3.40646e+08	3.40788e+08	2.83427e+08	1.71865e+08	1.78667e+08	2.65696e+08	2.84273e+08	2.61965e+08	1.59149e+08	2.34921e+08	3.49932e+08	2.33088e+08	2.41559e+08	2.62329e+08	2.13447e+08	2.87443e+08	2.41609e+08	2.92305e+08	3.09358e+08	2.68901e+08	3.6454e+08
	AT1G36160.1	Encodes acetyl-CoA carboxylase. Mutant displays uncoordinated cell divisions which are enhance	sp|Q38970|ACC1_ARATH	12	12	7.4	7.4	251.38	0	89.289	664440000	85	1.88244e+07	0	2.14891e+07	1.73821e+07	0	1.92013e+07	2.32883e+07	0	2.09508e+07	2.16656e+07	1.83643e+07	2.69615e+07	1.60048e+07	0	1.40591e+07	2.22747e+07	2.22376e+07	2.03426e+07	0	0	0	0	0	0	0	0	0	1.42583e+07	0	0	0	1.39533e+07	0	0	0	0
	AT1G36230.1	hypothetical protein	tr|Q9C8F8|Q9C8F8_ARATH	1	1	4.5	4.5	42.212	0.0070869	3.4708	183420000	5	0	0	0	0	0	0	0	0	0	0	0	0	0	0	0	0	0	0	0	0	0	0	0	0	0	0	0	0	0	0	0	0	0	0	0	0
	AT1G36390.1	Chloroplast GrpE protein. protein_coding CHLOROPLAST GRPE 2 (CGE2) CHLOROPLAST GR	tr|Q9C8X4|Q9C8X4_ARATH	6	6	20.4	20.4	31.223	0	12.419	267690000	25	0	0	0	0	0	1.39639e+07	0	0	0	0	0	0	0	0	0	0	1.15133e+07	0	0	0	0	0	0	0	0	0	0	0	0	0	0	0	0	0	0	0
	AT1G36730.1	Translation initiation factor IF2/IF5	sp|Q9C8F1|IF5Y_ARATH	1	1	3.6	3.6	48.622	0	9.9228	146860000	24	0	0	0	0	0	0	0	0	0	0	0	0	0	0	0	0	0	8.06755e+06	0	0	0	0	0	0	0	0	0	0	0	0	0	0	0	0	0	0
	AT1G37130.1	Identified as a mutant resistant to chlorate. Encodes nitrate reductase structural gene. Invol	sp|P11035|NIA2_ARATH	19	19	24.2	24.2	102.84	0	120.9	3171800000	332	6.07592e+07	6.70531e+07	8.48611e+07	9.87652e+07	5.98729e+07	5.94305e+07	5.12305e+07	7.55433e+07	5.47251e+07	5.14155e+07	3.70302e+07	6.22081e+07	5.16513e+07	4.84771e+07	6.48094e+07	6.81117e+07	5.11099e+07	9.14449e+07	3.66396e+07	3.04365e+07	4.6722e+07	0	4.77038e+07	3.96111e+07	0	4.25041e+07	4.2705e+07	0	3.17929e+07	3.22501e+07	3.42547e+07	2.73379e+07	5.06514e+07	4.20237e+07	0	0
	AT1G41830.1	SKU5-similar 6	tr|F4I7X1|F4I7X1_ARATH	10	6	29.5	20.7	60.577	0	67.896	2229000000	170	2.95264e+07	3.59378e+07	3.82194e+07	4.61523e+07	3.45576e+07	3.83494e+07	3.53253e+07	4.3563e+07	3.6321e+07	3.54185e+07	3.76749e+07	3.11991e+07	3.13378e+07	3.79159e+07	3.46872e+07	3.06716e+07	2.44919e+07	3.68791e+07	3.52715e+07	4.31005e+07	2.76332e+07	1.90304e+07	2.2606e+07	3.62029e+07	0	3.32811e+07	3.20495e+07	2.741e+07	2.80559e+07	0	2.93183e+07	2.55567e+07	3.1628e+07	3.28024e+07	2.71811e+07	2.42385e+07
	AT1G41880.1	Ribosomal protein L35Ae family protein	sp|Q9FZH0|R35A2_ARATH;sp|P51422|R35A4_ARATH	3	3	38.7	38.7	12.799	0	10.572	529190000	61	0	0	0	0	1.27739e+07	0	0	0	0	0	0	0	1.66925e+07	0	0	0	0	0	0	0	0	0	2.36822e+07	2.55461e+07	0	0	0	0	0	0	0	0	0	0	1.84306e+07	0
	AT1G42550.1	Encodes a plant-specific protein of unknown function that appears to be conserved among angios	sp|Q9C8E6|PMI1_ARATH	12	12	20.4	20.4	93.874	0	145.41	330870000	57	0	1.6424e+07	1.39843e+07	0	1.25571e+07	1.50776e+07	1.58096e+07	0	1.56255e+07	1.35191e+07	0	0	0	0	0	0	1.4707e+07	0	0	1.38627e+07	0	0	0	0	0	0	0	0	0	0	0	0	0	0	0	0
	AT1G42970.1	Encodes chloroplast localized glyceraldehyde-3-phosphate dehydrogenase that can use both NADH	sp|P25857|G3PB_ARATH	35	26	78.1	64.9	47.659	0	323.31	603070000000	4154	1.01658e+10	1.06453e+10	1.12835e+10	1.00927e+10	8.2463e+09	8.90581e+09	9.4975e+09	7.57448e+09	1.06667e+10	9.55362e+09	8.9324e+09	8.84123e+09	8.31345e+09	9.29109e+09	6.98203e+09	6.5894e+09	8.57387e+09	9.134e+09	8.88731e+09	9.45677e+09	7.24832e+09	7.08785e+09	8.22803e+09	9.93037e+09	5.71577e+09	5.94735e+09	9.77331e+09	7.79175e+09	7.87264e+09	8.66949e+09	7.44694e+09	8.22005e+09	5.42509e+09	7.15498e+09	6.90694e+09	8.01469e+09
	AT1G43170.1	Encodes a cytoplasmic ribosomal protein. The mRNA is cell-to-cell mobile. protein_coding	sp|P17094|RL31_ARATH;tr|A8MQQ1|A8MQQ1_ARATH	20	15	47.3	39.8	44.559	0	323.31	40397000000	1404	4.64821e+08	6.02381e+08	5.18907e+08	5.90761e+08	5.10381e+08	4.45546e+08	4.78154e+08	6.88748e+08	4.66467e+08	4.5614e+08	4.78452e+08	5.10664e+08	5.838e+08	4.96287e+08	7.02538e+08	5.76682e+08	6.27178e+08	6.13973e+08	5.39071e+08	5.52998e+08	4.93406e+08	6.80019e+08	6.96332e+08	5.68861e+08	6.38318e+08	7.69956e+08	5.98717e+08	6.47812e+08	5.48608e+08	5.15858e+08	6.85699e+08	5.96398e+08	7.17797e+08	7.98823e+08	6.7903e+08	7.60409e+08
	AT1G43190.1	polypyrimidine tract-binding protein 3	tr|A8MR27|A8MR27_ARATH;sp|Q6ICX4|PTBP3_ARATH	5	5	14.7	14.7	48.02	0	34.967	405640000	78	1.06128e+07	0	1.6244e+07	0	1.20983e+07	1.16312e+07	1.36491e+07	1.30622e+07	1.31823e+07	0	1.32473e+07	0	1.3551e+07	0	1.25902e+07	1.1354e+07	1.18468e+07	1.41294e+07	0	0	0	8.31048e+06	0	0	0	0	1.0479e+07	0	0	0	0	0	0	0	0	0
	AT1G43670.1	Encodes a fructose-1,6-bisphosphatase. This enzyme, in addition to catalyzing the formation of	sp|Q9MA79|F16P2_ARATH	19	19	58.7	58.7	37.287	0	323.31	27242000000	1280	4.51797e+08	4.29654e+08	4.81647e+08	3.87038e+08	4.02329e+08	3.34818e+08	3.94623e+08	2.58538e+08	4.15191e+08	4.162e+08	3.78836e+08	3.44493e+08	3.3612e+08	3.62047e+08	2.67173e+08	3.01713e+08	3.25031e+08	3.69628e+08	5.39707e+08	5.00294e+08	3.71452e+08	3.73388e+08	3.77029e+08	4.4849e+08	4.78685e+08	2.79234e+08	3.75777e+08	3.41498e+08	3.21357e+08	5.19159e+08	3.33705e+08	3.62876e+08	2.47131e+08	3.16077e+08	4.38773e+08	3.18827e+08
	AT1G43890.1	ras-related small GTPase protein_coding RAB GTPASE HOMOLOG B18 (RAB18) RAB GTPASE HOM	sp|O23657|RABC1_ARATH	2	2	10.4	10.4	23.53	0.0016214	4.8509	654980000	44	0	0	0	0	0	0	0	0	0	0	2.81182e+07	0	0	0	0	0	0	0	0	0	0	0	0	0	0	0	0	0	0	0	0	0	0	0	0	0
	AT1G44170.1	Encodes an aldehyde dehydrogenase induced by ABA and dehydration that can oxidize saturated al	sp|Q70DU8|AL3H1_ARATH	3	3	7.4	7.4	53.158	0	6.0199	78438000	4	0	1.68066e+06	0	0	0	0	0	0	0	0	0	0	0	0	0	0	0	0	0	0	0	0	0	0	0	0	0	0	0	0	0	0	0	0	0	0
	AT1G44575.1	Encoding PSII-S (CP22), a ubiquitous pigment-binding protein associated with photosystem II (P	sp|Q9XF91|PSBS_ARATH;tr|F4IEG8|F4IEG8_ARATH	7	7	34.3	34.3	28.007	0	103.28	518540000	41	0	0	0	0	0	3.51812e+07	0	0	0	2.29136e+07	0	2.75643e+07	0	2.46879e+07	0	0	1.34749e+08	0	0	0	0	0	0	0	0	0	0	0	0	0	0	0	0	0	0	0
	AT1G44790.1	ChaC-like family protein	sp|Q84QC1|GCT23_ARATH	2	2	12.6	12.6	22.229	0	6.807	51137000	12	0	0	0	0	0	0	0	0	0	0	0	0	0	0	0	0	0	4.39734e+06	0	0	0	0	0	0	0	0	0	0	0	0	0	0	0	0	0	0
	AT1G44820.1	Peptidase M20/M25/M40 family protein	tr|Q9LPE9|Q9LPE9_ARATH;tr|Q9C6Y8|Q9C6Y8_ARATH	2	2	6.4	6.4	48.958	0	5.7855	34668000	3	0	0	0	0	0	0	0	0	0	0	0	0	0	0	0	0	0	0	0	0	0	0	0	0	0	0	0	0	0	0	0	0	1.90541e+07	0	0	0
	AT1G44835.2	YbaK/aminoacyl-tRNA synthetase-associated domain-containing protein	tr|Q8GXG9|Q8GXG9_ARATH;tr|F4HPK3|F4HPK3_ARATH	3	3	12.4	12.4	33.71	0	19.273	46189000	18	0	0	0	0	0	0	0	0	0	0	0	0	1.07609e+07	0	0	0	0	0	0	0	0	0	0	0	0	0	0	0	0	0	0	0	0	0	0	0
	AT1G45000.1	AAA-type ATPase family protein	sp|Q9MAK9|PS10B_ARATH;tr|B3H533|B3H533_ARATH	19	1	59.1	4.3	44.755	0	19.044	4986500	2	0	0	0	0	1.64266e+06	0	0	0	0	0	0	0	0	0	0	0	0	0	0	0	0	0	0	0	0	0	0	0	0	0	0	0	0	0	0	0
	AT1G45201.1	Target of AtGRP7 regulation. protein_coding TRIACYLGLYCEROL LIPASE-LIKE 1 (TLL1) ARABID	tr|Q8L7S1|Q8L7S1_ARATH;tr|A0A1P8AVY3|A0A1P8AVY3_ARATH;tr|F4HRB4|F4HRB4_ARATH	11	11	30.5	30.5	54.776	0	112.33	3593500000	314	5.58828e+07	6.1373e+07	5.36509e+07	6.02351e+07	5.74339e+07	5.30261e+07	4.96469e+07	4.66218e+07	5.76253e+07	6.28235e+07	4.98953e+07	5.29894e+07	4.90517e+07	5.54621e+07	5.76293e+07	4.77633e+07	5.78014e+07	4.76641e+07	5.222e+07	5.79699e+07	4.70144e+07	5.14761e+07	4.38265e+07	6.1004e+07	0	3.09449e+07	4.9702e+07	6.02267e+07	5.49532e+07	4.55422e+07	4.55232e+07	5.39268e+07	3.55242e+07	4.19015e+07	5.60923e+07	4.85141e+07
	AT1G47128.1	cysteine proteinase precursor-like protein/ dehydration stress-responsive gene (RD21). Has be	sp|P43297|RD21A_ARATH	7	7	23.6	23.6	50.966	0	293.69	22425000000	546	4.0258e+08	4.6524e+08	4.29535e+08	3.08458e+08	3.10776e+08	3.20711e+08	3.71735e+08	2.41442e+08	3.87951e+08	3.2449e+08	2.69293e+08	2.59777e+08	2.42549e+08	3.29362e+08	2.009e+08	2.30437e+08	3.17438e+08	2.90669e+08	3.96515e+08	4.25888e+08	2.67637e+08	2.2684e+08	2.88361e+08	4.04847e+08	2.35687e+08	1.59469e+08	3.54252e+08	2.32089e+08	1.90696e+08	3.05204e+08	2.50772e+08	2.92305e+08	1.49193e+08	2.26699e+08	2.643e+08	2.85814e+08
	AT1G47200.1	WPP family members contains an NE targeting domain. This domain, called the WPP domain after	sp|Q9C500|WPP2_ARATH;sp|Q9FMH6|WPP1_ARATH	2	2	11.1	11.1	19.134	0.0023725	4.3653	19504000	8	0	0	0	0	8.51515e+06	0	0	0	0	0	0	0	0	0	0	0	0	0	0	0	0	0	0	0	0	0	0	0	0	0	0	0	0	0	0	0
	AT1G47260.1	Encodes mitochondrial gamma carbonic anhydrase. Component of the NADH dehydrogenase complex.	sp|Q9C6B3|GCA2_ARATH	8	5	33.5	21.9	30.065	0	36.638	1539400000	163	1.93778e+07	2.52398e+07	1.84076e+07	1.50306e+07	2.56864e+07	2.21622e+07	2.34389e+07	3.99004e+07	2.7593e+07	2.53099e+07	2.25153e+07	2.22932e+07	2.98205e+07	2.17815e+07	3.30123e+07	2.9553e+07	2.99468e+07	1.78881e+07	0	1.63513e+07	2.48062e+07	2.64103e+07	2.6766e+07	1.71999e+07	0	4.17826e+07	2.26703e+07	2.56277e+07	2.19284e+07	2.3771e+07	2.39181e+07	2.27758e+07	4.68907e+07	4.44229e+07	0	3.75992e+07
	AT1G47420.1	predicted to encode subunit 5 of mitochondrial complex II and to participate in the respirator	sp|Q9SX77|SDH5_ARATH	1	1	6.2	6.2	28.106	0	6.3715	39964000	8	0	0	0	0	1.15733e+07	0	0	0	0	0	0	0	0	0	0	0	0	0	0	0	0	0	0	0	0	0	0	0	0	0	0	0	0	0	0	0
	AT1G47710.1	Serine protease inhibitor (SERPIN) family protein	sp|Q9S7T8|SPZX_ARATH;tr|A0A1P8API2|A0A1P8API2_ARATH	6	5	17.1	14.8	42.639	0	18.382	339890000	58	0	0	0	0	0	1.26243e+07	0	0	0	0	0	0	1.31003e+07	1.20264e+07	0	0	0	0	0	0	0	0	0	0	0	0	0	0	0	0	0	1.20389e+07	0	0	0	0
	AT1G48030.1	Encodes a mitochondrial lipoamide dehydrogenase whose expression is induced by light. protei	sp|Q9M5K3|DLDH1_ARATH	25	15	63.7	48.1	53.987	0	323.31	25660000000	1291	3.46769e+08	3.52e+08	4.15047e+08	3.93476e+08	3.69142e+08	3.83566e+08	3.87011e+08	3.85966e+08	4.28672e+08	4.02134e+08	4.33543e+08	3.371e+08	3.79809e+08	4.00881e+08	3.654e+08	3.26611e+08	3.44016e+08	4.31624e+08	3.3577e+08	3.60894e+08	3.3619e+08	3.10604e+08	3.37333e+08	3.8269e+08	3.78181e+08	3.47804e+08	3.89379e+08	3.41498e+08	3.60519e+08	3.14155e+08	3.38036e+08	3.47997e+08	3.05861e+08	3.628e+08	3.12179e+08	3.20711e+08
	AT1G48350.1	Ribosomal L18p/L5e family protein	sp|Q9SX68|RK18_ARATH	3	3	23.5	23.5	18.726	0	20.994	740630000	40	0	0	0	0	0	6.05322e+07	0	0	0	0	0	9.93833e+07	4.12331e+07	3.87717e+07	0	0	0	0	0	0	0	0	0	0	0	0	0	0	9.44927e+07	0	5.99393e+07	0	4.98262e+07	0	0	0
	AT1G48410.2	Encodes an RNA Slicer that selectively recruits microRNAs and siRNAs. There is currently no e	sp|O04379|AGO1_ARATH	15	15	17.3	17.3	116.19	0	59.106	958090000	169	1.86517e+07	1.85575e+07	2.12948e+07	2.27853e+07	3.51519e+07	2.40378e+07	2.7488e+07	2.49546e+07	2.68534e+07	2.3306e+07	2.43852e+07	0	1.65945e+07	1.86646e+07	2.52346e+07	0	3.64926e+07	1.78337e+07	2.05367e+07	0	2.08392e+07	0	0	0	0	0	0	0	0	0	0	2.30602e+07	0	0	0	3.10653e+07
	AT1G48420.1	Encodes an enzyme that decomposes D-cysteine into pyruvate, H2S, and NH3. Only D-cysteine but	sp|F4HYF3|DCYD1_ARATH	6	6	28.4	28.4	43.9	0	78.271	139420000	17	0	0	0	0	0	0	0	0	0	0	0	0	0	0	0	0	0	0	0	0	0	0	0	0	0	0	0	0	0	0	0	0	0	0	0	0
	AT1G48480.1	Arabidopsis thaliana receptor-like protein kinase (RKL1) gene protein_coding RECEPTOR-LIKE	sp|Q9LP77|Y1848_ARATH;sp|Q9LVI6|RLK90_ARATH	2	2	4	4	71.13	0	6.4928	14177000	3	0	0	0	0	0	0	0	0	0	0	0	0	0	0	0	0	0	0	0	0	0	0	0	0	0	0	0	0	3.61083e+06	0	0	0	0	0	0	0
	AT1G48520.1	Encodes Glu-tRNA(Gln) amidotransferase subunit B (from Genbank record AF239836). protei	sp|Q9FV81|GATB_ARATH;tr|F4HYH1|F4HYH1_ARATH	15	15	35.5	35.5	60.94	0	69.031	844850000	150	2.35463e+07	1.70646e+07	2.20488e+07	0	2.29597e+07	2.02091e+07	2.40311e+07	2.16385e+07	1.7463e+07	2.49528e+07	2.08783e+07	0	0	0	0	2.19467e+07	2.09435e+07	2.07542e+07	0	2.38387e+07	0	0	0	0	0	0	0	0	0	0	0	0	1.59196e+07	0	0	0
	AT1G48600.2	Encodes a phosphoethanolamine N-methyltransferase that catalyses the last two methylation step	sp|Q944H0|PEAM2_ARATH	13	8	34.4	23.6	56.045	0	125.54	3639400000	354	4.44814e+07	5.05708e+07	4.32861e+07	6.61162e+07	6.12667e+07	5.63144e+07	4.42815e+07	8.32358e+07	6.15988e+07	6.02977e+07	6.68581e+07	4.39665e+07	7.38093e+07	6.2247e+07	8.69209e+07	6.39925e+07	4.79325e+07	8.44796e+07	0	3.13291e+07	5.94429e+07	5.51975e+07	4.60054e+07	2.77426e+07	0	5.92947e+07	4.25277e+07	4.63061e+07	5.32656e+07	2.16836e+07	6.01474e+07	4.90551e+07	7.49227e+07	6.1586e+07	4.08349e+07	4.69623e+07
	AT1G48610.1	AT hook motif-containing protein	tr|Q3ECU3|Q3ECU3_ARATH;sp|Q94AD1|D1861_ARATH	2	2	15.2	15.2	20.208	0	15.354	16823000	5	0	0	0	0	0	0	0	0	0	0	0	0	0	0	0	0	0	0	0	0	0	0	0	0	0	0	0	4.98686e+06	0	0	0	0	0	0	0	0
	AT1G48630.1	Encodes a protein with similarity to mammalian RACKs. RACKs function to shuttle activated prot	sp|Q9C4Z6|GPLPB_ARATH	17	4	57.4	17.2	35.8	0	125.22	4800400000	348	4.58876e+07	3.91091e+07	4.85208e+07	8.86366e+07	1.07458e+08	5.95336e+07	6.72066e+07	1.04035e+08	6.17442e+07	6.43528e+07	8.01001e+07	5.02632e+07	9.32435e+07	6.66638e+07	9.56791e+07	1.04274e+08	8.45148e+07	7.05381e+07	3.40417e+07	5.01588e+07	8.08699e+07	5.18557e+07	5.482e+07	5.40016e+07	0	1.24528e+08	5.85757e+07	6.23636e+07	7.99171e+07	5.1071e+07	7.40861e+07	6.42058e+07	1.11502e+08	9.21768e+07	5.47137e+07	8.38903e+07
	AT1G48830.1	Ribosomal protein S7e family protein	sp|Q9C514|RS71_ARATH	11	11	57.1	57.1	21.922	0	156.82	4276800000	283	0	1.81027e+07	0	0	7.1305e+07	6.73185e+07	0	2.43615e+07	0	8.35537e+07	8.61711e+07	7.09205e+07	9.06623e+07	8.09036e+07	9.28115e+07	7.46014e+07	9.98736e+07	8.43684e+07	7.05724e+07	7.22553e+07	0	1.13893e+08	1.10173e+08	9.0136e+07	5.16513e+07	1.12598e+08	8.7374e+07	9.6592e+07	9.05493e+07	8.52679e+07	1.15835e+08	8.07131e+07	9.33405e+07	1.14051e+08	1.14955e+08	1.16835e+08
	AT1G48850.1	chorismate synthase, putative / 5-enolpyruvylshikimate-3-phosphate phospholyase	sp|P57720|AROC_ARATH;tr|F4I033|F4I033_ARATH;tr|F4I032|F4I032_ARATH	12	12	41.5	41.5	47.317	0	173.94	3069700000	283	4.64572e+07	4.81923e+07	3.86563e+07	5.62364e+07	3.82697e+07	3.7979e+07	4.31992e+07	3.72568e+07	4.31214e+07	4.87061e+07	4.78097e+07	5.49951e+07	3.86375e+07	3.86456e+07	4.41956e+07	4.92869e+07	3.92258e+07	4.35298e+07	4.53846e+07	4.58907e+07	4.44814e+07	4.94546e+07	4.71123e+07	3.89576e+07	0	5.51058e+07	4.50774e+07	4.16612e+07	4.58876e+07	3.31292e+07	5.71084e+07	5.09613e+07	4.81957e+07	5.54852e+07	4.37718e+07	4.12388e+07
	AT1G48860.1	5-enolpyruvylshikimate-3-phosphate synthase involved in shikimic acid biosynthesis. protei	tr|Q9FVP6|Q9FVP6_ARATH;tr|F4I035|F4I035_ARATH	18	5	44.7	14.6	55.831	0	65.708	1294500000	147	2.05153e+07	2.35447e+07	2.37282e+07	3.23083e+07	2.04415e+07	1.72537e+07	2.19848e+07	2.29358e+07	2.15981e+07	2.30794e+07	2.40394e+07	0	2.33675e+07	2.45089e+07	2.09595e+07	2.02483e+07	1.64468e+07	2.64378e+07	0	2.02175e+07	2.24872e+07	0	0	3.04386e+07	0	2.07686e+07	2.16956e+07	0	0	0	1.97507e+07	1.91137e+07	2.11492e+07	2.15577e+07	0	1.674e+07
	AT1G48900.1	Signal recognition particle, SRP54 subunit protein	tr|A8MSA9|A8MSA9_ARATH;sp|P49967|SR543_ARATH;sp|P49966|SR542_ARATH	5	5	13.5	13.5	47.726	0	12.183	198520000	21	0	0	0	0	0	0	0	1.73508e+07	0	0	0	0	0	0	0	0	1.47714e+07	0	0	0	0	0	0	0	0	0	0	0	0	0	0	0	0	0	0	0
	AT1G49340.2	Encodes a phosphatidylinositol 4-kinase that is expressed in inflorescences and shoots. protei	tr|A0A1P8AWA3|A0A1P8AWA3_ARATH;sp|Q9SXA1|P4KA1_ARATH	1	1	0.9	0.9	223.34	0	8.3736	515840000	50	0	0	0	0	0	0	0	0	0	0	0	0	0	0	0	0	0	0	0	0	0	0	0	0	0	0	0	0	0	0	0	0	0	0	0	0
	AT1G49430.1	Encodes a long chain acyl-CoA synthetase that catalyzes the synthesis of omega-hydroxy fatty a	sp|Q9XIA9|LACS2_ARATH;tr|A0A1P8ARJ4|A0A1P8ARJ4_ARATH	2	2	6.2	6.2	74.388	0	9.36	20279000	1	0	0	0	0	0	0	0	0	0	0	7.15936e+06	0	0	0	0	0	0	0	0	0	0	0	0	0	0	0	0	0	0	0	0	0	0	0	0	0
	AT1G49600.1	RNA-binding protein 47A	sp|F4I3B3|RB47A_ARATH;tr|A0A1P8ASD0|A0A1P8ASD0_ARATH;tr|A0A1P8APV6|A0A1P8APV6_ARATH;sp|Q9SX79|RB47C_ARATH;sp|Q9SX80|R47CP_ARATH	2	2	4.7	4.7	48.483	0	10.632	149020000	22	0	0	0	0	0	0	0	1.66025e+07	0	0	0	0	1.37889e+07	0	0	1.71583e+07	0	0	0	0	0	0	0	0	0	0	0	0	0	0	0	0	0	0	0	0
	AT1G49660.1	Encodes a protein with carboxylesterase whose activity was tested using pNA. protein_coding	sp|Q9FX94|CXE5_ARATH	3	2	12.2	8.5	35.196	0	19.174	31896000	3	0	0	0	0	0	8.94593e+06	0	0	0	0	0	0	0	0	0	0	0	0	0	0	0	0	0	0	0	0	0	0	0	0	0	0	0	0	0	0
	AT1G49670.2	molecular function has not been defined. Was shown involved in oxidative stress tolerance.	tr|Q9FX95|Q9FX95_ARATH;tr|F4I3C3|F4I3C3_ARATH	8	8	18.1	18.1	67.943	0	37.168	426930000	52	0	0	0	0	0	1.20064e+07	0	0	1.15229e+07	0	0	0	0	0	1.13234e+07	0	1.15541e+07	0	0	0	0	0	0	0	0	1.27059e+07	1.26637e+07	0	0	0	1.57921e+07	0	1.53965e+07	1.48412e+07	0	0
	AT1G49750.1	Leucine-rich repeat (LRR) family protein	tr|Q9FXA1|Q9FXA1_ARATH	7	7	17.4	17.4	54.407	0	121.49	640310000	86	1.46754e+07	1.82046e+07	2.11991e+07	0	2.66346e+07	1.99129e+07	2.26656e+07	0	1.75054e+07	2.46076e+07	2.78447e+07	0	2.0858e+07	0	3.5903e+07	0	0	1.75796e+07	0	0	0	1.90911e+07	0	0	0	0	0	0	0	0	0	0	0	0	0	0
	AT1G49760.1	polyadenylate-binding protein, putative / PABP, putative, similar to poly(A)-binding protein G	sp|Q9FXA2|PABP8_ARATH	14	12	30.3	25.6	72.779	0	190.18	4356000000	374	4.50617e+07	4.80289e+07	5.53047e+07	7.43743e+07	5.49989e+07	5.79418e+07	5.30629e+07	7.84408e+07	5.6139e+07	6.20187e+07	5.11064e+07	5.00061e+07	6.32692e+07	5.37254e+07	6.54278e+07	6.86759e+07	7.82398e+07	5.85311e+07	4.39116e+07	6.0734e+07	7.60002e+07	6.8857e+07	5.17122e+07	6.39083e+07	0	1.01591e+08	7.78234e+07	7.48812e+07	8.74527e+07	3.89927e+07	8.00723e+07	7.0891e+07	1.08251e+08	9.01672e+07	4.79092e+07	1.06642e+08
	AT1G49820.1	encodes 5-methylthioribose kinase, involved in methionine cycle The mRNA is cell-to-cell mobil	sp|Q9C6D2|MTK_ARATH	4	4	10	10	48.07	0	9.6476	17934000	4	0	0	0	0	4.02624e+06	0	0	0	0	0	0	0	0	0	0	0	0	0	0	0	0	0	0	0	0	0	0	0	0	0	0	0	0	0	0	0
	AT1G49970.1	Encodes a ClpP-related sequence. Though similar to ClpP proteins, this does not contains the h	sp|Q9XJ35|CLPR1_ARATH	5	5	15	15	42.627	0	57.041	2175400000	187	3.98037e+07	3.81849e+07	2.95735e+07	0	3.52935e+07	3.7182e+07	3.7182e+07	3.46728e+07	3.63689e+07	2.91239e+07	3.51885e+07	4.63864e+07	4.12875e+07	4.32801e+07	2.67197e+07	3.13356e+07	3.8726e+07	2.27585e+07	3.48197e+07	2.72339e+07	4.90177e+07	4.05613e+07	4.79757e+07	2.75357e+07	0	2.54524e+07	2.58937e+07	5.51669e+07	3.65685e+07	2.83098e+07	3.77559e+07	4.54098e+07	0	0	3.9622e+07	3.56451e+07
	AT1G50200.1	Alanyl-tRNA synthetase	sp|P36428|SYA_ARATH;tr|F4I4Z2|F4I4Z2_ARATH	25	25	28.6	28.6	110.49	0	209.63	9808000000	647	1.65413e+08	1.67629e+08	1.74312e+08	1.44621e+08	1.43502e+08	1.51969e+08	1.60912e+08	1.33874e+08	1.86565e+08	1.42551e+08	1.5989e+08	1.44821e+08	1.47813e+08	1.32379e+08	1.37876e+08	1.37142e+08	1.72749e+08	1.5393e+08	1.36981e+08	1.57754e+08	1.37333e+08	1.13216e+08	1.34861e+08	1.54347e+08	6.00516e+07	1.11232e+08	1.62921e+08	1.07958e+08	1.37714e+08	1.21283e+08	1.17452e+08	1.19481e+08	9.93695e+07	1.25926e+08	6.63917e+07	1.66483e+08
	AT1G50370.1	Calcineurin-like metallo-phosphoesterase superfamily protein	sp|Q9SX52|FYPP1_ARATH;sp|Q9LHE7|FYPP3_ARATH	4	4	15.5	15.5	34.819	0	23.838	508400000	55	0	0	0	0	0	0	0	0	0	0	0	0	2.32286e+07	0	2.22346e+07	0	0	0	0	0	0	2.44563e+07	0	0	0	0	0	2.50794e+07	0	0	0	2.05267e+07	1.84051e+07	0	0	0
	AT1G50380.1	Prolyl oligopeptidase family protein	tr|Q9SX53|Q9SX53_ARATH;tr|A0A1P8ATN7|A0A1P8ATN7_ARATH	7	7	12.7	12.7	80.938	0	71.479	1225400000	171	2.25731e+07	2.29152e+07	2.56597e+07	1.88636e+07	1.71856e+07	1.8857e+07	1.90159e+07	1.77129e+07	2.24078e+07	2.32334e+07	1.99973e+07	0	1.81832e+07	1.81605e+07	1.67261e+07	0	2.28581e+07	1.71999e+07	3.31085e+07	2.52941e+07	1.50348e+07	0	2.1637e+07	2.46144e+07	0	1.90251e+07	2.0913e+07	1.43436e+07	1.53922e+07	0	1.548e+07	1.43535e+07	0	2.39364e+07	0	2.53064e+07
	AT1G50480.1	10-formyltetrahydrofolate synthetase (THFS) mRNA, complete The mRNA is cell-to-cell mobile.	sp|Q9SPK5|FTHS_ARATH	21	21	48.4	48.4	67.801	0	285.54	10269000000	914	1.24822e+08	1.49162e+08	1.45677e+08	1.65896e+08	1.5116e+08	1.36063e+08	1.41576e+08	1.46996e+08	1.60645e+08	1.49825e+08	1.41939e+08	1.07265e+08	1.3474e+08	1.23215e+08	1.24883e+08	1.28003e+08	1.41488e+08	1.43721e+08	1.55593e+08	1.70974e+08	1.444e+08	1.48615e+08	1.45032e+08	1.72569e+08	0	1.27419e+08	1.52761e+08	1.60178e+08	1.60322e+08	1.41282e+08	1.55906e+08	1.50522e+08	1.27383e+08	1.42314e+08	1.35564e+08	1.50033e+08
	AT1G50670.1	OTU-like cysteine protease family protein	tr|Q9LPT6|Q9LPT6_ARATH	4	4	20.7	20.7	23.425	0	11.193	252310000	23	0	0	0	0	1.567e+07	1.85087e+07	0	0	0	0	0	0	1.69937e+07	0	0	0	0	0	0	0	0	0	0	0	0	0	0	0	0	0	0	0	0	0	0	0
	AT1G51360.1	Involved in defense against fungal pathogens and located in cytosol. protein_coding DIMERI	sp|Q9SYD8|DABB1_ARATH	2	2	11.4	11.4	23.651	0	7.9011	32302000	9	0	0	0	0	0	0	0	0	0	0	0	0	0	0	0	0	0	4.86835e+06	0	0	0	0	0	0	0	0	0	0	0	0	0	0	0	0	0	0
	AT1G51470.1	Encodes a myrosinase. protein_coding BETA GLUCOSIDASE 35 (BGLU35) BETA GLUCOSIDASE 35 (B	sp|Q3ECS3|BGL35_ARATH	6	1	12.1	2.5	57.468	0	32.101	2262900000	182	4.1566e+07	2.79065e+07	4.12731e+07	2.86176e+07	2.81026e+07	3.47956e+07	2.75586e+07	2.05966e+07	4.28532e+07	4.03286e+07	0	3.12012e+07	2.28343e+07	3.10416e+07	0	0	0	3.02598e+07	6.26712e+07	6.51517e+07	5.12909e+07	2.58149e+07	4.79059e+07	6.73699e+07	5.70412e+07	2.22114e+07	4.66056e+07	3.74276e+07	3.56377e+07	5.03574e+07	0	3.46656e+07	0	0	4.29692e+07	3.16565e+07
	AT1G51510.1	This gene is predicted to encode a protein involved in the exon junction complex. Though there	sp|F4I9J7|Y14_ARATH	3	3	16.3	16.3	22.438	0	9.2819	149320000	23	0	0	0	0	0	0	0	0	0	0	1.25736e+07	0	0	0	0	0	0	1.43864e+07	0	0	0	0	0	0	0	0	0	0	0	0	0	0	0	0	0	0
	AT1G51680.1	encodes an isoform of 4-coumarate:CoA ligase (4CL), which is involved in the last step of the	tr|A8MS69|A8MS69_ARATH;sp|Q42524|4CL1_ARATH	3	3	7.2	7.2	58.546	0	10.926	197370000	34	0	0	0	1.83503e+07	1.50025e+07	0	0	2.35186e+07	0	0	0	0	0	0	0	1.51646e+07	0	0	0	0	0	0	0	0	0	0	0	0	0	0	0	0	0	0	0	0
	AT1G51690.3	55 kDa B regulatory subunit of phosphatase 2A mRNA, protein_coding PROTEIN PHOSPHATASE 2A	sp|Q38821|2ABA_ARATH;tr|F4I9M3|F4I9M3_ARATH;tr|A0A1P8AUA0|A0A1P8AUA0_ARATH	5	4	11.9	10.3	56.934	0	23.767	95510000	37	0	0	0	0	0	0	0	0	0	0	6.21232e+06	0	0	0	6.25509e+06	0	0	0	0	0	0	0	0	0	0	0	0	0	0	0	0	0	0	0	0	0
	AT1G51710.1	Ubiquitin-specific protease 6 (UBP6). Deubiquinating enzyme. Interacts with calmodulin. protei	sp|Q949Y0|UBP6_ARATH;tr|B3H5V4|B3H5V4_ARATH	9	9	21.2	21.2	53.695	0	36.561	866580000	120	1.84166e+07	2.11419e+07	2.14118e+07	2.51578e+07	2.57613e+07	2.59476e+07	2.47033e+07	2.78717e+07	2.63062e+07	0	0	2.77138e+07	0	0	0	0	2.31354e+07	2.57274e+07	0	0	0	2.71472e+07	0	1.70847e+07	0	0	2.17152e+07	0	1.4933e+07	0	0	0	2.25246e+07	0	0	0
	AT1G51730.1	Ubiquitin-conjugating enzyme family protein	tr|Q9C8I1|Q9C8I1_ARATH	2	2	8.7	8.7	28.705	0.0019841	4.4383	22486000	5	0	0	0	0	0	0	0	0	0	0	0	0	0	0	0	5.79067e+06	0	0	0	0	0	0	0	0	0	0	0	0	0	0	0	0	0	0	0	0
	AT1G51830.1	Leucine-rich repeat protein kinase family protein	tr|A0A1P8AUY6|A0A1P8AUY6_ARATH;tr|A0A1P8ARS9|A0A1P8ARS9_ARATH;tr|A0A1P8BFK6|A0A1P8BFK6_ARATH;tr|Q9FZB6|Q9FZB6_ARATH;tr|A0A1P8AWS5|A0A1P8AWS5_ARATH;tr|A0A1P8AV20|A0A1P8AV20_ARATH;tr|A0A1P8AQZ6|A0A1P8AQZ6_ARATH;tr|A0A1P8AV24|A0A1P8AV24_ARATH;tr|F4IB71|F4IB71_ARATH;tr|F4IB62|F4IB62_ARATH;tr|F4IB69|F4IB69_ARATH;sp|C0LGT5|Y5169_ARATH;sp|Q9FZB8|Y5181_ARATH;tr|F4IJP7|F4IJP7_ARATH;sp|Q9FZB1|Y5188_ARATH;t…	2	2	2.6	2.6	67.679	0.0070816	3.4482	13273000	4	6.966e+06	0	0	0	0	0	0	0	0	0	0	0	0	0	0	0	0	0	0	0	0	0	0	0	0	0	0	0	0	0	0	0	0	0	0	0
	AT1G51980.1	Insulinase (Peptidase family M16) protein	sp|Q9ZU25|MPPA1_ARATH;tr|A8MQE5|A8MQE5_ARATH;sp|O04308|MPPA2_ARATH	16	16	41.9	41.9	54.401	0	144.75	3041100000	315	4.29335e+07	3.9392e+07	4.33131e+07	5.5566e+07	5.58944e+07	4.90313e+07	5.80664e+07	6.60612e+07	4.96262e+07	4.91913e+07	4.44907e+07	5.00095e+07	4.47753e+07	4.22632e+07	7.41272e+07	7.71039e+07	8.11394e+07	4.48996e+07	2.24763e+07	3.63034e+07	5.51402e+07	4.62131e+07	3.2689e+07	3.31798e+07	0	9.46566e+07	3.73188e+07	4.42968e+07	3.92204e+07	0	4.30288e+07	4.52621e+07	9.29145e+07	7.74091e+07	0	5.20069e+07
	AT1G52100.1	Mannose-binding lectin superfamily protein	sp|Q5XF82|JAL11_ARATH;tr|A0A1P8AWF8|A0A1P8AWF8_ARATH;tr|A0A1P8AWL3|A0A1P8AWL3_ARATH	21	21	54.5	54.5	48.523	0	247.4	7791300000	734	1.9067e+08	1.67073e+08	1.71877e+08	1.12122e+08	1.23531e+08	1.36176e+08	1.67536e+08	1.0054e+08	1.55097e+08	1.43652e+08	1.06016e+08	8.39426e+07	9.15908e+07	1.19812e+08	9.47748e+07	8.60338e+07	7.25162e+07	9.3853e+07	1.2002e+08	1.18269e+08	1.10403e+08	8.59801e+07	7.80286e+07	1.14987e+08	3.16895e+07	4.38964e+07	1.18171e+08	5.62793e+07	3.75576e+07	5.86977e+07	7.77048e+07	6.62263e+07	6.69416e+07	6.50254e+07	3.01196e+07	7.81601e+06
	AT1G52360.2	Coatomer, beta subunit	tr|A0A1P8AV73|A0A1P8AV73_ARATH;sp|Q9C827|COB22_ARATH;tr|F4ICX0|F4ICX0_ARATH	14	2	19.3	3.1	104.22	0	109.6	4026100000	455	5.67021e+07	5.63612e+07	6.26756e+07	6.91583e+07	7.06997e+07	6.49218e+07	6.87664e+07	7.14534e+07	7.73769e+07	6.93792e+07	6.12412e+07	5.7259e+07	6.60749e+07	5.79177e+07	6.8315e+07	6.49984e+07	6.8481e+07	6.90243e+07	5.42681e+07	5.94387e+07	6.57141e+07	4.47722e+07	4.19713e+07	5.77933e+07	0	4.02755e+07	5.80302e+07	4.82592e+07	5.75016e+07	4.07614e+07	5.72551e+07	5.45585e+07	5.95418e+07	6.75569e+07	0	5.85473e+07
	AT1G52400.1	encodes a member of glycosyl hydrolase family 1, located in inducible ER bodies which were for	sp|Q9SE50|BGL18_ARATH	7	5	22	18.9	60.459	0	58.147	1405800000	180	1.93926e+07	0	2.12197e+07	2.25121e+07	2.54789e+07	2.86732e+07	3.44524e+07	2.88987e+07	3.14117e+07	3.0055e+07	2.35072e+07	3.14313e+07	2.42991e+07	2.16626e+07	3.6749e+07	3.06355e+07	0	2.04671e+07	0	0	2.12241e+07	0	0	0	0	2.48045e+07	2.73266e+07	1.97315e+07	2.65701e+07	2.49528e+07	2.17694e+07	0	0	2.87588e+07	0	0
	AT1G52510.1	alpha/beta-Hydrolases superfamily protein	tr|Q8VZ57|Q8VZ57_ARATH;tr|F4ICZ4|F4ICZ4_ARATH	10	10	36.1	36.1	41.839	0	204.89	4795400000	415	8.19307e+07	6.79279e+07	7.27075e+07	9.34506e+07	5.69898e+07	6.48454e+07	7.69277e+07	6.37844e+07	7.44e+07	7.0896e+07	7.32944e+07	6.91248e+07	5.79538e+07	8.23748e+07	5.42493e+07	5.89954e+07	3.99724e+07	6.99005e+07	7.14287e+07	6.0528e+07	7.62641e+07	8.68065e+07	7.28538e+07	5.6139e+07	0	5.24268e+07	8.0089e+07	6.45807e+07	7.02016e+07	5.46493e+07	6.64424e+07	6.46793e+07	5.79659e+07	5.11454e+07	8.21866e+07	0
	AT1G52560.1	HSP20-like chaperones superfamily protein	sp|Q9SSQ8|HS26M_ARATH	4	4	30.6	30.6	26.545	0	36.095	33883000	5	0	0	0	0	0	0	0	0	0	0	0	0	0	0	0	0	0	0	0	0	0	0	0	0	0	0	0	0	0	0	0	0	2.94569e+07	0	0	0
	AT1G52570.1	member of C2-PLD subfamily protein_coding PHOSPHOLIPASE D ALPHA 2 (PLDALPHA2) PHOSPH	sp|Q9SSQ9|PLDA2_ARATH	10	3	11.4	3.1	91.597	0	31.277	2579200000	95	0	0	0	0	0	0	0	0	0	0	0	0	4.7876e+07	0	0	0	0	4.87703e+07	0	0	3.63386e+07	5.49684e+07	0	6.04861e+07	8.88519e+07	0	4.95541e+07	4.82926e+07	0	0	5.30188e+07	4.6881e+07	4.2996e+07	4.59767e+07	0	0
	AT1G52670.1	Single hybrid motif superfamily protein	tr|Q8VZ68|Q8VZ68_ARATH	1	1	6.6	6.6	29.573	0	6.4269	42037000	7	0	0	0	0	0	0	0	0	0	0	0	0	0	0	8.39501e+06	0	0	0	0	0	0	0	0	0	0	0	0	0	0	0	0	0	0	0	0	0
	AT1G52730.2	Transducin/WD40 repeat-like superfamily protein	tr|Q9SSS7|Q9SSS7_ARATH;tr|A0A1P8AVH1|A0A1P8AVH1_ARATH;tr|Q9LW17|Q9LW17_ARATH	2	2	8.5	8.5	37.754	0	41.002	26362000	5	0	0	0	0	0	0	0	0	0	0	0	0	0	0	0	0	0	0	0	0	0	0	0	0	0	0	0	0	0	0	0	0	0	5.72721e+06	0	0
	AT1G52740.1	Encodes HTA9, a histone H2A protein. Loss of all H2A.Z (triple mutant with HTA8 and HTA11) res	sp|Q9C944|H2AV3_ARATH	5	1	51.5	21.6	14.271	0	87.408	480640000	60	0	0	0	0	1.77954e+07	2.04047e+07	0	0	0	1.1384e+07	1.21529e+07	0	1.63467e+07	1.0357e+07	0	1.29191e+07	1.78646e+07	1.95207e+07	0	0	0	1.60659e+07	0	2.39032e+07	0	0	0	0	1.82792e+07	0	0	0	1.80201e+07	0	0	0
	AT1G53070.1	Legume lectin family protein	sp|Q9LNN2|LECT3_ARATH	2	2	8.1	8.1	30.378	0.00041477	5.3509	41824000	4	0	0	0	0	0	0	0	0	0	0	0	0	0	0	0	1.58176e+06	0	0	0	0	0	0	0	0	0	0	0	0	0	0	0	0	0	0	0	0
	AT1G53210.1	Encodes a Na+/Ca 2+ exchanger-like protein that participates in the maintenance of Ca 2+ homeo	sp|Q8L636|NCL_ARATH	9	9	19.5	19.5	63.416	0	185.51	1423000000	168	3.27638e+07	4.77203e+07	4.04742e+07	0	2.76141e+07	2.30634e+07	0	0	0	2.42638e+07	2.63939e+07	0	0	3.31798e+07	2.40945e+07	0	2.74024e+07	2.39745e+07	3.06121e+07	2.91785e+07	2.89207e+07	3.71588e+07	0	0	0	3.02892e+07	0	3.26618e+07	0	0	1.86633e+07	2.54277e+07	2.07974e+07	2.388e+07	0	0
	AT1G53240.1	mMDH1 encodes a mitochrondrial malate dehydrogenase. It is expressed at higher levels than the	sp|Q9ZP06|MDHM1_ARATH	13	11	54.3	50.7	35.804	0	323.31	31152000000	921	5.24221e+08	6.18115e+08	5.37877e+08	6.56082e+08	3.49351e+08	5.30803e+08	5.77242e+08	6.18887e+08	4.55224e+08	3.20045e+08	4.57977e+08	4.43789e+08	5.85056e+08	6.30666e+08	5.01822e+08	5.12118e+08	5.03041e+08	3.18628e+08	3.04972e+08	2.33411e+08	3.95636e+08	3.47371e+08	4.20841e+08	2.06533e+08	0	2.81605e+08	2.5152e+08	4.50702e+08	3.11099e+08	1.99636e+08	3.25143e+08	4.16661e+08	3.13741e+08	1.86616e+08	4.45176e+08	3.2178e+08
	AT1G53280.1	Encodes a homolog of animal DJ-1 superfamily protein. In the A. thaliana genome, three genes	sp|Q9MAH3|DJ1B_ARATH;tr|A0A1P8AUR1|A0A1P8AUR1_ARATH	8	8	38.1	38.1	46.99	0	109.45	1376900000	108	3.94986e+07	3.1171e+07	3.70251e+07	2.89869e+07	3.27139e+07	3.24272e+07	3.47185e+07	0	2.93204e+07	3.00258e+07	2.93896e+07	0	2.93143e+07	3.34708e+07	2.37875e+07	2.12786e+07	3.59852e+07	2.72037e+07	0	0	0	0	0	0	0	0	0	0	0	0	0	2.95223e+07	0	0	0	0
	AT1G53310.1	Encodes one of four Arabidopsis phosphoenolpyruvate carboxylase proteins.Plays an important ro	sp|Q9MAH0|CAPP1_ARATH	39	13	51.1	21.3	110.28	0	166.51	5656500000	520	6.91392e+07	7.32538e+07	7.01529e+07	1.08785e+08	9.00673e+07	7.97124e+07	7.94696e+07	7.47049e+07	8.4345e+07	7.11273e+07	1.00269e+08	6.73652e+07	1.15835e+08	7.69277e+07	1.16973e+08	1.12138e+08	6.89334e+07	9.70483e+07	4.53909e+07	6.97022e+07	9.5772e+07	5.81671e+07	8.59146e+07	5.33913e+07	0	1.26319e+08	9.22983e+07	7.83321e+07	1.10548e+08	0	9.29789e+07	9.18961e+07	1.18606e+08	1.18812e+08	3.1158e+07	5.49722e+07
	AT1G53500.1	encodes a putative NDP-L-rhamnose synthase, an enzyme required for the synthesis of the pectin	sp|Q9LPG6|RHM2_ARATH	12	1	24.1	1.2	75.225	0	13.109	679650000	60	0	0	0	0	0	0	0	0	0	0	2.8206e+07	0	0	0	2.80851e+07	0	0	0	0	0	0	0	0	0	0	0	0	0	0	0	0	0	0	0	0	0
	AT1G53520.1	Encodes a plastid stroma localized fatty acid binding protein involved in fatty acid metabolis	sp|Q9C8L2|FAP3_ARATH	4	4	14.3	14.3	30.729	0	12.67	43008000	7	0	0	0	0	0	0	0	0	0	0	0	0	0	0	0	0	0	0	0	0	0	0	0	0	0	0	0	0	0	0	0	0	0	0	0	0
	AT1G53540.1	Member of the class I small heat-shock protein (sHSP) family, which accounts for the majority	sp|P13853|HS17C_ARATH	13	4	72	35.7	17.604	0	65.559	7517300000	109	0	0	0	0	0	0	0	0	0	0	0	0	0	0	0	0	0	0	4.57573e+07	8.05008e+07	1.07966e+08	5.62353e+08	6.07707e+08	1.31273e+08	4.40733e+07	2.35573e+08	4.89726e+08	2.32636e+08	2.77267e+08	1.11417e+08	5.0325e+08	3.16164e+08	5.67797e+08	8.96873e+07	1.88306e+08	1.53291e+08
	AT1G53580.1	Mononuclear Fe(II)-containing member of the b-lactamase fold superfamily. ETHE1 is homodimeri	sp|Q9C8L4|ETHE1_ARATH;tr|F4HRK0|F4HRK0_ARATH	6	6	35.4	35.4	32.332	0	61.428	1292200000	129	2.79724e+07	2.50325e+07	2.43598e+07	0	2.65904e+07	2.34503e+07	2.62097e+07	0	2.83138e+07	2.59764e+07	2.57398e+07	0	0	2.51822e+07	0	0	2.71585e+07	2.02147e+07	2.94079e+07	2.79259e+07	0	2.03892e+07	2.67308e+07	0	0	0	2.6101e+07	0	0	0	1.90779e+07	2.09174e+07	0	1.98729e+07	0	2.9924e+07
	AT1G53670.1	methionine sulfoxide reductase B 1	sp|Q9C8M2|MSRB1_ARATH	2	2	9.9	9.9	22.607	0.0012255	5.0024	47211000	7	0	0	0	0	1.04247e+07	0	0	0	0	0	0	0	0	0	0	0	0	0	0	0	0	0	0	0	0	0	0	0	0	0	0	0	0	0	0	0
	AT1G53750.1	26S proteasome AAA-ATPase subunit RPT1a (RPT1a) mRNA, protein_coding REGULATORY PARTICLE TR	sp|Q9SSB5|PRS7A_ARATH	14	14	42	42	47.803	0	118.55	4886800000	455	5.34505e+07	5.99767e+07	6.15178e+07	5.67847e+07	6.40103e+07	6.80551e+07	5.67887e+07	6.36651e+07	7.03331e+07	5.82761e+07	4.93074e+07	7.22854e+07	6.03688e+07	4.70601e+07	6.38198e+07	6.53145e+07	5.93893e+07	5.20069e+07	7.92166e+07	7.81639e+07	8.47435e+07	9.7392e+07	7.74252e+07	9.69206e+07	7.85605e+07	8.13704e+07	8.09372e+07	8.21297e+07	9.47748e+07	8.9737e+07	8.1207e+07	7.19604e+07	8.13534e+07	9.37685e+07	8.58313e+07	1.12177e+08
	AT1G53850.1	Encodes alpha5 subunit of 20s proteosome involved in protein degradation and RNA degradation.	sp|O81149|PSA5A_ARATH	10	2	52.3	15.2	25.947	0	34.447	1974500000	104	3.30971e+07	0	0	0	4.10364e+07	3.41031e+07	1.63864e+07	3.4989e+07	2.29931e+07	2.95264e+07	3.64976e+07	4.0323e+07	4.00695e+07	0	3.90982e+07	3.41954e+07	4.50586e+07	4.00029e+07	3.65508e+07	0	3.22099e+07	0	0	3.33666e+07	0	3.51008e+07	3.17642e+07	3.73706e+07	3.66269e+07	3.47739e+07	3.8718e+07	3.56673e+07	3.54111e+07	3.09299e+07	4.83161e+07	4.23659e+07
	AT1G54000.1	GDSL-motif esterase/acyltransferase/lipase. Enzyme group with broad substrate specificity tha	sp|Q1H583|GDL18_ARATH	10	8	35.8	29.7	43.194	0	323.31	4520100000	359	6.79797e+07	7.12754e+07	7.45652e+07	1.01479e+08	6.71833e+07	9.71964e+07	9.51632e+07	1.37771e+08	8.72045e+07	0	6.97022e+07	7.20103e+07	1.12481e+08	7.71466e+07	9.27407e+07	9.23815e+07	4.82191e+07	2.79569e+07	0	0	6.71507e+07	0	4.73185e+07	0	0	4.13361e+07	3.00654e+07	4.51556e+07	3.90711e+07	3.17048e+07	3.5613e+07	5.41854e+07	6.79184e+07	2.44495e+07	4.62099e+07	0
	AT1G54010.1	GDSL-motif esterase/acyltransferase/lipase. Enzyme group with broad substrate specificity tha	sp|Q8W4H8|GDL19_ARATH	20	19	59.3	55.2	43.143	0	323.31	40130000000	1280	8.58653e+08	7.03805e+08	7.06689e+08	6.05143e+08	3.88813e+08	5.89575e+08	7.0571e+08	7.21338e+08	5.95819e+08	4.60428e+08	4.26804e+08	4.86175e+08	5.07172e+08	6.11552e+08	4.55318e+08	5.23894e+08	5.93059e+08	2.67451e+08	6.277e+08	4.5535e+08	5.83153e+08	3.94049e+08	5.03599e+08	3.58029e+08	1.77938e+08	3.12482e+08	3.22629e+08	5.59476e+08	3.03748e+08	3.34957e+08	3.37076e+08	4.23504e+08	3.11682e+08	1.03181e+08	4.9262e+08	3.57657e+08
	AT1G54050.1	HSP20-like chaperones superfamily protein	sp|Q9SYG1|HS174_ARATH	11	11	65.2	65.2	17.363	0	102.25	4601400000	179	0	0	0	0	0	0	0	0	0	0	0	0	0	0	0	0	0	0	0	0	0	3.50296e+08	3.51683e+08	1.47261e+08	0	1.00757e+08	4.66153e+07	1.75051e+08	2.31173e+08	2.19737e+08	3.47515e+08	2.16741e+08	3.83433e+08	1.13098e+08	2.18916e+08	1.17038e+08
	AT1G54090.1	A member of EXO70 gene family, putative exocyst subunits, conserved in land plants. Arabidopsi	tr|Q9SYG5|Q9SYG5_ARATH	2	1	5.8	3.9	70.77	0.0045455	3.713	6086400	1	0	0	0	0	0	0	0	0	0	0	0	0	0	0	0	0	0	0	0	0	0	0	0	0	0	0	0	0	0	0	0	0	0	0	0	0
	AT1G54100.1	Aldehyde dehydrogenase protein_coding ALDEHYDE DEHYDROGENASE 7B4 (ALDH7B4) ALDEHYDE DEHYD	sp|Q9SYG7|AL7B4_ARATH	17	17	46.5	46.5	54.208	0	277.28	8378600000	591	1.15531e+08	1.61437e+08	1.51653e+08	1.09412e+08	1.09967e+08	1.03102e+08	1.28875e+08	9.67998e+07	1.39607e+08	1.03446e+08	7.89316e+07	1.26144e+08	4.10335e+07	1.00506e+08	5.5121e+07	9.77572e+07	1.08581e+08	8.64522e+07	1.91916e+08	2.00135e+08	1.13601e+08	1.00005e+08	1.24399e+08	1.77114e+08	4.36386e+07	1.01113e+08	1.12426e+08	1.07428e+08	7.974e+07	1.43721e+08	9.07378e+07	9.85601e+07	7.59633e+07	1.27896e+08	1.07525e+08	1.2384e+08
	AT1G54220.1	Encodes a subunit of the mitochondrial pyruvate dehydrogenase complex. protein_coding MITOCH	sp|Q5M729|ODP23_ARATH	6	4	13.7	8.9	58.467	0	7.5253	66451000	7	0	0	0	0	1.41441e+07	0	0	0	0	0	0	0	0	0	0	0	0	0	0	0	0	0	0	0	0	0	0	0	0	0	0	0	0	0	0	0
	AT1G54270.1	member of eIF4A - eukaryotic initiation factor 4A protein_coding EIF4A-2 (EIF4A-2)	sp|P41377|IF4A2_ARATH;tr|F4HV96|F4HV96_ARATH	29	7	83	26	46.762	0	225.78	5827400000	388	9.41201e+07	9.07818e+07	8.79329e+07	8.96748e+07	9.25609e+07	7.64334e+07	8.85507e+07	1.01979e+08	9.33534e+07	9.04489e+07	8.02279e+07	8.89629e+07	8.64702e+07	6.96973e+07	9.52754e+07	7.84788e+07	9.44273e+07	8.92841e+07	6.06666e+07	6.75335e+07	8.62727e+07	9.78386e+07	8.3155e+07	7.05968e+07	7.62482e+07	7.64864e+07	9.28952e+07	6.23506e+07	7.37889e+07	7.91837e+07	8.42808e+07	6.83672e+07	9.29918e+07	7.94366e+07	7.46221e+07	7.31624e+07
	AT1G54410.1	Encodes a KS-type dehydrin can reduce the formation of reactive oxygen species (ROS) from Cu.	sp|Q9SLJ2|HRD11_ARATH	1	1	12.2	12.2	10.796	0.0023401	4.1272	82422000	16	0	0	0	0	9.89522e+06	0	0	0	0	0	0	0	0	0	0	0	1.81643e+07	0	0	0	0	0	0	0	0	0	0	0	0	0	0	0	0	0	0	0
	AT1G54630.1	encodes an acyl carrier protein expressed in leaves, roots, and dry seeds. Gene expression is	sp|P25702|ACP3_ARATH	1	1	15.4	15.4	14.65	0	54.847	495200000	35	0	0	0	0	0	0	0	0	0	0	0	0	0	0	0	0	0	0	0	0	0	0	0	0	0	0	0	0	0	0	0	0	0	0	0	0
	AT1G54690.1	Encodes HTA3, a histone H2A protein. H2AX is a meiosis-specific isoform of histone H2A. Upon	sp|Q9S9K7|H2AXB_ARATH;sp|O04848|H2AXA_ARATH	5	2	45.1	28.9	14.783	0	71.656	5158600000	162	0	0	0	0	7.05968e+07	1.29682e+08	0	0	0	0	1.20729e+08	1.63204e+08	1.47343e+08	1.00033e+08	1.17054e+08	9.63713e+07	1.31702e+08	7.37633e+07	0	0	0	1.30937e+08	2.34059e+08	1.57295e+08	0	7.38349e+07	0	1.46183e+08	1.46426e+08	1.58576e+08	1.31985e+08	1.34441e+08	1.61639e+08	1.52623e+08	1.30665e+08	1.77261e+08
	AT1G54780.1	Encodes a thylakoid lumen protein regulating photosystem II repair cycle. Has acid phosphatase	sp|Q9ZVL6|U603_ARATH	6	6	23.2	23.2	31.138	0	43.271	318200000	33	0	0	0	0	4.48157e+07	0	0	0	0	0	0	0	0	0	0	4.01974e+07	7.51516e+07	0	0	0	0	0	0	0	0	0	0	0	0	0	0	0	0	0	0	0
	AT1G54830.2	Encodes a NUCLEAR FACTOR-Y C (NF-YC) homologue NF-YC3. NF-YC3., NF-YC4 and NF-YC9 redundantly	sp|Q9ZVL3|NFYC3_ARATH;sp|Q8L4B2|NFYC9_ARATH	2	1	11.5	5.5	24.312	0	9.8273	42003000	11	0	0	0	0	0	0	0	0	0	6.29729e+06	0	0	0	0	0	0	0	0	0	0	0	0	0	0	0	0	0	0	0	0	0	0	0	0	0	0
	AT1G54860.1	Glycoprotein membrane precursor GPI-anchored	tr|Q9ZVL0|Q9ZVL0_ARATH	2	2	12	12	21.569	0	38.845	963120000	72	3.12424e+07	3.60501e+07	2.64782e+07	0	3.07568e+07	2.54542e+07	4.36113e+07	0	2.23535e+07	4.23395e+07	2.92311e+07	0	0	1.92319e+07	0	0	0	0	0	4.29781e+07	0	0	0	3.09471e+07	0	0	0	0	0	0	0	0	0	0	0	0
	AT1G55020.1	lipoxygenase, a defense gene conferring resistance Xanthomonas campestris The mRNA is cell-to-	sp|Q06327|LOX1_ARATH	8	8	13.6	13.6	98.044	0	34.14	53272000	9	0	0	0	0	0	0	0	0	0	0	0	0	0	0	0	0	0	0	0	0	0	0	0	5.9953e+06	0	0	0	0	0	0	0	0	0	0	0	0
	AT1G55260.1	Bifunctional inhibitor/lipid-transfer protein/seed storage 2S albumin superfamily protein	tr|F4I083|F4I083_ARATH;tr|F4I082|F4I082_ARATH	2	2	8	8	25.034	0	6.2231	40678000	7	0	0	0	0	0	1.67273e+07	0	0	0	0	0	0	0	0	0	0	0	0	0	0	0	0	0	0	0	0	0	0	0	0	0	0	0	0	0	0
	AT1G55450.2	S-adenosyl-L-methionine-dependent methyltransferases superfamily protein	tr|Q9ZVU4|Q9ZVU4_ARATH;tr|F4I0B5|F4I0B5_ARATH	4	4	13.2	13.2	34.475	0	11.616	538230000	71	1.71072e+07	1.62992e+07	2.23721e+07	2.40078e+07	2.14014e+07	1.70835e+07	1.74957e+07	1.78535e+07	2.09232e+07	0	0	1.75979e+07	0	0	1.46744e+07	0	0	1.59605e+07	0	0	0	0	0	0	0	0	0	0	0	0	0	0	0	0	0	0
	AT1G55480.1	Encodes a member of a novel plant protein family containing a PDZ, a K-box, and a TPR motif. m	sp|Q94BS2|MET1_ARATH	16	16	54.3	54.3	37.41	0	323.31	12183000000	855	1.96615e+08	2.12502e+08	2.05491e+08	1.84494e+08	1.66887e+08	1.76709e+08	1.64089e+08	1.32315e+08	1.90974e+08	1.72605e+08	1.92436e+08	1.66172e+08	1.71069e+08	1.74023e+08	1.4137e+08	1.17168e+08	1.19978e+08	1.87563e+08	1.92049e+08	2.06619e+08	1.8006e+08	1.67827e+08	1.52475e+08	2.02451e+08	1.03145e+08	1.11742e+08	1.60845e+08	1.4807e+08	1.51695e+08	1.70548e+08	1.69065e+08	1.75391e+08	1.06797e+08	1.16819e+08	1.88332e+08	7.98727e+07
	AT1G55490.1	encodes the beta subunit of the chloroplast chaperonin 60, a homologue of bacterial GroEL. Mut	sp|P21240|CPNB1_ARATH	43	10	68.2	17.8	63.808	0	323.31	249390000000	4404	4.40685e+09	4.69279e+09	4.56795e+09	3.97636e+09	3.32452e+09	3.07556e+09	3.54761e+09	4.19639e+09	3.34904e+09	3.74236e+09	3.21039e+09	2.7981e+09	3.38076e+09	3.26198e+09	3.54786e+09	3.78855e+09	3.56017e+09	3.97222e+09	4.02182e+09	4.19464e+09	3.13344e+09	3.38498e+09	3.19618e+09	4.14608e+09	3.76917e+09	4.17694e+09	3.67501e+09	3.83452e+09	3.93059e+09	2.99727e+09	3.6628e+09	3.43057e+09	3.83878e+09	4.24936e+09	3.50289e+09	3.76317e+09
	AT1G55510.1	branched-chain alpha-keto acid decarboxylase E1 beta protein_coding BRANCHED-CHAIN ALPHA-K	sp|Q9SAV3|ODBB1_ARATH;sp|Q9LDY2|ODBB2_ARATH	1	1	4.3	4.3	38.734	0.0016097	4.7362	64599000	13	0	0	0	0	0	0	0	0	0	0	0	0	0	0	0	0	0	0	0	0	0	0	0	0	0	0	0	0	0	0	0	0	0	0	0	0
	AT1G56050.1	GTP-binding protein-like protein	tr|F4I3J0|F4I3J0_ARATH	11	11	38	38	45.628	0	151.33	2277100000	196	6.7909e+07	7.24509e+07	7.23957e+07	5.35172e+07	5.8155e+07	6.06582e+07	5.89382e+07	5.81953e+07	6.43261e+07	6.55685e+07	6.23463e+07	5.06514e+07	5.60612e+07	6.0591e+07	5.94964e+07	5.37999e+07	5.95129e+07	6.90243e+07	0	0	0	0	0	0	0	0	0	0	0	0	0	0	0	0	0	0
	AT1G56070.1	encodes a translation elongation factor 2-like protein that is involved in cold-induced transl	sp|Q9ASR1|EF2_ARATH	61	38	75.4	49.8	93.89	0	323.31	232670000000	5459	3.36136e+09	3.70468e+09	3.80302e+09	3.43628e+09	3.30087e+09	3.10275e+09	3.3319e+09	3.53558e+09	3.47316e+09	3.07598e+09	3.38545e+09	2.92543e+09	3.508e+09	3.14737e+09	3.7744e+09	3.60387e+09	3.60462e+09	3.76839e+09	3.30385e+09	3.2015e+09	3.08816e+09	3.23832e+09	3.23541e+09	3.3728e+09	3.22243e+09	3.60512e+09	3.24012e+09	3.09073e+09	3.19817e+09	3.32038e+09	3.54122e+09	3.32798e+09	3.58171e+09	3.89641e+09	2.7371e+09	3.64785e+09
	AT1G56110.1	NOP56-like protein protein_coding HOMOLOG OF NUCLEOLAR PROTEIN NOP56 (NOP56) HOMOLO	tr|Q9SGT7|Q9SGT7_ARATH	13	8	33.3	23.6	58.673	0	145.42	4663800000	441	5.60768e+07	6.10928e+07	6.14453e+07	7.94531e+07	5.4464e+07	5.78615e+07	5.75256e+07	1.08446e+08	5.18018e+07	5.80302e+07	5.61234e+07	5.39792e+07	6.36916e+07	3.72723e+07	8.99612e+07	7.43846e+07	2.05491e+08	6.5614e+07	3.90495e+07	4.40641e+07	5.78054e+07	6.40902e+07	5.02563e+07	5.03155e+07	0	8.25921e+07	6.3059e+07	5.90978e+07	6.4751e+07	3.27275e+07	6.40991e+07	4.80722e+07	1.11263e+08	8.04395e+07	4.40061e+07	1.70619e+08
	AT1G56190.1	One of a pair of plastid localized phosphoglycerate kinases involved in galactolipid biosynthe	tr|F4I3L1|F4I3L1_ARATH;sp|P50318|PGKH2_ARATH	29	11	84.7	46.2	42.615	0	323.31	22346000000	871	3.48721e+08	3.03538e+08	3.43159e+08	3.98499e+08	3.00961e+08	3.29956e+08	3.12288e+08	3.12331e+08	3.34957e+08	3.63303e+08	3.89568e+08	2.67118e+08	3.15508e+08	3.54571e+08	2.97291e+08	3.02907e+08	2.46139e+08	3.65298e+08	3.13285e+08	3.48287e+08	3.50053e+08	2.82642e+08	2.51904e+08	2.98965e+08	1.26206e+08	2.61584e+08	3.12851e+08	2.80476e+08	3.56345e+08	2.38002e+08	2.94257e+08	2.95975e+08	2.79971e+08	3.23771e+08	3.04951e+08	2.79718e+08
	AT1G56330.1	Encodes a small GTP-binding protein implicated in ER to cis-Golgi transport of other proteins.	sp|Q01474|SAR1B_ARATH	7	2	53.4	17.6	21.986	0	71.456	1268100000	101	0	0	0	0	3.79159e+07	3.4122e+07	0	0	0	2.76639e+07	3.0407e+07	3.58358e+07	4.62708e+07	4.71744e+07	3.26822e+07	3.301e+07	2.89829e+07	2.93712e+07	0	1.39562e+07	0	3.43713e+07	4.1948e+07	0	0	2.30906e+07	2.36215e+07	3.37457e+07	0	0	3.01447e+07	3.43094e+07	2.35349e+07	0	4.14825e+07	0
	AT1G56340.1	Encodes one of three Arabidopsis calreticulins. In CRT-deficient mouse fibroblasts, this pro	tr|F4I529|F4I529_ARATH;sp|O04151|CALR1_ARATH	8	5	23.8	17.9	49.142	0	48.189	427260000	54	0	0	0	0	0	0	0	0	0	0	0	0	0	2.06437e+07	3.30581e+07	0	1.59494e+07	0	2.20993e+07	0	2.47633e+07	0	0	0	0	3.4548e+07	0	2.25543e+07	0	0	0	0	3.12792e+07	2.95039e+07	0	0
	AT1G56410.1	encodes a heat shock protein whose gene expression is induced by heat and dehydration. protei	sp|Q9C7X7|HSP7N_ARATH	23	1	39.2	2.8	68.356	0.0045283	3.628	72829000	2	0	0	0	0	0	0	0	0	0	0	0	0	0	0	0	0	0	0	0	0	0	0	0	0	0	0	0	0	0	0	0	0	0	0	1.57801e+07	0
	AT1G56450.1	20S proteasome beta subunit PBG1 (PBG1) mRNA, complete cds protein_coding 20S PROTEASOME	sp|Q7DLR9|PSB4_ARATH	9	9	54.1	54.1	27.651	0	310.47	2419400000	209	2.54383e+07	0	0	0	4.48747e+07	4.19771e+07	0	2.73701e+07	0	3.96715e+07	4.15602e+07	3.99585e+07	4.25631e+07	4.88447e+07	4.31453e+07	4.77071e+07	4.19829e+07	4.71678e+07	3.4692e+07	5.51402e+07	3.05464e+07	3.87582e+07	4.17132e+07	5.52434e+07	0	5.59564e+07	5.27073e+07	5.03818e+07	5.21911e+07	0	5.80986e+07	5.43057e+07	5.11205e+07	6.23636e+07	3.76227e+07	5.54122e+07
	AT1G56500.1	Encodes a thylakoid membrane protein with thioredoxin-like and beta-propeller domains located	sp|Q8VZ10|SOQ1_ARATH	5	5	7.5	7.5	114.4	0	69.259	872200000	93	2.77349e+07	0	0	0	2.47787e+07	3.06121e+07	0	2.10804e+07	0	2.90835e+07	3.17819e+07	0	2.80637e+07	2.7685e+07	0	2.99842e+07	2.36117e+07	3.0761e+07	0	0	2.40861e+07	0	2.38949e+07	0	0	0	0	0	0	0	0	2.34714e+07	0	0	0	0
	AT1G56700.1	Peptidase C15, pyroglutamyl peptidase I-like protein	tr|A8MSE7|A8MSE7_ARATH;tr|Q9FXC0|Q9FXC0_ARATH	1	1	7.4	7.4	20.994	0.0091208	3.1612	0	1	0	0	0	0	0	0	0	0	0	0	0	0	0	0	0	0	0	0	0	0	0	0	0	0	0	0	0	0	0	0	0	0	0	0	0	0
	AT1G57660.1	Translation protein SH3-like family protein	sp|Q9FDZ9|RL212_ARATH;sp|Q43291|RL211_ARATH	9	9	51.2	51.2	18.709	0	53.89	2767300000	191	0	0	0	0	5.61079e+07	4.85343e+07	0	0	0	5.80543e+07	4.1405e+07	5.89791e+07	5.17947e+07	4.12703e+07	8.59921e+07	5.09296e+07	6.09068e+07	5.93934e+07	0	3.57837e+07	0	7.90685e+07	8.64942e+07	4.89736e+07	0	1.02674e+08	4.9961e+07	6.67933e+07	7.1305e+07	5.76094e+07	6.0281e+07	5.48923e+07	8.35942e+07	8.40416e+07	7.51724e+07	7.08174e+07
	AT1G57720.1	Translation elongation factor EF1B, gamma chain	sp|Q9FVT2|EF1G2_ARATH	22	15	63	41.6	46.4	0	323.31	16817000000	945	2.50772e+08	3.29248e+08	2.94685e+08	3.35794e+08	2.43374e+08	2.27486e+08	2.79447e+08	3.45306e+08	2.36817e+08	2.18885e+08	2.62201e+08	2.08374e+08	2.65199e+08	2.59993e+08	3.33844e+08	2.5459e+08	4.23504e+08	2.99504e+08	1.39782e+08	1.82877e+08	2.48988e+08	2.30102e+08	1.80397e+08	1.65196e+08	2.11708e+08	2.41777e+08	2.24152e+08	1.53674e+08	1.5622e+08	1.23198e+08	2.50008e+08	1.751e+08	3.31837e+08	2.2507e+08	9.2081e+07	2.2788e+08
	AT1G57770.1	FAD/NAD(P)-binding oxidoreductase family protein	tr|Q9FVR9|Q9FVR9_ARATH	13	13	27.4	27.4	61.723	0	46.075	1994600000	206	3.79869e+07	3.98148e+07	4.18841e+07	3.12164e+07	2.62661e+07	3.34615e+07	3.59403e+07	0	4.65669e+07	3.83733e+07	3.06461e+07	0	3.16961e+07	3.11818e+07	0	2.7283e+07	3.62656e+07	3.70379e+07	3.16961e+07	5.17337e+07	3.34523e+07	0	0	4.54381e+07	0	0	3.9666e+07	0	3.10287e+07	4.77269e+07	0	2.28882e+07	0	2.72698e+07	0	0
	AT1G58080.1	ATP phosphoribosyl transferase, catalyses first step of histidine biosynthesis protein_coding	sp|Q9S762|HIS1A_ARATH	7	6	26.5	21.7	44.556	0	53.492	1324900000	137	2.02624e+07	2.32206e+07	1.97822e+07	3.36663e+07	0	2.57006e+07	0	3.56229e+07	2.41095e+07	0	2.22299e+07	0	2.98432e+07	2.85344e+07	3.5074e+07	2.68273e+07	3.07205e+07	2.69971e+07	1.71036e+07	0	0	2.75357e+07	2.17679e+07	2.34356e+07	0	3.64875e+07	0	0	2.82726e+07	0	2.81494e+07	2.73645e+07	3.59578e+07	3.40393e+07	2.766e+07	3.76201e+07
	AT1G58270.1	ZW9 mRNA, complete cds The mRNA is cell-to-cell mobile. protein_coding (ZW9) (ZW9)	tr|Q9SLV3|Q9SLV3_ARATH	8	8	22.5	22.5	45.035	0	94.778	3514100000	244	6.40813e+07	5.79177e+07	6.79467e+07	4.84167e+07	7.7259e+07	7.73072e+07	7.48656e+07	0	7.13297e+07	8.75376e+07	7.03185e+07	0	5.61157e+07	5.86855e+07	5.61546e+07	5.18162e+07	3.78424e+07	5.58595e+07	5.64277e+07	7.31371e+07	6.40857e+07	0	0	0	0	0	5.71282e+07	0	6.07803e+07	4.74498e+07	0	0	0	5.48999e+07	5.25468e+07	0
	AT1G58290.1	Encodes a protein with glutamyl-tRNA reductase (GluTR) activity, catalyzing the NADPH-dependen	sp|P42804|HEM11_ARATH;sp|P49294|HEM12_ARATH	9	9	21.9	21.9	59.515	0	32.945	506410000	67	2.85542e+07	2.03426e+07	1.84728e+07	0	1.78176e+07	0	1.80651e+07	0	1.78745e+07	1.92199e+07	2.08855e+07	0	2.08537e+07	1.85074e+07	1.97288e+07	1.85344e+07	0	2.12875e+07	0	0	0	0	0	0	0	0	0	0	0	0	0	0	0	0	0	0
	AT1G58684.1	Ribosomal protein S5 family protein	sp|Q93VB8|RS22_ARATH;sp|Q8L8Y0|RS21_ARATH	13	4	42.6	16.5	30.771	0	86.968	1824900000	155	2.1634e+07	2.31386e+07	1.76211e+07	2.33465e+07	2.53064e+07	2.10936e+07	2.77888e+07	3.71588e+07	1.68576e+07	2.52836e+07	2.22484e+07	0	2.92149e+07	2.71152e+07	3.89468e+07	3.75966e+07	4.50149e+07	3.46848e+07	0	0	2.67549e+07	3.78188e+07	3.02766e+07	3.07354e+07	0	4.42017e+07	3.46223e+07	3.5448e+07	3.63311e+07	0	2.61209e+07	3.49382e+07	4.21608e+07	5.43546e+07	3.69533e+07	3.56179e+07
	AT1G59610.1	A high molecular weight GTPase whose GTP-binding domain shows a low homology to those of other	sp|Q9LQ55|DRP2B_ARATH	16	6	19.5	8	100.23	0	79.069	2573400000	298	3.80818e+07	4.75288e+07	4.76575e+07	4.77799e+07	3.3608e+07	4.13705e+07	4.31872e+07	4.55864e+07	4.62292e+07	3.85039e+07	4.19219e+07	5.40391e+07	3.50886e+07	3.3288e+07	4.09142e+07	3.64395e+07	3.99558e+07	4.30109e+07	0	3.97265e+07	4.66735e+07	0	4.24335e+07	4.90755e+07	0	4.37931e+07	5.23832e+07	3.47377e+07	3.69764e+07	0	4.7969e+07	3.56797e+07	4.34996e+07	4.31094e+07	0	4.23043e+07
	AT1G59700.1	Encodes glutathione transferase belonging to the tau class of GSTs. Naming convention accordin	sp|Q9XIF8|GSTUG_ARATH	3	3	17.5	17.5	26.506	0	32.709	350880000	58	1.00828e+07	0	0	0	0	0	0	0	0	0	0	0	0	0	0	0	0	0	0	0	0	0	1.70646e+07	1.8857e+07	0	0	1.39513e+07	1.2999e+07	0	0	0	0	0	0	0	0
	AT1G59830.1	Encodes one of the isoforms of the catalytic subunit of protein phosphatase 2A: AT1G59830/PP2A	sp|Q07099|PP2A1_ARATH;sp|Q07098|PP2A2_ARATH;sp|P48529|PPX1_ARATH;sp|P48528|PPX2_ARATH;sp|O04951|PP2A5_ARATH;tr|A0A1P8BBG2|A0A1P8BBG2_ARATH	3	1	9.2	4.2	34.96	0.00041356	5.2553	326610000	37	0	0	0	0	0	0	0	0	0	0	0	0	0	0	0	0	0	0	0	0	0	0	0	0	0	0	0	0	0	0	0	0	0	0	0	0
	AT1G59860.1	HSP20-like chaperones superfamily protein	sp|Q9XIE3|HS17A_ARATH	11	4	67.1	28.4	17.624	0	62.267	1574300000	82	0	0	0	0	0	0	0	0	0	0	0	0	0	0	0	0	0	0	0	2.12712e+07	0	9.44469e+07	1.16924e+08	4.61619e+07	0	6.49398e+07	6.92495e+07	5.04832e+07	4.75058e+07	6.4068e+07	1.15988e+08	5.99435e+07	6.92447e+07	4.00278e+07	7.47308e+07	5.50104e+07
	AT1G59870.1	ATP binding cassette transporter. Localized to the plasma membrane in uninfected cells. In inf	sp|Q9XIE2|AB36G_ARATH	18	16	15.1	13.6	165.08	0	111.24	1596100000	193	2.48682e+07	3.84719e+07	3.70302e+07	3.59204e+07	3.09642e+07	2.91502e+07	3.7324e+07	2.95018e+07	3.43546e+07	2.83275e+07	3.18392e+07	2.49701e+07	2.74633e+07	2.4851e+07	3.14248e+07	3.2914e+07	1.76162e+07	3.28047e+07	0	0	2.52976e+07	0	2.83334e+07	0	0	3.16851e+07	2.28311e+07	1.90634e+07	0	0	2.59728e+07	1.92853e+07	2.17875e+07	2.94752e+07	0	0
	AT1G59900.1	encodes the e1 alpha subunit of the pyruvate dehydrogenase complex (PDC) The mRNA is cell-to-c	sp|P52901|ODPA1_ARATH;tr|A0A1P8AQS2|A0A1P8AQS2_ARATH	13	9	41.1	32.4	43.059	0	93.987	2828800000	302	3.76853e+07	4.02392e+07	4.37415e+07	4.03734e+07	5.12909e+07	4.7519e+07	5.03888e+07	3.19409e+07	4.53217e+07	4.74005e+07	4.61715e+07	4.09057e+07	4.0988e+07	3.21876e+07	4.53532e+07	4.7542e+07	4.83764e+07	4.2631e+07	3.91443e+07	4.93347e+07	3.51665e+07	3.81611e+07	3.45073e+07	5.04692e+07	0	4.09114e+07	4.60341e+07	3.66599e+07	4.38782e+07	3.39451e+07	4.46544e+07	3.97982e+07	4.02309e+07	4.33191e+07	3.86215e+07	3.82194e+07
	AT1G59960.1	NAD(P)-linked oxidoreductase superfamily protein	tr|Q9SXC0|Q9SXC0_ARATH	2	2	8	8	36.73	0.0026965	3.9671	13736000	0	0	0	0	4.84612e+06	0	0	0	0	0	0	0	0	0	0	0	0	0	0	0	0	0	0	0	0	0	0	0	0	0	0	0	0	0	0	0	0
	AT1G60070.2	Adaptor protein complex AP-1, gamma subunit	sp|Q9ZUI6|AP1G2_ARATH;tr|F4IEP9|F4IEP9_ARATH	1	1	2.8	2.8	94.669	0.0023346	4.1047	6909900	1	0	0	0	0	0	0	0	0	0	0	0	0	0	0	0	0	0	0	0	0	8.50217e+06	0	0	0	0	0	0	0	0	0	0	0	0	0	0	0
	AT1G60420.1	Reduce transmission through pollen. The mRNA is cell-to-cell mobile. protein_coding NUCLEO	sp|O80763|NRX1_ARATH	3	3	5.2	5.2	65.169	0	6.5523	149960000	19	0	0	0	0	0	0	0	0	0	0	0	0	0	0	0	0	9.81665e+06	0	0	0	0	0	0	0	0	0	0	0	0	0	0	0	0	0	0	0
	AT1G60550.1	enoyl-CoA hydratase/isomerase D	sp|Q8GYN9|MENB_ARATH	2	2	8.9	8.9	37.056	0	7.0182	21651000	3	0	0	0	0	0	0	0	0	0	0	0	0	0	0	0	0	4.64227e+06	0	0	0	0	0	0	0	0	0	0	0	0	0	0	0	0	0	0	0
	AT1G60680.1	NAD(P)-linked oxidoreductase superfamily protein	sp|Q84M96|ALKR2_ARATH;tr|A0A1P8AWQ7|A0A1P8AWQ7_ARATH	8	2	21.4	6.6	38.268	0	8.7582	17241000	4	0	0	0	0	0	0	0	0	5.2026e+06	0	0	0	0	0	0	0	0	0	0	0	0	0	0	0	0	0	0	0	0	0	0	0	0	0	0	0
	AT1G60710.1	Encodes ATB2. protein_coding (ATB2) (ATB2)	sp|Q93ZN2|ALKR4_ARATH	17	10	46.1	31.9	37.924	0	86.529	3340600000	178	5.43207e+07	5.18809e+07	5.26416e+07	5.81187e+07	6.04567e+07	4.6842e+07	5.77013e+07	5.17337e+07	5.97941e+07	5.18557e+07	5.5186e+07	4.25189e+07	6.04819e+07	5.95294e+07	4.82324e+07	4.79026e+07	5.20646e+07	5.0676e+07	0	5.36695e+07	5.46872e+07	4.97813e+07	0	3.4122e+07	0	5.68714e+07	4.62228e+07	5.51363e+07	6.624e+07	0	0	4.00445e+07	6.19156e+07	6.20058e+07	7.31624e+07	7.37786e+07
	AT1G60730.3	NAD(P)-linked oxidoreductase superfamily protein	sp|Q9ASZ9|ALKR5_ARATH;sp|F4HPY8|ALKR6_ARATH	6	2	17.1	6.7	37.857	0.0045334	3.6745	7331000	1	0	0	0	0	0	0	0	0	0	0	0	0	0	0	0	0	0	1.31954e+06	0	0	0	0	0	0	0	0	0	0	0	0	0	0	0	0	0	0
	AT1G60780.1	Clathrin adaptor complexes medium subunit family protein	sp|O22715|AP1M2_ARATH;sp|Q9SAC9|AP1M1_ARATH	5	5	13.1	13.1	49.032	0	24.181	729960000	100	0	1.31094e+07	1.51257e+07	0	0	0	1.80901e+07	0	1.67586e+07	0	0	0	0	0	0	0	0	0	0	0	0	0	0	0	0	0	0	0	0	0	0	0	0	0	0	0
	AT1G60940.1	encodes a member of SNF1-related protein kinases (SnRK2) whose activity is activated by ionic	sp|Q9C958|SRK2B_ARATH;sp|P43291|SRK2A_ARATH;tr|F4I7B6|F4I7B6_ARATH	6	2	16.9	5.5	41.039	0	32.508	813720000	92	1.97877e+07	2.05566e+07	1.81291e+07	3.00487e+07	2.02652e+07	1.67621e+07	2.08957e+07	1.96238e+07	1.78349e+07	1.64696e+07	1.69937e+07	0	2.30538e+07	1.87931e+07	1.76749e+07	1.87164e+07	1.53752e+07	1.83071e+07	0	0	0	0	0	0	0	0	1.40299e+07	1.40532e+07	0	0	0	0	0	0	0	0
	AT1G60950.1	encodes a major leaf ferredoxin protein_coding (FED A) (FD2)	sp|P16972|FER2_ARATH	1	1	23	23	15.539	0	46.715	378820000	25	0	0	0	0	4.1216e+07	0	0	0	0	0	0	0	0	0	0	0	3.39828e+07	0	0	0	0	0	0	0	0	0	0	0	0	0	0	0	0	0	0	0
	AT1G60990.1	Encodes a chloroplast-localized COG0354 protein that requires folate for its function in Fe/S	sp|Q681Y3|Y1099_ARATH	2	2	5.6	5.6	47.008	0	39.357	126300000	23	1.20623e+07	0	0	0	0	0	0	0	0	0	0	0	0	0	0	0	0	0	0	0	0	0	0	0	0	0	0	0	0	0	0	0	0	0	0	0
	AT1G61520.1	PSI type III chlorophyll a/b-binding protein (Lhca3*1) The mRNA is cell-to-cell mobile. protei	sp|Q9SY97|LHCA3_ARATH	5	5	27.1	27.1	29.181	0	64.573	568080000	65	0	0	0	0	0	3.59403e+07	0	2.22191e+07	0	0	0	4.19771e+07	2.93427e+07	3.67413e+07	1.53486e+07	2.35137e+07	4.25513e+07	0	0	0	0	0	0	0	0	0	0	0	0	0	0	0	0	0	0	0
	AT1G61580.1	R-protein L3 B	sp|P22738|RL32_ARATH	6	1	14.1	3.8	44.546	0.0070764	3.4431	1775400	0	0	0	0	0	0	0	0	0	0	0	0	0	0	0	0	0	0	0	0	0	0	0	0	0	0	2.90378e+06	0	0	0	0	0	0	0	0	0	0
	AT1G61790.1	Encodes the OST3/6 subunit of the hetero-oligomeric plant oligosaccharyltransferase complex (O	sp|Q9SYB5|OST3B_ARATH	1	1	3.5	3.5	38.806	0.0026861	3.9044	11924000	1	0	0	0	0	0	0	0	0	0	0	0	0	0	0	0	0	0	0	0	0	0	0	0	0	0	0	0	4.98617e+06	0	0	0	0	0	0	0	0
	AT1G61820.1	beta glucosidase 46	sp|O80690|BGL46_ARATH;tr|F4HVG4|F4HVG4_ARATH	2	2	3.5	3.5	59.112	0.0016032	4.6388	28045000	7	0	0	0	0	0	0	0	0	0	0	0	0	0	0	0	0	0	0	0	0	0	0	0	0	0	0	0	0	0	0	0	0	0	0	0	0
	AT1G62020.1	Member of the Coat Protein I (COPI) complex is a seven-subunit coatomer complex consisting of	sp|Q94A40|COPA1_ARATH	29	9	28.3	9.3	136.56	0	40.445	890460000	106	0	1.93442e+07	1.6125e+07	2.09929e+07	0	2.02905e+07	2.11712e+07	0	2.09464e+07	2.20107e+07	1.94275e+07	0	2.06066e+07	0	0	0	2.09624e+07	0	1.65497e+07	2.07686e+07	2.13318e+07	0	2.00445e+07	2.10017e+07	0	1.95437e+07	2.41129e+07	1.88257e+07	2.41714e+07	1.33349e+07	1.94558e+07	1.91641e+07	0	2.12418e+07	0	2.40328e+07
	AT1G62130.1	AAA-type ATPase family protein	tr|A0A1P8ATI6|A0A1P8ATI6_ARATH;tr|F4HX45|F4HX45_ARATH;tr|A0A1P8B505|A0A1P8B505_ARATH;tr|A0A1P8B504|A0A1P8B504_ARATH;tr|A0A1P8B512|A0A1P8B512_ARATH;tr|F4JRR2|F4JRR2_ARATH;tr|F4HZ81|F4HZ81_ARATH;tr|F4HZ82|F4HZ82_ARATH;tr|Q0WM93|Q0WM93_ARATH	1	1	1.8	1.8	114.24	0.0080912	3.2587	3139100	1	0	0	0	0	1.45471e+06	0	0	0	0	0	0	0	0	0	0	0	0	0	0	0	0	0	0	0	0	0	0	0	0	0	0	0	0	0	0	0
	AT1G62180.1	encodes a adenosine 5'-phosphosulfate reductase, involved in sulfate assimilation. Is a major	tr|F4HX50|F4HX50_ARATH;sp|P92981|APR2_ARATH	5	5	17.2	17.2	49.926	0	78.479	286150000	43	0	0	9.25756e+06	0	1.35032e+07	0	0	0	0	1.80226e+07	1.76602e+07	0	1.49071e+07	0	0	0	0	0	0	0	2.00195e+07	0	0	0	0	0	0	0	0	0	0	1.96102e+07	0	0	0	0
	AT1G62290.1	Saposin-like aspartyl protease family protein	sp|Q8VYL3|APA2_ARATH;tr|A0A1P8AVA7|A0A1P8AVA7_ARATH;tr|A0A1P8AVH3|A0A1P8AVH3_ARATH;tr|A0A1P8AVE7|A0A1P8AVE7_ARATH	7	4	16.2	7.6	55.748	0	16.153	68279000	9	0	0	0	0	9.82482e+06	0	0	0	0	0	0	0	0	0	2.9633e+07	0	0	0	0	0	0	0	0	0	0	0	0	0	0	0	0	0	0	0	0	0
	AT1G62380.1	Encodes a protein similar to 1-aminocyclopropane-1-carboxylic oxidase (ACC oxidase). Expressio	sp|Q41931|ACCO2_ARATH	12	12	50	50	36.183	0	323.31	6874700000	339	1.24891e+08	1.85958e+08	2.18552e+08	1.17412e+08	2.20668e+08	1.33605e+08	1.73469e+08	9.95143e+07	1.45889e+08	1.27427e+08	1.07563e+08	1.26661e+08	1.1992e+08	9.26508e+07	8.65842e+07	1.30901e+08	1.61987e+08	1.03324e+08	0	5.32582e+07	6.3357e+07	9.16925e+07	6.24414e+07	6.07382e+07	0	0	3.78555e+07	0	3.63361e+07	5.75615e+07	3.75524e+07	4.27227e+07	0	5.70056e+07	0	5.61857e+07
	AT1G62390.1	Encodes one of the 36 carboxylate clamp (CC)-tetratricopeptide repeat (TPR) proteins (Prasad 2	sp|O48802|PHOX2_ARATH	7	7	12.3	12.3	82.707	0	34.691	737630000	137	0	1.28583e+07	1.30153e+07	1.66313e+07	1.30053e+07	1.66371e+07	1.88937e+07	1.58623e+07	1.36113e+07	1.47489e+07	1.78857e+07	0	9.0595e+06	1.22774e+07	1.78423e+07	1.79005e+07	2.80462e+07	1.54029e+07	0	0	1.19053e+07	0	0	0	0	1.48216e+07	7.02078e+06	1.55111e+07	0	9.01003e+06	8.83011e+06	1.36462e+07	1.28878e+07	1.16732e+07	0	1.64924e+07
	AT1G62480.1	Vacuolar calcium-binding protein-like protein	tr|Q9SXE9|Q9SXE9_ARATH	2	2	34.2	34.2	16.628	0	24.847	539070000	48	0	0	1.82046e+07	0	0	0	0	0	0	0	0	0	0	0	0	0	0	0	3.42357e+07	3.95178e+07	0	0	0	0	0	0	0	0	0	0	0	0	0	0	0	0
	AT1G62640.1	3-ketoacyl-acyl carrier protein synthase III (KAS III) protein_coding 3-KETOACYL-ACYL CARRIE	sp|P49243|FABH_ARATH	9	9	34.4	34.4	42.846	0	99.663	2968500000	267	4.08349e+07	4.61747e+07	4.92732e+07	4.74959e+07	5.36509e+07	5.14797e+07	5.54352e+07	4.22018e+07	5.98978e+07	5.79096e+07	4.81289e+07	4.05388e+07	3.8936e+07	3.92612e+07	3.40629e+07	4.5043e+07	4.28176e+07	3.33689e+07	4.48001e+07	6.5215e+07	5.04517e+07	0	5.04447e+07	4.4909e+07	0	3.32857e+07	5.36323e+07	3.68996e+07	3.40653e+07	0	4.01139e+07	4.12274e+07	4.04097e+07	4.55864e+07	0	3.86777e+07
	AT1G62660.1	Glycosyl hydrolases family 32 protein	sp|Q43348|INVA3_ARATH;tr|A0A1P8AWL7|A0A1P8AWL7_ARATH;tr|A0A1P8AWQ1|A0A1P8AWQ1_ARATH	11	9	22.5	19.3	72.227	0	157.28	6462400000	523	1.00554e+08	1.12926e+08	1.01184e+08	8.75862e+07	9.79132e+07	1.09223e+08	9.27922e+07	7.40759e+07	1.12722e+08	8.85568e+07	7.70772e+07	8.76105e+07	7.59054e+07	1.00206e+08	5.79096e+07	7.6965e+07	6.07592e+07	9.25802e+07	1.32315e+08	1.39009e+08	8.66682e+07	7.6965e+07	9.53811e+07	1.10212e+08	0	6.84857e+07	9.72234e+07	7.66775e+07	5.79217e+07	9.06498e+07	6.11776e+07	8.63624e+07	6.5924e+07	8.62487e+07	8.49612e+07	5.90937e+07
	AT1G62740.1	Encodes one of the 36 carboxylate clamp (CC)-tetratricopeptide repeat (TPR) proteins (Prasad 2	sp|Q5XEP2|HSOP2_ARATH	6	4	12.6	10.2	64.519	0	45.888	136280000	19	0	0	0	0	1.31422e+07	0	0	0	0	0	0	0	0	0	0	0	0	0	0	0	0	0	0	0	0	0	0	0	0	0	0	0	0	0	0	0
	AT1G62750.1	Nuclear encoded protein consists of the five domains conserved in EF-G proteins, with two GTP-	sp|Q9SI75|EFGC_ARATH	45	45	66.2	66.2	86.057	0	323.31	60416000000	2582	1.12408e+09	1.09387e+09	1.06433e+09	1.01336e+09	9.35395e+08	1.02267e+09	9.91405e+08	9.85582e+08	9.94641e+08	1.01885e+09	1.07367e+09	1.04815e+09	9.60826e+08	9.87975e+08	9.60027e+08	9.50229e+08	8.39293e+08	1.14953e+09	6.28092e+08	5.68624e+08	7.62256e+08	8.41449e+08	7.8092e+08	5.97557e+08	4.87795e+08	5.60329e+08	8.60261e+08	4.16373e+08	4.92791e+08	8.44663e+08	7.03854e+08	6.79171e+08	6.66902e+08	4.5595e+08	4.10868e+08	5.32498e+08
	AT1G62780.1	dimethylallyl, adenosine tRNA methylthiotransferase	tr|Q8VY70|Q8VY70_ARATH	12	12	50.6	50.6	27.219	0	135.13	4521800000	387	6.18899e+07	0	0	0	1.09246e+08	8.98989e+07	0	6.27147e+07	0	9.2164e+07	1.13562e+08	8.33975e+07	1.05568e+08	8.60398e+07	1.04723e+08	1.22321e+08	8.46085e+07	9.39507e+07	5.03609e+07	4.246e+07	7.05039e+07	8.40707e+07	7.42249e+07	4.49432e+07	0	7.8007e+07	6.88522e+07	7.03233e+07	8.48141e+07	6.07719e+07	7.29801e+07	7.72108e+07	7.94917e+07	7.03672e+07	1.11967e+08	6.00059e+07
	AT1G63000.1	nucleotide-rhamnose synthase/epimerase-reductase	sp|Q9LQ04|RMLCD_ARATH	8	7	32.9	30.2	33.597	0	106.8	2067900000	215	2.63007e+07	2.83884e+07	2.17875e+07	2.68999e+07	3.96605e+07	3.99087e+07	3.28252e+07	4.45462e+07	3.3931e+07	3.01928e+07	3.79185e+07	3.68919e+07	5.04482e+07	3.34476e+07	4.32171e+07	4.97709e+07	2.86394e+07	3.38206e+07	0	0	3.59254e+07	3.65483e+07	3.93702e+07	0	0	3.01426e+07	2.2885e+07	3.14684e+07	3.27094e+07	0	4.22955e+07	0	4.02504e+07	1.97384e+07	3.58011e+07	2.10848e+07
	AT1G63660.1	GMP synthase (glutamine-hydrolyzing), putative / glutamine amidotransferase	tr|Q9CAD1|Q9CAD1_ARATH;tr|F4I3P5|F4I3P5_ARATH	11	11	24.7	24.7	59.314	0	150.94	2174200000	292	2.63153e+07	3.13487e+07	3.40346e+07	4.15084e+07	2.60215e+07	3.10352e+07	3.16105e+07	3.52666e+07	3.02116e+07	2.52206e+07	2.62552e+07	2.57042e+07	2.95981e+07	3.03733e+07	3.52984e+07	3.04365e+07	3.48366e+07	3.10825e+07	3.32557e+07	4.11019e+07	3.18039e+07	3.54676e+07	3.76749e+07	4.15717e+07	0	4.65991e+07	3.99779e+07	2.71321e+07	3.75836e+07	0	3.40134e+07	2.65425e+07	4.2316e+07	4.71907e+07	3.54824e+07	3.67209e+07
	AT1G63680.1	Encodes AtMurE, a homolog of the bacterial MurE that catalyze the ATP-dependent formation of U	sp|F4I3P9|MURE_ARATH	3	3	5.7	5.7	85.586	0	9.1388	33769000	3	0	0	0	0	0	0	0	0	0	0	0	0	0	0	0	0	7.31842e+06	0	0	0	0	0	0	0	0	0	0	0	0	0	0	0	0	0	0	0
	AT1G63770.5	Peptidase M1 family protein	sp|Q8H0S9|PSA_ARATH;tr|F4I3R1|F4I3R1_ARATH;tr|F4I3R0|F4I3R0_ARATH;tr|B3H621|B3H621_ARATH;tr|F4I3R4|F4I3R4_ARATH	45	45	68.4	68.4	99.157	0	323.31	10211000000	828	1.77581e+08	1.92569e+08	2.29116e+08	1.43433e+08	2.22665e+08	1.7418e+08	2.20775e+08	1.22831e+08	2.02564e+08	2.15812e+08	2.14366e+08	9.73448e+07	1.46772e+08	1.52941e+08	1.31747e+08	1.8672e+08	2.59471e+08	1.91053e+08	1.26048e+08	1.33753e+08	1.39366e+08	5.54929e+07	8.73255e+07	7.72376e+07	8.97868e+07	5.08907e+07	9.55664e+07	7.30662e+07	6.01391e+07	1.0091e+08	3.55267e+07	7.29043e+07	3.46704e+07	8.28788e+07	4.35298e+07	7.53655e+07
	AT1G63940.2	monodehydroascorbate reductase 6	sp|P92947|MDAR_ARATH;tr|F4I576|F4I576_ARATH;tr|F4I577|F4I577_ARATH	27	27	65.5	65.5	53.301	0	323.31	51465000000	1895	7.59566e+08	8.23504e+08	8.72633e+08	8.07172e+08	6.77009e+08	6.45079e+08	7.21738e+08	7.03756e+08	7.78326e+08	7.54372e+08	7.01662e+08	6.66255e+08	6.17772e+08	6.91858e+08	6.04053e+08	7.08111e+08	7.90999e+08	7.66069e+08	8.34016e+08	9.14432e+08	6.887e+08	6.54673e+08	6.16917e+08	8.62052e+08	5.23495e+08	6.99185e+08	7.78974e+08	7.20788e+08	7.14471e+08	6.37301e+08	6.17259e+08	6.54719e+08	6.93827e+08	7.56938e+08	7.02197e+08	7.94295e+08
	AT1G63970.1	Encodes a protein with 2C-methyl-D-erythritol 2,4-cyclodiphosphate synthase activity. The prot	sp|Q9CAK8|ISPF_ARATH	3	3	16.9	16.9	24.811	0	8.3754	94379000	11	0	0	0	0	0	0	0	0	0	0	0	0	0	1.67888e+07	0	0	0	0	0	0	0	0	0	0	0	0	0	0	0	0	0	0	0	0	0	0
	AT1G64090.2	Reticulan like protein B3	sp|Q9SH59|RTNLC_ARATH;tr|F4I596|F4I596_ARATH	2	2	8.2	8.2	28.696	0.00041494	5.352	339320000	56	0	0	0	0	0	0	0	0	0	0	0	0	1.48525e+07	0	0	0	0	0	0	0	0	0	0	0	0	0	0	0	0	0	0	0	0	0	0	0
	AT1G64190.1	6-phosphogluconate dehydrogenase family protein	sp|Q9SH69|6PGD1_ARATH	21	9	64.5	30.8	53.377	0	168	5897900000	401	8.57124e+07	9.63713e+07	9.32112e+07	8.69932e+07	7.76079e+07	8.25348e+07	7.90356e+07	9.86694e+07	9.59314e+07	7.54857e+07	7.29295e+07	8.2764e+07	8.13929e+07	7.88496e+07	8.4632e+07	6.72952e+07	8.00779e+07	8.31204e+07	8.63385e+07	9.79132e+07	8.05846e+07	7.37582e+07	8.4867e+07	9.72301e+07	0	8.83484e+07	1.05232e+08	7.7259e+07	6.91008e+07	7.80394e+07	7.1221e+07	7.3794e+07	9.42572e+07	1.05196e+08	7.67892e+07	9.33276e+07
	AT1G64200.1	vacuolar H+-ATPase subunit E isoform 3	tr|A0A1P8ANX8|A0A1P8ANX8_ARATH;sp|P0CAN7|VATE3_ARATH;tr|A0A1P8ANV6|A0A1P8ANV6_ARATH	9	1	27.4	3.8	27.181	0.0070737	3.4422	25336000	5	0	0	0	0	0	0	0	0	0	0	0	0	0	0	0	0	0	0	0	0	0	0	0	0	0	0	0	0	0	0	0	0	0	0	0	0
	AT1G64230.4	ubiquitin-conjugating enzyme 28	sp|Q94F47|UBC28_ARATH;sp|P35134|UBC11_ARATH;sp|P35133|UBC10_ARATH;sp|P35132|UBC9_ARATH;sp|P35131|UBC8_ARATH;tr|F4I5C0|F4I5C0_ARATH;tr|F4JKF3|F4JKF3_ARATH;tr|F4I5B8|F4I5B8_ARATH;tr|F4KJ37|F4KJ37_ARATH	2	2	25.7	25.7	16.51	0	21.144	207830000	17	0	0	0	0	0	0	0	0	0	0	0	0	0	0	0	0	0	0	0	0	0	0	0	0	0	0	0	0	0	2.52119e+07	0	2.49667e+07	0	0	0	0
	AT1G64510.1	Translation elongation factor EF1B/ribosomal protein S6 family protein	sp|Q8VY91|RR6_ARATH;tr|A0A1P8AV66|A0A1P8AV66_ARATH	3	3	24.2	24.2	22.761	0	141.43	5419800000	63	0	0	0	0	1.77913e+08	0	0	0	0	0	0	0	1.83271e+08	0	0	0	0	1.13554e+08	0	0	0	0	0	0	0	0	0	0	0	0	0	0	0	0	0	0
	AT1G64520.1	regulatory particle non-ATPase 12A	sp|Q9SGW3|PSD8A_ARATH	10	10	51.3	51.3	30.706	0	51.28	1451300000	166	3.69815e+07	3.41007e+07	1.89369e+07	0	2.86236e+07	4.34424e+07	3.2978e+07	4.54791e+07	1.95925e+07	0	2.73038e+07	4.19248e+07	4.44722e+07	4.28027e+07	2.08739e+07	2.55036e+07	4.04153e+07	0	0	0	2.29168e+07	0	0	0	0	0	0	2.63026e+07	0	0	2.29692e+07	2.40745e+07	0	0	0	0
	AT1G64550.1	Encodes a member of GCN subfamily. Predicted to be involved in stress-associated protein trans	sp|Q8H0V6|AB3F_ARATH	7	7	10.1	10.1	79.643	0	58.629	405590000	102	8.48569e+06	9.75155e+06	1.3785e+07	0	1.02406e+07	0	9.86372e+06	0	9.51716e+06	1.0697e+07	1.11042e+07	0	1.09878e+07	0	9.1434e+06	1.11011e+07	1.5859e+07	1.23174e+07	0	0	9.46388e+06	0	0	0	0	0	0	6.20715e+06	0	0	1.0289e+07	9.33876e+06	1.13564e+07	8.99131e+06	0	1.07252e+07
	AT1G64710.1	GroES-like zinc-binding alcohol dehydrogenase family protein	tr|A0A1P8AX34|A0A1P8AX34_ARATH;tr|A8MR36|A8MR36_ARATH;sp|Q8VZ49|ADHL4_ARATH	3	3	12.2	12.2	33.869	0	7.6385	151970000	15	0	0	0	0	0	0	0	0	0	0	0	0	0	0	0	0	0	0	0	0	0	0	0	0	0	0	0	0	0	0	0	0	0	0	0	0
	AT1G64740.1	alpha-tubulin expressed primarily in stamens and mature pollen protein_coding ALPHA-1 TUBULI	sp|P11139|TBA1_ARATH	15	4	42.4	10.7	49.8	0	42.207	388930000	50	0	2.00653e+07	0	0	0	0	0	0	0	0	0	0	0	0	0	0	0	0	0	0	0	0	0	0	0	0	1.55047e+07	0	0	0	0	0	0	0	0	0
	AT1G64790.2	ILITHYIA (ILA) is a HEAT repeat protein involved in plant immunity. The gene is also involved	tr|A0A1P8AT97|A0A1P8AT97_ARATH;sp|F4I893|ILA_ARATH	13	13	6.3	6.3	293.15	0	86.801	396850000	78	0	0	1.49268e+07	0	0	0	1.88061e+07	0	1.57364e+07	0	0	0	0	0	1.19781e+07	0	1.70138e+07	1.33109e+07	0	0	1.24109e+07	0	0	1.46328e+07	0	0	1.42248e+07	1.29846e+07	0	0	0	0	0	1.43386e+07	0	1.81869e+07
	AT1G64980.1	Encodes a putative nucleotide-diphospho-sugar transferase required for pollen germination and	sp|Q9XIP8|CDI_ARATH;tr|A0A1P8AR70|A0A1P8AR70_ARATH	4	4	26.6	26.6	30.216	0	29.576	58785000	11	0	0	0	0	0	0	0	0	0	0	0	0	0	0	0	4.85756e+06	0	0	0	0	0	0	0	0	0	0	0	0	0	0	0	0	0	0	0	0
	AT1G65220.1	ARM repeat superfamily protein	tr|Q93ZY6|Q93ZY6_ARATH	6	3	17.8	10	47.06	0	6.7978	32935000	9	0	0	0	0	0	0	0	0	0	0	0	0	0	0	0	0	0	2.52246e+06	0	0	0	0	0	0	0	0	0	0	0	0	0	0	0	0	0	0
	AT1G65260.1	Encodes a protein required for thylakoid membrane formation. protein_coding PLASTID TRANSC	tr|A0A1P8ATS2|A0A1P8ATS2_ARATH;sp|O80796|VIPP1_ARATH	5	5	26.3	26.3	28.912	0	118	1866300000	145	3.81664e+07	2.71133e+07	3.0678e+07	0	2.42722e+07	2.92372e+07	3.38793e+07	3.16368e+07	3.14379e+07	3.00487e+07	2.79801e+07	0	2.69784e+07	2.44156e+07	2.11302e+07	2.46127e+07	2.54877e+07	2.92432e+07	2.5822e+07	4.0351e+07	3.45169e+07	2.62279e+07	0	3.30375e+07	0	2.85562e+07	3.28366e+07	2.9001e+07	3.6523e+07	0	2.93794e+07	3.63411e+07	2.77926e+07	3.52324e+07	0	0
	AT1G65590.1	Encodes a protein with beta-hexosaminidase activity. Located on the plasma membrane. protei	sp|Q8L7S6|HEXO3_ARATH	12	11	32.3	30.8	60.013	0	79.725	3633200000	292	5.27e+07	4.97744e+07	6.34141e+07	3.02158e+07	4.1719e+07	4.46173e+07	5.65765e+07	0	6.17057e+07	5.04762e+07	3.95343e+07	5.59525e+07	3.31522e+07	4.08519e+07	2.67141e+07	2.86434e+07	3.77428e+07	4.27968e+07	7.79962e+07	8.99114e+07	6.03814e+07	3.7581e+07	5.63808e+07	9.54869e+07	0	5.04937e+07	7.49487e+07	6.24241e+07	5.80865e+07	7.49487e+07	4.17074e+07	5.59719e+07	3.79396e+07	0	5.98729e+07	6.77915e+07
	AT1G65650.1	Peptidase C12, ubiquitin carboxyl-terminal hydrolase 1	sp|O04482|UCH2_ARATH	2	2	5.8	5.8	37.498	0.00041271	5.2217	336250000	58	0	2.29597e+07	0	0	0	0	1.76958e+07	0	0	0	1.75297e+07	0	0	1.68647e+07	0	1.59395e+07	0	0	0	0	0	0	0	0	0	0	0	0	0	0	0	0	0	0	0	0
	AT1G65930.1	Encodes a NADP+-isocitrate dehydrogenase that is believed to function in the cytosol. It appea	sp|Q9SRZ6|ICDHC_ARATH	32	29	71	66.6	45.746	0	323.31	90686000000	2921	1.32083e+09	1.41671e+09	1.53575e+09	1.81196e+09	1.25123e+09	1.17646e+09	1.31809e+09	1.28578e+09	1.35787e+09	1.26931e+09	1.25383e+09	1.20878e+09	1.31827e+09	1.32047e+09	1.20794e+09	1.31864e+09	1.36561e+09	1.43082e+09	1.37016e+09	1.26256e+09	1.17117e+09	1.36675e+09	1.22327e+09	1.27469e+09	1.33048e+09	1.21887e+09	1.23829e+09	1.15905e+09	1.1446e+09	1.2554e+09	1.30346e+09	1.21913e+09	1.20693e+09	1.38017e+09	1.26448e+09	1.2352e+09
	AT1G65960.2	glutamate decarboxylase (GAD2) The mRNA is cell-to-cell mobile. protein_coding GLUTAMATE DECA	sp|Q42472|DCE2_ARATH;tr|Q56W28|Q56W28_ARATH	25	20	69.6	58.5	56.14	0	323.31	17135000000	903	2.32443e+08	2.4361e+08	2.44626e+08	2.63166e+08	2.60246e+08	2.18279e+08	2.37689e+08	2.15319e+08	2.30901e+08	2.3151e+08	2.41392e+08	1.97873e+08	2.5645e+08	2.33509e+08	2.33978e+08	1.84354e+08	1.81249e+08	2.38101e+08	2.81196e+08	2.53815e+08	2.63568e+08	2.79331e+08	2.29227e+08	2.4009e+08	2.88681e+08	2.4885e+08	2.27013e+08	2.41375e+08	2.85082e+08	2.87722e+08	2.52796e+08	2.72863e+08	2.54414e+08	2.33751e+08	2.51259e+08	2.19052e+08
	AT1G65980.1	thioredoxin-dependent peroxidase protein_coding THIOREDOXIN-DEPENDENT PEROXIDASE 1 (TP	sp|Q9XEX2|PRX2B_ARATH	8	8	62.3	62.3	17.428	0	43.945	623530000	69	0	0	0	0	2.56241e+07	5.39605e+07	0	0	0	2.24919e+07	3.18502e+07	0	3.14444e+07	3.82194e+07	0	2.38238e+07	5.27439e+07	1.10252e+07	0	0	0	0	0	0	0	0	0	0	0	0	0	0	0	0	0	0
	AT1G66130.1	NAD(P)-binding Rossmann-fold superfamily protein	tr|Q9C8D3|Q9C8D3_ARATH	5	5	15.9	15.9	40.097	0	14.505	478900000	63	0	0	1.56363e+07	0	1.16619e+07	2.07097e+07	2.0306e+07	0	0	0	0	0	0	0	0	0	0	0	2.09377e+07	0	0	0	0	0	0	0	0	0	0	0	1.37917e+07	0	0	0	0	0
	AT1G66200.3	encodes a cytosolic glutamate synthetase, this enzyme has low affinity with substrate ammonium	sp|Q8LCE1|GLN12_ARATH;tr|F4ID91|F4ID91_ARATH;tr|F4ID92|F4ID92_ARATH	20	8	74.2	45.8	39.207	0	323.31	22988000000	987	2.76097e+08	2.92265e+08	3.00836e+08	3.7238e+08	3.12482e+08	2.65825e+08	2.85398e+08	3.01566e+08	2.95463e+08	2.82818e+08	3.41995e+08	2.48126e+08	3.33336e+08	3.24648e+08	3.4342e+08	3.36539e+08	2.75447e+08	3.06561e+08	3.38012e+08	2.48264e+08	3.21646e+08	4.15076e+08	3.04634e+08	2.21511e+08	2.24074e+08	4.16113e+08	2.97044e+08	3.30964e+08	3.85031e+08	2.20622e+08	3.98002e+08	3.85806e+08	4.29327e+08	3.22048e+08	4.19501e+08	3.63203e+08
	AT1G66240.1	homolog of anti-oxidant 1	sp|Q94BT9|ATOX1_ARATH	3	3	44.7	44.7	8.1584	0	9.355	108470000	14	0	0	0	0	0	0	0	0	0	0	0	3.06673e+07	0	0	0	0	0	0	0	0	0	0	0	0	0	0	0	0	3.30856e+07	0	0	0	0	0	0	0
	AT1G66270.1	BGLU21 encodes a beta-glucosidase that has a high level of activity against the naturally occu	sp|Q9C525|BGL21_ARATH	23	13	51.5	37.2	59.663	0	315.19	5683500000	472	9.44142e+07	9.09204e+07	1.12371e+08	9.33729e+07	1.12551e+08	9.78318e+07	1.02199e+08	9.59647e+07	1.03676e+08	6.80362e+07	9.44142e+07	7.74091e+07	9.86421e+07	8.68186e+07	1.1038e+08	1.10694e+08	4.06288e+07	1.06155e+08	7.14485e+07	5.86123e+07	1.08491e+08	6.33306e+07	6.29935e+07	5.70965e+07	1.10525e+08	7.72108e+07	7.72001e+07	4.53846e+07	4.87196e+07	1.07324e+08	5.56856e+07	7.50007e+07	7.17065e+07	7.6949e+07	8.02946e+07	0
	AT1G66280.1	Glycosyl hydrolase superfamily protein	sp|Q9C8Y9|BGL22_ARATH	21	13	54	41.8	59.78	0	132.57	2632700000	295	3.00112e+07	3.50862e+07	3.58681e+07	4.00334e+07	3.81955e+07	4.48001e+07	3.5252e+07	3.88335e+07	4.31423e+07	2.82119e+07	2.9553e+07	0	3.4897e+07	4.15689e+07	4.97606e+07	4.59958e+07	0	4.38417e+07	3.80634e+07	4.07219e+07	4.15545e+07	3.45193e+07	3.54136e+07	2.91987e+07	0	4.3784e+07	3.70174e+07	2e+07	0	5.68872e+07	3.01739e+07	3.61828e+07	4.05023e+07	4.52935e+07	3.2757e+07	0
	AT1G66430.1	Encodes one of the several Arabidopsis fructokinases. Nomenclature according to Riggs 2017 has	sp|Q9C524|SCRK6_ARATH	18	17	55.7	53.1	41.471	0	169.25	2248400000	254	4.11075e+07	4.76972e+07	4.24188e+07	4.74334e+07	4.68778e+07	4.26635e+07	5.80785e+07	3.7182e+07	5.02006e+07	4.00611e+07	4.11075e+07	4.46111e+07	3.5608e+07	3.94412e+07	4.4116e+07	3.83494e+07	4.85948e+07	3.16851e+07	3.92285e+07	4.23512e+07	4.15257e+07	3.42168e+07	0	4.72464e+07	0	0	0	0	0	5.40466e+07	3.20007e+07	0	3.89981e+07	4.2457e+07	0	3.78083e+07
	AT1G66520.1	formyltransferase	tr|A0A1P8ARF1|A0A1P8ARF1_ARATH;tr|Q9C712|Q9C712_ARATH	2	2	8.8	8.8	35.556	0	18.579	49820000	5	0	0	0	0	0	0	0	0	0	0	0	0	0	0	0	0	4.60605e+06	0	0	0	0	0	0	0	0	0	0	0	0	0	0	0	0	0	0	0
	AT1G66530.1	Arginyl-tRNA synthetase, class Ic	sp|Q9C713|SYRC_ARATH	8	3	14.4	4.4	66.445	0	6.799	57988000	12	0	0	0	0	0	0	0	0	0	0	0	0	0	0	0	0	0	0	0	0	0	0	0	0	0	0	0	0	6.77787e+06	0	0	0	0	0	0	0
	AT1G66580.1	senescence associated gene 24	sp|Q93W22|RL103_ARATH	6	1	27.1	5	24.929	0	8.3302	23061000	5	0	0	0	0	0	0	0	0	0	0	0	0	0	0	0	0	0	0	0	0	0	0	0	0	0	0	0	0	0	0	0	0	0	0	7.72552e+06	0
	AT1G66670.1	One of several nuclear-encoded ClpPs (caseinolytic protease). Contains a highly conserved cata	sp|Q9SXJ6|CLPP3_ARATH	3	3	11.7	11.7	33.925	0	76.817	863050000	46	1.73689e+07	1.1055e+07	0	0	1.89987e+07	0	0	0	0	0	1.97589e+07	0	0	0	0	1.52669e+07	1.69784e+07	1.72968e+07	1.95261e+07	2.01015e+07	2.51892e+07	2.32254e+07	0	0	0	0	0	1.93201e+07	0	0	2.14177e+07	0	0	0	0	0
	AT1G66680.1	unknown function protein_coding (AR401) (AR401)	tr|Q9C9M1|Q9C9M1_ARATH	3	3	14.8	14.8	39.229	0	12.613	12701000	4	0	0	0	0	0	0	0	0	0	0	0	0	0	0	0	0	0	0	0	0	0	0	0	0	0	0	0	0	0	0	0	0	7.27139e+06	0	0	0
	AT1G67090.1	Encodes a member of the Rubisco small subunit (RBCS) multigene family: RBCS1A (At1g67090), RBC	sp|P10795|RBS1A_ARATH	21	15	64.4	56.7	20.216	0	323.31	112970000000	1286	8.92037e+07	9.16671e+07	6.28583e+07	6.04065e+07	1.68839e+09	3.69237e+09	1.32342e+08	9.0543e+07	6.1633e+07	1.44048e+09	2.03474e+09	8.57269e+09	4.46558e+09	3.8789e+09	1.20193e+09	1.40585e+09	1.245e+09	1.99757e+09	6.83956e+07	6.41257e+07	1.19688e+08	2.62888e+09	2.7148e+09	1.50738e+09	9.35413e+07	1.24814e+08	1.43095e+08	4.22206e+09	3.28581e+09	2.1993e+09	2.22368e+09	3.13605e+09	1.64473e+09	8.81204e+08	3.75665e+09	1.28e+09
	AT1G67230.1	Encodes a nuclear coiled-coil protein related to the carrot peripheral nuclear protein NMCP1 t	sp|F4HRT5|CRWN1_ARATH	4	4	3.6	3.6	129.09	0	13.013	72955000	17	0	0	0	0	0	0	0	0	0	0	0	0	0	0	0	0	0	6.35958e+06	0	0	0	0	0	0	0	0	0	0	0	0	0	0	0	0	0	0
	AT1G67280.1	Encodes a Ni+ dependent glyoxylase. protein_coding GLYOXALASEI 6 (ATGLYI6) GLYOXALASEI 6	sp|Q8W593|LGUC_ARATH	10	9	35.1	30.6	39.167	0	117.78	10468000000	637	1.46569e+08	1.43662e+08	1.21073e+08	9.21001e+07	1.44021e+08	1.62966e+08	1.44481e+08	1.13774e+08	1.78593e+08	1.49368e+08	1.61886e+08	1.14987e+08	1.29341e+08	1.36242e+08	1.1309e+08	1.07213e+08	1.52127e+08	1.4257e+08	1.66172e+08	1.78123e+08	1.62887e+08	1.50773e+08	1.48152e+08	1.74373e+08	7.4876e+07	8.09765e+07	1.73204e+08	1.60467e+08	1.65413e+08	1.81715e+08	1.43363e+08	1.52814e+08	1.00464e+08	1.33309e+08	1.59845e+08	1.40588e+08
	AT1G67360.2	Encodes a small rubber particle protein homolog. Plays dual roles as positive factors for tis	sp|Q9FYF7|Y1736_ARATH	3	3	17.1	17.1	26.425	0	8.7881	161820000	18	0	0	0	0	0	0	0	0	0	0	0	0	0	0	0	0	0	0	0	0	0	0	0	0	0	0	0	0	0	0	0	0	0	0	0	0
	AT1G67430.1	Ribosomal protein L22p/L17e family protein	sp|P51413|RL172_ARATH;sp|Q93VI3|RL171_ARATH;tr|F4HRW5|F4HRW5_ARATH	5	5	26.3	26.3	19.854	0	52.582	6338400000	301	0	0	0	0	1.14574e+08	8.22322e+07	0	1.53305e+07	0	8.36928e+07	9.34311e+07	1.01507e+08	1.38624e+08	9.32241e+07	1.84507e+08	1.41645e+08	1.86345e+08	1.20262e+08	3.81003e+07	3.97872e+07	4.09369e+07	1.87368e+08	1.42551e+08	9.57189e+07	0	1.84149e+08	7.91398e+07	1.46082e+08	1.87823e+08	1.29844e+08	1.70099e+08	1.43214e+08	1.97407e+08	2.32862e+08	1.49752e+08	2.33881e+08
	AT1G67680.1	SRP72 RNA-binding domain-containing protein	tr|Q9FXD4|Q9FXD4_ARATH	7	7	16.7	16.7	73.069	0	30.266	99714000	16	0	0	0	0	0	0	0	0	0	0	0	0	0	0	0	0	0	0	0	0	0	0	0	0	0	0	0	0	0	0	0	0	0	0	0	1.3449e+07
	AT1G67700.2	multidrug resistance protein	sp|Q8LDL0|HHL1_ARATH	6	6	41.1	41.1	26.081	0	69.696	2338300000	144	0	0	0	0	5.21513e+07	5.32803e+07	0	0	0	4.79358e+07	5.95047e+07	7.20353e+07	5.7263e+07	5.87628e+07	3.56179e+07	4.4735e+07	3.18259e+07	6.36872e+07	0	0	0	5.52281e+07	6.26235e+07	5.88851e+07	0	0	5.47934e+07	5.13977e+07	6.59834e+07	6.7585e+07	6.25887e+07	5.443e+07	5.18845e+07	4.8467e+07	6.45091e+07	0
	AT1G67730.1	Encodes one of the two Arabidopsis homologues to YBR159w encoding a S. cerevisiae beta-ketoacy	sp|Q8L9C4|KCR1_ARATH	3	3	9.7	9.7	35.761	0	11.017	934580000	91	1.76101e+07	2.01867e+07	1.75224e+07	2.23473e+07	1.96388e+07	0	2.26734e+07	2.58632e+07	2.24234e+07	0	0	0	2.03468e+07	1.82185e+07	2.37924e+07	2.01517e+07	1.98564e+07	2.14534e+07	0	0	1.77203e+07	0	1.96755e+07	0	0	1.82526e+07	0	1.69796e+07	0	0	0	1.34099e+07	1.67761e+07	1.75845e+07	0	1.48083e+07
	AT1G67930.1	Golgi transport complex protein-like protein	tr|Q9C9V9|Q9C9V9_ARATH	2	2	2.2	2.2	91.65	0.0015994	4.6091	36335000	10	0	0	0	0	0	0	0	0	0	0	0	0	0	0	0	0	3.55422e+06	0	0	0	0	0	0	0	0	0	0	0	0	0	0	0	0	0	0	0
	AT1G68010.2	Encodes hydroxypyruvate reductase. protein_coding HYDROXYPYRUVATE REDUCTASE (HPR) HYDROX	sp|Q9C9W5|HPR1_ARATH;tr|A0A1P8ANC0|A0A1P8ANC0_ARATH	35	35	94.3	94.3	42.247	0	323.31	87163000000	2388	1.5559e+09	1.44548e+09	1.42015e+09	1.24699e+09	1.21626e+09	1.31882e+09	1.48478e+09	9.01655e+08	1.32808e+09	1.52303e+09	1.56737e+09	1.17548e+09	1.21609e+09	1.45755e+09	1.09592e+09	1.21356e+09	1.21777e+09	1.4343e+09	1.31016e+09	1.35355e+09	1.13025e+09	9.80471e+08	1.07979e+09	1.29571e+09	1.04344e+09	8.44663e+08	1.20051e+09	1.17564e+09	9.63694e+08	1.2508e+09	1.02303e+09	1.04402e+09	8.35173e+08	1.14191e+09	1.27337e+09	9.08682e+08
	AT1G68560.1	Encodes a bifunctional alpha-l-arabinofuranosidase/beta-d-xylosidase that belongs to family 3	sp|Q9S7Y7|XYL1_ARATH	22	21	31.8	31	102.4	0	259.28	11227000000	825	1.5093e+08	1.55474e+08	1.56773e+08	1.17868e+08	1.50085e+08	1.75902e+08	1.81224e+08	1.60222e+08	1.76991e+08	1.78395e+08	1.5238e+08	1.72366e+08	1.27366e+08	1.39433e+08	1.15507e+08	1.22415e+08	1.09405e+08	1.584e+08	1.67583e+08	2.19721e+08	1.76856e+08	9.71156e+07	1.1627e+08	2.41425e+08	1.19456e+08	1.61281e+08	1.70879e+08	2.09649e+08	2.05534e+08	1.6862e+08	1.64282e+08	1.83627e+08	1.45203e+08	1.5674e+08	1.3183e+08	1.49327e+08
	AT1G68590.1	Ribosomal protein PSRP-3/Ycf65	tr|A8MQL0|A8MQL0_ARATH;sp|Q9SX22|RRP31_ARATH	3	3	38.7	38.7	18.146	0	12.93	58150000	4	0	0	0	0	0	0	0	0	0	0	0	0	0	0	0	0	0	0	0	0	0	0	0	0	0	0	0	0	0	0	0	0	0	0	0	0
	AT1G69200.1	Encodes a fructokinase-like protein (AT3G54090/FLN1, AT1G69200/FLN2), a member of the pfkB-car	sp|F4I0K2|SCKL2_ARATH	4	4	10.3	10.3	68.979	0	7.8836	55890000	7	0	0	0	0	0	0	0	0	0	0	0	0	0	0	0	0	0	0	0	0	0	0	0	0	0	0	0	0	0	0	0	0	0	0	0	0
	AT1G69250.1	Nuclear transport factor 2 (NTF2) family protein with RNA binding (RRM-RBD-RNP motifs) domain-	tr|F4I0L1|F4I0L1_ARATH;tr|Q9LDI9|Q9LDI9_ARATH	2	2	8.2	8.2	42.913	0	24.763	26074000	8	0	0	0	0	0	0	0	0	0	0	0	0	0	0	0	0	0	0	0	0	0	0	0	0	0	0	0	0	0	0	0	0	0	0	0	8.68744e+06
	AT1G69530.3	Member of Alpha-Expansin Gene Family. Naming convention from the Expansin Working Group (Kende	tr|B3H5D9|B3H5D9_ARATH;tr|F4I266|F4I266_ARATH;sp|Q9C554|EXPA1_ARATH;tr|C0Z241|C0Z241_ARATH	2	2	4.5	4.5	23.448	0	8.0746	1537000000	99	0	0	0	0	0	0	0	0	0	0	0	0	0	2.83334e+07	0	0	0	2.88887e+07	0	3.92639e+07	0	0	4.42171e+07	0	0	0	4.22193e+07	3.18326e+07	2.88107e+07	0	3.11688e+07	3.73628e+07	0	2.84022e+07	5.27987e+07	0
	AT1G69620.1	putative 60S ribosomal protein L34 The mRNA is cell-to-cell mobile. protein_coding RIBOSO	sp|Q9FE65|RL342_ARATH	3	1	28.6	11.8	13.65	0	13.375	5490500000	131	0	0	0	0	7.34979e+07	8.57421e+07	0	0	0	7.64122e+07	4.16987e+07	2.05491e+08	9.51566e+07	9.15781e+07	1.00457e+08	1.08483e+08	1.20003e+08	9.22983e+07	0	2.9223e+07	0	1.49224e+08	1.66714e+08	1.81011e+08	0	0	0	1.8781e+08	2.43577e+08	1.91637e+08	1.65012e+08	1.54368e+08	1.92596e+08	2.11049e+08	2.76442e+08	2.57179e+08
	AT1G69740.1	Encodes a putative 5-aminolevulinate dehydratase involved in chlorophyll biosynthesis. protei	sp|Q9SFH9|HEM21_ARATH	16	16	50.5	50.5	46.69	0	323.31	12443000000	787	1.87472e+08	1.53068e+08	1.86035e+08	1.85765e+08	1.84737e+08	1.59469e+08	1.98725e+08	1.75464e+08	1.50522e+08	1.72689e+08	1.61852e+08	1.51632e+08	1.55992e+08	1.5979e+08	1.69464e+08	1.58928e+08	1.66495e+08	1.69381e+08	2.16486e+08	2.07826e+08	2.17012e+08	2.22603e+08	1.6937e+08	1.93224e+08	2.92285e+08	1.72509e+08	1.7114e+08	1.9108e+08	2.22881e+08	2.24136e+08	1.90789e+08	2.15036e+08	1.87394e+08	1.9812e+08	2.00357e+08	1.82674e+08
	AT1G69800.2	Cystathionine beta-synthase (CBS) protein	tr|A0A1P8AVI9|A0A1P8AVI9_ARATH;sp|Q9CAR3|KINGL_ARATH	3	3	12.1	12.1	39.947	0	26.905	177930000	39	0	0	0	0	0	0	0	0	0	0	0	0	0	0	0	0	0	1.10673e+07	0	0	7.48359e+06	0	0	0	0	0	0	1.42346e+07	0	0	0	1.35887e+07	0	0	0	0
	AT1G69830.1	Encodes a plastid-localized &#945	sp|Q94A41|AMY3_ARATH	25	25	37.9	37.9	99.841	0	201.62	3681000000	355	9.06749e+07	8.34495e+07	9.49326e+07	1.08755e+08	9.9012e+07	1.0038e+08	8.88212e+07	8.70174e+07	9.325e+07	1.21443e+08	1.27101e+08	3.48004e+07	1.0606e+08	1.01838e+08	9.96938e+07	9.27858e+07	8.36174e+07	1.3871e+08	0	0	0	0	0	0	0	0	0	0	0	0	0	0	0	0	0	0
	AT1G70070.1	Allelic to ISE2(increased size exclusion limit of plasmodesmata 2). Mutants maintain dilated	sp|B9DFG3|ISE2_ARATH	5	5	4.2	4.2	132.44	0	11.622	81884000	15	0	0	0	0	0	0	2.16355e+07	0	0	0	0	0	0	0	0	0	0	0	0	0	0	0	0	0	0	0	0	0	0	0	0	0	0	0	0	0
	AT1G70290.1	Encodes an enzyme putatively involved in trehalose biosynthesis. Though the protein has both t	sp|Q0WUI9|TPS8_ARATH;tr|A0A1P8AQ69|A0A1P8AQ69_ARATH	6	1	8.8	1.9	97.56	0	9.2608	0	1	0	0	0	0	0	0	0	0	0	0	0	0	0	0	0	0	0	0	0	0	0	0	0	0	0	0	0	0	0	0	0	0	0	0	0	0
	AT1G70310.1	Spermidine synthase. protein_coding SPERMIDINE SYNTHASE 2 (SPDS2) SPERMIDINE SYNTHASE 2	sp|O48661|SPD2_ARATH	10	6	42.9	25.3	37.14	0	38.54	1199300000	140	2.25621e+07	2.38304e+07	2.5493e+07	3.24339e+07	2.40578e+07	2.61118e+07	2.40578e+07	2.90392e+07	2.41346e+07	2.39745e+07	2.36527e+07	0	2.89849e+07	3.23015e+07	2.61462e+07	3.00425e+07	3.17841e+07	2.79143e+07	0	0	0	0	2.27616e+07	0	0	0	0	0	0	0	0	0	2.33934e+07	2.61825e+07	2.45174e+07	0
	AT1G70410.2	Encodes a putative beta-carbonic anhydrase betaCA4. Together with betaCA1 (At3g01500) regulat	sp|Q94CE4|BCA4_ARATH	11	11	55.7	55.7	30.836	0	238.07	7790200000	569	1.5275e+08	7.75434e+07	7.03818e+07	2.51909e+07	1.23617e+08	1.26162e+08	9.32888e+07	1.12996e+08	1.03855e+08	1.21249e+08	1.10632e+08	1.13004e+08	1.21056e+08	1.08326e+08	1.02838e+08	1.25751e+08	1.02639e+08	1.03582e+08	1.12754e+08	1.13916e+08	1.18647e+08	1.1459e+08	1.10158e+08	1.12566e+08	6.58463e+07	1.00568e+08	1.07473e+08	1.13972e+08	1.1168e+08	1.21123e+08	1.21561e+08	1.12465e+08	9.2715e+07	9.98113e+07	1.10112e+08	1.07213e+08
	AT1G70570.2	anthranilate phosphoribosyltransferase	tr|Q9C5F4|Q9C5F4_ARATH;tr|F4I5H7|F4I5H7_ARATH	10	10	21.3	21.3	65.224	0	50.888	163560000	24	0	0	0	0	0	0	0	0	0	0	0	0	0	0	0	0	0	0	0	0	1.18288e+07	0	0	0	0	0	0	1.1095e+07	0	0	0	0	0	0	0	0
	AT1G70580.1	Encodes a protein with glyoxylate aminotransferase activity. It can act on a number of differe	sp|Q9S7E9|GGT2_ARATH	20	4	47.8	13.9	53.444	0	16.524	3993300000	78	0	9.27022e+07	0	0	1.39433e+08	0	0	0	0	1.44511e+08	1.26066e+08	0	0	1.14693e+08	0	0	0	1.12262e+08	0	0	0	0	0	0	0	0	9.20236e+07	1.10173e+08	1.12637e+08	0	0	0	0	0	0	0
	AT1G70600.1	Ribosomal protein L18e/L15 superfamily protein	sp|P49637|R27A3_ARATH;sp|Q9LR33|R27A2_ARATH	7	7	50	50	16.455	0	39.342	3438000000	287	0	1.79627e+07	0	0	1.03181e+08	6.06919e+07	0	0	0	3.37504e+07	4.11047e+07	5.91019e+07	6.02852e+07	6.8424e+07	1.20053e+08	5.3677e+07	6.98279e+07	9.60778e+07	0	0	0	9.01173e+07	1.10082e+08	7.69277e+07	0	7.87677e+07	0	8.64283e+07	7.51724e+07	4.53437e+07	8.48846e+07	1.05671e+08	1.15667e+08	9.72908e+07	9.45451e+07	9.58915e+07
	AT1G70730.3	Encodes a cytosolic phosphoglucomutase (PGM). Two Arabidopsis PGM proteins (AT1G70730/PGM2 an	sp|Q9SGC1|PGMC2_ARATH;tr|F4I6W4|F4I6W4_ARATH;tr|F4I6W3|F4I6W3_ARATH	29	20	65.6	49.2	63.481	0	323.31	16938000000	976	2.20316e+08	2.49748e+08	2.66785e+08	2.74589e+08	2.369e+08	2.37854e+08	2.29417e+08	2.42112e+08	2.42498e+08	2.40473e+08	2.4074e+08	2.0629e+08	2.39425e+08	2.24509e+08	2.07021e+08	2.20958e+08	2.71297e+08	2.53077e+08	2.78268e+08	2.71128e+08	2.4885e+08	2.69181e+08	2.49005e+08	2.88361e+08	2.27675e+08	2.23144e+08	2.78519e+08	2.35149e+08	2.81449e+08	2.96303e+08	2.6647e+08	2.38696e+08	2.2929e+08	2.48608e+08	1.77187e+08	2.7821e+08
	AT1G70770.1	transmembrane protein (Protein of unknown function DUF2359, transmembrane)	tr|Q9S791|Q9S791_ARATH	7	7	11.6	11.6	66.864	0	35.127	956830000	146	0	0	1.83287e+07	2.22315e+07	2.27065e+07	1.76639e+07	1.95356e+07	3.01217e+07	2.01113e+07	0	0	2.28676e+07	2.19528e+07	1.63887e+07	2.68403e+07	2.5463e+07	2.43514e+07	0	0	0	1.99876e+07	3.05697e+07	2.33093e+07	0	0	3.12424e+07	1.58107e+07	1.94531e+07	1.94289e+07	0	1.84204e+07	1.6505e+07	3.16214e+07	2.84199e+07	0	2.71566e+07
	AT1G70810.1	Calcium-dependent lipid-binding (CaLB domain) family protein	sp|Q9SSL1|CAR7_ARATH	1	1	5.5	5.5	18.657	0.0023631	4.3254	12325000	5	0	0	0	0	0	0	0	0	0	0	4.64936e+06	0	0	0	0	0	0	0	0	0	0	0	0	0	0	0	0	0	0	0	0	0	0	0	0	0
	AT1G70820.1	phosphoglucomutase, putative / glucose phosphomutase	tr|Q9SSL0|Q9SSL0_ARATH;tr|A0A1P8AN09|A0A1P8AN09_ARATH	10	10	19	19	67.312	0	110.18	4300000000	435	7.6444e+07	6.82062e+07	7.18707e+07	5.80141e+07	5.57203e+07	7.25011e+07	6.45181e+07	4.46018e+07	7.74789e+07	7.30257e+07	6.95718e+07	7.85006e+07	5.08661e+07	5.33727e+07	4.57478e+07	4.31782e+07	2.72433e+07	6.34097e+07	7.10583e+07	8.11619e+07	6.30503e+07	5.62442e+07	5.94552e+07	8.62906e+07	0	4.44753e+07	7.77479e+07	5.87384e+07	6.88475e+07	6.66037e+07	6.31772e+07	5.49875e+07	3.78136e+07	4.29365e+07	6.13645e+07	2.18299e+07
	AT1G70830.1	MLP-like protein 28	tr|A8MR61|A8MR61_ARATH;sp|Q9SSK9|MLP28_ARATH;tr|B3H4F3|B3H4F3_ARATH;tr|A8MRH3|A8MRH3_ARATH;tr|F4I6Y3|F4I6Y3_ARATH	7	3	33.7	18.1	32.277	0	10.08	577340000	69	0	0	0	0	0	0	0	1.83147e+07	0	0	0	0	0	0	0	0	0	0	0	0	0	0	0	0	0	0	0	0	0	0	0	0	0	0	0	0
	AT1G70850.1	MLP-like protein 34	sp|Q9SSK7|MLP34_ARATH;tr|F4I6Y7|F4I6Y7_ARATH	14	8	71.2	51.9	35.57	0	177.56	3956100000	311	4.85006e+07	8.36754e+07	7.48345e+07	4.9916e+07	9.74798e+07	9.60911e+07	6.1877e+07	3.58358e+07	5.20754e+07	7.65447e+07	8.16415e+07	4.8504e+07	4.52778e+07	7.09304e+07	3.82936e+07	6.41124e+07	4.51055e+07	7.84136e+07	4.79657e+07	5.85392e+07	4.70894e+07	5.09366e+07	6.14709e+07	4.07557e+07	9.31143e+07	1.35463e+07	4.98123e+07	6.08056e+07	4.47009e+07	3.28548e+07	2.58937e+07	5.74339e+07	0	3.47811e+07	6.93023e+07	2.79278e+07
	AT1G70890.1	MLP-like protein 43	sp|Q9SSK5|MLP43_ARATH	7	6	58.9	52.5	17.889	0	77.992	1792500000	129	0	0	0	0	4.88752e+07	1.05898e+08	0	0	0	4.69851e+07	6.28104e+07	6.62125e+07	8.25978e+07	7.47308e+07	3.26731e+07	3.5754e+07	5.61974e+07	2.70908e+07	0	0	0	3.11926e+07	3.09814e+07	0	0	0	0	6.16117e+07	3.61377e+07	0	3.49721e+07	3.95946e+07	0	0	4.06936e+07	0
	AT1G71040.1	Encodes LPR2. Function together with LPR1 (AT1G23010) and a P5-type ATPase (At5g23630/PDR2) i	sp|Q949X9|LPR2_ARATH	3	3	6.7	6.7	66.164	0	17.628	354110000	37	0	9.98825e+06	1.21193e+07	0	1.11892e+07	1.14251e+07	0	0	0	0	0	1.2069e+07	0	0	0	0	0	0	0	0	1.19127e+07	0	1.24773e+07	0	0	0	0	0	0	0	0	1.04558e+07	6.16129e+06	0	0	0
	AT1G71270.1	Encodes a homolog of the yeast Vps52p/SAC2. Involved in pollen tube germination and growth. L	sp|Q94KD3|VP52A_ARATH	2	2	3.3	3.3	80.937	0.0012295	5.0853	1077400000	69	0	0	0	0	0	0	0	0	0	0	0	0	0	0	0	0	0	0	0	0	0	0	0	0	0	0	0	0	0	0	0	0	0	0	0	0
	AT1G71330.1	member of NAP subfamily protein_coding NON-INTRINSIC ABC PROTEIN 5 (NAP5) NON-INTRINSIC	sp|Q9FVV9|NAP5_ARATH;tr|F4JB38|F4JB38_ARATH;tr|A0A1I9LTU2|A0A1I9LTU2_ARATH;sp|Q9LK64|AB3C_ARATH	1	1	4.9	4.9	35.81	0.001626	4.9191	244490000	19	0	0	0	0	0	0	0	0	0	0	0	0	0	0	0	0	0	0	0	0	0	0	0	0	0	0	0	0	0	0	0	0	0	0	0	0
	AT1G71500.1	Encodes PSB33, a protein conserved in the plastid lineage. PSB33 is associated with the chloro	tr|Q9C9I7|Q9C9I7_ARATH	9	9	41.8	41.8	31.727	0	216.31	648440000	86	0	0	0	0	1.58689e+07	1.57364e+07	0	2.49442e+07	0	1.99959e+07	0	0	0	0	2.46281e+07	2.26467e+07	4.19829e+07	0	0	0	2.37233e+07	2.84534e+07	0	3.28229e+07	0	4.56655e+07	2.26013e+07	2.83039e+07	0	0	0	0	0	3.98037e+07	0	4.1615e+07
	AT1G71695.1	Peroxidase superfamily protein	sp|Q96520|PER12_ARATH	9	9	26.5	26.5	39.559	0	154.48	10355000000	387	1.58587e+08	1.35208e+08	1.57219e+08	1.47026e+08	1.43194e+08	1.39153e+08	1.66437e+08	1.50116e+08	1.83131e+08	1.57951e+08	1.35086e+08	1.23437e+08	1.21165e+08	1.43155e+08	1.08619e+08	1.20337e+08	1.27755e+08	1.09087e+08	1.605e+08	1.6855e+08	1.62583e+08	1.29943e+08	1.26249e+08	1.64635e+08	5.15297e+07	1.41802e+08	1.69757e+08	1.40705e+08	1.536e+08	1.29826e+08	1.22499e+08	1.35264e+08	1.03676e+08	9.73043e+07	1.48779e+08	1.14963e+08
	AT1G71720.1	Encodes a chloroplast localized protein that regulates the translation of Ycf1 by binding to i	tr|A0A1P8ARX7|A0A1P8ARX7_ARATH;tr|Q9M9H4|Q9M9H4_ARATH	1	1	3.5	3.5	48.141	0	6.1995	33354000	6	0	0	0	0	0	0	3.27963e+06	0	0	0	0	0	0	0	0	0	0	0	0	0	0	0	0	0	0	0	0	0	0	0	0	0	0	0	0	0
	AT1G71820.2	Encodes a member of the exocyst complex gene family. The exocyst is a protein complex involved	sp|Q94AI6|SEC6_ARATH	5	1	7	1.3	85.673	0	16.219	240770000	44	0	0	1.02271e+07	0	0	0	0	0	1.22349e+07	0	0	0	0	0	0	0	0	1.1765e+07	0	1.05761e+07	0	0	0	0	0	0	0	0	1.03083e+07	0	1.173e+07	0	0	0	0	0
	AT1G71840.1	transducin family protein / WD-40 repeat family protein	tr|Q8RXQ4|Q8RXQ4_ARATH	1	1	2.9	2.9	43.791	0.0045386	3.6797	23261000	4	0	0	0	0	0	0	0	0	0	0	0	0	0	0	0	0	0	0	0	0	0	0	0	0	0	0	0	0	0	0	0	0	0	0	0	0
	AT1G71860.1	Encodes a protein with tyrosine phosphatase activity that is downregulated in response to col	sp|O82656|PTP1_ARATH;tr|F4IA41|F4IA41_ARATH	6	6	25.9	25.9	37.798	0	46.051	220640000	23	0	0	0	0	0	0	0	0	0	0	0	0	0	0	0	0	0	0	0	0	0	0	0	0	0	0	0	0	0	0	0	0	0	0	0	0
	AT1G71920.2	Encodes a protein that is believed to act as a histidinol-phosphate transaminase involved in h	tr|A8MRI5|A8MRI5_ARATH;tr|F4IBL7|F4IBL7_ARATH;sp|P0DI07|HIS6B_ARATH;sp|B9DHD3|HIS6A_ARATH	5	5	16.3	16.3	40.665	0	10.439	165540000	23	0	0	1.12132e+07	0	0	1.22646e+07	0	0	0	0	0	0	0	0	0	0	0	0	0	0	0	0	0	0	0	0	0	0	0	0	0	0	0	0	0	0
	AT1G72150.1	novel cell-plate-associated protein that is related in sequence to proteins involved in membra	sp|Q56WK6|PATL1_ARATH	32	29	54.1	48	64.046	0	323.31	76789000000	1793	1.5331e+09	1.63915e+09	1.83674e+09	7.92151e+08	9.76605e+08	1.24181e+09	1.36079e+09	6.42045e+08	1.44939e+09	1.24345e+09	9.61759e+08	1.06596e+09	7.84392e+08	1.03832e+09	5.4838e+08	6.38185e+08	6.36021e+08	1.00873e+09	1.5951e+09	1.67591e+09	1.00177e+09	4.36801e+08	9.0906e+08	1.658e+09	8.4478e+08	4.41152e+08	1.43589e+09	9.63828e+08	8.22192e+08	1.18513e+09	8.01429e+08	9.27904e+08	3.79941e+08	6.90899e+08	7.00787e+08	6.37478e+08
	AT1G72160.1	Sec14p-like phosphatidylinositol transfer family protein	sp|Q56Z59|PATL3_ARATH	7	7	17.6	17.6	56.104	0	54.882	995190000	128	2.89428e+07	3.08016e+07	3.04218e+07	2.28898e+07	2.53556e+07	2.27853e+07	2.82393e+07	0	2.89127e+07	2.86553e+07	2.65922e+07	2.89528e+07	0	0	0	2.48562e+07	2.54418e+07	2.19573e+07	1.80476e+07	2.77869e+07	1.78016e+07	0	0	2.3256e+07	0	0	2.59009e+07	1.69949e+07	0	0	0	0	0	0	0	0
	AT1G72330.3	Encodes for alanine aminotransferase ALAAT2. protein_coding ALANINE AMINOTRANSFERASE 2 (AL	sp|Q9LDV4|ALAT2_ARATH	7	2	12.8	3.3	59.51	0.0016162	4.8034	58697000	9	0	0	0	0	0	0	0	0	0	0	0	0	0	0	0	0	2.01615e+07	0	0	0	0	0	0	0	0	0	0	0	0	0	0	0	0	0	0	0
	AT1G72370.1	acidic protein associated to 40S ribosomal subunit of ribosomes. Involved in polysome formatio	tr|B9DG17|B9DG17_ARATH;sp|Q08682|RSSA1_ARATH	14	14	46.6	46.6	31.981	0	323.31	55914000000	1328	6.51459e+08	7.52335e+08	6.77056e+08	8.95054e+08	7.87115e+08	6.8101e+08	8.00264e+08	9.51086e+08	6.66995e+08	7.07522e+08	7.96445e+08	7.0439e+08	7.50148e+08	6.88604e+08	8.91463e+08	8.38305e+08	8.46538e+08	7.11456e+08	8.89241e+08	8.52781e+08	8.50538e+08	8.54497e+08	9.09816e+08	7.35576e+08	4.67665e+08	1.03753e+09	8.33438e+08	8.3639e+08	8.63428e+08	7.98048e+08	8.67266e+08	8.11604e+08	9.92368e+08	9.58299e+08	9.59428e+08	1.08406e+09
	AT1G72550.1	tRNA synthetase beta subunit family protein	tr|F4IDD6|F4IDD6_ARATH;sp|Q9SGE9|SYFB_ARATH	11	11	20.5	20.5	65.959	0	47.132	1026000000	119	2.45446e+07	2.37348e+07	2.73228e+07	2.5617e+07	2.0819e+07	2.1076e+07	2.39247e+07	2.48993e+07	2.24436e+07	2.05011e+07	2.08407e+07	0	2.05424e+07	2.33432e+07	2.14593e+07	0	2.26279e+07	0	2.11155e+07	0	2.29454e+07	0	0	1.98316e+07	0	1.70173e+07	2.30938e+07	1.70918e+07	2.0121e+07	0	0	0	2.06537e+07	2.78428e+07	0	0
	AT1G72610.1	germin-like protein (GLP1) protein_coding GERMIN-LIKE PROTEIN 1 (GER1) GERMIN-LIKE PR	sp|P94040|GL31_ARATH	2	2	8.2	8.2	21.559	0	32.523	5886200000	233	3.85012e+07	0	0	0	7.28891e+07	1.22593e+08	0	0	0	7.3203e+07	1.24606e+08	1.83194e+08	1.8227e+08	2.38415e+08	1.44591e+08	1.01514e+08	1.12582e+08	6.29324e+07	1.04672e+08	5.14333e+07	3.99862e+07	1.32453e+08	2.05776e+08	0	0	4.44629e+07	6.21909e+07	1.38653e+08	0	9.75204e+07	9.54936e+07	1.57809e+08	3.90359e+07	0	2.39608e+08	6.78902e+07
	AT1G72680.1	cinnamyl-alcohol dehydrogenase	sp|Q9CAI3|CADH1_ARATH	5	5	18.9	18.9	38.671	0	21.403	244710000	45	0	1.53912e+07	1.97493e+07	1.96224e+07	0	0	0	0	1.90792e+07	0	0	0	0	1.65256e+07	0	0	0	0	0	0	0	0	0	1.47223e+07	0	0	0	0	0	0	0	1.17381e+07	0	0	0	0
	AT1G72970.1	Originally identified as a mutation that causes floral organs to fuse together. About 10-20% o	tr|F4IF15|F4IF15_ARATH;sp|Q9S746|HTH_ARATH	3	3	6.9	6.9	62.209	0	25.022	28573000	7	0	0	0	0	0	0	0	0	0	0	0	0	0	0	0	0	0	7.51582e+06	0	0	0	0	0	0	0	0	0	0	0	0	0	0	0	0	0	0
	AT1G73030.1	Encodes an ESCRT-related protein: CHMP1A/AT1G73030	sp|Q9SSM4|CHM1B_ARATH;sp|Q8LE58|CHM1A_ARATH	2	2	10.3	10.3	22.691	0.0067239	3.4936	19010000	4	0	0	0	0	0	0	0	0	0	0	0	9.13707e+06	0	0	0	0	0	0	0	0	0	0	0	0	0	0	0	0	0	0	0	0	0	0	0	0
	AT1G73060.1	Low PSII Accumulation 3	sp|Q8H0W0|LPA3_ARATH	7	7	32.1	32.1	40.029	0	100.79	1649200000	195	2.1631e+07	1.60414e+07	2.14831e+07	0	2.91239e+07	2.39214e+07	2.76332e+07	2.06366e+07	1.92666e+07	3.21853e+07	2.59027e+07	2.96042e+07	1.90251e+07	1.35351e+07	2.62771e+07	2.57345e+07	2.37331e+07	2.10017e+07	2.84594e+07	3.20584e+07	3.56649e+07	2.64085e+07	2.80539e+07	3.71717e+07	5.48809e+07	1.92279e+07	3.14728e+07	3.13943e+07	3.70585e+07	4.11303e+07	2.30378e+07	2.76409e+07	2.53468e+07	2.33675e+07	3.05231e+07	2.6197e+07
	AT1G73110.1	P-loop containing nucleoside triphosphate hydrolases superfamily protein	tr|Q9AST9|Q9AST9_ARATH;tr|A0A1P8ATD8|A0A1P8ATD8_ARATH	12	12	33.3	33.3	48.325	0	70.34	1035500000	94	2.67364e+07	2.5747e+07	2.7708e+07	3.25352e+07	2.40028e+07	2.43176e+07	2.95591e+07	1.96469e+07	2.95223e+07	3.33111e+07	3.05973e+07	2.41028e+07	1.98454e+07	1.9774e+07	0	2.23257e+07	2.63099e+07	2.50412e+07	0	0	1.6067e+07	0	2.25059e+07	0	0	0	1.61195e+07	0	0	0	0	0	0	0	0	0
	AT1G73180.1	Eukaryotic translation initiation factor eIF2A family protein	tr|B3H5L3|B3H5L3_ARATH;tr|Q9CAT3|Q9CAT3_ARATH	2	2	4.1	4.1	53.578	0.0052671	3.5872	42184000	7	0	0	0	0	0	0	0	0	0	2.71477e+06	0	0	0	0	0	0	0	0	0	0	0	0	0	0	0	0	0	0	0	0	0	0	0	0	0	0
	AT1G73230.1	Nascent polypeptide-associated complex NAC	sp|Q9CAT7|BTF3L_ARATH	3	3	41.2	41.2	18.004	0	165.97	401370000	49	0	0	0	0	0	0	0	0	0	0	0	0	2.19513e+07	0	1.94788e+07	1.96034e+07	2.91158e+07	1.5538e+07	0	0	0	0	0	0	0	1.83223e+07	0	1.63252e+07	0	0	2.03511e+07	1.69867e+07	2.27837e+07	0	0	0
	AT1G73260.1	Encodes a trypsin inhibitor involved in modulating programmed cell death in plant-pathogen int	sp|Q8RXD5|KTI1_ARATH	4	4	26	26	23.793	0	146.9	951160000	88	0	0	0	0	3.52349e+07	2.97091e+07	0	0	0	2.59135e+07	2.48562e+07	4.14423e+07	2.89327e+07	3.88632e+07	0	0	0	3.50935e+07	0	0	0	2.63628e+07	3.49357e+07	3.2306e+07	0	0	2.34779e+07	2.8208e+07	0	3.94959e+07	2.49217e+07	3.17466e+07	0	2.67382e+07	0	0
	AT1G73600.2	Encodes a S-adenosyl-L-methionine-dependent phosphoethanolamine N-methyltransferase whose expr	sp|Q9C6B9|PEAM3_ARATH	7	3	15.3	7.6	56.367	0	16.195	139100000	30	0	0	0	0	0	0	0	1.0094e+07	0	0	1.05329e+07	0	0	0	1.01038e+07	0	0	9.6862e+06	0	0	0	0	0	0	0	0	0	0	0	0	0	0	0	0	0	0
	AT1G73720.1	Encodes SMU1, a protein involved in RNA splicing. protein_coding SUPPRESSORS OF MEC-8 A	sp|Q8W117|SMU1_ARATH	1	1	2.9	2.9	57.723	0.0027006	3.9805	3722400	1	0	0	0	0	0	0	0	0	0	0	0	0	0	0	0	0	0	0	0	0	0	0	0	0	0	0	3.8398e+06	0	0	0	0	0	0	0	0	0
	AT1G74020.1	Encodes AtSS-2 strictosidine synthase. protein_coding STRICTOSIDINE SYNTHASE 2 (SS2) STRICT	sp|P94111|SSL12_ARATH	2	2	8.4	8.4	35.293	0	15.451	106690000	22	0	0	0	0	0	0	0	0	0	0	0	0	0	0	0	0	0	0	0	0	0	0	0	0	0	0	0	0	0	0	0	0	0	0	0	0
	AT1G74030.1	Encodes the plastid-localized phosphoenolpyruvate enolase. Mutant plants have abnormal trichom	sp|Q9C9C4|ENO1_ARATH	9	9	25.6	25.6	51.474	0	110.03	2959500000	286	3.61452e+07	3.44548e+07	4.23277e+07	3.87851e+07	5.22309e+07	4.57922e+07	4.73546e+07	3.61552e+07	5.25687e+07	4.44291e+07	3.54332e+07	4.50555e+07	4.13763e+07	3.34546e+07	3.78739e+07	4.33071e+07	5.23614e+07	4.14739e+07	4.45123e+07	3.97238e+07	4.53469e+07	4.80755e+07	5.34172e+07	5.15297e+07	6.43796e+07	4.22164e+07	5.53584e+07	4.82257e+07	4.76344e+07	4.97916e+07	4.51086e+07	4.30348e+07	4.49463e+07	4.84435e+07	5.25104e+07	6.75054e+07
	AT1G74040.1	Encodes an active Arabidopsis isopropylmalate synthase IPMS2. Involved in leucine biosynthesi	sp|Q9C550|LEU12_ARATH;tr|A0A1P8AUZ8|A0A1P8AUZ8_ARATH;tr|A0A1P8AV04|A0A1P8AV04_ARATH	12	1	25.7	3.5	68.135	0	10.728	82353000	7	0	0	0	0	0	0	0	0	0	0	0	0	0	0	0	0	0	0	0	0	0	0	0	0	0	0	0	0	0	0	0	0	0	0	0	0
	AT1G74060.1	Ribosomal protein L6 family protein	sp|Q9C9C6|RL62_ARATH;sp|Q9C9C5|RL63_ARATH	15	6	54.5	26.2	26.008	0	168.92	13858000000	735	1.56025e+08	1.13028e+08	9.17688e+07	1.14526e+08	2.59399e+08	1.73336e+08	1.43652e+08	2.65567e+08	1.11271e+08	2.11781e+08	2.2826e+08	1.92396e+08	2.34173e+08	1.90181e+08	2.83112e+08	3.46601e+08	3.47154e+08	2.12929e+08	1.71045e+08	1.79462e+08	1.93117e+08	2.07711e+08	2.11429e+08	1.84827e+08	2.58305e+08	2.99712e+08	1.69969e+08	1.77889e+08	1.91e+08	2.50077e+08	1.96847e+08	1.98024e+08	2.7141e+08	2.69928e+08	2.16306e+08	3.03012e+08
	AT1G74070.1	Cyclophilin-like peptidyl-prolyl cis-trans isomerase family protein	tr|A0A1P8APN5|A0A1P8APN5_ARATH;sp|F4HTT6|CP26B_ARATH	4	4	22.9	22.9	30.374	0	105.94	1087100000	105	2.28739e+07	2.53099e+07	0	0	1.86879e+07	2.4611e+07	2.41262e+07	0	2.40428e+07	2.47204e+07	0	2.67382e+07	1.94316e+07	0	1.39417e+07	0	0	2.44325e+07	3.08528e+07	2.59584e+07	2.58077e+07	0	0	2.6792e+07	0	0	2.98349e+07	0	2.83629e+07	2.11741e+07	2.41882e+07	2.56028e+07	0	0	3.03922e+07	0
	AT1G74090.1	encodes a desulfoglucosinolate sulfotransferase, involved in the final step of glucosinolate c	sp|Q9C9C9|SOT18_ARATH	3	1	9.1	3.1	40.464	0	5.5296	424680000	14	0	0	0	0	0	0	0	0	0	0	0	0	0	0	0	0	0	0	0	0	0	0	0	0	0	0	0	0	0	0	2.11536e+07	0	0	0	0	0
	AT1G74100.1	encodes a desulfoglucosinolate sulfotransferase, involved in the final step of glucosinolate c	sp|Q9C9D0|SOT16_ARATH	8	6	31.4	25.4	39.219	0	28.553	975250000	90	1.70835e+07	2.12683e+07	0	0	1.96374e+07	0	0	0	0	0	0	0	2.29597e+07	2.00973e+07	0	0	0	1.96319e+07	0	0	1.91986e+07	2.63172e+07	3.1158e+07	0	0	0	2.1022e+07	0	0	0	0	2.57845e+07	0	0	0	0
	AT1G74210.1	Encodes a member of the glycerophosphodiester phosphodiesterase (GDPD) family. protein_coding	sp|Q9C907|GDPD5_ARATH	1	1	3.6	3.6	45.021	0.0016006	4.6264	8814800	2	0	0	0	0	0	0	0	0	0	0	0	0	0	0	0	0	0	0	0	0	0	0	0	0	0	0	0	0	0	0	0	0	0	0	0	0
	AT1G74230.1	encodes a glycine-rich RNA binding protein. The mRNA is cell-to-cell mobile. protein_coding	sp|Q9C909|RBG5_ARATH	1	1	5.5	5.5	28.728	0	18.614	602790000	70	0	0	0	0	0	0	0	0	0	0	0	0	0	0	0	0	0	0	0	0	0	0	0	0	0	0	0	0	0	0	0	0	0	0	0	0
	AT1G74260.1	Encodes formylglycinamidine ribonucleotide synthase an enzyme involved in de novo purine biosy	sp|Q9M8D3|PUR4_ARATH	26	26	28.9	28.9	153.95	0	241.93	4111200000	421	6.59788e+07	6.39881e+07	6.60566e+07	6.01099e+07	5.29894e+07	5.56817e+07	5.54237e+07	6.25497e+07	6.00017e+07	6.08056e+07	5.30372e+07	5.54199e+07	4.13161e+07	5.72829e+07	6.02184e+07	5.09684e+07	1.55184e+08	6.78573e+07	4.88617e+07	4.47722e+07	5.80583e+07	0	5.16119e+07	5.42681e+07	0	5.92249e+07	6.62217e+07	6.18084e+07	5.29306e+07	0	5.25687e+07	4.77998e+07	5.75894e+07	5.43961e+07	2.97647e+07	1.52e+08
	AT1G74310.1	Encodes ClpB1, which belongs to the Casein lytic proteinase/heat shock protein 100 (Clp/Hsp100	sp|P42730|CLPB1_ARATH;tr|A0A1P8AN20|A0A1P8AN20_ARATH	74	72	71.2	69.6	101.29	0	323.31	127690000000	3172	0	0	0	0	0	0	0	0	0	0	0	0	0	0	0	0	0	0	3.56956e+09	3.64457e+09	4.37671e+09	3.66331e+09	5.02926e+09	3.72115e+09	3.56585e+09	4.87312e+09	5.12072e+09	3.30843e+09	3.97443e+09	4.25496e+09	5.75792e+09	4.06019e+09	4.3983e+09	3.62818e+09	3.0918e+09	2.59376e+09
	AT1G74470.1	Encodes for a multifunctional protein with geranylgeranyl reductase activity shown to catalyze	sp|Q9CA67|CHLP_ARATH	15	15	37.5	37.5	51.837	0	179.25	5394500000	488	6.3696e+07	9.49392e+07	7.95799e+07	7.61056e+07	7.56219e+07	4.71678e+07	5.86529e+07	1.36877e+08	5.38409e+07	8.64762e+07	6.82015e+07	7.26974e+07	6.83293e+07	7.15774e+07	1.46477e+08	1.20704e+08	1.75282e+08	8.96997e+07	7.40502e+07	6.58646e+07	5.21694e+07	8.13534e+07	6.13092e+07	7.59581e+07	2.13373e+08	1.57787e+08	5.82801e+07	8.50495e+07	7.11076e+07	8.25348e+07	5.34431e+07	5.27841e+07	8.76165e+07	1.05576e+08	8.97744e+07	1.18515e+08
	AT1G74790.1	catalytics	sp|Q9SSG3|HIPL1_ARATH	3	3	4.9	4.9	75.224	0	13.234	313300000	51	0	0	1.91534e+07	0	0	0	1.78176e+07	0	0	0	0	0	0	0	0	0	0	0	0	0	0	0	0	0	0	0	0	0	0	0	0	0	0	0	0	0
	AT1G74850.1	Present in transcriptionally active plastid chromosomes. Involved in plastid gene expression.	sp|Q9S7Q2|PP124_ARATH	3	3	2	2	96.324	0	5.4367	6647900	2	1.38236e+06	0	0	0	0	0	0	0	0	0	0	0	0	0	0	0	0	0	0	0	0	0	0	0	0	0	0	0	0	0	0	0	0	0	0	0
	AT1G74910.1	KONJAC1 is imilar to sugar pyrophosphorylases but has an insertion of 2 AA in the pyrophosphor	tr|F4HXD1|F4HXD1_ARATH;tr|Q9C9P3|Q9C9P3_ARATH	14	14	46.8	46.8	42.896	0	161.16	7478100000	480	1.05466e+08	1.24528e+08	1.25438e+08	1.16157e+08	1.01015e+08	1.02036e+08	1.07458e+08	9.73583e+07	1.17168e+08	1.15972e+08	1.01648e+08	1.08619e+08	9.74123e+07	1.03181e+08	8.49376e+07	9.038e+07	1.07347e+08	1.12053e+08	1.14613e+08	1.30674e+08	1.0341e+08	1.11263e+08	1.15595e+08	1.36507e+08	1.13569e+08	8.69571e+07	1.21064e+08	9.8731e+07	1.10617e+08	1.01619e+08	1.02043e+08	9.55598e+07	9.22599e+07	1.04708e+08	9.71493e+07	9.64715e+07
	AT1G74920.1	ALDH10A8 encodes a protein that has not been functionally characterized, but it is similar to	sp|Q9S795|BADH1_ARATH;tr|F4HXD2|F4HXD2_ARATH	15	15	48.1	48.1	54.431	0	200.72	4151200000	389	5.99352e+07	6.74119e+07	7.42506e+07	6.09237e+07	6.34273e+07	5.92372e+07	5.63573e+07	6.05196e+07	6.20617e+07	5.75296e+07	5.97817e+07	4.4766e+07	5.67611e+07	5.73742e+07	5.78815e+07	5.44489e+07	4.85208e+07	7.53446e+07	5.33617e+07	6.88761e+07	5.52281e+07	5.40316e+07	5.31807e+07	5.41666e+07	0	5.8159e+07	6.46165e+07	5.58595e+07	6.43662e+07	4.08887e+07	6.53689e+07	6.00225e+07	5.53661e+07	5.94387e+07	5.52166e+07	5.17982e+07
	AT1G74960.2	Encodes a plastidic beta-ketoacyl-ACP synthase II, involved in fatty acid elongation from 16:0	sp|Q9C9P4|KASC2_ARATH	7	7	23.3	23.3	57.599	0	50.568	2568600000	176	3.82883e+07	4.37536e+07	4.43245e+07	4.16236e+07	4.18609e+07	4.09966e+07	5.10462e+07	0	4.30945e+07	3.85359e+07	3.92204e+07	0	3.523e+07	3.73447e+07	3.72103e+07	3.62355e+07	4.47567e+07	3.77062e+07	4.23953e+07	3.77402e+07	4.41681e+07	0	0	4.4673e+07	0	3.50619e+07	4.59927e+07	3.74977e+07	4.26251e+07	3.90468e+07	3.49866e+07	3.67795e+07	3.45552e+07	4.01195e+07	0	0
	AT1G74970.1	ribosomal protein S9, nuclear encoded component of the chloroplast ribosome protein_coding	sp|Q9XJ27|RR9_ARATH	6	6	30.8	30.8	22.577	0	323.31	6371500000	351	0	0	0	0	1.47916e+08	1.2756e+08	0	0	0	1.28795e+08	1.51885e+08	1.81488e+08	1.59801e+08	1.57077e+08	1.27383e+08	1.31747e+08	1.17273e+08	1.74748e+08	0	0	0	1.42758e+08	1.76342e+08	1.83258e+08	0	6.23247e+07	3.80924e+07	1.84968e+08	1.76697e+08	1.98024e+08	1.6834e+08	1.77396e+08	1.34871e+08	1.42551e+08	2.28624e+08	1.49358e+08
	AT1G75220.1	Encodes a vacuolar glucose exporter that is induced in response to factors that activate vacuo	sp|Q9FRL3|ERDL6_ARATH;sp|Q93YP9|ERDL4_ARATH	1	1	3.1	3.1	52.901	0.005988	3.511	70163000	2	0	0	0	0	0	0	0	0	0	0	0	0	0	0	0	0	0	0	0	0	0	0	0	0	0	0	0	0	0	0	0	0	0	0	0	0
	AT1G75270.1	dehydroascorbate reductase 2	sp|Q9FRL8|DHAR2_ARATH	8	8	42.7	42.7	23.407	0	35.918	288670000	47	0	0	0	0	0	2.31723e+07	0	0	0	0	0	0	2.30123e+07	2.73266e+07	0	0	2.79027e+07	0	0	0	0	0	0	0	0	0	0	0	0	0	0	0	0	0	0	0
	AT1G75280.1	isoflavone reductase, putative, identical to SP:P52577 Isoflavone reductase homolog P3 (EC 1.3	sp|P52577|IFRH_ARATH	7	7	27.7	27.7	33.736	0	67.349	3725400000	285	6.4527e+07	5.85149e+07	6.83482e+07	5.29343e+07	4.82759e+07	5.03609e+07	6.54913e+07	4.69395e+07	6.04945e+07	4.88989e+07	5.48885e+07	5.14369e+07	5.02388e+07	5.55814e+07	4.20937e+07	4.72693e+07	4.15487e+07	5.16978e+07	7.21102e+07	4.77998e+07	5.67729e+07	7.04355e+07	7.83104e+07	4.27731e+07	0	3.25488e+07	5.80503e+07	5.41253e+07	5.45585e+07	7.74037e+07	5.13941e+07	5.86001e+07	3.9622e+07	3.25601e+07	8.52561e+07	4.96607e+07
	AT1G75330.1	ornithine carbamoyltransferase	sp|O50039|OTC_ARATH	9	9	35.7	35.7	41.002	0	55.236	718020000	115	1.59782e+07	1.52362e+07	1.83249e+07	0	1.81781e+07	0	2.02525e+07	0	1.22061e+07	2.32286e+07	0	0	1.3521e+07	0	2.12477e+07	0	3.15995e+07	1.48648e+07	4.01891e+07	1.90925e+07	1.93415e+07	3.00987e+07	0	0	0	0	0	1.62395e+07	0	0	0	1.96974e+07	0	0	0	3.16236e+07
	AT1G75350.1	Ribosomal protein L31	sp|Q9FWS4|RK31_ARATH	4	4	31.9	31.9	16.033	0	82.656	284890000	39	0	0	0	0	0	0	0	0	0	0	0	1.79714e+07	0	0	0	0	0	0	0	0	0	0	1.91654e+07	0	0	0	0	3.32903e+07	2.73114e+07	2.57595e+07	1.49361e+07	2.4514e+07	0	0	2.88987e+07	0
	AT1G75460.1	ATP-dependent protease La (LON) domain protein	tr|Q9FWT4|Q9FWT4_ARATH	2	1	9.7	5	31.335	0	21.426	148370000	27	0	0	0	0	1.0826e+07	0	0	0	0	0	0	0	0	0	0	0	0	0	0	0	0	0	0	0	0	0	0	0	0	0	0	0	0	0	0	0
	AT1G75950.1	SKP1 is core component of the SCF family of E3 ubiquitin ligases and serves to tether the rest	sp|Q39255|SKP1A_ARATH;sp|Q9FHW7|SKP1B_ARATH	4	4	33.8	33.8	17.857	0	47.423	332430000	45	0	0	0	0	3.02514e+07	1.57048e+07	0	0	0	1.49009e+07	1.31012e+07	0	1.3036e+07	0	0	1.83096e+07	2.13658e+07	9.55948e+06	0	0	1.1253e+07	0	0	0	0	0	0	0	2.03116e+07	0	0	1.545e+07	1.50744e+07	0	0	0
	AT1G75990.1	PAM domain (PCI/PINT associated module) protein	sp|Q9LQR8|PSD3B_ARATH	14	3	30.4	7	55.591	0	7.4662	263200000	53	0	0	0	0	0	1.13509e+07	0	1.68448e+07	0	1.27209e+07	0	0	0	0	0	0	1.09741e+07	0	0	1.26672e+07	0	1.20331e+07	0	0	0	0	0	0	9.95231e+06	0	0	9.40111e+06	0	0	0	0
	AT1G76010.1	Alba DNA/RNA-binding protein	tr|Q93VA8|Q93VA8_ARATH	6	6	21.7	21.7	37.382	0	60.504	2625600000	202	4.2272e+07	4.72627e+07	4.45864e+07	4.17276e+07	2.8989e+07	4.00389e+07	4.01919e+07	4.90075e+07	3.83361e+07	4.22486e+07	3.31453e+07	3.68535e+07	3.35521e+07	3.7866e+07	3.65381e+07	3.75966e+07	4.65733e+07	3.52031e+07	4.2871e+07	4.2782e+07	4.62901e+07	4.54224e+07	4.17682e+07	4.5143e+07	0	4.18116e+07	3.89225e+07	4.44106e+07	4.00417e+07	4.90891e+07	3.54234e+07	0	4.577e+07	4.69135e+07	3.86268e+07	4.59608e+07
	AT1G76030.1	One of three genes encoding the vacuolar ATP synthase subunit B1. This subunit was shown to in	sp|P11574|VATB1_ARATH;sp|Q8W4E2|VATB3_ARATH	24	6	62.8	14.4	54.107	0	323.31	42237000000	1577	5.66814e+08	6.85129e+08	6.49521e+08	6.0796e+08	5.92237e+08	5.86599e+08	6.52318e+08	5.33384e+08	6.0284e+08	6.30491e+08	5.7246e+08	5.38361e+08	5.42181e+08	5.07664e+08	5.62509e+08	5.77202e+08	6.14356e+08	5.36759e+08	7.68463e+08	7.54372e+08	6.03091e+08	5.95613e+08	5.37877e+08	7.7065e+08	4.13038e+08	5.94087e+08	5.57154e+08	5.91909e+08	5.59631e+08	6.38229e+08	5.13646e+08	5.46104e+08	5.71113e+08	6.44498e+08	5.74607e+08	6.06613e+08
	AT1G76080.1	Encodes a thioredoxin localized in chloroplast stroma. Known as CDSP32 (CHLOROPLASTIC DROUGHT	sp|Q9SGS4|CDSP_ARATH	13	13	40.4	40.4	33.684	0	112.21	11978000000	523	2.4916e+08	2.42414e+08	2.14069e+08	1.84443e+08	3.13959e+08	2.66526e+08	2.63166e+08	1.62065e+08	2.77459e+08	2.94236e+08	2.91981e+08	2.34514e+08	2.31045e+08	2.35982e+08	1.8336e+08	2.17404e+08	2.34206e+08	2.51538e+08	2.83039e+07	2.41698e+07	1.53111e+08	1.48945e+08	1.16601e+08	2.54401e+07	4.8642e+07	6.22858e+07	1.0239e+08	5.95583e+07	4.87669e+07	7.19155e+07	9.0136e+07	4.7417e+07	1.19514e+08	7.23656e+07	5.70372e+07	6.5705e+07
	AT1G76140.1	Prolyl oligopeptidase family protein	tr|F4I2A1|F4I2A1_ARATH;tr|F4I2A0|F4I2A0_ARATH	6	6	9.1	9.1	89.062	0	12.895	280780000	38	0	0	1.01953e+07	0	0	0	0	0	0	0	0	0	0	0	0	0	1.04623e+07	0	0	0	9.2794e+06	0	0	0	0	0	0	0	0	0	0	0	0	0	0	0
	AT1G76160.1	SKU5 similar 5	tr|Q9SGR6|Q9SGR6_ARATH	13	8	35.5	26.6	60.04	0	276.52	11962000000	580	2.09692e+08	2.0725e+08	2.24323e+08	1.98505e+08	1.63272e+08	1.68293e+08	2.17223e+08	1.66241e+08	1.9565e+08	1.89431e+08	1.68924e+08	1.62054e+08	1.42927e+08	1.65425e+08	1.33893e+08	1.41949e+08	1.59182e+08	1.49151e+08	2.13535e+08	2.41157e+08	1.56404e+08	1.20913e+08	1.10847e+08	1.84635e+08	3.60626e+07	1.18622e+08	1.62054e+08	1.09443e+08	1.24123e+08	1.22806e+08	1.26863e+08	9.75542e+07	1.13428e+08	1.29664e+08	1.27525e+08	1.27914e+08
	AT1G76180.1	Encodes a dehydrin protein whose expression is induced early on in response to dehydration str	sp|P42763|ERD14_ARATH	6	4	40	35.1	20.786	0	58.044	2147000000	142	4.04462e+07	6.07634e+07	5.09649e+07	3.48462e+07	0	0	3.8718e+07	3.19099e+07	4.99057e+07	0	2.51892e+07	0	0	6.01558e+07	2.01615e+07	0	0	3.4989e+07	3.79527e+07	4.97778e+07	0	3.01092e+07	3.87851e+07	4.46699e+07	0	0	3.97431e+07	0	0	0	0	3.02305e+07	0	0	0	0
	AT1G76450.1	Photosystem II reaction center PsbP family protein	sp|Q9S720|PPD3_ARATH	5	5	35.6	35.6	27.489	0	155.49	432650000	54	0	0	0	0	2.93204e+07	2.37924e+07	0	0	0	2.91926e+07	3.29826e+07	0	2.9978e+07	2.12506e+07	0	1.65394e+07	1.1e+07	2.60738e+07	0	0	0	0	0	0	0	0	0	0	0	0	0	0	0	0	0	0
	AT1G76550.1	Phosphofructokinase family protein. Target of miRNA sRNA6. protein_coding	sp|Q9C9K3|PFPA2_ARATH	9	1	17	1.3	67.558	0.0052632	3.5835	77866000	23	0	0	0	0	0	0	0	0	0	0	0	0	0	0	0	0	0	4.35427e+06	0	0	0	0	0	0	0	0	0	0	0	0	0	0	0	0	0	0
	AT1G76680.2	Encodes a member of an alpha/beta barrel fold family of FMN-containing oxidoreductases. One o	sp|Q8LAH7|OPR1_ARATH;tr|F4I403|F4I403_ARATH	16	16	55.9	55.9	41.167	0	75.138	3392400000	273	5.60496e+07	4.57066e+07	4.5999e+07	1.16576e+08	7.07095e+07	6.39925e+07	5.73424e+07	7.33503e+07	1.12683e+08	4.66961e+07	6.5819e+07	6.8192e+07	8.17038e+07	8.06908e+07	3.92149e+07	7.46118e+07	4.91504e+07	8.35363e+07	0	0	3.3734e+07	3.16149e+07	4.47536e+07	0	0	4.34514e+07	3.02158e+07	2.23226e+07	3.02305e+07	2.12565e+07	3.49575e+07	2.51038e+07	4.26547e+07	4.5656e+07	2.47273e+07	0
	AT1G76730.1	Encodes a paralog of ATP-dependent folate salvage enzyme 5-formyltetrahydrofolate cycloligase	sp|Q9SRE0|5FCLL_ARATH	2	2	7.9	7.9	39.558	0.0070896	3.4722	24059000	1	0	0	6.04412e+06	0	0	0	0	0	0	0	0	0	0	0	0	0	0	0	0	0	0	0	0	0	0	0	0	0	0	0	0	0	0	0	0	0
	AT1G76790.1	Encodes a protein with similarity to N-acetylserotonin O-methyltransferase (ASMT) but it does	sp|Q9SRD4|IGMT5_ARATH	2	2	9.3	9.3	40.222	0	23.082	238660000	42	0	0	0	0	0	0	0	0	0	0	0	0	0	0	0	0	0	1.23688e+07	0	0	0	0	0	0	0	0	0	0	0	0	0	0	0	0	0	0
	AT1G76810.1	eukaryotic translation initiation factor 2 (eIF-2) family protein	tr|F4I420|F4I420_ARATH	5	5	6.6	6.6	142.11	0	23.582	196330000	26	1.26427e+07	0	0	0	0	0	0	0	1.52088e+07	0	0	0	0	0	0	0	0	0	0	0	0	0	0	0	0	0	0	0	0	0	0	0	0	0	0	0
	AT1G76850.1	Encodes a member of the exocyst complex gene family. The exocyst is a protein complex involved	sp|Q8S3U9|SEC5A_ARATH	3	2	4.2	3.3	121.9	0	8.7635	21066000	3	0	0	0	0	0	0	0	0	0	0	0	0	0	0	0	0	0	0	0	0	6.25033e+06	0	0	0	0	0	0	0	0	0	0	0	0	0	0	0
	AT1G76860.1	Small nuclear ribonucleoprotein family protein	sp|Q9C6K5|LSM3B_ARATH	1	1	16.3	16.3	11.286	0.0026636	3.8258	20459000	4	0	0	0	0	0	0	0	0	0	0	0	8.23878e+06	0	0	0	0	0	0	0	0	0	0	0	0	0	0	0	0	0	0	0	0	0	0	0	0
	AT1G77060.1	Phosphoenolpyruvate carboxylase family protein	sp|O49290|CPPM_ARATH	5	3	22.1	14.5	36.565	0	21.575	1926400000	89	0	0	0	5.00095e+07	3.42381e+07	0	0	0	0	0	0	0	0	0	0	0	0	0	0	0	4.86893e+07	0	0	0	0	0	0	0	0	0	0	0	3.7381e+07	3.74588e+07	0	0
	AT1G77090.1	thylakoid lumenal protein (Mog1/PsbP/DUF1795-like photosystem II reaction center PsbP family p	sp|O49292|PPD4_ARATH	5	5	31.2	31.2	28.501	0	40.429	792950000	60	0	0	0	0	0	4.74104e+07	0	0	0	0	3.80449e+07	5.03434e+07	0	3.42025e+07	0	0	0	2.13111e+07	0	0	0	0	3.84052e+07	0	0	0	0	0	0	0	0	3.25398e+07	0	0	3.7641e+07	0
	AT1G77120.1	Catalyzes the reduction of acetaldehyde using NADH as reductant. Requires zinc for activity. D	sp|P06525|ADH1_ARATH	4	4	12.7	12.7	41.178	0	13.924	113340000	21	1.05922e+07	0	0	0	0	0	0	2.03454e+07	0	0	0	0	0	0	0	0	0	0	0	0	0	0	0	0	0	0	0	0	0	0	0	0	0	0	0	0
	AT1G77122.1	Uncharacterized protein family UPF0090	tr|Q56XE2|Q56XE2_ARATH	7	7	24.5	24.5	36.876	0	55.511	1019700000	95	2.65333e+07	2.53556e+07	2.50742e+07	0	2.36199e+07	0	0	0	2.86772e+07	2.12698e+07	0	0	1.93952e+07	0	0	0	2.80578e+07	0	0	4.35479e+07	2.77869e+07	2.83766e+07	0	3.44667e+07	0	2.99759e+07	0	3.05083e+07	0	0	2.76428e+07	0	0	0	0	0
	AT1G77180.1	Encodes a putative transcriptional factor. Shows transcriptional activator activity in yeast.	sp|O80653|SKIP_ARATH	3	3	5.4	5.4	69.422	0	7.3178	25404000	5	0	0	0	0	0	0	0	0	0	0	0	0	0	0	0	0	0	0	0	0	0	0	0	0	0	0	0	0	0	0	0	0	0	0	0	0
	AT1G77490.1	Encodes a chloroplastic thylakoid ascorbate peroxidase tAPX. Ascorbate peroxidases are enzyme	tr|A0A1P8APU0|A0A1P8APU0_ARATH;sp|Q42593|APXT_ARATH	8	5	19.2	15	45.643	0	12.61	177580000	11	1.18181e+07	0	0	0	0	0	0	0	1.01939e+07	0	0	0	0	0	0	0	0	0	0	0	0	0	0	0	0	0	0	0	0	0	0	0	0	0	0	0
	AT1G77510.1	Encodes a protein disulfide isomerase-like (PDIL) protein, a member of a multigene family with	sp|Q9SRG3|PDI12_ARATH	11	7	29.5	22.2	56.364	0	61.436	979860000	137	0	1.6115e+07	1.61061e+07	2.52206e+07	0	0	1.79739e+07	2.41564e+07	0	1.47366e+07	1.69455e+07	0	2.16641e+07	1.50306e+07	2.1643e+07	1.83325e+07	0	1.59064e+07	1.71476e+07	0	1.64376e+07	1.89566e+07	1.71606e+07	1.66625e+07	0	2.02624e+07	1.83898e+07	1.33858e+07	1.73616e+07	0	2.04076e+07	1.98468e+07	2.2287e+07	1.95749e+07	0	0
	AT1G77590.1	Encodes major plastidic long chain acyl-CoA synthetase with a slight substrate preference of o	tr|A0A1P8AQK5|A0A1P8AQK5_ARATH;sp|Q9CAP8|LACS9_ARATH	3	3	5.1	5.1	59.721	0	5.7682	57700000	12	0	0	0	0	0	0	0	0	0	0	0	0	0	0	0	0	0	6.99407e+06	0	0	0	0	0	0	0	0	0	0	0	0	0	0	0	0	0	0
	AT1G77670.1	Pyridoxal phosphate (PLP)-dependent transferases superfamily protein	tr|Q9CAP1|Q9CAP1_ARATH	2	2	6.6	6.6	48.709	0	6.6108	26382000	5	0	4.81332e+06	0	0	0	0	0	0	0	0	0	0	0	0	0	0	0	0	0	0	0	0	0	0	0	0	0	0	0	0	0	0	0	0	0	0
	AT1G77760.1	Encodes the cytosolic minor isoform of nitrate reductase (NR). Involved in the first step of n	sp|P11832|NIA1_ARATH	3	3	3.8	3.8	103.04	0	7.8052	43268000	12	0	0	0	1.76003e+07	0	0	0	0	0	0	0	0	0	0	0	0	0	0	0	0	0	0	0	0	0	0	0	0	0	0	0	0	0	0	0	0
	AT1G77940.1	Ribosomal protein L7Ae/L30e/S12e/Gadd45 family protein	sp|Q8VZ19|RL302_ARATH	5	2	35.7	11.6	12.29	0	8.8558	271680000	33	0	0	0	0	0	0	0	0	0	0	0	0	0	0	0	0	0	0	0	0	0	0	0	0	0	0	0	0	0	0	0	0	1.97425e+07	0	0	0
	AT1G78060.1	Glycosyl hydrolase family protein	sp|Q9SGZ5|BXL7_ARATH	10	10	22.7	22.7	83.891	0	134.7	2632400000	275	3.95589e+07	4.78827e+07	4.17305e+07	4.08236e+07	33554432	4.01e+07	3.9721e+07	4.11903e+07	4.54255e+07	3.81188e+07	3.2221e+07	2.91017e+07	3.75237e+07	3.3823e+07	3.72826e+07	3.09406e+07	4.16669e+07	3.76462e+07	4.71319e+07	5.37775e+07	3.40158e+07	3.24677e+07	3.39451e+07	4.96503e+07	0	4.1156e+07	3.60101e+07	3.60501e+07	3.64521e+07	0	2.75472e+07	2.68701e+07	2.81377e+07	2.82569e+07	3.25713e+07	4.34093e+07
	AT1G78140.1	S-adenosyl-L-methionine-dependent methyltransferases superfamily protein	sp|Q8LBV4|Y1814_ARATH	1	1	2.8	2.8	39.387	0.0045266	3.6235	46734000	9	0	0	0	0	0	0	0	0	3.96888e+06	0	0	0	0	0	0	0	0	0	0	0	0	0	0	0	0	0	0	0	0	0	0	0	0	0	0	0
	AT1G78300.1	G-box binding factor GF14 omega encoding a 14-3-3 protein The mRNA is cell-to-cell mobile.	sp|Q01525|14332_ARATH	16	8	84.6	56	29.161	0	267.08	8060300000	301	1.17168e+08	1.06082e+08	8.53803e+07	9.28051e+07	1.1627e+08	1.01486e+08	1.01725e+08	1.1854e+08	1.00596e+08	9.3166e+07	8.93832e+07	8.78294e+07	1.08604e+08	1.09998e+08	1.09663e+08	1.18655e+08	1.04774e+08	9.50182e+07	1.29359e+08	1.30756e+08	1.08453e+08	1.15515e+08	1.14772e+08	1.12957e+08	4.92664e+07	1.32526e+08	1.1845e+08	1.02071e+08	1.2278e+08	1.15171e+08	1.24373e+08	1.15443e+08	1.33439e+08	1.43085e+08	1.08356e+08	1.2917e+08
	AT1G78340.1	Encodes glutathione transferase belonging to the tau class of GSTs. Naming convention accordin	sp|Q8GYM1|GSTUM_ARATH	2	2	11.9	11.9	25.282	0	21.798	11275000	2	0	0	0	0	4.55904e+06	0	0	0	0	0	0	0	0	0	0	0	0	0	0	0	0	0	0	0	0	0	0	0	0	0	0	0	0	0	0	0
	AT1G78370.1	Encodes glutathione transferase belonging to the tau class of GSTs. Naming convention accordin	sp|Q8L7C9|GSTUK_ARATH	11	11	45.6	45.6	25.006	0	130.66	4493700000	317	1.83274e+07	0	0	0	1.63147e+08	7.73072e+07	0	7.58686e+07	0	5.92044e+07	9.9673e+07	5.50104e+07	1.52074e+08	7.61109e+07	1.81942e+08	1.67548e+08	1.02653e+08	6.76835e+07	0	0	6.56595e+07	8.02001e+07	8.53862e+07	2.82765e+07	0	7.96406e+07	3.58408e+07	1.03769e+08	9.76963e+07	0	1.01535e+08	1.09534e+08	1.16884e+08	6.17057e+07	9.48142e+07	6.92783e+07
	AT1G78380.1	Encodes a glutathione transferase that is a member of Tau GST gene family. Expression is induc	sp|Q9ZRW8|GSTUJ_ARATH	18	16	53.9	49.8	25.65	0	290.52	26393000000	1024	2.94767e+08	0	0	0	5.38138e+08	6.97443e+08	1.75857e+07	2.74418e+08	2.98474e+07	3.45186e+08	5.42256e+08	5.60679e+08	6.35449e+08	7.29483e+08	2.44744e+08	4.56361e+08	5.68269e+08	3.33128e+08	2.85121e+08	1.93868e+08	3.49859e+08	5.05417e+08	6.76681e+08	1.80135e+08	0	2.43121e+08	3.42517e+08	5.10523e+08	3.31033e+08	2.71806e+08	4.34596e+08	5.76642e+08	3.04254e+08	1.38422e+08	5.64618e+08	3.04401e+08
	AT1G78570.1	Encodes a UDP-L-Rhamnose synthase involved in the biosynthesis of rhamnose, a major monosaccha	sp|Q9SYM5|RHM1_ARATH	16	6	30.6	9.4	75.371	0	75.215	1981300000	220	2.98515e+07	4.57383e+07	3.19232e+07	6.08688e+07	5.3495e+07	3.10567e+07	4.00112e+07	5.58324e+07	3.84665e+07	3.61928e+07	5.34839e+07	2.9003e+07	5.68793e+07	2.58902e+07	9.85396e+07	6.83672e+07	3.90955e+07	5.83165e+07	0	0	2.54418e+07	3.29026e+07	2.99489e+07	0	0	3.25646e+07	2.10162e+07	0	1.56841e+07	0	2.95899e+07	0	5.19889e+07	0	0	0
	AT1G78630.1	Ribosomal protein L13 family protein	sp|Q9SYL9|RK13_ARATH	9	9	50.6	50.6	26.788	0	255.46	7871000000	239	0	0	0	0	1.45738e+08	1.53387e+08	0	0	0	1.37228e+08	1.80135e+08	2.23609e+08	1.66402e+08	2.10639e+08	1.54657e+08	1.45113e+08	1.65988e+08	1.79238e+08	9.47748e+07	8.53862e+07	1.78609e+07	1.75781e+08	2.39741e+08	1.45244e+08	0	1.14375e+08	1.68866e+08	2.41542e+08	1.1746e+08	1.78903e+08	1.6608e+08	2.30661e+08	1.10564e+08	6.18727e+07	3.73e+08	1.12138e+08
	AT1G78680.1	The Arabidopsis protein AtGGH2 is a gamma-glutamyl hydrolase acting specifically on monoglutam	tr|F4IBT7|F4IBT7_ARATH;sp|O65355|GGH2_ARATH	4	4	16.8	16.8	36.957	0	36.043	176570000	25	0	0	0	0	0	0	1.18921e+07	0	0	0	0	0	0	0	0	0	0	0	0	0	0	0	0	0	0	0	0	0	0	0	0	0	0	0	0	0
	AT1G78820.1	D-mannose binding lectin protein with Apple-like carbohydrate-binding domain-containing protei	sp|Q9ZVA1|EP1L1_ARATH	13	7	36.5	22.4	50.594	0	44.238	1470800000	152	2.85483e+07	3.13248e+07	2.70139e+07	2.23272e+07	2.51682e+07	2.67104e+07	2.71698e+07	2.67568e+07	2.58543e+07	2.51578e+07	2.2974e+07	2.77849e+07	0	3.08165e+07	2.23846e+07	2.29263e+07	2.23473e+07	2.63026e+07	3.34314e+07	3.31614e+07	2.86216e+07	0	0	4.04406e+07	0	2.01559e+07	3.07482e+07	2.49719e+07	2.75491e+07	0	0	2.11258e+07	2.45957e+07	2.01965e+07	0	0
	AT1G78830.1	Curculin-like (mannose-binding) lectin family protein	sp|Q9ZVA2|EP1L2_ARATH	15	9	42.6	28.6	50.342	0	323.31	9083100000	532	1.31001e+08	1.41223e+08	1.57437e+08	1.32618e+08	1.7233e+08	1.38528e+08	1.47608e+08	8.71139e+07	1.54679e+08	1.46061e+08	1.49348e+08	1.30421e+08	1.21738e+08	1.32848e+08	9.04865e+07	1.22857e+08	1.03224e+08	1.27454e+08	1.50835e+08	1.65689e+08	1.4414e+08	9.83485e+07	9.28887e+07	1.49617e+08	6.09871e+07	9.18069e+07	1.11727e+08	1.15035e+08	1.22177e+08	7.8506e+07	9.37295e+07	1.13877e+08	1.07764e+08	1.12848e+08	8.02891e+07	6.88236e+07
	AT1G78850.1	curculin-like (mannose-binding) lectin family protein, low similarity to ser/thr protein kinas	sp|Q9ZVA4|EP1L3_ARATH	18	8	46.7	22.7	49.051	0	310.63	23441000000	873	2.95442e+08	3.28337e+08	3.40552e+08	3.09894e+08	3.5261e+08	3.39491e+08	4.15393e+08	2.93605e+08	4.14415e+08	3.24378e+08	3.2677e+08	3.66999e+08	3.08501e+08	2.91698e+08	2.26589e+08	2.59112e+08	1.58258e+08	3.23951e+08	3.34423e+08	4.11723e+08	4.28553e+08	3.44183e+08	2.25695e+08	3.49593e+08	2.52674e+08	3.30529e+08	4.04314e+08	3.38387e+08	3.67228e+08	3.91192e+08	3.28132e+08	3.44971e+08	3.13263e+08	4.02943e+08	3.54669e+08	2.32717e+08
	AT1G78860.1	curculin-like (mannose-binding) lectin family protein, low similarity to Ser/Thr protein kinas	sp|Q9ZVA5|EP1L4_ARATH	11	1	27.3	3.4	49.194	0.0023502	4.247	30436000	5	0	0	0	7.37852e+06	0	0	0	0	0	0	0	0	0	0	0	0	0	0	0	0	0	0	0	0	0	0	0	0	0	0	0	0	0	0	0	0
	AT1G78900.1	Encodes catalytic subunit A of the vacuolar ATP synthase. Mutants are devoid of vacuolar ATPa	sp|O23654|VATA_ARATH	41	41	77.4	77.4	68.812	0	323.31	62205000000	2285	8.67146e+08	1.00818e+09	9.52207e+08	9.30867e+08	9.22837e+08	8.00929e+08	9.5069e+08	8.34537e+08	8.97664e+08	8.71968e+08	7.8952e+08	7.66494e+08	7.70116e+08	7.77787e+08	8.34305e+08	8.51304e+08	9.44189e+08	8.02652e+08	1.11438e+09	1.12673e+09	9.30545e+08	8.54912e+08	8.09693e+08	1.10607e+09	7.18942e+08	9.08619e+08	8.71485e+08	9.75117e+08	8.72573e+08	8.90907e+08	7.68303e+08	9.01217e+08	8.87456e+08	9.93263e+08	8.19347e+08	9.37862e+08
	AT1G79010.1	Alpha-helical ferredoxin	sp|Q42599|NDS8A_ARATH;sp|Q9FX83|NDS8B_ARATH	2	2	9.5	9.5	25.502	0.0045489	3.7264	3146200	1	0	0	0	0	0	0	0	0	0	0	0	0	0	0	0	0	0	0	0	0	3.36833e+06	0	0	0	0	0	0	0	0	0	0	0	0	0	0	0
	AT1G79210.1	N-terminal nucleophile aminohydrolases (Ntn hydrolases) superfamily protein	sp|Q8L4A7|PSA2B_ARATH	8	1	46.8	8.5	25.733	0.0016273	4.9353	8102400	0	0	0	0	0	0	0	0	0	0	0	0	0	0	0	0	0	0	0	0	0	0	0	0	0	0	0	0	5.66954e+06	0	0	0	0	0	0	0	0
	AT1G79230.1	encodes a sulfurtransferase/rhodaneses, which belongs to a group of enzymes widely distributed	sp|O64530|STR1_ARATH;tr|A8MR47|A8MR47_ARATH	6	6	17.9	17.9	41.893	0	110.47	3281000000	341	4.14193e+07	4.82826e+07	4.71678e+07	5.2938e+07	4.63158e+07	4.03118e+07	4.52213e+07	4.4214e+07	4.62773e+07	4.71417e+07	4.93416e+07	4.46792e+07	4.37961e+07	4.1745e+07	3.93702e+07	4.15746e+07	4.31064e+07	5.06479e+07	5.01971e+07	4.95335e+07	4.69786e+07	5.43886e+07	4.875e+07	5.72829e+07	0	5.19673e+07	5.38559e+07	5.02423e+07	5.68635e+07	0	4.79192e+07	5.22961e+07	4.88211e+07	5.20899e+07	5.59874e+07	5.91059e+07
	AT1G79280.2	Encodes a 237-kDA protein with similarity to vertebrate Tpr, a long coiled-coil proteins of nu	sp|A4GSN8|NUA_ARATH	3	3	1.8	1.8	237.04	0.0016058	4.664	20200000	2	0	0	0	2.86275e+07	0	0	0	0	0	0	0	0	0	0	0	0	0	0	0	0	0	0	0	0	0	0	0	0	0	0	0	0	0	0	0	0
	AT1G79340.1	Encodes MCP2d, the predominant and constitutively expressed member of type II metacaspases (MC	sp|O64517|MCA4_ARATH	7	7	23.7	23.7	45.483	0	52.835	2326700000	169	5.30997e+07	3.80212e+07	3.8812e+07	4.74038e+07	4.0954e+07	3.88739e+07	3.92068e+07	4.69265e+07	3.2074e+07	4.18551e+07	3.95672e+07	0	3.82963e+07	4.85847e+07	3.69149e+07	4.25661e+07	4.41956e+07	4.58272e+07	4.16612e+07	4.57637e+07	3.54283e+07	0	4.10136e+07	0	0	3.41149e+07	4.63158e+07	3.53572e+07	0	3.06334e+07	0	3.73214e+07	3.02976e+07	3.23239e+07	0	3.6233e+07
	AT1G79380.1	Encodes a ubiquitin ligase that is an essential upstream modulator of JA signaling in response	sp|Q9SAL0|RGLG4_ARATH	1	1	4.2	4.2	43.73	0.001632	4.9856	5212600	2	0	0	0	0	0	0	0	0	4.3233e+06	0	0	0	0	0	0	0	0	0	0	0	0	0	0	0	0	0	0	0	0	0	0	0	0	0	0	0
	AT1G79440.1	Encodes a mitochondrial succinic semialdehyde dehydrogenase (SSADH). Nomenclature according t	sp|Q9SAK4|SSDH_ARATH	12	12	32.2	32.2	56.558	0	184.46	1485500000	189	2.30107e+07	2.18692e+07	2.34926e+07	0	2.45004e+07	2.06251e+07	2.66291e+07	2.34486e+07	2.24296e+07	2.64763e+07	2.10454e+07	2.47616e+07	2.06237e+07	2.31836e+07	2.35578e+07	2.17227e+07	2.36576e+07	1.91322e+07	2.48045e+07	2.45633e+07	1.85267e+07	2.26122e+07	2.17092e+07	2.319e+07	0	2.65149e+07	3.09321e+07	1.86181e+07	2.19467e+07	0	1.85036e+07	2.17891e+07	2.32996e+07	2.58095e+07	2.68143e+07	2.27411e+07
	AT1G79500.1	Encodes a protein with 3-deoxy-8-phosphooctulonate synthase (KDOP synthase) activity which is	sp|Q9AV97|KDSA1_ARATH	3	3	10	10	31.656	0	42.8	482610000	55	0	1.79851e+07	0	1.42662e+07	0	1.70894e+07	0	2.06738e+07	1.9268e+07	1.68168e+07	0	1.54435e+07	1.41147e+07	0	1.52151e+07	0	1.40425e+07	0	0	0	0	0	0	0	0	0	0	0	0	0	1.19119e+07	1.36576e+07	1.12764e+07	0	0	0
	AT1G79530.1	Encodes one of the chloroplast/plastid localized GAPDH isoforms (GAPCp1/At1g79530 and GAPCp2/A	sp|Q9SAJ6|G3PP1_ARATH;sp|Q5E924|G3PP2_ARATH	8	7	25.1	22.5	44.83	0	188.11	1012300000	128	0	1.89974e+07	1.95735e+07	2.81884e+07	1.9651e+07	0	0	3.24542e+07	0	0	2.49131e+07	0	0	0	2.11551e+07	4.03174e+07	3.16807e+07	2.99344e+07	0	2.57184e+07	2.44444e+07	0	0	0	0	4.91061e+07	2.78042e+07	2.66956e+07	3.77612e+07	0	3.24812e+07	3.28571e+07	4.34665e+07	4.31064e+07	0	3.51763e+07
	AT1G79550.1	Encodes cytosolic phosphoglycerate kinase (PGK3). Expression studies in PGK mutants showed tha	sp|Q9SAJ4|PGKY3_ARATH	26	23	83.8	79.6	42.131	0	323.31	59154000000	2028	8.58832e+08	9.7033e+08	8.7076e+08	8.70941e+08	7.28978e+08	6.449e+08	6.98362e+08	7.50148e+08	7.41412e+08	6.70983e+08	7.61305e+08	5.71826e+08	7.82275e+08	7.77518e+08	7.98601e+08	7.74291e+08	7.8298e+08	9.07423e+08	9.41379e+08	8.43317e+08	7.72254e+08	8.89796e+08	9.59162e+08	8.63248e+08	7.64319e+08	9.7107e+08	9.0228e+08	8.18836e+08	8.19859e+08	8.00153e+08	1.00427e+09	9.09816e+08	8.94e+08	9.65968e+08	1.1113e+09	9.53264e+08
	AT1G79690.1	nudix hydrolase homolog 3	sp|Q8L831|NUDT3_ARATH	17	17	24.4	24.4	86.856	0	188.33	1358000000	175	2.47667e+07	2.77965e+07	3.12619e+07	2.35317e+07	2.32802e+07	2.15114e+07	2.82158e+07	2.33772e+07	3.04872e+07	2.75949e+07	2.29597e+07	0	0	2.33238e+07	0	2.12757e+07	3.07568e+07	2.16881e+07	2.20473e+07	2.4348e+07	2.42234e+07	0	0	2.51438e+07	0	0	2.97091e+07	2.26044e+07	1.5859e+07	0	0	2.13052e+07	0	2.29358e+07	0	3.06355e+07
	AT1G79750.1	The malic enzyme (EC 1.1.1.40) encoded by AtNADP-ME4 is localized to chloroplasts. The gene is	sp|Q9CA83|MAOP4_ARATH	4	2	8.5	4	71.16	0.003043	3.8116	11215000	2	0	0	0	0	0	0	0	0	0	0	0	0	0	0	0	7.92566e+06	0	0	0	0	0	0	0	0	0	0	0	0	0	0	0	0	0	0	0	0
	AT1G79790.1	Encodes a chloroplast-localized FMN hydrolase that whose phosphatase activity is FMN-specific.	sp|Q84VZ1|FHY1C_ARATH;tr|F4HQA8|F4HQA8_ARATH	1	1	4.1	4.1	27.695	0.00163	4.9765	159210000	21	0	0	0	0	0	0	0	0	0	0	0	0	0	0	0	0	0	0	0	0	0	0	0	0	0	0	0	0	0	0	0	0	0	0	0	0
	AT1G79850.1	nuclear-encoded 30S chloroplast ribosomal protein S17 protein_coding RIBOSOMAL PROTEIN S17	sp|P16180|RR17_ARATH	4	4	30.9	30.9	16.282	0	92.952	3594000000	136	0	0	0	0	5.70412e+07	5.35098e+07	0	0	0	7.86967e+07	6.89143e+07	1.05913e+08	8.59563e+07	8.90307e+07	9.07566e+07	6.2915e+07	5.78535e+07	7.79854e+07	0	0	0	1.41694e+08	1.1227e+08	0	0	3.78083e+07	0	1.22296e+08	1.28438e+08	1.46153e+08	1.07839e+08	1.22763e+08	1.37838e+08	1.89615e+08	1.76807e+08	1.49731e+08
	AT1G79870.1	Hydroxyphenylpyruvate reductase (HPPR), which catalyzes the reduction of 4-hydroxyphenylpyruvi	sp|Q9CA90|HPR2_ARATH	12	12	54.6	54.6	34.161	0	130.19	4700400000	322	1.07742e+08	1.0281e+08	8.41582e+07	8.44913e+07	5.88443e+07	5.45925e+07	8.63205e+07	7.50787e+07	8.39542e+07	6.8519e+07	6.83482e+07	7.36152e+07	5.58634e+07	6.38198e+07	5.48999e+07	5.66825e+07	8.712e+07	5.65138e+07	8.05343e+07	5.30666e+07	6.22556e+07	6.11946e+07	8.65542e+07	4.14998e+07	1.01563e+08	3.40511e+07	5.43546e+07	6.60063e+07	5.12163e+07	0	5.84946e+07	5.39605e+07	3.73214e+07	4.90245e+07	7.51776e+07	7.16767e+07
	AT1G79920.1	Heat shock protein 70 (Hsp 70) family protein	sp|F4HQD4|HSP7P_ARATH;tr|F4HQD5|F4HQD5_ARATH	39	5	56.7	14.7	91.68	0	323.31	17089000000	1408	2.06104e+08	2.37673e+08	2.35492e+08	2.32378e+08	2.26494e+08	2.10464e+08	2.31912e+08	2.47165e+08	2.12929e+08	2.17087e+08	2.33557e+08	1.91756e+08	2.08692e+08	1.99927e+08	2.40223e+08	2.33169e+08	2.39857e+08	2.39359e+08	2.49489e+08	2.73639e+08	3.34168e+08	2.48505e+08	2.90669e+08	2.78577e+08	2.10625e+08	2.95585e+08	3.02089e+08	2.30437e+08	2.60264e+08	1.72223e+08	3.09636e+08	2.65641e+08	3.76559e+08	2.74627e+08	5.37626e+07	2.61838e+08
	AT1G79930.1	encodes high molecular weight heat shock protein 70 not a HSP90 homolog, mRNA is constitutivel	sp|Q9S7C0|HSP7O_ARATH	37	3	48.5	6.5	91.749	0	24.03	931610000	77	0	0	2.0433e+07	0	1.49175e+07	0	1.48453e+07	2.71623e+07	1.64206e+07	0	1.63218e+07	0	0	0	2.388e+07	1.96619e+07	2.10133e+07	1.65991e+07	1.94006e+07	1.59616e+07	0	0	0	0	0	0	0	0	0	0	0	0	0	0	0	1.9722e+07
	AT1G80030.1	Molecular chaperone Hsp40/DnaJ family protein	tr|A0A1P8ART2|A0A1P8ART2_ARATH;tr|Q0WN54|Q0WN54_ARATH	1	1	4.7	4.7	52.281	0	9.5697	24641000	6	0	0	0	0	0	3.17121e+06	0	0	0	0	0	0	0	0	0	0	0	0	0	0	0	0	0	0	0	0	0	0	0	0	0	0	0	0	0	0
	AT1G80070.1	Encodes a factor that influences pre-mRNA splicing and is required for embryonic development.	sp|Q9SSD2|PRP8A_ARATH;sp|Q9T0I6|PRP8B_ARATH	14	14	6.7	6.7	275.42	0	43.41	583720000	103	1.48144e+07	1.74473e+07	1.93952e+07	1.50483e+07	0	1.61833e+07	2.01727e+07	1.73689e+07	1.81996e+07	1.58491e+07	1.42405e+07	0	0	0	1.9304e+07	1.30026e+07	2.27569e+07	1.80663e+07	0	0	1.9583e+07	0	1.59715e+07	2.13126e+07	0	0	0	0	0	0	0	0	0	0	0	0
	AT1G80300.1	Encodes an ATP/ADP transporter. The mRNA is cell-to-cell mobile. protein_coding NUCLEO	sp|Q39002|TLC1_ARATH	4	1	8.3	1.6	68.134	0	25.58	127850000	17	0	1.3164e+07	0	0	0	0	0	0	0	0	0	0	0	0	1.54703e+07	0	2.22669e+07	0	0	0	0	0	0	0	0	0	0	0	0	0	0	0	0	0	0	0
	AT1G80360.1	Encodes a methionine-specific aminotransferase that uses the ethylene biosynthetic intermediat	sp|Q9C969|ISS1_ARATH	9	9	34.3	34.3	43.761	0	42.559	531550000	59	1.3346e+07	2.30618e+07	1.31349e+07	0	1.56483e+07	0	0	1.81907e+07	1.27262e+07	0	1.48617e+07	0	0	1.69537e+07	0	1.40066e+07	1.08148e+07	0	0	1.6315e+07	1.26287e+07	0	0	0	0	0	0	0	0	0	0	1.68168e+07	0	1.3961e+07	0	0
	AT1G80380.2	encodes a glycerate kinase which catalyzes the last step of photorespiration C2 cycle. protei	tr|A8MQE0|A8MQE0_ARATH;tr|F4HS63|F4HS63_ARATH;sp|Q944I4|GLYK_ARATH;tr|A0A1P8AMB3|A0A1P8AMB3_ARATH;tr|A0A1P8AMB5|A0A1P8AMB5_ARATH;tr|C0Z2X8|C0Z2X8_ARATH	24	24	72.5	72.5	40.819	0	323.31	24625000000	1227	4.0451e+08	4.05099e+08	4.02189e+08	3.37263e+08	3.59172e+08	3.63379e+08	4.08851e+08	2.68342e+08	4.01632e+08	4.41794e+08	3.63555e+08	3.55827e+08	3.20156e+08	3.30597e+08	2.60011e+08	2.98364e+08	3.58004e+08	3.31286e+08	4.19298e+08	3.85966e+08	3.50831e+08	3.17152e+08	3.25324e+08	3.8126e+08	2.35867e+08	2.54643e+08	3.55285e+08	3.59197e+08	3.4034e+08	4.00659e+08	2.77613e+08	3.05225e+08	2.4044e+08	2.81176e+08	3.7331e+08	3.29499e+08
	AT1G80410.2	Encodes the catalytic subunit of a N-terminal acetyltransferase. protein_coding NAA15	sp|Q8VZM1|NAA15_ARATH;tr|F4HS68|F4HS68_ARATH	20	20	29.9	29.9	102.15	0	177.49	2726900000	269	3.57713e+07	5.30629e+07	3.12337e+07	1.99793e+07	4.12417e+07	2.57398e+07	3.29506e+07	3.83467e+07	4.32081e+07	3.91335e+07	3.76932e+07	4.35872e+07	4.09398e+07	3.83069e+07	3.8066e+07	3.88093e+07	6.40991e+07	4.38417e+07	4.21462e+07	4.96056e+07	4.2634e+07	3.85172e+07	4.30975e+07	3.94549e+07	0	4.39573e+07	4.88278e+07	4.46049e+07	4.16525e+07	3.41339e+07	4.70829e+07	1.58722e+07	4.28918e+07	4.67674e+07	3.91633e+07	6.34449e+07
	AT1G80460.1	Encodes a protein similar to glycerol kinase, which converts glycerol to glycerol 3-phosphate	tr|F4HS76|F4HS76_ARATH;sp|Q9M8L4|GLPK_ARATH	17	17	52.1	52.1	52.483	0	163.07	3125500000	318	4.24335e+07	6.50615e+07	6.08604e+07	4.44383e+07	3.81558e+07	3.54529e+07	5.08238e+07	3.30031e+07	5.13194e+07	3.27956e+07	3.40323e+07	4.56117e+07	3.78791e+07	4.04294e+07	3.15623e+07	4.3684e+07	3.04386e+07	3.72852e+07	5.39754e+07	6.39216e+07	4.71678e+07	3.92721e+07	4.91572e+07	4.80156e+07	0	3.68638e+07	4.84939e+07	3.70123e+07	4.30497e+07	4.46173e+07	3.87609e+07	4.1339e+07	3.60301e+07	4.95094e+07	4.39847e+07	4.18725e+07
	AT1G80480.1	plastid transcriptionally active 17	tr|Q9M8L6|Q9M8L6_ARATH	9	7	29.7	27.3	49.487	0	78.146	553370000	72	2.20718e+07	2.26829e+07	0	2.67475e+07	2.14311e+07	0	2.30954e+07	2.72547e+07	0	2.68683e+07	2.64525e+07	0	1.76884e+07	2.29215e+07	2.82099e+07	2.39962e+07	2.49148e+07	1.98385e+07	0	0	0	0	0	0	0	0	0	0	0	0	0	0	0	0	0	0
	AT1G80560.1	The AtIMD2 is one out of 3 genes encoding the enzyme 3-isopropylmalate dehydrogenase involved	sp|P93832|LEU32_ARATH	11	8	43.2	29.9	43.37	0	87.936	1628100000	208	2.52749e+07	2.50343e+07	2.8126e+07	0	3.31017e+07	2.56632e+07	2.86891e+07	0	2.80714e+07	2.89147e+07	2.65241e+07	0	2.38321e+07	2.03779e+07	2.52854e+07	2.54172e+07	2.68366e+07	2.21254e+07	0	3.21096e+07	3.07653e+07	0	2.10819e+07	3.3081e+07	0	2.86911e+07	2.94181e+07	0	3.54529e+07	0	2.37266e+07	3.34917e+07	2.11932e+07	3.34871e+07	0	3.29643e+07
	AT1G80600.1	Encodes HopW1-1-Interacting protein 1 (WIN1). Interacts with the P. syringae effector HopW1-1	sp|Q9M8M7|ARGD_ARATH	20	20	73.7	73.7	48.826	0	323.31	7609100000	642	1.00457e+08	1.08033e+08	1.02603e+08	1.36564e+08	9.46369e+07	9.6592e+07	1.04868e+08	1.08423e+08	9.76556e+07	1.08499e+08	1.06886e+08	8.68667e+07	9.64515e+07	9.89777e+07	1.0013e+08	1.03152e+08	1.1598e+08	1.01951e+08	1.09807e+08	1.15827e+08	1.02988e+08	1.19904e+08	9.95281e+07	1.07399e+08	1.1041e+08	1.30186e+08	1.06716e+08	1.19563e+08	1.04854e+08	9.85054e+07	1.11171e+08	1.03181e+08	1.20128e+08	1.12793e+08	1.37009e+08	1.33411e+08
	AT1G80670.1	This gene is predicted to encode a protein with a DWD motif. It can bind to DDB1a in Y2H assay	sp|Q38942|RAE1_ARATH	1	1	4	4	38.268	0.0023622	4.3171	10423000	2	0	0	0	0	0	0	0	0	0	0	0	0	0	0	0	0	4.83908e+06	0	0	0	0	0	0	0	0	0	0	0	0	0	0	0	0	0	0	0
	AT1G80750.1	Cytosolic ribosomal 60S subunit protein. protein_coding (RPL7A) (RPL7A)	sp|Q9SAI5|RL71_ARATH	2	2	8.5	8.5	28.344	0	11.9	5339700	2	0	0	0	0	0	0	0	0	0	0	0	0	0	0	0	0	8.43058e+06	0	0	0	0	0	0	0	0	0	0	0	0	0	0	0	0	0	0	0
	AT2G01140.1	Aldolase superfamily protein	sp|Q9ZU52|ALFP3_ARATH	18	15	51.7	46.8	42.327	0	323.31	12846000000	772	1.77692e+08	2.02199e+08	1.77421e+08	1.9067e+08	1.87888e+08	1.5979e+08	1.73072e+08	1.83869e+08	1.88358e+08	1.8659e+08	1.78185e+08	1.42215e+08	1.69428e+08	1.62032e+08	1.84917e+08	2.02676e+08	2.19767e+08	1.73757e+08	1.93117e+08	2.02493e+08	1.71651e+08	1.69746e+08	1.67467e+08	1.65781e+08	1.56469e+08	1.78308e+08	1.75172e+08	2.03028e+08	1.7095e+08	1.29009e+08	1.7677e+08	1.73878e+08	1.92436e+08	1.7476e+08	2.0386e+08	2.42767e+08
	AT2G01250.1	Cytosolic ribosomal 60S subunit protein. protein_coding (RPL7B) (RPL7B)	sp|P60040|RL72_ARATH;tr|A8MRH4|A8MRH4_ARATH	20	10	69.8	40.5	28.171	0	323.31	27282000000	887	2.80553e+08	0	0	0	4.1047e+08	3.83008e+08	7.52141e+07	4.93611e+08	5.92865e+07	3.73e+08	4.63181e+08	3.96185e+08	536870912	4.58453e+08	5.56652e+08	5.38399e+08	5.51505e+08	5.61379e+08	3.16384e+08	3.6812e+08	3.67737e+08	5.42106e+08	4.8793e+08	4.85535e+08	2.98426e+08	6.18501e+08	5.07664e+08	4.71865e+08	5.72301e+08	3.69116e+08	6.09267e+08	5.29773e+08	5.78884e+08	6.65517e+08	5.28087e+08	6.07622e+08
	AT2G01350.1	At2g01350 encodes quinolinate phosphoribosyl transferase involved in NAD biosynthesis as shown	tr|F4INA0|F4INA0_ARATH;tr|A8MS71|A8MS71_ARATH;tr|A8MRX1|A8MRX1_ARATH;sp|Q9ZU32|NADC_ARATH	4	4	18.1	18.1	30.845	0	11.021	101460000	11	0	1.60037e+07	0	0	0	0	0	0	0	0	0	0	0	0	0	0	0	0	0	0	0	0	0	0	0	0	0	0	0	0	0	0	0	0	0	0
	AT2G01470.1	Sec12p-like protein (GTP exchange protein) that functionally complements yeast sec12 null muta	sp|Q39221|STLP2_ARATH	2	2	6.4	6.4	42.793	0	7.216	15294000	3	0	0	0	0	0	0	0	0	0	0	0	0	0	0	0	0	0	0	0	0	0	0	0	0	0	0	0	0	0	0	0	0	0	0	0	0
	AT2G01520.1	Encodes a cis-cinnamic acid responsive gene that is a member of the major latex protein-like g	sp|Q9ZVF3|ML328_ARATH	6	1	40.4	7.3	17.513	0.0045524	3.7338	59119000	5	0	0	0	0	0	0	0	0	0	0	0	0	0	0	0	0	0	6.12764e+06	0	0	0	0	0	0	0	0	0	0	0	0	0	0	0	0	0	0
	AT2G01530.1	MLP-like protein 329	sp|Q9ZVF2|ML329_ARATH	7	2	41.1	19.2	17.602	0	32.57	6486500	3	0	0	0	0	0	0	0	0	0	0	0	0	0	0	0	0	0	0	0	0	0	0	0	0	0	0	0	0	0	0	0	0	0	0	0	0
	AT2G01600.1	ENTH/ANTH/VHS superfamily protein	sp|Q8LBH2|CAP8_ARATH;sp|Q9LVD8|CAP7_ARATH;sp|Q8VYT2|CAP6_ARATH	2	1	3.3	1.8	63.628	0.0081031	3.2696	5053400	1	0	0	2.16615e+06	0	0	0	0	0	0	0	0	0	0	0	0	0	0	0	0	0	0	0	0	0	0	0	0	0	0	0	0	0	0	0	0	0
	AT2G01690.2	Homologous to mammalian VAC14s, which is involved in the production of phosphatidylinositol 3,	sp|Q9ZU97|VAC14_ARATH;tr|F4IPA6|F4IPA6_ARATH	3	3	5.4	5.4	83.911	0	9.1156	250090000	38	0	0	0	0	0	0	0	0	0	0	0	0	9.3608e+06	0	0	0	0	0	0	0	0	0	0	0	0	0	0	0	0	0	0	0	0	0	0	0
	AT2G01970.1	Endomembrane protein 70 protein family	sp|Q9ZPS7|TMN3_ARATH;sp|Q940S0|TMN2_ARATH	5	5	7.6	7.6	68.048	0	11.295	123140000	27	0	0	0	0	0	0	0	7.06423e+06	0	0	0	0	0	0	7.56181e+06	0	9.40763e+06	0	0	0	0	0	0	0	0	0	0	0	0	0	0	0	0	0	0	0
	AT2G02390.3	Encodes glutathione transferase belonging to the zeta class of GSTs. Naming convention accordi	tr|F4IQD1|F4IQD1_ARATH;sp|Q9ZVQ3|GSTZ1_ARATH;tr|A0A1P8B2F0|A0A1P8B2F0_ARATH	3	3	31.9	31.9	21.578	0	20.292	25397000	4	0	0	0	0	0	0	0	0	0	0	0	0	0	0	0	0	0	0	0	0	0	0	0	0	0	0	0	0	0	0	0	0	0	0	0	0
	AT2G02500.1	Encodes a protein with 4-Diphosphocytidyl-2C-methyl-D-erythritol synthase activity. The enzyme	sp|P69834|ISPD_ARATH	4	4	18.9	18.9	33.937	0	12.072	531410000	65	0	1.82944e+07	0	0	0	0	0	0	1.62665e+07	0	0	0	0	0	0	0	0	0	0	0	0	0	0	0	0	0	0	0	0	0	0	0	0	0	0	0
	AT2G02560.1	Arabidopsis thaliana homolog of human CAND1 (cullin-associated and neddylation-dissociated).	sp|Q8L5Y6|CAND1_ARATH	9	9	8.8	8.8	134.9	0	43.026	541900000	69	0	1.47683e+07	0	0	1.49413e+07	1.64787e+07	0	0	0	0	1.38281e+07	0	1.31403e+07	0	0	1.39794e+07	1.79154e+07	1.56342e+07	0	1.64206e+07	1.79316e+07	0	0	0	0	0	1.18083e+07	1.40066e+07	1.85601e+07	0	0	1.72728e+07	0	0	0	0
	AT2G02740.1	Encodes a homolog of the potato p24 protein. It shares the conserved KGKAAL domain, a putativ	sp|Q66GR6|WHY3_ARATH	5	4	23.1	19.8	29.728	0	60.026	198070000	38	0	0	0	0	1.28592e+07	0	0	0	0	0	1.59406e+07	0	0	0	0	0	1.66152e+07	0	0	0	0	0	0	0	0	0	0	0	0	0	0	0	0	0	0	0
	AT2G03390.1	uvrB/uvrC motif-containing protein	tr|A0A1P8B2M4|A0A1P8B2M4_ARATH;tr|A0A1P8B2M3|A0A1P8B2M3_ARATH;sp|Q67Y99|CLPF_ARATH	2	2	10.2	10.2	29.996	0	7.9997	5834400	3	0	0	0	0	0	0	0	0	0	0	0	0	0	0	0	0	0	0	0	0	0	0	0	0	0	0	0	5.9899e+06	0	0	0	0	0	0	0	0
	AT2G03440.1	Induced at the transcriptional level by Pseudomonas syringae pv. tomato infection. protei	sp|Q9ZQ80|NDRP1_ARATH	2	2	24.6	24.6	19.7	0	13.935	333390000	45	0	0	0	0	0	0	0	0	0	0	0	0	0	0	0	0	1.06948e+07	0	0	0	0	0	0	0	0	0	0	0	0	0	0	0	0	0	0	0
	AT2G03510.1	SPFH/Band 7/PHB domain-containing membrane-associated protein family	tr|Q9ZQ87|Q9ZQ87_ARATH	2	2	7.6	7.6	40.596	0.0026954	3.963	79204000	16	0	0	0	0	0	0	0	0	0	0	0	0	0	0	0	0	0	0	0	0	0	0	0	0	0	0	0	0	0	0	0	0	0	0	0	0
	AT2G03550.1	alpha/beta-Hydrolases superfamily protein	sp|Q9ZQ91|CXE7_ARATH	3	3	9.9	9.9	34.749	0	7.7718	28258000	5	0	0	0	0	9.35366e+06	0	0	0	0	0	0	0	0	0	0	0	0	0	0	0	0	0	0	0	0	0	0	0	0	0	0	0	0	0	0	0
	AT2G03750.1	P-loop containing nucleoside triphosphate hydrolases superfamily protein	sp|Q8RV79|SOT11_ARATH	5	5	15.4	15.4	40.837	0	18.286	251090000	34	1.39649e+07	1.17618e+07	1.26822e+07	0	1.29057e+07	0	0	0	1.40484e+07	0	0	0	0	0	0	0	0	0	0	0	0	0	0	0	0	0	0	0	0	0	0	0	0	0	0	0
	AT2G03760.1	Encodes a brassinosteroid sulfotransferase. In vitro experiements show that this enzyme has a	sp|P52839|SOT12_ARATH	10	10	27.9	27.9	37.139	0	57.891	505760000	55	0	1.9906e+07	1.51866e+07	0	1.10627e+07	0	0	0	1.36756e+07	0	0	0	0	0	0	0	1.04014e+08	0	0	0	0	0	0	0	0	0	0	0	0	0	0	0	0	0	0	1.18132e+07
	AT2G03820.1	Encodes a protein involved in the nuclear export of the 60S ribosomal subunit and formation of	tr|Q9SI58|Q9SI58_ARATH	3	3	6.4	6.4	59.293	0	7.0315	21125000	3	0	0	0	0	0	0	0	0	0	0	0	0	0	0	0	0	5.22138e+06	0	0	0	0	0	0	0	0	0	0	0	0	0	0	0	0	0	0	0
	AT2G03980.1	GDSL-motif esterase/acyltransferase/lipase. Enzyme group with broad substrate specificity tha	sp|Q9SIF5|GDL32_ARATH	1	1	3	3	40.757	0.0023483	4.2186	61104000	8	0	0	0	0	0	0	0	0	0	0	0	0	0	0	0	0	0	0	0	0	0	0	0	0	0	0	0	0	0	0	0	0	0	0	0	0
	AT2G04030.1	Encodes a chloroplast-targeted 90-kDa heat shock protein located in the stroma involved in red	sp|Q9SIF2|HS905_ARATH	37	32	57.2	51.4	88.662	0	323.31	41965000000	1980	6.09014e+08	6.28789e+08	6.57584e+08	5.86396e+08	5.3702e+08	5.34272e+08	5.50741e+08	5.99548e+08	5.4618e+08	5.74687e+08	5.76282e+08	5.24112e+08	5.0318e+08	5.16502e+08	5.75364e+08	5.78443e+08	7.86516e+08	5.78563e+08	7.17797e+08	7.39308e+08	6.83469e+08	6.27048e+08	5.42144e+08	7.70543e+08	2.59687e+08	6.51008e+08	6.30622e+08	6.52634e+08	7.08553e+08	6.03049e+08	5.89289e+08	5.97557e+08	7.07718e+08	6.6326e+08	3.8216e+08	7.91328e+08
	AT2G04039.3	NdhV is loosely associated with the NDH complex and is required for stabilizing NDH subcomplex	tr|F4IUA0|F4IUA0_ARATH;tr|Q93Z84|Q93Z84_ARATH	2	2	18.8	18.8	18.335	0	12.12	313860000	43	0	0	0	0	0	1.71167e+07	0	0	0	1.40884e+07	1.72824e+07	0	1.20539e+07	0	0	0	0	0	0	0	0	0	0	0	0	0	0	0	0	0	0	0	0	0	0	0
	AT2G04400.1	Acts during tryptophan biosynthesis controlled by ERF109. protein_coding INDOLE-3-GLYCE	sp|P49572|TRPC_ARATH	12	12	31.1	31.1	44.577	0	60.252	1816600000	204	3.11818e+07	3.13487e+07	3.53155e+07	2.86851e+07	4.06739e+07	3.67541e+07	4.69135e+07	2.90956e+07	5.72313e+07	3.88039e+07	4.08576e+07	3.78109e+07	3.76592e+07	2.97255e+07	2.86474e+07	2.60251e+07	3.71279e+07	2.83295e+07	0	0	0	3.29734e+07	0	0	0	0	2.87668e+07	0	0	0	2.41329e+07	2.80248e+07	0	3.3615e+07	2.18783e+07	0
	AT2G04520.1	Nucleic acid-binding, OB-fold-like protein	tr|Q9SJB9|Q9SJB9_ARATH;tr|Q9FKI2|Q9FKI2_ARATH;tr|F4K1D3|F4K1D3_ARATH	3	3	26.2	26.2	16.637	0	64.613	325240000	45	0	0	0	0	0	0	0	0	0	0	0	0	1.72549e+07	0	0	1.68133e+07	1.99267e+07	0	0	0	0	0	0	0	0	0	0	0	2.13643e+07	0	0	1.47029e+07	0	0	0	0
	AT2G04690.1	Pyridoxamine 5-phosphate oxidase family protein	tr|F4IFA9|F4IFA9_ARATH;tr|Q8RY62|Q8RY62_ARATH;tr|A0A1P8AZ71|A0A1P8AZ71_ARATH;tr|A0A1P8AZ49|A0A1P8AZ49_ARATH	2	2	15.3	15.3	22.821	0	8.1244	29932000	7	0	0	0	0	0	0	0	0	0	0	0	0	0	0	0	0	0	0	0	0	0	0	0	0	0	0	0	0	0	0	0	0	0	0	0	0
	AT2G04842.1	Encodes a dual localized threonyl-tRNA synthetase found both in the mitochondrion and the chlo	sp|F4IFC5|SYTM2_ARATH	15	15	28.6	28.6	74.784	0	124.11	2807700000	333	5.09119e+07	3.86027e+07	4.6583e+07	3.70277e+07	4.28206e+07	4.38083e+07	4.38235e+07	3.27411e+07	5.38857e+07	5.36323e+07	4.27612e+07	3.75211e+07	3.28457e+07	3.44261e+07	4.03174e+07	4.06176e+07	5.33727e+07	4.47567e+07	4.34454e+07	5.07323e+07	4.95541e+07	3.42191e+07	3.82803e+07	4.33281e+07	0	3.45193e+07	3.89441e+07	3.49115e+07	4.08095e+07	3.88982e+07	3.32396e+07	3.18723e+07	3.98562e+07	3.64698e+07	3.7594e+07	3.91145e+07
	AT2G05070.1	Encodes Lhcb2.2. Belongs to the Lhc super-gene family encodes the light-harvesting chlorophyl	sp|Q9S7J7|CB22_ARATH;sp|Q9SHR7|CB21_ARATH;sp|Q9XF87|CB24_ARATH;tr|A0A1I9LMB4|A0A1I9LMB4_ARATH;tr|A0A1P8AZ91|A0A1P8AZ91_ARATH	9	6	64.2	50.6	28.62	0	157.25	1452200000	93	4.54696e+07	0	0	0	0	7.19405e+07	3.99336e+07	7.28689e+07	0	3.75029e+07	2.9296e+07	5.18162e+07	4.8977e+07	7.77533e+07	3.12121e+07	0	1.36139e+08	0	0	0	0	0	0	0	0	0	0	0	0	0	0	0	0	0	0	0
	AT2G05710.1	Encodes an aconitase that can catalyze the conversion of citrate to isocitrate through a cis-a	sp|Q9SIB9|ACO3M_ARATH	29	21	48	37.2	108.2	0	323.31	13157000000	969	2.40523e+08	2.63842e+08	2.48971e+08	9.20236e+07	1.85842e+08	1.8729e+08	1.73433e+08	1.39047e+08	2.17298e+08	1.74349e+08	1.63623e+08	1.11402e+08	1.23326e+08	1.61437e+08	1.43612e+08	1.57415e+08	2.09271e+08	1.72068e+08	2.4631e+08	2.75715e+08	1.87654e+08	1.48296e+08	1.8484e+08	2.61512e+08	0	1.50189e+08	1.98299e+08	1.84853e+08	1.45445e+08	1.79163e+08	1.48687e+08	1.67862e+08	1.60456e+08	1.5948e+08	9.19534e+07	1.91239e+08
	AT2G05830.1	Encodes a 5-methylthioribose-1-phosphate isomerase. protein_coding 5-METHYLTHIORIBOSE KIN	sp|Q9ZUG4|MTNA_ARATH;tr|A8MRP9|A8MRP9_ARATH	9	9	34.2	34.2	39.612	0	51.985	657910000	67	2.27395e+07	2.20275e+07	2.55656e+07	2.8709e+07	2.02441e+07	0	2.40745e+07	0	2.29438e+07	0	0	0	0	2.23566e+07	0	2.26389e+07	1.95627e+07	0	0	0	0	0	0	0	0	0	0	0	0	0	0	0	0	0	0	0
	AT2G05840.1	Encodes 20S proteasome subunit PAA2 (PAA2). protein_coding 20S PROTEASOME SUBUNIT PAA2 (P	sp|O81147|PSA6B_ARATH;tr|A0A1P8B073|A0A1P8B073_ARATH;tr|F4IIA5|F4IIA5_ARATH	7	3	31.7	15.9	27.35	0	8.5812	201070000	27	9.72118e+06	0	0	0	0	0	0	0	0	0	0	0	0	1.02548e+07	1.20991e+07	0	0	0	0	0	0	0	0	0	0	0	0	0	0	0	0	0	0	0	0	0
	AT2G05920.1	Subtilase family protein	sp|Q9ZUF6|SBT18_ARATH	6	6	12.2	12.2	80.014	0	56.654	467910000	64	0	0	2.04005e+07	2.12712e+07	1.76517e+07	1.92493e+07	0	2.63007e+07	0	2.14014e+07	1.84076e+07	0	1.9855e+07	1.84166e+07	1.98936e+07	1.93e+07	1.42356e+07	0	0	0	0	0	0	0	0	0	0	0	0	0	0	0	0	0	0	0
	AT2G05990.1	Encodes enoyl-ACP reductase a component of the fatty acid synthase complex. A reduced functio	sp|Q9SLA8|FABI_ARATH	19	19	68.5	68.5	41.213	0	323.31	23150000000	1011	3.6616e+08	3.69731e+08	3.56617e+08	2.87264e+08	3.08052e+08	3.01964e+08	4.09333e+08	2.94379e+08	3.59023e+08	3.09916e+08	2.89242e+08	3.53933e+08	2.95094e+08	2.59687e+08	2.50928e+08	2.7877e+08	3.19823e+08	2.42213e+08	3.9225e+08	3.38622e+08	3.38082e+08	2.87144e+08	2.76595e+08	3.02508e+08	3.9019e+08	2.31462e+08	2.91556e+08	3.50539e+08	2.96201e+08	3.45833e+08	3.02928e+08	3.24805e+08	2.31896e+08	2.2717e+08	3.36703e+08	3.1623e+08
	AT2G06850.1	endoxyloglucan transferase (EXGT-A1) gene protein_coding XYLOGLUCAN ENDOTRANSGLUCOSYLAS	sp|Q39099|XTH4_ARATH;tr|A0A1P8B288|A0A1P8B288_ARATH	13	13	37.2	37.2	34.291	0	121.53	12484000000	678	2.6039e+08	2.55138e+08	1.94798e+08	1.34572e+08	2.4059e+08	2.66988e+08	2.64832e+08	2.42364e+08	2.38365e+08	2.67859e+08	2.37722e+08	2.69274e+08	2.24121e+08	1.91491e+08	2.03549e+08	1.84558e+08	2.67155e+08	2.23113e+08	1.32361e+08	1.53259e+08	1.37571e+08	1.11001e+08	9.20108e+07	1.4722e+08	5.93358e+07	7.44826e+07	1.36422e+08	1.01662e+08	1.01064e+08	1.09998e+08	1.17493e+08	9.48274e+07	9.07441e+07	7.81856e+07	1.00068e+08	1.07228e+08
	AT2G07050.1	Involved in the biosynthesis of brassinosteroids. Catalyzes the reaction from epoxysqualene to	sp|P38605|CAS1_ARATH;tr|A0A1P8B2H6|A0A1P8B2H6_ARATH	4	4	6.6	6.6	86.032	0	7.8772	6501600	6	0	0	0	0	0	0	0	0	0	0	0	0	0	0	0	0	0	0	0	0	0	0	0	0	0	0	0	0	0	0	0	2.51408e+06	0	0	0	0
	AT2G07698.1	ATPase, F1 complex, alpha subunit protein	tr|F4IMB5|F4IMB5_ARATH	23	2	34.4	1.4	85.932	0	7.5742	5044000000	97	0	0	0	0	0	0	0	0	0	0	0	0	0	0	0	0	0	0	0	0	0	5.90937e+07	0	0	0	1.92089e+08	6.48499e+07	0	1.95054e+08	0	0	0	0	1.55216e+08	0	0
	AT2G07727.1	cytochrome b	sp|P42792|CYB_ARATH	2	2	5.6	5.6	44.29	0	10.537	383260000	44	0	0	0	0	0	1.69432e+07	0	0	0	0	0	0	0	0	0	0	0	0	0	0	0	0	0	0	0	0	0	0	0	0	0	0	0	0	0	0
	AT2G09990.1	Ribosomal protein S5 domain 2-like superfamily protein	sp|Q9SK22|RS161_ARATH	8	1	58.2	6.8	16.631	0.0026697	3.8389	146650000	23	0	0	0	0	0	0	0	0	0	0	0	0	0	0	0	0	0	0	0	0	0	0	0	0	0	0	0	0	0	0	0	0	0	0	0	0
	AT2G10940.1	Bifunctional inhibitor/lipid-transfer protein/seed storage 2S albumin superfamily protein	tr|Q9SKI0|Q9SKI0_ARATH	5	5	21.3	21.3	29.648	0	63.778	3249900000	191	5.64981e+07	1.00624e+08	6.76366e+07	5.71916e+07	5.11241e+07	1.51979e+08	1.06096e+08	3.36803e+07	5.13194e+07	5.54314e+07	4.60565e+07	8.52798e+07	5.64277e+07	6.10801e+07	4.70405e+07	3.14793e+07	3.39028e+07	3.22456e+07	4.3936e+07	3.97679e+07	3.4096e+07	0	0	5.77573e+07	0	0	3.43832e+07	3.37223e+07	2.94507e+07	1.34826e+07	2.55479e+07	3.80924e+07	1.68506e+07	0	0	0
	AT2G11890.1	Encodes a tripolyphosphatase that is involved in root development. protein_coding TRIPHO	sp|Q9SIY3|TTM3_ARATH	1	1	4.3	4.3	24.162	0.0074322	3.4325	8543100	2	0	0	0	0	0	0	0	0	0	0	0	0	0	0	0	0	0	0	0	0	0	0	0	0	0	0	0	0	0	0	0	0	0	0	0	0
	AT2G13360.1	Encodes a peroxisomal photorespiratory enzyme that catalyzes transamination reactions with mul	sp|Q56YA5|SGAT_ARATH	27	27	87	87	44.207	0	323.31	156070000000	2726	3.06917e+09	3.13301e+09	2.99166e+09	2.59592e+09	1.94295e+09	2.79248e+09	3.03974e+09	1.84158e+09	2.72215e+09	2.26663e+09	2.31217e+09	2.98917e+09	2.34737e+09	2.82519e+09	1.54494e+09	1.95673e+09	2.17475e+09	1.60954e+09	1.88942e+09	1.54536e+09	2.20373e+09	1.74055e+09	2.01705e+09	1.31845e+09	1.25453e+09	9.46089e+08	1.42055e+09	2.19976e+09	1.51052e+09	1.7916e+09	1.61278e+09	1.9754e+09	1.01956e+09	7.33082e+08	2.0263e+09	1.44698e+09
	AT2G13370.1	chromatin remodeling 5	sp|F4IV99|CHR5_ARATH	2	2	1.3	1.3	197.27	0.0070685	3.4396	80064000	7	0	0	0	0	0	0	0	0	0	0	0	0	0	0	2.10994e+07	0	0	0	0	0	0	0	0	0	0	0	0	0	0	0	0	0	0	0	0	0
	AT2G13540.1	Encodes a nuclear cap-binding protein that forms a heterodimeric complex with CBP20 and is inv	sp|Q9SIU2|NCBP1_ARATH	5	5	10.5	10.5	96.547	0	11.237	56890000	9	0	0	0	0	0	0	0	0	0	0	0	0	0	0	0	0	1.29909e+07	0	0	0	0	0	0	0	0	0	0	0	0	0	0	0	0	0	0	0
	AT2G13560.1	Encodes an NAD-dependent malic enzyme (NAD-ME) that does not act on oxaloacetate, indicating t	sp|Q9SIU0|MAO1_ARATH	8	8	20.5	20.5	69.655	0	38.726	475960000	77	1.54211e+07	1.83465e+07	1.6644e+07	0	1.75955e+07	0	1.72453e+07	1.70504e+07	1.74159e+07	1.45852e+07	1.48288e+07	0	0	0	1.61541e+07	1.26068e+07	1.63501e+07	1.36803e+07	0	0	0	0	0	0	0	0	0	0	0	0	0	0	0	0	0	0
	AT2G14170.1	Arabidopsis thaliana methylmalonate-semialdehyde dehydrogenase protein_coding ALDEHYDE DEHYD	tr|A8MQR6|A8MQR6_ARATH;sp|Q0WM29|MMSA_ARATH;tr|A8MQH4|A8MQH4_ARATH	14	14	34.1	34.1	53.406	0	95.744	3321100000	305	7.79908e+07	8.88827e+07	1.05035e+08	5.35432e+07	3.92775e+07	4.54287e+07	6.14837e+07	4.33131e+07	7.16916e+07	4.58049e+07	4.34755e+07	4.18957e+07	3.31982e+07	4.56655e+07	0	3.99779e+07	4.5093e+07	4.8882e+07	7.86258e+07	7.65288e+07	4.36476e+07	0	0	6.92063e+07	0	2.77445e+07	6.24371e+07	3.77298e+07	3.23867e+07	5.17982e+07	4.35872e+07	2.57309e+07	0	5.0131e+07	0	5.37142e+07
	AT2G14260.1	encodes proline iminopeptidase protein_coding PROLINE IMINOPEPTIDASE (PIP) PROLINE IMINOP	tr|F4IFH2|F4IFH2_ARATH;tr|A0A1P8B2D9|A0A1P8B2D9_ARATH;sp|P93732|PIP_ARATH	9	9	27.4	27.4	37.433	0	120.21	3256100000	306	5.17408e+07	5.84136e+07	5.86773e+07	4.13476e+07	3.85867e+07	5.20791e+07	5.40578e+07	3.4868e+07	6.00142e+07	5.19349e+07	4.65765e+07	4.65281e+07	4.15314e+07	4.1641e+07	2.7119e+07	2.84771e+07	4.40519e+07	3.56649e+07	5.92003e+07	5.09649e+07	5.1156e+07	4.60341e+07	5.30776e+07	4.4735e+07	0	2.81611e+07	4.95747e+07	6.09828e+07	5.22744e+07	0	3.98203e+07	4.76674e+07	3.04365e+07	0	5.0979e+07	4.5859e+07
	AT2G14720.1	encodes a vacuolar sorting receptor protein_coding VACUOLAR SORTING RECEPTOR 4 (VSR4)	sp|Q56ZQ3|VSR4_ARATH;sp|O80977|VSR3_ARATH	3	3	8	8	69.812	0	13.88	205740000	25	0	0	0	0	0	0	0	0	0	0	0	0	0	0	0	0	0	0	0	0	0	0	0	0	0	3.40589e+06	0	0	0	0	0	0	0	0	0	0
	AT2G14880.1	SWIB/MDM2 domain superfamily protein	tr|O82326|O82326_ARATH;tr|Q9SYZ4|Q9SYZ4_ARATH	2	2	10.6	10.6	15.902	0.0091475	3.2015	22759000	4	0	0	0	0	0	0	0	0	0	0	0	2.24872e+07	0	0	0	0	0	0	0	0	0	0	0	0	0	0	0	0	0	0	0	0	0	0	0	0
	AT2G15430.1	Non-catalytic subunit of nuclear DNA-dependent RNA polymerases II, IV and V	tr|A0A1P8B195|A0A1P8B195_ARATH;tr|A0A1P8B178|A0A1P8B178_ARATH;sp|Q39211|NRPB3_ARATH	1	1	4.1	4.1	27.365	0.0052691	3.5913	53971000	11	0	0	0	0	0	0	0	0	0	0	0	0	0	0	0	0	4.66906e+06	0	0	0	0	0	0	0	0	0	0	0	0	0	0	0	0	0	0	0
	AT2G15490.1	UDP-glycosyltransferase 73B4	tr|F4IIG6|F4IIG6_ARATH;sp|Q9ZQG4|U73B5_ARATH;sp|Q7Y232|U73B4_ARATH;tr|F4IIG3|F4IIG3_ARATH	1	1	2.3	2.3	53.703	0	5.7757	510600000	53	0	0	0	0	0	0	0	0	0	0	0	0	0	0	0	0	0	0	0	0	0	0	0	0	0	0	0	0	0	0	0	0	0	0	0	0
	AT2G15620.1	Involved in the second step of nitrate assimilation. Its expression is induced by nitrate. Th	sp|Q39161|NIR_ARATH	33	33	50.5	50.5	65.504	0	323.31	28431000000	1687	4.09135e+08	4.72487e+08	4.75708e+08	4.43267e+08	3.67839e+08	3.88786e+08	4.55224e+08	4.00604e+08	4.51578e+08	4.31056e+08	4.09049e+08	3.84178e+08	3.52879e+08	3.81604e+08	3.96982e+08	3.65526e+08	4.2052e+08	4.63695e+08	4.14128e+08	4.36861e+08	3.76376e+08	4.18311e+08	3.85218e+08	4.83419e+08	4.21366e+08	3.42707e+08	4.30817e+08	3.6275e+08	3.78285e+08	3.86127e+08	3.4533e+08	3.44899e+08	3.33821e+08	3.44851e+08	4.63663e+08	4.14013e+08
	AT2G16430.2	Encodes an acid phosphatase involved plant acclimation to Pi deprivation. protein_coding	sp|Q9SIV9|PPA10_ARATH	5	5	15.4	15.4	54.218	0	31.622	707790000	77	1.97767e+07	3.04302e+07	2.19072e+07	0	0	0	1.94693e+07	0	0	0	1.35717e+07	1.71595e+07	1.58678e+07	0	0	0	0	0	0	0	0	0	0	0	0	0	0	0	0	0	0	0	0	0	0	0
	AT2G16600.1	Encodes cytosolic cyclophilin ROC3. The mRNA is cell-to-cell mobile. protein_coding ROTAMA	sp|Q38900|CP19A_ARATH	6	4	38.2	32.9	18.492	0	65.163	5034400000	221	0	0	0	0	2.08678e+08	1.21006e+08	0	0	0	1.6089e+08	1.90881e+08	1.62594e+08	1.81199e+08	1.44731e+08	1.41125e+08	1.20362e+08	7.88988e+07	1.84571e+08	0	0	0	1.0631e+08	8.66262e+07	7.83647e+07	0	4.04238e+07	4.93279e+07	6.25671e+07	6.77821e+07	7.59318e+07	7.50059e+07	5.70807e+07	9.29402e+07	6.26539e+07	7.69384e+07	3.79185e+07
	AT2G16940.2	Splicing factor, CC1-like protein	tr|Q8LPG3|Q8LPG3_ARATH;tr|Q9ZVW9|Q9ZVW9_ARATH;tr|F4ILE0|F4ILE0_ARATH;tr|F4ILE1|F4ILE1_ARATH	2	2	6.2	6.2	45.561	0.0019833	4.4062	27069000	8	0	0	0	0	0	0	0	0	0	0	0	0	0	0	0	0	4.29254e+06	0	0	0	0	0	0	0	0	0	0	0	0	0	0	0	0	0	0	0
	AT2G16950.1	TRN1 is an importin beta protein that functions as a nuclear import receptor for AtGRP7 and in	sp|Q8H0U4|TNPO1_ARATH	16	16	26.6	26.6	99.108	0	119.22	3187100000	261	4.03594e+07	3.67566e+07	4.64154e+07	3.3587e+07	3.99502e+07	4.72693e+07	5.42192e+07	4.65604e+07	5.5817e+07	5.32656e+07	5.16012e+07	6.74633e+07	3.66345e+07	3.99336e+07	3.81003e+07	5.3273e+07	5.66157e+07	3.96468e+07	5.83286e+07	5.95253e+07	5.40841e+07	4.99749e+07	4.61363e+07	5.85757e+07	0	4.01807e+07	4.15862e+07	4.78628e+07	5.30041e+07	5.97237e+07	4.14883e+07	4.34906e+07	4.79657e+07	4.93484e+07	2.6502e+07	6.05196e+07
	AT2G17130.1	Encodes a regulatory subunit of the mitochondrially-localized NAD+- dependent isocitrate dehyd	sp|P93032|IDH2_ARATH	4	1	14.2	4.1	39.59	0.0077893	3.3788	9674600	1	0	0	0	0	0	0	0	0	0	0	0	0	0	0	8.51987e+06	0	0	0	0	0	0	0	0	0	0	0	0	0	0	0	0	0	0	0	0	0
	AT2G17265.1	Encodes a homoserine kinase (HSK) which produces O-phospho-L-homoserine (HserP), a compound at	sp|Q8L7R2|KHSE_ARATH	7	7	37.3	37.3	38.528	0	82.1	846300000	94	1.86931e+07	2.25715e+07	2.17709e+07	2.44596e+07	1.91813e+07	1.65073e+07	2.14563e+07	2.50551e+07	2.08971e+07	0	0	0	1.96946e+07	0	0	1.86788e+07	2.42385e+07	1.77019e+07	0	0	2.33869e+07	0	0	0	0	1.65795e+07	0	2.47513e+07	0	0	1.63535e+07	0	0	0	0	2.56064e+07
	AT2G17290.1	Encodes calcium dependent protein kinase 6 (CPK6), a member of the Arabidopsis CDPK gene famil	sp|Q38872|CDPK6_ARATH	4	2	7.4	2.2	61.111	0	9.5494	766210000	69	0	0	0	2.20626e+07	1.7061e+07	1.92186e+07	2.48441e+07	0	0	0	0	0	0	0	0	2.10775e+07	1.61844e+07	0	0	0	2.0796e+07	0	0	0	0	0	0	0	0	0	0	0	0	0	0	0
	AT2G17340.1	pantothenate kinase	sp|Q949P3|Y2734_ARATH	7	5	34.9	26.2	40.857	0	155.82	1672800000	174	3.87797e+07	2.52276e+07	3.59104e+07	2.89588e+07	3.57515e+07	3.71305e+07	3.83388e+07	3.61352e+07	3.54431e+07	3.99558e+07	3.16675e+07	5.1071e+07	3.0644e+07	2.3933e+07	2.59692e+07	2.28914e+07	3.10761e+07	2.58489e+07	0	0	2.94609e+07	4.13877e+07	3.62079e+07	0	0	0	2.67957e+07	2.34178e+07	0	0	0	2.10017e+07	2.22824e+07	0	0	0
	AT2G17390.1	Highly homologous to AKR2A. Involved in chloroplast biogenesis. Double mutants of AKR2A and AK	sp|Q29Q26|AKR2B_ARATH	4	2	12.2	6.4	36.899	0	13.347	106680000	9	0	0	0	0	0	0	0	0	0	0	0	0	0	0	0	0	0	0	0	0	0	0	0	0	0	0	0	0	0	0	0	0	0	0	0	0
	AT2G17420.1	NADPH-dependent thioredoxin reductase, major cytosolic isoform The mRNA is cell-to-cell mobile	tr|A0A1P8AZS7|A0A1P8AZS7_ARATH;sp|Q39242|TRXB2_ARATH	10	7	42.1	30.5	38.257	0	119.2	2348700000	206	3.68561e+07	3.87287e+07	3.27366e+07	4.38386e+07	3.73395e+07	3.03207e+07	3.70251e+07	4.42293e+07	3.98396e+07	3.56772e+07	4.05135e+07	0	4.38083e+07	3.33804e+07	3.77167e+07	4.33702e+07	3.62606e+07	3.55834e+07	3.03312e+07	4.58304e+07	3.223e+07	3.35405e+07	3.69303e+07	4.33431e+07	0	4.33852e+07	4.0767e+07	4.03873e+07	4.54318e+07	0	4.23835e+07	3.75107e+07	3.73188e+07	0	3.42168e+07	0
	AT2G17630.1	Pyridoxal phosphate (PLP)-dependent transferases superfamily protein	sp|Q9SHP0|SERB2_ARATH	14	6	36.5	19	46.633	0	59.949	2822000000	332	3.54431e+07	5.13016e+07	4.08972e+07	5.38633e+07	3.63865e+07	3.04809e+07	4.04911e+07	5.18521e+07	4.7641e+07	4.00889e+07	3.49212e+07	3.3258e+07	4.24217e+07	3.85573e+07	4.63832e+07	3.87394e+07	5.20718e+07	4.60565e+07	2.80695e+07	3.86617e+07	3.36056e+07	4.95163e+07	4.05219e+07	4.02169e+07	0	3.63663e+07	3.39922e+07	2.47067e+07	2.58543e+07	0	4.07614e+07	3.98424e+07	4.83295e+07	4.4e+07	4.15199e+07	4.38204e+07
	AT2G17840.1	Identified as drought-inducible gene by differential hybridization. Upregulated by high light,	tr|A0A1P8AYB1|A0A1P8AYB1_ARATH;sp|O48832|ERD7_ARATH	4	4	11.7	11.7	43.055	0	8.9596	56850000	3	0	3.44077e+06	0	0	0	0	0	0	0	0	0	0	0	0	0	0	0	0	0	0	0	0	0	0	0	0	0	0	0	0	0	0	0	0	0	0
	AT2G17980.1	member of SLY1 Gene Family The mRNA is cell-to-cell mobile. protein_coding (ATSLY1)	sp|Q9SL48|SLY1_ARATH	4	4	8.9	8.9	69.15	0	8.0167	21964000	4	0	0	0	0	0	0	0	0	0	0	0	0	0	0	0	0	0	0	0	0	0	0	0	0	0	0	0	0	0	0	0	0	0	0	0	0
	AT2G18020.1	Ribosomal protein L2 family	sp|P46286|RL81_ARATH	12	4	49.2	19.4	27.859	0	270.67	30939000000	1042	3.29088e+08	3.69551e+08	2.3999e+08	2.94828e+08	4.32223e+08	3.44231e+08	2.99048e+08	5.05663e+08	2.92285e+08	3.59995e+08	4.17124e+08	4.39108e+08	4.77392e+08	4.43789e+08	6.07917e+08	4.62764e+08	4.99947e+08	4.88336e+08	4.41856e+08	4.68022e+08	4.37619e+08	5.78764e+08	5.94664e+08	4.6302e+08	3.50248e+08	6.8418e+08	4.75741e+08	4.91972e+08	4.51766e+08	5.57115e+08	6.40845e+08	4.99047e+08	5.68348e+08	6.52363e+08	6.31015e+08	6.77807e+08
	AT2G18110.1	Translation elongation factor EF1B/ribosomal protein S6 family protein	sp|Q9SI20|EF1D2_ARATH	9	3	37.7	23.8	25.266	0	34.573	1153100000	139	0	2.49701e+07	0	0	2.41446e+07	2.90997e+07	0	2.39812e+07	0	2.38205e+07	2.34795e+07	2.61843e+07	0	0	2.29915e+07	2.35186e+07	2.33028e+07	2.67957e+07	1.09119e+07	1.61485e+07	2.26405e+07	1.77142e+07	2.0796e+07	1.79889e+07	0	2.04217e+07	2.42234e+07	1.68366e+07	0	0	2.57863e+07	1.85357e+07	2.86871e+07	2.36937e+07	0	0
	AT2G18230.1	Encodes a protein that might have inorganic pyrophosphatase activity. protein_coding PYROPH	sp|P21216|IPYR2_ARATH	1	1	7.8	7.8	24.671	0	6.6558	42689000	5	0	0	0	0	0	0	0	0	0	0	0	0	0	0	0	0	0	0	0	0	0	0	0	0	0	0	0	0	0	0	0	0	0	0	0	0
	AT2G18740.1	Putative temperature-specific splice regulator of development. Only the first splice form (PCP	tr|A8MRL6|A8MRL6_ARATH;tr|Q9ZV45|Q9ZV45_ARATH;tr|Q8LAK5|Q8LAK5_ARATH	1	1	14.1	14.1	9.2547	0	5.9655	5634400	1	0	0	0	0	0	0	0	0	0	0	0	0	0	0	0	0	0	0	0	0	0	0	0	0	0	0	0	5.78426e+06	0	0	0	0	0	0	0	0
	AT2G18960.1	Encodes a plasma membrane proton ATPase. Mutants have a reduced ability to close their stomat	sp|P20649|PMA1_ARATH;tr|A0A1P8AYX4|A0A1P8AYX4_ARATH	26	7	31.1	9.2	104.22	0	88.73	1885300000	181	2.77753e+07	3.83122e+07	2.63099e+07	3.06865e+07	2.47599e+07	2.42537e+07	3.00841e+07	2.70645e+07	2.19969e+07	2.75185e+07	2.47976e+07	2.53732e+07	2.40244e+07	2.51299e+07	3.27366e+07	3.10094e+07	3.33712e+07	2.76007e+07	3.59403e+07	3.41741e+07	3.61226e+07	0	0	2.70439e+07	0	3.97817e+07	2.98225e+07	3.27797e+07	0	2.91704e+07	2.33125e+07	2.14474e+07	3.03754e+07	2.87448e+07	0	3.2978e+07
	AT2G18980.1	Peroxidase superfamily protein	sp|Q96518|PER16_ARATH	5	2	20.1	9.6	35.832	0	12.157	3470300	3	0	0	0	0	4.39612e+06	0	0	0	0	0	0	0	0	0	0	0	0	0	0	0	0	0	0	0	0	0	0	0	0	0	0	0	0	0	0	0
	AT2G19310.1	HSP20-like chaperones superfamily protein	sp|O64564|HS185_ARATH	2	2	22.2	22.2	18.529	0	26.155	23549000	4	0	0	0	0	0	0	0	0	0	0	0	0	0	0	0	0	0	0	0	0	0	0	0	0	0	6.1964e+06	0	0	0	0	0	0	0	0	0	0
	AT2G19480.1	This gene is predicted to encode a nucleosome assembly protein. Plant lines expressing an RNAi	tr|F4ISI7|F4ISI7_ARATH;tr|A8MRK6|A8MRK6_ARATH;sp|Q9ZUP3|NAP1B_ARATH	7	6	23.9	21.8	42.846	0	32.373	194730000	26	0	0	0	0	0	0	0	0	0	0	0	0	0	0	0	0	1.94222e+07	0	3.04049e+07	0	0	0	0	0	0	0	0	0	0	2.70102e+07	0	0	0	0	0	0
	AT2G19520.1	Controls flowering. protein_coding (FVE) (ATMSI4)	sp|O22607|MSI4_ARATH	8	8	25.2	25.2	55.758	0	100.47	538830000	84	0	0	1.41128e+07	0	1.39891e+07	0	1.572e+07	0	0	1.7697e+07	1.17724e+07	0	0	0	1.61878e+07	0	1.71678e+07	0	0	0	0	0	0	1.62395e+07	0	0	1.55898e+07	0	0	0	0	0	0	0	0	0
	AT2G19730.1	Ribosomal L28e protein family	sp|O82204|RL281_ARATH	3	3	21	21	15.895	0	23.666	2557800000	100	0	0	0	0	0	0	0	0	0	0	0	0	0	0	0	0	0	0	0	0	0	9.63312e+07	6.14837e+07	0	0	4.61587e+07	0	1.01584e+08	1.09299e+08	0	7.17761e+07	8.21524e+07	1.33642e+08	9.34182e+07	9.55929e+07	1.52549e+08
	AT2G19760.1	first member of the Arabidopsis profilin multigene family, expressed in all organs of Arabidop	sp|Q42449|PROF1_ARATH	3	3	32.1	32.1	14.266	0	21.974	395210000	37	0	0	0	0	0	0	0	0	0	0	0	3.76305e+07	0	0	0	0	0	0	0	0	0	0	0	0	0	0	0	3.70456e+07	5.87384e+07	0	3.47425e+07	0	0	0	0	0
	AT2G19860.1	Encodes a protein with hexokinase activity (AtHXK2) and acts as a sensor for plant sugar respo	sp|P93834|HXK2_ARATH;tr|A8MRW9|A8MRW9_ARATH	4	2	11.6	6.8	54.489	0	37.72	318340000	61	3.37323e+06	0	0	0	0	0	0	0	0	1.88858e+07	0	0	0	0	0	0	1.46348e+07	0	0	0	0	0	0	0	0	0	0	1.15357e+07	0	0	0	0	1.21117e+07	9.29678e+06	0	0
	AT2G19900.1	The malic enzyme (EC 1.1.1.40) encoded by AtNADP-ME1 is expressed in response to developmental	tr|A0A1P8B1I3|A0A1P8B1I3_ARATH;sp|O82191|MAOP1_ARATH	5	2	12.9	5.4	52.924	0	10.974	190670000	28	0	0	1.49828e+07	0	0	0	2.04812e+07	0	0	0	0	0	0	0	0	0	0	0	0	0	0	0	0	0	0	0	0	0	0	0	0	0	0	0	0	0
	AT2G19940.1	Putative N-acetyl-gamma-glutamyl-phosphate reductase	tr|A0A1P8B108|A0A1P8B108_ARATH;sp|Q93Z70|ARGC_ARATH	16	16	56	56	42.822	0	108	6223400000	308	9.87584e+07	8.90431e+07	1.03719e+08	9.96592e+07	9.55068e+07	8.63624e+07	1.14717e+08	8.18398e+07	1.05342e+08	8.60815e+07	8.33975e+07	1.05064e+08	8.13873e+07	7.97345e+07	7.35336e+07	6.82251e+07	9.26315e+07	7.38964e+07	8.99301e+07	7.69117e+07	7.65023e+07	9.43945e+07	1.05028e+08	8.26379e+07	4.57542e+07	5.72035e+07	9.55002e+07	8.95879e+07	8.47318e+07	7.02843e+07	7.96406e+07	9.39832e+07	6.27582e+07	5.25322e+07	1.03489e+08	7.83592e+07
	AT2G20260.1	Encodes subunit E of photosystem I. The mRNA is cell-to-cell mobile. protein_coding PHOTOS	sp|Q9S714|PSAE2_ARATH	4	2	45.5	31	15.189	0	60.715	2042000000	116	0	0	0	0	7.22653e+07	7.39989e+07	0	0	0	6.75991e+07	6.29891e+07	6.6162e+07	6.26712e+07	6.3895e+07	8.9346e+07	6.54505e+07	6.34845e+07	7.47205e+07	0	0	0	4.40061e+07	6.00267e+07	0	0	6.36872e+07	0	4.39908e+07	2.8715e+07	7.27831e+07	4.15746e+07	4.70014e+07	0	4.68258e+07	7.57688e+07	3.36406e+07
	AT2G20270.2	Thioredoxin superfamily protein	sp|Q8LBS4|GRS12_ARATH;tr|F4IUG7|F4IUG7_ARATH	1	1	8.4	8.4	19.125	0.0015943	4.5417	4450300	1	0	0	0	0	0	0	0	0	0	0	0	0	0	0	0	0	0	0	0	0	0	0	0	0	0	0	0	0	0	0	0	0	0	0	0	0
	AT2G20360.1	NAD(P)-binding Rossmann-fold superfamily protein	sp|Q9SK66|NDUA9_ARATH	10	10	33.8	33.8	43.935	0	73.548	741920000	123	0	2.18344e+07	1.50244e+07	2.20153e+07	1.92079e+07	1.66625e+07	2.00167e+07	2.41815e+07	1.75979e+07	2.14638e+07	1.39736e+07	0	1.73689e+07	1.53315e+07	2.59494e+07	2.15338e+07	2.38982e+07	1.53699e+07	0	0	0	0	0	0	0	2.58722e+07	0	1.5372e+07	0	0	0	0	2.08928e+07	1.80026e+07	0	2.16101e+07
	AT2G20420.1	ATP citrate lyase (ACL) family protein	sp|O82662|SUCB_ARATH	18	18	55.8	55.8	45.345	0	181.12	11755000000	744	1.57426e+08	1.75488e+08	1.85456e+08	1.8071e+08	2.08345e+08	1.7622e+08	2.03916e+08	1.8322e+08	2.0008e+08	1.9983e+08	1.87303e+08	1.27631e+08	1.85109e+08	1.56534e+08	2.01025e+08	1.90617e+08	2.24214e+08	1.77913e+08	1.58675e+08	1.54614e+08	1.48481e+08	1.56339e+08	1.56176e+08	1.52771e+08	0	1.50731e+08	1.54486e+08	1.49814e+08	1.65196e+08	1.46365e+08	1.4593e+08	1.48512e+08	1.62346e+08	1.71353e+08	1.51024e+08	1.88907e+08
	AT2G20450.1	Ribosomal protein L14	sp|Q9SIM4|RL141_ARATH	6	2	44	16.4	15.506	0	6.7862	179940000	18	0	0	0	0	0	0	0	0	0	0	0	0	0	0	0	0	0	0	0	0	0	0	0	0	0	0	0	0	2.53696e+07	0	0	0	0	0	0	2.81338e+07
	AT2G20560.1	DNAJ heat shock family protein	tr|Q9SIL3|Q9SIL3_ARATH	9	9	35.6	35.6	37.109	0	168.86	2526600000	133	0	0	0	0	0	0	0	0	0	0	0	0	0	0	0	0	0	0	7.13792e+07	7.89152e+07	5.85879e+07	7.26873e+07	7.55747e+07	7.36101e+07	9.31014e+07	1.31001e+08	7.64864e+07	6.66315e+07	7.71841e+07	7.5774e+07	8.64343e+07	9.30692e+07	7.96737e+07	8.93522e+07	1.06709e+08	7.48501e+07
	AT2G20580.1	encoding the RPN subunits of the 26S proteasome The mRNA is cell-to-cell mobile. protei	sp|Q9SIV2|PSD2A_ARATH	25	25	37.4	37.4	98.143	0	176.64	7765400000	732	1.17281e+08	1.38451e+08	1.19298e+08	1.22253e+08	9.91356e+07	1.05532e+08	1.10894e+08	1.26556e+08	1.0699e+08	1.02e+08	1.03848e+08	1.07682e+08	9.94453e+07	1.09026e+08	1.22771e+08	1.18696e+08	1.21342e+08	1.21966e+08	1.1451e+08	1.02461e+08	9.60512e+07	1.10671e+08	1.33596e+08	1.22152e+08	1.12988e+08	1.25473e+08	1.24347e+08	1.14011e+08	8.78233e+07	1.04411e+08	1.07421e+08	1.18032e+08	1.25177e+08	1.18097e+08	1.01268e+08	1.10089e+08
	AT2G20610.1	Confers auxin overproduction. Mutants have an over-proliferation of lateral roots. Encodes a C	sp|Q9SIV0|SUR1_ARATH	8	8	25.3	25.3	51.087	0	33.705	323270000	60	0	0	0	0	1.59904e+07	0	0	2.00098e+07	1.78559e+07	0	0	0	1.31394e+07	0	2.20657e+07	0	0	1.60659e+07	0	0	0	0	0	0	0	1.77228e+07	0	1.84575e+07	0	0	0	1.65853e+07	2.03398e+07	1.85228e+07	0	0
	AT2G20630.2	PP2C induced by AVRRPM1	sp|Q9SIU8|P2C20_ARATH	4	2	18.3	9.3	31.847	0	19.293	385680000	58	1.59804e+07	0	0	0	1.88348e+07	1.91057e+07	0	0	1.79664e+07	0	2.07111e+07	0	0	1.68764e+07	0	1.66152e+07	0	1.81102e+07	0	0	0	0	0	0	0	0	0	0	0	0	0	0	0	0	0	0
	AT2G20690.1	A synthetic gene encoding the catalytic domain of the Arabidopsis thaliana gene At2g20690 was	tr|Q9SKU8|Q9SKU8_ARATH	2	2	7	7	29.639	0.001227	5.0296	128510000	15	0	0	0	0	0	0	0	0	0	0	0	0	1.67192e+07	0	0	0	0	0	0	0	0	0	0	0	0	0	0	0	0	0	0	0	0	0	0	0
	AT2G20760.1	Clathrin light chain protein	sp|Q9SKU1|CLC1_ARATH	3	3	8.3	8.3	37.225	0	6.2743	545910000	49	0	0	0	0	0	0	0	0	0	0	0	0	0	0	0	0	1.89632e+07	0	0	0	0	0	0	0	0	0	0	0	0	0	0	0	0	0	0	0
	AT2G20890.1	Chloroplast-localized Thylakoid formation1 gene product involved in vesicle-mediated formation	sp|Q9SKT0|THF1_ARATH	15	15	50.3	50.3	33.795	0	323.31	21709000000	902	4.35259e+08	9.10654e+07	1.33874e+08	2.54013e+07	3.88786e+08	3.95061e+08	1.93345e+08	2.59202e+08	1.9896e+08	3.70757e+08	3.95034e+08	3.45545e+08	3.53737e+08	4.00187e+08	2.73507e+08	3.32712e+08	2.53639e+08	3.282e+08	3.72922e+08	3.31217e+08	3.74373e+08	3.01274e+08	3.25436e+08	3.20689e+08	1.49037e+08	1.87537e+08	3.12894e+08	3.43563e+08	3.49908e+08	3.15967e+08	2.92103e+08	3.34539e+08	1.98491e+08	1.31519e+08	3.9353e+08	2.22665e+08
	AT2G20990.3	Encodes a protein specifically localized to the ER-PM boundary with similarity to synaptotagmi	sp|Q9SKR2|SYT1_ARATH;tr|F4IFM7|F4IFM7_ARATH;tr|F4IFM6|F4IFM6_ARATH	11	11	24.2	24.2	61.743	0	32	805080000	123	2.19817e+07	2.1495e+07	2.17076e+07	0	2.1498e+07	2.13199e+07	2.45991e+07	0	2.04557e+07	2.14043e+07	1.84818e+07	0	1.52225e+07	2.08234e+07	1.87086e+07	1.58601e+07	2.27932e+07	1.7872e+07	0	2.13717e+07	1.66844e+07	1.59008e+07	0	0	0	0	1.88074e+07	0	0	0	0	0	0	0	0	0
	AT2G21060.1	Glycine-rich protein (AtGRP2b). Also named as CSP4 (cold shock domain protein 4) containing a	sp|Q38896|CSP4_ARATH	2	2	24.4	24.4	19.077	0	17.114	129710000	3	0	0	0	0	0	1.38061e+07	0	0	0	0	0	0	0	0	0	0	0	0	0	0	0	0	0	0	0	0	0	0	0	0	0	0	0	0	0	0
	AT2G21160.1	Translocon-associated protein (TRAP), alpha subunit	sp|P45434|SSRA_ARATH;tr|F4IGI4|F4IGI4_ARATH	5	5	20.5	20.5	28.167	0	25.38	271630000	29	0	0	0	0	0	0	0	2.70177e+07	0	0	0	0	1.93563e+07	0	2.92149e+07	0	0	0	0	0	0	0	0	0	0	0	0	0	0	0	0	0	0	0	0	0
	AT2G21170.1	Encodes a plastidic triose phosphate isomerase. Mutants with reduced pdTPI levels have difficu	sp|Q9SKP6|TPIC_ARATH;tr|A8MRE8|A8MRE8_ARATH	22	21	70.2	67.6	33.345	0	323.31	46962000000	1642	8.75056e+08	1.85071e+08	2.64978e+08	0	8.27681e+08	7.09437e+08	3.13741e+08	6.24359e+08	3.74918e+08	7.98269e+08	8.48124e+08	6.58816e+08	7.19341e+08	8.07619e+08	6.20347e+08	7.38847e+08	5.7048e+08	9.0153e+08	7.41772e+08	8.17759e+08	6.39115e+08	6.41734e+08	7.25651e+08	8.00652e+08	4.28791e+08	6.3978e+08	8.4648e+08	6.63168e+08	7.18942e+08	6.31365e+08	7.21288e+08	7.54999e+08	5.61807e+08	6.42535e+08	6.96332e+08	5.1808e+08
	AT2G21250.1	NAD(P)-linked oxidoreductase superfamily protein	tr|Q9SJV2|Q9SJV2_ARATH;tr|F4IGK5|F4IGK5_ARATH	13	13	45.3	45.3	35.01	0	79.318	5099700000	445	6.7081e+07	8.16302e+07	8.10551e+07	6.73745e+07	7.68797e+07	6.936e+07	7.12704e+07	5.69898e+07	6.98811e+07	6.52466e+07	7.03185e+07	5.4238e+07	6.99878e+07	6.08857e+07	6.49533e+07	6.80551e+07	8.75558e+07	7.94201e+07	7.65607e+07	8.04897e+07	6.76975e+07	7.88933e+07	8.68246e+07	8.42866e+07	0	6.72905e+07	6.40813e+07	7.0587e+07	7.46739e+07	8.7568e+07	6.91104e+07	7.28689e+07	6.62906e+07	7.4679e+07	1.04563e+08	8.44503e+07
	AT2G21280.1	A nuclear-encoded, plastid-targeted protein (AtSulA) whose overexpression causes severe yet st	sp|Q9SJU9|GC1_ARATH;tr|A0A1P8B167|A0A1P8B167_ARATH	4	4	12.1	12.1	37.745	0	17.424	425670000	59	0	0	0	0	0	0	1.55058e+07	0	0	0	0	0	0	0	0	0	0	0	0	0	0	0	0	0	0	0	0	0	0	0	0	0	0	0	0	0
	AT2G21330.1	fructose-bisphosphate aldolase 1	sp|Q9SJU4|ALFP1_ARATH;tr|F4IGL5|F4IGL5_ARATH;tr|F4IGL7|F4IGL7_ARATH	25	15	75.9	59.4	42.93	0	323.31	150390000000	1557	2.4513e+09	2.13635e+09	2.26899e+09	2.62833e+09	1.7006e+09	2.15016e+09	2.38113e+09	2.13679e+09	2.23279e+09	2.05629e+09	2.25409e+09	2.01915e+09	2.10664e+09	2.12704e+09	1.73537e+09	1.76742e+09	1.80144e+09	1.85594e+09	2.27876e+09	2.08919e+09	2.49778e+09	2.08659e+09	1.9868e+09	1.68068e+09	1.09168e+09	1.75023e+09	1.86044e+09	2.47263e+09	2.70898e+09	1.96789e+09	2.17746e+09	2.52039e+09	1.85594e+09	1.468e+09	2.62487e+09	2.51481e+09
	AT2G21370.1	Although this gene has a sequence similar to xylulose kinases, several lines of experimental e	tr|A0A1P8AX79|A0A1P8AX79_ARATH;tr|Q67XN5|Q67XN5_ARATH;tr|A0A1P8AXD5|A0A1P8AXD5_ARATH;tr|Q8L794|Q8L794_ARATH	4	4	22.3	22.3	34.715	0	20.135	15985000	3	9.42983e+06	0	0	0	0	0	0	0	0	0	0	0	0	0	0	0	0	0	0	0	0	0	0	0	0	0	0	0	0	0	0	0	0	0	0	0
	AT2G21385.4	Encodes a chloroplast stroma localized protein that is found only in the green plant lineage.	tr|A8MQF3|A8MQF3_ARATH;tr|Q94AU3|Q94AU3_ARATH;tr|F4IGM4|F4IGM4_ARATH	8	8	28.6	28.6	28.701	0	33.474	1632000000	145	4.02783e+07	2.67716e+07	0	0	3.27661e+07	4.24894e+07	3.34708e+07	3.16083e+07	3.5274e+07	4.05079e+07	3.68612e+07	3.78371e+07	3.55636e+07	3.44357e+07	2.93733e+07	3.27457e+07	3.75237e+07	3.80133e+07	0	3.04471e+07	3.54849e+07	0	2.96268e+07	0	0	0	2.70589e+07	2.79046e+07	0	3.80528e+07	2.78949e+07	2.36265e+07	0	0	0	0
	AT2G21390.1	Coatomer, alpha subunit	sp|Q9SJT9|COPA2_ARATH	36	16	38.6	19.6	136.47	0	256.16	13352000000	1087	1.60023e+08	1.75233e+08	2.22064e+08	1.89195e+08	1.89182e+08	1.96112e+08	2.33735e+08	2.19554e+08	2.08822e+08	2.06376e+08	1.91836e+08	2.23005e+08	2.02522e+08	1.78222e+08	2.15468e+08	2.13521e+08	1.90089e+08	2.23051e+08	1.58126e+08	1.87732e+08	2.08461e+08	1.249e+08	1.8742e+08	2.09867e+08	1.42412e+08	2.16471e+08	2.20821e+08	1.88097e+08	2.22079e+08	1.33707e+08	2.04086e+08	1.79089e+08	2.1966e+08	2.35394e+08	7.41838e+07	2.06734e+08
	AT2G21490.1	dehydrin LEA	sp|Q96261|DHLEA_ARATH	1	1	13	13	19.298	0	10.143	6559400	6	0	0	0	0	0	0	0	0	0	0	0	0	0	0	0	0	0	0	0	0	0	0	0	0	0	0	0	0	0	0	0	0	0	0	0	0
	AT2G21530.1	SMAD/FHA domain-containing protein	tr|Q8GWP4|Q8GWP4_ARATH	2	2	12.4	12.4	22.675	0	5.7525	184880000	4	0	0	0	0	0	0	0	0	0	0	0	0	0	0	0	0	0	0	0	0	0	0	0	1.79154e+07	0	0	0	2.00125e+07	0	0	0	0	0	0	0	0
	AT2G21580.1	Ribosomal protein S25 family protein	tr|F4IHJ8|F4IHJ8_ARATH;sp|Q9SIK2|RS252_ARATH;sp|Q8GYL5|RS253_ARATH;sp|Q9SIW5|RS251_ARATH	3	1	23.4	12.1	11.941	0	28.082	40648000	11	0	0	0	0	0	0	0	0	0	0	0	0	0	0	0	0	0	0	0	0	0	0	0	0	0	0	0	0	0	0	0	0	0	0	0	2.54071e+06
	AT2G21620.2	Encodes gene that is induced in response to desiccation	tr|Q9SIJ8|Q9SIJ8_ARATH;tr|Q94II5|Q94II5_ARATH	5	5	36.4	36.4	20.587	0	28.775	213540000	30	0	0	0	0	1.91468e+07	1.93241e+07	0	0	0	0	0	0	1.85949e+07	2.09987e+07	0	0	1.87411e+07	0	0	0	0	0	0	0	0	0	0	0	0	0	0	0	0	0	0	0
	AT2G21660.1	Encodes a small glycine-rich RNA binding protein that is part of a negative-feedback loop thro	tr|F4IHK9|F4IHK9_ARATH;sp|Q03250|RBG7_ARATH	6	4	48.4	41.5	15.548	0	292.36	1844700000	82	0	0	0	0	1.08815e+08	5.4691e+07	0	0	0	7.61426e+07	9.96178e+07	7.31574e+07	1.06185e+08	5.61234e+07	6.26539e+07	9.09645e+07	7.98617e+07	7.68584e+07	0	0	0	0	0	0	0	0	0	0	0	0	0	0	0	0	0	0
	AT2G21870.1	Encodes the FAd subunit of mitochondrial F1F0-ATP synthase. Essential for pollen formation.	tr|F4III4|F4III4_ARATH;sp|Q9SJ12|ATP7_ARATH	7	7	38.6	38.6	25.16	0	21.381	435550000	54	0	0	0	0	2.55426e+07	2.36379e+07	0	0	0	0	2.36822e+07	0	2.16026e+07	1.5619e+07	2.76332e+07	2.65462e+07	3.67159e+07	0	0	0	0	0	0	0	0	0	0	0	0	0	0	0	2.15293e+07	0	0	0
	AT2G22010.2	Encodes a protein predicted to act as a RING E3 ubiquitin ligase. It appears to regulate the s	sp|Q9SIZ8|RKP_ARATH;tr|F4IIK4|F4IIK4_ARATH	2	2	3	3	144.5	0.0070843	3.4575	134120000	11	0	0	0	0	0	0	0	0	0	0	0	0	0	0	0	0	0	0	0	0	0	0	0	0	0	0	3.2094e+07	0	0	0	0	0	0	0	0	0
	AT2G22125.1	Encodes a protein involved in cell elongation in root and anther filaments. Mutants have great	sp|F4IIM1|CSI1_ARATH	4	4	2.8	2.8	230.7	0	7.8154	81361000	16	0	0	0	0	0	0	0	0	0	0	0	0	0	0	0	0	0	0	0	0	0	0	0	0	0	0	1.52351e+07	0	0	0	0	0	0	0	0	0
	AT2G22170.1	Lipase/lipooxygenase, PLAT/LH2 family protein	sp|Q9SIE7|PLAT2_ARATH	4	4	21.3	21.3	20.129	0	104.64	3877700000	141	0	0	0	0	4.89668e+07	9.63245e+07	0	0	0	7.9343e+07	7.77694e+07	9.59647e+07	8.08755e+07	9.08196e+07	6.08351e+07	6.08013e+07	7.56271e+07	5.91756e+07	0	0	0	1.06288e+08	1.23223e+08	1.5327e+08	0	0	0	1.80334e+08	1.31092e+08	1.22763e+08	8.70415e+07	1.66726e+08	6.58646e+07	6.92543e+07	1.57929e+08	8.59325e+07
	AT2G22230.1	Thioesterase superfamily protein	tr|Q9SIE3|Q9SIE3_ARATH	4	3	19.1	19.1	24.242	0	25.592	1443800000	74	0	0	0	0	4.05725e+07	3.99807e+07	0	0	0	4.22222e+07	3.97403e+07	0	0	3.28252e+07	3.15077e+07	2.80578e+07	3.36499e+07	3.84345e+07	0	0	0	3.64597e+07	3.6599e+07	4.47722e+07	0	0	0	4.62869e+07	0	4.18812e+07	0	3.42642e+07	5.21838e+07	0	4.71515e+07	3.18304e+07
	AT2G22250.2	Encodes a prokaryotic-type plastidic aspartate aminotransferase with glutamate/aspartate-preph	sp|Q9SIE1|PAT_ARATH	10	10	27.8	27.8	50.999	0	96.475	1602300000	202	3.00716e+07	4.25012e+07	3.71227e+07	3.80924e+07	1.93456e+07	3.03333e+07	3.16258e+07	2.69784e+07	3.36873e+07	2.17423e+07	2.23087e+07	3.19608e+07	3.22546e+07	3.52202e+07	2.52381e+07	2.82961e+07	2.65443e+07	2.31884e+07	0	0	2.24172e+07	0	0	0	0	0	0	2.43042e+07	0	0	0	3.0005e+07	1.91296e+07	0	2.72792e+07	2.3327e+07
	AT2G22360.1	DNAJ heat shock family protein	sp|Q9SJZ7|DNJA6_ARATH;tr|Q940V1|Q940V1_ARATH	3	3	7	7	47.761	0	12.358	261670000	39	0	1.79577e+07	1.38233e+07	0	0	0	0	0	0	0	0	0	0	0	0	0	0	1.4989e+07	0	0	0	0	0	0	0	0	0	0	0	0	0	0	0	0	0	0
	AT2G22420.1	Encodes a cell wall-localized class III peroxidase that is directly regulated by the MADS-box	sp|Q9SJZ2|PER17_ARATH	4	4	17.3	17.3	36.67	0	9.8272	200840000	33	0	0	0	0	0	0	0	0	0	0	8.56606e+06	0	0	0	0	0	0	0	0	0	0	0	0	0	0	0	0	0	0	0	0	0	0	0	0	0
	AT2G22450.1	riboflavin biosynthesis protein	sp|Q6NLQ7|RIBA2_ARATH	2	2	4	4	52.199	0	7.9216	160890000	39	9.07584e+06	1.06918e+07	0	1.19964e+07	0	0	0	0	1.23192e+07	0	0	0	0	0	0	0	0	0	0	0	0	0	0	0	0	0	0	0	0	0	0	0	0	0	0	0
	AT2G22780.1	encodes an peroxisomal NAD-malate dehydrogenase that is involved in fatty acid beta-oxidation	sp|O82399|MDHX1_ARATH	7	6	38.7	35.3	37.465	0	50.338	785290000	92	1.94504e+07	2.27458e+07	1.69867e+07	2.41012e+07	0	2.49234e+07	3.29734e+07	2.07902e+07	0	0	0	0	2.10877e+07	2.53257e+07	0	1.77584e+07	2.57167e+07	0	0	0	0	0	0	0	0	0	0	0	0	0	0	0	0	0	0	0
	AT2G22990.3	sinapoylglucose:malate sinapoyltransferase. Catalyzes the formation of sinapoylmalate from sin	tr|Q3EBW0|Q3EBW0_ARATH;tr|F4IKK4|F4IKK4_ARATH;tr|A8MR78|A8MR78_ARATH;sp|Q8RUW5|SCP8_ARATH;tr|A8MQW0|A8MQW0_ARATH	5	5	29.2	29.2	36.8	0	223.54	2620200000	182	4.10876e+07	3.67999e+07	4.66121e+07	3.64622e+07	3.07141e+07	4.04995e+07	3.91281e+07	0	3.71125e+07	3.65914e+07	3.56179e+07	3.62656e+07	2.94222e+07	3.9283e+07	0	2.98929e+07	1.89383e+07	3.52764e+07	7.86422e+07	6.06498e+07	5.55737e+07	0	5.33136e+07	5.64199e+07	0	0	4.64669e+07	4.48654e+07	5.50638e+07	6.22211e+07	4.49619e+07	5.01553e+07	0	3.97817e+07	0	0
	AT2G23070.1	Encodes a chloroplast localized subunit of casien kinase4. Functions reduntantly with other al	sp|O64816|CSK2P_ARATH;sp|Q08466|CSK22_ARATH;sp|Q08467|CSK21_ARATH	5	5	13.9	13.9	50.236	0	16.559	191970000	18	0	0	0	0	1.32998e+07	0	0	0	0	0	0	0	0	0	0	0	1.27757e+07	0	0	0	0	0	0	0	0	0	0	0	0	0	0	0	0	0	0	0
	AT2G23350.1	polyadenylate-binding protein, putative / PABP, putative.Member of the Class II family of PABP	sp|O22173|PABP4_ARATH	12	10	22.1	19.6	71.652	0	50.515	4040600000	301	4.94546e+07	5.65726e+07	5.32176e+07	6.24155e+07	6.52602e+07	5.97858e+07	6.25454e+07	7.52089e+07	5.81752e+07	6.00849e+07	5.52741e+07	5.50867e+07	6.27451e+07	5.33727e+07	6.90338e+07	6.3749e+07	5.72432e+07	6.05532e+07	4.51806e+07	5.50332e+07	6.3357e+07	5.42982e+07	6.64746e+07	5.58711e+07	0	7.26067e+07	6.55367e+07	6.66638e+07	7.50891e+07	5.64238e+07	6.37314e+07	6.64792e+07	6.88618e+07	6.8557e+07	0	6.22556e+07
	AT2G23420.1	nicotinate phosphoribosyltransferase 2	tr|A0A1P8AXW4|A0A1P8AXW4_ARATH;sp|Q84WV8|NPRT2_ARATH	6	3	13.6	9.2	60.982	0	72.721	1149000000	203	1.74642e+07	1.3787e+07	1.89948e+07	1.70551e+07	1.83071e+07	1.84715e+07	1.68963e+07	1.63728e+07	1.97616e+07	1.91044e+07	1.69349e+07	2.0082e+07	1.80138e+07	0	1.57091e+07	1.74014e+07	1.88022e+07	1.79303e+07	1.72644e+07	1.86142e+07	2.17001e+07	1.63785e+07	1.99599e+07	2.13466e+07	0	1.48772e+07	1.85639e+07	1.6962e+07	2.14177e+07	1.42781e+07	1.36652e+07	1.61385e+07	1.31969e+07	1.81504e+07	1.65508e+07	2.1658e+07
	AT2G23600.1	Encodes a protein shown to have carboxylesterase activity, methyl salicylate esterase activity	sp|O80476|MES2_ARATH;tr|A0A1P8AXQ5|A0A1P8AXQ5_ARATH	6	6	27.4	27.4	29.667	0	42.197	3771100000	291	5.87954e+07	4.31782e+07	3.54898e+07	2.30858e+07	5.83448e+07	5.75535e+07	4.94237e+07	4.23043e+07	5.27731e+07	4.96813e+07	5.6506e+07	6.27408e+07	5.48238e+07	5.04762e+07	3.83494e+07	4.24453e+07	4.49775e+07	5.85717e+07	4.97709e+07	5.40016e+07	6.70252e+07	6.54641e+07	6.01266e+07	6.04065e+07	0	4.31603e+07	7.03087e+07	5.34468e+07	5.67611e+07	0	6.45852e+07	5.91264e+07	5.34283e+07	4.8605e+07	5.52588e+07	5.11241e+07
	AT2G23610.1	Encodes a protein shown to have carboxylesterase activity, methyl IAA esterase activity, and m	sp|O80477|MES3_ARATH;tr|A0A1P8B0R3|A0A1P8B0R3_ARATH;sp|O80474|MES4_ARATH	2	2	9.5	9.5	29.823	0	8.7029	60242000	5	0	0	0	0	0	0	0	0	0	0	0	0	0	0	0	0	0	0	0	0	0	0	0	0	0	0	0	0	0	0	0	0	0	0	0	0
	AT2G24050.1	Encodes a putative eukaryotic translation initiation factor. protein_coding EUKARYOTIC TRA	sp|O82233|IF4G2_ARATH	5	5	8	8	82.889	0	30.012	32595000	6	0	0	0	0	0	0	0	0	0	0	0	0	0	0	0	0	0	0	0	0	0	0	0	0	0	0	0	0	0	0	0	0	5.6074e+06	0	0	0
	AT2G24060.1	SUPPRESSOR OF VARIEGATION9 (SVR9),encodes a chloroplast-localized prokaryotic type translation	sp|O82234|IF32_ARATH	7	4	19.2	12.5	35.141	0	68.346	1953000000	150	3.13965e+07	2.10366e+07	3.04766e+07	2.58991e+07	3.57936e+07	3.11775e+07	3.27638e+07	2.47084e+07	3.84132e+07	3.76906e+07	4.15602e+07	3.81876e+07	2.81904e+07	2.9296e+07	0	2.75586e+07	3.04049e+07	2.24654e+07	3.19143e+07	0	3.32557e+07	3.64825e+07	3.88335e+07	4.19219e+07	0	0	3.9302e+07	3.42642e+07	4.04714e+07	3.67286e+07	3.66472e+07	3.34221e+07	0	3.08336e+07	4.05613e+07	0
	AT2G24180.1	Encodes a cytochrome P450 monooxygenase that converts indole-3-acetonitrile to indole-3-aldehy	sp|O65787|C71B6_ARATH	2	2	5.4	5.4	57.008	0	7.0963	6704500	2	0	0	0	0	0	0	0	0	0	0	0	0	0	0	0	4.18269e+06	0	0	0	0	0	0	0	0	0	0	0	0	0	0	0	0	0	0	0	0
	AT2G24200.1	Cytosol aminopeptidase family protein	sp|P30184|AMPL1_ARATH;tr|F4INR3|F4INR3_ARATH	25	20	70.4	57.5	54.509	0	323.31	22106000000	1177	3.31331e+08	3.42422e+08	3.44899e+08	3.92686e+08	3.12851e+08	2.93401e+08	3.46433e+08	3.66516e+08	3.63178e+08	2.99462e+08	2.933e+08	2.82916e+08	3.47491e+08	3.09122e+08	3.21914e+08	3.16384e+08	3.25143e+08	3.00107e+08	3.27155e+08	2.87662e+08	2.98758e+08	2.64025e+08	2.56325e+08	2.38399e+08	4.36537e+07	2.9534e+08	2.60444e+08	2.66378e+08	2.59238e+08	2.60733e+08	2.92204e+08	2.85279e+08	3.06391e+08	2.59687e+08	2.39757e+08	2.94338e+08
	AT2G24270.4	Encodes a protein with non-phosphorylating NADP-dependent glyceraldehyde-3-phosphate dehydroge	sp|Q1WIQ6|GAPN_ARATH;tr|F4INS6|F4INS6_ARATH	25	25	79.4	79.4	53.06	0	323.31	41274000000	1416	6.32592e+08	6.29268e+08	6.27352e+08	4.92006e+08	5.3728e+08	5.69531e+08	5.83962e+08	4.83419e+08	6.00296e+08	5.76482e+08	5.83962e+08	4.57818e+08	5.05032e+08	5.34902e+08	5.02274e+08	4.73339e+08	3.97065e+08	5.82668e+08	7.4172e+08	7.98878e+08	6.4669e+08	5.3635e+08	5.54649e+08	7.21988e+08	3.86073e+08	5.1468e+08	6.64779e+08	6.33162e+08	6.67874e+08	6.06528e+08	6.04514e+08	5.90557e+08	4.85165e+08	5.91335e+08	6.33162e+08	5.09039e+08
	AT2G24280.1	alpha/beta-Hydrolases superfamily protein	tr|A0A1P8AZZ1|A0A1P8AZZ1_ARATH;tr|Q93Z34|Q93Z34_ARATH	1	1	2.1	2.1	49.188	0	5.4279	302250000	47	0	0	0	0	0	0	0	0	0	0	0	0	0	0	0	0	0	0	0	0	0	0	0	0	0	0	0	0	0	0	0	0	0	0	0	0
	AT2G24420.1	DNA repair ATPase-like protein	tr|Q9ZQ26|Q9ZQ26_ARATH	2	2	5.7	5.7	50.351	0.0023744	4.3661	4050300	4	0	0	0	0	0	0	0	0	0	0	0	0	0	0	0	0	0	0	0	0	0	0	0	0	0	0	0	0	0	0	0	0	0	0	0	0
	AT2G24580.1	FAD-dependent oxidoreductase family protein	sp|Q9SJA7|SOX_ARATH	4	4	14.9	14.9	45.701	0	13.809	43651000	7	0	0	0	0	0	0	6.75582e+06	0	0	0	0	0	0	0	0	0	0	0	0	0	0	0	0	0	0	0	0	0	0	0	0	0	0	0	0	0
	AT2G24590.1	Barta et al (2010) have proposed a nomenclature for Serine/Arginine-Rich Protein Splicing Fact	sp|Q9SJA6|RZ22A_ARATH	4	2	18.9	8.7	21.915	0	12.614	123730000	21	0	0	0	0	8.22509e+06	0	0	0	0	0	0	0	0	0	0	0	0	0	0	0	0	0	0	0	0	0	0	0	0	0	0	0	0	0	0	0
	AT2G24765.1	GTPase required for Golgi targeting of GRIP domain proteins. AtARL1 binds directly to the GRI	sp|P40940|ARF3_ARATH	1	1	8.8	8.8	20.242	0	9.0159	11259000	3	0	0	0	0	0	0	0	0	0	0	0	0	0	0	0	0	3.87107e+06	0	0	0	0	0	0	0	0	0	0	0	0	0	0	0	0	0	0	0
	AT2G24820.1	translocon at the inner envelope membrane of chloroplasts 55-II	sp|Q9SK50|TIC55_ARATH	9	9	18.2	18.2	60.607	0	28.579	324150000	52	0	2.15398e+07	1.60592e+07	0	0	0	0	0	0	1.69396e+07	0	0	0	0	0	0	1.75991e+07	0	0	0	0	0	0	0	0	0	0	0	0	0	0	0	0	0	0	0
	AT2G25080.1	Encodes glutathione peroxidase. The mRNA is cell-to-cell mobile. protein_coding GLUTAT	sp|P52032|GPX1_ARATH	11	10	50	50	26.015	0	94.132	1324000000	79	0	0	0	0	2.47256e+07	8.75012e+07	0	0	0	2.91926e+07	4.17276e+07	1.16084e+08	5.39829e+07	1.03884e+08	0	0	0	2.55266e+07	0	0	0	3.03333e+07	0	0	0	0	0	1.53784e+07	0	0	0	2.82628e+07	0	0	0	0
	AT2G25280.1	AmmeMemoRadiSam system protein B	tr|Q9SIR5|Q9SIR5_ARATH	1	1	5.5	5.5	32.644	0	9.5088	16323000	3	0	0	0	0	0	0	0	0	0	0	0	0	0	0	0	0	0	0	0	0	0	0	0	0	0	0	0	0	0	0	0	0	0	0	0	0
	AT2G25450.1	Encodes a 2-oxoacid-dependent dioxygenase involved in the production of 2-hydroxybut-3-enyl gl	sp|Q9SKK4|GSL_ARATH	9	9	42.9	42.9	40.351	0	319.85	3555300000	258	9.23687e+07	8.16076e+07	1.03632e+08	9.41071e+07	1.17558e+08	9.48537e+07	9.05744e+07	5.32434e+07	9.89502e+07	8.82382e+07	9.18006e+07	7.75219e+07	8.39892e+07	7.98008e+07	7.26067e+07	9.64448e+07	8.34669e+07	8.65482e+07	0	0	0	0	0	0	0	0	0	2.71133e+07	0	0	0	1.56678e+07	0	0	0	0
	AT2G25800.1	elongation factor Ts (DUF810)	tr|Q0WQB7|Q0WQB7_ARATH	2	2	3.3	3.3	109.96	0.0023238	4.0409	1100600	1	0	0	0	0	0	0	0	0	912775	0	0	0	0	0	0	0	0	0	0	0	0	0	0	0	0	0	0	0	0	0	0	0	0	0	0	0
	AT2G25830.1	YebC-like protein	sp|O82314|U082_ARATH	4	4	17.2	17.2	36.813	0	38.684	447510000	43	2.19939e+07	2.03863e+07	1.9866e+07	2.37183e+07	1.96701e+07	0	0	2.08147e+07	0	0	0	0	0	0	0	0	0	0	0	0	0	0	0	0	0	0	0	0	0	0	0	0	0	0	0	0
	AT2G25840.2	Nucleotidylyl transferase superfamily protein	sp|Q8RXE9|SYWM_ARATH;tr|F4ISP4|F4ISP4_ARATH;tr|F4ISP6|F4ISP6_ARATH;tr|A0A1P8AY21|A0A1P8AY21_ARATH	9	9	34.8	34.8	45.3	0	41.942	1543800000	167	2.8418e+07	3.76201e+07	3.13291e+07	3.41149e+07	1.92974e+07	0	2.57006e+07	1.94478e+07	2.50707e+07	2.39596e+07	2.39082e+07	2.60775e+07	0	2.86931e+07	2.80734e+07	1.96974e+07	2.72207e+07	0	4.29127e+07	4.01e+07	2.118e+07	2.37447e+07	2.49234e+07	2.89588e+07	0	2.87508e+07	3.57936e+07	2.01196e+07	2.9003e+07	2.60738e+07	2.53872e+07	2.12079e+07	0	0	2.73739e+07	2.84732e+07
	AT2G25870.1	Encodes an endoribonuclease that is required for chloroplast rRNA processing. protein_coding	sp|Q8L5Z4|YBEY_ARATH	2	2	3.6	3.6	65.305	0	5.5379	33893000	5	0	0	0	0	6.1039e+06	0	0	0	0	0	0	0	0	0	0	0	0	0	0	0	0	0	0	0	0	0	0	0	0	0	0	0	0	0	0	0
	AT2G25970.1	KH domain-containing protein	tr|O82762|O82762_ARATH	3	3	5.2	5.2	64.606	0	7.6025	14053000	7	0	0	0	0	0	0	0	0	0	0	0	0	0	0	0	0	0	0	0	0	0	0	0	0	0	0	0	0	0	0	1.51281e+06	0	0	0	0	0
	AT2G26080.1	glycine decarboxylase P-protein 2	sp|O80988|GCSP2_ARATH	41	18	50.8	26.1	113.77	0	323.31	16664000000	903	2.49662e+08	2.68659e+08	3.05035e+08	2.40823e+08	2.15588e+08	2.36719e+08	2.43492e+08	1.99443e+08	2.67303e+08	2.42582e+08	2.65273e+08	2.20438e+08	2.37475e+08	2.4265e+08	2.09504e+08	2.15214e+08	1.88671e+08	2.6507e+08	2.84253e+08	2.97745e+08	2.31045e+08	1.63215e+08	1.85366e+08	2.69106e+08	1.23027e+08	2.1206e+08	2.31606e+08	2.3015e+08	2.12561e+08	2.45952e+08	1.81979e+08	2.09707e+08	1.65689e+08	2.14143e+08	1.41311e+08	1.88384e+08
	AT2G26150.1	member of Heat Stress Transcription Factor (Hsf) family. Involved in response to misfolded pro	sp|O80982|HSFA2_ARATH;tr|B3H5P6|B3H5P6_ARATH	8	7	23.5	21.2	39.114	0	36.427	857440000	119	0	0	0	0	0	0	0	0	0	0	0	0	0	0	0	0	0	0	0	2.63866e+07	2.51979e+07	3.534e+07	4.02337e+07	2.47307e+07	0	3.54652e+07	4.88617e+07	2.16116e+07	2.87668e+07	1.81794e+07	4.59098e+07	3.20695e+07	3.03986e+07	2.63902e+07	2.76907e+07	1.9583e+07
	AT2G26230.1	Encodes a urate oxidase that is involved in peroxisome maintenance. protein_coding URATE	sp|O04420|URIC_ARATH	3	3	13.9	13.9	34.88	0	10.765	109910000	16	0	0	0	0	0	0	0	0	0	0	0	0	0	0	0	0	0	0	0	0	0	0	0	0	0	0	0	0	0	0	0	0	0	0	0	0
	AT2G26250.1	epidermis-specific, encodes KCS10, a putative 3-ketoacyl-CoA synthase. probably involved in th	sp|Q570B4|KCS10_ARATH	2	2	5.8	5.8	61.96	0	32.08	74803000	15	0	0	0	0	0	0	0	0	0	0	0	0	0	0	1.36132e+07	0	0	0	0	0	0	0	0	0	0	1.5708e+07	0	0	0	0	0	0	0	0	0	0
	AT2G26340.2	hypothetical protein	tr|F4IUJ0|F4IUJ0_ARATH;tr|F4IUI9|F4IUI9_ARATH	2	2	13.8	13.8	27.824	0	11.45	89456000	12	0	0	0	0	0	1.33007e+07	0	0	0	0	0	0	0	0	0	0	0	0	0	0	0	0	0	0	0	0	0	0	0	0	0	0	0	0	0	0
	AT2G26560.1	Encodes a lipid acyl hydrolase with wide substrate specificity that accumulates upon infectio	sp|O48723|PLP2_ARATH	3	3	8.6	8.6	44.239	0	7.184	4401200	1	0	0	0	0	0	0	0	0	0	0	0	2.07445e+06	0	0	0	0	0	0	0	0	0	0	0	0	0	0	0	0	0	0	0	0	0	0	0	0
	AT2G26590.1	regulatory particle non-ATPase 13	sp|O48726|RPN13_ARATH;tr|A0A1P8B2X5|A0A1P8B2X5_ARATH	4	4	19.3	19.3	33.297	0	22.068	142480000	23	0	0	1.13132e+07	0	1.23542e+07	0	0	0	9.9337e+06	1.19649e+07	0	0	0	0	0	0	0	0	0	0	0	0	0	0	0	0	0	0	0	0	0	0	0	0	0	0
	AT2G26670.1	Encodes a plastid heme oxygenase necessary for phytochrome chromophore biosynthesis and for co	sp|O48782|HMOX1_ARATH	6	6	30.5	30.5	32.691	0	113.42	466750000	70	2.30314e+07	0	0	0	2.70514e+07	2.21377e+07	0	1.75212e+07	0	1.71618e+07	0	0	2.24467e+07	1.73124e+07	1.57451e+07	2.05139e+07	1.43744e+07	1.8706e+07	0	0	0	0	0	0	0	0	0	0	0	0	0	0	0	0	0	0
	AT2G26740.1	Encodes a soluble epoxide hydrolase whose expression is induced by auxin and water stress.	tr|Q42566|Q42566_ARATH	8	8	36.4	36.4	36.423	0	62.982	2544900000	225	3.83095e+07	3.69943e+07	3.11645e+07	2.65039e+07	3.05464e+07	3.16061e+07	3.4596e+07	2.26766e+07	4.58113e+07	3.60151e+07	2.92048e+07	3.77638e+07	2.6237e+07	2.88167e+07	1.96469e+07	2.39529e+07	2.66753e+07	3.15514e+07	4.29365e+07	5.39081e+07	4.2272e+07	4.34093e+07	3.65711e+07	5.16012e+07	0	2.18753e+07	4.7979e+07	3.60926e+07	3.91823e+07	4.22632e+07	3.1994e+07	3.83494e+07	1.99793e+07	3.64521e+07	4.32771e+07	3.69379e+07
	AT2G26930.1	Encodes a 4-(cytidine 5'-phospho)-2-C-methyl-D-erithritol kinase. protein_coding 4-(CYT	sp|O81014|ISPE_ARATH	4	4	14.9	14.9	42.042	0	20.384	637760000	79	0	1.9522e+07	0	0	0	0	0	0	0	0	0	0	0	0	0	0	0	0	0	0	0	0	0	0	0	0	0	0	0	0	0	0	0	0	0	0
	AT2G26990.1	Represses photomorphogenesis and induces skotomorphogenesis in the dark. protein_coding	sp|Q8W207|CSN2_ARATH	2	2	6.6	6.6	51.186	0	14.929	192820000	28	0	0	1.19102e+07	0	1.47642e+07	0	0	0	0	0	0	0	0	0	0	0	0	0	0	0	0	0	0	0	0	0	0	0	0	0	0	0	0	0	0	0
	AT2G27020.1	Encodes 20S proteasome alpha 7 subunit PAG1. protein_coding 20S PROTEASOME ALPHA SUBUNIT G	sp|O23715|PSA3_ARATH;tr|A0A1P8AX55|A0A1P8AX55_ARATH	11	11	53.8	53.8	27.377	0	161.83	3820700000	271	4.57066e+07	0	0	0	7.16419e+07	4.99784e+07	3.71125e+07	5.86855e+07	4.07049e+07	5.13158e+07	5.75176e+07	5.88362e+07	5.11808e+07	0	6.76178e+07	5.98148e+07	6.46524e+07	4.55075e+07	7.61215e+07	8.70898e+07	7.88332e+07	6.19328e+07	6.51833e+07	8.56411e+07	0	6.88188e+07	7.60002e+07	6.71368e+07	6.95092e+07	6.18599e+07	6.27886e+07	6.61116e+07	6.53779e+07	7.49591e+07	7.26974e+07	7.50943e+07
	AT2G27030.3	encodes a calmodulin that has higher affinity to kinesin-like calmodulin binding motor protein	sp|Q682T9|CALM5_ARATH;sp|Q03509|CALM6_ARATH;sp|P59220|CALM7_ARATH;sp|P0DH98|CALM3_ARATH;sp|P0DH97|CALM2_ARATH;tr|F4IJ46|F4IJ46_ARATH;tr|F4IVN6|F4IVN6_ARATH;tr|A0A1I9LPJ2|A0A1I9LPJ2_ARATH;tr|A0A1P8ANC4|A0A1P8ANC4_ARATH;tr|A0A1I9LPJ1|A0A1I9LPJ1_ARATH;tr|A0A1P8BAP4|A0A1P8BAP4_ARATH;sp|P0DH96|CALM4_ARATH;sp|P0DH95|CALM1_ARATH;tr|F4IEU4|F4IEU4_ARATH;tr|F4K8M3|F4K8M3_ARATH;tr|F4K8M2|F4K8M2_ARATH	3	3	28.2	28.2	16.819	0	7.8535	9320800	3	0	0	0	0	0	0	0	0	0	0	0	0	0	0	0	0	0	0	0	0	0	0	0	0	0	0	0	0	0	0	0	0	5.68725e+06	0	0	0
	AT2G27040.1	AGO4 is a member of a class of PAZ/PIWI domain containing proteins involved in siRNA mediated	sp|Q9ZVD5|AGO4_ARATH	4	4	4.8	4.8	102.84	0	10.197	94632000	26	0	0	0	0	0	0	0	0	0	0	0	0	0	0	0	0	0	0	0	0	0	0	0	0	0	0	0	0	0	0	0	0	0	1.02208e+07	0	0
	AT2G27100.1	Identified as a leaf form mutant by Redei having serrated leaves. Further analysis of the sing	sp|Q9ZVD0|SRRT_ARATH	3	3	7.2	7.2	81.097	0	19.724	37209000	3	0	0	0	0	4.61724e+06	0	0	0	0	0	0	0	0	0	0	0	0	0	0	0	0	0	0	0	0	0	0	0	0	0	0	0	0	0	0	0
	AT2G27190.1	Encodes a root-secreted purple acid phosphatase involved in extracellular phosphate-scavenging	sp|Q38924|PPA12_ARATH	2	2	7.7	7.7	54.122	0	11.088	16979000	3	0	0	0	0	0	0	0	0	0	0	0	0	0	0	0	0	0	0	0	0	0	0	0	0	0	0	9.6133e+06	0	0	0	0	0	0	0	0	0
	AT2G27210.1	BRI1 suppressor 1 (BSU1)-like 3	tr|F4IFQ0|F4IFQ0_ARATH;sp|Q9SHS7|BSL3_ARATH;tr|F4HW26|F4HW26_ARATH;sp|Q9SJF0|BSL2_ARATH	9	6	12.1	8	107.02	0	15.529	75747000	19	0	0	0	0	0	0	0	0	0	0	0	0	0	0	0	0	0	0	0	0	1.19317e+07	0	0	0	0	0	0	0	0	0	0	0	0	0	0	0
	AT2G27450.2	Encodes N-carbamoylputrescine amidohydrolase that is involved in putrescine and polyamine bios	tr|A0A1P8AZH4|A0A1P8AZH4_ARATH;sp|Q8VYF5|NILP1_ARATH	2	2	8.2	8.2	24.458	0.0023274	4.0473	120410000	15	0	0	1.06231e+07	0	0	0	1.22163e+07	0	1.0808e+07	0	0	0	0	0	0	0	0	0	0	0	0	0	0	0	0	0	0	0	0	0	0	0	0	0	0	0
	AT2G27460.1	Sec23 homolog , forms a distinct clade with SEC23A.Mutants have defects in pollen exine patter	tr|Q9ZQH3|Q9ZQH3_ARATH	4	4	6.3	6.3	82.584	0	9.5652	71719000	17	0	0	0	0	0	0	0	0	0	0	0	0	0	0	0	0	0	0	0	0	0	0	0	0	0	0	0	0	0	0	0	0	0	0	0	0
	AT2G27530.1	Encodes ribosomal protein L10aP. Identified in a screen for enhancers of as1. as1/pgy double m	sp|P59230|R10A2_ARATH	11	7	53.2	31.5	24.425	0	245.18	11963000000	457	2.43931e+08	5.48162e+07	6.02392e+07	0	2.60987e+08	2.09736e+08	1.0457e+08	2.72183e+08	1.10021e+08	2.00844e+08	2.03987e+08	1.95014e+08	2.55828e+08	2.17856e+08	2.11943e+08	2.50338e+08	3.16121e+08	1.98767e+08	1.42541e+08	1.17387e+08	1.59679e+08	1.84022e+08	1.84827e+08	1.29359e+08	2.88441e+08	1.37066e+08	1.51307e+08	1.62583e+08	1.2119e+08	1.39985e+08	1.78556e+08	1.80547e+08	1.27693e+08	8.30974e+07	1.55033e+08	1.25516e+08
	AT2G27600.1	Encodes a SKD1 (Suppressor of K+ Transport Growth Defect1) homolog. Localized to the cytoplas	sp|Q9ZNT0|VPS4_ARATH	4	4	9.4	9.4	48.592	0	10.85	195350000	44	0	0	0	0	0	0	0	2.44308e+07	0	0	0	0	0	0	0	0	0	0	0	0	0	0	0	0	0	0	0	0	0	0	0	0	0	1.17032e+07	0	0
	AT2G27680.1	NAD(P)-linked oxidoreductase superfamily protein	tr|Q9ZUX0|Q9ZUX0_ARATH	14	14	55.5	55.5	43.154	0	191.74	3956200000	367	6.66176e+07	5.88402e+07	5.23832e+07	7.28336e+07	5.18989e+07	5.42267e+07	6.19457e+07	4.64862e+07	6.12625e+07	5.02319e+07	6.35505e+07	6.44555e+07	4.91198e+07	5.07463e+07	5.01519e+07	5.23215e+07	4.11361e+07	5.9151e+07	5.28207e+07	5.59525e+07	7.66137e+07	6.14965e+07	5.58673e+07	5.25068e+07	0	5.09719e+07	6.19371e+07	5.10533e+07	7.01821e+07	5.99393e+07	5.27475e+07	5.85149e+07	4.1858e+07	5.23142e+07	6.65899e+07	4.58367e+07
	AT2G27710.1	60S acidic ribosomal protein family	sp|Q9SLF7|RLA22_ARATH;tr|F4IGR3|F4IGR3_ARATH	5	3	67.8	57.4	11.444	0	54.713	272580000	18	0	0	0	0	0	0	0	0	0	0	0	0	0	0	0	0	0	0	0	0	0	0	0	0	0	0	0	0	0	0	1.88806e+07	0	0	0	0	0
	AT2G27720.2	60S acidic ribosomal protein family	sp|P51407|RLA21_ARATH;tr|F4IGR5|F4IGR5_ARATH;tr|F4IGR4|F4IGR4_ARATH;tr|A0A1P8B2C7|A0A1P8B2C7_ARATH	5	3	75.7	65.2	11.452	0	75.152	2552900000	159	0	0	0	0	5.17767e+07	4.63929e+07	0	0	0	3.16895e+07	4.71809e+07	7.86367e+07	6.19371e+07	3.55858e+07	5.23287e+07	4.93484e+07	6.65761e+07	6.38507e+07	0	0	0	6.60337e+07	8.51498e+07	8.68908e+07	0	0	0	7.73126e+07	8.95444e+07	6.18599e+07	7.5916e+07	8.67885e+07	8.50142e+07	8.12238e+07	5.63691e+07	7.90302e+07
	AT2G27820.1	Encodes a plastid-localized arogenate dehydratase involved in phenylalanine biosynthesis. Not	sp|Q9ZUY3|AROD3_ARATH;sp|Q9SGD6|AROD6_ARATH;sp|O22241|AROD4_ARATH;sp|Q9FNJ8|AROD5_ARATH	5	4	11.6	9.9	46.101	0	15.095	80051000	15	0	0	0	0	0	0	0	0	0	0	0	0	0	0	0	0	0	0	0	0	0	0	0	0	0	0	0	0	0	0	0	0	0	0	0	0
	AT2G27860.1	Encodes UDP-d-apiose/UDP-d-xylose synthase that requires NAD+ for enzymatic activity and is st	sp|Q9ZUY6|AXS1_ARATH	15	4	52.7	14.4	43.637	0	78.262	830600000	82	1.69502e+07	1.57801e+07	1.74521e+07	2.13332e+07	0	2.04869e+07	1.95261e+07	2.40394e+07	0	1.23046e+07	1.60604e+07	1.6908e+07	1.59064e+07	1.59904e+07	2.63591e+07	2.17332e+07	2.18284e+07	1.55628e+07	0	0	2.08248e+07	0	0	0	0	0	0	0	1.62924e+07	0	1.47744e+07	2.06724e+07	1.8844e+07	0	1.7851e+07	0
	AT2G28000.1	Encodes chaperonin-60 alpha, a molecular chaperone involved in Rubisco folding. Mutants displ	sp|P21238|CPNA1_ARATH	37	37	72.4	72.4	62.071	0	323.31	212510000000	4000	3.70879e+09	3.82656e+09	3.94506e+09	3.39532e+09	2.58838e+09	2.60313e+09	3.02838e+09	3.52188e+09	2.82597e+09	3.18799e+09	2.92766e+09	2.36895e+09	2.7834e+09	2.96031e+09	3.09309e+09	3.17894e+09	3.20305e+09	3.3121e+09	3.66179e+09	3.76813e+09	2.82108e+09	2.74679e+09	2.68877e+09	3.78147e+09	1.98901e+09	3.04185e+09	3.20261e+09	3.00059e+09	2.92664e+09	2.61543e+09	2.83657e+09	2.55009e+09	2.97636e+09	3.24304e+09	2.65065e+09	3.17146e+09
	AT2G28190.1	Encodes a chloroplastic copper/zinc superoxide dismutase CSD2 that can detoxify superoxide rad	sp|O78310|SODC2_ARATH	4	4	29.2	29.2	22.244	0	122.13	356730000	48	0	0	0	0	1.91375e+07	2.01099e+07	0	0	0	0	0	0	0	0	2.75109e+07	2.27143e+07	1.89632e+07	0	1.68553e+07	0	0	0	0	0	0	0	0	0	0	0	0	0	0	0	0	0
	AT2G28470.1	putative beta-galactosidase (BGAL8 gene) protein_coding BETA-GALACTOSIDASE 8 (BGAL8)	tr|F4IIQ3|F4IIQ3_ARATH;sp|Q9SCV4|BGAL8_ARATH;tr|A0A1P8AZB4|A0A1P8AZB4_ARATH	5	5	9.3	9.3	92.565	0	31.846	206880000	23	0	0	0	0	0	1.15493e+07	0	0	0	0	0	0	0	0	0	0	0	0	0	0	0	0	0	0	0	0	1.3333e+07	0	0	0	0	0	0	0	0	0
	AT2G28490.1	RmlC-like cupins superfamily protein	sp|Q9SK09|VCL22_ARATH	8	8	24.1	24.1	55.704	0	92.166	1422200000	94	0	0	0	0	9.56724e+07	3.26301e+07	0	8.77138e+07	0	0	0	0	0	1.44283e+07	1.85083e+08	0	0	0	0	0	0	0	3.4548e+07	0	0	3.02907e+08	0	0	0	0	0	0	7.85387e+07	0	0	0
	AT2G28790.1	Pathogenesis-related thaumatin superfamily protein	tr|Q9ZV34|Q9ZV34_ARATH;tr|A0A1P8B068|A0A1P8B068_ARATH	3	3	12.9	12.9	27.017	0	13.548	800350000	98	2.08176e+07	0	0	0	1.93576e+07	1.36169e+07	0	2.35643e+07	0	1.9811e+07	1.70291e+07	0	1.56363e+07	1.99862e+07	2.85324e+07	0	1.91017e+07	0	0	2.32737e+07	1.67761e+07	0	0	0	0	2.12447e+07	0	0	0	0	0	0	1.98454e+07	0	0	0
	AT2G28900.1	Encodes AtOEP16, a 16-KDa plastid outer membrane protein involved in plastid import of protoch	sp|Q9ZV24|OP161_ARATH	1	1	8.8	8.8	15.482	0.0080882	3.2571	8813800	1	0	0	0	0	0	0	0	0	0	0	0	0	0	7.53199e+06	0	0	0	0	0	0	0	0	0	0	0	0	0	0	0	0	0	0	0	0	0	0
	AT2G28950.1	Encodes an expansin. Naming convention from the Expansin Working Group (Kende et al, 2004. Pla	sp|Q38865|EXPA6_ARATH;sp|O22874|EXPA8_ARATH	3	3	8.9	8.9	27.817	0	20.516	241230000	29	0	0	0	0	0	0	0	0	0	0	0	0	0	0	0	0	0	0	0	0	0	0	0	0	0	0	0	0	0	0	0	0	0	0	0	0
	AT2G29290.2	NAD(P)-binding Rossmann-fold superfamily protein	sp|Q9ZW13|TRNH6_ARATH	4	3	25.6	21	28.405	0	31.551	148410000	22	1.14767e+07	0	0	0	0	1.20748e+07	0	0	0	0	0	0	0	0	0	0	0	0	0	0	0	0	0	0	0	0	0	0	0	0	0	0	0	0	0	0
	AT2G29340.1	NAD-dependent epimerase/dehydratase family protein	sp|F4IKM1|TRNHB_ARATH	6	5	30	27.4	32.899	0	77.717	1271200000	114	2.4681e+07	0	0	0	3.01029e+07	2.69317e+07	1.90753e+07	1.62282e+07	2.0032e+07	2.47822e+07	2.27332e+07	2.31082e+07	2.37463e+07	1.84715e+07	1.62136e+07	2.10454e+07	3.28366e+07	2.2029e+07	2.21361e+07	2.41865e+07	2.41095e+07	2.44919e+07	2.6831e+07	1.96824e+07	0	1.77942e+07	2.13851e+07	1.66556e+07	0	3.12857e+07	0	2.06137e+07	1.95871e+07	2.62825e+07	0	2.33805e+07
	AT2G29360.1	NAD(P)-binding Rossmann-fold superfamily protein	sp|Q9ZW19|TRNHC_ARATH	2	1	10.3	5.9	29.185	0	26.262	4622800	1	8.97326e+06	0	0	0	0	0	0	0	0	0	0	0	0	0	0	0	0	0	0	0	0	0	0	0	0	0	0	0	0	0	0	0	0	0	0	0
	AT2G29420.1	Encodes glutathione transferase belonging to the tau class of GSTs. Naming convention accordin	sp|Q9ZW24|GSTU7_ARATH	3	3	15	15	26.112	0	17.181	43737000	10	0	0	0	0	0	0	0	0	0	0	0	0	0	0	0	0	0	0	0	0	0	0	0	0	0	0	0	0	0	0	0	0	0	0	0	0
	AT2G29450.1	Encodes a member of the TAU glutathione S-transferase gene family. Gene expression is induced	sp|P46421|GSTU5_ARATH	14	14	72.8	72.8	26	0	278.17	7847400000	493	9.87584e+07	0	0	0	1.33383e+08	1.32793e+08	0	4.1887e+07	0	1.20003e+08	1.32848e+08	1.18081e+08	1.01212e+08	9.56592e+07	6.68952e+07	8.44152e+07	1.31601e+08	9.52358e+07	1.30258e+08	1.13585e+08	1.18754e+08	1.97695e+08	2.34742e+08	1.32342e+08	9.75677e+07	1.32132e+08	1.50898e+08	1.90247e+08	1.51013e+08	1.69911e+08	1.79462e+08	2.08287e+08	1.10709e+08	8.39775e+07	2.15797e+08	1.58126e+08
	AT2G29500.1	HSP20-like chaperones superfamily protein	sp|Q9ZW31|HS17B_ARATH	10	6	52.3	39.2	17.563	0	127.81	4233900000	111	0	0	0	0	0	0	0	0	0	0	0	0	0	0	0	0	0	0	0	1.06849e+08	0	3.13502e+08	2.55297e+08	9.10528e+07	0	1.14455e+08	1.79698e+08	1.35517e+08	1.87537e+08	1.33124e+08	2.76193e+08	1.8707e+08	3.07775e+08	9.73245e+07	1.25865e+08	1.0105e+08
	AT2G29550.1	Encodes a beta-tubulin that is expressed in leaves, roots and flowers. protein_coding TUBULI	sp|P29515|TBB7_ARATH	28	3	69.5	9.4	50.747	0	78.573	3116100000	148	4.6098e+07	5.22381e+07	4.18638e+07	5.10958e+07	4.78097e+07	4.72169e+07	4.6425e+07	5.83529e+07	4.48685e+07	0	4.35751e+07	0	4.54791e+07	4.02281e+07	6.20101e+07	3.78739e+07	2.52521e+07	4.52558e+07	5.78535e+07	6.03312e+07	6.33306e+07	7.59844e+07	6.31859e+07	6.29019e+07	0	8.51085e+07	5.19673e+07	6.75335e+07	7.8229e+07	5.53968e+07	0	5.94717e+07	7.09697e+07	7.41324e+07	8.12464e+07	5.56354e+07
	AT2G29560.1	Encodes a putative phosphoenolpyruvate enolase that is localized both to the nucleus and the c	sp|Q9ZW34|ENO3_ARATH	5	5	15.2	15.2	51.599	0	36.773	36326000	5	0	0	0	0	0	0	0	0	0	5.73197e+06	0	0	0	0	0	0	0	0	0	0	0	0	0	0	0	0	0	0	0	0	0	0	0	0	0	0
	AT2G29690.1	Encode a functional anthranilate synthase protein. Expressed at a constitutive basal level. Ex	tr|A0A1P8B1S3|A0A1P8B1S3_ARATH;sp|P32069|TRPX_ARATH	7	6	16.8	13.7	56.89	0	12.425	45275000	5	0	0	5.7967e+06	0	0	0	0	0	0	0	0	0	0	0	0	0	0	0	0	0	0	0	0	0	0	0	0	0	0	0	0	0	0	0	0	0
	AT2G29700.1	Encodes a protein containing one PH (pleckstrin homology) domain with a short N-terminal exten	sp|Q9ST43|PH1_ARATH	1	1	15.9	15.9	16.811	0	26.615	21047000	3	0	0	0	0	0	0	0	0	0	0	0	0	0	0	0	0	0	0	0	0	0	0	0	0	0	0	0	8.64539e+06	0	0	0	0	0	0	0	0
	AT2G29960.1	encodes a cyclophilin protein that exhibits peptidylprolyl cis/trans-isomerase and protein ref	sp|Q8LDP4|CP19D_ARATH	3	2	14.4	9.5	21.533	0	9.2066	1329500000	127	0	0	0	0	4.61555e+07	3.68919e+07	0	0	0	3.75081e+07	3.57193e+07	3.40984e+07	3.44094e+07	2.5562e+07	3.06249e+07	3.30489e+07	2.90715e+07	3.23598e+07	0	1.89238e+07	0	3.18348e+07	2.99531e+07	3.48752e+07	0	2.33384e+07	2.40594e+07	2.2974e+07	3.09364e+07	0	2.76466e+07	2.60035e+07	2.39131e+07	2.84554e+07	0	1.90027e+07
	AT2G30050.1	transducin family protein / WD-40 repeat family protein	sp|O64740|SC13B_ARATH	2	1	7.9	4	32.642	0.0026851	3.9043	41488000	7	0	0	0	0	0	0	0	0	0	0	0	0	0	0	0	0	0	0	0	0	0	0	0	0	0	0	0	0	0	0	0	0	0	0	0	0
	AT2G30060.1	Pleckstrin homology (PH) domain superfamily protein	sp|Q8RWG8|RBP1B_ARATH	3	3	31.8	31.8	24.389	0	197.38	884890000	112	1.78745e+07	1.61519e+07	2.47136e+07	0	1.89764e+07	2.26326e+07	1.93295e+07	0	1.53976e+07	1.87125e+07	1.52774e+07	0	0	0	1.76455e+07	0	1.98839e+07	0	2.16596e+07	1.83923e+07	2.49096e+07	0	1.67993e+07	2.19573e+07	0	0	0	2.20764e+07	2.56793e+07	0	0	1.73184e+07	0	0	2.27585e+07	1.79926e+07
	AT2G30110.1	Encodes a ubiquitin-activating enzyme (E1), involved in the first step in conjugating multiple	sp|P93028|UBE11_ARATH	30	28	38.1	35.4	120.25	0	323.31	10605000000	977	1.33466e+08	1.68351e+08	1.68433e+08	1.71603e+08	1.52496e+08	1.38768e+08	1.55248e+08	1.55334e+08	1.50961e+08	1.39057e+08	1.43095e+08	1.06052e+08	1.5969e+08	1.55517e+08	1.71567e+08	1.55205e+08	1.53291e+08	1.70619e+08	1.26311e+08	1.42531e+08	1.46955e+08	1.14844e+08	1.71258e+08	1.39937e+08	0	1.65517e+08	1.71353e+08	1.19962e+08	1.44461e+08	8.82994e+07	1.66656e+08	1.49576e+08	1.59535e+08	1.86397e+08	3.43903e+07	1.59912e+08
	AT2G30140.1	Encodes a putative glycosyltransferase. Regulates flowering time via FLOWERING LOCUS C. protei	sp|O64733|U87A2_ARATH	3	3	10.8	10.8	51.728	0	6.7948	42153000	3	0	0	0	0	0	5.57175e+06	0	0	0	0	0	0	0	0	0	0	0	0	0	0	0	0	0	0	0	0	0	0	0	0	0	0	0	0	0	0
	AT2G30170.1	Encodes a chloroplast PP2C phosphatase that is required for efficient dephosphorylation of PSI	sp|O64730|P2C26_ARATH;tr|A0A1P8AY09|A0A1P8AY09_ARATH;tr|A0A1P8AY07|A0A1P8AY07_ARATH;tr|A0A1P8AY65|A0A1P8AY65_ARATH	5	5	20.8	20.8	32.284	0	25.178	184890000	28	1.41451e+07	0	1.20773e+07	0	0	1.50734e+07	0	0	0	0	1.1883e+07	0	0	0	0	0	0	0	0	0	0	0	0	0	0	0	0	0	0	0	0	0	0	0	0	0
	AT2G30200.1	Malonyl-ACP expressed in developing seeds. Loss of function mutants are embryo lethal and over	tr|Q8RU07|Q8RU07_ARATH;tr|F4IMR0|F4IMR0_ARATH	15	15	41.5	41.5	41.522	0	157.01	7200100000	530	1.12676e+08	1.14669e+08	9.16416e+07	1.25395e+08	9.16671e+07	9.79539e+07	1.19854e+08	1.06457e+08	1.02838e+08	9.08007e+07	9.70618e+07	1.1455e+08	1.02895e+08	1.09481e+08	8.22949e+07	1.05422e+08	9.36711e+07	9.87652e+07	1.01113e+08	9.47354e+07	9.27793e+07	9.49852e+07	1.03424e+08	8.96873e+07	0	9.48931e+07	1.07466e+08	9.96247e+07	1.04216e+08	1.12965e+08	1.04324e+08	8.31089e+07	9.24391e+07	8.57064e+07	1.11441e+08	9.15718e+07
	AT2G30490.1	Encodes a cinnamate-4-hydroxylase. Mutations in this gene impact phenylpropanoid metabolism, g	sp|P92994|TCMO_ARATH	12	12	29.7	29.7	57.792	0	69.594	1696800000	227	2.66125e+07	2.51909e+07	2.96905e+07	3.23912e+07	3.08593e+07	2.77138e+07	3.54283e+07	3.40889e+07	2.72906e+07	2.77253e+07	2.71115e+07	3.1523e+07	2.80734e+07	2.23504e+07	2.8208e+07	3.29963e+07	2.44207e+07	2.69485e+07	0	0	3.10868e+07	3.29095e+07	3.47016e+07	2.05509e+07	0	4.00278e+07	2.81045e+07	2.21776e+07	2.2495e+07	0	2.0089e+07	2.19421e+07	4.32951e+07	3.72981e+07	0	0
	AT2G30520.1	light inducible root phototropism 2 encoding a signal transducer of the phototropic response i	tr|F4INU4|F4INU4_ARATH;sp|Q682S0|RPT2_ARATH	11	11	23.3	23.3	60.6	0	55.375	2044000000	287	5.03434e+07	4.48467e+07	4.77766e+07	2.59279e+07	2.43497e+07	3.35172e+07	3.73162e+07	2.90533e+07	3.38769e+07	3.37831e+07	2.88967e+07	3.01134e+07	2.18117e+07	2.51665e+07	0	2.29231e+07	1.62834e+07	2.1283e+07	3.58011e+07	4.51336e+07	3.6233e+07	2.95612e+07	3.92993e+07	3.80238e+07	0	2.3137e+07	3.63966e+07	2.67049e+07	2.91603e+07	3.35172e+07	2.62971e+07	2.6403e+07	2.18163e+07	2.00195e+07	2.60377e+07	2.47427e+07
	AT2G30620.1	winged-helix DNA-binding transcription factor family protein	tr|F4INW2|F4INW2_ARATH;sp|P26569|H12_ARATH	3	3	14.4	14.4	21.549	0	6.8924	220860000	39	0	0	0	0	0	0	0	0	0	0	0	0	0	0	0	1.78176e+07	1.87502e+07	0	0	0	0	0	0	0	0	0	0	0	0	0	0	0	0	0	0	0
	AT2G30695.1	bacterial trigger factor	tr|Q945Q5|Q945Q5_ARATH	5	5	25.6	25.6	22.26	0	29.49	213000000	36	0	0	0	0	2.16565e+07	1.11474e+07	0	0	0	0	0	0	1.23928e+07	0	0	0	1.53986e+07	0	0	0	0	0	0	0	0	0	0	0	0	0	0	0	0	0	0	0
	AT2G30860.1	Encodes glutathione transferase belonging to the phi class of GSTs. Naming convention accordin	sp|O80852|GSTF9_ARATH	17	15	64.7	59.5	24.146	0	253.19	17194000000	655	2.23996e+08	0	1.87294e+07	0	2.51799e+08	6.56036e+08	3.96853e+07	3.63555e+08	3.95644e+07	1.69934e+08	3.12873e+08	5.06224e+08	8.67206e+08	8.01374e+08	2.55226e+08	2.97126e+08	3.55211e+08	1.34227e+08	6.41746e+07	2.24903e+07	1.26031e+08	2.05206e+08	2.30629e+08	4.23453e+07	0	8.15002e+07	1.08777e+08	2.65034e+08	1.32141e+08	8.28156e+07	1.81513e+08	2.41442e+08	1.01986e+08	5.11915e+07	2.62092e+08	5.51669e+07
	AT2G30870.1	early dehydration-induced gene ERD13 homologous to tobacco and maize glutathione S-transferase	sp|P42761|GSTFA_ARATH	14	12	60	54.9	24.23	0	100.93	7504700000	358	1.10663e+08	0	0	0	1.37409e+08	2.75428e+08	7.25866e+07	1.36962e+08	3.445e+07	8.5026e+07	1.50241e+08	2.23051e+08	3.67253e+08	2.9269e+08	8.35653e+07	1.33893e+08	1.08664e+08	8.20955e+07	2.29517e+07	2.7372e+07	9.28887e+07	6.87473e+07	4.83663e+07	0	0	0	5.23759e+07	8.56708e+07	8.84648e+07	3.293e+07	7.70611e+07	9.61844e+07	4.79159e+07	0	7.85931e+07	0
	AT2G30930.1	hypothetical protein	tr|O80858|O80858_ARATH	3	3	28	28	16.936	0	6.46	33052000	4	0	0	0	0	0	0	0	0	0	0	0	0	0	0	0	0	0	0	0	0	0	0	0	0	0	0	0	0	0	0	0	0	0	0	0	0
	AT2G30950.1	Metalloprotease that functions in thylakoid membrane biogenesis. Involved in the repair of PSI	sp|O80860|FTSH2_ARATH;tr|A0A1P8AXC1|A0A1P8AXC1_ARATH	14	5	25.2	10.9	74.157	0	239.36	3625100000	364	6.12625e+07	6.60612e+07	8.10607e+07	5.62208e+07	5.82276e+07	4.96572e+07	6.73839e+07	1.11959e+08	5.3236e+07	6.16886e+07	5.81389e+07	5.47403e+07	4.01417e+07	4.50274e+07	7.42867e+07	9.12929e+07	1.3645e+08	4.0626e+07	3.43498e+07	4.29335e+07	0	0	0	4.34544e+07	0	1.39453e+08	3.2221e+07	2.77023e+07	0	3.95069e+07	0	0	5.63144e+07	9.52556e+07	0	7.90083e+07
	AT2G30970.1	ASPARTATE AMINOTRANSFERASE 1 protein_coding ASPARTATE AMINOTRANSFERASE 1 (ASP1) ASPART	sp|P46643|AAT1_ARATH	18	18	56.5	56.5	47.757	0	144.4	8558500000	672	1.52095e+08	1.79785e+08	1.62639e+08	1.32306e+08	1.27586e+08	1.2366e+08	1.32517e+08	1.16868e+08	1.41155e+08	1.25943e+08	1.12138e+08	8.63804e+07	1.04992e+08	1.23292e+08	1.04774e+08	1.13459e+08	1.3532e+08	1.03109e+08	1.44691e+08	1.12146e+08	1.05847e+08	9.67796e+07	1.07548e+08	8.59742e+07	0	9.7392e+07	7.8604e+07	1.3446e+08	9.79471e+07	6.75522e+07	1.01612e+08	1.03668e+08	1.01078e+08	6.12794e+07	1.09937e+08	1.07086e+08
	AT2G31170.1	Encodes the cysteinyl t-RNA synthetase SYCO ARATH (SYCO), which is expressed and required in t	sp|F4IPY2|SYCM_ARATH;tr|F4IQQ3|F4IQQ3_ARATH	7	7	14.9	14.9	63.913	0	19.113	259820000	39	1.6306e+07	1.66452e+07	1.30795e+07	0	0	1.17683e+07	1.2212e+07	0	0	0	0	0	0	0	0	0	0	0	0	0	0	0	0	0	0	0	0	0	0	0	0	0	0	0	0	0
	AT2G31390.1	Encodes a member of the fructokinase gene family. Nomenclature according to Riggs 2017 has be	sp|Q9SID0|SCRK1_ARATH	14	11	70.2	60	35.275	0	183.86	5742400000	467	6.64562e+07	7.67254e+07	6.82157e+07	1.15555e+08	8.41698e+07	6.99732e+07	7.82019e+07	1.08634e+08	8.7732e+07	5.81953e+07	7.2642e+07	8.16076e+07	9.03174e+07	7.83484e+07	9.97214e+07	9.07378e+07	6.76741e+07	8.3132e+07	6.2963e+07	6.2706e+07	7.1399e+07	9.18961e+07	9.1648e+07	5.76373e+07	7.40913e+07	9.99013e+07	8.39019e+07	7.40759e+07	7.21502e+07	6.53598e+07	9.42964e+07	8.75983e+07	1.05181e+08	8.13309e+07	8.7259e+07	7.65925e+07
	AT2G31570.1	glutathione peroxidase GPx protein_coding GLUTATHIONE PEROXIDASE 2 (GPX2) (GPXL2)	sp|O04922|GPX2_ARATH	4	3	24.3	18.3	18.944	0	23.563	119760000	13	0	0	0	0	0	3.90332e+07	0	0	0	0	0	0	2.88646e+07	0	0	0	0	0	0	0	0	0	0	0	0	0	0	0	0	0	0	0	0	0	0	0
	AT2G31610.1	Ribosomal protein S3 family protein	sp|Q9SIP7|RS31_ARATH	20	2	54	9.2	27.519	0	206.51	37987000000	1163	4.91665e+08	4.12323e+08	3.94568e+08	5.90147e+08	6.47992e+08	5.48456e+08	5.5727e+08	6.72659e+08	4.34867e+08	5.31171e+08	5.44479e+08	5.44894e+08	5.76602e+08	4.93919e+08	6.55809e+08	6.89846e+08	7.16554e+08	5.61496e+08	4.58549e+08	4.48148e+08	5.67128e+08	5.93388e+08	5.66775e+08	5.18655e+08	4.20579e+08	6.76775e+08	5.39632e+08	5.47734e+08	5.97888e+08	5.75125e+08	6.34524e+08	5.6705e+08	6.88318e+08	6.07917e+08	7.39718e+08	6.94356e+08
	AT2G31670.1	Stress responsive alpha-beta barrel domain protein	sp|Q9SIP1|UP3_ARATH	9	9	54.8	54.8	28.865	0	137.91	375470000	44	1.84293e+07	0	0	0	0	2.54895e+07	0	0	0	0	0	0	2.31643e+07	2.25028e+07	0	0	1.67226e+07	0	0	0	0	0	0	0	0	0	0	0	0	0	0	0	0	0	0	0
	AT2G31750.1	Encodes an auxin glycosyltransferase that is likely to be involved in regulation of auxin by g	sp|Q9SKC5|U74D1_ARATH;tr|A0A1P8B2S3|A0A1P8B2S3_ARATH	7	6	28.3	26.8	51.053	0	193.5	2084500000	198	4.33762e+07	4.20762e+07	4.59226e+07	3.82697e+07	4.00278e+07	3.59677e+07	3.85172e+07	3.20918e+07	3.51836e+07	3.5806e+07	3.53204e+07	0	4.03789e+07	4.07755e+07	2.84574e+07	3.9989e+07	3.89414e+07	4.01278e+07	2.14147e+07	2.99967e+07	2.82256e+07	0	0	3.17312e+07	0	0	3.47233e+07	0	0	0	2.38469e+07	2.55603e+07	3.06631e+07	3.46103e+07	2.30826e+07	0
	AT2G31790.1	UDP-Glycosyltransferase superfamily protein	sp|Q9SKC1|U74C1_ARATH	4	3	11.2	9.6	51.631	0	11.247	62326000	15	0	0	0	0	0	0	0	0	0	0	0	0	0	0	0	0	0	0	0	0	0	0	0	0	0	0	0	0	0	0	0	0	0	0	7.78249e+06	0
	AT2G31810.1	ACT domain-containing small subunit of acetolactate synthase protein	sp|Q93YZ7|ILVH2_ARATH	22	21	58	56.6	53.872	0	182.85	3087200000	402	3.89036e+07	3.19963e+07	4.38417e+07	4.55832e+07	5.16906e+07	5.5906e+07	4.51274e+07	3.77821e+07	3.78345e+07	5.89341e+07	5.05182e+07	5.37738e+07	4.36234e+07	3.45576e+07	4.14136e+07	5.46379e+07	6.84667e+07	4.58907e+07	3.60701e+07	4.39147e+07	4.68128e+07	5.15368e+07	3.91932e+07	4.6114e+07	0	4.86555e+07	4.88447e+07	4.70633e+07	5.67847e+07	5.55391e+07	4.05613e+07	4.19946e+07	4.75552e+07	4.93005e+07	4.76707e+07	6.90673e+07
	AT2G32060.1	Ribosomal protein L7Ae/L30e/S12e/Gadd45 family protein	sp|Q9SKZ3|RS122_ARATH	3	1	25	12.5	15.329	0	39.961	0	1	0	0	0	0	0	0	0	0	0	0	0	0	0	0	0	0	0	0	0	0	0	0	0	0	0	0	0	0	0	0	0	0	0	0	0	0
	AT2G32080.1	similar to the conserved animal nuclear protein PUR alpha which was implicated in the control	sp|Q9SKZ1|PUR_ARATH	6	6	23.6	23.6	32.2	0	78.66	1567600000	201	2.01601e+07	1.80488e+07	2.47753e+07	2.92595e+07	1.71964e+07	2.16176e+07	1.90647e+07	2.19376e+07	2.40811e+07	1.92573e+07	1.93308e+07	2.11976e+07	1.97699e+07	2.36855e+07	1.7434e+07	1.70563e+07	1.78312e+07	2.04529e+07	2.64342e+07	2.94466e+07	2.81065e+07	2.60053e+07	2.20122e+07	2.93712e+07	0	2.39231e+07	3.25195e+07	2.68199e+07	3.37761e+07	1.98344e+07	2.18965e+07	2.80851e+07	2.14578e+07	2.61589e+07	2.93102e+07	2.55408e+07
	AT2G32120.1	heat-shock protein 70T-2	sp|Q9SKY8|HSP7H_ARATH	20	20	56.1	56.1	60.989	0	323.31	7937600000	492	0	0	0	0	0	0	0	0	0	0	0	0	0	0	0	0	0	0	1.74736e+08	1.88319e+08	3.06243e+08	3.01796e+08	3.37333e+08	1.86927e+08	1.2718e+08	3.70526e+08	2.95749e+08	1.93291e+08	2.72485e+08	2.47199e+08	3.50855e+08	2.30677e+08	3.53859e+08	2.11107e+08	2.77806e+08	2.05548e+08
	AT2G32230.1	Encodes a protein-only RNase P that is involved in the 5? cleavage of the precursor tRNAs and	sp|Q66GI4|PRRP1_ARATH	1	1	2.1	2.1	64.876	0	7.6323	10922000	2	0	0	0	0	0	0	0	0	0	0	0	0	0	0	0	0	0	3.86008e+06	0	0	0	0	0	0	0	0	0	0	0	0	0	0	0	0	0	0
	AT2G32240.1	PAMP induced protein involved in defense response. Interaction with UBAC2 proteins in the ER,	tr|F4ISU2|F4ISU2_ARATH	4	4	2.9	2.9	148.61	0	7.1152	44658000	9	0	0	0	0	0	0	0	0	0	0	0	0	0	0	0	0	0	0	0	0	0	0	0	0	0	0	0	0	0	0	0	0	0	0	0	0
	AT2G32520.1	alpha/beta-Hydrolases superfamily protein	tr|A0A1P8AZM5|A0A1P8AZM5_ARATH;tr|O80889|O80889_ARATH;tr|A0A1P8AZP9|A0A1P8AZP9_ARATH;tr|A0A1P8AZN3|A0A1P8AZN3_ARATH	4	4	20.9	20.9	24.331	0	16.516	1648000000	121	3.35614e+07	0	0	0	2.85918e+07	4.11731e+07	0	3.81929e+07	0	0	3.33874e+07	0	3.74873e+07	3.22635e+07	0	3.38699e+07	4.1256e+07	2.7708e+07	0	0	2.69279e+07	0	3.16763e+07	0	0	0	0	2.89327e+07	0	0	0	3.1628e+07	0	0	3.22188e+07	0
	AT2G32730.1	26S proteasome regulatory complex, non-ATPase subcomplex, Rpn2/Psmd1 subunit	sp|O48844|PSD1A_ARATH	18	6	27.3	9.2	108.98	0	99.757	5398200000	409	6.27712e+07	8.47729e+07	8.90739e+07	6.87759e+07	8.10102e+07	6.51698e+07	7.81639e+07	7.15972e+07	8.01834e+07	7.13742e+07	7.28992e+07	6.51833e+07	6.68813e+07	6.35109e+07	7.61742e+07	7.38452e+07	8.37566e+07	7.20303e+07	7.56061e+07	9.49523e+07	7.91727e+07	5.17444e+07	6.98037e+07	9.72706e+07	0	8.10664e+07	8.14832e+07	8.11113e+07	8.84157e+07	6.6185e+07	7.55799e+07	6.26669e+07	8.35074e+07	9.55531e+07	4.88109e+07	8.66082e+07
	AT2G32810.1	putative beta-galactosidase protein_coding BETA GALACTOSIDASE 9 (BGAL9) BETA GALACTOSI	tr|F4IUQ7|F4IUQ7_ARATH;sp|Q9SCV3|BGAL9_ARATH	5	5	7.9	7.9	96.513	0	14.485	525310000	76	1.63717e+07	1.3229e+07	1.60059e+07	0	0	0	0	0	0	0	0	0	0	0	1.20181e+07	0	0	0	0	0	0	0	0	0	0	0	0	0	0	0	0	0	0	0	0	0
	AT2G32920.1	Encodes a protein disulfide isomerase-like (PDIL) protein, a member of a multigene family with	sp|O48773|PDI23_ARATH	3	3	10	10	47.754	0	8.3695	55196000	9	0	0	0	0	0	0	0	0	0	0	0	0	0	0	0	0	0	0	0	0	0	0	0	0	0	0	0	0	0	0	0	0	0	0	0	0
	AT2G33040.1	gamma subunit of Mt ATP synthase	sp|Q96250|ATPG3_ARATH	10	10	36.6	36.6	35.448	0	105.99	1391300000	194	2.65149e+07	2.35105e+07	2.40611e+07	3.24429e+07	2.584e+07	2.43868e+07	3.97321e+07	4.88718e+07	1.99046e+07	2.93204e+07	1.87931e+07	0	2.46879e+07	3.10502e+07	2.97688e+07	4.26458e+07	3.73007e+07	2.09261e+07	0	0	3.31292e+07	0	0	0	6.13219e+07	4.22398e+07	2.16836e+07	0	0	0	0	0	4.15919e+07	3.37317e+07	0	0
	AT2G33150.1	Encodes an organellar (peroxisome, glyoxysome) 3-ketoacyl-CoA thiolase, involved in fatty acid	sp|Q56WD9|THIK2_ARATH	16	14	58	52.2	48.578	0	323.31	11100000000	640	1.46619e+08	1.86061e+08	1.65241e+08	1.68924e+08	1.37057e+08	1.21098e+08	1.37962e+08	1.55173e+08	1.67641e+08	1.40588e+08	1.29637e+08	1.46163e+08	1.3237e+08	1.50992e+08	1.17999e+08	1.22593e+08	1.49306e+08	1.55173e+08	1.69781e+08	1.73216e+08	1.45153e+08	1.64316e+08	1.64123e+08	1.87485e+08	9.14513e+07	1.7383e+08	1.70252e+08	1.75136e+08	1.37571e+08	1.06494e+08	1.35339e+08	1.33568e+08	1.52412e+08	1.73999e+08	1.6562e+08	2.01611e+08
	AT2G33210.1	Involved in the RNA splicing of rpl2 and ccmFC introns in mitochondria. protein_coding HEAT S	tr|F4IVR2|F4IVR2_ARATH;sp|Q8L7B5|CH60B_ARATH	20	8	42.8	20.7	61.477	0	54.019	1326300000	122	2.68813e+07	2.98784e+07	2.96926e+07	3.31131e+07	0	2.57934e+07	2.86871e+07	4.28324e+07	2.79743e+07	2.66845e+07	2.40578e+07	0	2.83452e+07	2.47599e+07	3.74847e+07	3.05443e+07	2.68701e+07	2.89588e+07	0	0	0	0	0	3.38089e+07	0	3.20518e+07	3.65787e+07	0	0	0	0	0	4.59799e+07	0	0	0
	AT2G33255.1	Haloacid dehalogenase-like hydrolase (HAD) superfamily protein	sp|Q8RYE9|GPPL3_ARATH	3	3	13.9	13.9	27.496	0	14.603	374430000	50	0	0	0	0	1.86879e+07	1.78188e+07	0	0	0	1.80901e+07	1.94275e+07	0	1.58513e+07	1.56114e+07	1.35745e+07	0	1.65635e+07	1.3154e+07	0	0	0	0	0	0	0	0	0	0	0	0	0	0	0	0	0	0
	AT2G33340.1	Encodes MAC3B, a U-box proteins with homology to the yeast and human E3 ubiquitin ligase Prp19	tr|F4IVT2|F4IVT2_ARATH;sp|O22785|PR19B_ARATH	6	4	13.4	9.1	52.55	0	15.277	169660000	39	3.45679e+06	0	6.0437e+06	0	3.44029e+06	0	3.61559e+06	0	3.00056e+06	0	4.31461e+06	0	0	0	1.86065e+07	0	1.45811e+07	7.84151e+06	0	0	0	0	0	0	0	0	0	0	0	0	0	0	0	0	0	0
	AT2G33410.1	Belongs to a member of the RNA-binding glycine-rich (RBG) gene superfamily. The mRNA is cell-t	tr|O22791|O22791_ARATH	4	4	16.3	16.3	41.328	0	24.751	278680000	30	0	0	0	0	0	0	0	0	0	0	0	0	0	0	0	0	1.78596e+07	0	0	0	2.30506e+07	0	0	0	0	0	1.79639e+07	0	0	0	0	0	0	2.25153e+07	0	0
	AT2G33590.1	Encodes a protein with homology to members of the dihydroflavonol-4-reductase (DFR) superfamil	tr|O22809|O22809_ARATH	6	1	21.2	5	35.875	0	25.261	845460000	79	2.91057e+07	2.04458e+07	2.30346e+07	0	2.35888e+07	1.71916e+07	2.33967e+07	0	2.14787e+07	2.38949e+07	0	0	0	1.93523e+07	0	0	2.43868e+07	2.00417e+07	0	2.40211e+07	0	0	0	0	0	0	0	0	0	0	0	0	2.3121e+07	0	0	0
	AT2G33800.1	Encodes SCABRA1 (SCA1), a nuclear gene encoding a plastid-type ribosomal protein that function	sp|P93014|RR5_ARATH	9	9	35.6	35.6	32.645	0	147.79	12697000000	524	1.38135e+08	1.65861e+08	1.46213e+08	1.23437e+08	1.57798e+08	1.5851e+08	1.42669e+08	9.81034e+07	1.67304e+08	1.51275e+08	1.79947e+08	1.50982e+08	1.7037e+08	1.68737e+08	1.81048e+08	1.46497e+08	1.5117e+08	1.81828e+08	2.55332e+08	2.10566e+08	2.01262e+08	2.27643e+08	2.10362e+08	2.34547e+08	0	1.5674e+08	1.64533e+08	2.28798e+08	2.14396e+08	2.96344e+08	2.00928e+08	2.19706e+08	1.82928e+08	2.19478e+08	2.70022e+08	1.66483e+08
	AT2G33840.1	Tyrosyl-tRNA synthetase, class Ib, bacterial/mitochondrial	sp|Q8S9J2|SYYC1_ARATH	3	3	9.1	9.1	43.897	0	9.3036	86476000	17	0	0	0	0	0	0	0	0	0	0	0	0	0	0	0	0	9.94472e+06	0	0	0	0	0	0	0	0	0	0	0	0	0	0	0	0	0	0	0
	AT2G33845.1	Nucleic acid-binding, OB-fold-like protein	tr|Q8RYC3|Q8RYC3_ARATH	1	1	12.6	12.6	20.122	0	9.478	1173800	1	0	0	0	0	0	0	0	0	0	0	0	0	0	0	0	0	0	0	0	0	0	0	0	0	0	0	0	0	0	0	0	0	0	0	0	0
	AT2G34040.1	Apoptosis inhibitory protein 5 (API5)	tr|F4IGU7|F4IGU7_ARATH;tr|O22957|O22957_ARATH	11	11	28.3	28.3	50.049	0	70.9	3006800000	222	4.7463e+07	4.91334e+07	4.99957e+07	4.88515e+07	4.40366e+07	4.43829e+07	4.45555e+07	4.82191e+07	5.37477e+07	4.33461e+07	3.72542e+07	4.08406e+07	4.53375e+07	4.40336e+07	3.94986e+07	3.44023e+07	4.5539e+07	3.60976e+07	5.77973e+07	5.45282e+07	5.36658e+07	4.51493e+07	4.62773e+07	5.56856e+07	0	4.92254e+07	6.13007e+07	5.21983e+07	5.04307e+07	0	4.51524e+07	4.89736e+07	5.70214e+07	4.14452e+07	0	6.81637e+07
	AT2G34420.1	Photosystem II type I chlorophyll a/b-binding protein protein_coding PHOTOS	tr|Q39141|Q39141_ARATH	10	0	80	0	28.054	0	266.8	26683000000	610	4.37255e+08	1.53994e+08	1.07764e+08	2.01713e+07	1.89944e+08	8.57226e+08	3.75698e+08	1.14579e+09	9.21001e+07	4.40113e+08	2.12384e+08	9.75185e+08	4.92996e+08	6.60599e+08	2.58162e+08	5.05593e+08	1.33556e+09	9.32241e+07	1.13279e+08	9.55598e+07	2.31687e+08	3.05395e+08	1.39453e+08	2.16997e+08	1.18294e+08	3.34192e+08	1.10112e+08	3.62122e+08	2.23531e+08	1.67258e+08	1.41703e+08	2.01947e+08	1.62775e+08	1.67119e+08	1.7533e+08	2.95115e+08
	AT2G34430.1	Photosystem II type I chlorophyll a/b-binding protein The mRNA is cell-to-cell mobi	tr|Q39142|Q39142_ARATH	9	1	80.8	6.4	28.17	0	5.6505	42760000	5	0	0	0	0	0	0	0	0	0	0	0	0	0	0	0	0	0	0	0	0	0	0	0	0	0	0	0	0	0	0	0	0	0	0	0	0
	AT2G34460.1	NAD(P)-binding Rossmann-fold superfamily protein	sp|Q8H124|Y2446_ARATH	3	3	21.4	21.4	30.471	0	16.016	169740000	14	1.5269e+07	0	0	0	0	0	0	0	0	0	0	0	0	0	0	0	1.57877e+07	0	0	0	0	0	0	0	0	0	0	0	0	0	0	0	0	0	0	0
	AT2G34470.2	Encodes a urease accessory protein which is essential for the activation of plant urease.	sp|O64700|UREG_ARATH;tr|F4IHW4|F4IHW4_ARATH	2	2	12.4	12.4	30.082	0	8.5553	29654000	16	0	0	0	0	4.45471e+06	0	0	0	0	0	0	0	0	0	0	0	0	0	0	0	0	0	0	0	0	0	0	0	0	0	0	0	0	0	0	0
	AT2G34480.1	Encodes a nuclear localized member of the ribosomal L18ae/LX protein family. Loss of functio	sp|P51418|R18A2_ARATH;tr|A0A1P8AY36|A0A1P8AY36_ARATH;sp|Q8L7K0|R18A1_ARATH;tr|A8MRF3|A8MRF3_ARATH	10	5	36	20.2	21.307	0	42.746	9355800000	524	0	0	0	0	1.9918e+08	1.53366e+08	0	0	0	1.62808e+08	1.87472e+08	2.10144e+08	2.28624e+08	1.80585e+08	2.32491e+08	2.13107e+08	2.94828e+08	2.42566e+08	4.49526e+07	5.62676e+07	1.13532e+07	2.50928e+08	2.17645e+08	1.75415e+08	0	2.27486e+08	1.40345e+08	2.02185e+08	2.12826e+08	1.77298e+08	2.16531e+08	2.00108e+08	2.55722e+08	2.88341e+08	2.36325e+08	3.00773e+08
	AT2G34590.1	Transketolase family protein	sp|O64688|ODPB3_ARATH	6	2	22.7	11.3	44.015	0	100.21	8466300000	398	1.50658e+08	1.25699e+08	1.33642e+08	1.35809e+08	1.22211e+08	1.26775e+08	1.21022e+08	1.39627e+08	1.2151e+08	1.28715e+08	1.17575e+08	1.18163e+08	1.22712e+08	1.12824e+08	1.27684e+08	1.20604e+08	1.35264e+08	1.33171e+08	7.82778e+07	7.20003e+07	1.05993e+08	1.30132e+08	1.04035e+08	7.11865e+07	0	1.26136e+08	1.06502e+08	1.16973e+08	1.42976e+08	1.38039e+08	1.16657e+08	9.55531e+07	1.26679e+08	1.50324e+08	1.16455e+08	1.36839e+08
	AT2G34640.1	Present in transcriptionally active plastid chromosomes. Involved in plastid gene expression.	sp|F4IHY7|PTA12_ARATH	3	3	8.2	8.2	60.895	0	10.365	33081000	8	0	0	0	0	0	0	0	0	0	0	0	0	0	0	0	0	6.25336e+06	0	0	0	0	0	0	0	0	0	0	0	0	0	0	0	0	0	0	0
	AT2G34660.1	encodes a multidrug resistance-associated protein that is MgATP-energized glutathione S-conjug	tr|A0A1P8AZX4|A0A1P8AZX4_ARATH;sp|Q42093|AB2C_ARATH;sp|Q9C8G9|AB1C_ARATH	2	2	1.4	1.4	149.01	0.0026728	3.8504	31070000	2	0	1.54703e+07	0	0	0	0	0	0	0	0	0	0	0	0	0	0	0	0	0	0	0	0	0	0	0	0	0	0	0	0	0	0	0	0	0	0
	AT2G35040.1	AICARFT/IMPCHase bienzyme family protein	tr|O64767|O64767_ARATH;tr|Q8RWT5|Q8RWT5_ARATH	15	15	42.4	42.4	59.471	0	112.76	4067500000	374	5.27073e+07	5.64238e+07	6.26495e+07	4.98676e+07	6.2066e+07	5.71678e+07	5.82276e+07	4.5328e+07	6.33745e+07	7.60002e+07	6.05784e+07	5.8657e+07	4.66411e+07	4.1025e+07	4.78031e+07	5.79377e+07	9.96661e+07	5.42455e+07	6.78479e+07	6.15732e+07	5.61468e+07	5.32139e+07	5.52549e+07	6.03604e+07	0	5.8268e+07	5.76493e+07	4.99957e+07	6.05616e+07	6.92207e+07	5.2949e+07	4.91777e+07	4.52025e+07	5.01971e+07	6.4188e+07	8.06628e+07
	AT2G35370.1	Encodes glycine decarboxylase complex H protein. Involved in photorespiration. The mRNA is cel	sp|P25855|GCSH1_ARATH	4	2	50.9	30.9	17.947	0	20.503	55044000	3	0	0	0	0	0	0	0	0	0	0	0	0	0	9.37768e+06	0	0	0	0	0	0	0	0	0	0	0	0	0	0	0	0	0	0	0	0	0	0
	AT2G35390.2	Phosphoribosyltransferase family protein	tr|F4IJW3|F4IJW3_ARATH;sp|Q42581|KPRS1_ARATH;tr|A0A1P8ATQ0|A0A1P8ATQ0_ARATH;sp|Q42583|KPRS2_ARATH	2	2	8.4	8.4	37.319	0.0016123	4.7741	66248000	6	0	0	0	0	0	0	0	0	0	0	0	0	0	0	0	0	0	0	0	0	0	0	0	0	0	0	0	0	0	0	0	0	0	0	0	0
	AT2G35410.1	RNA-binding (RRM/RBD/RNP motifs) family protein	tr|O82299|O82299_ARATH	8	8	33.4	33.4	33.785	0	147.33	8792600000	346	1.49804e+08	1.4137e+08	1.3052e+08	1.3111e+08	1.20997e+08	1.22542e+08	1.4415e+08	1.15996e+08	1.44611e+08	1.19315e+08	1.30294e+08	1.39511e+08	1.04194e+08	1.07518e+08	9.59979e+07	1.10044e+08	1.01859e+08	9.9929e+07	1.13798e+08	1.45234e+08	1.44761e+08	1.03002e+08	1.09899e+08	1.38451e+08	1.71365e+08	1.06923e+08	1.54101e+08	1.12996e+08	1.06258e+08	1.09276e+08	1.11975e+08	1.19018e+08	9.43618e+07	1.13035e+08	9.85328e+07	1.01198e+08
	AT2G35450.1	catalytic/ hydrolase	tr|Q682E0|Q682E0_ARATH	3	3	11.8	11.8	38.163	0	22.34	163860000	32	0	0	0	0	0	0	0	0	0	0	0	0	0	0	0	0	0	0	0	0	0	0	0	0	0	0	0	0	0	0	0	0	0	0	0	0
	AT2G35490.1	Involved in photoprotection of photosystem II. protein_coding FIBRILLIN2 (FBN2) FIBRIL	sp|O82291|PAP3_ARATH	10	10	27.9	27.9	40.505	0	151.75	6582600000	435	1.18466e+08	1.26416e+08	1.0942e+08	1.2818e+08	9.96938e+07	1.1259e+08	1.34964e+08	1.19001e+08	1.28857e+08	1.0917e+08	9.57786e+07	1.15932e+08	1.02902e+08	1.12855e+08	7.75111e+07	8.5998e+07	8.68125e+07	1.14852e+08	8.11057e+07	1.17485e+08	5.24886e+07	0	0	1.04599e+08	0	9.44273e+07	9.19025e+07	7.34623e+07	8.43626e+07	6.23938e+07	6.6988e+07	5.56508e+07	7.15724e+07	1.0423e+08	7.71627e+07	7.32183e+07
	AT2G35500.1	Encodes a protein with some sequence similarity to shikimate kinases, but a truncated form of	sp|O82290|SKL2_ARATH	5	5	18.6	18.6	42.687	0	36.1	790970000	119	1.56961e+07	1.41187e+07	1.8706e+07	0	1.80263e+07	1.70102e+07	1.64171e+07	1.75784e+07	1.90806e+07	1.70327e+07	1.82476e+07	0	1.86814e+07	1.77215e+07	1.50181e+07	1.68623e+07	2.37003e+07	1.60815e+07	0	0	1.45892e+07	0	0	0	0	0	0	0	1.9355e+07	0	1.36443e+07	0	0	1.69232e+07	0	2.22407e+07
	AT2G35780.1	serine carboxypeptidase-like 26	sp|Q9ZQQ0|SCP26_ARATH	5	5	15.9	15.9	51.521	0	19.447	336580000	35	0	0	0	0	0	2.18768e+07	0	0	0	1.84306e+07	1.91256e+07	2.30282e+07	0	0	0	0	0	0	0	0	0	0	0	0	0	0	0	2.08957e+07	0	0	0	0	0	0	0	0
	AT2G35810.1	ureidoglycolate hydrolase	tr|Q8VZP3|Q8VZP3_ARATH	2	1	13.1	8	22.028	0.0015974	4.5967	34495000	7	0	0	0	0	0	0	0	0	0	0	0	0	0	0	0	0	0	6.66374e+06	0	0	0	0	0	0	0	0	0	0	0	0	0	0	0	0	0	0
	AT2G35840.1	Sucrose-6F-phosphate phosphohydrolase family protein	sp|Q9SJ66|SPP2_ARATH	14	14	41.5	41.5	47.855	0	108.56	1956200000	285	3.86911e+07	2.88626e+07	3.63411e+07	2.85839e+07	3.02368e+07	2.68403e+07	2.88867e+07	2.60793e+07	3.16587e+07	3.53082e+07	3.38206e+07	0	2.19467e+07	2.69074e+07	2.1098e+07	2.56064e+07	3.09514e+07	2.54401e+07	3.56871e+07	3.5367e+07	3.48535e+07	3.02829e+07	3.35126e+07	3.48245e+07	0	2.51403e+07	3.25826e+07	2.68869e+07	3.10244e+07	0	2.82432e+07	2.93387e+07	2.64067e+07	2.15667e+07	3.19165e+07	3.02766e+07
	AT2G36060.2	MMZ3/UEV1C encodes a protein that may play a role in DNA damage responses and error-free post-	sp|Q9SJ44|UEV1C_ARATH	4	2	31	14.5	16.481	0.00041118	5.14	79498000	6	0	0	0	0	0	0	0	0	0	0	0	0	0	0	0	0	0	5.85809e+06	0	0	0	0	0	0	0	0	0	0	0	0	0	0	0	0	0	0
	AT2G36145.1	hypothetical protein	tr|Q8VXY0|Q8VXY0_ARATH	2	2	8.6	8.6	19.908	0.0016019	4.6328	203680000	24	0	0	0	0	0	0	0	0	0	0	0	0	0	0	0	0	0	0	0	0	0	0	0	0	0	0	0	0	2.03074e+07	0	0	0	0	0	0	0
	AT2G36160.1	Ribosomal protein S11 family protein	sp|Q9SIH0|RS141_ARATH	13	1	72.7	7.3	16.257	0	250.43	5727600000	250	0	0	0	0	8.01945e+07	6.72952e+07	0	0	0	7.10041e+07	7.65872e+07	1.38845e+08	1.17225e+08	8.11282e+07	8.57659e+07	9.10465e+07	9.4532e+07	8.31723e+07	0	0	0	2.12119e+08	1.75732e+08	1.47312e+08	0	4.76542e+07	0	2.42717e+08	2.70903e+08	1.43473e+08	2.28719e+08	2.38151e+08	2.70396e+08	2.44931e+08	1.84022e+08	2.78037e+08
	AT2G36250.1	Encodes one of two FtsZ proteins, tubulin-like proteins, in Arabidopsis. It is involved in ch	tr|A0A1P8AXD8|A0A1P8AXD8_ARATH;sp|O82533|FTZ21_ARATH	9	4	34.3	15.9	41.583	0	109.85	1807300000	214	3.31798e+07	2.16011e+07	2.44512e+07	2.37957e+07	3.21407e+07	2.55957e+07	3.24789e+07	2.49373e+07	2.43345e+07	4.17942e+07	3.61201e+07	4.4389e+07	2.47513e+07	2.60143e+07	3.4141e+07	3.11256e+07	3.19763e+07	2.27175e+07	1.90264e+07	2.13421e+07	3.13182e+07	2.84554e+07	3.01593e+07	3.10911e+07	0	2.90735e+07	3.41102e+07	3.55119e+07	3.41386e+07	3.4943e+07	2.76064e+07	2.99634e+07	2.86772e+07	2.60757e+07	3.92068e+07	3.43856e+07
	AT2G36380.1	pleiotropic drug resistance 6	sp|Q7PC87|AB34G_ARATH;sp|Q7PC84|AB39G_ARATH	3	2	2	1.2	164.2	0.0045351	3.6786	8041000	2	0	0	0	0	0	0	0	0	0	0	0	0	0	0	0	0	0	0	0	0	0	0	0	0	0	0	0	0	0	5.61284e+06	0	0	0	0	0	0
	AT2G36390.1	Encodes a starch branching enzyme (EC.2.4.1.18) similar to SBE2 from maize and rice. Expressed	sp|O23647|GLGB1_ARATH	10	5	16.3	6.5	97.659	0	16.622	604560000	59	0	0	1.4284e+07	0	0	1.74812e+07	1.52299e+07	0	1.80926e+07	2.70495e+07	1.93429e+07	1.61396e+07	1.56439e+07	1.49911e+07	1.62834e+07	1.66187e+07	1.73508e+07	1.50912e+07	0	0	0	2.13406e+07	0	0	0	0	0	2.08277e+07	0	0	1.48741e+07	0	0	0	0	0
	AT2G36460.1	Aldolase superfamily protein	sp|Q9SJQ9|ALFC6_ARATH;tr|B3H6D7|B3H6D7_ARATH	24	16	81.6	52.2	38.386	0	323.31	13157000000	635	2.03211e+08	2.34465e+08	1.97284e+08	2.28513e+08	1.3473e+08	1.52296e+08	1.77445e+08	1.66229e+08	1.72438e+08	1.6841e+08	1.43492e+08	1.68141e+08	1.5138e+08	1.73252e+08	1.45465e+08	1.50846e+08	2.06047e+08	1.44471e+08	1.69334e+08	1.43274e+08	1.59845e+08	1.95555e+08	2.63568e+08	1.66068e+08	0	1.46254e+08	1.67351e+08	1.75015e+08	1.47813e+08	1.70832e+08	1.56339e+08	1.81589e+08	1.47578e+08	1.06938e+08	2.03775e+08	2.36473e+08
	AT2G36530.1	Involved in light-dependent cold tolerance and encodes an enolase. Protein is tyrosine-phospho	sp|P25696|ENO2_ARATH;tr|A0A1P8B1N1|A0A1P8B1N1_ARATH	27	27	82.4	82.4	47.719	0	323.31	123590000000	3143	1.65996e+09	1.9604e+09	1.95023e+09	2.25628e+09	1.68991e+09	1.6082e+09	1.73718e+09	2.07807e+09	1.75607e+09	1.60064e+09	1.69085e+09	1.39973e+09	1.85195e+09	1.74805e+09	1.8219e+09	2.0673e+09	2.10606e+09	2.02588e+09	1.59157e+09	1.63133e+09	1.48354e+09	1.65892e+09	1.54109e+09	1.61658e+09	1.52885e+09	1.74357e+09	1.54141e+09	1.47115e+09	1.61871e+09	1.53437e+09	1.71945e+09	1.62051e+09	1.82001e+09	2.0387e+09	1.64017e+09	1.97705e+09
	AT2G36580.1	Pyruvate kinase family protein	tr|Q9SJQ0|Q9SJQ0_ARATH	17	6	44.2	15.9	57.508	0	323.31	10269000000	566	1.338e+08	1.28065e+08	1.33171e+08	1.531e+08	1.43393e+08	1.28403e+08	1.50637e+08	1.48831e+08	1.39714e+08	1.5513e+08	1.41321e+08	1.36744e+08	1.49306e+08	1.08221e+08	1.31921e+08	1.49089e+08	1.3579e+08	1.51003e+08	1.16884e+08	1.60823e+08	1.67142e+08	1.49617e+08	1.21333e+08	1.49731e+08	4.04182e+07	1.76733e+08	1.75488e+08	1.60556e+08	1.82005e+08	9.94177e+07	1.63046e+08	1.57339e+08	1.94002e+08	2.01597e+08	1.40111e+08	1.98477e+08
	AT2G36620.1	RPL24A encodes ribosomal protein L24, homolog of cytosolic RPL24, found in archaea and higher	sp|Q42347|RL241_ARATH	4	1	20.1	4.9	18.85	0	70.005	3138100000	141	0	0	0	0	8.82443e+07	4.98711e+07	0	0	0	5.61585e+07	5.3785e+07	6.65991e+07	5.66943e+07	5.33395e+07	8.9955e+07	4.95403e+07	5.68793e+07	7.64917e+07	0	0	0	7.88824e+07	9.515e+07	7.78018e+07	0	9.60512e+07	6.54868e+07	9.46632e+07	8.40591e+07	7.0783e+07	8.48611e+07	7.6354e+07	7.97068e+07	7.34317e+07	7.39169e+07	9.02923e+07
	AT2G36800.1	Encodes a DON-Glucosyltransferase. The UGT73C5 glucosylates both brassinolide and castasteron	sp|Q9ZQ94|U73C5_ARATH	3	2	6.5	3.6	55.798	0	6.9595	66950000	9	0	0	0	0	0	0	0	0	0	0	0	0	0	0	0	0	0	0	0	0	0	0	0	0	0	0	0	0	0	0	0	0	0	0	0	0
	AT2G36830.1	Encodes a tonoplast intrinsic protein, which functions as water channel. It has also been show	sp|P25818|TIP11_ARATH	2	2	16.7	16.7	25.619	0	23.043	271000000	30	0	2.85423e+07	0	0	0	1.80238e+07	0	0	0	0	0	0	0	0	0	0	0	0	0	0	0	0	0	0	0	0	0	0	0	0	0	0	0	0	0	0
	AT2G36850.1	Encodes GSL8, a member of the Glucan Synthase-Like (GSL) family believed to be involved in the	sp|Q9SJM0|CALSA_ARATH	2	2	1.2	1.2	218.38	0.0023319	4.0801	8432500	1	0	2.13973e+06	0	0	0	0	0	0	0	0	0	0	0	0	0	0	0	0	0	0	0	0	0	0	0	0	0	0	0	0	0	0	0	0	0	0
	AT2G36870.1	Encodes a xyloglucan endotransglycosylase/hydrolase. Protein sequence and phylogenetic analysi	sp|Q9SJL9|XTH32_ARATH	1	1	4.3	4.3	34.482	0	5.9375	100420000	14	0	0	0	0	0	0	0	0	0	0	0	0	0	0	0	0	0	5.40739e+06	0	0	0	0	0	0	0	0	0	0	0	0	0	0	0	0	0	0
	AT2G36880.1	methionine adenosyltransferase 3	sp|Q9SJL8|METK3_ARATH	28	17	86.9	67.4	42.497	0	323.31	17238000000	805	2.28862e+08	2.62092e+08	2.89322e+08	3.40245e+08	2.8069e+08	2.30613e+08	2.58932e+08	3.0438e+08	2.29227e+08	2.16711e+08	2.72579e+08	1.96465e+08	3.31515e+08	2.80806e+08	3.43921e+08	3.20578e+08	1.47905e+08	3.44899e+08	1.48872e+08	1.51769e+08	2.17554e+08	2.53235e+08	2.48919e+08	1.84251e+08	1.73385e+08	2.54608e+08	2.24852e+08	1.6749e+08	1.76966e+08	1.57546e+08	2.65548e+08	2.0386e+08	2.57269e+08	2.91516e+08	1.87394e+08	9.93902e+07
	AT2G37170.1	a member of the plasma membrane intrinsic protein subfamily PIP2. localizes to the plasma memb	sp|P43287|PIP22_ARATH;tr|A0A1P8AYA1|A0A1P8AYA1_ARATH	3	1	17.9	3.9	30.453	0.0027048	3.9901	39321000	9	0	0	0	0	0	0	0	0	0	0	0	0	0	0	0	0	0	0	0	0	0	0	0	0	0	0	0	0	0	0	0	0	0	0	0	0
	AT2G37190.1	Ribosomal protein L11 family protein	sp|P50883|RL121_ARATH;sp|Q9FF52|RL123_ARATH	6	1	52.4	9.6	17.942	0	18.65	60053000	8	0	0	0	0	0	0	0	0	0	0	0	0	0	0	0	0	6.37591e+06	0	0	0	0	0	0	0	0	0	0	0	0	0	0	0	0	0	0	0
	AT2G37220.1	Encodes a chloroplast RNA binding protein. A substrate of the type III effector HopU1 (mono-A	sp|Q9ZUU4|CP29B_ARATH	10	10	52.9	52.9	30.718	0	323.31	10151000000	443	2.79118e+08	4.96125e+07	6.37667e+07	0	2.90528e+08	2.54678e+08	9.13183e+07	2.36064e+08	1.11032e+08	2.66785e+08	2.64923e+08	1.81237e+08	3.67126e+08	2.75313e+08	2.61186e+08	2.46532e+08	2.74323e+08	3.02844e+08	3.38981e+07	4.63447e+07	9.71897e+07	8.31493e+07	5.67651e+07	2.73303e+07	8.80244e+07	3.17951e+07	8.47435e+07	0	3.76775e+07	3.86536e+07	2.61426e+07	2.8578e+07	1.07712e+08	3.25059e+07	0	2.57523e+07
	AT2G37270.1	One of two genes encoding the ribosomal protein S5. Expressed at a lower level compared to ATR	sp|Q9ZUT9|RS51_ARATH	12	3	54.1	15.9	22.99	0	323.31	21499000000	932	0	0	0	0	3.16011e+08	2.99234e+08	0	0	0	3.1483e+08	3.71375e+08	4.00659e+08	3.93749e+08	3.36446e+08	4.11295e+08	4.38044e+08	4.13554e+08	4.02189e+08	2.07509e+08	2.69909e+08	2.52486e+07	5.01439e+08	4.47124e+08	3.95609e+08	2.22387e+08	4.43666e+08	3.5865e+08	4.88946e+08	5.07805e+08	3.78653e+08	5.39333e+08	5.0675e+08	5.04333e+08	4.65401e+08	5.67482e+08	5.27721e+08
	AT2G37340.1	encodes an RS-containing Zinc knuckle protein with molecular mass of 33kDa that is localized t	sp|Q8VYA5|RSZ33_ARATH	2	2	7.9	7.9	32.893	0.00041102	5.1399	133960000	25	0	0	0	0	0	0	0	0	0	0	0	0	0	0	0	0	0	0	0	0	0	0	0	0	0	0	0	8.14397e+06	0	0	0	0	0	0	0	0
	AT2G37400.1	Tetratricopeptide repeat (TPR)-like superfamily protein	tr|Q9ZUS6|Q9ZUS6_ARATH;tr|Q8L606|Q8L606_ARATH;tr|Q9LFG3|Q9LFG3_ARATH	2	2	5.4	5.4	38.155	0.0015917	4.4907	445110000	60	0	2.01685e+07	0	0	0	0	0	0	0	0	0	0	0	0	1.83745e+07	0	0	0	0	0	0	0	0	0	0	0	0	0	0	0	0	0	0	0	0	0
	AT2G37500.1	arginine biosynthesis protein ArgJ family	sp|Q9ZUR7|ARGJ_ARATH	3	3	10	10	48.713	0	27.661	20488000	4	0	0	0	0	0	0	0	0	0	0	0	0	0	0	0	0	4.09292e+06	0	0	0	0	0	0	0	0	0	0	0	0	0	0	0	0	0	0	0
	AT2G37550.1	A member of ARF GAP domain (AGD), A thaliana has 15 members, grouped into four classes. protei	sp|O80925|AGD7_ARATH;sp|Q9M354|AGD6_ARATH	2	2	4.8	4.8	49.251	0	5.7381	67315000	14	0	0	0	0	0	0	0	0	0	0	0	0	0	0	0	0	0	0	0	0	0	0	0	0	0	0	0	0	0	0	0	0	0	0	0	0
	AT2G37640.1	member of Alpha-Expansin Gene Family. Naming convention from the Expansin Working Group (Kende	tr|A0A1P8B103|A0A1P8B103_ARATH;sp|O80932|EXPA3_ARATH;sp|Q9LDR9|EXP10_ARATH;sp|O48818|EXPA4_ARATH;sp|Q9LZ99|EXPA9_ARATH;tr|F4HPC1|F4HPC1_ARATH	4	4	21.5	21.5	26.214	0	26.87	444380000	30	0	0	0	0	0	0	0	0	0	0	0	0	0	0	0	0	0	1.70551e+07	0	0	0	0	0	4.85814e+07	0	0	2.80151e+07	3.25826e+07	0	0	0	0	0	0	0	0
	AT2G37660.1	NAD(P)-binding Rossmann-fold superfamily protein	sp|O80934|Y2766_ARATH	13	13	56	56	34.879	0	323.31	25764000000	821	5.81982e+08	4.56424e+08	3.50345e+08	1.69816e+08	5.05382e+08	4.19472e+08	4.2642e+08	3.91789e+08	4.22244e+08	4.37285e+08	5.14038e+08	3.84178e+08	4.85367e+08	5.23676e+08	3.35538e+08	4.03754e+08	2.93992e+08	3.49254e+08	3.05077e+08	2.25476e+08	3.45713e+08	2.91112e+08	3.21379e+08	1.88019e+08	5.96658e+07	1.02974e+08	2.39525e+08	2.89081e+08	2.44337e+08	2.02915e+08	2.47662e+08	3.08822e+08	1.69605e+08	1.16133e+08	3.22606e+08	1.52507e+08
	AT2G37690.1	phosphoribosylaminoimidazole carboxylase, putative / AIR carboxylase	tr|Q84TI2|Q84TI2_ARATH	5	5	9	9	69.751	0	15.936	538980000	86	0	0	1.63569e+07	0	0	0	1.33238e+07	0	1.67215e+07	0	0	0	0	0	0	0	2.3943e+07	1.40776e+07	1.72573e+07	1.90106e+07	1.07617e+07	9.83027e+06	0	0	0	0	1.33654e+07	1.23576e+07	0	0	0	0	0	9.69225e+06	0	2.12801e+07
	AT2G37760.2	Encodes an NADPH-dependent aldo-keto reductase that can act on a wide variety of substrates in	sp|O80944|AKRC8_ARATH;tr|A0A1P8B1V1|A0A1P8B1V1_ARATH	8	6	24.4	18.3	34.684	0	21.273	445900000	42	2.51996e+07	0	2.13199e+07	3.09299e+07	0	2.98908e+07	1.93657e+07	0	1.78906e+07	0	0	0	0	2.06838e+07	0	0	2.257e+07	0	0	0	0	0	0	0	0	0	0	0	0	0	0	0	0	0	0	0
	AT2G37790.1	NAD(P)-linked oxidoreductase superfamily protein	sp|Q84TF0|AKRCA_ARATH	3	1	7.6	4.5	34.913	0	5.7647	5050300	2	0	0	0	0	0	0	0	4.01314e+06	0	0	0	0	0	0	0	0	0	0	0	0	0	0	0	0	0	0	0	0	0	0	0	0	0	0	0	0
	AT2G37970.1	SOUL heme-binding family protein	tr|F4IRX7|F4IRX7_ARATH	3	3	13.4	13.4	27.352	0	8.3898	318300000	57	0	0	0	0	1.39629e+07	0	0	0	0	0	0	0	0	0	0	0	0	0	0	0	0	0	0	0	0	0	0	0	0	0	0	0	0	0	0	0
	AT2G38020.1	necessary for proper vacuole formation and morphogenesis in Arabidopsis protein_coding VACUOL	sp|Q93VQ0|VCL1_ARATH	3	3	5	5	96.631	0.0016201	4.8416	91169000	8	0	1.83134e+07	0	0	0	0	0	0	0	0	0	0	0	0	0	0	0	0	0	0	0	0	0	0	0	0	0	0	0	0	0	0	0	0	0	0
	AT2G38040.1	encodes the carboxyltransferase alpha subunit of acetyl-CoA carboxylase, involved in de novo f	sp|Q9LD43|ACCA_ARATH	23	23	42.5	42.5	85.305	0	294.34	6726500000	499	9.80286e+07	1.01465e+08	1.05422e+08	9.45714e+07	9.44993e+07	8.74406e+07	1.04216e+08	9.35932e+07	1.04238e+08	9.64582e+07	8.72227e+07	8.87412e+07	9.29209e+07	8.79329e+07	7.96737e+07	8.34148e+07	8.81282e+07	1.05539e+08	1.02774e+08	1.05971e+08	8.64942e+07	9.60978e+07	8.26723e+07	1.02795e+08	4.45308e+07	8.25692e+07	1.11147e+08	8.70898e+07	9.05054e+07	1.09268e+08	9.17115e+07	9.49523e+07	7.82941e+07	8.54632e+07	5.70728e+07	1.06384e+08
	AT2G38140.1	plastid-specific ribosomal protein 4 (PSRP4) mRNA, complete The mRNA is cell-to-cell mobile.	sp|O80439|RR31_ARATH	1	1	9.3	9.3	12.783	0.0027017	3.9842	9291000	4	0	0	0	0	0	0	0	0	0	0	0	0	0	0	0	0	0	0	0	0	0	0	0	0	0	0	0	0	3.50334e+06	0	0	0	0	0	0	0
	AT2G38230.1	Encodes a protein predicted to function in tandem with PDX2 to form glutamine amidotransferase	sp|O80448|PDX11_ARATH	21	15	83.2	63.1	32.862	0	323.31	50792000000	1689	6.95994e+08	7.66548e+08	6.7476e+08	4.73668e+08	5.99174e+08	6.00213e+08	5.88106e+08	3.94897e+08	7.35271e+08	7.09634e+08	7.16852e+08	6.6501e+08	5.56999e+08	6.24315e+08	5.19015e+08	4.9505e+08	7.95121e+08	6.55854e+08	9.86675e+08	9.98232e+08	7.67079e+08	8.22249e+08	7.48797e+08	1.0605e+09	3.91219e+08	5.42106e+08	7.65751e+08	7.91163e+08	7.39154e+08	1.04178e+09	6.88843e+08	7.17946e+08	5.23459e+08	6.66625e+08	9.91543e+08	9.94847e+08
	AT2G38270.1	Encodes protein homologous to CXIP1. CXIP1 is a PICOT domain containing protein interacts wit	sp|Q8H7F6|GRS16_ARATH	7	7	34.5	34.5	32.205	0	133	2692100000	277	4.87028e+07	0	2.4901e+07	0	4.82458e+07	3.8667e+07	2.37151e+07	0	2.71284e+07	3.75576e+07	4.43337e+07	3.53891e+07	4.13018e+07	4.52057e+07	4.12331e+07	4.18087e+07	4.28502e+07	5.6416e+07	3.97899e+07	4.44137e+07	3.0388e+07	3.97789e+07	4.69525e+07	4.9878e+07	0	3.66675e+07	3.93156e+07	4.72955e+07	3.35172e+07	3.26075e+07	3.77743e+07	3.96275e+07	3.10502e+07	4.20645e+07	4.40549e+07	3.75185e+07
	AT2G38280.1	Encodes a protein with in vitro AMP deaminase activity that is involved in embryogenesis. Homo	sp|O80452|AMPD_ARATH	2	2	2.5	2.5	95.128	0.0016103	4.7571	23764000	6	0	0	0	0	0	0	0	0	0	0	0	0	0	0	0	0	0	0	0	0	0	0	0	0	0	0	0	0	0	0	0	0	0	0	0	0
	AT2G38380.1	Peroxidase superfamily protein	sp|P24102|PER22_ARATH	9	6	37.8	30.7	38.108	0	114.01	12536000000	497	8.5138e+07	7.85659e+07	1.07005e+08	1.75464e+08	1.584e+08	1.83538e+08	1.5439e+08	1.21459e+08	1.85533e+08	1.32003e+08	1.34656e+08	2.18476e+08	1.71377e+08	1.49244e+08	1.50606e+08	1.5723e+08	1.33143e+08	1.37133e+08	1.11518e+08	1.02874e+08	1.94717e+08	2.09722e+08	2.15917e+08	1.16189e+08	3.19115e+08	1.58895e+08	1.90115e+08	1.64055e+08	1.67351e+08	2.00205e+08	1.65815e+08	2.00649e+08	1.83309e+08	1.81036e+08	1.9177e+08	1.59546e+08
	AT2G38540.1	Non-specific lipid transfer protein. Binds calmodulin in a Ca2+-independent manner. Localized	sp|Q42589|NLTP1_ARATH	2	2	22	22	11.755	0	9.4199	67928000	7	0	0	0	0	0	0	0	0	0	0	0	0	0	0	0	0	0	0	0	0	0	0	0	0	0	0	0	0	0	0	0	0	0	0	9.25499e+06	0
	AT2G38700.1	Encodes mevalonate diphosphate decarboxylase, the enzyme that catalyzes the synthesis of isope	sp|O23722|MVD1_ARATH;tr|A0A1I9LME2|A0A1I9LME2_ARATH;sp|F4JCU3|MVD2_ARATH	6	6	18.2	18.2	45.585	0	28.107	635640000	82	0	0	0	0	0	0	0	1.75881e+07	0	0	0	0	1.58403e+07	0	0	0	0	1.83808e+07	0	1.77412e+07	1.60949e+07	1.61385e+07	2.37249e+07	0	0	0	2.1968e+07	0	0	0	0	0	0	0	0	0
	AT2G38750.1	Annexins are a family of calcium dependent membrane binding proteins though to be involved in	sp|Q9ZVJ6|ANXD4_ARATH;tr|A0A1P8B1L4|A0A1P8B1L4_ARATH	8	8	37	37	36.221	0	73.347	1216100000	173	1.95762e+07	1.68998e+07	1.62744e+07	0	2.9895e+07	2.34665e+07	2.17694e+07	1.71025e+07	2.1258e+07	3.02913e+07	2.35088e+07	0	2.20886e+07	1.80626e+07	1.94666e+07	2.02413e+07	1.57429e+07	1.86077e+07	2.63628e+07	1.72095e+07	2.53521e+07	0	2.29263e+07	1.81504e+07	0	0	1.37193e+07	2.45072e+07	3.10244e+07	0	2.23458e+07	2.21561e+07	1.00563e+07	2.27474e+07	3.05189e+07	2.06323e+07
	AT2G38760.1	Annexins are calcium binding proteins that are localized in the cytoplasm. When cytosolic Ca2+	sp|Q9SE45|ANXD3_ARATH	1	1	4.7	4.7	36.255	0.002365	4.3369	28190000	1	0	0	0	0	0	0	0	0	0	0	4.77212e+06	0	0	0	0	0	0	0	0	0	0	0	0	0	0	0	0	0	0	0	0	0	0	0	0	0
	AT2G38770.1	P-loop containing nucleoside triphosphate hydrolases superfamily protein	tr|Q8L5Y4|Q8L5Y4_ARATH	2	2	1.3	1.3	173.02	0.0023706	4.3596	11104000	2	0	0	0	0	0	0	0	0	0	0	0	0	0	0	0	0	0	0	0	0	0	0	0	0	0	0	0	0	0	0	0	0	3.1371e+06	0	0	0
	AT2G38810.1	Encodes HTA8, a histone H2A protein. Loss of all H2A.Z (triple mutant with HTA9 and HTA11) res	sp|Q9SII0|H2AV2_ARATH;sp|O23628|H2AV1_ARATH	4	1	44.1	21.3	14.37	0	66.851	34205000	10	0	0	0	0	0	0	0	0	0	0	0	0	0	0	0	3.39481e+06	0	0	0	0	0	0	0	0	0	0	0	0	0	0	0	0	0	0	0	0
	AT2G38860.2	Encodes protease I (pfpI)-like protein YLS5. protein_coding (YLS5) (DJ-1E)	sp|Q9ZV19|DJ1E_ARATH;tr|B3H6C6|B3H6C6_ARATH	5	4	16.6	14.1	42.729	0	15.743	501820000	81	0	0	1.84997e+07	2.12565e+07	0	0	0	1.53294e+07	2.76696e+07	0	0	0	0	0	1.71725e+07	0	0	1.44163e+07	0	0	0	0	0	0	0	0	2.05139e+07	0	0	0	0	0	0	2.39098e+07	0	0
	AT2G39010.1	plasma membrane intrinsic protein 2E	sp|Q9ZV07|PIP26_ARATH;tr|A0A1P8AZD1|A0A1P8AZD1_ARATH	2	2	7.3	7.3	31.05	0	30.638	406080000	56	0	0	0	0	1.1874e+07	1.34556e+07	0	0	0	2.11697e+07	0	0	1.53624e+07	0	0	0	1.628e+07	0	0	0	1.85974e+07	0	0	0	0	0	0	0	0	0	0	0	0	0	0	0
	AT2G39020.1	Although this locus shares considerable sequence similarity with the adjacent NATA1 gene (At2g	sp|Q9ZV06|NATAL_ARATH	2	2	11	11	26.44	0	6.3718	73432000	10	0	0	0	0	0	0	0	0	0	0	0	0	0	0	0	0	0	0	0	0	0	0	0	0	0	0	0	0	0	0	0	0	0	0	0	0
	AT2G39080.1	NAD(P)-binding Rossmann-fold superfamily protein	tr|Q8VZB1|Q8VZB1_ARATH	8	8	29.3	29.3	38.21	0	34.114	1572700000	172	2.59854e+07	1.97699e+07	2.32383e+07	2.08306e+07	1.76847e+07	2.38568e+07	1.99391e+07	2.26672e+07	1.89803e+07	2.24218e+07	2.16836e+07	2.51665e+07	1.87138e+07	1.86607e+07	0	1.93348e+07	1.66037e+07	1.6449e+07	3.51276e+07	3.56846e+07	2.44393e+07	2.85899e+07	2.5971e+07	2.79414e+07	0	2.57077e+07	2.86752e+07	2.69578e+07	3.19475e+07	0	2.07931e+07	2.38519e+07	1.70468e+07	2.62953e+07	3.26663e+07	3.28297e+07
	AT2G39310.1	jacalin-related lectin 22	sp|O80950|JAL22_ARATH	12	12	43.7	43.7	50.462	0	128.94	1201700000	163	2.65425e+07	2.42385e+07	2.43581e+07	0	2.9951e+07	3.13965e+07	2.91522e+07	0	2.79491e+07	3.13009e+07	0	0	1.66394e+07	1.97987e+07	2.39165e+07	2.31675e+07	2.48372e+07	2.24296e+07	3.03754e+07	2.54084e+07	2.64433e+07	0	0	0	0	0	3.24879e+07	2.58525e+07	2.14801e+07	0	1.15101e+07	2.33578e+07	0	2.09697e+07	0	0
	AT2G39670.2	Radical SAM superfamily protein	tr|O48815|O48815_ARATH;tr|F4IVY6|F4IVY6_ARATH	3	3	9.1	9.1	47.35	0	15.315	21953000	4	0	0	0	0	0	0	0	0	0	0	0	0	0	0	0	0	1.11119e+07	0	0	0	0	0	0	0	0	0	0	0	0	0	0	0	0	0	0	0
	AT2G39730.1	Rubisco activase, a nuclear-encoded chloroplast protein that consists of two isoforms arising	sp|P10896|RCA_ARATH;tr|F4IVZ7|F4IVZ7_ARATH	38	38	80.8	80.8	51.981	0	323.31	1192800000000	8151	1.52575e+10	1.41551e+10	1.65315e+10	1.64492e+10	1.73871e+10	1.89542e+10	1.79803e+10	1.37604e+10	1.96608e+10	1.95751e+10	2.08063e+10	1.63469e+10	1.65648e+10	1.84999e+10	1.48763e+10	1.44956e+10	1.26227e+10	1.84653e+10	2.70035e+09	2.44265e+09	2.31293e+10	2.07602e+10	1.83022e+10	2.68449e+09	1.32677e+10	1.42624e+10	2.07472e+10	2.08063e+10	2.14953e+10	2.11802e+10	1.90662e+10	2.20904e+10	1.63617e+10	1.58219e+10	2.1415e+10	1.48568e+10
	AT2G39770.1	Encodes a GDP-mannose pyrophosphorylase/ mannose-1-pyrophosphatase. This enzyme provides GDP-m	sp|O22287|GMPP1_ARATH	13	13	49.9	49.9	39.577	0	209.44	4567400000	325	5.44867e+07	5.45282e+07	6.64838e+07	5.77053e+07	5.82922e+07	6.37711e+07	6.66777e+07	4.37052e+07	6.58098e+07	6.6988e+07	5.5079e+07	8.02946e+07	5.23977e+07	4.11332e+07	4.81523e+07	4.79059e+07	4.95266e+07	5.8369e+07	7.70344e+07	8.53093e+07	7.384e+07	7.97953e+07	7.52819e+07	8.85445e+07	0	5.69069e+07	8.17548e+07	7.29852e+07	8.50024e+07	7.8267e+07	6.90817e+07	6.90099e+07	5.42718e+07	6.88427e+07	6.83766e+07	7.41375e+07
	AT2G39800.1	encodes a delta1-pyrroline-5-carboxylate synthase that catalyzes the rate-limiting enzyme in t	tr|B9DFG0|B9DFG0_ARATH;tr|F4IFZ9|F4IFZ9_ARATH;sp|P54887|P5CS1_ARATH	13	6	22.5	10.3	66.758	0	19.505	923130000	117	2.1631e+07	1.47652e+07	1.81215e+07	1.66417e+07	1.99143e+07	2.37068e+07	2.005e+07	3.10868e+07	2.90574e+07	2.7249e+07	2.76907e+07	2.60125e+07	1.4963e+07	2.02371e+07	2.01475e+07	0	2.76217e+07	2.25966e+07	0	0	1.46561e+07	0	2.53556e+07	1.86646e+07	0	0	2.49805e+07	1.41873e+07	1.59306e+07	0	0	0	0	0	0	2.19041e+07
	AT2G39990.1	translation initiation factor eIF2 p47 subunit homolog protein_coding EUKARYOTIC TRANSLATION	sp|O04202|EIF3F_ARATH	10	10	54.9	54.9	31.862	0	161.21	6360500000	479	7.30054e+07	8.44972e+07	4.42784e+07	5.64629e+07	8.08699e+07	8.29938e+07	8.04339e+07	1.18253e+08	8.07579e+07	8.17661e+07	8.01445e+07	7.38247e+07	8.7483e+07	8.30513e+07	9.09393e+07	9.86353e+07	8.44855e+07	9.41136e+07	5.28061e+07	1.12605e+08	8.83116e+07	7.39579e+07	9.34182e+07	1.08996e+08	0	1.34693e+08	1.14399e+08	1.05159e+08	1.09914e+08	6.75991e+07	1.19489e+08	1.0513e+08	1.41949e+08	1.37657e+08	8.90616e+07	1.09473e+08
	AT2G40060.1	Encodes a clathrin that is localized to the cortical division zone and the cell plate and colo	sp|O04209|CLC2_ARATH	1	1	5.8	5.8	28.837	0.0023594	4.3114	104120000	15	0	0	0	0	0	0	0	0	0	0	0	0	0	0	0	0	0	0	0	0	0	0	0	0	0	0	0	0	0	0	0	0	0	0	0	0
	AT2G40290.1	Encodes an eIF2alpha homolog that can be phosphorylated by GCN2 in vitro. protein_coding	sp|Q9SIZ2|IF2AH_ARATH;tr|A2RVK1|A2RVK1_ARATH	8	6	27.9	23	38.747	0	84.639	1119000000	147	0	2.05923e+07	1.98757e+07	2.59261e+07	2.00028e+07	2.15771e+07	2.1079e+07	2.70027e+07	2.25184e+07	1.64274e+07	1.50504e+07	0	2.22886e+07	0	2.27002e+07	2.16641e+07	1.68436e+07	2.42503e+07	1.64285e+07	2.13836e+07	2.75739e+07	0	0	1.70622e+07	0	2.17936e+07	0	0	3.06334e+07	2.60594e+07	1.70847e+07	1.95451e+07	2.52714e+07	2.90111e+07	0	2.57381e+07
	AT2G40300.1	Encodes FERRITIN 4, AtFER4. Ferritins are a class of 24-mer multi-meric proteins found in all	sp|Q9S756|FRI4_ARATH	4	3	13.9	10	29.029	0	15.399	2090400000	49	0	0	0	0	0	0	0	0	0	0	0	0	0	8.49258e+07	0	0	2.49597e+07	0	0	2.3787e+08	0	0	0	1.16835e+08	0	0	2.95729e+08	4.87737e+07	0	0	9.82804e+07	1.82953e+08	0	0	0	2.53832e+08
	AT2G40490.1	Uroporphyrinogen decarboxylase	sp|O22886|DCUP2_ARATH	25	25	70.3	70.3	43.579	0	323.31	25288000000	1559	3.47997e+08	3.48069e+08	3.57706e+08	3.41285e+08	3.32297e+08	3.08694e+08	3.3124e+08	3.29933e+08	3.2745e+08	3.46961e+08	3.57855e+08	3.02739e+08	3.34099e+08	3.39515e+08	3.48263e+08	3.37965e+08	3.01086e+08	3.6886e+08	4.03306e+08	3.89676e+08	3.86207e+08	3.56839e+08	3.60844e+08	3.73207e+08	2.1321e+08	3.69244e+08	3.97175e+08	4.05183e+08	4.12924e+08	3.59745e+08	4.02887e+08	3.97533e+08	3.28382e+08	3.52171e+08	4.42285e+08	3.45497e+08
	AT2G40660.1	Nucleic acid-binding, OB-fold-like protein	tr|Q93VB0|Q93VB0_ARATH	8	8	25.4	25.4	42.088	0	48.622	502740000	65	1.95844e+07	2.92048e+07	1.91441e+07	1.7125e+07	0	1.83503e+07	0	2.38238e+07	0	2.40311e+07	1.57287e+07	0	1.87645e+07	2.62461e+07	1.89094e+07	2.06638e+07	2.31547e+07	2.04515e+07	0	0	0	0	0	0	0	0	0	0	0	0	0	0	0	0	0	0
	AT2G40840.1	Encodes a cytosolic protein with transglucosidase and amylomaltase activity. It is an essent	sp|Q8RXD9|DPE2_ARATH	31	31	39.4	39.4	109.78	0	236.78	6444500000	602	7.60476e+07	6.57506e+07	8.74285e+07	8.73437e+07	1.03195e+08	1.13208e+08	9.36905e+07	8.37857e+07	1.06023e+08	9.44142e+07	9.81578e+07	9.69408e+07	9.29338e+07	7.16767e+07	8.11282e+07	8.34553e+07	7.44155e+07	9.78182e+07	4.92118e+07	8.67885e+07	1.21308e+08	1.10717e+08	1.04064e+08	8.89197e+07	0	9.53216e+07	1.03002e+08	1.12652e+08	1.56947e+08	9.87036e+07	9.3237e+07	1.20981e+08	7.61584e+07	9.52754e+07	6.74586e+07	9.47814e+07
	AT2G40890.1	encodes coumarate 3-hydroxylase (C3H), a P450-dependent monooxygenase. Involved in lignin bios	sp|O22203|C98A3_ARATH	3	3	7.5	7.5	57.926	0	8.7219	10929000	1	0	0	0	0	0	5.86134e+06	0	0	0	0	0	0	0	0	0	0	0	0	0	0	0	0	0	0	0	0	0	0	0	0	0	0	0	0	0	0
	AT2G41040.1	S-adenosyl-L-methionine-dependent methyltransferases superfamily protein	sp|Q0WPT7|Y2104_ARATH	5	5	17.3	17.3	39.23	0	24.03	373240000	80	1.1945e+07	0	1.14132e+07	0	0	0	0	0	1.39872e+07	0	0	1.97179e+07	0	0	0	0	0	0	0	1.76223e+07	1.28298e+07	0	0	2.08089e+07	0	0	1.92786e+07	1.46948e+07	1.41726e+07	0	1.19533e+07	0	0	0	0	1.5825e+07
	AT2G41100.1	encodes a calmodulin-like protein, with six potential calcium binding domains. Calcium binding	tr|A0A1P8B183|A0A1P8B183_ARATH;sp|P25071|CML12_ARATH	1	1	9	9	16.359	0	10.133	149850000	18	0	0	0	0	0	0	0	0	0	0	0	0	0	0	0	0	0	0	0	0	0	0	0	0	0	0	0	0	0	0	0	0	0	0	0	0
	AT2G41220.1	Encodes a gene whose sequence is similar to ferredoxin dependent glutamate synthase (Fd-GOGAT)	sp|Q9T0P4|GLTB2_ARATH	18	6	11	4.7	177.75	0	16.954	419620000	50	1.09589e+07	0	0	0	0	0	0	0	1.16449e+07	0	0	0	0	0	0	0	0	0	0	0	0	0	0	0	0	0	0	0	1.91827e+07	0	0	0	0	0	0	0
	AT2G41475.1	Embryo-specific protein 3, (ATS3)	sp|Q681K2|ATS3A_ARATH	1	1	5	5	19.949	0.0016168	4.8077	255300000	31	0	0	0	0	0	0	0	0	0	0	0	0	0	0	0	0	0	0	0	0	0	0	0	0	0	0	0	0	0	0	0	0	0	0	0	0
	AT2G41530.1	Encodes a protein with S-formylglutathione hydrolase activity. protein_coding S-FORMYLGLUTAT	sp|Q8LAS8|SFGH_ARATH	11	11	56.7	56.7	31.655	0	123.46	4792400000	316	7.09599e+07	7.69704e+07	5.19385e+07	4.46421e+07	6.90243e+07	6.16501e+07	6.21047e+07	7.55328e+07	6.24631e+07	6.22642e+07	6.20832e+07	5.62325e+07	6.6052e+07	6.45762e+07	7.08321e+07	7.57635e+07	1.00061e+08	4.68713e+07	6.96828e+07	6.45852e+07	6.6872e+07	7.23756e+07	6.13049e+07	5.28573e+07	0	7.20003e+07	5.63417e+07	8.5564e+07	7.34063e+07	4.78064e+07	7.49227e+07	8.08867e+07	7.84353e+07	4.94203e+07	7.58844e+07	1.17436e+08
	AT2G41560.1	Encodes a calmodulin-regulated Ca(2+)-ATPase that improves salt tolerance in yeast. Localized	sp|O22218|ACA4_ARATH;tr|A0A1P8AXT8|A0A1P8AXT8_ARATH	3	3	3.7	3.7	112.75	0	21.409	78563000	20	0	0	0	0	0	0	0	0	0	0	0	0	0	0	0	0	0	0	0	0	0	0	0	0	0	0	0	0	0	0	0	0	0	0	0	0
	AT2G41680.1	Encodes a NADPH thioredoxin reductase involved in chloroplast protection against oxidative dam	sp|O22229|TRXB3_ARATH	18	18	46.7	46.7	57.949	0	323.31	11248000000	845	1.66034e+08	1.79163e+08	1.59469e+08	1.54154e+08	1.29376e+08	1.28225e+08	1.38893e+08	1.23591e+08	1.63748e+08	1.56209e+08	1.3419e+08	1.74845e+08	1.29871e+08	1.4189e+08	1.19845e+08	1.19514e+08	1.3215e+08	1.51716e+08	1.59281e+08	1.75586e+08	1.67131e+08	1.67351e+08	1.64168e+08	1.81149e+08	1.5674e+08	1.47139e+08	1.9309e+08	1.91584e+08	1.58983e+08	1.68515e+08	1.66402e+08	1.67629e+08	1.46833e+08	1.64259e+08	2.01807e+08	1.84699e+08
	AT2G41740.1	Encodes a protein with high homology to animal villin. protein_coding VILLIN 2 (VLN2) (ATVL	sp|O81644|VILI2_ARATH	14	12	18.3	15.1	107.84	0	59.267	1500200000	217	2.85423e+07	3.35265e+07	3.80054e+07	3.65762e+07	2.63354e+07	2.635e+07	3.08144e+07	3.57589e+07	2.98474e+07	2.98267e+07	2.73569e+07	3.23733e+07	3.13378e+07	3.04661e+07	3.04175e+07	2.49425e+07	2.3486e+07	3.43617e+07	1.74606e+07	1.27033e+07	1.99599e+07	1.71523e+07	1.30731e+07	1.23868e+07	0	0	2.36085e+07	1.4989e+07	0	0	1.94141e+07	1.41285e+07	1.96456e+07	2.02919e+07	0	0
	AT2G41790.1	Insulinase (Peptidase family M16) family protein	sp|O22941|IDE1_ARATH	10	10	11.2	11.2	110.99	0	25.7	581830000	102	1.54382e+07	1.82476e+07	2.10541e+07	1.74509e+07	1.40581e+07	0	1.44253e+07	1.17032e+07	1.91973e+07	1.53262e+07	1.43605e+07	0	1.44854e+07	1.57211e+07	1.70268e+07	1.4755e+07	2.03595e+07	1.6181e+07	0	0	0	0	0	0	0	0	1.59837e+07	0	0	0	0	0	0	1.08118e+07	0	0
	AT2G41840.1	Ribosomal protein S5 family protein	sp|P49688|RS23_ARATH	14	5	51.2	25.3	30.878	0	242.25	15929000000	760	1.7424e+08	1.93962e+08	1.53461e+08	1.70347e+08	2.32201e+08	1.79972e+08	2.02367e+08	3.23457e+08	1.78173e+08	2.24276e+08	2.25695e+08	1.9309e+08	2.44982e+08	2.06247e+08	2.93666e+08	2.85774e+08	2.86786e+08	2.92285e+08	1.65402e+08	1.65907e+08	2.15692e+08	2.47645e+08	2.53428e+08	1.90564e+08	3.3928e+08	3.53982e+08	2.61965e+08	2.66101e+08	2.6588e+08	2.16186e+08	2.85635e+08	2.67396e+08	3.36399e+08	3.61846e+08	2.78326e+08	3.53712e+08
	AT2G42130.4	Plastid-lipid associated protein PAP / fibrillin family protein	sp|Q8S9M1|PAP13_ARATH;tr|F4IM05|F4IM05_ARATH;tr|A8MRU9|A8MRU9_ARATH	12	12	46.2	46.2	32.986	0	87.086	8797600000	569	1.24098e+08	1.14741e+08	9.81919e+07	7.65501e+07	1.27507e+08	1.2301e+08	1.07473e+08	8.98304e+07	1.28376e+08	1.41292e+08	1.32894e+08	1.38614e+08	1.06983e+08	1.13798e+08	9.34635e+07	9.39246e+07	8.59146e+07	1.15996e+08	1.32737e+08	1.61482e+08	1.45083e+08	1.0754e+08	1.12582e+08	1.66414e+08	6.01558e+07	1.2032e+08	1.45224e+08	1.69276e+08	1.82979e+08	1.17697e+08	1.38278e+08	1.54647e+08	1.27004e+08	1.25882e+08	1.29988e+08	1.46589e+08
	AT2G42490.1	Peroxisome-localized copper amine oxidase involved in lateral root formation. protein_coding	tr|Q8L866|Q8L866_ARATH	2	2	3.5	3.5	86.69	0	5.6075	23858000	5	0	0	0	0	0	0	0	0	0	0	0	0	0	0	0	0	0	0	0	0	0	0	0	0	0	0	0	0	0	0	0	0	2.54388e+06	0	0	0
	AT2G42520.1	P-loop containing nucleoside triphosphate hydrolases superfamily protein	sp|Q84W89|RH37_ARATH	12	4	24.6	9.3	67.625	0	84.883	3791800000	190	6.76459e+07	7.10583e+07	6.68674e+07	5.79056e+07	6.64285e+07	6.56094e+07	6.75991e+07	5.41816e+07	6.14794e+07	7.5774e+07	5.3273e+07	7.48034e+07	5.75535e+07	6.21564e+07	7.07732e+07	6.37579e+07	8.92408e+07	5.65412e+07	5.30408e+07	5.56277e+07	6.63549e+07	7.47982e+07	7.40502e+07	5.95996e+07	2.49563e+07	4.92561e+07	7.53028e+07	5.02458e+07	5.03748e+07	5.41854e+07	5.82438e+07	4.86117e+07	6.7721e+07	5.06936e+07	4.60724e+07	4.99922e+07
	AT2G42590.3	14-3-3 gene. Binds calcium and displays induced structural changes. protein_coding GENERA	sp|Q96299|14339_ARATH;tr|F4IP55|F4IP55_ARATH;tr|F4IP53|F4IP53_ARATH	13	11	53.6	50.6	29.52	0	301.37	14230000000	491	2.5922e+08	1.95867e+08	1.39453e+08	1.30783e+08	2.54325e+08	2.14961e+08	2.22403e+08	1.99955e+08	2.30837e+08	2.46515e+08	2.02648e+08	2.05933e+08	1.92983e+08	1.92142e+08	1.71913e+08	2.1318e+08	2.15409e+08	2.1887e+08	2.22495e+08	2.27959e+08	2.22881e+08	1.92089e+08	2.12325e+08	2.4044e+08	2.11503e+08	1.71152e+08	1.97448e+08	1.68784e+08	2.05306e+08	2.10056e+08	1.95731e+08	1.84494e+08	1.61102e+08	2.19128e+08	1.68585e+08	2.01765e+08
	AT2G42600.2	Encodes one of four Arabidopsis phosphoenolpyruvate carboxylase proteins.PPC1 and PPC2 are cru	sp|Q5GM68|CAPP2_ARATH	47	30	65.5	45.6	109.75	0	323.31	34812000000	1992	4.75675e+08	5.03843e+08	5.29443e+08	5.59747e+08	5.35088e+08	5.18871e+08	4.89862e+08	5.0978e+08	4.86107e+08	4.67697e+08	4.96528e+08	5.52194e+08	5.3003e+08	4.56013e+08	5.19807e+08	5.42181e+08	3.23032e+08	5.03529e+08	5.24621e+08	5.64462e+08	6.05143e+08	5.286e+08	5.52768e+08	5.64188e+08	4.50671e+08	5.44252e+08	5.18943e+08	5.2688e+08	6.27483e+08	6.05898e+08	5.73294e+08	5.52883e+08	5.37541e+08	5.78764e+08	3.62398e+08	4.45083e+08
	AT2G42690.1	alpha/beta-Hydrolases superfamily protein	sp|Q9SJI7|PLA20_ARATH	7	7	19.4	19.4	46.056	0	79.182	1732200000	148	3.2757e+07	2.15981e+07	0	0	3.59702e+07	3.34383e+07	3.63512e+07	2.52049e+07	2.79317e+07	4.22135e+07	2.97359e+07	0	3.11105e+07	2.40294e+07	2.57934e+07	3.10976e+07	2.94466e+07	2.96494e+07	3.86858e+07	3.97376e+07	4.22369e+07	2.40945e+07	0	0	0	2.45888e+07	3.35126e+07	0	3.61452e+07	3.31752e+07	2.56046e+07	2.6831e+07	2.85107e+07	2.76505e+07	3.51373e+07	0
	AT2G42740.1	encodes a cytosolic ribosomal protein L16, which is a constituent of 60S large ribosomal compl	sp|P42795|RL111_ARATH;sp|P42794|RL112_ARATH	13	13	63.7	63.7	20.831	0	169.6	10406000000	468	0	0	0	0	2.55261e+08	2.07006e+08	0	0	0	2.37113e+08	2.35198e+08	2.14188e+08	2.80145e+08	1.83487e+08	2.54519e+08	2.92325e+08	3.3163e+08	2.54502e+08	0	2.09522e+07	0	2.34905e+08	2.38895e+08	2.2747e+08	0	2.05876e+08	9.26508e+07	2.1505e+08	2.72957e+08	2.58126e+08	2.7207e+08	2.39591e+08	2.91698e+08	3.08694e+08	2.63934e+08	2.9267e+08
	AT2G42790.1	Encodes a peroxisomal citrate synthase that is expressed throughout seedling and shoot develop	sp|Q9SJH7|CISY3_ARATH	7	3	20.8	13.2	56.175	0	41.749	2122600000	179	3.59104e+07	4.06091e+07	3.81955e+07	3.47811e+07	3.33088e+07	3.17378e+07	3.51665e+07	3.54136e+07	4.02588e+07	2.89187e+07	2.37661e+07	2.87468e+07	2.32302e+07	2.99178e+07	2.43362e+07	3.24025e+07	3.12445e+07	2.86812e+07	3.49236e+07	3.45169e+07	2.58346e+07	2.93082e+07	2.64672e+07	3.33481e+07	0	3.12662e+07	3.29917e+07	3.59055e+07	2.482e+07	0	2.94059e+07	3.02577e+07	2.90956e+07	3.48535e+07	0	3.20673e+07
	AT2G42810.2	Encodes a phytochrome-specific type 5 serine/threonine protein phosphatase. It dephosphorylate	tr|A0A1P8AY87|A0A1P8AY87_ARATH;sp|Q84XU2|PPP5_ARATH	8	8	17.9	17.9	60.226	0	66.507	967220000	138	2.16385e+07	2.29756e+07	2.11375e+07	0	1.99226e+07	1.84767e+07	0	0	2.00375e+07	0	1.92226e+07	0	0	2.07398e+07	0	2.11624e+07	1.68799e+07	2.34828e+07	0	0	1.71155e+07	0	1.71976e+07	2.37677e+07	0	1.95654e+07	2.38916e+07	1.75115e+07	2.29963e+07	0	2.00417e+07	1.84459e+07	1.63105e+07	2.33999e+07	2.06494e+07	2.69522e+07
	AT2G42910.1	Phosphoribosyltransferase family protein	sp|Q680A5|KPRS4_ARATH	9	9	40.4	40.4	37.56	0	101.24	3303500000	333	4.85174e+07	5.89464e+07	5.65491e+07	3.21497e+07	5.99061e+07	6.1237e+07	6.42993e+07	3.97982e+07	5.43961e+07	5.51975e+07	4.78893e+07	6.45807e+07	5.50676e+07	3.38417e+07	4.25985e+07	5.37365e+07	6.65484e+07	3.42452e+07	3.65508e+07	3.03522e+07	4.46142e+07	5.39194e+07	3.81188e+07	2.63774e+07	0	4.13361e+07	2.41246e+07	3.94139e+07	4.62676e+07	3.40417e+07	3.4692e+07	4.73185e+07	2.65738e+07	2.16325e+07	4.64991e+07	4.28265e+07
	AT2G43030.1	Ribosomal protein L3 family protein	sp|Q9SKX4|RK3A_ARATH	13	13	46.5	46.5	29.363	0	235.28	16158000000	674	1.9289e+08	2.8353e+07	3.9953e+07	0	3.14285e+08	2.5039e+08	1.1755e+08	2.25289e+08	1.07116e+08	3.06987e+08	2.79912e+08	2.76864e+08	2.61204e+08	2.33217e+08	2.68026e+08	2.98592e+08	3.10216e+08	2.98137e+08	2.31719e+08	2.47662e+08	2.74799e+08	2.92975e+08	2.51102e+08	3.04444e+08	2.4094e+08	2.94481e+08	3.08309e+08	3.786e+08	3.72871e+08	3.15639e+08	2.59202e+08	3.17416e+08	2.90085e+08	3.73543e+08	3.48432e+08	3.78417e+08
	AT2G43090.1	One of three genes encoding the small subunit of isopropylmalate isomerase, a heterodimer cons	sp|Q9ZW85|LEUD3_ARATH;tr|F4IQ61|F4IQ61_ARATH	8	6	36.7	31.5	26.79	0	228.19	2613400000	291	3.9234e+07	0	0	0	7.00072e+07	4.77699e+07	0	3.74666e+07	0	5.97113e+07	6.56731e+07	4.52558e+07	6.0035e+07	4.9458e+07	5.93564e+07	6.42503e+07	6.54051e+07	5.9956e+07	2.58507e+07	3.01907e+07	4.11218e+07	3.96495e+07	3.61903e+07	0	0	3.34615e+07	3.44787e+07	3.01113e+07	0	0	4.16987e+07	3.13856e+07	3.84186e+07	3.86054e+07	4.51118e+07	4.24717e+07
	AT2G43100.1	isopropylmalate isomerase 2	sp|Q9ZW84|LEUD1_ARATH	3	1	18.8	7.4	27.043	0.0045369	3.6789	6718700	1	0	0	0	0	0	0	0	0	0	0	0	0	0	0	5.91686e+06	0	0	0	0	0	0	0	0	0	0	0	0	0	0	0	0	0	0	0	0	0
	AT2G43160.3	ENTH/VHS family protein	sp|Q67YI9|EPN2_ARATH	1	1	2.8	2.8	95.477	0	7.8544	11027000	2	0	0	0	0	0	4.08527e+06	0	0	0	0	0	0	0	0	0	0	0	0	0	0	0	0	0	0	0	0	0	0	0	0	0	0	0	0	0	0
	AT2G43180.1	Phosphoenolpyruvate carboxylase family protein	tr|F4IQ75|F4IQ75_ARATH;tr|F4IQ76|F4IQ76_ARATH;tr|F4IQ73|F4IQ73_ARATH;tr|Q8GYI4|Q8GYI4_ARATH	1	1	5.3	5.3	49.055	0.0016	4.6212	11314000	2	0	0	0	0	0	0	0	0	4.45996e+06	0	0	0	0	0	0	0	0	0	0	0	0	0	0	0	0	0	0	0	0	0	0	0	0	0	0	0
	AT2G43230.2	Member of cytosolic ABA receptor kinases	tr|Q9ZW72|Q9ZW72_ARATH;sp|B9DFG5|PTI13_ARATH;tr|A0A1I9LM53|A0A1I9LM53_ARATH;tr|F4IQ85|F4IQ85_ARATH;tr|A0A1P8AZ55|A0A1P8AZ55_ARATH;tr|A0A1I9LNW0|A0A1I9LNW0_ARATH;tr|A0A1P8APV1|A0A1P8APV1_ARATH;tr|F4IK66|F4IK66_ARATH;tr|Q9M1Q2|Q9M1Q2_ARATH;sp|Q8H1G6|PTI11_ARATH;tr|F4HWU0|F4HWU0_ARATH;tr|Q9SX57|Q9SX57_ARATH;tr|Q9LUT0|Q9LUT0_ARATH;sp|P93749|Y2197_ARATH;sp|O80719|Y2706_ARATH;tr|A0A1I9LM51|A0A1I9LM51_A…	2	1	5.9	1.7	45.366	0	21.506	247770000	42	5.47528e+06	1.27368e+07	1.31805e+07	0	1.32758e+07	0	0	0	1.2829e+07	0	0	0	1.23337e+07	0	0	0	1.0717e+07	0	0	0	0	0	0	0	0	0	0	0	0	0	0	0	0	0	0	0
	AT2G43460.1	Ribosomal L38e protein family	sp|O22860|RL38_ARATH	2	2	34.8	34.8	8.1216	0	6.4019	2625300	2	0	0	0	0	0	0	0	0	0	0	0	0	0	0	0	0	0	0	0	0	0	0	0	0	0	0	0	0	0	0	0	2.46371e+06	0	0	0	0
	AT2G43560.1	FKBP-like peptidyl-prolyl cis-trans isomerase family protein	tr|A0A1P8B252|A0A1P8B252_ARATH;sp|O22870|FK163_ARATH	5	5	23.4	23.4	17.632	0	21.701	2619400000	228	0	0	0	0	4.7886e+07	7.73019e+07	0	0	0	6.39792e+07	7.02649e+07	8.13591e+07	6.03186e+07	6.05238e+07	4.95987e+07	5.34727e+07	5.27731e+07	6.74961e+07	3.53033e+07	4.51368e+07	0	4.54759e+07	5.36621e+07	7.03965e+07	0	3.47137e+07	5.87302e+07	4.75091e+07	6.54414e+07	6.29411e+07	5.11099e+07	5.39231e+07	3.17334e+07	3.0855e+07	5.94387e+07	3.93838e+07
	AT2G43610.1	Chitinase family protein	sp|O22842|CHI61_ARATH	13	11	54.1	39.9	29.999	0	196.25	5791600000	427	1.10571e+08	4.66508e+07	4.01919e+07	0	5.69858e+07	4.08774e+07	5.40054e+07	5.89791e+07	8.97121e+07	6.44912e+07	7.66456e+07	1.12926e+08	8.04339e+07	8.47729e+07	4.43275e+07	0	4.37112e+07	6.89908e+07	7.15476e+07	9.55399e+07	6.45852e+07	4.6226e+07	6.0327e+07	1.43353e+08	5.9732e+07	4.44722e+07	1.49017e+08	5.54929e+07	4.80689e+07	8.96189e+07	8.05343e+07	5.07358e+07	3.84852e+07	3.29346e+07	3.1628e+07	4.6907e+07
[truncated: 1,694 more rows]

## Sheet: Table S3
		Supplementary Table S3. List of identified proteins and their rLFQ in the amiR and control plants in normal and heat stress conditions. Peptides extracted from 15 days-old plants under normal conditions and after the heat stress treatment (3 h at 37 ºC) were analyzed by LC/MS and the proteins were identified through peptide cross-correlation analyses against an A. thaliana database (UP000078284) …
[truncated: 2,727 more rows]
[truncated: 15 more columns]
