# Supplementary material for: Mitochondrial Small Heat Shock Proteins Are Essential for Normal Growth of Arabidopsis thaliana
Source: Front Plant Sci. 2021 Feb 10;12:600426. doi: 10.3389/fpls.2021.600426 (PMC7902927; doi:10.3389/fpls.2021.600426)
Supplement: Supplementary file 1 [file Data_Sheet_1.zip › Supplementary Table 24-30.XLSX]

## Sheet: Table S24
		Supplementary Table S24. List of significantly changed proteins in at least one line at 37 ºC compared to the same line in normal condition. Protein groups and LFQ values from Table S2 were used for the statistical quantitative comparison between control and heat treated samples, the three biological and two technical replicates were grouped. Only proteins with at least 2 uniques peptides were co…
					LFQ																																					t-test P-value
Main Accession	Unique peptides	TAIR Annotation	Majority protein IDs	SUBCELLULAR LOCALIZATION (SUBAcon)	EV1	EV2	EV3	amiR23.5-1	amiR23.5-2	amiR23.5-3	amiR23.6-1	amiR23.6-2	amiR23.6-3	amiR26.5-1	amiR26.5-2	amiR26.5-3	amiRD-1	amiRD-2	amiRD-3	amiRT-1	amiRT-2	amiRT-3	HEV1	HEV2	HEV3	HamiR23.5-1	HamiR23.5-2	HamiR23.5-3	HamiR23.6-1	HamiR23.6-2	HamiR23.6-3	HamiR26.5-1	HamiR26.5-2	HamiR26.5-3	HamiRD-1	HamiRD-2	HamiRD-3	HamiRT-1	HamiRT-2	HamiRT-3		EV	amiR23.5	amiR23.6	amiR26.5	amiRD	amiRT
AT1G01090.1	16	pyruvate dehydrogenase E1 alpha subunit protein_coding PYRUVATE DEHYDROGENASE E1 ALPHA (PDH-E	sp|O24457|ODPA3_ARATH	plastid	1.17852e+08	1.26442e+08	1.12769e+08	1.0581e+08	1.05466e+08	1.098e+08	1.19895e+08	1.10786e+08	1.06052e+08	9.98182e+07	9.62178e+07	9.58915e+07	1.12395e+08	8.39077e+07	1.04541e+08	1.05722e+08	1.10709e+08	1.11835e+08	6.73792e+07	7.50111e+07	1.07555e+08	8.79512e+07	1.00401e+08	7.61215e+07	1.95664e+08	1.1716e+08	1.06509e+08	1.05861e+08	1.13389e+08	1.06857e+08	9.66724e+07	9.20682e+07	1.04426e+08	1.22967e+08	1.22771e+08	1.11333e+08		0.0509799	0.0575728	0.387266	0.0130644	0.795274	0.0883039
AT1G01790.1	6	Encodes a member of the cation/proton antiporters-2 antiporter superfamily, the K efflux antip	sp|Q9ZTZ7|KEA1_ARATH	plastid	1.66717e+07	1.73881e+07	1.85485e+07	0	0	0	1.62395e+07	0	0	1.98564e+07	0	0	0	1.84767e+07	1.6199e+07	0	1.2404e+07	1.3583e+07	0	0	0	0	0	2.28533e+07	0	0	0	0	0	0	0	0	0	0	0	0		5.6358e-06	0.373901	0.373901	0.373901	0.11783	0.116935
AT1G02150.1	5	Tetratricopeptide repeat (TPR)-like superfamily protein	sp|Q8LPS6|PPR3_ARATH	plastid	1.88531e+07	2.36019e+07	2.36199e+07	2.54277e+07	2.43632e+07	2.37908e+07	2.319e+07	2.31948e+07	2.26719e+07	2.48665e+07	2.35219e+07	2.34178e+07	2.47153e+07	1.89474e+07	2.46127e+07	2.61028e+07	2.51403e+07	2.48303e+07	0	0	0	0	0	0	0	0	0	0	0	0	0	0	0	0	0	0		0.000155872	8.75008e-07	1.93674e-08	8.63776e-07	0.000281712	3.12042e-07
AT1G02305.1	4	Encodes a capase involved in stress induced cell death. protein_coding (ATCATHB2) (ATCA	sp|Q93VC9|CATB2_ARATH	extracellular	0	0	0	0	1.17569e+07	6.91597e+06	1.51142e+07	0	1.48432e+07	0	7.962e+06	0	1.54425e+07	7.59648e+06	1.47407e+07	0	0	0	0	0	0	0	0	0	0	0	0	0	0	0	0	0	0	0	0	0		#DIV/0!	0.142132	0.116149	0.373901	0.00736408	#DIV/0!
AT1G02780.1	6	Ribosomal protein L19e family protein	sp|Q9SRX2|RL191_ARATH;sp|P49693|RL193_ARATH	cytosol	0	0	2.37414e+07	0	4.22427e+07	3.55267e+07	1.63298e+07	4.66541e+07	1.64684e+07	3.21719e+07	4.44784e+07	3.84879e+07	4.41222e+07	3.66421e+07	4.06767e+07	4.92459e+07	5.97692e+07	4.56845e+07	4.34906e+07	4.73775e+07	6.37137e+07	5.14583e+07	4.64315e+07	6.09871e+07	9.98944e+07	5.83246e+07	5.63964e+07	6.1757e+07	7.10731e+07	5.40166e+07	7.19105e+07	5.84703e+07	7.42506e+07	8.64882e+07	5.17516e+07	1.02347e+08		0.0122588	0.121347	0.0608015	0.0170599	0.00668396	0.13899
AT1G03230.1	15	Eukaryotic aspartyl protease family protein	tr|Q9ZVS5|Q9ZVS5_ARATH	extracellular	1.46345e+08	1.88123e+08	1.79126e+08	1.36526e+08	1.3924e+08	1.38528e+08	2.0008e+08	1.69252e+08	1.80097e+08	1.50282e+08	1.26433e+08	1.09731e+08	1.10571e+08	1.49607e+08	1.17615e+08	1.07712e+08	9.83894e+07	1.39762e+08	1.66864e+08	1.94717e+08	1.25534e+08	8.04506e+07	1.14027e+08	1.74421e+08	5.95996e+07	1.02945e+08	1.43921e+08	1.00847e+08	6.44019e+07	1.00757e+08	1.0112e+08	1.04136e+08	9.3736e+07	1.0444e+08	9.59048e+07	6.56731e+07		0.729234	0.611493	0.0355565	0.0763785	0.10158	0.196356
AT1G03475.1	20	Encodes coproporphyrinogen III oxidase, a key enzyme in the biosynthetic pathway of chlorophyl	sp|Q9LR75|HEM61_ARATH	plastid	3.27564e+08	3.58575e+08	3.58054e+08	3.72122e+08	3.6411e+08	2.90951e+08	3.54965e+08	3.25459e+08	3.46433e+08	3.67024e+08	3.81154e+08	3.23704e+08	3.17878e+08	3.54547e+08	3.18253e+08	3.14438e+08	2.94992e+08	3.91219e+08	2.84608e+08	3.15661e+08	3.05204e+08	3.27813e+08	3.18386e+08	3.39468e+08	2.30517e+08	3.06497e+08	3.50442e+08	2.9083e+08	3.22361e+08	2.66138e+08	3.19602e+08	3.20667e+08	2.88681e+08	3.11747e+08	3.50466e+08	2.93564e+08		0.0280524	0.629553	0.26757	0.0538685	0.269336	0.681253
AT1G03630.1	18	Encodes for a protein with protochlorophyllide oxidoreductase activity. The enzyme is NADPH- a	tr|F4I2F8|F4I2F8_ARATH;sp|O48741|PORC_ARATH	plastid	2.93849e+08	2.56059e+08	2.78905e+08	3.78994e+08	2.87303e+08	3.10582e+08	2.93035e+08	3.77526e+08	2.7273e+08	3.02613e+08	3.37825e+08	2.72768e+08	3.49351e+08	3.16208e+08	3.68937e+08	3.32344e+08	1.56882e+08	3.57186e+08	1.6047e+07	1.19756e+07	2.61639e+08	2.37064e+08	2.2105e+08	6.77129e+06	8.98677e+07	1.74216e+08	2.01709e+08	1.62088e+08	1.82042e+08	1.18614e+08	2.32701e+08	1.77286e+08	2.66212e+08	1.30159e+08	1.88345e+08	1.02681e+08		0.0971046	0.0973744	0.0266989	0.00480719	0.0166627	0.105152
AT1G03870.1	2	fasciclin-like arabinogalactan-protein 9 (Fla9). Possibly involved in embryogenesis and seed d	sp|Q9ZWA8|FLA9_ARATH	plasma membrane	8.21126e+07	1.02788e+08	8.48611e+07	5.76533e+07	6.14965e+07	6.93407e+07	1.03474e+08	4.36416e+07	5.57203e+07	5.3177e+07	5.77653e+07	6.1586e+07	4.9733e+07	6.52285e+07	5.50561e+07	3.94631e+07	5.12057e+07	4.6114e+07	1.33967e+08	1.03424e+08	9.14703e+07	7.55747e+07	7.53968e+07	1.31665e+08	1.93479e+08	7.80124e+07	1.04266e+08	8.90739e+07	6.1757e+07	9.80762e+07	7.20253e+07	8.19363e+07	6.80174e+07	7.09156e+07	9.35478e+07	5.04098e+07		0.238099	0.174649	0.217608	0.0851794	0.047921	0.114051
AT1G04170.1	12	protein synthesis initiation factor eIF2 gamma The mRNA is cell-to-cell mobile. protein_coding	tr|O64490|O64490_ARATH	cytosol	2.8019e+07	3.21653e+07	2.69279e+07	3.54726e+07	2.77503e+07	0	0	2.60793e+07	1.93993e+07	2.20565e+07	2.31483e+07	0	2.85384e+07	2.54136e+07	2.97854e+07	2.95858e+07	3.35382e+07	3.02829e+07	2.75071e+07	0	0	2.71434e+07	0	0	0	3.12727e+07	2.34291e+07	0	0	0	2.41647e+07	0	2.766e+07	0	0	0		0.0996657	0.44075	0.813809	0.116348	0.292965	1.39096e-05
AT1G04410.1	9	predicted to encode a cytosolic malate dehydrogenase. protein_coding CYTOSOLIC-NAD-DEPENDEN	sp|P93819|MDHC1_ARATH	vacuole	1.18694e+09	1.29688e+09	1.41318e+09	1.62231e+09	1.1352e+09	1.07181e+09	1.20844e+09	1.20827e+09	1.22344e+09	1.0446e+09	1.12004e+09	9.88112e+08	1.19123e+09	1.24976e+09	1.15536e+09	1.25523e+09	1.2364e+09	1.24612e+09	1.46322e+09	1.5517e+09	1.24181e+09	1.22871e+09	1.2376e+09	1.46616e+09	6.73405e+08	1.41465e+09	1.29526e+09	1.29383e+09	1.30193e+09	1.09456e+09	1.41171e+09	1.31444e+09	1.32487e+09	1.49531e+09	1.30509e+09	1.45402e+09		0.348294	0.865509	0.728426	0.0827558	0.0214343	0.0412211
AT1G04420.1	17	NAD(P)-linked oxidoreductase superfamily protein	tr|Q8VZ23|Q8VZ23_ARATH	plastid	2.24136e+08	2.07898e+08	2.24805e+08	1.74409e+08	1.59314e+08	1.71009e+08	1.98422e+08	1.39163e+08	2.02999e+08	2.10946e+08	1.8588e+08	1.73673e+08	1.34506e+08	1.60356e+08	1.17721e+08	1.38787e+08	1.49794e+08	1.73999e+08	1.90485e+08	1.97161e+08	1.57754e+08	1.36356e+08	1.58444e+08	1.6661e+08	7.04111e+07	1.08672e+08	1.90089e+08	1.48522e+08	1.48779e+08	1.67432e+08	1.23369e+08	1.46072e+08	1.02568e+08	1.16916e+08	1.56111e+08	1.27533e+08		0.0499287	0.227028	0.234366	0.049262	0.486253	0.257199
AT1G04430.1	2	S-adenosyl-L-methionine-dependent methyltransferases superfamily protein	sp|Q940J9|PMT8_ARATH	golgi	1.55585e+07	1.28503e+07	0	0	0	1.61306e+07	1.72896e+07	2.01015e+07	1.6591e+07	2.01797e+07	1.72465e+07	0	0	0	1.66625e+07	2.00611e+07	1.93617e+07	0	0	0	0	0	1.60759e+07	0	0	0	0	0	1.66983e+07	0	1.5632e+07	0	1.81215e+07	1.69091e+07	0	1.61061e+07		0.119719	0.998199	7.40587e-05	0.457119	0.512633	0.815581
AT1G04690.1	7	potassium channel beta subunit 1	sp|O23016|KCAB_ARATH	plasma membrane	4.66088e+07	5.3358e+07	5.37365e+07	3.95397e+07	5.5121e+07	5.34839e+07	5.83246e+07	4.62612e+07	6.3674e+07	5.05357e+07	4.62388e+07	5.10356e+07	4.76806e+07	4.55706e+07	4.65088e+07	4.33942e+07	4.49993e+07	4.82458e+07	5.91551e+07	5.84824e+07	5.12412e+07	6.21909e+07	5.89382e+07	5.74578e+07	0	0	6.02643e+07	5.10144e+07	5.76453e+07	5.97692e+07	4.58335e+07	5.51669e+07	3.71691e+07	5.35098e+07	5.71757e+07	5.54814e+07		0.214514	0.119454	0.157592	0.0869273	0.924171	0.00519635
AT1G04750.1	4	Encodes vesicle-associated membrane protein 7B (VAMP7B, or VAMP721). Required for cell plate f	sp|Q9ZTW3|VA721_ARATH;sp|P47192|VA722_ARATH;tr|B9DH97|B9DH97_ARATH	plasma membrane	0	0	0	0	2.95776e+07	0	0	0	0	2.28327e+07	2.63939e+07	0	2.15413e+07	0	2.72037e+07	2.52364e+07	2.21346e+07	2.34503e+07	0	0	0	0	0	0	0	0	0	0	0	0	0	0	1.85794e+07	0	0	0		#DIV/0!	0.373901	#DIV/0!	0.118194	0.386117	1.24881e-05
AT1G05010.1	11	Encodes 1-aminocyclopropane-1-carboxylate oxidase protein_coding ETHYLENE-FORMING ENZYM	sp|Q06588|ACCO4_ARATH	golgi	7.16518e+07	4.53941e+07	7.00752e+07	5.52434e+07	7.19903e+07	8.72166e+07	7.16767e+07	4.96262e+07	6.93984e+07	7.92002e+07	8.20102e+07	6.54686e+07	6.13645e+07	4.41375e+07	4.47629e+07	5.54852e+07	6.83861e+07	6.05112e+07	0	0	0	0	0	0	0	0	0	0	0	0	0	0	0	0	0	0		0.00183766	0.00149947	0.000815881	0.000121802	0.000888728	8.1499e-05
AT1G05190.1	19	Encodes the plastid 50S ribosomal protein L6. protein_coding EMBRYO DEFECTIVE 2394 (emb2394	sp|O23049|RK6_ARATH	plastid	0	0	0	0	3.06221e+08	2.76308e+08	0	0	0	3.24288e+08	3.34446e+08	3.45091e+08	3.25166e+08	3.40788e+08	2.87642e+08	2.87343e+08	2.87782e+08	4.10583e+08	1.46925e+08	1.71913e+08	0	3.53002e+08	3.81789e+08	3.53198e+08	0	2.03648e+08	3.07882e+08	3.66211e+08	3.77892e+08	3.63681e+08	4.01827e+08	3.95527e+08	2.58986e+08	2.39409e+08	4.50172e+08	3.04591e+08		0.118554	0.160492	0.132363	0.00956725	0.524658	0.97164
AT1G05560.1	5	A UDP-glucose transferase localized in the phragmoplast. It has been co-purified with the cal	sp|Q9LR44|U75B1_ARATH;tr|A0A1P8AP70|A0A1P8AP70_ARATH	plastid	2.38966e+07	2.25324e+07	2.65094e+07	3.15776e+07	1.94626e+07	1.9004e+07	2.05168e+07	2.8208e+07	2.69971e+07	1.69561e+07	2.34616e+07	2.43632e+07	2.13732e+07	2.47891e+07	0	2.02077e+07	1.68273e+07	2.80481e+07	3.63235e+07	0	1.38482e+07	1.79614e+07	1.9541e+07	1.98289e+07	0	1.55079e+07	1.83033e+07	0	0	0	0	0	0	1.35398e+07	0	0		0.515395	0.365719	0.0863869	0.000758027	0.11829	0.0374605
AT1G06220.2	14	Encodes a protein with similarity to splicing factor Snu114. Snu114 is thought to be involved	sp|Q9LNC5|CLO_ARATH;sp|F4JWP9|GFL_ARATH	cytosol	0	1.59915e+07	1.46927e+07	0	1.3994e+07	1.21067e+07	1.60849e+07	1.47775e+07	1.62327e+07	1.43764e+07	1.30967e+07	0	1.33793e+07	1.5859e+07	1.656e+07	1.57735e+07	1.73785e+07	1.60826e+07	0	1.58403e+07	1.46429e+07	0	0	1.23311e+07	0	1.64468e+07	1.82172e+07	0	1.48309e+07	0	1.47529e+07	1.32869e+07	1.6047e+07	0	0	0		0.993048	0.48758	0.515688	0.566183	0.672183	4.80351e-06
AT1G06290.1	6	Encodes an acyl-CoA oxidase with specificity for medium chain fatty acids. The mRNA is cell-to	sp|P0CZ23|ACOX3_ARATH	peroxisome	2.02554e+07	2.12109e+07	2.00945e+07	1.95762e+07	2.10075e+07	2.106e+07	2.21715e+07	1.89448e+07	2.27742e+07	2.1022e+07	2.00862e+07	0	2.20963e+07	1.69021e+07	1.80538e+07	2.08364e+07	2.67493e+07	2.08783e+07	0	1.73942e+07	0	0	0	0	0	1.6644e+07	0	1.46247e+07	0	0	0	0	1.91654e+07	1.96428e+07	0	2.07974e+07		0.0643498	1.87174e-06	0.0500411	0.353249	0.127364	0.254559
AT1G07110.1	15	Encodes the bifunctional enzyme fructose-6-phosphate 2-kinase/fructose-2,6-bisphosphatase.	sp|Q9MB58|F26_ARATH	cytosol	4.06007e+07	3.16609e+07	3.77585e+07	3.29026e+07	2.85938e+07	3.40252e+07	3.38981e+07	0	3.53278e+07	3.7735e+07	3.18304e+07	0	3.23038e+07	0	0	3.43046e+07	3.04154e+07	2.96576e+07	3.45696e+07	4.15401e+07	2.95448e+07	3.32534e+07	2.82863e+07	3.7769e+07	0	2.22176e+07	3.1983e+07	0	2.50916e+07	0	0	3.20429e+07	2.5953e+07	0	0	0		0.755566	0.713342	0.754098	0.361351	0.588413	2.59342e-05
AT1G07140.1	3	Encodes a putative Ran-binding protein (siRanBP). protein_coding (SIRANBP) (SIRA	sp|Q9LMK7|RBP1A_ARATH	cytosol	4.90109e+07	5.12305e+07	6.69231e+07	5.1227e+07	7.06556e+07	6.90817e+07	6.42859e+07	5.42718e+07	6.2963e+07	5.91059e+07	5.39904e+07	5.36435e+07	5.56277e+07	3.97128e+07	4.99714e+07	4.62099e+07	5.44074e+07	5.34431e+07	6.76272e+07	6.63871e+07	7.55223e+07	8.41815e+07	7.11766e+07	7.66988e+07	0	5.89668e+07	7.74145e+07	6.11013e+07	7.06703e+07	5.64355e+07	6.31159e+07	7.79529e+07	5.92167e+07	6.60749e+07	7.37684e+07	6.75148e+07		0.0891924	0.133103	0.557725	0.190632	0.0676738	0.00711885
AT1G07370.1	6	Encodes putative proliferating cell nuclear antigen involved in cell cycle regulation. May be	sp|Q9M7Q7|PCNA1_ARATH;sp|Q9ZW35|PCNA2_ARATH	nucleus	2.40095e+07	2.65388e+07	2.41798e+07	2.65462e+07	3.0407e+07	2.48424e+07	2.92534e+07	3.13269e+07	2.82785e+07	2.87369e+07	2.38122e+07	0	3.47715e+07	2.87628e+07	0	2.87229e+07	2.37644e+07	2.57327e+07	0	0	2.24358e+07	0	0	0	0	3.45624e+07	2.88366e+07	3.7425e+07	0	0	2.9924e+07	3.18237e+07	2.98971e+07	2.8355e+07	0	0		0.0814049	7.78157e-05	0.473349	0.758439	0.43256	0.157114
AT1G07400.1	7	HSP20-like chaperones superfamily protein	sp|Q9LNW0|HS178_ARATH	cytosol	0	0	0	0	0	0	0	0	0	0	0	0	0	0	0	0	0	0	1.83958e+08	1.89839e+08	1.92276e+08	4.55318e+08	5.13219e+08	2.15767e+08	8.2988e+07	4.58835e+08	5.24112e+08	2.79137e+08	3.77892e+08	2.73336e+08	7.77464e+08	4.07662e+08	4.84997e+08	2.75275e+08	2.98406e+08	2.60788e+08		1.75623e-07	0.0122932	0.0610147	0.000794882	0.00779701	1.42855e-05
AT1G07770.1	8	Encodes cytoplasmic ribosomal protein S15a. protein_coding RIBOSOMAL PROTEIN S15A (RPS15A	sp|P42798|R15A1_ARATH;sp|Q9LX88|R15A4_ARATH	cytosol	0	0	0	0	6.22513e+07	7.98285e+07	0	0	0	7.30966e+07	1.00422e+08	2.85537e+08	1.44882e+08	1.46294e+08	7.78665e+07	8.22379e+07	1.03942e+08	1.4996e+08	0	0	0	2.99483e+08	3.41119e+08	2.31318e+08	0	0	0	3.88732e+08	4.06703e+08	2.22403e+08	2.84805e+08	3.11596e+08	2.28545e+08	2.05036e+08	4.17153e+08	3.07306e+08		#DIV/0!	0.00373952	#DIV/0!	0.104083	0.0103071	0.0372806
AT1G07820.1	7	Histone superfamily protein	sp|P59259|H4_ARATH;tr|A8MRV1|A8MRV1_ARATH	nucleus	0	0	0	0	0	0	0	0	0	0	0	2.3921e+08	6.45181e+07	6.61024e+07	0	0	0	6.3674e+07	0	0	0	0	1.60901e+08	1.19431e+08	0	0	0	1.51233e+08	1.00652e+08	1.77458e+08	1.31064e+08	1.07034e+08	1.54807e+08	1.29808e+08	1.60957e+08	1.88763e+08		#DIV/0!	0.124748	#DIV/0!	0.486984	0.0274785	0.00701099
AT1G08360.1	4	Ribosomal protein L1p/L10e family	sp|Q8VZB9|R10A1_ARATH	cytosol	3.10847e+07	0	0	0	4.04939e+07	3.10201e+07	2.45429e+07	3.92421e+07	2.29692e+07	2.86911e+07	2.67846e+07	3.2873e+07	2.99053e+07	2.55319e+07	3.92421e+07	33554432	3.71639e+07	2.40945e+07	0	2.18783e+07	2.5822e+07	3.2259e+07	4.0971e+07	0	0	3.23553e+07	0	0	0	0	3.47666e+07	2.47581e+07	2.65885e+07	0	0	0		0.694394	0.975433	0.204239	8.1339e-05	0.604124	0.00125664
AT1G08520.1	23	Encodes the CHLD subunit of the Mg-chelatase enzyme involved in chlorophyll biosynthesis. Line	sp|Q9SJE1|CHLD_ARATH	plastid	8.47729e+07	8.98428e+07	8.22265e+07	1.00917e+08	9.91975e+07	7.34674e+07	8.8969e+07	1.15924e+08	7.71253e+07	1.1764e+08	1.34013e+08	9.35478e+07	1.12294e+08	9.30563e+07	1.36394e+08	9.65987e+07	9.57454e+07	1.34618e+08	4.21404e+07	3.79317e+07	5.31549e+07	5.09931e+07	4.2015e+07	3.3166e+07	0	5.53201e+07	5.40428e+07	5.90773e+07	5.66668e+07	5.71203e+07	5.74977e+07	4.70209e+07	5.8446e+07	5.27439e+07	4.53626e+07	5.0013e+07		0.00123796	0.00872065	0.0557285	0.00816945	0.0103155	0.0101332
AT1G09130.3	8	ATP-dependent caseinolytic (Clp) protease/crotonase family protein	sp|Q8L770|CLPR3_ARATH;tr|F4HZE0|F4HZE0_ARATH	plastid	3.58085e+07	3.32488e+07	2.57309e+07	2.1845e+07	3.62029e+07	4.45678e+07	3.53351e+07	4.28265e+07	3.93238e+07	4.35539e+07	4.71973e+07	4.40305e+07	4.61939e+07	4.09682e+07	3.52935e+07	3.79054e+07	5.17265e+07	2.41045e+07	4.46204e+07	2.89307e+07	5.1569e+07	4.12445e+07	3.86295e+07	2.26876e+07	0	0	2.54595e+07	4.0449e+07	3.40629e+07	3.94385e+07	3.54382e+07	3.76644e+07	2.29422e+07	0	4.39238e+07	3.55513e+07		0.240784	0.998466	0.0248395	0.0385953	0.18842	0.505948
AT1G09340.1	35	Encodes CHLOROPLAST RNA BINDING (CRB), a putative RNA-binding protein. CRB is important for t	sp|Q9SA52|CP41B_ARATH;tr|A0A1P8ATL2|A0A1P8ATL2_ARATH	plastid	4.01291e+09	4.00624e+09	4.12744e+09	3.54269e+09	3.41254e+09	3.28968e+09	3.58195e+09	2.56676e+09	3.93878e+09	3.8859e+09	3.87648e+09	2.759e+09	3.06322e+09	3.47292e+09	2.64515e+09	2.73729e+09	2.92056e+09	3.92488e+09	3.40758e+09	3.45898e+09	2.95129e+09	2.52109e+09	2.8014e+09	3.15567e+09	2.28873e+09	2.00215e+09	3.46186e+09	2.72121e+09	2.87776e+09	2.91733e+09	2.85096e+09	3.02083e+09	1.90455e+09	2.48397e+09	2.91409e+09	2.48897e+09		0.00948911	0.0407248	0.268984	0.152457	0.328862	0.226357
AT1G09430.1	11	Encodes subunit A of the heteromeric enzyme ATP citrate lyase (ACL). In animals, ACL is encod	sp|O80526|ACLA3_ARATH	cytosol	1.04209e+08	9.21576e+07	1.29736e+08	1.04079e+08	1.13837e+08	1.12902e+08	1.2227e+08	8.75801e+07	1.08356e+08	1.17022e+08	1.06104e+08	1.10863e+08	1.01669e+08	8.71139e+07	7.47671e+07	9.70752e+07	8.52029e+07	1.04977e+08	7.89371e+07	9.68266e+07	1.16681e+08	9.61244e+07	8.56827e+07	9.94109e+07	1.45596e+08	6.83293e+07	9.20172e+07	7.94917e+07	1.08694e+08	7.69437e+07	7.89207e+07	7.49175e+07	8.11732e+07	8.69752e+07	6.05238e+07	6.37534e+07		0.510326	0.0330833	0.877942	0.0977321	0.299477	0.0665398
AT1G09620.1	34	ATP binding/leucine-tRNA ligases/aminoacyl-tRNA ligase	sp|F4I116|SYLC_ARATH	cytosol	1.19051e+08	1.08966e+08	1.38278e+08	1.18548e+08	1.27127e+08	1.30331e+08	1.34534e+08	1.16157e+08	1.31119e+08	1.3367e+08	1.30322e+08	1.50366e+08	1.3215e+08	1.06805e+08	1.29152e+08	1.33485e+08	1.83563e+08	1.41458e+08	1.45073e+08	1.65654e+08	1.57099e+08	5.48542e+07	1.40832e+08	1.68725e+08	5.0979e+07	1.46843e+08	1.52877e+08	1.62696e+08	1.78754e+08	1.46731e+08	1.42176e+08	1.51653e+08	1.61426e+08	1.69417e+08	5.96989e+07	1.95257e+08		0.0318738	0.916071	0.772256	0.0915363	0.040607	0.81024
AT1G09640.1	9	Translation elongation factor EF1B, gamma chain	sp|O04487|EF1G1_ARATH;tr|C0Z2L8|C0Z2L8_ARATH	cytosol	1.70619e+08	2.12517e+08	1.90881e+08	2.44202e+08	1.4769e+08	1.39433e+08	1.84481e+08	2.28513e+08	1.78271e+08	1.5596e+08	1.51055e+08	1.57503e+08	1.68655e+08	1.63238e+08	1.79898e+08	1.76881e+08	1.94798e+08	1.7837e+08	9.89365e+07	1.05737e+08	1.68515e+08	1.60756e+08	1.5699e+08	1.05839e+08	5.28573e+07	1.67432e+08	1.85829e+08	8.81099e+07	9.1274e+07	7.89535e+07	1.48244e+08	9.27343e+07	2.11283e+08	1.60968e+08	1.04868e+08	1.34656e+08		0.0568174	0.398241	0.237786	7.96867e-05	0.596956	0.0441275
AT1G09750.1	11	Eukaryotic aspartyl protease family protein	sp|O04496|AED3_ARATH	extracellular	2.64172e+08	2.59094e+08	2.5693e+08	3.49472e+08	3.0069e+08	3.34377e+08	2.78577e+08	2.74703e+08	2.47594e+08	3.31102e+08	3.43373e+08	3.07476e+08	2.96386e+08	3.41569e+08	2.6355e+08	2.83859e+08	1.80185e+08	3.48069e+08	3.33082e+08	3.64843e+08	3.46097e+08	3.73259e+08	3.58923e+08	3.20445e+08	2.12752e+08	2.61874e+08	3.89055e+08	3.42303e+08	4.06111e+08	2.85398e+08	3.0531e+08	3.0895e+08	2.63934e+08	3.20622e+08	4.38439e+08	2.41107e+08		0.000746467	0.348016	0.715143	0.659801	0.786524	0.452241
AT1G09780.1	15	Encodes a 2,3-biphosphoglycerate-independent phosphoglycerate mutase that is involved in polle	sp|O04499|PMG1_ARATH	cytosol	1.18245e+08	1.36412e+08	1.64727e+08	1.97011e+08	1.84111e+08	1.58225e+08	1.57241e+08	1.65001e+08	1.62077e+08	1.41517e+08	1.5377e+08	1.23797e+08	1.8011e+08	1.37676e+08	1.69652e+08	2.14292e+08	1.48522e+08	1.98684e+08	5.69977e+07	4.85376e+07	1.0276e+08	1.08483e+08	8.35942e+07	4.93552e+07	4.51618e+07	9.4094e+07	8.6183e+07	6.29804e+07	9.39963e+07	6.30066e+07	8.5333e+07	7.29447e+07	1.10395e+08	1.06775e+08	7.9978e+07	7.84679e+07		0.0311533	0.00850032	0.00490301	0.00797047	0.0123968	0.0106885
AT1G10370.1	8	Encodes GSTU17 (Glutathione S-Transferase U17). Functions as a negative component of stress-me	sp|Q9FUS8|GSTUH_ARATH	cytosol	3.46127e+07	4.10762e+07	2.41848e+07	0	1.58799e+07	3.60551e+07	2.8707e+07	2.83079e+07	0	0	3.09042e+07	2.17724e+07	4.39756e+07	3.87475e+07	1.92519e+07	2.66623e+07	3.9537e+07	0	0	0	2.07859e+07	0	0	0	0	0	0	2.5722e+07	0	0	0	0	0	0	3.1707e+07	0		0.0361455	0.172384	0.116136	0.513657	0.0106707	0.505188
AT1G10670.3	6	One of the three genes encoding subunit A of the trimeric protein ATP Citrate Lyase. Antisens	sp|Q9SGY2|ACLA1_ARATH;tr|F4I5V8|F4I5V8_ARATH;sp|O22718|ACLA2_ARATH	cytosol	0	1.44133e+07	1.75382e+07	0	2.93021e+07	2.41446e+07	2.10687e+07	2.04926e+07	0	1.90845e+07	2.66217e+07	0	2.26232e+07	1.77609e+07	2.58866e+07	2.5562e+07	1.88414e+07	2.20871e+07	0	0	1.86542e+07	0	0	0	0	0	0	0	0	0	0	0	1.95423e+07	0	0	0		0.619016	0.119807	0.116193	0.126819	0.0878342	0.000335237
AT1G10840.1	6	Encodes eukaryotic initiation factor 3H1 subunit (TIF3H1). protein_coding TRANSLATION IN	sp|Q9C5Z2|EIF3H_ARATH	cytosol	1.84268e+07	2.43885e+07	0	3.16412e+07	2.66549e+07	2.39579e+07	2.65701e+07	2.99821e+07	2.25621e+07	0	0	0	2.56064e+07	2.42453e+07	2.48045e+07	2.64158e+07	2.90272e+07	2.71585e+07	0	0	1.93778e+07	2.57149e+07	2.15502e+07	0	0	0	2.05894e+07	2.02203e+07	0	0	0	1.74364e+07	2.29088e+07	0	0	0		0.469041	0.23176	0.0533638	0.373901	0.173657	3.78174e-06
AT1G11430.1	3	Encodes a protein involved in RNA editing in chloroplasts. The mRNA is cell-to-cell mobile.	sp|Q9LPZ1|MORF9_ARATH	plastid	0	0	0	0	2.7924e+07	2.08855e+07	0	0	0	2.16776e+07	2.97812e+07	0	0	1.95708e+07	0	2.64947e+07	3.24699e+07	2.14236e+07	0	0	0	0	0	0	0	0	0	0	0	0	0	0	0	0	0	0		#DIV/0!	0.124321	#DIV/0!	0.125886	0.373901	0.00110227
AT1G11580.1	9	methylesterase PCR A	sp|Q1JPL7|PME18_ARATH;tr|A0A1P8ARX5|A0A1P8ARX5_ARATH	extracellular	0	1.93308e+07	1.72214e+07	2.54471e+07	2.94793e+07	0	3.17026e+07	2.60215e+07	2.76447e+07	0	0	0	2.75433e+07	2.13584e+07	2.71736e+07	2.33545e+07	0	2.21638e+07	0	0	2.43075e+07	0	0	0	0	2.54648e+07	3.13334e+07	0	0	0	0	0	0	2.70514e+07	0	0		0.708301	0.118256	0.384607	#DIV/0!	0.000224088	0.629146
AT1G11860.1	30	Glycine cleavage T-protein family	sp|O65396|GCST_ARATH	mitochondrion	1.87911e+09	1.88995e+09	1.96203e+09	1.79882e+09	1.88093e+09	1.74902e+09	1.71279e+09	1.45563e+09	1.90864e+09	1.93274e+09	2.07692e+09	1.43251e+09	1.71969e+09	1.9162e+09	1.77959e+09	1.59079e+09	1.38535e+09	2.00812e+09	1.78206e+09	1.66111e+09	1.47238e+09	1.59024e+09	1.75911e+09	1.59554e+09	1.62175e+09	1.44148e+09	1.73429e+09	1.56661e+09	1.33844e+09	1.5751e+09	1.55008e+09	1.5298e+09	1.33658e+09	1.47115e+09	1.95429e+09	1.17646e+09		0.0441885	0.0751033	0.58351	0.20161	0.0204647	0.684514
AT1G11910.1	11	Encodes an aspartic proteinase that forms a heterodimer and is stable over a broad pH range (p	sp|O65390|APA1_ARATH;tr|A0A1P8AV08|A0A1P8AV08_ARATH	vacuole	1.37161e+08	1.65173e+08	1.19356e+08	1.13507e+08	2.10888e+08	1.49203e+08	1.76648e+08	1.50314e+08	1.64316e+08	1.44001e+08	1.51485e+08	1.20721e+08	1.65207e+08	1.33171e+08	1.62831e+08	1.52507e+08	1.56827e+08	1.62121e+08	1.11952e+08	1.11533e+08	1.14051e+08	1.0945e+08	1.08168e+08	1.14788e+08	9.28308e+07	1.23557e+08	1.25334e+08	9.00486e+07	9.03549e+07	1.08709e+08	9.68937e+07	1.11564e+08	1.30801e+08	1.18409e+08	1.02988e+08	9.07755e+07		0.103649	0.174194	0.0185754	0.0189971	0.0461198	0.00329717
AT1G12230.2	15	Aldolase superfamily protein	tr|Q9FWX0|Q9FWX0_ARATH;tr|F4IC59|F4IC59_ARATH	plastid	1.31574e+08	1.77938e+08	1.49825e+08	1.26424e+08	7.13347e+07	1.18548e+08	1.36176e+08	9.71358e+07	1.13908e+08	7.6074e+07	7.44981e+07	1.06001e+08	9.20363e+07	1.01486e+08	4.11389e+07	7.50163e+07	1.26118e+08	3.76618e+07	6.10674e+07	4.0463e+07	8.09765e+07	5.92906e+07	8.20102e+07	3.1353e+07	0	0	2.83196e+07	6.63687e+07	7.07585e+07	4.53878e+07	3.91443e+07	6.24025e+07	0	0	7.52558e+07	3.53131e+07		0.00665425	0.101418	0.00195498	0.128126	0.164706	0.272422
AT1G12780.1	10	Encodes a UDP-glucose epimerase that catalyzes the interconversion of the sugar nucleotides UD	sp|Q42605|UGE1_ARATH	cytosol	2.75014e+07	3.42049e+07	2.63573e+07	2.97565e+07	1.79415e+07	2.30171e+07	2.36134e+07	2.02119e+07	1.99019e+07	0	0	0	1.95586e+07	2.15547e+07	0	0	2.56188e+07	0	0	0	0	0	0	0	0	0	0	0	0	0	0	0	0	0	0	0		0.000277031	0.00232806	5.76584e-05	#DIV/0!	0.117053	0.373901
AT1G12900.1	6	glyceraldehyde 3-phosphate dehydrogenase A subunit 2	sp|Q9LPW0|G3PA2_ARATH;tr|A0A1P8APR6|A0A1P8APR6_ARATH	plastid	6.38274e+08	5.32313e+08	6.12952e+08	5.04228e+08	4.7216e+08	5.43197e+08	5.58043e+08	4.32612e+08	5.6646e+08	4.55318e+08	4.46443e+08	3.16801e+08	4.54498e+08	4.47465e+08	3.12894e+08	3.60769e+08	3.30139e+08	5.16717e+08	3.64035e+08	4.82549e+08	4.01716e+08	2.74e+08	3.30964e+08	4.35954e+08	6.79548e+08	3.49181e+08	5.42369e+08	4.11324e+08	4.21863e+08	3.04001e+08	4.39504e+08	5.09886e+08	3.12396e+08	3.86609e+08	3.12223e+08	3.37497e+08		0.0196505	0.0366852	0.966768	0.666977	0.842727	0.407524
AT1G13060.2	7	Encodes 20S proteasome beta subunit PBE1 (PBE1). protein_coding 20S PROTEASOME BETA SU	sp|O23717|PSB5A_ARATH;tr|F4HP14|F4HP14_ARATH;sp|Q9LIP2|PSB5B_ARATH	cytosol	0	0	0	0	3.57143e+07	3.04682e+07	0	0	0	2.67308e+07	2.75128e+07	3.11839e+07	3.27934e+07	2.93061e+07	3.17598e+07	2.81572e+07	3.504e+07	2.95345e+07	3.82803e+07	3.383e+07	0	3.70739e+07	2.96165e+07	4.36688e+07	0	3.8066e+07	3.72955e+07	4.19597e+07	3.66472e+07	4.22838e+07	3.72645e+07	4.25661e+07	3.61402e+07	4.14911e+07	3.52031e+07	4.20908e+07		0.117629	0.281888	0.116158	0.00664121	0.0299953	0.0463098
AT1G13270.1	6	Encodes a methionine aminopeptidase formerly called MAP1B, renamed to MAP1C. protein_coding	sp|Q9FV52|MAP1B_ARATH;tr|F4HQQ8|F4HQQ8_ARATH	plastid	3.34638e+07	3.98976e+07	3.3713e+07	3.87475e+07	3.70713e+07	2.86136e+07	3.22904e+07	3.58905e+07	3.03417e+07	3.00925e+07	3.13465e+07	3.87368e+07	3.07823e+07	3.69789e+07	3.79475e+07	3.0128e+07	3.00133e+07	3.36429e+07	0	0	0	0	0	0	0	0	0	0	0	0	0	0	0	0	0	0		7.08486e-05	0.000374744	3.54117e-05	0.00024454	9.61526e-05	1.25283e-05
AT1G13440.1	5	The expression level of GAPC-2 is upregulated in Arabidopsis seedlings exposed to cadmium.	sp|Q9FX54|G3PC2_ARATH;tr|F4HQT1|F4HQT1_ARATH	cytosol,nucleus	4.86199e+09	5.65704e+09	5.54715e+09	5.74317e+09	5.73084e+09	4.75632e+09	5.41607e+09	5.08394e+09	5.21673e+09	5.45753e+09	5.36972e+09	4.40532e+09	5.37382e+09	4.79007e+09	5.53486e+09	5.82092e+09	5.92021e+09	5.23884e+09	4.95006e+09	5.25994e+09	4.81737e+09	4.85896e+09	4.71268e+09	4.64812e+09	3.67526e+09	4.55025e+09	4.37307e+09	4.0678e+09	3.90642e+09	4.8097e+09	4.84148e+09	3.97085e+09	4.56036e+09	5.30645e+09	4.42859e+09	4.85896e+09		0.285595	0.11431	0.0215795	0.135172	0.0860313	0.0739825
AT1G14320.1	2	Encodes a ribosomal protein L10 and may be involved in translation regulation. Semi-dominant m	sp|Q93VT9|RL101_ARATH;tr|A0A1P8AUU3|A0A1P8AUU3_ARATH;sp|Q08770|RL102_ARATH	cytosol	3.21452e+07	2.69709e+07	1.88845e+07	0	1.62391e+08	1.07757e+08	0	3.16741e+07	0	1.26987e+08	1.45809e+08	1.52814e+08	1.36962e+08	1.32912e+08	1.99623e+08	1.55507e+08	2.41509e+08	1.88776e+08	1.18902e+08	1.05035e+08	8.28673e+07	2.43492e+08	2.47886e+08	1.46092e+08	1.51045e+08	2.0901e+08	1.88175e+08	1.89865e+08	1.76232e+08	2.28751e+08	1.85662e+08	1.75221e+08	1.6326e+08	2.06548e+08	3.0895e+08	2.08143e+08		0.00241486	0.10294	0.000994963	0.0322959	0.464377	0.336622
AT1G14610.1	26	Required for proper proliferation of basal cells. protein_coding TWIN 2 (TWN2) TWIN 2	sp|P93736|SYVM1_ARATH	mitochondrion	3.2603e+07	4.51869e+07	4.57605e+07	3.34615e+07	5.05392e+07	4.27286e+07	4.44969e+07	1.21673e+07	5.27183e+07	4.42753e+07	4.55548e+07	3.95809e+07	4.3866e+07	2.85166e+07	3.03754e+07	4.52433e+07	1.10204e+08	4.25012e+07	5.25286e+07	5.23396e+07	6.0281e+07	3.49842e+07	4.62676e+07	3.76383e+07	0	4.76278e+07	5.10922e+07	5.75335e+07	5.3584e+07	4.41497e+07	5.28244e+07	4.42631e+07	5.42305e+07	6.32955e+07	2.8416e+07	9.27858e+07		0.050956	0.685517	0.871477	0.119604	0.0481325	0.884248
AT1G15690.1	14	Encodes a H(+)-translocating (pyrophosphate-energized) inorganic pyrophosphatase (H(+)-PPase	sp|P31414|AVP1_ARATH;tr|A8MQH1|A8MQH1_ARATH	vacuole	1.6631e+08	2.06219e+08	1.71496e+08	1.459e+08	1.02475e+08	1.27958e+08	1.96997e+08	1.31738e+08	1.09087e+08	1.06465e+08	1.31474e+08	8.88519e+07	1.29925e+08	1.31848e+08	1.10801e+08	1.3271e+08	2.09344e+08	4.86926e+07	6.67887e+07	0	7.31016e+07	4.07755e+07	3.9917e+07	0	0	3.42714e+07	1.80288e+07	3.9433e+07	0	0	2.61626e+07	3.53449e+07	5.12803e+07	0	4.75157e+07	4.61811e+07		0.00709264	0.00589667	0.0102988	0.00605557	0.000959234	0.113144
AT1G15750.1	5	Encodes a protein with several WD40 repeats at the C-terminus and predicted protein-protein in	sp|Q94AI7|TPL_ARATH;sp|Q0WV90|TPR1_ARATH	cytosol	2.3081e+07	0	0	0	1.84204e+07	2.25543e+07	1.86879e+07	0	2.01224e+07	2.01294e+07	1.8933e+07	0	0	1.51866e+07	0	1.85575e+07	2.40912e+07	1.93335e+07	0	0	1.94801e+07	0	0	0	0	2.43463e+07	0	0	2.58525e+07	0	1.60826e+07	0	2.17709e+07	1.48134e+07	0	0		0.910847	0.120149	0.666638	0.704511	0.411767	0.0397403
AT1G15820.1	5	Lhcb6 protein (Lhcb6), light harvesting complex of photosystem II. protein_coding LIGHT	tr|Q9LMQ2|Q9LMQ2_ARATH	plastid	0	0	0	0	0	4.90925e+07	0	0	0	0	0	5.33875e+07	3.50182e+07	4.3693e+07	2.59297e+07	0	6.32692e+07	0	0	0	0	0	0	0	0	0	0	0	0	0	0	0	0	0	0	0		#DIV/0!	0.373901	#DIV/0!	0.373901	0.00244116	0.373901
AT1G15950.1	6	Encodes a cinnamoyl CoA reductase. Involved in lignin biosynthesis. The mRNA is cell-to-cell m	tr|A0A1P8ASX8|A0A1P8ASX8_ARATH;tr|A8MQW5|A8MQW5_ARATH;sp|Q9S9N9|CCR1_ARATH;tr|A0A1P8ASX1|A0A1P8ASX1_ARATH;tr|A0A1P8ASX3|A0A1P8ASX3_ARATH;tr|A0A1P8AT30|A0A1P8AT30_ARATH	cytosol	0	2.0306e+07	2.01447e+07	2.66125e+07	1.71155e+07	2.02217e+07	2.14325e+07	2.16131e+07	2.13836e+07	0	2.0135e+07	0	1.74606e+07	2.12153e+07	0	1.85588e+07	1.95247e+07	0	0	0	0	2.11991e+07	2.42486e+07	0	0	0	0	0	0	0	2.26797e+07	1.86465e+07	0	0	0	0		0.116123	0.489937	6.68615e-10	0.373901	0.930863	0.116372
AT1G16030.1	36	heat shock protein 70B	sp|Q9S9N1|HSP7E_ARATH	cytosol	5.70559e+08	8.82426e+08	6.7654e+08	8.98535e+08	5.3003e+08	5.65205e+08	6.09352e+08	9.74914e+08	5.56768e+08	5.92484e+08	6.17344e+08	5.42933e+08	7.27968e+08	7.4776e+08	8.82793e+08	7.43573e+08	6.00754e+08	8.46304e+08	2.69399e+09	2.87378e+09	4.37459e+09	4.61345e+09	5.40445e+09	2.98049e+09	2.73179e+09	4.94115e+09	5.83304e+09	2.42628e+09	3.26967e+09	2.74736e+09	5.52298e+09	3.56882e+09	5.09099e+09	3.38498e+09	2.21077e+09	2.25972e+09		0.00853803	0.00712175	0.015241	0.000830025	0.0026878	0.00839385
AT1G16350.1	8	Aldolase-type TIM barrel family protein	sp|Q9SA34|IMDH2_ARATH	peroxisome	1.87229e+07	2.17785e+07	1.98e+07	2.18253e+07	1.87957e+07	1.98936e+07	2.19315e+07	2.15249e+07	0	0	0	0	1.88244e+07	1.54778e+07	1.59804e+07	1.783e+07	1.66486e+07	1.49175e+07	0	1.27863e+07	0	0	0	0	0	1.65336e+07	0	0	0	0	1.50786e+07	0	1.50015e+07	1.75577e+07	0	1.63558e+07		0.0220269	2.20032e-05	0.379964	#DIV/0!	0.258788	0.418368
AT1G16880.1	8	Encodes a ACT domain-containing protein. The ACT domain, named after bacterial aspartate kina	sp|Q9FZ47|ACR11_ARATH;tr|F4I613|F4I613_ARATH	plastid	3.82531e+08	4.00187e+08	4.75477e+08	3.82239e+08	4.01243e+08	3.72974e+08	4.30966e+08	2.82172e+08	4.31086e+08	4.40877e+08	4.00881e+08	3.65602e+08	3.54006e+08	3.65628e+08	2.94665e+08	3.00982e+08	4.0465e+08	4.18717e+08	3.12136e+08	2.80301e+08	2.70584e+08	3.54989e+08	4.17963e+08	2.96612e+08	3.82849e+08	2.13151e+08	3.81974e+08	3.14155e+08	2.70097e+08	3.15508e+08	3.55679e+08	2.91961e+08	1.74772e+08	2.29163e+08	4.14329e+08	2.93259e+08		0.0133682	0.466333	0.501707	0.0177137	0.327242	0.395547
AT1G17650.1	10	Glyoxylate reductase located in chloroplasts. protein_coding GLYOXYLATE REDUCTASE 2 (GLYR2)	tr|A0A1P8AS42|A0A1P8AS42_ARATH;sp|F4I907|GLYR2_ARATH	plastid	4.44321e+07	6.60292e+07	0	3.358e+07	0	5.43584e+07	5.76453e+07	5.54852e+07	2.31932e+07	0	0	5.25432e+07	3.84772e+07	5.1519e+07	0	0	3.29209e+07	0	0	0	0	0	0	0	0	0	0	0	0	0	0	0	0	0	0	0		0.131094	0.137832	0.0151162	0.373901	0.124402	0.373901
AT1G17890.1	7	NAD(P)-binding Rossmann-fold superfamily protein	tr|B9DH36|B9DH36_ARATH;sp|Q9LMU0|FCL2_ARATH;sp|O49213|FCL1_ARATH	cytosol	2.38155e+07	2.83295e+07	2.27254e+07	0	0	1.76455e+07	2.99302e+07	2.96412e+07	0	1.32033e+07	1.47315e+07	0	0	2.27664e+07	0	1.80438e+07	1.95925e+07	0	0	0	0	0	0	0	0	0	0	0	0	0	0	0	0	0	0	0		0.000129823	0.373901	0.116126	0.117305	0.373901	0.11679
AT1G18080.1	20	Encodes the Arabidopsis thaliana homolog of the tobacco WD-40 repeat ArcA gene. It is a scaff	sp|O24456|GBLPA_ARATH	cytosol	9.19708e+08	9.75928e+08	9.31642e+08	1.09767e+09	1.15994e+09	9.74644e+08	1.04069e+09	9.95192e+08	1.09403e+09	1.15616e+09	1.08722e+09	9.18879e+08	1.04322e+09	9.57568e+08	1.10332e+09	1.18562e+09	1.1609e+09	9.65968e+08	9.87565e+08	1.06817e+09	9.59362e+08	8.9029e+08	8.73965e+08	9.54255e+08	1.13072e+09	1.06094e+09	9.02343e+08	8.08515e+08	1.01688e+09	1.01639e+09	9.30158e+08	7.78434e+08	1.01238e+09	1.16801e+09	9.39228e+08	1.15761e+09		0.16425	0.0455362	0.878317	0.340796	0.187898	0.883704
AT1G18540.1	5	Ribosomal protein L6 family protein	sp|Q9FZ76|RL61_ARATH	cytosol	0	0	0	2.38139e+07	4.12875e+07	5.1662e+07	0	6.04107e+07	2.15174e+07	3.69431e+07	4.21112e+07	0	3.80607e+07	3.30627e+07	4.90619e+07	5.91346e+07	4.7145e+07	4.21696e+07	3.33042e+07	2.71717e+07	3.22635e+07	0	3.47088e+07	0	0	4.65378e+07	2.01322e+07	0	3.73654e+07	0	4.2407e+07	0	4.9585e+07	5.23686e+07	0	4.08887e+07		8.25916e-05	0.12515	0.830237	0.487521	0.592445	0.331706
AT1G20010.1	7	beta tubulin protein_coding TUBULIN BETA-5 CHAIN (TUB5) TUBULIN BETA-5 CHAIN (TUB5)	sp|P29513|TBB5_ARATH	cytosol	3.1422e+08	3.00148e+08	3.06667e+08	2.78249e+08	2.64685e+08	2.85596e+08	2.99961e+08	2.79331e+08	2.67822e+08	2.79253e+08	2.72277e+08	2.37854e+08	2.69479e+08	2.71391e+08	2.51242e+08	2.41107e+08	1.99512e+08	2.93727e+08	3.62775e+08	3.91952e+08	3.73958e+08	2.93931e+08	3.08052e+08	3.99135e+08	3.42802e+08	3.0786e+08	3.73906e+08	3.48311e+08	3.12851e+08	3.36469e+08	3.07199e+08	3.59321e+08	2.6485e+08	3.32735e+08	3.65552e+08	3.20112e+08		0.00182776	0.161364	0.0497512	0.0136307	0.173468	0.0358468
AT1G20020.1	17	Encodes a leaf-type ferredoxin:NADP(H) oxidoreductase. It is present in both chloroplast stro	sp|Q8W493|FNRL2_ARATH	plastid	5.05873e+08	5.03355e+08	5.50818e+08	4.23798e+08	4.99116e+08	4.7832e+08	5.14608e+08	3.68477e+08	5.67797e+08	5.75963e+08	5.56883e+08	4.3926e+08	4.55918e+08	5.26479e+08	4.18021e+08	4.27604e+08	4.49829e+08	5.45309e+08	3.58004e+08	3.3928e+08	2.69349e+08	2.38613e+08	2.40323e+08	3.38411e+08	1.89536e+08	2.2717e+08	3.34702e+08	2.77806e+08	2.85042e+08	3.27382e+08	2.22295e+08	2.67637e+08	1.82903e+08	2.86607e+08	2.97559e+08	2.4099e+08		0.00312234	0.00817564	0.0341682	0.00748805	0.00377565	0.00762877
AT1G20620.1	17	Catalase, catalyzes the breakdown of hydrogen peroxide (H2O2) into water and oxygen. The mRNA	sp|Q42547|CATA3_ARATH;tr|B9DG18|B9DG18_ARATH;tr|A0A1P8AWT7|A0A1P8AWT7_ARATH;tr|F4HUL6|F4HUL6_ARATH;tr|Q2V4M4|Q2V4M4_ARATH;tr|A0A1P8AWR0|A0A1P8AWR0_ARATH	peroxisome	5.92443e+08	6.63306e+08	6.1619e+08	6.03467e+08	7.32625e+08	7.18942e+08	8.57107e+08	6.06949e+08	6.62985e+08	6.66717e+08	6.14101e+08	4.99601e+08	6.1308e+08	5.1443e+08	7.05123e+08	5.07172e+08	6.92433e+08	5.92196e+08	5.81257e+08	5.99382e+08	5.66264e+08	5.07348e+08	4.97458e+08	5.87698e+08	4.30071e+08	5.41843e+08	5.65558e+08	5.89003e+08	5.6548e+08	4.61578e+08	5.84935e+08	5.81257e+08	5.00398e+08	6.38849e+08	4.51203e+08	6.43917e+08		0.143132	0.0366831	0.0856511	0.433435	0.419598	0.827717
AT1G20950.1	13	Phosphofructokinase family protein	sp|Q9SYP2|PFPA1_ARATH	cytosol	6.09026e+07	6.15732e+07	6.22426e+07	8.89752e+07	7.23706e+07	6.58053e+07	6.78667e+07	9.72706e+07	5.75176e+07	4.45215e+07	5.93975e+07	4.38751e+07	6.94995e+07	4.16294e+07	7.89699e+07	9.3166e+07	6.32604e+07	8.03781e+07	7.16171e+07	5.8446e+07	7.8724e+07	9.31983e+07	7.22303e+07	5.43132e+07	0	9.27536e+07	6.56686e+07	7.33452e+07	8.89012e+07	1.0592e+08	7.5355e+07	7.35948e+07	9.39637e+07	9.8185e+07	7.70024e+07	6.50164e+07		0.249024	0.860512	0.514861	0.0198633	0.24601	0.934748
AT1G21130.1	11	O-methyltransferase family protein	sp|Q9LPU8|IGMT4_ARATH;sp|Q9LPU5|IGMT1_ARATH	cytosol	2.67994e+07	2.09261e+07	3.00133e+07	3.55883e+07	2.99489e+07	2.73531e+07	2.56597e+07	2.76083e+07	3.90035e+07	2.44359e+07	2.83471e+07	3.43118e+07	2.83943e+07	2.99925e+07	2.26358e+07	2.14548e+07	0	2.27806e+07	0	0	0	0	0	0	0	0	0	0	0	0	0	0	0	0	0	0		0.00062227	0.000218842	0.00178683	0.000538548	0.000268552	0.116474
AT1G21680.1	8	DPP6 N-terminal domain-like protein	tr|Q9XI10|Q9XI10_ARATH	extracellular	2.39945e+07	2.22932e+07	2.21576e+07	2.49649e+07	2.11756e+07	2.12993e+07	2.48424e+07	0	2.41246e+07	2.42907e+07	2.22238e+07	0	0	2.30218e+07	0	1.94451e+07	1.59505e+07	1.88557e+07	0	2.89749e+07	1.78139e+07	2.47925e+07	2.18117e+07	2.52311e+07	0	0	2.26577e+07	0	0	0	0	0	0	0	0	0		0.441492	0.422877	0.474489	0.116901	0.373901	7.45768e-05
AT1G22300.1	14	Encodes a 14-3-3 protein. This protein is reported to interact with the BZR1 transcription fac	sp|P48347|14310_ARATH;tr|F4I1C1|F4I1C1_ARATH	cytosol	1.40881e+08	1.1364e+08	8.68787e+07	6.62768e+07	2.07107e+08	1.45173e+08	1.3924e+08	1.34348e+08	1.4265e+08	1.75549e+08	1.78259e+08	1.46193e+08	1.40131e+08	1.30928e+08	1.57295e+08	2.01053e+08	1.78828e+08	1.48687e+08	1.65093e+08	1.57415e+08	1.61482e+08	1.5344e+08	1.46548e+08	1.58247e+08	1.19241e+08	1.57066e+08	1.48018e+08	1.55001e+08	1.5906e+08	1.54572e+08	1.62358e+08	1.36139e+08	1.43602e+08	1.52507e+08	1.7795e+08	1.92502e+08		0.0392207	0.762575	0.828435	0.370182	0.697885	0.926943
AT1G22410.1	6	Class-II DAHP synthetase family protein	tr|Q9SK84|Q9SK84_ARATH	plastid	1.89816e+07	1.61116e+07	1.7846e+07	2.79743e+07	2.24778e+07	0	1.80476e+07	2.52049e+07	0	0	0	0	2.63026e+07	2.06251e+07	2.02385e+07	2.70195e+07	0	0	0	0	0	0	0	0	0	0	0	0	0	0	0	0	0	0	0	0		2.95627e-05	0.120816	0.126893	#DIV/0!	0.000335172	0.373901
AT1G22430.1	8	GroES-like zinc-binding dehydrogenase family protein	sp|Q9SK86|ADHL1_ARATH;tr|A0A1P8APV8|A0A1P8APV8_ARATH;tr|A0A1P8APY5|A0A1P8APY5_ARATH	cytosol	1.96034e+07	1.75334e+07	2.0409e+07	0	1.34472e+07	0	0	0	1.53326e+07	1.99571e+07	0	1.96824e+07	0	0	0	1.47632e+07	1.39562e+07	1.72824e+07	1.87151e+07	0	1.73869e+07	0	1.58942e+07	1.58239e+07	0	0	1.71725e+07	0	0	0	0	0	0	0	0	0		0.305607	0.429173	0.940138	0.116136	#DIV/0!	0.00010623
AT1G22530.1	26	PATLs belong to a family of proteins having a Golgi dynamics (GOLD) domain in tandem with the	sp|Q56ZI2|PATL2_ARATH;tr|A0A1P8ANK1|A0A1P8ANK1_ARATH	cytosol,plasma membrane	3.19912e+08	3.73077e+08	4.603e+08	1.91504e+08	1.75634e+08	2.81762e+08	3.30529e+08	1.34413e+08	3.22048e+08	2.47937e+08	1.9173e+08	2.14202e+08	1.62989e+08	2.16201e+08	1.169e+08	1.5158e+08	1.28679e+08	2.12031e+08	2.53393e+08	2.82838e+08	1.83093e+08	3.45456e+07	1.172e+08	2.57179e+08	1.15235e+08	4.12074e+07	2.32491e+08	1.06413e+08	9.86147e+07	1.96302e+08	1.27631e+08	1.37333e+08	4.42815e+07	9.12803e+07	6.26278e+07	6.99393e+07		0.0457186	0.334125	0.19287	0.0758481	0.20492	0.0272394
AT1G22780.1	7	S18 ribosomal protein involved in the binding of f-Met tRNA during initiation of mRNA translat	sp|P34788|RS18_ARATH	cytosol	4.82391e+07	7.56533e+07	3.61878e+07	0	2.34417e+08	2.29736e+08	6.76553e+07	6.76459e+07	4.81523e+07	1.86992e+08	2.00941e+08	3.39515e+08	2.77248e+08	2.29274e+08	3.69936e+08	2.06806e+08	2.13373e+08	2.56877e+08	8.1568e+07	7.3132e+07	5.33838e+07	3.97313e+08	4.27604e+08	3.57756e+08	0	2.57233e+08	9.75406e+07	5.20239e+08	4.90066e+08	3.8163e+08	3.7122e+08	4.09532e+08	4.22536e+08	4.02692e+08	4.47155e+08	4.7252e+08		0.327477	0.0401407	0.490215	0.0262474	0.0687674	0.00112346
AT1G23310.1	20	Identified by cloning the gene that corresponded to a purified protein having glyoxylate amino	sp|Q9LR30|GGT1_ARATH	peroxisome	2.70391e+09	2.86145e+09	2.87198e+09	2.44519e+09	2.04039e+09	2.09936e+09	2.38625e+09	2.07261e+09	2.52441e+09	2.51847e+09	2.48948e+09	2.43487e+09	2.24085e+09	2.51655e+09	1.87248e+09	1.93596e+09	2.12218e+09	2.43893e+09	2.00284e+09	2.21169e+09	2.25378e+09	1.94254e+09	1.97993e+09	2.32906e+09	1.84209e+09	1.89152e+09	2.20816e+09	2.39653e+09	2.00215e+09	2.32567e+09	2.14942e+09	2.23449e+09	1.84018e+09	2.30753e+09	2.40685e+09	2.2166e+09		0.00227824	0.562714	0.12	0.125246	0.574785	0.408395
AT1G23820.1	6	Spermidine synthase. protein_coding SPERMIDINE SYNTHASE 1 (SPDS1) SPERMIDINE SYNTHASE 1	sp|Q9ZUB3|SPD1_ARATH;tr|F4I7M5|F4I7M5_ARATH	cytosol	7.81856e+07	1.00792e+08	8.63325e+07	8.78598e+07	8.67223e+07	7.45446e+07	8.2124e+07	9.14766e+07	7.90192e+07	7.81585e+07	6.97795e+07	5.16727e+07	8.53152e+07	8.3716e+07	8.21126e+07	7.88059e+07	1.07563e+08	8.60517e+07	7.974e+07	6.86711e+07	6.37181e+07	6.97553e+07	7.32183e+07	6.18684e+07	1.2926e+08	7.78234e+07	7.19953e+07	5.87954e+07	6.62584e+07	5.17624e+07	6.72486e+07	6.70996e+07	7.16667e+07	7.30155e+07	6.09533e+07	7.85986e+07		0.094746	0.0529517	0.659701	0.439744	0.00102963	0.118996
AT1G24020.1	5	MLP-like protein 423	sp|Q93VR4|ML423_ARATH	golgi	0	0	0	0	2.16011e+07	0	0	0	0	0	2.8993e+07	2.71077e+07	3.01739e+07	3.03733e+07	2.8483e+07	2.47204e+07	0	3.29757e+07	0	0	0	3.09128e+07	3.513e+07	0	0	0	0	3.24429e+07	4.17479e+07	0	3.65204e+07	3.27956e+07	3.68459e+07	2.59099e+07	3.29437e+07	1.78646e+07		#DIV/0!	0.324857	#DIV/0!	0.721178	0.0162545	0.589415
AT1G24180.1	8	Arabidopsis thaliana pyruvate dehydrogenase E1a-like subunit. 81% identical to a previously ch	sp|Q8H1Y0|ODPA2_ARATH	mitochondrion	2.00737e+07	2.164e+07	2.02652e+07	3.35637e+07	2.53978e+07	2.32883e+07	2.25527e+07	2.85324e+07	2.56668e+07	2.0887e+07	2.23427e+07	0	2.37068e+07	1.53475e+07	2.54983e+07	2.34145e+07	2.4215e+07	2.30282e+07	0	0	2.33951e+07	0	0	0	0	0	0	1.75772e+07	2.19893e+07	0	0	1.51656e+07	2.73569e+07	0	0	1.94397e+07		0.175121	0.000940184	0.000120797	0.907405	0.436785	0.0581315
AT1G24360.1	11	NAD(P)-binding Rossmann-fold superfamily protein	sp|P33207|FABG_ARATH	plastid	1.82017e+08	5.98563e+07	6.05994e+07	0	1.57503e+08	1.54518e+08	8.75437e+07	1.52496e+08	1.07622e+08	1.78878e+08	1.86448e+08	1.69006e+08	1.64761e+08	1.73902e+08	1.60979e+08	1.53398e+08	1.99346e+08	1.79064e+08	1.3081e+08	1.32242e+08	1.27516e+08	1.27852e+08	1.4595e+08	1.13381e+08	1.38576e+08	8.2552e+07	1.48594e+08	1.29853e+08	1.20203e+08	1.46843e+08	1.30883e+08	1.29081e+08	1.05546e+08	8.94328e+07	1.41448e+08	1.58027e+08		0.509752	0.660216	0.806646	0.00783906	0.00771813	0.124578
AT1G24510.1	18	TCP-1/cpn60 chaperonin family protein	sp|O04450|TCPE_ARATH;tr|A0A1P8ARS7|A0A1P8ARS7_ARATH	cytosol	1.35668e+08	1.3393e+08	1.37991e+08	1.44091e+08	1.48522e+08	1.31766e+08	1.58609e+08	1.73878e+08	1.33263e+08	1.57546e+08	1.39153e+08	1.46477e+08	1.35039e+08	1.03855e+08	1.46558e+08	1.63941e+08	1.64818e+08	1.34181e+08	1.27436e+08	1.27171e+08	1.25273e+08	1.62966e+08	1.50794e+08	1.35846e+08	1.12029e+08	1.53983e+08	1.37895e+08	1.26987e+08	1.37e+08	1.94609e+08	1.41106e+08	1.20621e+08	1.53068e+08	1.5023e+08	1.45254e+08	1.52317e+08		0.0024519	0.417358	0.292453	0.82472	0.571484	0.649383
AT1G26630.1	7	Eukaryotic translation initiation factor 5A-2. Involved in programmed cell death triggered as	sp|Q93VP3|IF5A2_ARATH	cytosol	0	0	0	0	1.14717e+08	4.62612e+07	0	0	0	5.82236e+07	7.50839e+07	4.26961e+07	7.49955e+07	6.32166e+07	5.46872e+07	6.32692e+07	5.99518e+07	8.1376e+07	0	2.73683e+07	0	0	0	0	0	4.82826e+07	0	4.11903e+07	0	0	4.50586e+07	5.06058e+07	4.53312e+07	4.36809e+07	0	0		0.373901	0.182613	0.373901	0.0538128	0.0483398	0.0285616
AT1G29150.1	17	specifically interacts with FUS6/COP11 via the C-terminal domain of FUS6/COP11 and associates	sp|Q9LP45|PSD11_ARATH	cytosol,nucleus	8.1568e+07	9.35997e+07	7.98894e+07	9.12234e+07	8.64882e+07	7.35489e+07	8.09036e+07	7.73394e+07	8.58789e+07	7.45446e+07	6.92063e+07	7.10583e+07	7.74306e+07	6.52919e+07	7.59054e+07	6.60475e+07	8.77198e+07	7.71734e+07	7.65341e+07	7.99614e+07	7.26923e+07	6.01433e+07	7.2476e+07	6.00433e+07	1.08853e+08	6.81684e+07	7.89371e+07	5.99975e+07	6.99005e+07	7.82995e+07	7.19754e+07	6.49668e+07	7.35795e+07	7.4081e+07	7.18059e+07	6.56413e+07		0.146905	0.0435164	0.766625	0.709905	0.591885	0.391762
AT1G29670.1	16	GDSL-motif esterase/acyltransferase/lipase. Enzyme group with broad substrate specificity tha	sp|Q9C7N4|GDL15_ARATH;tr|A0A1P8ASL8|A0A1P8ASL8_ARATH	extracellular	2.07365e+08	1.78581e+08	1.5969e+08	2.08605e+08	1.79449e+08	1.54251e+08	2.01849e+08	1.81879e+08	2.00552e+08	1.73457e+08	1.56729e+08	1.79337e+08	1.82371e+08	1.76599e+08	1.31346e+08	1.04108e+08	1.27604e+08	1.32434e+08	1.00506e+08	1.17607e+08	5.63456e+07	9.77234e+07	7.32487e+07	1.04238e+08	0	5.68438e+07	1.02774e+08	6.06582e+07	6.51969e+07	6.08519e+07	7.55642e+07	5.77453e+07	5.06585e+07	5.43961e+07	5.02841e+07	6.72159e+07		0.0168994	0.00828049	0.00963324	0.000100554	0.00452899	0.00319103
AT1G29900.1	38	Encodes carbamoyl phosphate synthetase (CPS) large subunit (CARB), also named as VEN3. Heterol	sp|Q42601|CARB_ARATH	plastid	1.50804e+08	1.78482e+08	1.75659e+08	1.40803e+08	1.35395e+08	1.41409e+08	1.47977e+08	1.3873e+08	1.57874e+08	1.40608e+08	1.48337e+08	1.0725e+08	1.31601e+08	1.23574e+08	1.24235e+08	1.29484e+08	2.84884e+08	1.75501e+08	1.35837e+08	1.42284e+08	1.14122e+08	3.91199e+07	1.33605e+08	1.68573e+08	5.98439e+07	1.02227e+08	1.40218e+08	1.38173e+08	1.60689e+08	6.36298e+07	1.38192e+08	1.11302e+08	1.0341e+08	1.47557e+08	0	2.37327e+08		0.0373481	0.547017	0.117767	0.742674	0.460687	0.457272
AT1G30070.2	5	SGS domain-containing protein	tr|Q9C8R4|Q9C8R4_ARATH;tr|F4I4Q9|F4I4Q9_ARATH	cytosol	0	0	0	0	0	0	0	0	0	0	0	0	0	0	0	0	0	0	1.81404e+07	1.97863e+07	2.98287e+07	3.02514e+07	2.8711e+07	0	0	3.61026e+07	2.31178e+07	2.07974e+07	2.90231e+07	2.57398e+07	3.80475e+07	2.65149e+07	4.31722e+07	2.08855e+07	2.67568e+07	0		0.00347696	0.116388	0.134877	0.000459042	0.00188147	0.122122
AT1G30230.2	9	Encodes a guanine nucleotide exchange factor that plays an important role in translation elong	sp|P48006|EF1D1_ARATH;tr|A8MRC4|A8MRC4_ARATH	cytosol	3.22495e+08	3.63329e+08	3.8261e+08	3.84258e+08	3.3717e+08	3.14046e+08	3.59995e+08	3.90975e+08	3.54768e+08	3.08095e+08	3.3262e+08	3.57781e+08	3.52708e+08	2.91011e+08	3.38645e+08	3.59795e+08	3.81339e+08	3.60045e+08	1.93104e+08	2.24945e+08	3.03959e+08	3.02634e+08	2.73033e+08	2.5784e+08	3.22026e+08	2.94196e+08	3.40788e+08	2.2211e+08	2.47182e+08	2.10771e+08	3.18474e+08	2.22203e+08	3.60194e+08	2.98137e+08	2.22696e+08	2.441e+08		0.036707	0.0514269	0.0482267	0.0040776	0.577999	0.00891638
AT1G30360.1	13	Early-responsive to dehydration stress protein (ERD4)	sp|Q9C8G5|CSCLD_ARATH	plasma membrane	5.62793e+07	7.29498e+07	7.4793e+07	4.83228e+07	3.74017e+07	5.75455e+07	5.75774e+07	3.52349e+07	5.02667e+07	4.91947e+07	4.5372e+07	5.78294e+07	4.61875e+07	5.0072e+07	3.80238e+07	0	4.30766e+07	2.6729e+07	5.16799e+07	4.48126e+07	5.16298e+07	2.60089e+07	4.37355e+07	2.98101e+07	0	2.2631e+07	3.96028e+07	5.29306e+07	3.94959e+07	0	3.30925e+07	3.16631e+07	3.53621e+07	0	0	3.71974e+07		0.041932	0.140096	0.111194	0.287488	0.0373079	0.57123
AT1G30580.1	26	GTP binding protein	sp|Q9SA73|OLA1_ARATH	cytosol	2.07956e+08	2.18022e+08	2.21895e+08	2.69461e+08	2.28307e+08	2.14455e+08	2.17178e+08	2.5429e+08	2.01569e+08	2.09446e+08	2.12252e+08	1.81778e+08	2.16636e+08	1.94568e+08	2.5422e+08	2.44507e+08	2.85754e+08	2.30629e+08	1.48059e+08	1.5117e+08	2.17781e+08	2.31462e+08	2.39442e+08	1.63589e+08	1.26249e+08	2.31767e+08	2.15379e+08	1.64373e+08	1.73024e+08	1.54561e+08	2.093e+08	1.77249e+08	2.4171e+08	2.15065e+08	2.5581e+08	2.46943e+08		0.132202	0.424864	0.412225	0.0285251	0.652321	0.525469
AT1G31230.1	8	Encodes a bifunctional aspartate kinase/homoserine dehydrogenase. These two activities cataly	sp|Q9SA18|AKH1_ARATH	plastid	1.94208e+07	0	1.94316e+07	1.89317e+07	0	2.10308e+07	2.62443e+07	2.35905e+07	2.07413e+07	0	2.07398e+07	0	0	0	2.33626e+07	2.39712e+07	2.89769e+07	2.19391e+07	2.04429e+07	2.14132e+07	2.50725e+07	2.3081e+07	2.32786e+07	2.14192e+07	0	2.77119e+07	3.06759e+07	2.93712e+07	2.91643e+07	2.36806e+07	2.11697e+07	2.68013e+07	3.061e+07	2.14385e+07	2.17543e+07	3.75706e+07		0.230746	0.239408	0.702479	0.0458356	0.0896733	0.749317
AT1G32060.1	24	phosphoribulokinase	sp|P25697|KPPR_ARATH	plastid	2.35324e+09	2.27939e+09	2.3752e+09	1.93488e+09	1.85916e+09	1.94362e+09	2.22244e+09	1.49448e+09	2.23403e+09	2.16918e+09	2.11851e+09	1.60542e+09	1.80431e+09	2.08616e+09	1.49055e+09	1.60675e+09	1.65135e+09	2.03785e+09	1.92979e+09	1.92619e+09	1.6072e+09	1.43998e+09	1.54034e+09	1.94591e+09	1.57641e+09	1.25636e+09	1.88145e+09	1.61255e+09	1.65158e+09	1.65697e+09	1.569e+09	1.68628e+09	1.07852e+09	1.62952e+09	1.73381e+09	1.35242e+09		0.00968132	0.159954	0.246546	0.147284	0.240485	0.338353
AT1G32500.1	7	Encodes a member of a heterogenous group of non-intrinsic ATP-binding cassette (ABC) proteins.	sp|Q9LQK7|AB7I_ARATH	plastid	0	0	2.79491e+07	2.47599e+07	0	2.58471e+07	9.51452e+06	2.02792e+07	2.18647e+07	0	0	2.53784e+07	2.27948e+07	0	2.58489e+07	2.62734e+07	0	1.96742e+07	0	1.86323e+07	0	0	0	2.66217e+07	0	0	0	2.10863e+07	2.11947e+07	0	2.59225e+07	0	0	0	0	2.05182e+07		0.795243	0.549487	0.0113471	0.635796	0.558497	0.462497
AT1G32900.1	10	UDP-Glycosyltransferase superfamily protein	sp|Q9MAQ0|SSG1_ARATH	plastid	1.96279e+07	2.29788e+07	1.90119e+07	0	1.49371e+07	1.94208e+07	1.9367e+07	0	1.70835e+07	2.3081e+07	1.9666e+07	1.50421e+07	1.7809e+07	2.07168e+07	0	0	1.71428e+07	2.28486e+07	0	0	1.46247e+07	0	0	0	0	0	0	0	0	0	0	0	0	0	0	0		0.0356883	0.122846	0.117675	0.00116683	0.118378	0.12415
AT1G33120.1	11	Ribosomal protein L6 family	sp|P49209|RL91_ARATH	cytosol	0	0	0	0	3.806e+08	2.95033e+08	0	0	0	3.44589e+08	4.16864e+08	3.44636e+08	4.17992e+08	3.92468e+08	5.08792e+08	4.96769e+08	5.06364e+08	4.76698e+08	2.60372e+08	3.14503e+08	1.3034e+08	4.5839e+08	4.39321e+08	3.56148e+08	1.92329e+08	4.83386e+08	3.95006e+08	4.21279e+08	4.92245e+08	3.51025e+08	5.50894e+08	4.37376e+08	4.88066e+08	5.68191e+08	4.38591e+08	5.27758e+08		0.0126299	0.182003	0.0143451	0.327112	0.338476	0.66652
AT1G33600.1	8	Leucine-rich repeat (LRR) family protein	tr|Q9FW48|Q9FW48_ARATH	extracellular	4.06401e+07	3.71459e+07	4.64283e+07	4.97675e+07	3.63663e+07	4.55012e+07	5.05322e+07	3.5296e+07	5.24558e+07	4.07501e+07	3.79159e+07	4.28384e+07	4.21024e+07	3.74717e+07	2.78698e+07	3.09728e+07	2.40211e+07	3.9433e+07	4.16092e+07	5.47175e+07	3.95178e+07	0	0	0	0	3.05528e+07	5.15154e+07	3.9526e+07	5.4585e+07	0	3.72749e+07	4.15948e+07	0	0	0	0		0.517805	0.00037464	0.304203	0.606064	0.529529	0.00211919
AT1G33790.2	7	jacalin lectin family protein	sp|Q9LQ31|JAL4_ARATH;tr|A0A1P8AS94|A0A1P8AS94_ARATH;tr|A0A1P8ASF2|A0A1P8ASF2_ARATH;tr|A0A1P8AS93|A0A1P8AS93_ARATH;tr|A0A1P8AS89|A0A1P8AS89_ARATH	cytosol	1.864e+07	2.34926e+07	1.87736e+07	0	0	0	0	2.58113e+07	1.9737e+07	0	0	0	0	0	0	0	0	0	0	0	0	0	0	0	0	0	0	0	0	0	0	0	0	0	0	0		0.000219856	#DIV/0!	0.123142	#DIV/0!	#DIV/0!	#DIV/0!
AT1G34430.1	15	2-oxoacid dehydrogenases acyltransferase family protein	sp|Q9C8P0|ODP25_ARATH	plastid	7.60424e+07	8.07411e+07	7.37531e+07	7.24258e+07	7.10238e+07	7.98119e+07	9.13942e+07	7.20952e+07	8.08643e+07	7.68691e+07	6.67239e+07	6.90578e+07	6.85617e+07	6.79279e+07	7.15079e+07	7.53916e+07	8.31377e+07	7.29548e+07	9.57056e+07	1.04621e+08	9.32564e+07	8.28214e+07	9.0587e+07	1.15667e+08	0	9.14196e+07	8.44796e+07	9.52094e+07	8.19988e+07	9.31014e+07	8.13816e+07	8.49553e+07	8.14494e+07	9.96592e+07	8.79268e+07	9.14196e+07		0.0063899	0.0997331	0.488033	0.0198643	0.00119906	0.0269131
AT1G35160.2	7	GF14 protein phi chain member of 14-3-3 protein family. This protein is reported to interact w	sp|P46077|14334_ARATH;tr|F4HWQ5|F4HWQ5_ARATH	nucleus,golgi	6.56003e+07	9.75204e+07	6.99732e+07	7.7818e+07	6.65299e+07	5.20177e+07	6.39925e+07	8.02279e+07	6.44376e+07	6.44823e+07	5.84055e+07	5.9579e+07	6.39703e+07	7.29548e+07	7.63963e+07	7.0685e+07	6.95863e+07	8.00501e+07	8.28846e+07	8.67283e+07	5.87913e+07	7.9387e+07	8.58491e+07	8.33628e+07	1.0276e+08	7.84299e+07	9.20363e+07	8.53862e+07	7.71146e+07	7.63487e+07	9.88132e+07	8.48964e+07	7.78611e+07	9.11033e+07	9.91081e+07	8.4164e+07		0.911943	0.0865878	0.0715216	0.00545908	0.0887644	0.0297052
AT1G36160.1	12	Encodes acetyl-CoA carboxylase. Mutant displays uncoordinated cell divisions which are enhance	sp|Q38970|ACC1_ARATH	cytosol	1.88244e+07	0	2.14891e+07	1.73821e+07	0	1.92013e+07	2.32883e+07	0	2.09508e+07	2.16656e+07	1.83643e+07	2.69615e+07	1.60048e+07	0	1.40591e+07	2.22747e+07	2.22376e+07	2.03426e+07	0	0	0	0	0	0	0	0	0	1.42583e+07	0	0	0	1.39533e+07	0	0	0	0		0.117851	0.117099	0.117226	0.0307291	0.477458	4.52349e-06
AT1G37130.1	19	Identified as a mutant resistant to chlorate. Encodes nitrate reductase structural gene. Invol	sp|P11035|NIA2_ARATH	cytosol	6.07592e+07	6.70531e+07	8.48611e+07	9.87652e+07	5.98729e+07	5.94305e+07	5.12305e+07	7.55433e+07	5.47251e+07	5.14155e+07	3.70302e+07	6.22081e+07	5.16513e+07	4.84771e+07	6.48094e+07	6.81117e+07	5.11099e+07	9.14449e+07	3.66396e+07	3.04365e+07	4.6722e+07	0	4.77038e+07	3.96111e+07	0	4.25041e+07	4.2705e+07	0	3.17929e+07	3.22501e+07	3.42547e+07	2.73379e+07	5.06514e+07	4.20237e+07	0	0		0.0188489	0.0911317	0.117008	0.0892974	0.108603	0.036898
AT1G42970.1	26	Encodes chloroplast localized glyceraldehyde-3-phosphate dehydrogenase that can use both NADH	sp|P25857|G3PB_ARATH	plastid	1.01658e+10	1.06453e+10	1.12835e+10	1.00927e+10	8.2463e+09	8.90581e+09	9.4975e+09	7.57448e+09	1.06667e+10	9.55362e+09	8.9324e+09	8.84123e+09	8.31345e+09	9.29109e+09	6.98203e+09	6.5894e+09	8.57387e+09	9.134e+09	8.88731e+09	9.45677e+09	7.24832e+09	7.08785e+09	8.22803e+09	9.93037e+09	5.71577e+09	5.94735e+09	9.77331e+09	7.79175e+09	7.87264e+09	8.66949e+09	7.44694e+09	8.22005e+09	5.42509e+09	7.15498e+09	6.90694e+09	8.01469e+09		0.0423371	0.536649	0.258147	0.0496624	0.336991	0.428865
AT1G43170.1	15	Encodes a cytoplasmic ribosomal protein. The mRNA is cell-to-cell mobile. protein_coding	sp|P17094|RL31_ARATH;tr|A8MQQ1|A8MQQ1_ARATH	cytosol	4.64821e+08	6.02381e+08	5.18907e+08	5.90761e+08	5.10381e+08	4.45546e+08	4.78154e+08	6.88748e+08	4.66467e+08	4.5614e+08	4.78452e+08	5.10664e+08	5.838e+08	4.96287e+08	7.02538e+08	5.76682e+08	6.27178e+08	6.13973e+08	5.39071e+08	5.52998e+08	4.93406e+08	6.80019e+08	6.96332e+08	5.68861e+08	6.38318e+08	7.69956e+08	5.98717e+08	6.47812e+08	5.48608e+08	5.15858e+08	6.85699e+08	5.96398e+08	7.17797e+08	7.98823e+08	6.7903e+08	7.60409e+08		0.996393	0.083948	0.233653	0.105543	0.358905	0.0218081
AT1G43190.1	5	polypyrimidine tract-binding protein 3	tr|A8MR27|A8MR27_ARATH;sp|Q6ICX4|PTBP3_ARATH	nucleus	1.06128e+07	0	1.6244e+07	0	1.20983e+07	1.16312e+07	1.36491e+07	1.30622e+07	1.31823e+07	0	1.32473e+07	0	1.3551e+07	0	1.25902e+07	1.1354e+07	1.18468e+07	1.41294e+07	0	0	0	8.31048e+06	0	0	0	0	1.0479e+07	0	0	0	0	0	0	0	0	0		0.133301	0.34729	0.0486465	0.373901	0.116654	0.000129582
AT1G48030.1	15	Encodes a mitochondrial lipoamide dehydrogenase whose expression is induced by light. protei	sp|Q9M5K3|DLDH1_ARATH	mitochondrion	3.46769e+08	3.52e+08	4.15047e+08	3.93476e+08	3.69142e+08	3.83566e+08	3.87011e+08	3.85966e+08	4.28672e+08	4.02134e+08	4.33543e+08	3.371e+08	3.79809e+08	4.00881e+08	3.654e+08	3.26611e+08	3.44016e+08	4.31624e+08	3.3577e+08	3.60894e+08	3.3619e+08	3.10604e+08	3.37333e+08	3.8269e+08	3.78181e+08	3.47804e+08	3.89379e+08	3.41498e+08	3.60519e+08	3.14155e+08	3.38036e+08	3.47997e+08	3.05861e+08	3.628e+08	3.12179e+08	3.20711e+08		0.314074	0.157657	0.200076	0.172027	0.0348203	0.380438
AT1G48410.2	15	Encodes an RNA Slicer that selectively recruits microRNAs and siRNAs. There is currently no e	sp|O04379|AGO1_ARATH	nucleus	1.86517e+07	1.85575e+07	2.12948e+07	2.27853e+07	3.51519e+07	2.40378e+07	2.7488e+07	2.49546e+07	2.68534e+07	2.3306e+07	2.43852e+07	0	1.65945e+07	1.86646e+07	2.52346e+07	0	3.64926e+07	1.78337e+07	2.05367e+07	0	2.08392e+07	0	0	0	0	0	0	0	0	0	0	2.30602e+07	0	0	0	3.10653e+07		0.457788	0.00224852	4.10193e-06	0.11632	0.199003	0.627415
AT1G48520.1	15	Encodes Glu-tRNA(Gln) amidotransferase subunit B (from Genbank record AF239836). protei	sp|Q9FV81|GATB_ARATH;tr|F4HYH1|F4HYH1_ARATH	plastid	2.35463e+07	1.70646e+07	2.20488e+07	0	2.29597e+07	2.02091e+07	2.40311e+07	2.16385e+07	1.7463e+07	2.49528e+07	2.08783e+07	0	0	0	0	2.19467e+07	2.09435e+07	2.07542e+07	0	2.38387e+07	0	0	0	0	0	0	0	0	0	0	0	0	1.59196e+07	0	0	0		0.189004	0.117729	0.000392994	0.119251	0.373901	5.54032e-07
AT1G48830.1	11	Ribosomal protein S7e family protein	sp|Q9C514|RS71_ARATH	cytosol	0	1.81027e+07	0	0	7.1305e+07	6.73185e+07	0	2.43615e+07	0	8.35537e+07	8.61711e+07	7.09205e+07	9.06623e+07	8.09036e+07	9.28115e+07	7.46014e+07	9.98736e+07	8.43684e+07	7.05724e+07	7.22553e+07	0	1.13893e+08	1.10173e+08	9.0136e+07	5.16513e+07	1.12598e+08	8.7374e+07	9.6592e+07	9.05493e+07	8.52679e+07	1.15835e+08	8.07131e+07	9.33405e+07	1.14051e+08	1.14955e+08	1.16835e+08		0.16578	0.0735216	0.0176373	0.138508	0.479079	0.0172912
AT1G48850.1	12	chorismate synthase, putative / 5-enolpyruvylshikimate-3-phosphate phospholyase	sp|P57720|AROC_ARATH;tr|F4I033|F4I033_ARATH;tr|F4I032|F4I032_ARATH	plastid	4.64572e+07	4.81923e+07	3.86563e+07	5.62364e+07	3.82697e+07	3.7979e+07	4.31992e+07	3.72568e+07	4.31214e+07	4.87061e+07	4.78097e+07	5.49951e+07	3.86375e+07	3.86456e+07	4.41956e+07	4.92869e+07	3.92258e+07	4.35298e+07	4.53846e+07	4.58907e+07	4.44814e+07	4.94546e+07	4.71123e+07	3.89576e+07	0	5.51058e+07	4.50774e+07	4.16612e+07	4.58876e+07	3.31292e+07	5.71084e+07	5.09613e+07	4.81957e+07	5.54852e+07	4.37718e+07	4.12388e+07		0.796309	0.889175	0.671328	0.0788451	0.0227234	0.621055
AT1G49750.1	7	Leucine-rich repeat (LRR) family protein	tr|Q9FXA1|Q9FXA1_ARATH	extracellular	1.46754e+07	1.82046e+07	2.11991e+07	0	2.66346e+07	1.99129e+07	2.26656e+07	0	1.75054e+07	2.46076e+07	2.78447e+07	0	2.0858e+07	0	3.5903e+07	0	0	1.75796e+07	0	0	0	1.90911e+07	0	0	0	0	0	0	0	0	0	0	0	0	0	0		0.000668406	0.421131	0.122638	0.117629	0.143275	0.373901
AT1G50200.1	25	Alanyl-tRNA synthetase	sp|P36428|SYA_ARATH;tr|F4I4Z2|F4I4Z2_ARATH	mitochondrion	1.65413e+08	1.67629e+08	1.74312e+08	1.44621e+08	1.43502e+08	1.51969e+08	1.60912e+08	1.33874e+08	1.86565e+08	1.42551e+08	1.5989e+08	1.44821e+08	1.47813e+08	1.32379e+08	1.37876e+08	1.37142e+08	1.72749e+08	1.5393e+08	1.36981e+08	1.57754e+08	1.37333e+08	1.13216e+08	1.34861e+08	1.54347e+08	6.00516e+07	1.11232e+08	1.62921e+08	1.07958e+08	1.37714e+08	1.21283e+08	1.17452e+08	1.19481e+08	9.93695e+07	1.25926e+08	6.63917e+07	1.66483e+08		0.0271366	0.36057	0.215499	0.0582297	0.025301	0.319626
AT1G51710.1	9	Ubiquitin-specific protease 6 (UBP6). Deubiquinating enzyme. Interacts with calmodulin. protei	sp|Q949Y0|UBP6_ARATH;tr|B3H5V4|B3H5V4_ARATH	cytosol	1.84166e+07	2.11419e+07	2.14118e+07	2.51578e+07	2.57613e+07	2.59476e+07	2.47033e+07	2.78717e+07	2.63062e+07	0	0	2.77138e+07	0	0	0	0	2.31354e+07	2.57274e+07	0	0	0	2.71472e+07	0	1.70847e+07	0	0	2.17152e+07	0	1.4933e+07	0	0	0	2.25246e+07	0	0	0		2.902e-05	0.241902	0.0593095	0.705533	0.373901	0.117235
AT1G51980.1	16	Insulinase (Peptidase family M16) protein	sp|Q9ZU25|MPPA1_ARATH;tr|A8MQE5|A8MQE5_ARATH;sp|O04308|MPPA2_ARATH	mitochondrion	4.29335e+07	3.9392e+07	4.33131e+07	5.5566e+07	5.58944e+07	4.90313e+07	5.80664e+07	6.60612e+07	4.96262e+07	4.91913e+07	4.44907e+07	5.00095e+07	4.47753e+07	4.22632e+07	7.41272e+07	7.71039e+07	8.11394e+07	4.48996e+07	2.24763e+07	3.63034e+07	5.51402e+07	4.62131e+07	3.2689e+07	3.31798e+07	0	9.46566e+07	3.73188e+07	4.42968e+07	3.92204e+07	0	4.30288e+07	4.52621e+07	9.29145e+07	7.74091e+07	0	5.20069e+07		0.703414	0.0312871	0.644272	0.227985	0.745663	0.389827
AT1G52100.1	21	Mannose-binding lectin superfamily protein	sp|Q5XF82|JAL11_ARATH;tr|A0A1P8AWF8|A0A1P8AWF8_ARATH;tr|A0A1P8AWL3|A0A1P8AWL3_ARATH	cytosol	1.9067e+08	1.67073e+08	1.71877e+08	1.12122e+08	1.23531e+08	1.36176e+08	1.67536e+08	1.0054e+08	1.55097e+08	1.43652e+08	1.06016e+08	8.39426e+07	9.15908e+07	1.19812e+08	9.47748e+07	8.60338e+07	7.25162e+07	9.3853e+07	1.2002e+08	1.18269e+08	1.10403e+08	8.59801e+07	7.80286e+07	1.14987e+08	3.16895e+07	4.38964e+07	1.18171e+08	5.62793e+07	3.75576e+07	5.86977e+07	7.77048e+07	6.62263e+07	6.69416e+07	6.50254e+07	3.01196e+07	7.81601e+06		0.00149481	0.0791012	0.0874949	0.031871	0.0303063	0.0486983
AT1G52360.2	2	Coatomer, beta subunit	tr|A0A1P8AV73|A0A1P8AV73_ARATH;sp|Q9C827|COB22_ARATH;tr|F4ICX0|F4ICX0_ARATH	plasma membrane	5.67021e+07	5.63612e+07	6.26756e+07	6.91583e+07	7.06997e+07	6.49218e+07	6.87664e+07	7.14534e+07	7.73769e+07	6.93792e+07	6.12412e+07	5.7259e+07	6.60749e+07	5.79177e+07	6.8315e+07	6.49984e+07	6.8481e+07	6.90243e+07	5.42681e+07	5.94387e+07	6.57141e+07	4.47722e+07	4.19713e+07	5.77933e+07	0	4.02755e+07	5.80302e+07	4.82592e+07	5.75016e+07	4.07614e+07	5.72551e+07	5.45585e+07	5.95418e+07	6.75569e+07	0	5.85473e+07		0.768325	0.0177982	0.0837423	0.0836198	0.114605	0.296217
AT1G52400.1	5	encodes a member of glycosyl hydrolase family 1, located in inducible ER bodies which were for	sp|Q9SE50|BGL18_ARATH	peroxisome	1.93926e+07	0	2.12197e+07	2.25121e+07	2.54789e+07	2.86732e+07	3.44524e+07	2.88987e+07	3.14117e+07	3.0055e+07	2.35072e+07	3.14313e+07	2.42991e+07	2.16626e+07	3.6749e+07	3.06355e+07	0	2.04671e+07	0	0	2.12241e+07	0	0	0	0	2.48045e+07	2.73266e+07	1.97315e+07	2.65701e+07	2.49528e+07	2.17694e+07	0	0	2.87588e+07	0	0		0.545843	0.000136464	0.18422	0.225514	0.0779446	0.601534
AT1G53240.1	11	mMDH1 encodes a mitochrondrial malate dehydrogenase. It is expressed at higher levels than the	sp|Q9ZP06|MDHM1_ARATH	mitochondrion	5.24221e+08	6.18115e+08	5.37877e+08	6.56082e+08	3.49351e+08	5.30803e+08	5.77242e+08	6.18887e+08	4.55224e+08	3.20045e+08	4.57977e+08	4.43789e+08	5.85056e+08	6.30666e+08	5.01822e+08	5.12118e+08	5.03041e+08	3.18628e+08	3.04972e+08	2.33411e+08	3.95636e+08	3.47371e+08	4.20841e+08	2.06533e+08	0	2.81605e+08	2.5152e+08	4.50702e+08	3.11099e+08	1.99636e+08	3.25143e+08	4.16661e+08	3.13741e+08	1.86616e+08	4.45176e+08	3.2178e+08		0.0108584	0.161102	0.0216148	0.364017	0.0114419	0.26439
AT1G53280.1	8	Encodes a homolog of animal DJ-1 superfamily protein. In the A. thaliana genome, three genes	sp|Q9MAH3|DJ1B_ARATH;tr|A0A1P8AUR1|A0A1P8AUR1_ARATH	plastid	3.94986e+07	3.1171e+07	3.70251e+07	2.89869e+07	3.27139e+07	3.24272e+07	3.47185e+07	0	2.93204e+07	3.00258e+07	2.93896e+07	0	2.93143e+07	3.34708e+07	2.37875e+07	2.12786e+07	3.59852e+07	2.72037e+07	0	0	0	0	0	0	0	0	0	0	0	0	0	2.95223e+07	0	0	0	0		0.000130156	1.26038e-05	0.118935	0.116162	0.136646	0.00274497
AT1G53540.1	4	Member of the class I small heat-shock protein (sHSP) family, which accounts for the majority	sp|P13853|HS17C_ARATH	cytosol	0	0	0	0	0	0	0	0	0	0	0	0	0	0	0	0	0	0	4.57573e+07	8.05008e+07	1.07966e+08	5.62353e+08	6.07707e+08	1.31273e+08	4.40733e+07	2.35573e+08	4.89726e+08	2.32636e+08	2.77267e+08	1.11417e+08	5.0325e+08	3.16164e+08	5.67797e+08	8.96873e+07	1.88306e+08	1.53291e+08		0.0122748	0.0460582	0.117863	0.0139201	0.00359281	0.00759446
AT1G53750.1	14	26S proteasome AAA-ATPase subunit RPT1a (RPT1a) mRNA, protein_coding REGULATORY PARTICLE TR	sp|Q9SSB5|PRS7A_ARATH	cytosol,nucleus	5.34505e+07	5.99767e+07	6.15178e+07	5.67847e+07	6.40103e+07	6.80551e+07	5.67887e+07	6.36651e+07	7.03331e+07	5.82761e+07	4.93074e+07	7.22854e+07	6.03688e+07	4.70601e+07	6.38198e+07	6.53145e+07	5.93893e+07	5.20069e+07	7.92166e+07	7.81639e+07	8.47435e+07	9.7392e+07	7.74252e+07	9.69206e+07	7.85605e+07	8.13704e+07	8.09372e+07	8.21297e+07	9.47748e+07	8.9737e+07	8.1207e+07	7.19604e+07	8.13534e+07	9.37685e+07	8.58313e+07	1.12177e+08		0.00220974	0.019862	0.0140686	0.0192526	0.0242978	0.0116162
AT1G54000.1	8	GDSL-motif esterase/acyltransferase/lipase. Enzyme group with broad substrate specificity tha	sp|Q1H583|GDL18_ARATH	vacuole	6.79797e+07	7.12754e+07	7.45652e+07	1.01479e+08	6.71833e+07	9.71964e+07	9.51632e+07	1.37771e+08	8.72045e+07	0	6.97022e+07	7.20103e+07	1.12481e+08	7.71466e+07	9.27407e+07	9.23815e+07	4.82191e+07	2.79569e+07	0	0	6.71507e+07	0	4.73185e+07	0	0	4.13361e+07	3.00654e+07	4.51556e+07	3.90711e+07	3.17048e+07	3.5613e+07	5.41854e+07	6.79184e+07	2.44495e+07	4.62099e+07	0		0.0951321	0.0189078	0.0142289	0.737829	0.0400382	0.232879
AT1G54010.1	19	GDSL-motif esterase/acyltransferase/lipase. Enzyme group with broad substrate specificity tha	sp|Q8W4H8|GDL19_ARATH	vacuole	8.58653e+08	7.03805e+08	7.06689e+08	6.05143e+08	3.88813e+08	5.89575e+08	7.0571e+08	7.21338e+08	5.95819e+08	4.60428e+08	4.26804e+08	4.86175e+08	5.07172e+08	6.11552e+08	4.55318e+08	5.23894e+08	5.93059e+08	2.67451e+08	6.277e+08	4.5535e+08	5.83153e+08	3.94049e+08	5.03599e+08	3.58029e+08	1.77938e+08	3.12482e+08	3.22629e+08	5.59476e+08	3.03748e+08	3.34957e+08	3.37076e+08	4.23504e+08	3.11682e+08	1.03181e+08	4.9262e+08	3.57657e+08		0.0505891	0.254788	0.00273169	0.517356	0.0427653	0.395723
AT1G54050.1	11	HSP20-like chaperones superfamily protein	sp|Q9SYG1|HS174_ARATH	cytosol	0	0	0	0	0	0	0	0	0	0	0	0	0	0	0	0	0	0	0	0	0	3.50296e+08	3.51683e+08	1.47261e+08	0	1.00757e+08	4.66153e+07	1.75051e+08	2.31173e+08	2.19737e+08	3.47515e+08	2.16741e+08	3.83433e+08	1.13098e+08	2.18916e+08	1.17038e+08		#DIV/0!	0.0140492	0.166809	0.000260303	0.00336745	0.0124297
AT1G55450.2	4	S-adenosyl-L-methionine-dependent methyltransferases superfamily protein	tr|Q9ZVU4|Q9ZVU4_ARATH;tr|F4I0B5|F4I0B5_ARATH	cytosol	1.71072e+07	1.62992e+07	2.23721e+07	2.40078e+07	2.14014e+07	1.70835e+07	1.74957e+07	1.78535e+07	2.09232e+07	0	0	1.75979e+07	0	0	1.46744e+07	0	0	1.59605e+07	0	0	0	0	0	0	0	0	0	0	0	0	0	0	0	0	0	0		0.000616101	0.000498021	6.63658e-05	0.373901	0.373901	0.373901
AT1G56050.1	11	GTP-binding protein-like protein	tr|F4I3J0|F4I3J0_ARATH	plastid	6.7909e+07	7.24509e+07	7.23957e+07	5.35172e+07	5.8155e+07	6.06582e+07	5.89382e+07	5.81953e+07	6.43261e+07	6.55685e+07	6.23463e+07	5.06514e+07	5.60612e+07	6.0591e+07	5.94964e+07	5.37999e+07	5.95129e+07	6.90243e+07	0	0	0	0	0	0	0	0	0	0	0	0	0	0	0	0	0	0		1.21273e-06	1.04598e-05	6.19914e-06	0.000194055	1.74403e-06	0.000164995
AT1G56070.1	38	encodes a translation elongation factor 2-like protein that is involved in cold-induced transl	sp|Q9ASR1|EF2_ARATH	cytosol	3.36136e+09	3.70468e+09	3.80302e+09	3.43628e+09	3.30087e+09	3.10275e+09	3.3319e+09	3.53558e+09	3.47316e+09	3.07598e+09	3.38545e+09	2.92543e+09	3.508e+09	3.14737e+09	3.7744e+09	3.60387e+09	3.60462e+09	3.76839e+09	3.30385e+09	3.2015e+09	3.08816e+09	3.23832e+09	3.23541e+09	3.3728e+09	3.22243e+09	3.60512e+09	3.24012e+09	3.09073e+09	3.19817e+09	3.32038e+09	3.54122e+09	3.32798e+09	3.58171e+09	3.89641e+09	2.7371e+09	3.64785e+09		0.0450322	0.984497	0.547096	0.648707	0.973312	0.551075
AT1G56450.1	9	20S proteasome beta subunit PBG1 (PBG1) mRNA, complete cds protein_coding 20S PROTEASOME	sp|Q7DLR9|PSB4_ARATH	cytosol,nucleus	2.54383e+07	0	0	0	4.48747e+07	4.19771e+07	0	2.73701e+07	0	3.96715e+07	4.15602e+07	3.99585e+07	4.25631e+07	4.88447e+07	4.31453e+07	4.77071e+07	4.19829e+07	4.71678e+07	3.4692e+07	5.51402e+07	3.05464e+07	3.87582e+07	4.17132e+07	5.52434e+07	0	5.59564e+07	5.27073e+07	5.03818e+07	5.21911e+07	0	5.80986e+07	5.43057e+07	5.11205e+07	6.23636e+07	3.76227e+07	5.54122e+07		0.0498724	0.348801	0.252839	0.735234	0.0273622	0.461174
AT1G56500.1	5	Encodes a thylakoid membrane protein with thioredoxin-like and beta-propeller domains located	sp|Q8VZ10|SOQ1_ARATH	plastid	2.77349e+07	0	0	0	2.47787e+07	3.06121e+07	0	2.10804e+07	0	2.90835e+07	3.17819e+07	0	2.80637e+07	2.7685e+07	0	2.99842e+07	2.36117e+07	3.0761e+07	0	0	2.40861e+07	0	2.38949e+07	0	0	0	0	0	0	0	0	2.34714e+07	0	0	0	0		0.925655	0.441751	0.373901	0.116898	0.425803	0.00024193
AT1G57660.1	9	Translation protein SH3-like family protein	sp|Q9FDZ9|RL212_ARATH;sp|Q43291|RL211_ARATH	cytosol	0	0	0	0	5.61079e+07	4.85343e+07	0	0	0	5.80543e+07	4.1405e+07	5.89791e+07	5.17947e+07	4.12703e+07	8.59921e+07	5.09296e+07	6.09068e+07	5.93934e+07	0	3.57837e+07	0	7.90685e+07	8.64942e+07	4.89736e+07	0	1.02674e+08	4.9961e+07	6.67933e+07	7.1305e+07	5.76094e+07	6.0281e+07	5.48923e+07	8.35942e+07	8.40416e+07	7.51724e+07	7.08174e+07		0.373901	0.155876	0.161234	0.150108	0.704431	0.0169922
AT1G57720.1	15	Translation elongation factor EF1B, gamma chain	sp|Q9FVT2|EF1G2_ARATH	cytosol	2.50772e+08	3.29248e+08	2.94685e+08	3.35794e+08	2.43374e+08	2.27486e+08	2.79447e+08	3.45306e+08	2.36817e+08	2.18885e+08	2.62201e+08	2.08374e+08	2.65199e+08	2.59993e+08	3.33844e+08	2.5459e+08	4.23504e+08	2.99504e+08	1.39782e+08	1.82877e+08	2.48988e+08	2.30102e+08	1.80397e+08	1.65196e+08	2.11708e+08	2.41777e+08	2.24152e+08	1.53674e+08	1.5622e+08	1.23198e+08	2.50008e+08	1.751e+08	3.31837e+08	2.2507e+08	9.2081e+07	2.2788e+08		0.0608418	0.119921	0.134412	0.0120471	0.542143	0.0995897
AT1G58270.1	8	ZW9 mRNA, complete cds The mRNA is cell-to-cell mobile. protein_coding (ZW9) (ZW9)	tr|Q9SLV3|Q9SLV3_ARATH	extracellular	6.40813e+07	5.79177e+07	6.79467e+07	4.84167e+07	7.7259e+07	7.73072e+07	7.48656e+07	0	7.13297e+07	8.75376e+07	7.03185e+07	0	5.61157e+07	5.86855e+07	5.61546e+07	5.18162e+07	3.78424e+07	5.58595e+07	5.64277e+07	7.31371e+07	6.40857e+07	0	0	0	0	0	5.71282e+07	0	6.07803e+07	4.74498e+07	0	0	0	5.48999e+07	5.25468e+07	0		0.837497	0.00215522	0.39163	0.637683	2.96845e-07	0.535295
AT1G58290.1	9	Encodes a protein with glutamyl-tRNA reductase (GluTR) activity, catalyzing the NADPH-dependen	sp|P42804|HEM11_ARATH;sp|P49294|HEM12_ARATH	plastid	2.85542e+07	2.03426e+07	1.84728e+07	0	1.78176e+07	0	1.80651e+07	0	1.78745e+07	1.92199e+07	2.08855e+07	0	2.08537e+07	1.85074e+07	1.97288e+07	1.85344e+07	0	2.12875e+07	0	0	0	0	0	0	0	0	0	0	0	0	0	0	0	0	0	0		0.00191864	0.373901	0.116128	0.116802	8.33327e-06	0.118014
AT1G58684.1	4	Ribosomal protein S5 family protein	sp|Q93VB8|RS22_ARATH;sp|Q8L8Y0|RS21_ARATH	cytosol	2.1634e+07	2.31386e+07	1.76211e+07	2.33465e+07	2.53064e+07	2.10936e+07	2.77888e+07	3.71588e+07	1.68576e+07	2.52836e+07	2.22484e+07	0	2.92149e+07	2.71152e+07	3.89468e+07	3.75966e+07	4.50149e+07	3.46848e+07	0	0	2.67549e+07	3.78188e+07	3.02766e+07	3.07354e+07	0	4.42017e+07	3.46223e+07	3.5448e+07	3.63311e+07	0	2.61209e+07	3.49382e+07	4.21608e+07	5.43546e+07	3.69533e+07	3.56179e+07		0.26039	0.0237112	0.949179	0.604018	0.676777	0.660297
AT1G59860.1	4	HSP20-like chaperones superfamily protein	sp|Q9XIE3|HS17A_ARATH	cytosol	0	0	0	0	0	0	0	0	0	0	0	0	0	0	0	0	0	0	0	2.12712e+07	0	9.44469e+07	1.16924e+08	4.61619e+07	0	6.49398e+07	6.92495e+07	5.04832e+07	4.75058e+07	6.4068e+07	1.15988e+08	5.99435e+07	6.92447e+07	4.00278e+07	7.47308e+07	5.50104e+07		0.373901	0.0147051	0.116527	0.000448782	0.00921922	0.00489205
AT1G59870.1	16	ATP binding cassette transporter. Localized to the plasma membrane in uninfected cells. In inf	sp|Q9XIE2|AB36G_ARATH	plasma membrane	2.48682e+07	3.84719e+07	3.70302e+07	3.59204e+07	3.09642e+07	2.91502e+07	3.7324e+07	2.95018e+07	3.43546e+07	2.83275e+07	3.18392e+07	2.49701e+07	2.74633e+07	2.4851e+07	3.14248e+07	3.2914e+07	1.76162e+07	3.28047e+07	0	0	2.52976e+07	0	2.83334e+07	0	0	3.16851e+07	2.28311e+07	1.90634e+07	0	0	2.59728e+07	1.92853e+07	2.17875e+07	2.94752e+07	0	0		0.0574679	0.0796882	0.184433	0.0296929	0.111241	0.179893
AT1G60710.1	10	Encodes ATB2. protein_coding (ATB2) (ATB2)	sp|Q93ZN2|ALKR4_ARATH	cytosol	5.43207e+07	5.18809e+07	5.26416e+07	5.81187e+07	6.04567e+07	4.6842e+07	5.77013e+07	5.17337e+07	5.97941e+07	5.18557e+07	5.5186e+07	4.25189e+07	6.04819e+07	5.95294e+07	4.82324e+07	4.79026e+07	5.20646e+07	5.0676e+07	0	5.36695e+07	5.46872e+07	4.97813e+07	0	3.4122e+07	0	5.68714e+07	4.62228e+07	5.51363e+07	6.624e+07	0	0	4.00445e+07	6.19156e+07	6.20058e+07	7.31624e+07	7.37786e+07		0.404558	0.150107	0.2791	0.67534	0.299474	0.00840874
AT1G60940.1	2	encodes a member of SNF1-related protein kinases (SnRK2) whose activity is activated by ionic	sp|Q9C958|SRK2B_ARATH;sp|P43291|SRK2A_ARATH;tr|F4I7B6|F4I7B6_ARATH	golgi	1.97877e+07	2.05566e+07	1.81291e+07	3.00487e+07	2.02652e+07	1.67621e+07	2.08957e+07	1.96238e+07	1.78349e+07	1.64696e+07	1.69937e+07	0	2.30538e+07	1.87931e+07	1.76749e+07	1.87164e+07	1.53752e+07	1.83071e+07	0	0	0	0	0	0	0	0	1.40299e+07	1.40532e+07	0	0	0	0	0	0	0	0		1.08462e-05	0.0049163	0.0360858	0.424654	0.00026695	7.714e-05
AT1G61520.1	5	PSI type III chlorophyll a/b-binding protein (Lhca3*1) The mRNA is cell-to-cell mobile. protei	sp|Q9SY97|LHCA3_ARATH	plastid	0	0	0	0	0	3.59403e+07	0	2.22191e+07	0	0	0	4.19771e+07	2.93427e+07	3.67413e+07	1.53486e+07	2.35137e+07	4.25513e+07	0	0	0	0	0	0	0	0	0	0	0	0	0	0	0	0	0	0	0		#DIV/0!	0.373901	0.373901	0.373901	0.012375	0.148039
AT1G62380.1	12	Encodes a protein similar to 1-aminocyclopropane-1-carboxylic oxidase (ACC oxidase). Expressio	sp|Q41931|ACCO2_ARATH	golgi	1.24891e+08	1.85958e+08	2.18552e+08	1.17412e+08	2.20668e+08	1.33605e+08	1.73469e+08	9.95143e+07	1.45889e+08	1.27427e+08	1.07563e+08	1.26661e+08	1.1992e+08	9.26508e+07	8.65842e+07	1.30901e+08	1.61987e+08	1.03324e+08	0	5.32582e+07	6.3357e+07	9.16925e+07	6.24414e+07	6.07382e+07	0	0	3.78555e+07	0	3.63361e+07	5.75615e+07	3.75524e+07	4.27227e+07	0	5.70056e+07	0	5.61857e+07		0.0151531	0.0634545	0.00707582	0.0077432	0.0125286	0.0204708
AT1G62390.1	7	Encodes one of the 36 carboxylate clamp (CC)-tetratricopeptide repeat (TPR) proteins (Prasad 2	sp|O48802|PHOX2_ARATH	nucleus	0	1.28583e+07	1.30153e+07	1.66313e+07	1.30053e+07	1.66371e+07	1.88937e+07	1.58623e+07	1.36113e+07	1.47489e+07	1.78857e+07	0	9.0595e+06	1.22774e+07	1.78423e+07	1.79005e+07	2.80462e+07	1.54029e+07	0	0	1.19053e+07	0	0	0	0	1.48216e+07	7.02078e+06	1.55111e+07	0	9.01003e+06	8.83011e+06	1.36462e+07	1.28878e+07	1.16732e+07	0	1.64924e+07		0.47139	0.000217923	0.123674	0.7232	0.690496	0.150892
AT1G62750.1	45	Nuclear encoded protein consists of the five domains conserved in EF-G proteins, with two GTP-	sp|Q9SI75|EFGC_ARATH	plastid	1.12408e+09	1.09387e+09	1.06433e+09	1.01336e+09	9.35395e+08	1.02267e+09	9.91405e+08	9.85582e+08	9.94641e+08	1.01885e+09	1.07367e+09	1.04815e+09	9.60826e+08	9.87975e+08	9.60027e+08	9.50229e+08	8.39293e+08	1.14953e+09	6.28092e+08	5.68624e+08	7.62256e+08	8.41449e+08	7.8092e+08	5.97557e+08	4.87795e+08	5.60329e+08	8.60261e+08	4.16373e+08	4.92791e+08	8.44663e+08	7.03854e+08	6.79171e+08	6.66902e+08	4.5595e+08	4.10868e+08	5.32498e+08		0.00180124	0.0330137	0.035945	0.0253475	3.60042e-05	0.00622746
AT1G62780.1	12	dimethylallyl, adenosine tRNA methylthiotransferase	tr|Q8VY70|Q8VY70_ARATH	plastid	6.18899e+07	0	0	0	1.09246e+08	8.98989e+07	0	6.27147e+07	0	9.2164e+07	1.13562e+08	8.33975e+07	1.05568e+08	8.60398e+07	1.04723e+08	1.22321e+08	8.46085e+07	9.39507e+07	5.03609e+07	4.246e+07	7.05039e+07	8.40707e+07	7.42249e+07	4.49432e+07	0	7.8007e+07	6.88522e+07	7.03233e+07	8.48141e+07	6.07719e+07	7.29801e+07	7.72108e+07	7.94917e+07	7.03672e+07	1.11967e+08	6.00059e+07		0.20332	0.971296	0.434152	0.098217	0.0288507	0.37385
AT1G63770.5	45	Peptidase M1 family protein	sp|Q8H0S9|PSA_ARATH;tr|F4I3R1|F4I3R1_ARATH;tr|F4I3R0|F4I3R0_ARATH;tr|B3H621|B3H621_ARATH;tr|F4I3R4|F4I3R4_ARATH	mitochondrion	1.77581e+08	1.92569e+08	2.29116e+08	1.43433e+08	2.22665e+08	1.7418e+08	2.20775e+08	1.22831e+08	2.02564e+08	2.15812e+08	2.14366e+08	9.73448e+07	1.46772e+08	1.52941e+08	1.31747e+08	1.8672e+08	2.59471e+08	1.91053e+08	1.26048e+08	1.33753e+08	1.39366e+08	5.54929e+07	8.73255e+07	7.72376e+07	8.97868e+07	5.08907e+07	9.55664e+07	7.30662e+07	6.01391e+07	1.0091e+08	3.55267e+07	7.29043e+07	3.46704e+07	8.28788e+07	4.35298e+07	7.53655e+07		0.0134152	0.0127822	0.0357688	0.0757925	0.00241298	0.00538428
AT1G64520.1	10	regulatory particle non-ATPase 12A	sp|Q9SGW3|PSD8A_ARATH	cytosol,nucleus	3.69815e+07	3.41007e+07	1.89369e+07	0	2.86236e+07	4.34424e+07	3.2978e+07	4.54791e+07	1.95925e+07	0	2.73038e+07	4.19248e+07	4.44722e+07	4.28027e+07	2.08739e+07	2.55036e+07	4.04153e+07	0	0	0	2.29168e+07	0	0	0	0	0	0	2.63026e+07	0	0	2.29692e+07	2.40745e+07	0	0	0	0		0.0774963	0.132656	0.0119422	0.396807	0.135746	0.136059
AT1G65960.2	20	glutamate decarboxylase (GAD2) The mRNA is cell-to-cell mobile. protein_coding GLUTAMATE DECA	sp|Q42472|DCE2_ARATH;tr|Q56W28|Q56W28_ARATH	cytosol	2.32443e+08	2.4361e+08	2.44626e+08	2.63166e+08	2.60246e+08	2.18279e+08	2.37689e+08	2.15319e+08	2.30901e+08	2.3151e+08	2.41392e+08	1.97873e+08	2.5645e+08	2.33509e+08	2.33978e+08	1.84354e+08	1.81249e+08	2.38101e+08	2.81196e+08	2.53815e+08	2.63568e+08	2.79331e+08	2.29227e+08	2.4009e+08	2.88681e+08	2.4885e+08	2.27013e+08	2.41375e+08	2.85082e+08	2.87722e+08	2.52796e+08	2.72863e+08	2.54414e+08	2.33751e+08	2.51259e+08	2.19052e+08		0.0435243	0.917476	0.234711	0.0750038	0.132788	0.180881
AT1G66200.3	8	encodes a cytosolic glutamate synthetase, this enzyme has low affinity with substrate ammonium	sp|Q8LCE1|GLN12_ARATH;tr|F4ID91|F4ID91_ARATH;tr|F4ID92|F4ID92_ARATH	cytosol	2.76097e+08	2.92265e+08	3.00836e+08	3.7238e+08	3.12482e+08	2.65825e+08	2.85398e+08	3.01566e+08	2.95463e+08	2.82818e+08	3.41995e+08	2.48126e+08	3.33336e+08	3.24648e+08	3.4342e+08	3.36539e+08	2.75447e+08	3.06561e+08	3.38012e+08	2.48264e+08	3.21646e+08	4.15076e+08	3.04634e+08	2.21511e+08	2.24074e+08	4.16113e+08	2.97044e+08	3.30964e+08	3.85031e+08	2.20622e+08	3.98002e+08	3.85806e+08	4.29327e+08	3.22048e+08	4.19501e+08	3.63203e+08		0.674428	0.963029	0.76129	0.722057	0.00736968	0.135781
AT1G66270.1	13	BGLU21 encodes a beta-glucosidase that has a high level of activity against the naturally occu	sp|Q9C525|BGL21_ARATH	endoplasmic reticulum	9.44142e+07	9.09204e+07	1.12371e+08	9.33729e+07	1.12551e+08	9.78318e+07	1.02199e+08	9.59647e+07	1.03676e+08	6.80362e+07	9.44142e+07	7.74091e+07	9.86421e+07	8.68186e+07	1.1038e+08	1.10694e+08	4.06288e+07	1.06155e+08	7.14485e+07	5.86123e+07	1.08491e+08	6.33306e+07	6.29935e+07	5.70965e+07	1.10525e+08	7.72108e+07	7.72001e+07	4.53846e+07	4.87196e+07	1.07324e+08	5.56856e+07	7.50007e+07	7.17065e+07	7.6949e+07	8.02946e+07	0		0.294611	0.00283242	0.339615	0.584112	0.0262213	0.389442
AT1G66280.1	13	Glycosyl hydrolase superfamily protein	sp|Q9C8Y9|BGL22_ARATH	endoplasmic reticulum	3.00112e+07	3.50862e+07	3.58681e+07	4.00334e+07	3.81955e+07	4.48001e+07	3.5252e+07	3.88335e+07	4.31423e+07	2.82119e+07	2.9553e+07	0	3.4897e+07	4.15689e+07	4.97606e+07	4.59958e+07	0	4.38417e+07	3.80634e+07	4.07219e+07	4.15545e+07	3.45193e+07	3.54136e+07	2.91987e+07	0	4.3784e+07	3.70174e+07	2e+07	0	5.68872e+07	3.01739e+07	3.61828e+07	4.05023e+07	4.52935e+07	3.2757e+07	0		0.0379708	0.0448948	0.428547	0.757133	0.285305	0.855058
AT1G66430.1	17	Encodes one of the several Arabidopsis fructokinases. Nomenclature according to Riggs 2017 has	sp|Q9C524|SCRK6_ARATH	plastid	4.11075e+07	4.76972e+07	4.24188e+07	4.74334e+07	4.68778e+07	4.26635e+07	5.80785e+07	3.7182e+07	5.02006e+07	4.00611e+07	4.11075e+07	4.46111e+07	3.5608e+07	3.94412e+07	4.4116e+07	3.83494e+07	4.85948e+07	3.16851e+07	3.92285e+07	4.23512e+07	4.15257e+07	3.42168e+07	0	4.72464e+07	0	0	0	0	0	5.40466e+07	3.20007e+07	0	3.89981e+07	4.2457e+07	0	3.78083e+07		0.289842	0.261607	0.00135064	0.256278	0.260285	0.422197
AT1G66670.1	3	One of several nuclear-encoded ClpPs (caseinolytic protease). Contains a highly conserved cata	sp|Q9SXJ6|CLPP3_ARATH	plastid	1.73689e+07	1.1055e+07	0	0	1.89987e+07	0	0	0	0	0	1.97589e+07	0	0	0	0	1.52669e+07	1.69784e+07	1.72968e+07	1.95261e+07	2.01015e+07	2.51892e+07	2.32254e+07	0	0	0	0	0	1.93201e+07	0	0	2.14177e+07	0	0	0	0	0		0.0873959	0.89479	#DIV/0!	0.988092	0.373901	1.26116e-05
AT1G67280.1	9	Encodes a Ni+ dependent glyoxylase. protein_coding GLYOXALASEI 6 (ATGLYI6) GLYOXALASEI 6	sp|Q8W593|LGUC_ARATH	plastid	1.46569e+08	1.43662e+08	1.21073e+08	9.21001e+07	1.44021e+08	1.62966e+08	1.44481e+08	1.13774e+08	1.78593e+08	1.49368e+08	1.61886e+08	1.14987e+08	1.29341e+08	1.36242e+08	1.1309e+08	1.07213e+08	1.52127e+08	1.4257e+08	1.66172e+08	1.78123e+08	1.62887e+08	1.50773e+08	1.48152e+08	1.74373e+08	7.4876e+07	8.09765e+07	1.73204e+08	1.60467e+08	1.65413e+08	1.81715e+08	1.43363e+08	1.52814e+08	1.00464e+08	1.33309e+08	1.59845e+08	1.40588e+08		0.0263151	0.3383	0.385425	0.153461	0.749514	0.538359
AT1G67430.1	5	Ribosomal protein L22p/L17e family protein	sp|P51413|RL172_ARATH;sp|Q93VI3|RL171_ARATH;tr|F4HRW5|F4HRW5_ARATH	cytosol,nucleus	0	0	0	0	1.14574e+08	8.22322e+07	0	1.53305e+07	0	8.36928e+07	9.34311e+07	1.01507e+08	1.38624e+08	9.32241e+07	1.84507e+08	1.41645e+08	1.86345e+08	1.20262e+08	3.81003e+07	3.97872e+07	4.09369e+07	1.87368e+08	1.42551e+08	9.57189e+07	0	1.84149e+08	7.91398e+07	1.46082e+08	1.87823e+08	1.29844e+08	1.70099e+08	1.43214e+08	1.97407e+08	2.32862e+08	1.49752e+08	2.33881e+08		1.11923e-06	0.151945	0.19778	0.0266752	0.362703	0.174403
AT1G67730.1	3	Encodes one of the two Arabidopsis homologues to YBR159w encoding a S. cerevisiae beta-ketoacy	sp|Q8L9C4|KCR1_ARATH	endoplasmic reticulum	1.76101e+07	2.01867e+07	1.75224e+07	2.23473e+07	1.96388e+07	0	2.26734e+07	2.58632e+07	2.24234e+07	0	0	0	2.03468e+07	1.82185e+07	2.37924e+07	2.01517e+07	1.98564e+07	2.14534e+07	0	0	1.77203e+07	0	1.96755e+07	0	0	1.82526e+07	0	1.69796e+07	0	0	0	1.34099e+07	1.67761e+07	1.75845e+07	0	1.48083e+07		0.103776	0.482737	0.0468203	0.373901	0.11677	0.151761
AT1G68560.1	21	Encodes a bifunctional alpha-l-arabinofuranosidase/beta-d-xylosidase that belongs to family 3	sp|Q9S7Y7|XYL1_ARATH	extracellular	1.5093e+08	1.55474e+08	1.56773e+08	1.17868e+08	1.50085e+08	1.75902e+08	1.81224e+08	1.60222e+08	1.76991e+08	1.78395e+08	1.5238e+08	1.72366e+08	1.27366e+08	1.39433e+08	1.15507e+08	1.22415e+08	1.09405e+08	1.584e+08	1.67583e+08	2.19721e+08	1.76856e+08	9.71156e+07	1.1627e+08	2.41425e+08	1.19456e+08	1.61281e+08	1.70879e+08	2.09649e+08	2.05534e+08	1.6862e+08	1.64282e+08	1.83627e+08	1.45203e+08	1.5674e+08	1.3183e+08	1.49327e+08		0.105603	0.943321	0.261218	0.152266	0.0475044	0.387623
AT1G69740.1	16	Encodes a putative 5-aminolevulinate dehydratase involved in chlorophyll biosynthesis. protei	sp|Q9SFH9|HEM21_ARATH	plastid	1.87472e+08	1.53068e+08	1.86035e+08	1.85765e+08	1.84737e+08	1.59469e+08	1.98725e+08	1.75464e+08	1.50522e+08	1.72689e+08	1.61852e+08	1.51632e+08	1.55992e+08	1.5979e+08	1.69464e+08	1.58928e+08	1.66495e+08	1.69381e+08	2.16486e+08	2.07826e+08	2.17012e+08	2.22603e+08	1.6937e+08	1.93224e+08	2.92285e+08	1.72509e+08	1.7114e+08	1.9108e+08	2.22881e+08	2.24136e+08	1.90789e+08	2.15036e+08	1.87394e+08	1.9812e+08	2.00357e+08	1.82674e+08		0.0302003	0.355441	0.43225	0.0150785	0.0198479	0.0106891
AT1G69830.1	25	Encodes a plastid-localized &#945	sp|Q94A41|AMY3_ARATH	plastid	9.06749e+07	8.34495e+07	9.49326e+07	1.08755e+08	9.9012e+07	1.0038e+08	8.88212e+07	8.70174e+07	9.325e+07	1.21443e+08	1.27101e+08	3.48004e+07	1.0606e+08	1.01838e+08	9.96938e+07	9.27858e+07	8.36174e+07	1.3871e+08	0	0	0	0	0	0	0	0	0	0	0	0	0	0	0	0	0	0		1.15938e-05	4.6081e-06	1.08652e-06	0.0341144	6.62426e-07	0.00351827
AT1G70310.1	6	Spermidine synthase. protein_coding SPERMIDINE SYNTHASE 2 (SPDS2) SPERMIDINE SYNTHASE 2	sp|O48661|SPD2_ARATH	cytosol	2.25621e+07	2.38304e+07	2.5493e+07	3.24339e+07	2.40578e+07	2.61118e+07	2.40578e+07	2.90392e+07	2.41346e+07	2.39745e+07	2.36527e+07	0	2.89849e+07	3.23015e+07	2.61462e+07	3.00425e+07	3.17841e+07	2.79143e+07	0	0	0	0	2.27616e+07	0	0	0	0	0	0	0	0	0	2.33934e+07	2.61825e+07	2.45174e+07	0		9.36092e-06	0.0671241	9.80245e-05	0.116135	0.0558676	0.202107
AT1G72160.1	7	Sec14p-like phosphatidylinositol transfer family protein	sp|Q56Z59|PATL3_ARATH	cytosol	2.89428e+07	3.08016e+07	3.04218e+07	2.28898e+07	2.53556e+07	2.27853e+07	2.82393e+07	0	2.89127e+07	2.86553e+07	2.65922e+07	2.89528e+07	0	0	0	2.48562e+07	2.54418e+07	2.19573e+07	1.80476e+07	2.77869e+07	1.78016e+07	0	0	2.3256e+07	0	0	2.59009e+07	1.69949e+07	0	0	0	0	0	0	0	0		0.0569634	0.110649	0.463269	0.0172342	#DIV/0!	2.36937e-05
AT1G72370.1	14	acidic protein associated to 40S ribosomal subunit of ribosomes. Involved in polysome formatio	tr|B9DG17|B9DG17_ARATH;sp|Q08682|RSSA1_ARATH	cytosol	6.51459e+08	7.52335e+08	6.77056e+08	8.95054e+08	7.87115e+08	6.8101e+08	8.00264e+08	9.51086e+08	6.66995e+08	7.07522e+08	7.96445e+08	7.0439e+08	7.50148e+08	6.88604e+08	8.91463e+08	8.38305e+08	8.46538e+08	7.11456e+08	8.89241e+08	8.52781e+08	8.50538e+08	8.54497e+08	9.09816e+08	7.35576e+08	4.67665e+08	1.03753e+09	8.33438e+08	8.3639e+08	8.63428e+08	7.98048e+08	8.67266e+08	8.11604e+08	9.92368e+08	9.58299e+08	9.59428e+08	1.08406e+09		0.00649396	0.601044	0.893196	0.0536751	0.230262	0.0288554
AT1G73060.1	7	Low PSII Accumulation 3	sp|Q8H0W0|LPA3_ARATH	plastid	2.1631e+07	1.60414e+07	2.14831e+07	0	2.91239e+07	2.39214e+07	2.76332e+07	2.06366e+07	1.92666e+07	3.21853e+07	2.59027e+07	2.96042e+07	1.90251e+07	1.35351e+07	2.62771e+07	2.57345e+07	2.37331e+07	2.10017e+07	2.84594e+07	3.20584e+07	3.56649e+07	2.64085e+07	2.80539e+07	3.71717e+07	5.48809e+07	1.92279e+07	3.14728e+07	3.13943e+07	3.70585e+07	4.11303e+07	2.30378e+07	2.76409e+07	2.53468e+07	2.33675e+07	3.05231e+07	2.6197e+07		0.011287	0.25017	0.304468	0.0956696	0.217849	0.267676
AT1G73110.1	12	P-loop containing nucleoside triphosphate hydrolases superfamily protein	tr|Q9AST9|Q9AST9_ARATH;tr|A0A1P8ATD8|A0A1P8ATD8_ARATH	plastid	2.67364e+07	2.5747e+07	2.7708e+07	3.25352e+07	2.40028e+07	2.43176e+07	2.95591e+07	1.96469e+07	2.95223e+07	3.33111e+07	3.05973e+07	2.41028e+07	1.98454e+07	1.9774e+07	0	2.23257e+07	2.63099e+07	2.50412e+07	0	0	1.6067e+07	0	2.25059e+07	0	0	0	1.61195e+07	0	0	0	0	0	0	0	0	0		0.0165534	0.0720043	0.0296474	0.000426204	0.116118	3.09798e-05
AT1G73230.1	3	Nascent polypeptide-associated complex NAC	sp|Q9CAT7|BTF3L_ARATH	nucleus	0	0	0	0	0	0	0	0	0	0	0	0	2.19513e+07	0	1.94788e+07	1.96034e+07	2.91158e+07	1.5538e+07	0	0	0	0	0	0	0	1.83223e+07	0	1.63252e+07	0	0	2.03511e+07	1.69867e+07	2.27837e+07	0	0	0		#DIV/0!	#DIV/0!	0.373901	0.373901	0.432264	0.00599056
AT1G74030.1	9	Encodes the plastid-localized phosphoenolpyruvate enolase. Mutant plants have abnormal trichom	sp|Q9C9C4|ENO1_ARATH	plastid	3.61452e+07	3.44548e+07	4.23277e+07	3.87851e+07	5.22309e+07	4.57922e+07	4.73546e+07	3.61552e+07	5.25687e+07	4.44291e+07	3.54332e+07	4.50555e+07	4.13763e+07	3.34546e+07	3.78739e+07	4.33071e+07	5.23614e+07	4.14739e+07	4.45123e+07	3.97238e+07	4.53469e+07	4.80755e+07	5.34172e+07	5.15297e+07	6.43796e+07	4.22164e+07	5.53584e+07	4.82257e+07	4.76344e+07	4.97916e+07	4.51086e+07	4.30348e+07	4.49463e+07	4.84435e+07	5.25104e+07	6.75054e+07		0.134516	0.266196	0.344462	0.0950268	0.0465335	0.194353
AT1G74060.1	6	Ribosomal protein L6 family protein	sp|Q9C9C6|RL62_ARATH;sp|Q9C9C5|RL63_ARATH	cytosol	1.56025e+08	1.13028e+08	9.17688e+07	1.14526e+08	2.59399e+08	1.73336e+08	1.43652e+08	2.65567e+08	1.11271e+08	2.11781e+08	2.2826e+08	1.92396e+08	2.34173e+08	1.90181e+08	2.83112e+08	3.46601e+08	3.47154e+08	2.12929e+08	1.71045e+08	1.79462e+08	1.93117e+08	2.07711e+08	2.11429e+08	1.84827e+08	2.58305e+08	2.99712e+08	1.69969e+08	1.77889e+08	1.91e+08	2.50077e+08	1.96847e+08	1.98024e+08	2.7141e+08	2.69928e+08	2.16306e+08	3.03012e+08		0.0379459	0.682142	0.31731	0.863521	0.72556	0.487946
AT1G74260.1	26	Encodes formylglycinamidine ribonucleotide synthase an enzyme involved in de novo purine biosy	sp|Q9M8D3|PUR4_ARATH	plastid,mitochondrion	6.59788e+07	6.39881e+07	6.60566e+07	6.01099e+07	5.29894e+07	5.56817e+07	5.54237e+07	6.25497e+07	6.00017e+07	6.08056e+07	5.30372e+07	5.54199e+07	4.13161e+07	5.72829e+07	6.02184e+07	5.09684e+07	1.55184e+08	6.78573e+07	4.88617e+07	4.47722e+07	5.80583e+07	0	5.16119e+07	5.42681e+07	0	5.92249e+07	6.62217e+07	6.18084e+07	5.29306e+07	0	5.25687e+07	4.77998e+07	5.75894e+07	5.43961e+07	2.97647e+07	1.52e+08		0.0207136	0.303765	0.45345	0.402556	0.967047	0.810853
AT1G74310.1	72	Encodes ClpB1, which belongs to the Casein lytic proteinase/heat shock protein 100 (Clp/Hsp100	sp|P42730|CLPB1_ARATH;tr|A0A1P8AN20|A0A1P8AN20_ARATH	cytosol	0	0	0	0	0	0	0	0	0	0	0	0	0	0	0	0	0	0	3.56956e+09	3.64457e+09	4.37671e+09	3.66331e+09	5.02926e+09	3.72115e+09	3.56585e+09	4.87312e+09	5.12072e+09	3.30843e+09	3.97443e+09	4.25496e+09	5.75792e+09	4.06019e+09	4.3983e+09	3.62818e+09	3.0918e+09	2.59376e+09		0.000114888	0.000750632	0.000722447	0.000164358	0.000797287	0.000483756
AT1G74920.1	15	ALDH10A8 encodes a protein that has not been functionally characterized, but it is similar to	sp|Q9S795|BADH1_ARATH;tr|F4HXD2|F4HXD2_ARATH	cytosol	5.99352e+07	6.74119e+07	7.42506e+07	6.09237e+07	6.34273e+07	5.92372e+07	5.63573e+07	6.05196e+07	6.20617e+07	5.75296e+07	5.97817e+07	4.4766e+07	5.67611e+07	5.73742e+07	5.78815e+07	5.44489e+07	4.85208e+07	7.53446e+07	5.33617e+07	6.88761e+07	5.52281e+07	5.40316e+07	5.31807e+07	5.41666e+07	0	5.8159e+07	6.46165e+07	5.58595e+07	6.43662e+07	4.08887e+07	6.53689e+07	6.00225e+07	5.53661e+07	5.94387e+07	5.52166e+07	5.17982e+07		0.277404	0.00414046	0.415235	0.971023	0.373077	0.6635
AT1G75350.1	4	Ribosomal protein L31	sp|Q9FWS4|RK31_ARATH	plastid	0	0	0	0	0	0	0	0	0	0	0	1.79714e+07	0	0	0	0	0	0	0	0	0	0	1.91654e+07	0	0	0	0	3.32903e+07	2.73114e+07	2.57595e+07	1.49361e+07	2.4514e+07	0	0	2.88987e+07	0		#DIV/0!	0.373901	#DIV/0!	0.0237247	0.139013	0.373901
AT1G75950.1	4	SKP1 is core component of the SCF family of E3 ubiquitin ligases and serves to tether the rest	sp|Q39255|SKP1A_ARATH;sp|Q9FHW7|SKP1B_ARATH	cytosol	0	0	0	0	3.02514e+07	1.57048e+07	0	0	0	1.49009e+07	1.31012e+07	0	1.3036e+07	0	0	1.83096e+07	2.13658e+07	9.55948e+06	0	0	1.1253e+07	0	0	0	0	0	0	0	2.03116e+07	0	0	1.545e+07	1.50744e+07	0	0	0		0.373901	0.154343	#DIV/0!	0.771247	0.43282	0.00974221
AT1G76080.1	13	Encodes a thioredoxin localized in chloroplast stroma. Known as CDSP32 (CHLOROPLASTIC DROUGHT	sp|Q9SGS4|CDSP_ARATH	plastid	2.4916e+08	2.42414e+08	2.14069e+08	1.84443e+08	3.13959e+08	2.66526e+08	2.63166e+08	1.62065e+08	2.77459e+08	2.94236e+08	2.91981e+08	2.34514e+08	2.31045e+08	2.35982e+08	1.8336e+08	2.17404e+08	2.34206e+08	2.51538e+08	2.83039e+07	2.41698e+07	1.53111e+08	1.48945e+08	1.16601e+08	2.54401e+07	4.8642e+07	6.22858e+07	1.0239e+08	5.95583e+07	4.87669e+07	7.19155e+07	9.0136e+07	4.7417e+07	1.19514e+08	7.23656e+07	5.70372e+07	6.5705e+07		0.0188029	0.0404819	0.0147932	0.000494374	0.00811768	9.68722e-05
AT1G76160.1	8	SKU5 similar 5	tr|Q9SGR6|Q9SGR6_ARATH	extracellular	2.09692e+08	2.0725e+08	2.24323e+08	1.98505e+08	1.63272e+08	1.68293e+08	2.17223e+08	1.66241e+08	1.9565e+08	1.89431e+08	1.68924e+08	1.62054e+08	1.42927e+08	1.65425e+08	1.33893e+08	1.41949e+08	1.59182e+08	1.49151e+08	2.13535e+08	2.41157e+08	1.56404e+08	1.20913e+08	1.10847e+08	1.84635e+08	3.60626e+07	1.18622e+08	1.62054e+08	1.09443e+08	1.24123e+08	1.22806e+08	1.26863e+08	9.75542e+07	1.13428e+08	1.29664e+08	1.27525e+08	1.27914e+08		0.71363	0.212772	0.0928892	0.00446143	0.0511524	0.0125379
AT1G76450.1	5	Photosystem II reaction center PsbP family protein	sp|Q9S720|PPD3_ARATH	plastid	0	0	0	0	2.93204e+07	2.37924e+07	0	0	0	2.91926e+07	3.29826e+07	0	2.9978e+07	2.12506e+07	0	1.65394e+07	1.1e+07	2.60738e+07	0	0	0	0	0	0	0	0	0	0	0	0	0	0	0	0	0	0		#DIV/0!	0.120407	#DIV/0!	0.117592	0.127531	0.0153528
AT1G76680.2	16	Encodes a member of an alpha/beta barrel fold family of FMN-containing oxidoreductases. One o	sp|Q8LAH7|OPR1_ARATH;tr|F4I403|F4I403_ARATH	cytosol	5.60496e+07	4.57066e+07	4.5999e+07	1.16576e+08	7.07095e+07	6.39925e+07	5.73424e+07	7.33503e+07	1.12683e+08	4.66961e+07	6.5819e+07	6.8192e+07	8.17038e+07	8.06908e+07	3.92149e+07	7.46118e+07	4.91504e+07	8.35363e+07	0	0	3.3734e+07	3.16149e+07	4.47536e+07	0	0	4.34514e+07	3.02158e+07	2.23226e+07	3.02305e+07	2.12565e+07	3.49575e+07	2.51038e+07	4.26547e+07	4.5656e+07	2.47273e+07	0		0.0318138	0.0513576	0.0535261	0.00843007	0.091236	0.052645
AT1G78060.1	10	Glycosyl hydrolase family protein	sp|Q9SGZ5|BXL7_ARATH	extracellular	3.95589e+07	4.78827e+07	4.17305e+07	4.08236e+07	33554432	4.01e+07	3.9721e+07	4.11903e+07	4.54255e+07	3.81188e+07	3.2221e+07	2.91017e+07	3.75237e+07	3.3823e+07	3.72826e+07	3.09406e+07	4.16669e+07	3.76462e+07	4.71319e+07	5.37775e+07	3.40158e+07	3.24677e+07	3.39451e+07	4.96503e+07	0	4.1156e+07	3.60101e+07	3.60501e+07	3.64521e+07	0	2.75472e+07	2.68701e+07	2.81377e+07	2.82569e+07	3.25713e+07	4.34093e+07		0.776631	0.933669	0.27777	0.508082	0.00224972	0.733239
AT1G78300.1	8	G-box binding factor GF14 omega encoding a 14-3-3 protein The mRNA is cell-to-cell mobile.	sp|Q01525|14332_ARATH	cytosol	1.17168e+08	1.06082e+08	8.53803e+07	9.28051e+07	1.1627e+08	1.01486e+08	1.01725e+08	1.1854e+08	1.00596e+08	9.3166e+07	8.93832e+07	8.78294e+07	1.08604e+08	1.09998e+08	1.09663e+08	1.18655e+08	1.04774e+08	9.50182e+07	1.29359e+08	1.30756e+08	1.08453e+08	1.15515e+08	1.14772e+08	1.12957e+08	4.92664e+07	1.32526e+08	1.1845e+08	1.02071e+08	1.2278e+08	1.15171e+08	1.24373e+08	1.15443e+08	1.33439e+08	1.43085e+08	1.08356e+08	1.2917e+08		0.165148	0.189069	0.807282	0.0205969	0.0451348	0.164677
AT1G78570.1	6	Encodes a UDP-L-Rhamnose synthase involved in the biosynthesis of rhamnose, a major monosaccha	sp|Q9SYM5|RHM1_ARATH	cytosol	2.98515e+07	4.57383e+07	3.19232e+07	6.08688e+07	5.3495e+07	3.10567e+07	4.00112e+07	5.58324e+07	3.84665e+07	3.61928e+07	5.34839e+07	2.9003e+07	5.68793e+07	2.58902e+07	9.85396e+07	6.83672e+07	3.90955e+07	5.83165e+07	0	0	2.54418e+07	3.29026e+07	2.99489e+07	0	0	3.25646e+07	2.10162e+07	0	1.56841e+07	0	2.95899e+07	0	5.19889e+07	0	0	0		0.0497787	0.117129	0.0712268	0.0185259	0.268271	0.00299939
AT1G79230.1	6	encodes a sulfurtransferase/rhodaneses, which belongs to a group of enzymes widely distributed	sp|O64530|STR1_ARATH;tr|A8MR47|A8MR47_ARATH	plastid,mitochondrion	4.14193e+07	4.82826e+07	4.71678e+07	5.2938e+07	4.63158e+07	4.03118e+07	4.52213e+07	4.4214e+07	4.62773e+07	4.71417e+07	4.93416e+07	4.46792e+07	4.37961e+07	4.1745e+07	3.93702e+07	4.15746e+07	4.31064e+07	5.06479e+07	5.01971e+07	4.95335e+07	4.69786e+07	5.43886e+07	4.875e+07	5.72829e+07	0	5.19673e+07	5.38559e+07	5.02423e+07	5.68635e+07	0	4.79192e+07	5.22961e+07	4.88211e+07	5.20899e+07	5.59874e+07	5.91059e+07		0.233964	0.191186	0.602687	0.562561	0.0121459	0.0373874
AT1G79530.1	7	Encodes one of the chloroplast/plastid localized GAPDH isoforms (GAPCp1/At1g79530 and GAPCp2/A	sp|Q9SAJ6|G3PP1_ARATH;sp|Q5E924|G3PP2_ARATH	plastid	0	1.89974e+07	1.95735e+07	2.81884e+07	1.9651e+07	0	0	3.24542e+07	0	0	2.49131e+07	0	0	0	2.11551e+07	4.03174e+07	3.16807e+07	2.99344e+07	0	2.57184e+07	2.44444e+07	0	0	0	0	4.91061e+07	2.78042e+07	2.66956e+07	3.77612e+07	0	3.24812e+07	3.28571e+07	4.34665e+07	4.31064e+07	0	3.51763e+07		0.732821	0.128627	0.453461	0.398185	0.0210192	0.594007
AT1G79550.1	23	Encodes cytosolic phosphoglycerate kinase (PGK3). Expression studies in PGK mutants showed tha	sp|Q9SAJ4|PGKY3_ARATH	cytosol	8.58832e+08	9.7033e+08	8.7076e+08	8.70941e+08	7.28978e+08	6.449e+08	6.98362e+08	7.50148e+08	7.41412e+08	6.70983e+08	7.61305e+08	5.71826e+08	7.82275e+08	7.77518e+08	7.98601e+08	7.74291e+08	7.8298e+08	9.07423e+08	9.41379e+08	8.43317e+08	7.72254e+08	8.89796e+08	9.59162e+08	8.63248e+08	7.64319e+08	9.7107e+08	9.0228e+08	8.18836e+08	8.19859e+08	8.00153e+08	1.00427e+09	9.09816e+08	8.94e+08	9.65968e+08	1.1113e+09	9.53264e+08		0.474517	0.0961248	0.0764581	0.0581633	0.0128338	0.0469964
AT1G79850.1	4	nuclear-encoded 30S chloroplast ribosomal protein S17 protein_coding RIBOSOMAL PROTEIN S17	sp|P16180|RR17_ARATH	plastid	0	0	0	0	5.70412e+07	5.35098e+07	0	0	0	7.86967e+07	6.89143e+07	1.05913e+08	8.59563e+07	8.90307e+07	9.07566e+07	6.2915e+07	5.78535e+07	7.79854e+07	0	0	0	1.41694e+08	1.1227e+08	0	0	3.78083e+07	0	1.22296e+08	1.28438e+08	1.46153e+08	1.07839e+08	1.22763e+08	1.37838e+08	1.89615e+08	1.76807e+08	1.49731e+08		#DIV/0!	0.366157	0.373901	0.0222331	0.0175133	0.00132207
AT1G79870.1	12	Hydroxyphenylpyruvate reductase (HPPR), which catalyzes the reduction of 4-hydroxyphenylpyruvi	sp|Q9CA90|HPR2_ARATH	cytosol	1.07742e+08	1.0281e+08	8.41582e+07	8.44913e+07	5.88443e+07	5.45925e+07	8.63205e+07	7.50787e+07	8.39542e+07	6.8519e+07	6.83482e+07	7.36152e+07	5.58634e+07	6.38198e+07	5.48999e+07	5.66825e+07	8.712e+07	5.65138e+07	8.05343e+07	5.30666e+07	6.22556e+07	6.11946e+07	8.65542e+07	4.14998e+07	1.01563e+08	3.40511e+07	5.43546e+07	6.60063e+07	5.12163e+07	0	5.84946e+07	5.39605e+07	3.73214e+07	4.90245e+07	7.51776e+07	7.16767e+07		0.0380413	0.865622	0.414328	0.196375	0.304713	0.915316
AT1G79920.1	5	Heat shock protein 70 (Hsp 70) family protein	sp|F4HQD4|HSP7P_ARATH;tr|F4HQD5|F4HQD5_ARATH	golgi	2.06104e+08	2.37673e+08	2.35492e+08	2.32378e+08	2.26494e+08	2.10464e+08	2.31912e+08	2.47165e+08	2.12929e+08	2.17087e+08	2.33557e+08	1.91756e+08	2.08692e+08	1.99927e+08	2.40223e+08	2.33169e+08	2.39857e+08	2.39359e+08	2.49489e+08	2.73639e+08	3.34168e+08	2.48505e+08	2.90669e+08	2.78577e+08	2.10625e+08	2.95585e+08	3.02089e+08	2.30437e+08	2.60264e+08	1.72223e+08	3.09636e+08	2.65641e+08	3.76559e+08	2.74627e+08	5.37626e+07	2.61838e+08		0.0942637	0.0249392	0.280394	0.822512	0.0428851	0.600055
AT1G79930.1	3	encodes high molecular weight heat shock protein 70 not a HSP90 homolog, mRNA is constitutivel	sp|Q9S7C0|HSP7O_ARATH	cytosol	0	0	2.0433e+07	0	1.49175e+07	0	1.48453e+07	2.71623e+07	1.64206e+07	0	1.63218e+07	0	0	0	2.388e+07	1.96619e+07	2.10133e+07	1.65991e+07	1.94006e+07	1.59616e+07	0	0	0	0	0	0	0	0	0	0	0	0	0	0	0	1.9722e+07		0.6121	0.373901	0.00731975	0.373901	0.373901	0.135206
AT1G80070.1	14	Encodes a factor that influences pre-mRNA splicing and is required for embryonic development.	sp|Q9SSD2|PRP8A_ARATH;sp|Q9T0I6|PRP8B_ARATH	nucleus	1.48144e+07	1.74473e+07	1.93952e+07	1.50483e+07	0	1.61833e+07	2.01727e+07	1.73689e+07	1.81996e+07	1.58491e+07	1.42405e+07	0	0	0	1.9304e+07	1.30026e+07	2.27569e+07	1.80663e+07	0	0	1.9583e+07	0	1.59715e+07	2.13126e+07	0	0	0	0	0	0	0	0	0	0	0	0		0.183763	0.819011	2.37456e-05	0.117252	0.373901	0.0031141
AT1G80480.1	7	plastid transcriptionally active 17	tr|Q9M8L6|Q9M8L6_ARATH	plastid	2.20718e+07	2.26829e+07	0	2.67475e+07	2.14311e+07	0	2.30954e+07	2.72547e+07	0	2.68683e+07	2.64525e+07	0	1.76884e+07	2.29215e+07	2.82099e+07	2.39962e+07	2.49148e+07	1.98385e+07	0	0	0	0	0	0	0	0	0	0	0	0	0	0	0	0	0	0		0.116191	0.120937	0.118824	0.116141	0.00164671	0.000125485
AT2G02560.1	9	Arabidopsis thaliana homolog of human CAND1 (cullin-associated and neddylation-dissociated).	sp|Q8L5Y6|CAND1_ARATH	cytosol	0	1.47683e+07	0	0	1.49413e+07	1.64787e+07	0	0	0	0	1.38281e+07	0	1.31403e+07	0	0	1.39794e+07	1.79154e+07	1.56342e+07	0	1.64206e+07	1.79316e+07	0	0	0	0	0	1.18083e+07	1.40066e+07	1.85601e+07	0	0	1.72728e+07	0	0	0	0		0.436757	0.117068	0.373901	0.43701	0.858261	0.000155993
AT2G03750.1	5	P-loop containing nucleoside triphosphate hydrolases superfamily protein	sp|Q8RV79|SOT11_ARATH	golgi	1.39649e+07	1.17618e+07	1.26822e+07	0	1.29057e+07	0	0	0	1.40484e+07	0	0	0	0	0	0	0	0	0	0	0	0	0	0	0	0	0	0	0	0	0	0	0	0	0	0	0		3.6587e-05	0.373901	0.373901	#DIV/0!	#DIV/0!	#DIV/0!
AT2G04030.1	32	Encodes a chloroplast-targeted 90-kDa heat shock protein located in the stroma involved in red	sp|Q9SIF2|HS905_ARATH	plastid	6.09014e+08	6.28789e+08	6.57584e+08	5.86396e+08	5.3702e+08	5.34272e+08	5.50741e+08	5.99548e+08	5.4618e+08	5.74687e+08	5.76282e+08	5.24112e+08	5.0318e+08	5.16502e+08	5.75364e+08	5.78443e+08	7.86516e+08	5.78563e+08	7.17797e+08	7.39308e+08	6.83469e+08	6.27048e+08	5.42144e+08	7.70543e+08	2.59687e+08	6.51008e+08	6.30622e+08	6.52634e+08	7.08553e+08	6.03049e+08	5.89289e+08	5.97557e+08	7.07718e+08	6.6326e+08	3.8216e+08	7.91328e+08		0.0191488	0.243385	0.707537	0.0510025	0.0865384	0.81096
AT2G04400.1	12	Acts during tryptophan biosynthesis controlled by ERF109. protein_coding INDOLE-3-GLYCE	sp|P49572|TRPC_ARATH	plastid	3.11818e+07	3.13487e+07	3.53155e+07	2.86851e+07	4.06739e+07	3.67541e+07	4.69135e+07	2.90956e+07	5.72313e+07	3.88039e+07	4.08576e+07	3.78109e+07	3.76592e+07	2.97255e+07	2.86474e+07	2.60251e+07	3.71279e+07	2.83295e+07	0	0	0	3.29734e+07	0	0	0	0	2.87668e+07	0	0	0	2.41329e+07	2.80248e+07	0	3.3615e+07	2.18783e+07	0		1.7462e-05	0.102267	0.0509736	1.647e-06	0.18766	0.313534
AT2G05070.1	6	Encodes Lhcb2.2. Belongs to the Lhc super-gene family encodes the light-harvesting chlorophyl	sp|Q9S7J7|CB22_ARATH;sp|Q9SHR7|CB21_ARATH;sp|Q9XF87|CB24_ARATH;tr|A0A1I9LMB4|A0A1I9LMB4_ARATH;tr|A0A1P8AZ91|A0A1P8AZ91_ARATH	plastid	4.54696e+07	0	0	0	0	7.19405e+07	3.99336e+07	7.28689e+07	0	3.75029e+07	2.9296e+07	5.18162e+07	4.8977e+07	7.77533e+07	3.12121e+07	0	1.36139e+08	0	0	0	0	0	0	0	0	0	0	0	0	0	0	0	0	0	0	0		0.373901	0.373901	0.148857	0.00386201	0.0178029	0.373901
AT2G05830.1	9	Encodes a 5-methylthioribose-1-phosphate isomerase. protein_coding 5-METHYLTHIORIBOSE KIN	sp|Q9ZUG4|MTNA_ARATH;tr|A8MRP9|A8MRP9_ARATH	cytosol	2.27395e+07	2.20275e+07	2.55656e+07	2.8709e+07	2.02441e+07	0	2.40745e+07	0	2.29438e+07	0	0	0	0	2.23566e+07	0	2.26389e+07	1.95627e+07	0	0	0	0	0	0	0	0	0	0	0	0	0	0	0	0	0	0	0		2.66853e-05	0.127872	0.116346	#DIV/0!	0.373901	0.118226
AT2G05920.1	6	Subtilase family protein	sp|Q9ZUF6|SBT18_ARATH	extracellular	0	0	2.04005e+07	2.12712e+07	1.76517e+07	1.92493e+07	0	2.63007e+07	0	2.14014e+07	1.84076e+07	0	1.9855e+07	1.84166e+07	1.98936e+07	1.93e+07	1.42356e+07	0	0	0	0	0	0	0	0	0	0	0	0	0	0	0	0	0	0	0		0.373901	5.00744e-05	0.373901	0.118361	2.35973e-06	0.125108
AT2G06850.1	13	endoxyloglucan transferase (EXGT-A1) gene protein_coding XYLOGLUCAN ENDOTRANSGLUCOSYLAS	sp|Q39099|XTH4_ARATH;tr|A0A1P8B288|A0A1P8B288_ARATH	extracellular	2.6039e+08	2.55138e+08	1.94798e+08	1.34572e+08	2.4059e+08	2.66988e+08	2.64832e+08	2.42364e+08	2.38365e+08	2.67859e+08	2.37722e+08	2.69274e+08	2.24121e+08	1.91491e+08	2.03549e+08	1.84558e+08	2.67155e+08	2.23113e+08	1.32361e+08	1.53259e+08	1.37571e+08	1.11001e+08	9.20108e+07	1.4722e+08	5.93358e+07	7.44826e+07	1.36422e+08	1.01662e+08	1.01064e+08	1.09998e+08	1.17493e+08	9.48274e+07	9.07441e+07	7.81856e+07	1.00068e+08	1.07228e+08		0.0120783	0.0893494	0.00316319	0.000134597	0.00113438	0.00694603
AT2G10940.1	5	Bifunctional inhibitor/lipid-transfer protein/seed storage 2S albumin superfamily protein	tr|Q9SKI0|Q9SKI0_ARATH	vacuole	5.64981e+07	1.00624e+08	6.76366e+07	5.71916e+07	5.11241e+07	1.51979e+08	1.06096e+08	3.36803e+07	5.13194e+07	5.54314e+07	4.60565e+07	8.52798e+07	5.64277e+07	6.10801e+07	4.70405e+07	3.14793e+07	3.39028e+07	3.22456e+07	4.3936e+07	3.97679e+07	3.4096e+07	0	0	5.77573e+07	0	0	3.43832e+07	3.37223e+07	2.94507e+07	1.34826e+07	2.55479e+07	3.80924e+07	1.68506e+07	0	0	0		0.058133	0.14951	0.101248	0.0512304	0.0195029	1.3951e-06
AT2G13360.1	27	Encodes a peroxisomal photorespiratory enzyme that catalyzes transamination reactions with mul	sp|Q56YA5|SGAT_ARATH	peroxisome	3.06917e+09	3.13301e+09	2.99166e+09	2.59592e+09	1.94295e+09	2.79248e+09	3.03974e+09	1.84158e+09	2.72215e+09	2.26663e+09	2.31217e+09	2.98917e+09	2.34737e+09	2.82519e+09	1.54494e+09	1.95673e+09	2.17475e+09	1.60954e+09	1.88942e+09	1.54536e+09	2.20373e+09	1.74055e+09	2.01705e+09	1.31845e+09	1.25453e+09	9.46089e+08	1.42055e+09	2.19976e+09	1.51052e+09	1.7916e+09	1.61278e+09	1.9754e+09	1.01956e+09	7.33082e+08	2.0263e+09	1.44698e+09		0.00366655	0.0832866	0.0259754	0.0887278	0.205746	0.278797
AT2G13560.1	8	Encodes an NAD-dependent malic enzyme (NAD-ME) that does not act on oxaloacetate, indicating t	sp|Q9SIU0|MAO1_ARATH	mitochondrion	1.54211e+07	1.83465e+07	1.6644e+07	0	1.75955e+07	0	1.72453e+07	1.70504e+07	1.74159e+07	1.45852e+07	1.48288e+07	0	0	0	1.61541e+07	1.26068e+07	1.63501e+07	1.36803e+07	0	0	0	0	0	0	0	0	0	0	0	0	0	0	0	0	0	0		3.83089e-05	0.373901	8.44651e-09	0.116144	0.373901	0.00021663
AT2G16430.2	5	Encodes an acid phosphatase involved plant acclimation to Pi deprivation. protein_coding	sp|Q9SIV9|PPA10_ARATH	extracellular	1.97767e+07	3.04302e+07	2.19072e+07	0	0	0	1.94693e+07	0	0	0	1.35717e+07	1.71595e+07	1.58678e+07	0	0	0	0	0	0	0	0	0	0	0	0	0	0	0	0	0	0	0	0	0	0	0		0.00179188	#DIV/0!	0.373901	0.121509	0.373901	#DIV/0!
AT2G16600.1	4	Encodes cytosolic cyclophilin ROC3. The mRNA is cell-to-cell mobile. protein_coding ROTAMA	sp|Q38900|CP19A_ARATH	cytosol	0	0	0	0	2.08678e+08	1.21006e+08	0	0	0	1.6089e+08	1.90881e+08	1.62594e+08	1.81199e+08	1.44731e+08	1.41125e+08	1.20362e+08	7.88988e+07	1.84571e+08	0	0	0	1.0631e+08	8.66262e+07	7.83647e+07	0	4.04238e+07	4.93279e+07	6.25671e+07	6.77821e+07	7.59318e+07	7.50059e+07	5.70807e+07	9.29402e+07	6.26539e+07	7.69384e+07	3.79185e+07		#DIV/0!	0.765893	0.120017	0.000606606	0.00803887	0.103919
AT2G16950.1	16	TRN1 is an importin beta protein that functions as a nuclear import receptor for AtGRP7 and in	sp|Q8H0U4|TNPO1_ARATH	nucleus	4.03594e+07	3.67566e+07	4.64154e+07	3.3587e+07	3.99502e+07	4.72693e+07	5.42192e+07	4.65604e+07	5.5817e+07	5.32656e+07	5.16012e+07	6.74633e+07	3.66345e+07	3.99336e+07	3.81003e+07	5.3273e+07	5.66157e+07	3.96468e+07	5.83286e+07	5.95253e+07	5.40841e+07	4.99749e+07	4.61363e+07	5.85757e+07	0	4.01807e+07	4.15862e+07	4.78628e+07	5.30041e+07	5.97237e+07	4.14883e+07	4.34906e+07	4.79657e+07	4.93484e+07	2.6502e+07	6.05196e+07		0.00781434	0.104627	0.147844	0.555669	0.0465112	0.716973
AT2G17265.1	7	Encodes a homoserine kinase (HSK) which produces O-phospho-L-homoserine (HserP), a compound at	sp|Q8L7R2|KHSE_ARATH	plastid	1.86931e+07	2.25715e+07	2.17709e+07	2.44596e+07	1.91813e+07	1.65073e+07	2.14563e+07	2.50551e+07	2.08971e+07	0	0	0	1.96946e+07	0	0	1.86788e+07	2.42385e+07	1.77019e+07	0	0	2.33869e+07	0	0	0	0	1.65795e+07	0	2.47513e+07	0	0	1.63535e+07	0	0	0	0	2.56064e+07		0.169014	0.00101285	0.0405791	0.373901	0.902459	0.254273
AT2G17290.1	2	Encodes calcium dependent protein kinase 6 (CPK6), a member of the Arabidopsis CDPK gene famil	sp|Q38872|CDPK6_ARATH	cytosol	0	0	0	2.20626e+07	1.7061e+07	1.92186e+07	2.48441e+07	0	0	0	0	0	0	0	0	2.10775e+07	1.61844e+07	0	0	0	2.0796e+07	0	0	0	0	0	0	0	0	0	0	0	0	0	0	0		0.373901	0.000177959	0.373901	#DIV/0!	#DIV/0!	0.12293
AT2G17340.1	5	pantothenate kinase	sp|Q949P3|Y2734_ARATH	cytosol	3.87797e+07	2.52276e+07	3.59104e+07	2.89588e+07	3.57515e+07	3.71305e+07	3.83388e+07	3.61352e+07	3.54431e+07	3.99558e+07	3.16675e+07	5.1071e+07	3.0644e+07	2.3933e+07	2.59692e+07	2.28914e+07	3.10761e+07	2.58489e+07	0	0	2.94609e+07	4.13877e+07	3.62079e+07	0	0	0	2.67957e+07	2.34178e+07	0	0	0	2.10017e+07	2.22824e+07	0	0	0		0.0921319	0.575168	0.0366697	0.0262884	0.172669	0.000372251
AT2G18020.1	4	Ribosomal protein L2 family	sp|P46286|RL81_ARATH	cytosol	3.29088e+08	3.69551e+08	2.3999e+08	2.94828e+08	4.32223e+08	3.44231e+08	2.99048e+08	5.05663e+08	2.92285e+08	3.59995e+08	4.17124e+08	4.39108e+08	4.77392e+08	4.43789e+08	6.07917e+08	4.62764e+08	4.99947e+08	4.88336e+08	4.41856e+08	4.68022e+08	4.37619e+08	5.78764e+08	5.94664e+08	4.6302e+08	3.50248e+08	6.8418e+08	4.75741e+08	4.91972e+08	4.51766e+08	5.57115e+08	6.40845e+08	4.99047e+08	5.68348e+08	6.52363e+08	6.31015e+08	6.77807e+08		0.0259064	0.031025	0.31488	0.070348	0.408047	0.000617391
AT2G18110.1	3	Translation elongation factor EF1B/ribosomal protein S6 family protein	sp|Q9SI20|EF1D2_ARATH	cytosol	0	2.49701e+07	0	0	2.41446e+07	2.90997e+07	0	2.39812e+07	0	2.38205e+07	2.34795e+07	2.61843e+07	0	0	2.29915e+07	2.35186e+07	2.33028e+07	2.67957e+07	1.09119e+07	1.61485e+07	2.26405e+07	1.77142e+07	2.0796e+07	1.79889e+07	0	2.04217e+07	2.42234e+07	1.68366e+07	0	0	2.57863e+07	1.85357e+07	2.86871e+07	2.36937e+07	0	0		0.41095	0.910285	0.564339	0.0291989	0.112968	0.105331
AT2G19730.1	3	Ribosomal L28e protein family	sp|O82204|RL281_ARATH	cytosol	0	0	0	0	0	0	0	0	0	0	0	0	0	0	0	0	0	0	0	0	0	9.63312e+07	6.14837e+07	0	0	4.61587e+07	0	1.01584e+08	1.09299e+08	0	7.17761e+07	8.21524e+07	1.33642e+08	9.34182e+07	9.55929e+07	1.52549e+08		#DIV/0!	0.135138	0.373901	0.116649	0.00743149	0.00417668
AT2G20360.1	10	NAD(P)-binding Rossmann-fold superfamily protein	sp|Q9SK66|NDUA9_ARATH	mitochondrion	0	2.18344e+07	1.50244e+07	2.20153e+07	1.92079e+07	1.66625e+07	2.00167e+07	2.41815e+07	1.75979e+07	2.14638e+07	1.39736e+07	0	1.73689e+07	1.53315e+07	2.59494e+07	2.15338e+07	2.38982e+07	1.53699e+07	0	0	0	0	0	0	0	2.58722e+07	0	1.5372e+07	0	0	0	0	2.08928e+07	1.80026e+07	0	2.16101e+07		0.129514	0.00023694	0.246818	0.456005	0.176902	0.379202
AT2G20420.1	18	ATP citrate lyase (ACL) family protein	sp|O82662|SUCB_ARATH	mitochondrion	1.57426e+08	1.75488e+08	1.85456e+08	1.8071e+08	2.08345e+08	1.7622e+08	2.03916e+08	1.8322e+08	2.0008e+08	1.9983e+08	1.87303e+08	1.27631e+08	1.85109e+08	1.56534e+08	2.01025e+08	1.90617e+08	2.24214e+08	1.77913e+08	1.58675e+08	1.54614e+08	1.48481e+08	1.56339e+08	1.56176e+08	1.52771e+08	0	1.50731e+08	1.54486e+08	1.49814e+08	1.65196e+08	1.46365e+08	1.4593e+08	1.48512e+08	1.62346e+08	1.71353e+08	1.51024e+08	1.88907e+08		0.0965489	0.0300378	0.140706	0.482514	0.10994	0.198223
AT2G20560.1	9	DNAJ heat shock family protein	tr|Q9SIL3|Q9SIL3_ARATH	cytosol	0	0	0	0	0	0	0	0	0	0	0	0	0	0	0	0	0	0	7.13792e+07	7.89152e+07	5.85879e+07	7.26873e+07	7.55747e+07	7.36101e+07	9.31014e+07	1.31001e+08	7.64864e+07	6.66315e+07	7.71841e+07	7.5774e+07	8.64343e+07	9.30692e+07	7.96737e+07	8.93522e+07	1.06709e+08	7.48501e+07		0.00030157	1.05295e-07	0.00341917	2.46826e-05	2.37666e-05	0.000606265
AT2G20990.3	11	Encodes a protein specifically localized to the ER-PM boundary with similarity to synaptotagmi	sp|Q9SKR2|SYT1_ARATH;tr|F4IFM7|F4IFM7_ARATH;tr|F4IFM6|F4IFM6_ARATH	endoplasmic reticulum	2.19817e+07	2.1495e+07	2.17076e+07	0	2.1498e+07	2.13199e+07	2.45991e+07	0	2.04557e+07	2.14043e+07	1.84818e+07	0	1.52225e+07	2.08234e+07	1.87086e+07	1.58601e+07	2.27932e+07	1.7872e+07	0	2.13717e+07	1.66844e+07	1.59008e+07	0	0	0	0	1.88074e+07	0	0	0	0	0	0	0	0	0		0.23577	0.369916	0.424814	0.118248	0.00036474	0.000792008
AT2G21250.1	13	NAD(P)-linked oxidoreductase superfamily protein	tr|Q9SJV2|Q9SJV2_ARATH;tr|F4IGK5|F4IGK5_ARATH	cytosol	6.7081e+07	8.16302e+07	8.10551e+07	6.73745e+07	7.68797e+07	6.936e+07	7.12704e+07	5.69898e+07	6.98811e+07	6.52466e+07	7.03185e+07	5.4238e+07	6.99878e+07	6.08857e+07	6.49533e+07	6.80551e+07	8.75558e+07	7.94201e+07	7.65607e+07	8.04897e+07	6.76975e+07	7.88933e+07	8.68246e+07	8.42866e+07	0	6.72905e+07	6.40813e+07	7.0587e+07	7.46739e+07	8.7568e+07	6.91104e+07	7.28689e+07	6.62906e+07	7.4679e+07	1.04563e+08	8.44503e+07		0.79677	0.0310925	0.376306	0.109081	0.27091	0.412644
AT2G21385.4	8	Encodes a chloroplast stroma localized protein that is found only in the green plant lineage.	tr|A8MQF3|A8MQF3_ARATH;tr|Q94AU3|Q94AU3_ARATH;tr|F4IGM4|F4IGM4_ARATH	plastid	4.02783e+07	2.67716e+07	0	0	3.27661e+07	4.24894e+07	3.34708e+07	3.16083e+07	3.5274e+07	4.05079e+07	3.68612e+07	3.78371e+07	3.55636e+07	3.44357e+07	2.93733e+07	3.27457e+07	3.75237e+07	3.80133e+07	0	3.04471e+07	3.54849e+07	0	2.96268e+07	0	0	0	2.70589e+07	2.79046e+07	0	3.80528e+07	2.78949e+07	2.36265e+07	0	0	0	0		0.982766	0.401188	0.0546446	0.224236	0.146927	2.77738e-05
AT2G21660.1	4	Encodes a small glycine-rich RNA binding protein that is part of a negative-feedback loop thro	tr|F4IHK9|F4IHK9_ARATH;sp|Q03250|RBG7_ARATH	nucleus	0	0	0	0	1.08815e+08	5.4691e+07	0	0	0	7.61426e+07	9.96178e+07	7.31574e+07	1.06185e+08	5.61234e+07	6.26539e+07	9.09645e+07	7.98617e+07	7.68584e+07	0	0	0	0	0	0	0	0	0	0	0	0	0	0	0	0	0	0		#DIV/0!	0.157748	#DIV/0!	0.000580536	0.00882348	4.29625e-05
AT2G22170.1	4	Lipase/lipooxygenase, PLAT/LH2 family protein	sp|Q9SIE7|PLAT2_ARATH	extracellular	0	0	0	0	4.89668e+07	9.63245e+07	0	0	0	7.9343e+07	7.77694e+07	9.59647e+07	8.08755e+07	9.08196e+07	6.08351e+07	6.08013e+07	7.56271e+07	5.91756e+07	0	0	0	1.06288e+08	1.23223e+08	1.5327e+08	0	0	0	1.80334e+08	1.31092e+08	1.22763e+08	8.70415e+07	1.66726e+08	6.58646e+07	6.92543e+07	1.57929e+08	8.59325e+07		#DIV/0!	0.0631489	#DIV/0!	0.0329947	0.414849	0.230325
AT2G22250.2	10	Encodes a prokaryotic-type plastidic aspartate aminotransferase with glutamate/aspartate-preph	sp|Q9SIE1|PAT_ARATH	plastid	3.00716e+07	4.25012e+07	3.71227e+07	3.80924e+07	1.93456e+07	3.03333e+07	3.16258e+07	2.69784e+07	3.36873e+07	2.17423e+07	2.23087e+07	3.19608e+07	3.22546e+07	3.52202e+07	2.52381e+07	2.82961e+07	2.65443e+07	2.31884e+07	0	0	2.24172e+07	0	0	0	0	0	0	2.43042e+07	0	0	0	3.0005e+07	1.91296e+07	0	2.72792e+07	2.3327e+07		0.0247225	0.00576981	0.000100988	0.12031	0.191651	0.349833
AT2G22780.1	6	encodes an peroxisomal NAD-malate dehydrogenase that is involved in fatty acid beta-oxidation	sp|O82399|MDHX1_ARATH	peroxisome	1.94504e+07	2.27458e+07	1.69867e+07	2.41012e+07	0	2.49234e+07	3.29734e+07	2.07902e+07	0	0	0	0	2.10877e+07	2.53257e+07	0	1.77584e+07	2.57167e+07	0	0	0	0	0	0	0	0	0	0	0	0	0	0	0	0	0	0	0		0.000292764	0.116228	0.136127	#DIV/0!	0.119422	0.129271
AT2G22990.3	5	sinapoylglucose:malate sinapoyltransferase. Catalyzes the formation of sinapoylmalate from sin	tr|Q3EBW0|Q3EBW0_ARATH;tr|F4IKK4|F4IKK4_ARATH;tr|A8MR78|A8MR78_ARATH;sp|Q8RUW5|SCP8_ARATH;tr|A8MQW0|A8MQW0_ARATH	extracellular	4.10876e+07	3.67999e+07	4.66121e+07	3.64622e+07	3.07141e+07	4.04995e+07	3.91281e+07	0	3.71125e+07	3.65914e+07	3.56179e+07	3.62656e+07	2.94222e+07	3.9283e+07	0	2.98929e+07	1.89383e+07	3.52764e+07	7.86422e+07	6.06498e+07	5.55737e+07	0	5.33136e+07	5.64199e+07	0	0	4.64669e+07	4.48654e+07	5.50638e+07	6.22211e+07	4.49619e+07	5.01553e+07	0	3.97817e+07	0	0		0.0360289	0.972247	0.646447	0.0238574	0.679854	0.353978
AT2G24200.1	20	Cytosol aminopeptidase family protein	sp|P30184|AMPL1_ARATH;tr|F4INR3|F4INR3_ARATH	cytosol	3.31331e+08	3.42422e+08	3.44899e+08	3.92686e+08	3.12851e+08	2.93401e+08	3.46433e+08	3.66516e+08	3.63178e+08	2.99462e+08	2.933e+08	2.82916e+08	3.47491e+08	3.09122e+08	3.21914e+08	3.16384e+08	3.25143e+08	3.00107e+08	3.27155e+08	2.87662e+08	2.98758e+08	2.64025e+08	2.56325e+08	2.38399e+08	4.36537e+07	2.9534e+08	2.60444e+08	2.66378e+08	2.59238e+08	2.60733e+08	2.92204e+08	2.85279e+08	3.06391e+08	2.59687e+08	2.39757e+08	2.94338e+08		0.0484603	0.062835	0.114528	0.0049168	0.0704408	0.0484244
AT2G25450.1	9	Encodes a 2-oxoacid-dependent dioxygenase involved in the production of 2-hydroxybut-3-enyl gl	sp|Q9SKK4|GSL_ARATH	golgi	9.23687e+07	8.16076e+07	1.03632e+08	9.41071e+07	1.17558e+08	9.48537e+07	9.05744e+07	5.32434e+07	9.89502e+07	8.82382e+07	9.18006e+07	7.75219e+07	8.39892e+07	7.98008e+07	7.26067e+07	9.64448e+07	8.34669e+07	8.65482e+07	0	0	0	0	0	0	0	0	0	2.71133e+07	0	0	0	1.56678e+07	0	0	0	0		0.000129656	0.000186009	0.00450704	0.00154731	0.000287012	2.23539e-05
AT2G25830.1	4	YebC-like protein	sp|O82314|U082_ARATH	plastid	2.19939e+07	2.03863e+07	1.9866e+07	2.37183e+07	1.96701e+07	0	0	2.08147e+07	0	0	0	0	0	0	0	0	0	0	0	0	0	0	0	0	0	0	0	0	0	0	0	0	0	0	0	0		5.4116e-06	0.119568	0.373901	#DIV/0!	#DIV/0!	#DIV/0!
AT2G26150.1	7	member of Heat Stress Transcription Factor (Hsf) family. Involved in response to misfolded pro	sp|O80982|HSFA2_ARATH;tr|B3H5P6|B3H5P6_ARATH	nucleus	0	0	0	0	0	0	0	0	0	0	0	0	0	0	0	0	0	0	0	2.63866e+07	2.51979e+07	3.534e+07	4.02337e+07	2.47307e+07	0	3.54652e+07	4.88617e+07	2.16116e+07	2.87668e+07	1.81794e+07	4.59098e+07	3.20695e+07	3.03986e+07	2.63902e+07	2.76907e+07	1.9583e+07		0.116328	0.00186541	0.126057	0.00184587	0.0018256	0.000615639
AT2G26670.1	6	Encodes a plastid heme oxygenase necessary for phytochrome chromophore biosynthesis and for co	sp|O48782|HMOX1_ARATH	plastid	2.30314e+07	0	0	0	2.70514e+07	2.21377e+07	0	1.75212e+07	0	1.71618e+07	0	0	2.24467e+07	1.73124e+07	1.57451e+07	2.05139e+07	1.43744e+07	1.8706e+07	0	0	0	0	0	0	0	0	0	0	0	0	0	0	0	0	0	0		0.373901	0.120071	0.373901	0.373901	0.000794677	0.00060591
AT2G26740.1	8	Encodes a soluble epoxide hydrolase whose expression is induced by auxin and water stress.	tr|Q42566|Q42566_ARATH	cytosol	3.83095e+07	3.69943e+07	3.11645e+07	2.65039e+07	3.05464e+07	3.16061e+07	3.4596e+07	2.26766e+07	4.58113e+07	3.60151e+07	2.92048e+07	3.77638e+07	2.6237e+07	2.88167e+07	1.96469e+07	2.39529e+07	2.66753e+07	3.15514e+07	4.29365e+07	5.39081e+07	4.2272e+07	4.34093e+07	3.65711e+07	5.16012e+07	0	2.18753e+07	4.7979e+07	3.60926e+07	3.91823e+07	4.22632e+07	3.1994e+07	3.83494e+07	1.99793e+07	3.64521e+07	4.32771e+07	3.69379e+07		0.0672621	0.0361928	0.511583	0.19958	0.437133	0.0212567
AT2G27020.1	11	Encodes 20S proteasome alpha 7 subunit PAG1. protein_coding 20S PROTEASOME ALPHA SUBUNIT G	sp|O23715|PSA3_ARATH;tr|A0A1P8AX55|A0A1P8AX55_ARATH	cytosol,nucleus	4.57066e+07	0	0	0	7.16419e+07	4.99784e+07	3.71125e+07	5.86855e+07	4.07049e+07	5.13158e+07	5.75176e+07	5.88362e+07	5.11808e+07	0	6.76178e+07	5.98148e+07	6.46524e+07	4.55075e+07	7.61215e+07	8.70898e+07	7.88332e+07	6.19328e+07	6.51833e+07	8.56411e+07	0	6.88188e+07	7.60002e+07	6.71368e+07	6.95092e+07	6.18599e+07	6.27886e+07	6.61116e+07	6.53779e+07	7.49591e+07	7.26974e+07	7.50943e+07		0.013714	0.247829	0.91747	0.0337203	0.284678	0.0386614
AT2G27530.1	7	Encodes ribosomal protein L10aP. Identified in a screen for enhancers of as1. as1/pgy double m	sp|P59230|R10A2_ARATH	cytosol	2.43931e+08	5.48162e+07	6.02392e+07	0	2.60987e+08	2.09736e+08	1.0457e+08	2.72183e+08	1.10021e+08	2.00844e+08	2.03987e+08	1.95014e+08	2.55828e+08	2.17856e+08	2.11943e+08	2.50338e+08	3.16121e+08	1.98767e+08	1.42541e+08	1.17387e+08	1.59679e+08	1.84022e+08	1.84827e+08	1.29359e+08	2.88441e+08	1.37066e+08	1.51307e+08	1.62583e+08	1.2119e+08	1.39985e+08	1.78556e+08	1.80547e+08	1.27693e+08	8.30974e+07	1.55033e+08	1.25516e+08		0.765733	0.916342	0.70265	0.00870513	0.0399559	0.0283597
AT2G27720.2	3	60S acidic ribosomal protein family	sp|P51407|RLA21_ARATH;tr|F4IGR5|F4IGR5_ARATH;tr|F4IGR4|F4IGR4_ARATH;tr|A0A1P8B2C7|A0A1P8B2C7_ARATH	cytosol	0	0	0	0	5.17767e+07	4.63929e+07	0	0	0	3.16895e+07	4.71809e+07	7.86367e+07	6.19371e+07	3.55858e+07	5.23287e+07	4.93484e+07	6.65761e+07	6.38507e+07	0	0	0	6.60337e+07	8.51498e+07	8.68908e+07	0	0	0	7.73126e+07	8.95444e+07	6.18599e+07	7.5916e+07	8.67885e+07	8.50142e+07	8.12238e+07	5.63691e+07	7.90302e+07		#DIV/0!	0.0582714	#DIV/0!	0.211292	0.0178119	0.268903
AT2G29450.1	14	Encodes a member of the TAU glutathione S-transferase gene family. Gene expression is induced	sp|P46421|GSTU5_ARATH	cytosol	9.87584e+07	0	0	0	1.33383e+08	1.32793e+08	0	4.1887e+07	0	1.20003e+08	1.32848e+08	1.18081e+08	1.01212e+08	9.56592e+07	6.68952e+07	8.44152e+07	1.31601e+08	9.52358e+07	1.30258e+08	1.13585e+08	1.18754e+08	1.97695e+08	2.34742e+08	1.32342e+08	9.75677e+07	1.32132e+08	1.50898e+08	1.90247e+08	1.51013e+08	1.69911e+08	1.79462e+08	2.08287e+08	1.10709e+08	8.39775e+07	2.15797e+08	1.58126e+08		0.0574525	0.136425	0.0057331	0.0187923	0.0641839	0.296333
AT2G29500.1	6	HSP20-like chaperones superfamily protein	sp|Q9ZW31|HS17B_ARATH	cytosol	0	0	0	0	0	0	0	0	0	0	0	0	0	0	0	0	0	0	0	1.06849e+08	0	3.13502e+08	2.55297e+08	9.10528e+07	0	1.14455e+08	1.79698e+08	1.35517e+08	1.87537e+08	1.33124e+08	2.76193e+08	1.8707e+08	3.07775e+08	9.73245e+07	1.25865e+08	1.0105e+08		0.373901	0.0298661	0.135305	0.00102009	0.00206592	0.000270548
AT2G29550.1	3	Encodes a beta-tubulin that is expressed in leaves, roots and flowers. protein_coding TUBULI	sp|P29515|TBB7_ARATH	cytosol	4.6098e+07	5.22381e+07	4.18638e+07	5.10958e+07	4.78097e+07	4.72169e+07	4.6425e+07	5.83529e+07	4.48685e+07	0	4.35751e+07	0	4.54791e+07	4.02281e+07	6.20101e+07	3.78739e+07	2.52521e+07	4.52558e+07	5.78535e+07	6.03312e+07	6.33306e+07	7.59844e+07	6.31859e+07	6.29019e+07	0	8.51085e+07	5.19673e+07	6.75335e+07	7.8229e+07	5.53968e+07	0	5.94717e+07	7.09697e+07	7.41324e+07	8.12464e+07	5.56354e+07		0.0155077	0.0141091	0.875672	0.0301357	0.814242	0.0235942
AT2G30950.1	5	Metalloprotease that functions in thylakoid membrane biogenesis. Involved in the repair of PSI	sp|O80860|FTSH2_ARATH;tr|A0A1P8AXC1|A0A1P8AXC1_ARATH	plastid	6.12625e+07	6.60612e+07	8.10607e+07	5.62208e+07	5.82276e+07	4.96572e+07	6.73839e+07	1.11959e+08	5.3236e+07	6.16886e+07	5.81389e+07	5.47403e+07	4.01417e+07	4.50274e+07	7.42867e+07	9.12929e+07	1.3645e+08	4.0626e+07	3.43498e+07	4.29335e+07	0	0	0	4.34544e+07	0	1.39453e+08	3.2221e+07	2.77023e+07	0	3.95069e+07	0	0	5.63144e+07	9.52556e+07	0	7.90083e+07		0.0386678	0.0522695	0.679948	0.0394506	0.186468	0.480767
AT2G30970.1	18	ASPARTATE AMINOTRANSFERASE 1 protein_coding ASPARTATE AMINOTRANSFERASE 1 (ASP1) ASPART	sp|P46643|AAT1_ARATH	mitochondrion	1.52095e+08	1.79785e+08	1.62639e+08	1.32306e+08	1.27586e+08	1.2366e+08	1.32517e+08	1.16868e+08	1.41155e+08	1.25943e+08	1.12138e+08	8.63804e+07	1.04992e+08	1.23292e+08	1.04774e+08	1.13459e+08	1.3532e+08	1.03109e+08	1.44691e+08	1.12146e+08	1.05847e+08	9.67796e+07	1.07548e+08	8.59742e+07	0	9.7392e+07	7.8604e+07	1.3446e+08	9.79471e+07	6.75522e+07	1.01612e+08	1.03668e+08	1.01078e+08	6.12794e+07	1.09937e+08	1.07086e+08		0.0386794	0.00979222	0.0800663	0.735529	0.223728	0.253443
AT2G31170.1	7	Encodes the cysteinyl t-RNA synthetase SYCO ARATH (SYCO), which is expressed and required in t	sp|F4IPY2|SYCM_ARATH;tr|F4IQQ3|F4IQQ3_ARATH	plastid	1.6306e+07	1.66452e+07	1.30795e+07	0	0	1.17683e+07	1.2212e+07	0	0	0	0	0	0	0	0	0	0	0	0	0	0	0	0	0	0	0	0	0	0	0	0	0	0	0	0	0		0.000174043	0.373901	0.373901	#DIV/0!	#DIV/0!	#DIV/0!
AT2G31750.1	6	Encodes an auxin glycosyltransferase that is likely to be involved in regulation of auxin by g	sp|Q9SKC5|U74D1_ARATH;tr|A0A1P8B2S3|A0A1P8B2S3_ARATH	plastid	4.33762e+07	4.20762e+07	4.59226e+07	3.82697e+07	4.00278e+07	3.59677e+07	3.85172e+07	3.20918e+07	3.51836e+07	3.5806e+07	3.53204e+07	0	4.03789e+07	4.07755e+07	2.84574e+07	3.9989e+07	3.89414e+07	4.01278e+07	2.14147e+07	2.99967e+07	2.82256e+07	0	0	3.17312e+07	0	0	3.47233e+07	0	0	0	2.38469e+07	2.55603e+07	3.06631e+07	3.46103e+07	2.30826e+07	0		0.00376046	0.0609971	0.113377	0.116135	0.0954303	0.114935
AT2G32080.1	6	similar to the conserved animal nuclear protein PUR alpha which was implicated in the control	sp|Q9SKZ1|PUR_ARATH	golgi	2.01601e+07	1.80488e+07	2.47753e+07	2.92595e+07	1.71964e+07	2.16176e+07	1.90647e+07	2.19376e+07	2.40811e+07	1.92573e+07	1.93308e+07	2.11976e+07	1.97699e+07	2.36855e+07	1.7434e+07	1.70563e+07	1.78312e+07	2.04529e+07	2.64342e+07	2.94466e+07	2.81065e+07	2.60053e+07	2.20122e+07	2.93712e+07	0	2.39231e+07	3.25195e+07	2.68199e+07	3.37761e+07	1.98344e+07	2.18965e+07	2.80851e+07	2.14578e+07	2.61589e+07	2.93102e+07	2.55408e+07		0.0320372	0.492555	0.784232	0.166494	0.279167	0.00532067
AT2G32120.1	20	heat-shock protein 70T-2	sp|Q9SKY8|HSP7H_ARATH	cytosol	0	0	0	0	0	0	0	0	0	0	0	0	0	0	0	0	0	0	1.74736e+08	1.88319e+08	3.06243e+08	3.01796e+08	3.37333e+08	1.86927e+08	1.2718e+08	3.70526e+08	2.95749e+08	1.93291e+08	2.72485e+08	2.47199e+08	3.50855e+08	2.30677e+08	3.53859e+08	2.11107e+08	2.77806e+08	2.05548e+08		0.00591384	0.00372813	0.0212948	0.000525177	0.00154155	0.000568248
AT2G32810.1	5	putative beta-galactosidase protein_coding BETA GALACTOSIDASE 9 (BGAL9) BETA GALACTOSI	tr|F4IUQ7|F4IUQ7_ARATH;sp|Q9SCV3|BGAL9_ARATH	vacuole	1.63717e+07	1.3229e+07	1.60059e+07	0	0	0	0	0	0	0	0	0	0	0	1.20181e+07	0	0	0	0	0	0	0	0	0	0	0	0	0	0	0	0	0	0	0	0	0		0.000105864	#DIV/0!	#DIV/0!	#DIV/0!	0.373901	#DIV/0!
AT2G33040.1	10	gamma subunit of Mt ATP synthase	sp|Q96250|ATPG3_ARATH	mitochondrion	2.65149e+07	2.35105e+07	2.40611e+07	3.24429e+07	2.584e+07	2.43868e+07	3.97321e+07	4.88718e+07	1.99046e+07	2.93204e+07	1.87931e+07	0	2.46879e+07	3.10502e+07	2.97688e+07	4.26458e+07	3.73007e+07	2.09261e+07	0	0	3.31292e+07	0	0	0	6.13219e+07	4.22398e+07	2.16836e+07	0	0	0	0	0	4.15919e+07	3.37317e+07	0	0		0.285423	0.000372586	0.71606	0.134799	0.354752	0.160368
AT2G33210.1	8	Involved in the RNA splicing of rpl2 and ccmFC introns in mitochondria. protein_coding HEAT S	tr|F4IVR2|F4IVR2_ARATH;sp|Q8L7B5|CH60B_ARATH	mitochondrion	2.68813e+07	2.98784e+07	2.96926e+07	3.31131e+07	0	2.57934e+07	2.86871e+07	4.28324e+07	2.79743e+07	2.66845e+07	2.40578e+07	0	2.83452e+07	2.47599e+07	3.74847e+07	3.05443e+07	2.68701e+07	2.89588e+07	0	0	0	0	0	3.38089e+07	0	3.20518e+07	3.65787e+07	0	0	0	0	0	4.59799e+07	0	0	0		7.63028e-06	0.608954	0.456334	0.117181	0.399592	1.10883e-05
AT2G33255.1	3	Haloacid dehalogenase-like hydrolase (HAD) superfamily protein	sp|Q8RYE9|GPPL3_ARATH	mitochondrion	0	0	0	0	1.86879e+07	1.78188e+07	0	0	0	1.80901e+07	1.94275e+07	0	1.58513e+07	1.56114e+07	1.35745e+07	0	1.65635e+07	1.3154e+07	0	0	0	0	0	0	0	0	0	0	0	0	0	0	0	0	0	0		#DIV/0!	0.116342	#DIV/0!	0.116622	3.16579e-05	0.121326
AT2G33800.1	9	Encodes SCABRA1 (SCA1), a nuclear gene encoding a plastid-type ribosomal protein that function	sp|P93014|RR5_ARATH	plastid	1.38135e+08	1.65861e+08	1.46213e+08	1.23437e+08	1.57798e+08	1.5851e+08	1.42669e+08	9.81034e+07	1.67304e+08	1.51275e+08	1.79947e+08	1.50982e+08	1.7037e+08	1.68737e+08	1.81048e+08	1.46497e+08	1.5117e+08	1.81828e+08	2.55332e+08	2.10566e+08	2.01262e+08	2.27643e+08	2.10362e+08	2.34547e+08	0	1.5674e+08	1.64533e+08	2.28798e+08	2.14396e+08	2.96344e+08	2.00928e+08	2.19706e+08	1.82928e+08	2.19478e+08	2.70022e+08	1.66483e+08		0.0177526	0.0046973	0.640082	0.0337294	0.0696291	0.138734
AT2G34040.1	11	Apoptosis inhibitory protein 5 (API5)	tr|F4IGU7|F4IGU7_ARATH;tr|O22957|O22957_ARATH	cytosol	4.7463e+07	4.91334e+07	4.99957e+07	4.88515e+07	4.40366e+07	4.43829e+07	4.45555e+07	4.82191e+07	5.37477e+07	4.33461e+07	3.72542e+07	4.08406e+07	4.53375e+07	4.40336e+07	3.94986e+07	3.44023e+07	4.5539e+07	3.60976e+07	5.77973e+07	5.45282e+07	5.36658e+07	4.51493e+07	4.62773e+07	5.56856e+07	0	4.92254e+07	6.13007e+07	5.21983e+07	5.04307e+07	0	4.51524e+07	4.89736e+07	5.70214e+07	4.14452e+07	0	6.81637e+07		0.011471	0.423358	0.560761	0.733939	0.13109	0.920331
AT2G34480.1	5	Encodes a nuclear localized member of the ribosomal L18ae/LX protein family. Loss of functio	sp|P51418|R18A2_ARATH;tr|A0A1P8AY36|A0A1P8AY36_ARATH;sp|Q8L7K0|R18A1_ARATH;tr|A8MRF3|A8MRF3_ARATH	cytosol	0	0	0	0	1.9918e+08	1.53366e+08	0	0	0	1.62808e+08	1.87472e+08	2.10144e+08	2.28624e+08	1.80585e+08	2.32491e+08	2.13107e+08	2.94828e+08	2.42566e+08	4.49526e+07	5.62676e+07	1.13532e+07	2.50928e+08	2.17645e+08	1.75415e+08	0	2.27486e+08	1.40345e+08	2.02185e+08	2.12826e+08	1.77298e+08	2.16531e+08	2.00108e+08	2.55722e+08	2.88341e+08	2.36325e+08	3.00773e+08		0.0497043	0.204032	0.137943	0.571197	0.685699	0.465456
AT2G34590.1	2	Transketolase family protein	sp|O64688|ODPB3_ARATH	plastid	1.50658e+08	1.25699e+08	1.33642e+08	1.35809e+08	1.22211e+08	1.26775e+08	1.21022e+08	1.39627e+08	1.2151e+08	1.28715e+08	1.17575e+08	1.18163e+08	1.22712e+08	1.12824e+08	1.27684e+08	1.20604e+08	1.35264e+08	1.33171e+08	7.82778e+07	7.20003e+07	1.05993e+08	1.30132e+08	1.04035e+08	7.11865e+07	0	1.26136e+08	1.06502e+08	1.16973e+08	1.42976e+08	1.38039e+08	1.16657e+08	9.55531e+07	1.26679e+08	1.50324e+08	1.16455e+08	1.36839e+08		0.0159907	0.205104	0.277247	0.270803	0.469418	0.677587
AT2G35410.1	8	RNA-binding (RRM/RBD/RNP motifs) family protein	tr|O82299|O82299_ARATH	plastid	1.49804e+08	1.4137e+08	1.3052e+08	1.3111e+08	1.20997e+08	1.22542e+08	1.4415e+08	1.15996e+08	1.44611e+08	1.19315e+08	1.30294e+08	1.39511e+08	1.04194e+08	1.07518e+08	9.59979e+07	1.10044e+08	1.01859e+08	9.9929e+07	1.13798e+08	1.45234e+08	1.44761e+08	1.03002e+08	1.09899e+08	1.38451e+08	1.71365e+08	1.06923e+08	1.54101e+08	1.12996e+08	1.06258e+08	1.09276e+08	1.11975e+08	1.19018e+08	9.43618e+07	1.13035e+08	9.85328e+07	1.01198e+08		0.639768	0.52963	0.689859	0.0304482	0.507589	0.957018
AT2G35490.1	10	Involved in photoprotection of photosystem II. protein_coding FIBRILLIN2 (FBN2) FIBRIL	sp|O82291|PAP3_ARATH	plastid	1.18466e+08	1.26416e+08	1.0942e+08	1.2818e+08	9.96938e+07	1.1259e+08	1.34964e+08	1.19001e+08	1.28857e+08	1.0917e+08	9.57786e+07	1.15932e+08	1.02902e+08	1.12855e+08	7.75111e+07	8.5998e+07	8.68125e+07	1.14852e+08	8.11057e+07	1.17485e+08	5.24886e+07	0	0	1.04599e+08	0	9.44273e+07	9.19025e+07	7.34623e+07	8.43626e+07	6.23938e+07	6.6988e+07	5.56508e+07	7.15724e+07	1.0423e+08	7.71627e+07	7.32183e+07		0.151413	0.0932185	0.105393	0.018038	0.0458411	0.463341
AT2G35500.1	5	Encodes a protein with some sequence similarity to shikimate kinases, but a truncated form of	sp|O82290|SKL2_ARATH	plastid	1.56961e+07	1.41187e+07	1.8706e+07	0	1.80263e+07	1.70102e+07	1.64171e+07	1.75784e+07	1.90806e+07	1.70327e+07	1.82476e+07	0	1.86814e+07	1.77215e+07	1.50181e+07	1.68623e+07	2.37003e+07	1.60815e+07	0	0	1.45892e+07	0	0	0	0	0	0	0	1.9355e+07	0	1.36443e+07	0	0	1.69232e+07	0	2.22407e+07		0.0884681	0.116451	2.13641e-05	0.576238	0.0545716	0.45961
AT2G36390.1	5	Encodes a starch branching enzyme (EC.2.4.1.18) similar to SBE2 from maize and rice. Expressed	sp|O23647|GLGB1_ARATH	plastid	0	0	1.4284e+07	0	0	1.74812e+07	1.52299e+07	0	1.80926e+07	2.70495e+07	1.93429e+07	1.61396e+07	1.56439e+07	1.49911e+07	1.62834e+07	1.66187e+07	1.73508e+07	1.50912e+07	0	0	0	2.13406e+07	0	0	0	0	0	2.08277e+07	0	0	1.48741e+07	0	0	0	0	0		0.373901	0.895498	0.119044	0.143757	0.0981692	1.62884e-05
AT2G36460.1	16	Aldolase superfamily protein	sp|Q9SJQ9|ALFC6_ARATH;tr|B3H6D7|B3H6D7_ARATH	cytosol	2.03211e+08	2.34465e+08	1.97284e+08	2.28513e+08	1.3473e+08	1.52296e+08	1.77445e+08	1.66229e+08	1.72438e+08	1.6841e+08	1.43492e+08	1.68141e+08	1.5138e+08	1.73252e+08	1.45465e+08	1.50846e+08	2.06047e+08	1.44471e+08	1.69334e+08	1.43274e+08	1.59845e+08	1.95555e+08	2.63568e+08	1.66068e+08	0	1.46254e+08	1.67351e+08	1.75015e+08	1.47813e+08	1.70832e+08	1.56339e+08	1.81589e+08	1.47578e+08	1.06938e+08	2.03775e+08	2.36473e+08		0.0172566	0.420621	0.269619	0.720583	0.717898	0.743367
AT2G36880.1	17	methionine adenosyltransferase 3	sp|Q9SJL8|METK3_ARATH	cytosol	2.28862e+08	2.62092e+08	2.89322e+08	3.40245e+08	2.8069e+08	2.30613e+08	2.58932e+08	3.0438e+08	2.29227e+08	2.16711e+08	2.72579e+08	1.96465e+08	3.31515e+08	2.80806e+08	3.43921e+08	3.20578e+08	1.47905e+08	3.44899e+08	1.48872e+08	1.51769e+08	2.17554e+08	2.53235e+08	2.48919e+08	1.84251e+08	1.73385e+08	2.54608e+08	2.24852e+08	1.6749e+08	1.76966e+08	1.57546e+08	2.65548e+08	2.0386e+08	2.57269e+08	2.91516e+08	1.87394e+08	9.93902e+07		0.0372128	0.228506	0.22233	0.0592302	0.0487667	0.399796
AT2G37220.1	10	Encodes a chloroplast RNA binding protein. A substrate of the type III effector HopU1 (mono-A	sp|Q9ZUU4|CP29B_ARATH	plastid	2.79118e+08	4.96125e+07	6.37667e+07	0	2.90528e+08	2.54678e+08	9.13183e+07	2.36064e+08	1.11032e+08	2.66785e+08	2.64923e+08	1.81237e+08	3.67126e+08	2.75313e+08	2.61186e+08	2.46532e+08	2.74323e+08	3.02844e+08	3.38981e+07	4.63447e+07	9.71897e+07	8.31493e+07	5.67651e+07	2.73303e+07	8.80244e+07	3.17951e+07	8.47435e+07	0	3.76775e+07	3.86536e+07	2.61426e+07	2.8578e+07	1.07712e+08	3.25059e+07	0	2.57523e+07		0.403086	0.246403	0.185766	0.00236843	0.0044223	0.000179183
AT2G37270.1	3	One of two genes encoding the ribosomal protein S5. Expressed at a lower level compared to ATR	sp|Q9ZUT9|RS51_ARATH	cytosol	0	0	0	0	3.16011e+08	2.99234e+08	0	0	0	3.1483e+08	3.71375e+08	4.00659e+08	3.93749e+08	3.36446e+08	4.11295e+08	4.38044e+08	4.13554e+08	4.02189e+08	2.07509e+08	2.69909e+08	2.52486e+07	5.01439e+08	4.47124e+08	3.95609e+08	2.22387e+08	4.43666e+08	3.5865e+08	4.88946e+08	5.07805e+08	3.78653e+08	5.39333e+08	5.0675e+08	5.04333e+08	4.65401e+08	5.67482e+08	5.27721e+08		0.0845225	0.0858643	0.00608698	0.112904	0.00570761	0.0315784
AT2G37660.1	13	NAD(P)-binding Rossmann-fold superfamily protein	sp|O80934|Y2766_ARATH	plastid	5.81982e+08	4.56424e+08	3.50345e+08	1.69816e+08	5.05382e+08	4.19472e+08	4.2642e+08	3.91789e+08	4.22244e+08	4.37285e+08	5.14038e+08	3.84178e+08	4.85367e+08	5.23676e+08	3.35538e+08	4.03754e+08	2.93992e+08	3.49254e+08	3.05077e+08	2.25476e+08	3.45713e+08	2.91112e+08	3.21379e+08	1.88019e+08	5.96658e+07	1.02974e+08	2.39525e+08	2.89081e+08	2.44337e+08	2.02915e+08	2.47662e+08	3.08822e+08	1.69605e+08	1.16133e+08	3.22606e+08	1.52507e+08		0.0869703	0.416989	0.007209	0.0114923	0.0423998	0.0994145
AT2G38230.1	15	Encodes a protein predicted to function in tandem with PDX2 to form glutamine amidotransferase	sp|O80448|PDX11_ARATH	cytosol	6.95994e+08	7.66548e+08	6.7476e+08	4.73668e+08	5.99174e+08	6.00213e+08	5.88106e+08	3.94897e+08	7.35271e+08	7.09634e+08	7.16852e+08	6.6501e+08	5.56999e+08	6.24315e+08	5.19015e+08	4.9505e+08	7.95121e+08	6.55854e+08	9.86675e+08	9.98232e+08	7.67079e+08	8.22249e+08	7.48797e+08	1.0605e+09	3.91219e+08	5.42106e+08	7.65751e+08	7.91163e+08	7.39154e+08	1.04178e+09	6.88843e+08	7.17946e+08	5.23459e+08	6.66625e+08	9.91543e+08	9.94847e+08		0.0628845	0.0361891	0.96732	0.166377	0.322384	0.165632
AT2G38380.1	6	Peroxidase superfamily protein	sp|P24102|PER22_ARATH	extracellular	8.5138e+07	7.85659e+07	1.07005e+08	1.75464e+08	1.584e+08	1.83538e+08	1.5439e+08	1.21459e+08	1.85533e+08	1.32003e+08	1.34656e+08	2.18476e+08	1.71377e+08	1.49244e+08	1.50606e+08	1.5723e+08	1.33143e+08	1.37133e+08	1.11518e+08	1.02874e+08	1.94717e+08	2.09722e+08	2.15917e+08	1.16189e+08	3.19115e+08	1.58895e+08	1.90115e+08	1.64055e+08	1.67351e+08	2.00205e+08	1.65815e+08	2.00649e+08	1.83309e+08	1.81036e+08	1.9177e+08	1.59546e+08		0.205126	0.817804	0.25887	0.639812	0.10125	0.0441462
AT2G38750.1	8	Annexins are a family of calcium dependent membrane binding proteins though to be involved in	sp|Q9ZVJ6|ANXD4_ARATH;tr|A0A1P8B1L4|A0A1P8B1L4_ARATH	cytosol,plasma membrane	1.95762e+07	1.68998e+07	1.62744e+07	0	2.9895e+07	2.34665e+07	2.17694e+07	1.71025e+07	2.1258e+07	3.02913e+07	2.35088e+07	0	2.20886e+07	1.80626e+07	1.94666e+07	2.02413e+07	1.57429e+07	1.86077e+07	2.63628e+07	1.72095e+07	2.53521e+07	0	2.29263e+07	1.81504e+07	0	0	1.37193e+07	2.45072e+07	3.10244e+07	0	2.23458e+07	2.21561e+07	1.00563e+07	2.27474e+07	3.05189e+07	2.06323e+07		0.153832	0.738885	0.032312	0.967145	0.710667	0.121322
AT2G39080.1	8	NAD(P)-binding Rossmann-fold superfamily protein	tr|Q8VZB1|Q8VZB1_ARATH	plastid	2.59854e+07	1.97699e+07	2.32383e+07	2.08306e+07	1.76847e+07	2.38568e+07	1.99391e+07	2.26672e+07	1.89803e+07	2.24218e+07	2.16836e+07	2.51665e+07	1.87138e+07	1.86607e+07	0	1.93348e+07	1.66037e+07	1.6449e+07	3.51276e+07	3.56846e+07	2.44393e+07	2.85899e+07	2.5971e+07	2.79414e+07	0	2.57077e+07	2.86752e+07	2.69578e+07	3.19475e+07	0	2.07931e+07	2.38519e+07	1.70468e+07	2.62953e+07	3.26663e+07	3.28297e+07		0.0983391	0.0261876	0.806383	0.746582	0.282471	0.0050018
AT2G39770.1	13	Encodes a GDP-mannose pyrophosphorylase/ mannose-1-pyrophosphatase. This enzyme provides GDP-m	sp|O22287|GMPP1_ARATH	cytosol	5.44867e+07	5.45282e+07	6.64838e+07	5.77053e+07	5.82922e+07	6.37711e+07	6.66777e+07	4.37052e+07	6.58098e+07	6.6988e+07	5.5079e+07	8.02946e+07	5.23977e+07	4.11332e+07	4.81523e+07	4.79059e+07	4.95266e+07	5.8369e+07	7.70344e+07	8.53093e+07	7.384e+07	7.97953e+07	7.52819e+07	8.85445e+07	0	5.69069e+07	8.17548e+07	7.29852e+07	8.50024e+07	7.8267e+07	6.90817e+07	6.90099e+07	5.42718e+07	6.88427e+07	6.83766e+07	7.41375e+07		0.018314	0.0080585	0.647381	0.234138	0.0462151	0.00775078
AT2G39800.1	6	encodes a delta1-pyrroline-5-carboxylate synthase that catalyzes the rate-limiting enzyme in t	tr|B9DFG0|B9DFG0_ARATH;tr|F4IFZ9|F4IFZ9_ARATH;sp|P54887|P5CS1_ARATH	peroxisome	2.1631e+07	1.47652e+07	1.81215e+07	1.66417e+07	1.99143e+07	2.37068e+07	2.005e+07	3.10868e+07	2.90574e+07	2.7249e+07	2.76907e+07	2.60125e+07	1.4963e+07	2.02371e+07	2.01475e+07	0	2.76217e+07	2.25966e+07	0	0	1.46561e+07	0	2.53556e+07	1.86646e+07	0	0	2.49805e+07	1.41873e+07	1.59306e+07	0	0	0	0	0	0	2.19041e+07		0.0653391	0.528629	0.110067	0.0287737	0.000451123	0.446889
AT2G39990.1	10	translation initiation factor eIF2 p47 subunit homolog protein_coding EUKARYOTIC TRANSLATION	sp|O04202|EIF3F_ARATH	cytosol,nucleus	7.30054e+07	8.44972e+07	4.42784e+07	5.64629e+07	8.08699e+07	8.29938e+07	8.04339e+07	1.18253e+08	8.07579e+07	8.17661e+07	8.01445e+07	7.38247e+07	8.7483e+07	8.30513e+07	9.09393e+07	9.86353e+07	8.44855e+07	9.41136e+07	5.28061e+07	1.12605e+08	8.83116e+07	7.39579e+07	9.34182e+07	1.08996e+08	0	1.34693e+08	1.14399e+08	1.05159e+08	1.09914e+08	6.75991e+07	1.19489e+08	1.0513e+08	1.41949e+08	1.37657e+08	8.90616e+07	1.09473e+08		0.457661	0.230937	0.828522	0.314087	0.0329684	0.25203
AT2G40290.1	6	Encodes an eIF2alpha homolog that can be phosphorylated by GCN2 in vitro. protein_coding	sp|Q9SIZ2|IF2AH_ARATH;tr|A2RVK1|A2RVK1_ARATH	cytosol	0	2.05923e+07	1.98757e+07	2.59261e+07	2.00028e+07	2.15771e+07	2.1079e+07	2.70027e+07	2.25184e+07	1.64274e+07	1.50504e+07	0	2.22886e+07	0	2.27002e+07	2.16641e+07	1.68436e+07	2.42503e+07	1.64285e+07	2.13836e+07	2.75739e+07	0	0	1.70622e+07	0	2.17936e+07	0	0	3.06334e+07	2.60594e+07	1.70847e+07	1.95451e+07	2.52714e+07	2.90111e+07	0	2.57381e+07		0.328977	0.0476955	0.095288	0.483489	0.513967	0.791081
AT2G40490.1	25	Uroporphyrinogen decarboxylase	sp|O22886|DCUP2_ARATH	plastid	3.47997e+08	3.48069e+08	3.57706e+08	3.41285e+08	3.32297e+08	3.08694e+08	3.3124e+08	3.29933e+08	3.2745e+08	3.46961e+08	3.57855e+08	3.02739e+08	3.34099e+08	3.39515e+08	3.48263e+08	3.37965e+08	3.01086e+08	3.6886e+08	4.03306e+08	3.89676e+08	3.86207e+08	3.56839e+08	3.60844e+08	3.73207e+08	2.1321e+08	3.69244e+08	3.97175e+08	4.05183e+08	4.12924e+08	3.59745e+08	4.02887e+08	3.97533e+08	3.28382e+08	3.52171e+08	4.42285e+08	3.45497e+08		0.00242304	0.0292993	0.960746	0.074306	0.217028	0.298288
AT2G40660.1	8	Nucleic acid-binding, OB-fold-like protein	tr|Q93VB0|Q93VB0_ARATH	cytosol	1.95844e+07	2.92048e+07	1.91441e+07	1.7125e+07	0	1.83503e+07	0	2.38238e+07	0	2.40311e+07	1.57287e+07	0	1.87645e+07	2.62461e+07	1.89094e+07	2.06638e+07	2.31547e+07	2.04515e+07	0	0	0	0	0	0	0	0	0	0	0	0	0	0	0	0	0	0		0.00231564	0.116591	0.373901	0.133163	0.000993092	1.59829e-05
AT2G41530.1	11	Encodes a protein with S-formylglutathione hydrolase activity. protein_coding S-FORMYLGLUTAT	sp|Q8LAS8|SFGH_ARATH	cytosol	7.09599e+07	7.69704e+07	5.19385e+07	4.46421e+07	6.90243e+07	6.16501e+07	6.21047e+07	7.55328e+07	6.24631e+07	6.22642e+07	6.20832e+07	5.62325e+07	6.6052e+07	6.45762e+07	7.08321e+07	7.57635e+07	1.00061e+08	4.68713e+07	6.96828e+07	6.45852e+07	6.6872e+07	7.23756e+07	6.13049e+07	5.28573e+07	0	7.20003e+07	5.63417e+07	8.5564e+07	7.34063e+07	4.78064e+07	7.49227e+07	8.08867e+07	7.84353e+07	4.94203e+07	7.58844e+07	1.17436e+08		0.958679	0.704181	0.343929	0.482878	0.012984	0.802962
AT2G41680.1	18	Encodes a NADPH thioredoxin reductase involved in chloroplast protection against oxidative dam	sp|O22229|TRXB3_ARATH	plastid	1.66034e+08	1.79163e+08	1.59469e+08	1.54154e+08	1.29376e+08	1.28225e+08	1.38893e+08	1.23591e+08	1.63748e+08	1.56209e+08	1.3419e+08	1.74845e+08	1.29871e+08	1.4189e+08	1.19845e+08	1.19514e+08	1.3215e+08	1.51716e+08	1.59281e+08	1.75586e+08	1.67131e+08	1.67351e+08	1.64168e+08	1.81149e+08	1.5674e+08	1.47139e+08	1.9309e+08	1.91584e+08	1.58983e+08	1.68515e+08	1.66402e+08	1.67629e+08	1.46833e+08	1.64259e+08	2.01807e+08	1.84699e+08		0.910862	0.027633	0.26576	0.303753	0.032638	0.0266152
AT2G41740.1	12	Encodes a protein with high homology to animal villin. protein_coding VILLIN 2 (VLN2) (ATVL	sp|O81644|VILI2_ARATH	cytosol	2.85423e+07	3.35265e+07	3.80054e+07	3.65762e+07	2.63354e+07	2.635e+07	3.08144e+07	3.57589e+07	2.98474e+07	2.98267e+07	2.73569e+07	3.23733e+07	3.13378e+07	3.04661e+07	3.04175e+07	2.49425e+07	2.3486e+07	3.43617e+07	1.74606e+07	1.27033e+07	1.99599e+07	1.71523e+07	1.30731e+07	1.23868e+07	0	0	2.36085e+07	1.4989e+07	0	0	1.94141e+07	1.41285e+07	1.96456e+07	2.02919e+07	0	0		0.00860648	0.0139345	0.0397871	0.00878725	0.00205221	0.0513494
AT2G41790.1	10	Insulinase (Peptidase family M16) family protein	sp|O22941|IDE1_ARATH	peroxisome	1.54382e+07	1.82476e+07	2.10541e+07	1.74509e+07	1.40581e+07	0	1.44253e+07	1.17032e+07	1.91973e+07	1.53262e+07	1.43605e+07	0	1.44854e+07	1.57211e+07	1.70268e+07	1.4755e+07	2.03595e+07	1.6181e+07	0	0	0	0	0	0	0	0	1.59837e+07	0	0	0	0	0	0	1.08118e+07	0	0		0.000355004	0.120708	0.164762	0.116537	2.78915e-05	0.0274492
AT2G42130.4	12	Plastid-lipid associated protein PAP / fibrillin family protein	sp|Q8S9M1|PAP13_ARATH;tr|F4IM05|F4IM05_ARATH;tr|A8MRU9|A8MRU9_ARATH	plastid	1.24098e+08	1.14741e+08	9.81919e+07	7.65501e+07	1.27507e+08	1.2301e+08	1.07473e+08	8.98304e+07	1.28376e+08	1.41292e+08	1.32894e+08	1.38614e+08	1.06983e+08	1.13798e+08	9.34635e+07	9.39246e+07	8.59146e+07	1.15996e+08	1.32737e+08	1.61482e+08	1.45083e+08	1.0754e+08	1.12582e+08	1.66414e+08	6.01558e+07	1.2032e+08	1.45224e+08	1.69276e+08	1.82979e+08	1.17697e+08	1.38278e+08	1.54647e+08	1.27004e+08	1.25882e+08	1.29988e+08	1.46589e+08		0.0388203	0.470631	0.999821	0.395373	0.0244273	0.0319315
AT2G42810.2	8	Encodes a phytochrome-specific type 5 serine/threonine protein phosphatase. It dephosphorylate	tr|A0A1P8AY87|A0A1P8AY87_ARATH;sp|Q84XU2|PPP5_ARATH	cytosol	2.16385e+07	2.29756e+07	2.11375e+07	0	1.99226e+07	1.84767e+07	0	0	2.00375e+07	0	1.92226e+07	0	0	2.07398e+07	0	2.11624e+07	1.68799e+07	2.34828e+07	0	0	1.71155e+07	0	1.71976e+07	2.37677e+07	0	1.95654e+07	2.38916e+07	1.75115e+07	2.29963e+07	0	2.00417e+07	1.84459e+07	1.63105e+07	2.33999e+07	2.06494e+07	2.69522e+07		0.0474126	0.93299	0.475788	0.494166	0.180025	0.300503
AT2G42910.1	9	Phosphoribosyltransferase family protein	sp|Q680A5|KPRS4_ARATH	cytosol	4.85174e+07	5.89464e+07	5.65491e+07	3.21497e+07	5.99061e+07	6.1237e+07	6.42993e+07	3.97982e+07	5.43961e+07	5.51975e+07	4.78893e+07	6.45807e+07	5.50676e+07	3.38417e+07	4.25985e+07	5.37365e+07	6.65484e+07	3.42452e+07	3.65508e+07	3.03522e+07	4.46142e+07	5.39194e+07	3.81188e+07	2.63774e+07	0	4.13361e+07	2.41246e+07	3.94139e+07	4.62676e+07	3.40417e+07	3.4692e+07	4.73185e+07	2.65738e+07	2.16325e+07	4.64991e+07	4.28265e+07		0.0280937	0.401294	0.0901676	0.0558638	0.425597	0.298849
AT2G43030.1	13	Ribosomal protein L3 family protein	sp|Q9SKX4|RK3A_ARATH	plastid	1.9289e+08	2.8353e+07	3.9953e+07	0	3.14285e+08	2.5039e+08	1.1755e+08	2.25289e+08	1.07116e+08	3.06987e+08	2.79912e+08	2.76864e+08	2.61204e+08	2.33217e+08	2.68026e+08	2.98592e+08	3.10216e+08	2.98137e+08	2.31719e+08	2.47662e+08	2.74799e+08	2.92975e+08	2.51102e+08	3.04444e+08	2.4094e+08	2.94481e+08	3.08309e+08	3.786e+08	3.72871e+08	3.15639e+08	2.59202e+08	3.17416e+08	2.90085e+08	3.73543e+08	3.48432e+08	3.78417e+08		0.0393251	0.38575	0.0379272	0.0382324	0.15575	0.00308419
AT2G43090.1	6	One of three genes encoding the small subunit of isopropylmalate isomerase, a heterodimer cons	sp|Q9ZW85|LEUD3_ARATH;tr|F4IQ61|F4IQ61_ARATH	plastid	3.9234e+07	0	0	0	7.00072e+07	4.77699e+07	0	3.74666e+07	0	5.97113e+07	6.56731e+07	4.52558e+07	6.0035e+07	4.9458e+07	5.93564e+07	6.42503e+07	6.54051e+07	5.9956e+07	2.58507e+07	3.01907e+07	4.11218e+07	3.96495e+07	3.61903e+07	0	0	3.34615e+07	3.44787e+07	3.01113e+07	0	0	4.16987e+07	3.13856e+07	3.84186e+07	3.86054e+07	4.51118e+07	4.24717e+07		0.23556	0.594958	0.579351	0.0161975	0.0139469	0.00109377
AT2G43750.1	20	Arabidopsis thaliana O-acetylserine (thiol) lyase (OAS-TL) isoform oasB, the key enzyme for fi	sp|P47999|CYSKP_ARATH	plastid	3.68375e+08	4.02217e+08	3.68452e+08	5.20961e+08	3.28314e+08	3.59048e+08	3.66897e+08	3.85325e+08	3.46817e+08	3.05585e+08	4.05914e+08	3.24693e+08	4.34235e+08	4.42622e+08	4.18804e+08	3.53565e+08	3.32828e+08	2.77998e+08	2.76442e+08	1.52201e+08	2.88721e+08	3.07668e+08	3.48504e+08	1.08724e+08	3.53425e+07	1.8729e+08	1.99526e+08	3.12656e+08	2.38217e+08	1.68153e+08	2.9491e+08	3.25031e+08	2.48092e+08	8.35884e+07	3.32528e+08	1.83398e+08		0.0354922	0.195339	0.0139071	0.110983	0.00369894	0.183687
AT2G43790.1	7	Encodes a MAP kinase induced by pathogens, ethylene biosynthesis, oxidative stress and osmotic	sp|Q39026|MPK6_ARATH	cytosol	1.78164e+07	1.63649e+07	1.61497e+07	2.1895e+07	1.96265e+07	1.98399e+07	0	1.59284e+07	1.80588e+07	1.56537e+07	2.37611e+07	0	1.81743e+07	1.62485e+07	1.87242e+07	1.96088e+07	2.38469e+07	2.07025e+07	1.90106e+07	0	1.72776e+07	2.42218e+07	0	0	0	0	1.92867e+07	0	0	0	0	1.51667e+07	0	0	0	0		0.485067	0.201423	0.598905	0.132666	0.0684273	7.29594e-05
AT2G43910.2	9	HARMLESS TO OZONE LAYER 1	sp|Q0WP12|HOL1_ARATH;tr|F4IT14|F4IT14_ARATH	cytosol	4.10327e+08	9.61045e+07	1.34088e+08	0	4.67147e+08	4.23122e+08	1.83627e+08	2.90568e+08	2.10479e+08	4.15393e+08	4.22126e+08	3.92686e+08	3.94924e+08	4.03027e+08	3.50078e+08	3.89001e+08	4.57311e+08	4.162e+08	5.1468e+08	4.88573e+08	3.47997e+08	2.94624e+08	4.43912e+08	4.4158e+08	2.90507e+08	2.76423e+08	4.51515e+08	3.13459e+08	3.18033e+08	3.80917e+08	4.01911e+08	3.32989e+08	2.66507e+08	3.13415e+08	4.45392e+08	3.79204e+08		0.101303	0.571339	0.160631	0.0366709	0.3134	0.388757
AT2G44120.2	5	Ribosomal protein L30/L7 family protein	sp|P60039|RL73_ARATH;tr|F4IT48|F4IT48_ARATH	cytosol	8.11844e+07	0	0	0	1.2433e+08	1.11851e+08	0	1.49462e+08	0	1.10932e+08	1.29493e+08	1.24961e+08	1.54475e+08	1.36905e+08	1.8232e+08	1.61348e+08	1.76293e+08	1.65631e+08	1.1631e+08	1.24814e+08	1.15723e+08	1.87914e+08	1.74881e+08	1.39511e+08	8.97557e+07	1.98299e+08	1.69158e+08	1.76623e+08	1.80685e+08	1.24866e+08	1.9173e+08	1.72629e+08	1.90961e+08	2.19721e+08	1.96724e+08	2.00983e+08		0.0278967	0.102769	0.1595	0.107364	0.136285	0.0103396
AT2G44160.1	16	methylenetetrahydrofolate reductase MTHFR2 mRNA, complete The mRNA is cell-to-cell mobile.	sp|O80585|MTHR2_ARATH	cytosol	9.48405e+07	8.35711e+07	1.00081e+08	1.19042e+08	8.72227e+07	9.96661e+07	9.43684e+07	1.13114e+08	9.63312e+07	8.60576e+07	8.17038e+07	9.15147e+07	9.55399e+07	8.60994e+07	8.16585e+07	1.01866e+08	7.68957e+07	1.14836e+08	5.13514e+07	1.01563e+08	1.13145e+08	9.69273e+07	8.75923e+07	1.03683e+08	0	1.00332e+08	1.16149e+08	1.02681e+08	1.18425e+08	7.88715e+07	1.16851e+08	1.0436e+08	1.16342e+08	1.11294e+08	8.40649e+07	9.54936e+07		0.842714	0.599131	0.473744	0.315813	0.0128247	0.949756
AT2G44350.2	18	encodes a mitochrondrion targeted citrate synthase, the first enzyme of the tricarboxylic acid	sp|P20115|CISY4_ARATH	mitochondrion	1.12637e+08	1.14233e+08	1.08822e+08	1.46945e+08	6.5924e+07	1.26074e+08	1.28154e+08	1.40257e+08	9.30434e+07	6.76553e+07	8.37334e+07	1.44451e+08	1.26995e+08	1.03596e+08	6.92927e+07	1.20612e+08	1.52676e+08	4.05838e+07	3.54087e+07	0	8.29593e+07	5.44602e+07	7.66137e+07	0	0	2.45276e+07	0	9.05367e+07	4.09937e+07	3.28457e+07	4.61875e+07	6.66545e+07	4.40366e+07	0	8.2965e+07	5.34876e+07		0.0396493	0.105833	0.00235249	0.211928	0.0592127	0.224848
AT2G44640.1	12	TRIGALACTOSYLDIACYLGLYCEROL-like protein	tr|O80503|O80503_ARATH	plastid	2.34373e+07	2.75166e+07	0	1.95207e+07	1.41962e+07	1.31067e+07	1.76504e+07	2.28581e+07	0	2.13421e+07	1.4988e+07	0	1.65279e+07	1.80713e+07	2.0392e+07	2.07859e+07	3.31499e+07	1.49402e+07	0	0	1.55909e+07	0	0	0	0	2.10731e+07	0	1.89304e+07	0	0	0	1.58392e+07	1.86879e+07	2.95284e+07	0	2.28692e+07		0.304899	0.00140443	0.546964	0.551675	0.313426	0.626279
AT2G44650.1	4	Encodes a chloroplast-localized chaperonin 10 whose mRNA is expressed in leaves and stems but	sp|O80504|CH102_ARATH	plastid	0	0	0	0	0	0	0	0	0	0	0	3.88416e+07	0	0	0	0	0	0	0	0	0	0	3.47787e+07	3.28867e+07	0	0	0	5.75814e+07	4.34936e+07	0	3.18745e+07	3.37293e+07	2.71886e+07	2.45038e+07	3.54898e+07	3.00133e+07		#DIV/0!	0.116427	#DIV/0!	0.391882	9.16134e-05	0.000696396
AT2G45960.3	2	a member of the plasma membrane intrinsic protein subfamily PIP1. localizes to the plasma memb	tr|B9DFR9|B9DFR9_ARATH;sp|Q06611|PIP12_ARATH;tr|A8MRW1|A8MRW1_ARATH	plasma membrane	5.71678e+07	4.62003e+07	3.30146e+07	2.68273e+07	4.24247e+07	4.6258e+07	3.61778e+07	4.80322e+07	2.77445e+07	4.77402e+07	5.18198e+07	6.10928e+07	4.79757e+07	4.75124e+07	0	5.09896e+07	3.21162e+07	2.69037e+07	0	3.52349e+07	0	0	0	0	0	0	3.21229e+07	0	0	0	0	3.2114e+07	0	0	0	0		0.0691272	0.00292339	0.0949577	0.000171447	0.332552	0.00742676
AT2G45990.1	8	ribosomal RNA small subunit methyltransferase G	tr|F4IH73|F4IH73_ARATH;tr|O82790|O82790_ARATH;tr|F4IH74|F4IH74_ARATH	plastid	6.42058e+07	2.60847e+07	2.81416e+07	0	5.83569e+07	6.02685e+07	2.93997e+07	4.74696e+07	4.62292e+07	6.94995e+07	6.16458e+07	6.63135e+07	5.55737e+07	5.61429e+07	4.81723e+07	5.27804e+07	4.34063e+07	6.3256e+07	3.2268e+07	2.9978e+07	4.07925e+07	4.18319e+07	4.6722e+07	2.68497e+07	0	3.19719e+07	4.74071e+07	3.59428e+07	0	0	3.76071e+07	2.9412e+07	0	3.11883e+07	0	3.41291e+07		0.709179	0.961041	0.389924	0.0115607	0.0572647	0.0637077
AT2G46520.1	11	cellular apoptosis susceptibility protein, putative / importin-alpha re-exporter	sp|Q9ZPY7|XPO2_ARATH	cytosol,nucleus	2.69784e+07	2.63299e+07	2.50238e+07	2.91825e+07	2.39015e+07	1.65485e+07	2.72603e+07	2.71359e+07	3.20362e+07	3.07653e+07	2.346e+07	2.88726e+07	0	0	2.77561e+07	2.40761e+07	2.42503e+07	2.1437e+07	3.16105e+07	2.96001e+07	2.92473e+07	3.02556e+07	3.33411e+07	3.42571e+07	0	0	3.26052e+07	2.79937e+07	2.81201e+07	2.766e+07	3.07973e+07	2.62534e+07	0	3.42809e+07	0	2.85186e+07		0.0123667	0.0713463	0.177809	0.923118	0.504494	0.83793
AT2G47180.1	6	GolS1 is a galactinol synthase that catalyzes the formation of galactinol from UDP-galactose a	sp|O22893|GOLS1_ARATH	cytosol	0	0	0	0	0	0	0	0	0	0	0	0	0	0	0	0	0	0	0	0	6.59423e+07	5.60457e+07	7.79691e+07	0	0	6.59103e+07	0	0	9.93282e+07	0	1.50522e+08	6.42191e+07	8.29995e+07	0	0	0		0.373901	0.126651	0.373901	0.373901	0.0193122	#DIV/0!
AT2G47390.1	16	Prolyl oligopeptidase family protein	sp|Q8VZF3|CGEP_ARATH	plastid	5.00303e+07	5.45887e+07	5.55468e+07	5.47062e+07	4.00945e+07	4.48157e+07	4.34033e+07	5.35358e+07	5.47517e+07	4.44537e+07	5.96534e+07	4.44321e+07	5.05743e+07	4.41466e+07	5.0785e+07	5.36249e+07	8.28558e+07	5.39792e+07	0	3.29323e+07	3.77115e+07	0	0	0	0	0	3.62732e+07	0	0	0	0	2.07053e+07	0	0	0	0		0.0673618	0.000415388	0.0380364	0.000616014	0.00454141	0.0028009
AT2G47610.1	2	Ribosomal protein L7Ae/L30e/S12e/Gadd45 family protein	sp|P49692|RL7A1_ARATH	cytosol	6.47376e+07	0	4.23894e+07	0	8.37857e+07	0	6.28235e+07	1.01901e+08	5.72233e+07	7.51672e+07	8.22493e+07	0	8.26207e+07	5.28756e+07	8.87842e+07	9.9839e+07	9.325e+07	6.59926e+07	5.68832e+07	5.62013e+07	0	0	0	0	0	7.20652e+07	0	0	0	0	0	0	0	0	0	0		0.94439	0.373901	0.147056	0.116921	0.00252023	0.00113184
AT2G47940.1	14	Encodes DegP2 protease (DEGP2)	tr|B3H581|B3H581_ARATH;sp|O82261|DEGP2_ARATH	plastid	6.09744e+07	6.99393e+07	7.37582e+07	4.42907e+07	4.54444e+07	4.88786e+07	5.69661e+07	3.97376e+07	6.4277e+07	6.49038e+07	5.39642e+07	5.70293e+07	4.19684e+07	5.02388e+07	4.98503e+07	4.26251e+07	5.8151e+07	5.6899e+07	5.68202e+07	5.42117e+07	5.03923e+07	4.37658e+07	5.43245e+07	5.11418e+07	0	4.14911e+07	6.2719e+07	5.12909e+07	5.0138e+07	4.85343e+07	4.33101e+07	4.21287e+07	4.64733e+07	4.51931e+07	5.36547e+07	4.75321e+07		0.0269472	0.358819	0.393376	0.0615306	0.321297	0.53699
AT3G01120.1	14	encodes a cystathionine gamma-synthase, which performs the first committed step in methionine	sp|P55217|CGS1_ARATH	plastid	2.06709e+07	1.7788e+07	2.03398e+07	2.80676e+07	2.61191e+07	2.67141e+07	2.85245e+07	2.8124e+07	1.72166e+07	0	2.52486e+07	1.93389e+07	2.54807e+07	2.4316e+07	3.26437e+07	3.0243e+07	0	1.33265e+07	0	0	0	0	0	0	0	2.39945e+07	0	0	1.60159e+07	0	2.40011e+07	2.32625e+07	2.43902e+07	2.77734e+07	0	0		2.75845e-05	1.24945e-06	0.132366	0.364049	0.242561	0.700566
AT3G01280.1	10	Encodes a voltage-dependent anion channel (VDAC: AT3G01280/VDAC1, AT5G67500/VDAC2, AT5G15090/V	sp|Q9SRH5|VDAC1_ARATH	mitochondrion	1.08702e+08	8.97246e+07	5.69463e+07	0	1.30584e+08	1.02298e+08	1.07884e+08	1.65184e+08	9.23366e+07	1.21056e+08	1.13334e+08	8.88951e+07	1.32159e+08	1.22754e+08	1.70264e+08	1.45556e+08	1.52412e+08	1.21098e+08	4.54949e+07	7.37838e+07	7.77209e+07	8.46203e+07	9.9604e+07	7.66988e+07	0	1.50241e+08	9.06623e+07	8.63863e+07	7.36918e+07	6.53915e+07	8.98491e+07	7.47412e+07	1.49399e+08	1.37095e+08	5.23287e+07	9.45517e+07		0.345431	0.827666	0.444505	0.0465707	0.242139	0.161418
AT3G01340.1	3	Transducin/WD40 repeat-like superfamily protein	sp|Q9SRI1|SC13A_ARATH	cytosol,nucleus	2.83747e+07	3.72697e+07	3.23823e+07	3.74069e+07	3.48366e+07	2.7685e+07	3.87207e+07	3.80159e+07	3.26799e+07	3.48173e+07	3.55218e+07	3.5394e+07	3.59627e+07	3.25646e+07	2.58364e+07	3.39028e+07	3.47835e+07	3.12879e+07	2.94446e+07	3.35335e+07	3.0483e+07	2.93305e+07	2.79007e+07	0	0	3.06334e+07	3.11407e+07	2.46845e+07	0	0	0	0	2.91098e+07	2.81806e+07	3.25962e+07	0		0.621613	0.227015	0.203979	0.0304364	0.0987376	0.271949
AT3G01420.1	19	Encodes an alpha-dioxygenase involved in protection against oxidative stress and cell death. I	sp|Q9SGH6|DOX1_ARATH	cytosol	2.13392e+07	3.05655e+07	2.41664e+07	3.88928e+07	2.85601e+07	2.8719e+07	2.63683e+07	2.91421e+07	3.99087e+07	2.89508e+07	4.77865e+07	0	3.05612e+07	3.03775e+07	3.29163e+07	4.13992e+07	2.25966e+07	5.75335e+07	0	0	0	2.46042e+07	2.75185e+07	0	0	3.10954e+07	3.26414e+07	2.33999e+07	2.45548e+07	0	0	2.70046e+07	3.41457e+07	2.48269e+07	3.10244e+07	0		0.000746515	0.192296	0.406906	0.581857	0.354932	0.189048
AT3G01480.1	14	Encodes a chloroplast cyclophilin functioning in the assembly and maintenance of photosystem I	sp|Q9SSA5|CYP38_ARATH	plastid	2.2937e+08	1.8659e+08	2.07466e+08	2.04723e+08	1.97284e+08	2.11019e+08	2.04723e+08	1.51034e+08	2.24478e+08	2.03267e+08	2.3233e+08	1.56122e+08	1.9469e+08	2.03577e+08	1.62448e+08	1.49203e+08	9.47617e+07	2.13832e+08	1.78729e+08	1.827e+08	1.86461e+08	1.60834e+08	1.72474e+08	1.79623e+08	4.96022e+07	1.38451e+08	1.98216e+08	1.38941e+08	1.92022e+08	1.61348e+08	1.75963e+08	1.7146e+08	1.38595e+08	1.36384e+08	1.5747e+08	3.10051e+07		0.115302	0.00785273	0.252784	0.287231	0.220646	0.442956
AT3G01910.1	14	Encodes a homodimeric Mo-enzyme with molybdopterin as organic component of the molybdenum cofa	sp|Q9S850|SUOX_ARATH;tr|F4JBZ5|F4JBZ5_ARATH	peroxisome	6.64332e+07	6.12073e+07	6.26278e+07	7.36969e+07	5.62052e+07	5.97983e+07	7.18408e+07	6.5892e+07	7.29043e+07	6.37623e+07	5.82438e+07	7.1226e+07	5.6174e+07	5.68911e+07	5.32582e+07	5.95418e+07	5.50218e+07	6.2247e+07	6.10294e+07	7.25212e+07	6.3059e+07	5.3703e+07	7.16121e+07	7.32944e+07	0	6.78479e+07	7.59528e+07	6.91631e+07	6.34053e+07	5.27146e+07	6.12837e+07	6.18127e+07	5.89464e+07	7.35387e+07	6.75897e+07	6.69695e+07		0.613926	0.73649	0.408986	0.687055	0.0209043	0.0246648
AT3G02110.1	8	serine carboxypeptidase-like 25	sp|Q8L9Y0|SCP25_ARATH	extracellular	2.11991e+07	2.07197e+07	2.05025e+07	0	2.44919e+07	2.35023e+07	2.29772e+07	0	2.8995e+07	2.73019e+07	2.08349e+07	2.56526e+07	1.83859e+07	2.62916e+07	2.07772e+07	1.77142e+07	1.94963e+07	1.8706e+07	2.49442e+07	2.05752e+07	1.62203e+07	0	2.54507e+07	2.26122e+07	0	0	2.10892e+07	2.22392e+07	1.85087e+07	0	0	0	0	0	0	0		0.932666	0.998487	0.413453	0.198038	0.000737398	3.49461e-06
AT3G02200.2	12	Proteasome component (PCI) domain protein	tr|Q8W4A0|Q8W4A0_ARATH;tr|F4J2B4|F4J2B4_ARATH	nucleus	1.9268e+07	0	1.73256e+07	2.28296e+07	2.08682e+07	0	2.14296e+07	2.59315e+07	1.45771e+07	1.78077e+07	1.86788e+07	0	1.59594e+07	2.21423e+07	2.52311e+07	2.01196e+07	1.71654e+07	1.70717e+07	0	2.19741e+07	2.31964e+07	2.37381e+07	0	2.14385e+07	0	2.90453e+07	1.7463e+07	2.2779e+07	2.57113e+07	0	1.81366e+07	1.95383e+07	2.59494e+07	2.20794e+07	3.05485e+07	2.81669e+07		0.783103	0.964844	0.600755	0.713605	0.979951	0.0314232
AT3G02360.2	15	6-phosphogluconate dehydrogenase family protein	sp|Q9FWA3|6GPD3_ARATH	peroxisome	6.96539e+07	8.07635e+07	8.54454e+07	9.61511e+07	9.72503e+07	8.46496e+07	7.36867e+07	7.65076e+07	8.82321e+07	7.10238e+07	8.33339e+07	7.31168e+07	8.03559e+07	7.18508e+07	8.46613e+07	9.1502e+07	8.64103e+07	8.59503e+07	6.14368e+07	8.93212e+07	9.33082e+07	8.95072e+07	8.63026e+07	9.19917e+07	5.96906e+07	9.83213e+07	9.19343e+07	8.8116e+07	8.53626e+07	3.72955e+07	8.7939e+07	8.81404e+07	9.48537e+07	1.26013e+08	1.07124e+08	9.94246e+07		0.81698	0.47641	0.778424	0.758831	0.0611453	0.047428
AT3G02560.1	11	Ribosomal protein S7e family protein	sp|Q9M885|RS72_ARATH	cytosol	0	0	0	0	3.16149e+07	3.05994e+07	0	0	0	4.08746e+07	3.58532e+07	0	2.82334e+07	2.97771e+07	3.1751e+07	4.81489e+07	4.34303e+07	2.30874e+07	2.98701e+07	3.27275e+07	2.69559e+07	0	0	0	0	2.33886e+07	3.3734e+07	0	3.85012e+07	0	0	2.37282e+07	0	3.64724e+07	3.02787e+07	2.78969e+07		5.70395e-05	0.116222	0.128997	0.521896	0.0508425	0.456467
AT3G02660.1	7	Tyrosyl-tRNA synthetase, class Ib, bacterial/mitochondrial	sp|Q9M876|SYYM_ARATH	plastid	2.05737e+07	0	2.58453e+07	0	2.45072e+07	2.51072e+07	2.77407e+07	0	0	2.26719e+07	2.05424e+07	2.43261e+07	2.04656e+07	0	1.9722e+07	1.66198e+07	0	0	3.18127e+07	3.43141e+07	2.71962e+07	2.60341e+07	1.98936e+07	3.38746e+07	0	2.35317e+07	2.91461e+07	2.66679e+07	3.09042e+07	0	1.7463e+07	2.34633e+07	2.12712e+07	2.49926e+07	2.22346e+07	2.93041e+07		0.127709	0.335851	0.553064	0.750033	0.349247	0.0278019
AT3G02780.1	5	Encodes a protein with isopentenyl diphosphate:dimethylallyl diphosphate isomerase activity. T	tr|A0A1I9LM15|A0A1I9LM15_ARATH;sp|Q42553|IDI2_ARATH	plastid	2.88207e+07	0	0	0	2.95632e+07	2.64672e+07	0	3.05634e+07	0	0	2.7469e+07	0	3.08828e+07	2.97276e+07	2.56419e+07	3.13965e+07	2.69933e+07	2.95386e+07	0	0	2.57042e+07	0	0	0	0	0	0	0	0	0	0	0	2.28707e+07	0	0	0		0.939557	0.11733	0.373901	0.373901	0.0533752	2.12996e-05
AT3G03250.1	16	Is thought to encode a cytosolic UDP-glucose pyrophosphorylase with strong similarity to potat	sp|Q9M9P3|UGPA2_ARATH;tr|A0A1I9LT03|A0A1I9LT03_ARATH;tr|A0A1I9LT02|A0A1I9LT02_ARATH	cytosol	5.76962e+08	6.73826e+08	6.49971e+08	7.84066e+08	5.07559e+08	5.50703e+08	5.64618e+08	6.277e+08	5.84246e+08	5.26406e+08	5.75444e+08	4.73668e+08	5.72262e+08	5.77602e+08	5.11196e+08	5.45385e+08	4.81046e+08	5.54764e+08	5.46028e+08	4.58263e+08	5.28307e+08	5.07594e+08	5.33754e+08	3.77369e+08	1.20587e+08	4.44374e+08	4.61802e+08	4.95153e+08	5.08228e+08	3.91979e+08	5.46672e+08	5.46937e+08	4.84426e+08	3.30048e+08	5.21539e+08	5.07067e+08		0.0362141	0.225255	0.0904531	0.27104	0.405152	0.322478
AT3G03780.1	24	Encodes a cytosolic methionine synthase, involved in methionine regeneration via the activated	sp|Q9SRV5|METE2_ARATH	cytosol	5.92607e+08	5.87209e+08	6.62387e+08	1.0202e+09	7.74935e+08	6.04304e+08	6.04221e+08	8.10704e+08	6.41512e+08	7.20888e+08	7.98435e+08	5.94541e+08	8.57523e+08	7.82166e+08	8.51895e+08	8.59844e+08	5.42933e+08	1.01062e+09	5.0325e+08	5.8782e+08	6.95898e+08	8.26764e+08	7.85644e+08	5.96646e+08	8.3338e+08	8.36274e+08	7.24344e+08	6.94982e+08	8.10198e+08	6.42669e+08	9.47204e+08	8.94062e+08	9.0466e+08	9.25655e+08	5.96398e+08	6.09056e+08		0.777047	0.673755	0.200243	0.890612	0.0438459	0.619138
AT3G04400.1	10	Ribosomal protein L14p/L23e family protein	tr|F4J3P1|F4J3P1_ARATH;sp|P49690|RL23_ARATH	cytosol,nucleus	0	0	0	0	4.06683e+07	3.81638e+07	0	0	0	3.77455e+07	4.9671e+07	1.20679e+08	7.01432e+07	5.76653e+07	8.57242e+07	6.03981e+07	7.40143e+07	8.20386e+07	0	0	0	1.12208e+08	1.17925e+08	8.38089e+07	0	2.91037e+07	0	1.55755e+08	1.91956e+08	1.12457e+08	1.18861e+08	1.24822e+08	1.4591e+08	1.63544e+08	1.7037e+08	1.85803e+08		#DIV/0!	0.00968409	0.373901	0.0721844	0.00705631	0.000377404
AT3G04550.1	11	Encodes an ancillary chaperone protein that functions in Rubisco biogenesis. RAF1 dimers funct	sp|Q9SR19|RAF2_ARATH	plastid	7.34012e+07	5.77493e+07	7.43691e+07	8.84096e+07	6.80645e+07	6.40591e+07	8.02668e+07	7.65341e+07	6.40946e+07	9.03925e+07	9.0405e+07	8.205e+07	7.51047e+07	5.99643e+07	7.32995e+07	7.55328e+07	6.22211e+07	7.798e+07	0	0	3.63764e+07	4.4704e+07	0	0	0	0	0	0	0	0	0	0	3.68944e+07	0	0	0		0.0131637	0.0246799	0.000113254	6.06616e-06	0.0123241	0.000125067
AT3G04720.1	4	Encodes a protein similar to the antifungal chitin-binding protein hevein from rubber tree lat	sp|P43082|HEVL_ARATH	extracellular	0	0	0	0	3.09021e+07	2.32786e+07	0	0	0	1.97274e+07	0	2.88067e+07	3.2074e+07	4.24541e+07	2.64672e+07	0	2.13362e+07	3.51714e+07	0	0	0	4.54066e+07	4.55674e+07	2.84042e+07	0	3.81188e+07	4.51243e+07	4.31992e+07	3.15186e+07	0	4.57035e+07	4.7886e+07	5.17372e+07	4.723e+07	0	3.47666e+07		#DIV/0!	0.116944	0.118926	0.602344	0.0418479	0.651732
AT3G04840.1	11	Ribosomal protein S3Ae	sp|Q9CAV0|RS3A1_ARATH	cytosol	2.16546e+08	1.85777e+08	1.39153e+08	2.44795e+08	3.28929e+08	2.46994e+08	2.07984e+08	4.0166e+08	2.01807e+08	2.96591e+08	3.13894e+08	2.89061e+08	3.6152e+08	2.8625e+08	3.80864e+08	4.15191e+08	4.30339e+08	3.1494e+08	2.66988e+08	2.69199e+08	2.92447e+08	3.7902e+08	3.17174e+08	3.12071e+08	2.49299e+08	4.8604e+08	2.7094e+08	3.63379e+08	4.17789e+08	3.35375e+08	3.69577e+08	3.24648e+08	4.87727e+08	4.92142e+08	3.61695e+08	5.09533e+08		0.0161204	0.149171	0.551757	0.0459065	0.417251	0.315955
AT3G04920.1	3	Ribosomal protein S24e family protein	tr|A0A1I9LMY7|A0A1I9LMY7_ARATH;sp|Q9SS17|RS241_ARATH	cytosol	0	0	0	0	4.09994e+07	3.79948e+07	0	0	0	0	4.24629e+07	7.20003e+07	7.60845e+07	6.04693e+07	7.13594e+07	4.74367e+07	5.1519e+07	6.15988e+07	0	0	0	1.02717e+08	8.27239e+07	7.8419e+07	0	4.18087e+07	0	1.07332e+08	1.21771e+08	7.88168e+07	1.11094e+08	1.01909e+08	1.25856e+08	1.25926e+08	9.25866e+07	1.30457e+08		#DIV/0!	0.0153218	0.373901	0.0574817	0.00644571	0.00770158
AT3G05530.1	15	Encodes RPT5a (Regulatory Particle 5a), one of the six AAA-ATPases of the proteasome regulator	sp|Q9SEI2|PS6AA_ARATH;sp|O04019|PS6AB_ARATH	cytosol,nucleus	3.41268e+07	3.49987e+07	4.04798e+07	3.68331e+07	3.71099e+07	3.3392e+07	3.71305e+07	5.04203e+07	4.23365e+07	3.37176e+07	4.10136e+07	4.62548e+07	3.75237e+07	3.09256e+07	4.68485e+07	4.241e+07	4.25779e+07	4.9802e+07	4.91606e+07	4.65733e+07	5.49722e+07	5.43735e+07	4.89261e+07	5.85189e+07	0	5.33875e+07	5.04622e+07	5.03469e+07	4.07727e+07	4.8794e+07	5.46152e+07	5.5232e+07	5.55506e+07	4.8209e+07	6.16587e+07	5.46455e+07		0.0125811	0.00386997	0.650552	0.249937	0.0225733	0.0967783
AT3G05560.1	2	Ribosomal L22e protein family	sp|Q9M9W1|RL222_ARATH	cytosol	0	0	0	0	3.53719e+07	3.33596e+07	0	0	0	3.92911e+07	3.7866e+07	1.24227e+08	6.14965e+07	5.28537e+07	5.32656e+07	4.32951e+07	3.95589e+07	6.8192e+07	0	0	0	1.05766e+08	1.31101e+08	9.32435e+07	0	0	0	1.42877e+08	1.43991e+08	1.3062e+08	1.22093e+08	1.21157e+08	1.15091e+08	1.18171e+08	1.89918e+08	1.4997e+08		#DIV/0!	0.00550586	#DIV/0!	0.0671259	5.83745e-05	0.0106208
AT3G05900.1	7	neurofilament protein-like protein	tr|A0A1I9LR13|A0A1I9LR13_ARATH;tr|F4J9K9|F4J9K9_ARATH	nucleus	1.44754e+07	2.50343e+07	2.12786e+07	0	0	1.29936e+07	0	0	1.97165e+07	0	0	0	2.04926e+07	1.33654e+07	0	0	0	1.8197e+07	0	0	0	0	0	0	0	0	0	0	0	0	0	0	0	0	0	0		0.00279735	0.373901	0.373901	#DIV/0!	0.133435	0.373901
AT3G07100.1	14	Encodes SEC24a/ERMO2. Required for endoplasmic reticulum (ER) morphology. Has epistatic inter	sp|Q9SFU0|SC24A_ARATH	endoplasmic reticulum	1.97356e+07	1.7872e+07	1.93322e+07	2.0858e+07	1.74872e+07	0	2.35235e+07	1.7087e+07	2.02989e+07	1.88976e+07	1.96687e+07	0	2.05851e+07	0	0	1.93926e+07	0	1.94612e+07	2.13673e+07	2.14504e+07	2.03793e+07	0	1.87684e+07	2.18435e+07	0	1.7503e+07	2.23427e+07	1.86142e+07	2.12197e+07	0	1.94774e+07	1.83987e+07	1.93764e+07	2.25137e+07	0	2.1936e+07		0.0345584	0.939811	0.374806	0.965845	0.149855	0.858895
AT3G07110.2	4	Ribosomal protein L13 family protein	sp|Q9SFU1|R13A1_ARATH;tr|F4JD96|F4JD96_ARATH	cytosol	0	0	0	0	4.0337e+07	3.75289e+07	0	0	0	3.18546e+07	3.66269e+07	2.84278e+07	5.05217e+07	3.60376e+07	5.67769e+07	5.30482e+07	6.64239e+07	3.89387e+07	2.98143e+07	2.92189e+07	0	5.33764e+07	4.40549e+07	4.1025e+07	0	4.45154e+07	3.0483e+07	4.24659e+07	5.28317e+07	4.79657e+07	4.81856e+07	4.52903e+07	5.3273e+07	7.20652e+07	4.52684e+07	7.27226e+07		0.116157	0.209618	0.129851	0.0155867	0.870948	0.430132
AT3G08030.1	12	The mRNA of this gene is expressed in viable seeds. Its detection in a dry seed lot has poten	tr|Q9C6U3|Q9C6U3_ARATH;tr|Q9SFB1|Q9SFB1_ARATH	extracellular	5.00789e+07	3.51227e+07	4.29127e+07	9.53084e+07	8.71079e+07	7.28841e+07	6.51021e+07	9.73785e+07	4.85645e+07	7.37991e+07	1.16326e+08	6.88522e+07	9.20491e+07	8.37915e+07	1.23874e+08	5.31512e+07	6.11903e+07	1.3446e+08	0	0	5.67651e+07	5.30298e+07	5.06093e+07	0	7.08567e+07	3.05231e+07	4.1382e+07	3.42761e+07	3.38417e+07	4.04462e+07	5.69819e+07	3.50449e+07	4.70046e+07	0	6.58555e+07	3.03838e+07		0.28764	0.052196	0.291001	0.0300853	0.0176817	0.188458
AT3G08530.1	10	CHC2 heavy chain subunit of clathrin. Involved in vesicle mediated trafficking. Mutants show r	sp|Q0WLB5|CLAH2_ARATH	plasma membrane	4.52433e+07	4.84603e+07	5.25577e+07	4.58494e+07	4.45277e+07	4.74038e+07	4.99264e+07	4.28889e+07	5.30592e+07	3.87932e+07	4.43214e+07	4.87467e+07	4.63864e+07	4.58748e+07	4.4386e+07	4.55232e+07	3.89414e+07	5.22744e+07	4.69656e+07	5.78976e+07	6.03479e+07	3.6632e+07	6.18084e+07	5.222e+07	0	5.03225e+07	6.00059e+07	5.61896e+07	6.27277e+07	5.2474e+07	4.59353e+07	5.34542e+07	5.40241e+07	5.9819e+07	3.43094e+07	5.06374e+07		0.24388	0.592113	0.563551	0.0338415	0.104886	0.765869
AT3G08580.1	14	mitochondrial ADP/ATP carrier protein_coding ADP/ATP CARRIER 1 (AAC1) ADP/ATP CARRIE	sp|P31167|ADT1_ARATH	mitochondrion	5.09709e+08	2.42616e+08	2.17117e+08	3.27252e+07	5.61418e+08	4.99705e+08	3.97451e+08	7.94571e+08	2.64043e+08	4.28464e+08	4.27752e+08	4.77227e+08	6.05185e+08	4.52016e+08	5.02727e+08	6.32811e+08	7.69315e+08	2.96776e+08	1.90115e+08	1.38441e+08	3.66872e+08	3.57681e+08	3.71426e+08	1.06236e+08	1.43961e+08	2.33589e+08	2.3427e+08	3.84631e+08	2.57251e+08	1.95338e+08	2.77806e+08	3.11855e+08	3.63429e+08	1.39549e+08	2.82309e+08	2.35818e+08		0.476342	0.670252	0.157622	0.0464903	0.0170997	0.0769811
AT3G08590.1	15	Encodes a 2,3-biphosphoglycerate-independent phosphoglycerate mutase that is involved in polle	sp|Q9M9K1|PMG2_ARATH	cytosol	1.9104e+08	1.86242e+08	1.99886e+08	2.43323e+08	1.98422e+08	1.6937e+08	1.77384e+08	2.25304e+08	1.96779e+08	1.78346e+08	1.86242e+08	1.37295e+08	2.03662e+08	1.75854e+08	2.15947e+08	2.17283e+08	2.66674e+08	2.29179e+08	1.47598e+08	1.43532e+08	1.72533e+08	2.19539e+08	1.79325e+08	1.44641e+08	1.13499e+08	1.94946e+08	1.69018e+08	1.36025e+08	1.69323e+08	8.00057e+07	1.92182e+08	1.49151e+08	2.54149e+08	1.8308e+08	1.55011e+08	2.19523e+08		0.0187969	0.501143	0.216833	0.267174	0.999844	0.0957174
AT3G08740.1	8	elongation factor P (EF-P) family protein	tr|Q8VZW6|Q8VZW6_ARATH	plastid	0	0	0	0	1.07302e+08	1.01493e+08	0	0	0	9.16099e+07	1.11735e+08	8.35131e+07	9.31531e+07	1.21771e+08	9.76015e+07	1.02454e+08	9.62178e+07	1.20805e+08	0	0	0	4.97295e+07	0	0	0	3.06886e+07	0	0	0	0	0	0	0	0	0	0		#DIV/0!	0.241333	0.373901	0.000338077	0.000303489	0.000134012
AT3G08943.1	6	ARM repeat superfamily protein	tr|F4IYK3|F4IYK3_ARATH	cytosol,nucleus	5.38148e+07	4.67059e+07	5.35246e+07	3.99918e+07	5.93523e+07	5.2126e+07	5.36733e+07	4.54255e+07	5.39792e+07	5.31181e+07	4.82893e+07	6.13007e+07	4.92084e+07	3.39522e+07	5.41103e+07	5.92372e+07	6.85332e+07	5.25432e+07	6.86711e+07	7.15972e+07	6.76272e+07	7.51776e+07	6.62997e+07	7.63381e+07	8.34379e+07	7.81748e+07	5.93893e+07	7.44104e+07	8.17888e+07	8.0512e+07	6.07382e+07	6.63181e+07	7.62165e+07	7.88551e+07	5.06795e+07	8.16302e+07		0.00233888	0.0269232	0.0442949	0.00508583	0.0438612	0.399648
AT3G09200.1	4	Ribosomal protein L10 family protein	sp|Q42112|RLA02_ARATH;tr|A8MQR4|A8MQR4_ARATH	cytosol	5.29737e+08	5.82023e+08	5.49788e+08	7.21038e+08	5.63055e+08	4.66629e+08	5.85502e+08	7.93745e+08	5.0784e+08	4.60236e+08	4.76764e+08	4.34626e+08	5.98012e+08	5.46823e+08	6.82191e+08	6.38229e+08	6.59136e+08	5.3728e+08	4.13583e+08	4.2645e+08	3.92033e+08	4.35742e+08	4.5211e+08	4.28851e+08	6.49431e+08	7.02635e+08	4.74062e+08	4.15105e+08	4.49766e+08	4.04062e+08	5.23168e+08	4.90372e+08	5.94211e+08	6.71727e+08	4.86849e+08	5.81821e+08		0.00142389	0.124011	0.86217	0.136887	0.217328	0.655588
AT3G09350.1	19	Encodes one of the Arabidopsis orthologs of the human Hsp70-binding protein 1 (HspBP-1) and ye	tr|Q84J81|Q84J81_ARATH;tr|A8MQ87|A8MQ87_ARATH	cytosol	1.587e+07	2.09987e+07	1.76101e+07	0	7.96421e+06	0	0	0	2.81982e+07	0	0	0	0	0	0	0	0	0	2.28751e+08	3.07306e+08	3.80257e+08	3.03096e+08	3.91924e+08	2.63915e+08	1.72821e+08	4.54121e+08	5.4173e+08	2.22959e+08	3.09143e+08	2.36309e+08	4.28375e+08	2.89322e+08	4.2577e+08	2.47371e+08	3.14634e+08	1.42245e+08		0.00278825	0.00112434	0.0271746	0.000667755	0.00115071	0.00944956
AT3G09440.1	20	Heat shock protein 70 (Hsp 70) family protein	sp|O65719|HSP7C_ARATH	cytosol	2.7694e+08	3.00523e+08	3.00544e+08	2.51852e+08	3.01817e+08	2.55757e+08	2.97044e+08	2.43881e+08	2.87862e+08	2.75562e+08	2.78017e+08	2.76557e+08	2.71617e+08	2.34108e+08	2.95565e+08	2.94094e+08	3.01629e+08	2.6313e+08	4.63084e+08	4.19065e+08	5.3728e+08	6.35977e+08	6.85366e+08	4.75378e+08	5.92319e+08	7.21438e+08	6.07454e+08	4.52518e+08	5.15894e+08	5.29773e+08	7.1452e+08	5.1329e+08	6.3708e+08	5.14573e+08	3.98167e+08	4.36347e+08		0.00697727	0.00731783	0.00115645	0.000725409	0.00443232	0.0107352
AT3G09500.1	5	Ribosomal L29 family protein	sp|Q9SF53|RL351_ARATH;sp|O80626|RL352_ARATH	cytosol	0	0	0	0	2.95386e+07	2.43902e+07	0	0	0	2.09508e+07	2.35578e+07	4.17913e+07	3.08421e+07	2.40895e+07	4.15631e+07	3.1639e+07	3.83893e+07	3.24587e+07	0	0	0	3.85867e+07	4.08831e+07	2.46059e+07	0	0	0	3.79554e+07	5.296e+07	4.69949e+07	4.03454e+07	3.02598e+07	5.3284e+07	5.56084e+07	4.67966e+07	6.03897e+07		#DIV/0!	0.184405	#DIV/0!	0.0942357	0.337284	0.0112132
AT3G09630.1	9	Ribosomal protein L4/L1 family	sp|Q9SF40|RL4A_ARATH;tr|Q2V3X4|Q2V3X4_ARATH	cytosol	1.8011e+08	2.29656e+08	2.04241e+08	2.45458e+08	1.86565e+08	1.81086e+08	1.94933e+08	2.93096e+08	1.8011e+08	1.76195e+08	1.88449e+08	1.77114e+08	2.35328e+08	2.29052e+08	3.03096e+08	2.58861e+08	2.79099e+08	2.5535e+08	2.53762e+08	2.44778e+08	2.36178e+08	3.11531e+08	2.75008e+08	3.1588e+08	1.22882e+08	3.63455e+08	2.72787e+08	2.88701e+08	2.51067e+08	2.6222e+08	3.13872e+08	2.72693e+08	3.16801e+08	3.49835e+08	3.24086e+08	4.08596e+08		0.0569269	0.0166529	0.719229	0.00184449	0.176758	0.0209031
AT3G09680.1	3	Ribosomal protein S12/S23 family protein	sp|Q9SF35|RS231_ARATH;sp|P49201|RS232_ARATH	cytosol	0	0	0	0	0	0	0	0	0	0	0	0	0	0	0	0	0	0	0	0	0	0	0	0	0	0	0	2.61336e+07	4.07557e+07	2.81611e+07	0	0	3.44285e+07	0	4.05079e+07	4.13935e+07		#DIV/0!	#DIV/0!	#DIV/0!	0.0022796	0.373901	0.116163
AT3G09820.1	7	Involved in the salvage synthesis of adenylates and methyl recycling	sp|Q9SF85|ADK1_ARATH	cytosol	5.52309e+08	5.952e+08	5.78323e+08	7.68516e+08	5.93676e+08	4.94913e+08	5.38585e+08	6.56992e+08	5.46482e+08	5.20925e+08	5.53612e+08	4.55129e+08	6.16446e+08	5.57347e+08	6.67596e+08	6.56901e+08	4.81747e+08	6.54764e+08	5.10381e+08	5.10452e+08	5.16896e+08	5.88228e+08	5.38212e+08	4.85064e+08	2.49714e+08	6.23883e+08	5.22915e+08	5.40231e+08	5.30398e+08	4.9061e+08	5.9851e+08	5.72857e+08	6.83706e+08	6.72286e+08	6.06865e+08	5.52194e+08		0.00774776	0.391826	0.3847	0.763641	0.92615	0.860772
AT3G10020.1	5	plant/protein	tr|Q9SR67|Q9SR67_ARATH;tr|B3H7G1|B3H7G1_ARATH	nucleus	0	0	0	0	0	0	0	0	0	0	0	0	0	0	0	0	0	0	2.01224e+07	2.12477e+07	2.52714e+07	6.06793e+07	3.06588e+07	0	0	0	3.16741e+07	4.75849e+07	3.32281e+07	1.7724e+07	4.50555e+07	5.18809e+07	2.26389e+07	0	5.29857e+07	0		0.000142295	0.157188	0.373901	0.0189496	0.0107173	0.373901
AT3G10670.1	6	Plastidic SufC-like ATP-binding cassette/ATPase essential for Arabidopsis embryogenesis. Inv	sp|Q9CAF5|AB6I_ARATH	plastid	0	0	0	0	1.46236e+07	0	0	0	1.44624e+07	0	1.78238e+07	0	0	0	0	1.85537e+07	1.79864e+07	1.24238e+07	0	0	0	0	0	0	0	0	0	0	0	0	0	0	0	0	0	0		#DIV/0!	0.373901	0.373901	0.373901	#DIV/0!	0.00112669
AT3G11400.2	5	One of the 2 genes that code for the G subunit of eukaryotic initiation factor 3 (EIF3). The m	tr|Q9SSJ0|Q9SSJ0_ARATH;tr|F4J6A1|F4J6A1_ARATH	cytosol	1.87554e+07	2.12653e+07	0	2.72641e+07	2.43733e+07	2.63756e+07	2.38602e+07	3.22277e+07	2.14534e+07	2.28676e+07	2.25668e+07	0	2.73948e+07	2.13747e+07	3.42429e+07	2.78273e+07	2.65406e+07	2.90775e+07	2.72755e+07	2.21223e+07	3.01426e+07	3.7464e+07	3.64168e+07	2.89649e+07	0	3.69917e+07	3.223e+07	3.0367e+07	3.9017e+07	0	3.14815e+07	0	3.78608e+07	3.54087e+07	3.67744e+07	3.93265e+07		0.137456	0.042099	0.829532	0.600196	0.729384	0.00235243
AT3G11630.1	5	Encodes a 2-Cys peroxiredoxin (2-Cys PrxA) that contains two catalytic Cys residues. Functions	sp|Q96291|BAS1A_ARATH	plastid	2.13584e+07	0	0	0	1.751e+08	7.22289e+08	0	0	0	2.14321e+08	2.07826e+08	4.27219e+08	4.31684e+08	6.5354e+08	1.17868e+08	1.33651e+08	3.07391e+08	9.7703e+07	1.29979e+08	7.34419e+07	7.48812e+07	1.3738e+08	1.36971e+08	5.71322e+07	0	4.69493e+07	8.69691e+07	1.77028e+08	1.00443e+08	8.99051e+07	1.08483e+08	1.3355e+08	3.90522e+07	1.88492e+07	1.73601e+08	7.4902e+07		0.012662	0.437936	0.150353	0.105643	0.123541	0.315906
AT3G11940.1	2	One of two genes encoding the ribosomal protein S5. Mutants have semi-dominant developmental p	sp|P51427|RS52_ARATH	cytosol	0	0	0	0	1.33411e+08	1.61147e+08	0	0	0	1.45677e+08	1.53483e+08	1.56241e+08	1.6562e+08	1.49721e+08	1.65127e+08	1.61326e+08	1.67641e+08	1.55474e+08	0	9.26701e+07	0	2.16967e+08	1.67339e+08	1.12021e+08	0	1.26389e+08	2.06863e+08	0	1.52064e+08	0	1.41184e+08	1.27392e+08	1.25664e+08	1.29287e+08	1.0722e+08	1.75951e+08		0.373901	0.31252	0.138773	0.117326	0.0159867	0.308073
AT3G12050.1	13	Aha1 domain-containing protein	tr|Q9LHL7|Q9LHL7_ARATH;tr|F4J8L7|F4J8L7_ARATH	cytosol	0	0	0	5.1025e+07	3.18326e+07	0	0	0	4.48436e+07	0	3.48825e+07	0	4.45678e+07	0	0	0	0	3.03733e+07	2.45565e+07	3.33758e+07	9.55399e+07	7.9906e+07	8.96251e+07	3.71691e+07	0	7.6635e+07	8.62009e+07	4.88346e+07	5.97196e+07	3.66396e+07	1.13632e+08	7.14584e+07	1.07757e+08	5.92618e+07	5.84743e+07	4.49494e+07		0.0838319	0.132931	0.274744	0.0517203	0.014076	0.0166864
AT3G12110.1	2	Encodes an actin that is expressed predominantly during reproductive development. protei	sp|P53496|ACT11_ARATH	cytosol	1.44423e+07	0	1.49454e+07	2.28945e+07	1.56082e+07	1.49299e+07	1.34518e+07	1.71321e+07	1.59284e+07	0	1.77154e+07	0	1.92293e+07	1.71868e+07	1.64547e+07	1.74316e+07	1.15557e+07	1.72262e+07	0	1.85794e+07	1.76284e+07	0	0	0	0	0	2.14325e+07	0	0	0	0	1.8933e+07	2.14906e+07	0	2.55249e+07	0		0.784616	0.00220816	0.31168	0.373901	0.576236	0.473443
AT3G12290.1	10	MTHFD1 encodes a cytoplasmic bifunctional methylenetetrahydrofolate dehydrogenase/methenyltetr	sp|Q9LHH7|FOLD2_ARATH	cytosol	7.76779e+07	8.12802e+07	8.42866e+07	8.75983e+07	6.69277e+07	6.8614e+07	8.91604e+07	7.47464e+07	8.36232e+07	6.62217e+07	7.0896e+07	5.87221e+07	7.42043e+07	7.30105e+07	6.34669e+07	7.75487e+07	8.1585e+07	5.87547e+07	6.43974e+07	5.85027e+07	7.15476e+07	6.00558e+07	6.29237e+07	4.91981e+07	0	4.03062e+07	5.60457e+07	7.97289e+07	6.46121e+07	3.62682e+07	7.04062e+07	7.58949e+07	4.75387e+07	3.52251e+07	0	5.52166e+07		0.0183444	0.0960145	0.0428872	0.720548	0.579583	0.0733313
AT3G12390.1	5	Nascent polypeptide-associated complex (NAC), alpha subunit family protein	sp|Q9LHG9|NACA1_ARATH	nucleus	8.05343e+07	7.09304e+07	6.75944e+07	3.94713e+07	1.1309e+08	8.65002e+07	8.89074e+07	9.21576e+07	8.56827e+07	1.03024e+08	9.71156e+07	6.8576e+07	8.84035e+07	7.69011e+07	9.45255e+07	9.792e+07	1.50293e+08	9.55068e+07	6.68581e+07	7.04111e+07	6.72206e+07	5.8527e+07	6.13517e+07	6.60017e+07	0	6.32604e+07	6.64193e+07	6.31203e+07	6.36872e+07	6.21177e+07	6.08984e+07	5.97692e+07	5.09578e+07	6.21693e+07	5.3744e+07	7.88715e+07		0.295595	0.458553	0.10316	0.0668794	0.00826509	0.0621652
AT3G12580.1	16	heat shock protein 70	sp|Q9LHA8|MD37C_ARATH	cytosol	2.17107e+07	4.70894e+07	2.26766e+07	0	1.14926e+07	3.30902e+07	9.53499e+06	0	2.49719e+07	2.00028e+07	2.5345e+07	0	0	9.63665e+06	0	1.0749e+07	1.44113e+07	0	3.43968e+08	4.13181e+08	7.49472e+08	6.84844e+08	5.8013e+08	3.63505e+08	2.7094e+08	5.45952e+08	6.58177e+08	2.80378e+08	4.10897e+08	3.59297e+08	7.26557e+08	4.35682e+08	8.27566e+08	3.31814e+08	2.32089e+08	2.30981e+08		0.0198033	0.00515407	0.0140755	0.000981613	0.00493813	0.0015987
AT3G12780.1	22	PGK1 was localized exclusively in the chloroplasts of photosynthetic tissues and is the photos	sp|Q9LD57|PGKH1_ARATH	plastid	1.05564e+10	1.11777e+10	1.09499e+10	1.10368e+10	9.01075e+09	9.14034e+09	9.51661e+09	8.74311e+09	1.03693e+10	1.0342e+10	1.13416e+10	8.23202e+09	9.56886e+09	1.07156e+10	8.65028e+09	8.17856e+09	7.62294e+09	1.09249e+10	8.45935e+09	8.74493e+09	7.95933e+09	7.76856e+09	9.027e+09	8.5117e+09	5.37903e+09	7.1095e+09	1.02095e+10	8.08612e+09	8.34636e+09	7.82856e+09	8.93487e+09	9.12894e+09	6.26037e+09	7.55403e+09	8.39277e+09	6.33545e+09		0.00101981	0.159581	0.254973	0.11225	0.235459	0.27858
AT3G13470.1	5	Encodes a subunit of chloroplasts chaperonins that are involved in mediating the folding of ne	sp|Q9LJE4|CPNB2_ARATH	plastid	0	3.14204e+07	3.10847e+07	0	2.13614e+07	0	0	0	1.53071e+07	2.02427e+07	2.31788e+07	0	0	2.17589e+07	2.44122e+07	3.69277e+07	3.03775e+07	2.5722e+07	4.236e+07	4.48654e+07	3.72826e+07	3.93265e+07	2.96617e+07	3.57738e+07	0	3.99059e+07	2.52364e+07	3.83866e+07	4.47722e+07	0	3.75107e+07	4.91606e+07	4.22076e+07	4.95369e+07	0	3.15908e+07		0.124394	0.0221688	0.261663	0.448124	0.0309043	0.802465
AT3G13490.1	7	Encodes a dual targeted lysyl-tRNA ligase that is found both in the mitochondrion and the chlo	sp|Q9LJE2|SYKM_ARATH	plastid,mitochondrion	1.13399e+07	0	1.35445e+07	0	1.58843e+07	1.08862e+07	1.36984e+07	0	1.40445e+07	1.75821e+07	1.62473e+07	0	0	0	1.34332e+07	1.54211e+07	1.57113e+07	1.13399e+07	0	0	0	0	0	1.79751e+07	0	0	0	0	0	0	0	0	0	0	0	0		0.119229	0.719606	0.116178	0.116735	0.373901	0.000555154
AT3G13750.1	17	beta-galactosidase, glycosyl hydrolase family 35 The mRNA is cell-to-cell mobile. protei	sp|Q9SCW1|BGAL1_ARATH	extracellular	7.80881e+07	8.38496e+07	1.45032e+08	5.18234e+07	6.53009e+07	5.79177e+07	1.01542e+08	0	9.28244e+07	6.15604e+07	3.63739e+07	7.64175e+07	2.35415e+07	5.53239e+07	0	3.54627e+07	6.10547e+07	4.51587e+07	8.95568e+07	8.64043e+07	2.33934e+07	0	0	8.29133e+07	0	0	2.0426e+07	0	0	0	0	1.73665e+07	0	0	0	0		0.303146	0.332982	0.155649	0.00763642	0.295369	0.00318668
AT3G13790.1	10	Encodes a protein with invertase activity. protein_coding (ATBFRUCT1) (ATCWI1)	tr|F4JEJ0|F4JEJ0_ARATH;sp|Q43866|INV1_ARATH;tr|A0A1I9LRX7|A0A1I9LRX7_ARATH	extracellular	2.63994e+07	3.36289e+07	2.82471e+07	3.73059e+07	2.67401e+07	2.75262e+07	3.34082e+07	2.28565e+07	3.64976e+07	0	2.02989e+07	0	2.43666e+07	3.16829e+07	1.99198e+07	1.98922e+07	1.89935e+07	2.73284e+07	0	2.71604e+07	2.15428e+07	0	2.65848e+07	0	0	0	2.87409e+07	0	0	0	0	0	0	0	0	0		0.198044	0.0845595	0.110241	0.373901	0.00179289	0.00112136
AT3G14067.1	10	Encodes a protein with similarity to serine protease, subtilisin, that is upregulated during s	sp|Q9LVJ1|SBT14_ARATH	extracellular	4.80256e+07	5.03818e+07	5.26124e+07	4.08774e+07	4.43153e+07	4.49557e+07	4.65346e+07	4.46482e+07	5.12412e+07	4.18029e+07	5.13834e+07	3.43498e+07	3.84479e+07	4.60948e+07	3.5006e+07	3.06334e+07	2.90634e+07	4.85578e+07	3.12445e+07	4.35057e+07	3.25804e+07	2.49459e+07	3.48318e+07	3.7654e+07	0	3.00883e+07	4.42661e+07	3.57614e+07	3.73292e+07	3.00008e+07	3.95699e+07	3.91742e+07	0	2.73948e+07	2.87648e+07	2.84929e+07		0.0238151	0.0547117	0.160683	0.206494	0.371555	0.277677
AT3G14415.2	14	Encodes a glycolate oxidase that modulates reactive oxygen species-mediated signal transductio	sp|Q9LRS0|GLO2_ARATH;tr|F4JFV6|F4JFV6_ARATH	peroxisome	9.56441e+08	8.59785e+08	8.45424e+08	7.64637e+08	5.20492e+08	6.9426e+08	8.18609e+08	5.80814e+08	7.03902e+08	5.81982e+08	6.43293e+08	8.06165e+08	7.22439e+08	8.13068e+08	5.12437e+08	5.61924e+08	8.66906e+08	5.33828e+08	5.69768e+08	3.9019e+08	6.14101e+08	6.05352e+08	6.82948e+08	4.15882e+08	3.87897e+08	3.08779e+08	4.7584e+08	8.09525e+08	4.9129e+08	5.8835e+08	5.13397e+08	6.21164e+08	3.78994e+08	2.25914e+08	8.59487e+08	5.30582e+08		0.00917685	0.441539	0.0208842	0.702423	0.190972	0.614274
AT3G14420.1	16	Encodes a glycolate oxidase that modulates reactive oxygen species-mediated signal transductio	sp|Q9LRR9|GLO1_ARATH;tr|Q2V3V9|Q2V3V9_ARATH;tr|A8MS37|A8MS37_ARATH;tr|B3H4B8|B3H4B8_ARATH	peroxisome	5.16099e+09	5.23702e+09	5.15277e+09	4.61889e+09	3.92025e+09	4.40807e+09	4.83075e+09	3.54982e+09	5.07057e+09	4.67623e+09	5.01882e+09	5.14384e+09	4.44951e+09	4.72806e+09	3.57427e+09	3.72373e+09	4.99383e+09	4.34859e+09	4.28397e+09	3.60137e+09	4.34106e+09	3.81253e+09	4.12001e+09	3.26786e+09	1.87898e+09	2.61126e+09	3.83904e+09	4.88801e+09	3.6302e+09	4.1868e+09	3.9295e+09	4.06892e+09	2.73862e+09	2.14287e+09	4.98139e+09	4.13689e+09		0.00977759	0.146587	0.0827104	0.142101	0.286703	0.547952
AT3G14930.1	18	Uroporphyrinogen decarboxylase	sp|Q93ZB6|DCUP1_ARATH	plastid	1.27781e+08	1.24684e+08	1.3215e+08	1.32535e+08	1.24753e+08	1.32701e+08	1.40374e+08	1.0719e+08	1.19879e+08	1.40316e+08	1.35329e+08	9.66925e+07	1.07951e+08	1.38595e+08	1.16431e+08	1.1635e+08	9.76286e+07	1.33753e+08	1.64533e+08	1.64476e+08	1.44661e+08	1.39801e+08	1.17168e+08	1.4593e+08	1.78556e+08	1.53227e+08	1.39346e+08	1.4432e+08	7.85822e+07	1.80923e+08	1.39163e+08	1.5093e+08	1.43363e+08	1.21048e+08	1.69699e+08	1.12652e+08		0.0130009	0.662004	0.0826595	0.766085	0.0738409	0.418975
AT3G14990.1	21	Encodes a homolog of animal DJ-1 superfamily protein. In the A. thaliana genome, three genes	sp|Q9FPF0|DJ1A_ARATH	golgi	4.76335e+08	5.44101e+08	5.25749e+08	6.44274e+08	5.52998e+08	4.91563e+08	5.33828e+08	5.077e+08	5.87209e+08	3.75022e+08	3.73026e+08	4.93372e+08	4.61163e+08	4.89455e+08	3.45521e+08	5.06505e+08	5.20347e+08	4.46195e+08	4.33062e+08	3.81075e+08	4.65918e+08	4.6692e+08	5.10487e+08	2.97806e+08	8.30571e+07	4.63084e+08	3.18916e+08	4.2521e+08	3.5997e+08	5.23531e+08	4.28761e+08	4.85838e+08	4.72946e+08	4.01577e+08	5.28014e+08	4.91086e+08		0.0499068	0.154207	0.0877807	0.735777	0.554525	0.711191
AT3G15520.1	8	Cyclophilin-like peptidyl-prolyl cis-trans isomerase family protein	tr|A0A1I9LQ23|A0A1I9LQ23_ARATH;sp|P82869|CYP37_ARATH;tr|A0A1I9LQ22|A0A1I9LQ22_ARATH	plastid	2.14429e+07	2.43294e+07	2.34535e+07	2.37595e+07	1.92974e+07	2.53503e+07	2.59009e+07	0	2.51125e+07	2.34226e+07	2.96207e+07	2.15204e+07	2.18814e+07	2.11053e+07	0	0	0	0	0	0	2.17137e+07	0	0	0	0	0	1.50244e+07	0	0	0	0	0	0	0	0	0		0.0954852	0.000229351	0.291039	0.000527807	0.116246	#DIV/0!
AT3G15730.1	36	Encodes phospholipase D alpha 1 (PLD alpha 1). Positive regulator of abscisic acid (ABA) media	sp|Q38882|PLDA1_ARATH	cytosol	3.79099e+08	4.45639e+08	4.3535e+08	4.19589e+08	4.21308e+08	4.1027e+08	4.33814e+08	4.14128e+08	4.48459e+08	4.36861e+08	4.36892e+08	4.21133e+08	4.08341e+08	3.78758e+08	4.57977e+08	4.14932e+08	4.479e+08	4.59344e+08	6.46332e+08	6.23191e+08	5.91458e+08	6.24835e+08	5.49102e+08	6.52363e+08	3.05395e+08	5.93799e+08	6.22932e+08	5.82951e+08	6.36992e+08	6.5173e+08	5.96687e+08	5.97681e+08	5.52156e+08	6.28005e+08	4.97113e+08	6.51866e+08		0.00154765	0.0035	0.500966	0.000873574	0.00373184	0.0384985
AT3G16050.1	10	Encodes a protein with pyridoxal phosphate synthase activity whose transcripts were detected m	sp|Q9ZNR6|PDX12_ARATH	cytosol	0	0	0	0	0	0	0	0	0	0	0	0	0	0	0	0	0	0	0	5.06514e+07	5.71678e+07	6.31684e+07	8.65302e+07	4.75025e+07	0	1.18828e+08	6.73512e+07	6.73559e+07	7.95688e+07	7.16568e+07	1.12395e+08	8.6945e+07	7.97676e+07	9.78182e+07	8.09933e+07	7.82344e+07		0.117567	0.00440272	0.14559	3.42856e-05	0.000714149	0.000151013
AT3G16240.1	3	Delta tonoplast intrinsic protein, functions as a water channel and ammonium (NH3) transporter	sp|Q41951|TIP21_ARATH	vacuole	1.72964e+08	2.30997e+08	1.68246e+08	1.04737e+08	1.63589e+08	3.07199e+08	2.48591e+08	7.03575e+07	7.41375e+07	1.67722e+08	1.51024e+08	2.4084e+08	2.07898e+08	1.15803e+08	9.60712e+07	1.18327e+08	1.74518e+08	6.04819e+07	6.70345e+07	7.17313e+07	8.51203e+07	9.29725e+07	8.17718e+07	7.12358e+07	0	5.71163e+07	2.13066e+07	1.73757e+08	8.75862e+07	7.70718e+07	6.11818e+07	1.24874e+08	3.63789e+07	0	9.36905e+07	5.90159e+07		0.00513119	0.143373	0.161219	0.148165	0.204057	0.1932
AT3G16420.1	14	The PBP1(PYK10-binding protein 1) assists the PYK10 (beta-glucosidase complex) in its activity	sp|O04314|JAL30_ARATH	cytosol	1.50415e+09	1.56314e+09	1.51126e+09	1.44608e+09	1.29715e+09	1.2521e+09	1.35186e+09	1.32257e+09	1.34569e+09	1.17239e+09	1.00483e+09	8.32572e+08	1.18793e+09	1.39208e+09	1.08241e+09	1.22107e+09	7.66548e+08	1.2155e+09	1.11616e+09	1.13025e+09	1.00434e+09	9.04848e+08	9.49242e+08	1.02097e+09	1.56574e+09	9.6463e+08	1.21685e+09	7.95397e+08	7.88973e+08	9.03657e+08	1.15336e+09	1.05581e+09	9.16653e+08	1.06662e+09	9.86538e+08	6.05772e+08		0.000547272	0.00526635	0.629683	0.17272	0.191498	0.430523
AT3G16450.1	13	Mannose-binding lectin superfamily protein	sp|O04311|JAL33_ARATH	cytosol	4.23101e+07	5.16334e+07	3.97045e+07	3.73965e+07	4.55643e+07	4.18812e+07	4.1099e+07	2.8713e+07	4.58748e+07	4.25779e+07	3.27593e+07	0	0	4.09426e+07	0	4.08916e+07	3.58756e+07	3.67617e+07	2.93041e+07	3.76958e+07	3.99862e+07	0	0	2.99157e+07	0	1.73905e+07	3.44643e+07	3.17532e+07	0	0	0	3.10072e+07	2.35954e+07	3.60201e+07	3.61677e+07	0		0.14167	0.0366556	0.129931	0.432536	0.796757	0.319391
AT3G16460.1	34	Mannose-binding protein protein_coding JACALIN-RELATED LECTIN 34 (JAL34) JACALIN-RELATE	sp|O04310|JAL34_ARATH	cytosol	5.76882e+08	6.16874e+08	6.44408e+08	5.88065e+08	4.83654e+08	5.06715e+08	6.03007e+08	6.58588e+08	6.42268e+08	5.06856e+08	4.05661e+08	3.54497e+08	5.10487e+08	5.51467e+08	4.99185e+08	5.31207e+08	3.3491e+08	5.30729e+08	4.04314e+08	4.74687e+08	4.78386e+08	3.50563e+08	3.95225e+08	4.18514e+08	3.16384e+08	4.50109e+08	5.42557e+08	3.34678e+08	2.83191e+08	3.0925e+08	4.41458e+08	3.9111e+08	4.67892e+08	4.43543e+08	2.38399e+08	2.41827e+08		0.00670308	0.0210376	0.0428565	0.0741964	0.0344095	0.169375
AT3G16470.1	10	Encodes a JA-responsive gene that coordinates with GRP7 in shaping plant development through t	sp|O04309|JAL35_ARATH;tr|A0A1I9LQM9|A0A1I9LQM9_ARATH	cytosol	7.66616e+07	6.01183e+07	8.08867e+07	8.63085e+07	9.08511e+07	8.71018e+07	9.12044e+07	8.68426e+07	9.43291e+07	9.01048e+07	8.15567e+07	4.00334e+07	8.90554e+07	7.1221e+07	1.02888e+08	8.78233e+07	6.25844e+07	8.98864e+07	4.92049e+07	5.5416e+07	6.29935e+07	6.43261e+07	4.90449e+07	5.03399e+07	0	6.63963e+07	6.63871e+07	6.63135e+07	7.12062e+07	3.88847e+07	6.28278e+07	7.41221e+07	7.5308e+07	8.32531e+07	5.72075e+07	4.99299e+07		0.0897693	0.00275166	0.104533	0.558354	0.164676	0.282053
AT3G16640.1	12	Encodes a protein homologous to translationally controlled tumor protein (TCTP) from Drosophi	sp|P31265|TCTP1_ARATH	cytosol	1.24278e+08	0	0	0	7.2555e+08	5.95283e+08	0	1.22143e+08	3.88793e+07	6.21164e+08	7.05514e+08	5.0019e+08	6.40356e+08	6.07286e+08	6.22457e+08	6.46646e+08	5.29259e+08	7.28978e+08	2.48023e+08	2.47474e+08	2.44117e+08	4.30578e+08	4.47093e+08	2.40223e+08	1.13357e+08	2.8104e+08	4.05633e+08	2.56645e+08	2.79157e+08	2.5013e+08	3.81234e+08	3.43706e+08	3.64565e+08	2.83073e+08	3.50806e+08	2.22357e+08		0.00776606	0.78598	0.0816141	0.00450452	5.61226e-05	0.00708005
AT3G16950.2	5	encodes a plastid lipoamide dehydrogenase, subunit of the pyruvate dehydrogenase complex which	sp|A8MS68|PLPD1_ARATH	plastid	3.10201e+07	3.11386e+07	2.82471e+07	2.64782e+07	1.85228e+07	2.39662e+07	2.69335e+07	2.63336e+07	2.33448e+07	2.66882e+07	2.15413e+07	2.77291e+07	2.12109e+07	0	0	2.47153e+07	2.6237e+07	1.89383e+07	0	0	0	0	0	1.78065e+07	0	0	0	2.3748e+07	0	0	0	2.62953e+07	1.70764e+07	0	0	2.22053e+07		5.75679e-06	0.0557065	2.11367e-05	0.0994197	0.518863	0.108858
AT3G17390.1	18	S-adenosylmethionine synthetase protein_coding METHIONINE OVER-ACCUMULATOR 3 (MTO3) (ATSA	sp|Q9LUT2|METK4_ARATH	nucleus,plasma membrane	1.14778e+09	1.41956e+09	1.32882e+09	1.83674e+09	1.38142e+09	1.08271e+09	1.13331e+09	1.5702e+09	1.06168e+09	1.029e+09	1.27081e+09	1.05347e+09	1.5559e+09	1.40673e+09	1.67104e+09	1.34308e+09	8.21964e+08	1.55127e+09	8.9611e+08	8.34132e+08	1.04822e+09	1.60408e+09	1.43221e+09	8.9029e+08	1.11099e+09	1.30373e+09	1.12884e+09	8.5586e+08	1.04272e+09	1.14143e+09	1.45201e+09	1.18218e+09	1.32285e+09	1.29571e+09	1.31617e+09	8.47654e+08		0.0217997	0.705372	0.686981	0.410207	0.107786	0.763192
AT3G17810.1	7	Encodes a protein predicted to have dihydropyrimidine dehydrogenase activity. Its activity has	sp|Q9LVI9|DPYD_ARATH	plastid	2.77734e+07	3.1512e+07	3.34036e+07	3.15383e+07	2.86951e+07	2.06666e+07	2.76505e+07	0	3.02976e+07	2.42957e+07	2.52819e+07	2.66568e+07	2.73531e+07	0	2.06824e+07	2.48993e+07	3.12294e+07	1.85408e+07	0	0	0	0	0	0	0	0	0	0	0	0	0	0	2.20336e+07	0	0	0		4.83747e-05	0.00115902	0.116946	3.14638e-06	0.476066	0.00244971
AT3G18060.1	17	transducin family protein / WD-40 repeat family protein	sp|Q9LV35|AIP12_ARATH	cytosol	3.35172e+07	2.99116e+07	3.22233e+07	3.68638e+07	2.71962e+07	2.61462e+07	2.4441e+07	2.31804e+07	2.73266e+07	2.47891e+07	2.50777e+07	0	0	0	2.05937e+07	2.14281e+07	0	2.95018e+07	3.47715e+07	3.78608e+07	3.22501e+07	0	2.62116e+07	2.77618e+07	0	2.81377e+07	2.93021e+07	3.52446e+07	3.91172e+07	0	3.32396e+07	3.25465e+07	2.20733e+07	2.66291e+07	0	0		0.18704	0.278115	0.578243	0.614322	0.0445374	0.552319
AT3G18190.1	20	TCP-1/cpn60 chaperonin family protein	sp|Q9LV21|TCPD_ARATH	cytosol	7.5795e+07	9.82463e+07	8.30168e+07	8.36232e+07	8.16472e+07	7.00072e+07	9.18451e+07	9.12297e+07	7.50787e+07	7.56481e+07	8.26035e+07	3.87797e+07	9.72841e+07	8.43684e+07	1.11217e+08	1.00854e+08	1.19671e+08	9.97836e+07	1.13585e+08	1.03245e+08	1.09465e+08	1.19406e+08	9.64448e+07	1.10227e+08	0	1.46914e+08	9.1236e+07	9.32952e+07	1.14217e+08	1.08056e+08	1.05554e+08	8.57183e+07	1.40569e+08	1.36962e+08	9.23879e+07	1.2178e+08		0.0336759	0.0186754	0.88474	0.0573768	0.50619	0.520193
AT3G18490.1	4	Encodes ASPG1 (ASPARTIC PROTEASE IN GUARD CELL 1). Functions in drought avoidance through absc	sp|Q9LS40|ASPG1_ARATH	extracellular	2.13954e+07	0	2.28914e+07	2.18965e+07	2.40278e+07	2.17815e+07	1.80901e+07	2.28185e+07	2.32157e+07	2.28533e+07	2.13214e+07	0	2.50481e+07	2.41513e+07	2.52294e+07	0	0	2.6072e+07	0	0	1.86517e+07	0	0	0	0	0	0	0	0	0	0	0	0	0	0	0		0.426364	6.53444e-06	0.000203059	0.116595	1.95126e-07	0.373901
AT3G18740.1	3	The gene encodes a putative leucine-rich repeat (LRR)Receptor-like kinase (RLK). protei	sp|Q9LSA3|RL303_ARATH;sp|Q9C8F7|RL301_ARATH	cytosol	0	0	0	0	6.52014e+07	5.40241e+07	0	0	0	5.04797e+07	5.3495e+07	9.70483e+07	8.42516e+07	6.11564e+07	5.64903e+07	4.62548e+07	5.67847e+07	7.52871e+07	0	0	0	9.06749e+07	8.23006e+07	9.7419e+07	0	1.75662e+07	0	1.2523e+08	1.3801e+08	9.06309e+07	1.01331e+08	1.16746e+08	1.10105e+08	9.26572e+07	1.05276e+08	1.08206e+08		#DIV/0!	0.0707474	0.373901	0.0691992	0.0121448	0.0119062
AT3G18780.2	12	Encodes an actin that is constitutively expressed in vegetative structures but not pollen. ACT	sp|Q96292|ACT2_ARATH;sp|Q96293|ACT8_ARATH;tr|F4J8V9|F4J8V9_ARATH	cytosol	1.49241e+09	1.79359e+09	1.65261e+09	1.46281e+09	1.33983e+09	1.37816e+09	1.33834e+09	1.15641e+09	1.40917e+09	1.3223e+09	1.36722e+09	1.21929e+09	1.29607e+09	1.45584e+09	1.42696e+09	1.27028e+09	1.23649e+09	1.43749e+09	2.00576e+09	1.75936e+09	1.44548e+09	1.58496e+09	1.60664e+09	1.62726e+09	1.44498e+09	1.31772e+09	1.64655e+09	1.41074e+09	1.25705e+09	1.62445e+09	1.56846e+09	1.51808e+09	1.22446e+09	1.31471e+09	1.7651e+09	1.19685e+09		0.648027	0.00516103	0.238812	0.329356	0.727875	0.579436
AT3G18820.1	3	RAB7 homolog, forms retromer complex with VPS35	sp|Q9LS94|RAG3F_ARATH;sp|Q9XI98|RAG3E_ARATH;sp|Q9LW76|RAG3C_ARATH;sp|Q9C820|RAG3D_ARATH	golgi	0	0	0	0	5.38185e+07	4.10876e+07	0	0	0	5.6506e+07	4.26369e+07	5.24667e+07	4.02699e+07	3.38183e+07	0	4.22076e+07	4.64637e+07	3.83148e+07	4.96985e+07	0	0	0	0	4.55548e+07	0	0	0	4.65539e+07	3.93429e+07	5.60962e+07	0	4.35872e+07	4.29305e+07	0	0	0		0.373901	0.50042	#DIV/0!	0.640952	0.83869	5.6145e-05
AT3G18860.1	8	transducin family protein / WD-40 repeat family protein	tr|Q9LHN3|Q9LHN3_ARATH;tr|F4J9W8|F4J9W8_ARATH	cytosol	1.22222e+07	1.46226e+07	1.37183e+07	0	1.66787e+07	0	1.16627e+07	0	1.49682e+07	1.47254e+07	1.28762e+07	0	0	0	1.11566e+07	0	1.19425e+07	0	0	0	0	0	0	0	0	0	0	0	0	0	0	0	0	0	0	0		4.23267e-05	0.373901	0.122208	0.117899	0.373901	0.373901
AT3G19170.1	52	Zinc metalloprotease pitrilysin subfamily A. Signal peptide degrading enzyme targeted to mitoc	sp|Q9LJL3|PREP1_ARATH;tr|F4JA10|F4JA10_ARATH	plastid,mitochondrion	4.03194e+08	4.45793e+08	5.18332e+08	3.6583e+08	3.62649e+08	3.80178e+08	4.00243e+08	3.63959e+08	4.49392e+08	4.33513e+08	4.279e+08	3.49617e+08	3.44517e+08	3.56271e+08	3.19137e+08	3.47852e+08	7.5925e+08	4.26509e+08	9.14449e+07	1.35508e+08	2.54114e+08	1.28643e+08	1.91743e+08	1.03439e+08	2.24125e+07	1.70879e+08	2.49022e+08	1.59823e+08	1.58499e+08	6.37225e+07	1.65999e+08	1.42403e+08	2.25648e+08	1.8534e+08	3.46632e+07	3.18695e+08		0.00748362	0.00104366	0.0222552	0.00270904	0.00393184	0.0921755
AT3G19760.1	11	Encodes an RNA helicase that may be a component of the Exon Junction Complex. Subcellular loca	sp|Q94A52|RH2_ARATH	nucleus	2.33999e+07	4.48903e+07	2.37348e+07	3.00716e+07	2.35561e+07	2.35447e+07	4.0449e+07	4.12989e+07	3.15186e+07	2.88027e+07	3.22546e+07	2.41246e+07	3.12944e+07	2.94446e+07	3.14444e+07	2.71867e+07	4.21229e+07	3.18149e+07	3.46439e+07	3.16017e+07	4.84905e+07	4.85915e+07	4.59863e+07	3.33828e+07	0	3.02221e+07	3.80291e+07	2.38602e+07	3.77743e+07	3.14771e+07	3.63411e+07	3.48366e+07	4.08547e+07	2.97441e+07	3.63009e+07	2.53908e+07		0.438418	0.0307437	0.279669	0.601015	0.0261137	0.58435
AT3G19820.1	16	Involved in the conversion of the early brassinosteroid precursor 24-methylenecholesterol to	sp|Q39085|DIM_ARATH	endoplasmic reticulum	5.24013e+07	5.51631e+07	6.02601e+07	7.51307e+07	7.77048e+07	6.03186e+07	7.48501e+07	7.98949e+07	5.11879e+07	7.54857e+07	6.41746e+07	5.38708e+07	6.94273e+07	5.35766e+07	9.41789e+07	8.91233e+07	5.73424e+07	6.26365e+07	0	0	5.06795e+07	3.65812e+07	0	0	0	6.30503e+07	3.06588e+07	2.67271e+07	2.37545e+07	0	3.19874e+07	0	5.80382e+07	4.63415e+07	0	4.55264e+07		0.0838273	0.0115907	0.138277	0.0105261	0.107826	0.0982583
AT3G20330.1	11	encodes aspartate carbamoyltransferase catalyzing the second step in the de novo pyrimidine ri	sp|P49077|PYRB_ARATH	plastid	3.58856e+07	4.06176e+07	4.32591e+07	4.03538e+07	4.1719e+07	4.28354e+07	4.38052e+07	3.44166e+07	3.92612e+07	4.41956e+07	4.56971e+07	3.75732e+07	3.26301e+07	3.73576e+07	2.38106e+07	0	6.97215e+07	3.03901e+07	4.34906e+07	3.74899e+07	4.59735e+07	5.30702e+07	4.49837e+07	5.03958e+07	0	3.82697e+07	4.62196e+07	5.75056e+07	5.70768e+07	5.20574e+07	4.5435e+07	4.44629e+07	4.36628e+07	5.01067e+07	5.24777e+07	7.94917e+07		0.509682	0.0342316	0.491032	0.0127987	0.0296174	0.287237
AT3G20820.1	18	Leucine-rich repeat (LRR) family protein	tr|Q9LT39|Q9LT39_ARATH	extracellular	3.78154e+08	3.73181e+08	3.61971e+08	2.57715e+08	2.48626e+08	3.29088e+08	3.83327e+08	2.71617e+08	3.34238e+08	3.12829e+08	2.74076e+08	3.50709e+08	2.48247e+08	2.79874e+08	2.34579e+08	2.21066e+08	3.1138e+08	2.62948e+08	3.21624e+08	3.01608e+08	2.74684e+08	2.17932e+08	2.70884e+08	2.79428e+08	7.03916e+07	2.42683e+08	3.02844e+08	3.2422e+08	2.53147e+08	2.64025e+08	2.47491e+08	2.45169e+08	1.89668e+08	1.64898e+08	3.19934e+08	3.00856e+08		0.00759674	0.521276	0.1805	0.36303	0.312028	0.956198
AT3G22060.1	5	contains Pfam profile: PF01657 Domain of unknown function that is usually associated with prot	sp|Q9LRJ9|CRR38_ARATH	extracellular	0	0	0	0	2.15786e+07	0	0	0	0	2.51892e+07	2.48889e+07	3.4438e+07	2.11668e+07	2.89167e+07	0	0	0	0	3.16105e+07	3.91335e+07	2.32125e+07	0	3.42595e+07	4.18957e+07	0	0	4.20558e+07	2.36756e+07	0	0	2.97482e+07	2.18465e+07	0	0	0	0		0.00242854	0.285089	0.373901	0.0753067	0.969549	#DIV/0!
AT3G22120.1	2	Cell wall-plasma membrane linker protein homolog (CWLP) protein_coding CELL WALL-PLASMA MEMBR	tr|Q9LIE9|Q9LIE9_ARATH;tr|A0A1I9LSA3|A0A1I9LSA3_ARATH;tr|F4JJE4|F4JJE4_ARATH;tr|F4JJE3|F4JJE3_ARATH	extracellular,plasma membrane	1.39057e+08	2.10289e+08	2.01416e+08	1.04527e+08	6.69555e+07	2.15932e+08	2.31366e+08	1.11124e+08	7.63222e+07	1.06931e+08	7.29093e+07	1.33893e+08	1.69241e+08	1.11387e+08	0	1.13334e+08	1.22033e+08	4.11788e+07	0	3.11019e+07	6.61299e+07	0	5.56701e+07	3.30489e+07	0	0	0	0	0	0	3.62832e+07	3.95206e+07	0	0	0	0		0.00682072	0.104435	0.0410493	0.00405997	0.253662	0.0228118
AT3G22200.2	21	Genetically redundant with POP3	sp|Q94CE5|GATP_ARATH	mitochondrion	2.15932e+08	2.06505e+08	2.30677e+08	2.15558e+08	1.60067e+08	1.75027e+08	1.97312e+08	1.8716e+08	2.07624e+08	1.57208e+08	1.62088e+08	1.59745e+08	1.69135e+08	1.85687e+08	1.48563e+08	1.88684e+08	1.37542e+08	1.79002e+08	2.22126e+08	2.20316e+08	1.91424e+08	1.53685e+08	1.90274e+08	2.27454e+08	1.87407e+08	1.99498e+08	1.99374e+08	1.76831e+08	1.99139e+08	1.86539e+08	1.69546e+08	2.1358e+08	1.77433e+08	2.31703e+08	1.77003e+08	1.88855e+08		0.626275	0.810262	0.799377	0.0135922	0.332302	0.249221
AT3G22890.1	10	encodes ATP sulfurylase, the first enzyme in the sulfate assimilation pathway of Arabidopsis.	sp|Q9LIK9|APS1_ARATH	plastid,cytosol	1.54336e+08	1.67746e+08	1.72557e+08	2.52674e+08	1.79151e+08	2.01388e+08	2.14961e+08	2.37953e+08	1.90313e+08	1.68737e+08	2.05719e+08	2.19387e+08	2.45152e+08	1.90406e+08	2.14425e+08	2.11151e+08	1.98381e+08	1.36233e+08	9.23558e+07	7.19854e+07	1.91504e+08	1.96956e+08	2.1321e+08	7.06458e+07	0	1.1455e+08	9.45189e+07	1.73529e+08	1.75428e+08	8.99301e+07	1.72725e+08	1.74675e+08	1.5635e+08	7.88988e+07	1.69746e+08	1.50689e+08		0.282815	0.367436	0.0188116	0.181706	0.0446306	0.247321
AT3G22960.1	18	encodes a chloroplast pyruvate kinase alpha subunit. Important for seed oil biosynthesis. Ubiq	sp|Q9LIK0|PKP1_ARATH	plastid	1.44551e+08	1.43115e+08	1.61147e+08	1.30303e+08	1.46579e+08	1.49482e+08	1.62043e+08	1.27914e+08	1.57535e+08	1.56274e+08	1.3681e+08	1.59557e+08	1.34441e+08	1.09261e+08	1.48707e+08	1.47629e+08	1.44061e+08	1.35733e+08	1.98863e+08	2.04979e+08	1.83894e+08	1.59403e+08	1.65746e+08	1.91996e+08	1.18097e+08	1.71865e+08	1.86875e+08	1.62887e+08	1.77372e+08	1.82599e+08	1.53121e+08	1.46294e+08	1.64852e+08	1.60389e+08	1.70761e+08	1.83971e+08		0.0055764	0.0598655	0.698153	0.0642228	0.133294	0.0190021
AT3G23810.1	11	S-adenosyl-l-homocysteine (SAH) hydrolase 2	sp|Q9LK36|SAHH2_ARATH	cytosol	5.31034e+07	5.89382e+07	6.48768e+07	8.13252e+07	7.65554e+07	5.70451e+07	5.33764e+07	6.95718e+07	4.88041e+07	6.30416e+07	6.77398e+07	0	6.21693e+07	6.54096e+07	6.26712e+07	7.98727e+07	5.5647e+07	6.15562e+07	5.87302e+07	5.65295e+07	5.90978e+07	6.26886e+07	5.77813e+07	5.95377e+07	0	8.55818e+07	4.89871e+07	5.73385e+07	6.98424e+07	6.17784e+07	7.39322e+07	7.17065e+07	6.74072e+07	6.54777e+07	6.11267e+07	7.35336e+07		0.818907	0.198717	0.653335	0.430597	0.0246284	0.906355
AT3G23940.1	15	Encodes a member of the dihydroxyacid dehydrates family of proteins that encode enzymes involv	sp|Q9LIR4|ILVD_ARATH	plastid	8.97681e+07	9.25096e+07	9.87926e+07	9.41071e+07	8.35247e+07	7.54386e+07	9.3853e+07	8.42808e+07	9.72234e+07	8.97992e+07	7.52298e+07	7.18956e+07	8.40532e+07	7.7393e+07	7.95523e+07	7.4679e+07	1.26293e+08	9.18706e+07	7.63593e+07	8.96624e+07	6.41569e+07	6.61345e+07	6.71414e+07	8.96873e+07	0	6.10844e+07	8.02501e+07	7.00121e+07	6.55276e+07	7.22403e+07	6.7482e+07	5.78535e+07	6.17485e+07	7.03477e+07	5.78214e+07	8.44211e+07		0.0963181	0.345765	0.142373	0.171588	0.00624981	0.190865
AT3G24170.1	16	Encodes a cytosolic glutathione reductase. protein_coding GLUTATHIONE-DISULFIDE REDUCTAS	sp|P48641|GSHRC_ARATH	peroxisome	6.56276e+07	7.76994e+07	7.34928e+07	1.09632e+08	6.86188e+07	6.6162e+07	7.03623e+07	9.4696e+07	6.68674e+07	5.95707e+07	5.48771e+07	7.3269e+07	6.96394e+07	6.96828e+07	6.86235e+07	8.40183e+07	8.75376e+07	7.32893e+07	9.01985e+07	8.03447e+07	7.17114e+07	8.75923e+07	8.97681e+07	9.59447e+07	8.6189e+07	1.06347e+08	8.60398e+07	7.37838e+07	9.40028e+07	7.35744e+07	7.59686e+07	7.48293e+07	9.25096e+07	1.10571e+08	9.62711e+07	1.22831e+08		0.256255	0.538066	0.232078	0.110119	0.10852	0.0323769
AT3G24500.1	5	One of three genes in A. thaliana encoding multiprotein bridging factor 1, a highly conserved	sp|Q9LV58|MBF1C_ARATH;tr|F4J6M0|F4J6M0_ARATH	nucleus	0	0	0	0	0	0	0	0	0	0	0	0	0	0	0	0	0	0	0	0	0	5.5144e+07	5.61351e+07	2.62516e+07	0	3.1366e+07	2.74461e+07	5.12163e+07	5.77733e+07	5.45093e+07	6.98424e+07	1.06406e+08	2.8576e+07	2.04486e+07	9.54274e+07	3.38628e+07		#DIV/0!	0.00946297	0.117881	8.66079e-06	0.0385163	0.0966505
AT3G25230.2	14	Encodes a a high molecular weight member of the FK506 binding protein (FKBP) family. It has t	sp|Q38931|FKB62_ARATH;tr|B3H746|B3H746_ARATH	cytosol	5.15154e+07	6.29717e+07	5.75535e+07	6.25627e+07	4.56275e+07	4.71548e+07	5.54814e+07	6.11734e+07	4.96607e+07	4.57351e+07	4.90993e+07	0	5.00754e+07	5.14333e+07	5.84905e+07	5.08696e+07	5.59331e+07	6.19328e+07	6.01433e+07	6.80787e+07	7.28942e+07	8.12182e+07	8.7653e+07	6.54459e+07	5.41929e+07	7.36662e+07	8.04339e+07	5.69148e+07	6.77539e+07	6.49578e+07	1.00834e+08	7.85605e+07	9.43814e+07	7.61954e+07	4.67285e+07	5.48885e+07		0.123316	0.0367219	0.176621	0.122306	0.00595528	0.762405
AT3G25520.1	4	Encodes ribosomal protein L5 that binds to 5S ribosomal RNA and in involved in its export from	sp|Q8LBI1|RL51_ARATH;tr|F4J912|F4J912_ARATH	cytosol	4.72585e+08	4.67535e+08	3.58749e+08	6.0855e+08	5.25385e+08	4.34867e+08	4.60364e+08	7.33032e+08	4.17934e+08	4.76566e+08	5.16467e+08	4.20258e+08	5.95077e+08	5.53996e+08	7.33743e+08	6.86555e+08	6.98653e+08	6.36639e+08	6.08465e+08	5.42444e+08	5.06891e+08	7.08897e+08	5.84489e+08	5.61457e+08	5.51544e+08	7.45586e+08	6.0188e+08	6.18586e+08	6.19917e+08	5.95118e+08	7.0571e+08	6.51324e+08	7.11604e+08	8.30497e+08	7.19191e+08	7.53483e+08		0.065756	0.233015	0.449691	0.00850012	0.343223	0.0690696
AT3G25660.1	9	Amidase family protein	sp|Q9LI77|GATA_ARATH	plastid	0	1.62981e+07	0	0	2.46042e+07	0	0	3.05062e+07	2.48183e+07	0	0	0	0	0	0	0	2.17107e+07	0	2.39829e+07	2.13791e+07	2.16206e+07	0	0	0	0	2.08291e+07	2.51473e+07	0	3.04724e+07	0	1.31058e+07	0	1.55456e+07	2.53556e+07	0	2.6101e+07		0.0371437	0.373901	0.810473	0.373901	0.118993	0.426901
AT3G25800.1	8	one of three genes encoding the protein phosphatase 2A regulatory subunit protein_coding	sp|Q38950|2AAB_ARATH;tr|F4JA59|F4JA59_ARATH	cytosol	6.10801e+07	3.77559e+07	5.75056e+07	0	7.19405e+07	5.95707e+07	5.8369e+07	0	5.77453e+07	8.62727e+07	6.46165e+07	4.66121e+07	4.60469e+07	3.18326e+07	4.49806e+07	6.92495e+07	5.60457e+07	5.16012e+07	4.28235e+07	3.9433e+07	3.72671e+07	6.01891e+07	4.72398e+07	4.04574e+07	0	0	3.85012e+07	5.68635e+07	3.97293e+07	5.61157e+07	4.39756e+07	3.83866e+07	3.08229e+07	3.51227e+07	3.58781e+07	4.23541e+07		0.173962	0.823688	0.327668	0.306768	0.616658	0.021439
AT3G25860.1	11	Encodes the dihydrolipoamide S-acetyltransferase subunit of the plastid Pyruvate Dehydrogenase	sp|Q9SQI8|ODP24_ARATH	plastid	2.02409e+08	2.15648e+08	2.13817e+08	2.02479e+08	1.67606e+08	1.90802e+08	2.16456e+08	2.15573e+08	1.91292e+08	1.91358e+08	1.80722e+08	1.96302e+08	1.81011e+08	1.82548e+08	1.78717e+08	1.89392e+08	1.72617e+08	1.89326e+08	2.25773e+08	2.15483e+08	1.95149e+08	1.49607e+08	1.59812e+08	2.06062e+08	6.38817e+07	1.92489e+08	2.03295e+08	1.80672e+08	1.95041e+08	1.63907e+08	1.6523e+08	1.52496e+08	1.6806e+08	2.02115e+08	1.41831e+08	1.78543e+08		0.886169	0.494682	0.29701	0.39635	0.0185901	0.62899
AT3G25920.1	8	encodes a plastid ribosomal protein CL15, a constituent of the large subunit of the ribosomal	sp|P25873|RK15_ARATH	plastid	0	0	0	0	4.7266e+07	0	0	0	0	0	0	5.482e+07	4.20324e+07	3.92857e+07	1.07376e+08	4.24129e+07	4.97778e+07	5.12483e+07	0	2.64727e+07	3.6665e+07	1.0945e+08	9.03236e+07	6.45091e+07	0	1.1291e+08	7.68904e+07	1.50825e+08	1.61124e+08	9.50445e+07	1.00095e+08	1.18138e+08	1.24779e+08	1.4427e+08	1.43234e+08	2.09794e+08		0.126377	0.024032	0.13024	0.0129338	0.0932538	0.00601857
AT3G26450.1	7	Polyketide cyclase/dehydrase and lipid transport superfamily protein	tr|Q9LIN0|Q9LIN0_ARATH	cytosol	0	0	0	0	3.98617e+07	3.93374e+07	0	0	0	4.14883e+07	6.40946e+07	6.92111e+07	5.08026e+07	6.04861e+07	3.18061e+07	0	4.02253e+07	6.21349e+07	0	0	0	9.16798e+07	8.47729e+07	1.20353e+08	0	0	0	8.6945e+07	1.04057e+08	9.09834e+07	1.02248e+08	9.80218e+07	7.423e+07	7.86476e+07	8.55284e+07	8.32761e+07		#DIV/0!	0.0132829	#DIV/0!	0.0230194	0.0225039	0.057471
AT3G26618.1	3	eukaryotic release factor 1-3	sp|P35614|ERF1Z_ARATH	cytosol	1.91441e+07	2.2631e+07	2.24919e+07	2.24981e+07	2.178e+07	2.18647e+07	2.42974e+07	2.09958e+07	2.19741e+07	2.34226e+07	2.19497e+07	2.49494e+07	2.16565e+07	1.81039e+07	2.36117e+07	2.44919e+07	2.72169e+07	1.97877e+07	0	0	2.33173e+07	0	0	0	0	0	2.93204e+07	0	0	0	1.70646e+07	8.19493e+06	2.04316e+07	0	0	0		0.157277	6.68742e-08	0.267278	1.1075e-05	0.213676	0.000390471
AT3G26650.1	12	Encodes one of the two subunits forming the photosynthetic glyceraldehyde-3-phosphate dehydrog	sp|P25856|G3PA1_ARATH	plastid	9.54038e+09	1.01264e+10	1.09075e+10	9.3583e+09	7.40576e+09	7.93069e+09	9.7476e+09	6.54071e+09	9.9345e+09	8.62633e+09	7.52999e+09	7.62928e+09	7.20225e+09	8.33769e+09	5.89237e+09	6.17461e+09	6.01743e+09	8.65868e+09	8.0108e+09	8.98082e+09	6.36494e+09	5.61602e+09	6.68046e+09	8.76617e+09	4.66006e+09	4.5908e+09	8.43008e+09	5.81406e+09	5.94076e+09	6.58986e+09	6.21497e+09	5.79395e+09	4.41021e+09	5.86873e+09	6.14983e+09	4.99556e+09		0.0489456	0.330406	0.16533	0.0129359	0.134424	0.238268
AT3G27740.1	11	Encodes carbamoyl phosphate synthetase (CPS) small subunit (carA), also named as VEN6. Heterol	sp|Q9LVW7|CARA_ARATH;tr|A8MRD8|A8MRD8_ARATH	plastid	5.68399e+07	5.48809e+07	6.22599e+07	5.56007e+07	5.31476e+07	5.07639e+07	5.6832e+07	5.24995e+07	6.08984e+07	6.07971e+07	5.87221e+07	5.31955e+07	5.76853e+07	4.73611e+07	4.97123e+07	5.12057e+07	1.06605e+08	5.28134e+07	4.08321e+07	3.82671e+07	4.61619e+07	3.7701e+07	3.62154e+07	2.23319e+07	0	4.31842e+07	5.82922e+07	4.16467e+07	4.6066e+07	3.64774e+07	3.98589e+07	3.69507e+07	4.00001e+07	5.36881e+07	3.5296e+07	7.05528e+07		0.00715094	0.0143371	0.263554	0.0106843	0.0181705	0.460084
AT3G27850.1	5	50S ribosomal protein L12-C The mRNA is cell-to-cell mobile. protein_coding RIBOSOMAL PROT	sp|P36212|RK123_ARATH;sp|P36210|RK121_ARATH	plastid	0	0	0	0	1.87381e+08	5.27319e+08	0	0	0	2.06133e+08	2.04695e+08	3.44183e+08	2.81801e+08	3.35701e+08	1.01015e+08	1.78247e+08	2.52656e+08	1.34255e+08	0	7.08223e+07	0	4.44167e+07	0	7.84897e+07	0	0	5.8877e+07	1.40588e+08	1.19389e+08	0	7.99614e+07	1.07428e+08	0	0	1.15507e+08	0		0.373901	0.274696	0.373901	0.0605952	0.0855948	0.0442408
AT3G27925.1	11	Encodes a DegP protease	sp|O22609|DEGP1_ARATH	plastid	4.07981e+07	3.85546e+07	3.5888e+07	3.18105e+07	2.91845e+07	3.31407e+07	4.32981e+07	3.40771e+07	3.79527e+07	2.9837e+07	3.01509e+07	0	2.90352e+07	3.90522e+07	3.78214e+07	3.10137e+07	0	3.72e+07	0	0	1.85177e+07	2.62825e+07	0	0	0	2.19452e+07	3.03249e+07	0	0	0	0	0	2.51735e+07	0	0	0		0.00702914	0.0626871	0.0896696	0.116127	0.0398592	0.119378
AT3G28200.1	5	Peroxidase superfamily protein	sp|Q9LHA7|PER31_ARATH	extracellular	1.80375e+07	1.67006e+07	0	0	1.69937e+07	1.92466e+07	1.98344e+07	0	1.65268e+07	2.01364e+07	1.24169e+07	1.86646e+07	1.59726e+07	1.76725e+07	0	1.59328e+07	0	1.61027e+07	0	1.89843e+07	1.33821e+07	0	0	1.6804e+07	0	0	0	0	0	0	0	0	0	0	0	0		0.926814	0.476836	0.119397	0.00195692	0.117131	0.116128
AT3G29185.2	6	Encodes a chloroplast protein that interacts with the CF1&#946	tr|F4J1U2|F4J1U2_ARATH;tr|F4J2Z0|F4J2Z0_ARATH	plastid	2.43126e+07	2.63244e+07	2.56597e+07	1.97548e+07	2.02778e+07	0	2.0337e+07	1.95045e+07	2.03765e+07	2.26876e+07	2.31322e+07	0	0	1.76676e+07	1.98454e+07	1.53944e+07	0	2.65775e+07	0	0	1.61922e+07	0	0	0	0	0	0	0	0	0	0	0	0	0	0	0		0.0210221	0.116184	2.41182e-07	0.116154	0.117455	0.143551
AT3G29320.1	29	Encodes a plastidic alpha-glucan phosphorylase. In vitro, the enzyme has a preference for mal	sp|Q9LIB2|PHS1_ARATH	plastid	1.03855e+08	1.02867e+08	1.24796e+08	1.23078e+08	1.4845e+08	1.24459e+08	1.20704e+08	1.19133e+08	1.23351e+08	1.40608e+08	1.55711e+08	4.15458e+07	1.24072e+08	1.10044e+08	9.30821e+07	1.2384e+08	6.31728e+07	1.66229e+08	0	1.98495e+07	9.57056e+07	4.28621e+07	2.42134e+07	2.98888e+07	0	4.10962e+07	9.34894e+07	6.3335e+07	8.01945e+07	2.60125e+07	7.1627e+07	7.15327e+07	7.63963e+07	8.1376e+07	2.64158e+07	4.45215e+07		0.0745574	0.000550599	0.0481329	0.225788	0.0169311	0.120163
AT3G43540.1	4	initiation factor 4F subunit (DUF1350)	tr|Q9M236|Q9M236_ARATH;tr|F4IZ56|F4IZ56_ARATH	plastid	1.60081e+07	1.29729e+07	1.1088e+07	0	0	1.41128e+07	1.65577e+07	7.58543e+06	1.40766e+07	1.55736e+07	1.44995e+07	0	9.51452e+06	0	0	0	0	0	0	0	0	0	0	0	0	0	1.2551e+07	0	0	0	0	0	0	0	0	0		0.000737883	0.373901	0.159975	0.116624	0.373901	#DIV/0!
AT3G44310.1	11	Mutants are resistant to indole-3-acetonitrile (IAN). NIT1 catalyzes the terminal activation s	sp|P32961|NRL1_ARATH;tr|Q8LFU8|Q8LFU8_ARATH	cytosol	4.70559e+08	5.65833e+08	4.63341e+08	6.10112e+08	5.00918e+08	3.81128e+08	3.97478e+08	4.44744e+08	4.28167e+08	4.06647e+08	4.34566e+08	3.59995e+08	4.10754e+08	4.59312e+08	4.33693e+08	4.28257e+08	4.2087e+08	4.55887e+08	6.72472e+08	5.85543e+08	4.67924e+08	7.93745e+08	6.64411e+08	6.06865e+08	3.85325e+08	5.61301e+08	5.30508e+08	6.00005e+08	5.64305e+08	5.72936e+08	5.83072e+08	5.8376e+08	4.97355e+08	5.01092e+08	8.85919e+08	5.0858e+08		0.328727	0.0910276	0.28587	0.00181217	0.0197339	0.197447
AT3G44320.1	3	This enzyme catalyzes the hydrolysis of indole-3-acetonitrile (IAN) to indole-3-acetic acid (I	sp|P46010|NRL3_ARATH	cytosol	6.55549e+07	8.03893e+07	8.2988e+07	8.18115e+07	7.44413e+07	5.57164e+07	0	6.74774e+07	6.04149e+07	6.62217e+07	5.66904e+07	0	5.74339e+07	5.69661e+07	6.71228e+07	0	0	7.52245e+07	0	6.01474e+07	5.6412e+07	0	0	4.1887e+07	0	5.66943e+07	5.1117e+07	0	0	0	5.98148e+07	6.20875e+07	5.18485e+07	5.21838e+07	0	4.22867e+07		0.137298	0.0238325	0.822805	0.118503	0.59864	0.839795
AT3G44890.1	10	Plastid ribosomal protein CL9 The mRNA is cell-to-cell mobile. protein_coding RIBOSOMAL PROT	sp|P25864|RK9_ARATH	plastid	0	0	0	0	9.37815e+07	1.04636e+08	0	0	0	8.88335e+07	1.16028e+08	2.32604e+08	1.50616e+08	1.29439e+08	1.09382e+08	8.32761e+07	1.11719e+08	1.48018e+08	0	0	0	2.00191e+08	2.08721e+08	1.80572e+08	0	3.39828e+07	0	2.76633e+08	2.59885e+08	2.48971e+08	2.17765e+08	2.46412e+08	1.74772e+08	1.85456e+08	2.50268e+08	1.87797e+08		#DIV/0!	0.0189999	0.373901	0.0608044	0.0256287	0.0298571
AT3G45030.1	2	Ribosomal protein S10p/S20e family protein	sp|P49200|RS201_ARATH	cytosol	0	0	0	0	1.64567e+08	1.6676e+08	0	0	0	1.481e+08	1.76795e+08	2.49679e+08	2.37574e+08	2.44439e+08	2.38613e+08	1.67525e+08	1.98354e+08	2.67118e+08	0	0	0	3.35561e+08	3.35096e+08	3.07903e+08	0	1.28652e+08	0	3.21401e+08	3.77029e+08	3.66389e+08	3.75829e+08	3.2476e+08	2.74532e+08	3.31354e+08	3.95527e+08	3.63606e+08		#DIV/0!	0.0182373	0.373901	0.00925273	0.0444156	0.0118332
AT3G46030.1	3	Histone superfamily protein	sp|Q9LZT0|H2B7_ARATH;sp|Q9FFC0|H2B10_ARATH;sp|Q9LQQ4|H2B1_ARATH;sp|P40283|H2B11_ARATH;sp|O23629|H2B6_ARATH;sp|Q9SI96|H2B3_ARATH;sp|Q9LZ45|H2B9_ARATH;sp|Q9ZUS0|H2B4_ARATH	nucleus	0	0	0	0	2.99919e+08	2.75734e+08	0	7.68052e+07	0	2.83191e+08	3.69731e+08	2.69685e+08	3.49302e+08	3.18253e+08	2.77594e+08	2.92832e+08	2.70284e+08	3.2476e+08	1.6443e+08	1.45687e+08	6.47331e+07	2.114e+08	2.79718e+08	2.5105e+08	0	2.73109e+08	1.99803e+08	2.88301e+08	2.11576e+08	3.14285e+08	3.08715e+08	3.30483e+08	3.07839e+08	2.30677e+08	2.66581e+08	2.28893e+08		0.015042	0.602166	0.197536	0.457142	0.978598	0.0544383
AT3G46230.1	9	Member of the class I small heat-shock protein (sHSP) family, which accounts for the majority	sp|P19036|HSP17_ARATH	cytosol	0	0	0	0	0	0	0	0	0	0	0	0	0	0	0	0	0	0	5.59293e+07	8.14832e+07	1.60979e+08	4.24709e+08	4.43144e+08	8.85139e+07	2.13313e+08	2.19691e+08	3.45857e+08	1.50689e+08	1.82788e+08	1.32306e+08	4.27012e+08	2.3858e+08	4.4601e+08	1.20103e+08	1.8056e+08	1.233e+08		0.0346933	0.0505474	0.00384564	0.00046082	0.00500241	0.00197708
AT3G46780.1	12	plastid transcriptionally active 16	sp|Q9STF2|PTA16_ARATH	plastid	6.36607e+07	5.28463e+07	7.35387e+07	7.71253e+07	4.33461e+07	4.66153e+07	4.62228e+07	8.00557e+07	6.0281e+07	6.23549e+07	6.08646e+07	6.378e+07	5.49418e+07	5.15583e+07	7.06458e+07	8.34842e+07	5.95955e+07	6.24025e+07	7.98451e+07	1.00158e+08	7.75918e+07	7.29902e+07	5.36398e+07	7.9321e+07	0	8.50495e+07	7.44929e+07	8.01167e+07	8.70294e+07	7.61479e+07	6.61987e+07	6.48543e+07	6.47421e+07	9.83485e+07	6.96635e+07	7.73876e+07		0.0734575	0.383335	0.767866	0.00466508	0.351405	0.308471
AT3G47520.1	17	Encodes a protein with NAD-dependent malate dehydrogenase activity, located in chloroplasts. T	sp|Q9SN86|MDHP_ARATH	plastid	4.36407e+08	5.19267e+08	4.48272e+08	5.07313e+08	3.71941e+08	4.01632e+08	4.72782e+08	4.56994e+08	4.43082e+08	3.74061e+08	3.8857e+08	4.04678e+08	4.25711e+08	4.46257e+08	3.8163e+08	4.03278e+08	4.02747e+08	3.19846e+08	3.15027e+08	2.47662e+08	3.18805e+08	3.1385e+08	3.77919e+08	2.15274e+08	0	2.7019e+08	2.50424e+08	3.33867e+08	2.63112e+08	2.00997e+08	2.85457e+08	2.92772e+08	2.94808e+08	1.79723e+08	3.48118e+08	3.1125e+08		0.00738376	0.117577	0.0313416	0.0353368	0.00275932	0.175495
AT3G48000.1	25	Encodes a putative (NAD+) aldehyde dehydrogenase. protein_coding ALDEHYDE DEHYDROGENASE	sp|Q9SU63|AL2B4_ARATH	mitochondrion	2.47011e+08	2.83073e+08	3.11229e+08	3.14896e+08	2.54572e+08	2.68194e+08	3.03411e+08	2.9087e+08	2.94481e+08	2.23857e+08	2.3233e+08	2.44914e+08	2.48298e+08	2.6162e+08	2.23314e+08	2.42414e+08	1.99208e+08	2.57679e+08	2.21603e+08	2.37541e+08	1.93868e+08	2.14425e+08	2.42532e+08	2.15812e+08	1.07846e+08	2.05933e+08	2.42179e+08	1.82093e+08	1.9415e+08	2.23516e+08	2.16516e+08	2.05093e+08	1.85662e+08	2.40023e+08	1.86022e+08	1.5884e+08		0.0496009	0.0546224	0.0512226	0.0697703	0.0433683	0.266977
AT3G48110.1	22	glycine-tRNA ligase protein_coding EMBRYO-DEFECTIVE-DEVELOPMENT 1 (EDD1) (EDD)	sp|Q8L785|SYGM2_ARATH	plastid	4.65572e+07	6.01933e+07	7.01238e+07	4.09029e+07	3.76723e+07	4.56022e+07	5.34876e+07	4.06711e+07	5.47327e+07	5.19457e+07	4.79657e+07	4.7608e+07	3.13791e+07	4.82491e+07	4.81589e+07	4.13218e+07	6.90434e+07	4.96916e+07	8.21923e+07	7.19006e+07	4.5498e+07	5.26234e+07	6.77445e+07	6.97553e+07	0	4.9733e+07	6.64654e+07	6.01641e+07	5.20899e+07	5.71163e+07	4.21199e+07	4.7608e+07	3.94795e+07	4.7886e+07	2.98971e+07	5.75575e+07		0.588384	0.0201098	0.622492	0.0561411	0.941847	0.514565
AT3G48560.1	18	Catalyzes the formation of acetolactate from pyruvate, the first step in valine and isoleucine	sp|P17597|ILVB_ARATH	plastid	3.08272e+07	3.27366e+07	3.8283e+07	3.71125e+07	3.69328e+07	3.93047e+07	3.4572e+07	4.21258e+07	3.61903e+07	4.36628e+07	3.36523e+07	3.40299e+07	3.55538e+07	2.8719e+07	4.34424e+07	3.64496e+07	4.22838e+07	3.54455e+07	2.74271e+07	2.44732e+07	2.69784e+07	3.01949e+07	3.08443e+07	2.48562e+07	0	3.0327e+07	2.6361e+07	2.33529e+07	3.008e+07	3.0644e+07	2.88346e+07	2.42789e+07	3.54553e+07	3.40724e+07	2.99967e+07	3.6528e+07		0.0339594	0.0110236	0.128231	0.0869491	0.298834	0.188448
AT3G48690.1	10	Encodes a protein with carboxylesterase whose activity was tested using both pNA and 2,4-D-met	sp|Q9SMN0|CXE12_ARATH	cytosol	7.65978e+07	8.14268e+07	8.7805e+07	7.69597e+07	6.33789e+07	6.34757e+07	5.60923e+07	5.67257e+07	7.36356e+07	6.54187e+07	5.55853e+07	4.96641e+07	5.6769e+07	5.93235e+07	4.81189e+07	4.82659e+07	6.5705e+07	6.84715e+07	5.38857e+07	5.59991e+07	5.45736e+07	4.33071e+07	5.04692e+07	5.21911e+07	0	5.08484e+07	5.73464e+07	4.58876e+07	3.68203e+07	5.64355e+07	3.60751e+07	5.00338e+07	4.42539e+07	5.42906e+07	4.499e+07	4.07783e+07		0.00120076	0.0215696	0.242081	0.22322	0.0994868	0.131907
AT3G48730.1	11	glutamate-1-semialdehyde 2,1-aminomutase 2	sp|Q42522|GSA2_ARATH	plastid	5.34309e+08	5.02762e+08	5.10134e+08	7.27918e+08	5.3866e+08	5.07594e+08	5.28856e+08	6.82475e+08	5.50589e+08	5.68782e+08	5.96977e+08	4.35471e+08	5.79165e+08	5.27977e+08	6.15336e+08	6.45526e+08	4.24591e+08	5.86315e+08	5.2816e+08	6.48441e+08	5.93223e+08	5.6169e+08	5.26661e+08	5.97474e+08	1.91358e+08	7.07522e+08	6.07201e+08	6.23278e+08	7.79947e+08	5.39445e+08	6.61745e+08	7.00398e+08	6.40756e+08	7.81353e+08	6.04179e+08	5.88881e+08		0.108596	0.702792	0.632807	0.257679	0.0385174	0.306124
AT3G48930.1	6	Nucleic acid-binding, OB-fold-like protein	sp|P16181|RS111_ARATH;sp|O65569|RS112_ARATH	cytosol	0	0	0	0	1.53472e+08	1.15691e+08	0	0	0	1.15091e+08	1.43711e+08	1.92342e+08	1.59049e+08	1.60356e+08	2.13669e+08	1.44661e+08	1.73481e+08	2.13817e+08	0	0	0	2.19326e+08	2.61657e+08	1.79462e+08	0	2.00621e+08	9.08322e+07	2.20637e+08	2.01667e+08	1.13964e+08	2.89081e+08	2.25914e+08	2.05078e+08	2.6697e+08	2.75657e+08	2.63057e+08		#DIV/0!	0.065875	0.169244	0.515762	0.114776	0.0110492
AT3G49010.1	14	Encodes 60S ribosomal protein L13. Homolog of human breast basic conserved 1 (BBC1). protei	tr|A8MQA1|A8MQA1_ARATH;sp|P41127|RL131_ARATH;tr|F4IWP7|F4IWP7_ARATH	cytosol	1.46619e+08	4.53343e+07	7.43382e+07	0	2.55368e+08	2.26385e+08	9.13942e+07	1.85032e+08	8.18455e+07	1.94433e+08	1.94474e+08	2.13373e+08	1.93586e+08	2.31783e+08	2.94196e+08	2.39375e+08	2.68287e+08	2.81098e+08	2.59867e+08	2.86448e+08	3.08972e+08	3.58973e+08	2.93096e+08	3.03706e+08	2.1763e+08	4.1121e+08	3.20067e+08	4.14932e+08	3.3935e+08	2.97105e+08	3.27178e+08	3.44851e+08	3.4906e+08	3.89595e+08	3.66694e+08	4.47869e+08		0.00413553	0.130609	0.0386181	0.0129219	0.0287963	0.0069659
AT3G49470.1	8	nascent polypeptide-associated complex subunit alpha-like protein 2	sp|Q94JX9|NACA2_ARATH;tr|A0A1I9LR04|A0A1I9LR04_ARATH	nucleus	3.41931e+07	4.38052e+07	4.42815e+07	4.32231e+07	4.04238e+07	4.05782e+07	4.01112e+07	3.69072e+07	3.96166e+07	4.42171e+07	4.44506e+07	3.702e+07	3.48873e+07	3.5394e+07	3.56229e+07	3.63915e+07	3.50254e+07	3.83999e+07	4.6583e+07	6.4536e+07	5.09719e+07	4.61203e+07	4.07077e+07	5.63027e+07	0	3.81056e+07	4.93621e+07	5.51019e+07	4.47164e+07	4.39847e+07	4.49401e+07	5.08731e+07	4.15487e+07	4.2631e+07	4.22369e+07	4.01445e+07		0.103852	0.247743	0.551422	0.236514	0.0185217	0.0153365
AT3G49910.1	7	Translation protein SH3-like family protein	sp|P51414|RL261_ARATH	cytosol	0	0	0	0	7.10534e+07	4.67026e+07	0	0	0	6.20746e+07	6.78526e+07	0	9.21512e+07	6.08224e+07	8.04729e+07	8.22037e+07	1.01352e+08	7.02454e+07	0	0	0	1.04455e+08	7.47775e+07	8.46555e+07	0	9.23687e+07	0	1.03338e+08	1.3015e+08	1.12863e+08	1.01373e+08	1.14597e+08	1.27825e+08	1.50992e+08	8.0926e+07	1.50606e+08		#DIV/0!	0.0973886	0.373901	0.0353905	0.0366376	0.161131
AT3G50820.1	5	Encodes a protein which is an extrinsic subunit of photosystem II and which has been proposed	sp|Q9S841|PSBO2_ARATH	plastid	8.59325e+07	7.03672e+07	6.25324e+07	6.7468e+07	8.28099e+07	9.78521e+07	7.58949e+07	7.59528e+07	6.69091e+07	8.29708e+07	8.05176e+07	6.3696e+07	7.45032e+07	7.46583e+07	6.21521e+07	7.20353e+07	4.6319e+07	7.60266e+07	7.26571e+07	6.10674e+07	5.98605e+07	5.85879e+07	5.06866e+07	5.24704e+07	8.71502e+07	7.53916e+07	6.37446e+07	5.88117e+07	6.32473e+07	7.02064e+07	6.41613e+07	7.43691e+07	5.29013e+07	5.72233e+07	0	3.02871e+07		0.351936	0.0339499	0.751374	0.167179	0.424341	0.1336
AT3G51260.1	2	20S proteosomal alpha subunits. Interacts with SnRK, SKP1/ASK1 during proteasomal binding of	tr|Q2V3Q0|Q2V3Q0_ARATH;sp|P30186|PSA7A_ARATH	cytosol,nucleus	1.08378e+08	8.9874e+07	7.95082e+07	8.28444e+07	9.83963e+07	8.94514e+07	9.84031e+07	1.07958e+08	9.69475e+07	9.4696e+07	9.05995e+07	1.09064e+08	9.15147e+07	9.09078e+07	1.05839e+08	1.05305e+08	9.44731e+07	9.60978e+07	1.33559e+08	1.4425e+08	1.20028e+08	1.17738e+08	1.04057e+08	1.39917e+08	2.13935e+08	1.44551e+08	1.33688e+08	1.35001e+08	1.25039e+08	1.26179e+08	1.12871e+08	1.10994e+08	1.35658e+08	1.52169e+08	1.34423e+08	1.33466e+08		0.0218183	0.0560175	0.0681106	0.00885711	0.0631813	0.0039967
AT3G52140.4	9	Involved in regulating mitochondrial quality control. Regulates mitochondrial association time	sp|F4J5S1|CLU_ARATH;tr|F4J5R9|F4J5R9_ARATH;tr|F4J5S0|F4J5S0_ARATH	nucleus	0	1.79727e+07	1.72131e+07	1.98702e+07	0	1.42267e+07	1.57735e+07	2.34746e+07	1.59538e+07	1.65348e+07	1.57135e+07	0	1.54093e+07	1.82362e+07	1.4149e+07	1.58074e+07	1.81291e+07	1.76798e+07	0	1.71167e+07	2.10833e+07	0	0	1.87827e+07	0	2.15443e+07	1.63842e+07	1.76823e+07	2.0521e+07	0	1.84447e+07	2.07902e+07	2.22639e+07	1.78981e+07	0	2.45531e+07		0.913957	0.585191	0.455337	0.824308	0.0497347	0.699594
AT3G52150.1	9	RNA-binding (RRM/RBD/RNP motifs) family protein	sp|Q8VYM4|PSRP2_ARATH	plastid	6.92975e+07	0	0	0	7.43176e+07	8.68667e+07	2.47273e+07	6.3749e+07	0	8.43977e+07	1.01612e+08	1.00269e+08	7.84136e+07	7.45549e+07	8.3409e+07	1.04093e+08	7.60213e+07	8.69149e+07	1.14399e+08	8.14719e+07	8.71441e+07	1.09087e+08	1.05839e+08	9.23879e+07	0	9.19598e+07	9.68534e+07	1.04716e+08	9.89777e+07	1.21949e+08	9.02798e+07	9.72773e+07	7.14584e+07	9.57056e+07	1.40228e+08	9.73043e+07		0.047687	0.152181	0.412045	0.212033	0.405556	0.257203
AT3G52180.1	8	Encodes a plant-specific glucan phosphatase that contains a noncatalytic carbohydrate-binding	tr|A0A1I9LQR5|A0A1I9LQR5_ARATH;sp|Q9FEB5|DSP4_ARATH	plastid	1.7908e+07	0	1.8316e+07	1.8878e+07	2.31739e+07	1.87593e+07	2.04642e+07	1.80789e+07	1.80451e+07	2.2939e+07	2.58382e+07	0	1.69761e+07	1.43834e+07	1.7872e+07	1.58975e+07	1.73725e+07	2.13007e+07	0	0	2.51857e+07	2.38436e+07	2.21131e+07	0	0	1.42652e+07	0	1.94289e+07	2.96145e+07	0	1.92506e+07	1.92479e+07	1.80826e+07	2.03694e+07	2.42705e+07	1.95058e+07		0.739962	0.560622	0.0429998	0.99442	0.0931429	0.21686
AT3G52380.1	8	Encodes a chloroplast RNA-binding protein that stabilizes chloroplast RNAs as evidenced by ana	sp|Q39061|CP33_ARATH	plastid	1.84929e+08	1.81086e+08	1.48728e+08	1.42709e+08	1.62921e+08	1.63408e+08	1.92997e+08	1.42986e+08	1.71591e+08	1.86487e+08	1.84481e+08	1.46925e+08	1.57568e+08	1.61303e+08	1.62144e+08	1.70182e+08	1.58137e+08	1.79412e+08	1.02454e+08	1.05964e+08	1.06664e+08	8.18796e+07	7.74682e+07	8.50377e+07	5.40691e+07	6.64193e+07	9.55134e+07	6.39349e+07	7.79962e+07	9.40875e+07	7.89371e+07	6.75429e+07	7.94972e+07	8.18285e+07	8.33975e+07	6.39172e+07		0.00450618	0.000473472	0.00690131	0.00377276	3.32467e-05	0.000450959
AT3G52500.1	9	Eukaryotic aspartyl protease family protein	tr|Q9SVD1|Q9SVD1_ARATH	extracellular	4.36355e+07	3.66675e+07	3.86751e+07	3.95397e+07	4.45123e+07	4.58621e+07	4.46606e+07	3.73421e+07	4.35087e+07	5.27878e+07	4.56591e+07	0	3.76827e+07	3.54062e+07	3.504e+07	3.78083e+07	4.00556e+07	4.19742e+07	5.16155e+07	5.73663e+07	4.85511e+07	3.2946e+07	4.42631e+07	5.5393e+07	4.08349e+07	3.90549e+07	5.96203e+07	5.26124e+07	0	4.23835e+07	3.87609e+07	3.94139e+07	3.71871e+07	4.45926e+07	4.48281e+07	4.41803e+07		0.0178235	0.900944	0.539292	0.962645	0.0849689	0.0196969
AT3G52880.2	25	Encodes a peroxisomal monodehydroascorbate reductase, involved in the ascorbate-glutathione cy	sp|Q9LFA3|MDAR1_ARATH;tr|F4J849|F4J849_ARATH	extracellular,plasma membrane	7.74183e+08	8.24303e+08	8.71605e+08	9.09942e+08	7.67877e+08	6.99379e+08	7.38796e+08	7.15264e+08	8.29692e+08	7.08847e+08	7.02878e+08	5.42933e+08	7.13036e+08	7.31407e+08	6.27439e+08	6.92769e+08	7.82058e+08	8.27108e+08	7.04879e+08	7.38949e+08	6.15038e+08	6.33865e+08	6.78371e+08	7.47294e+08	4.63213e+08	5.91745e+08	7.90889e+08	5.92278e+08	6.6395e+08	5.98344e+08	6.9904e+08	6.96187e+08	5.71667e+08	7.68942e+08	6.44453e+08	7.05025e+08		0.0419104	0.206161	0.223807	0.601874	0.543813	0.315753
AT3G52930.1	19	Aldolase superfamily protein	sp|Q9LF98|ALFC8_ARATH	cytosol	1.53352e+09	1.764e+09	1.62231e+09	1.89625e+09	1.4734e+09	1.26553e+09	1.38372e+09	1.84082e+09	1.50571e+09	1.29168e+09	1.39373e+09	1.23375e+09	1.58727e+09	1.41201e+09	1.64998e+09	1.73995e+09	1.50425e+09	1.55806e+09	1.23323e+09	1.1942e+09	1.32716e+09	1.37026e+09	1.29706e+09	1.0258e+09	8.97788e+08	1.52832e+09	1.26387e+09	1.25906e+09	1.22616e+09	1.04257e+09	1.42548e+09	1.27717e+09	1.65927e+09	1.25584e+09	1.31071e+09	1.51042e+09		0.00754952	0.214594	0.203313	0.186821	0.508451	0.0831253
AT3G53180.1	12	Encodes a protein that is the product of a fusion gene with a C-terminal GSI like sequence and	tr|F4J9A0|F4J9A0_ARATH	cytosol	1.69526e+07	1.67586e+07	1.56114e+07	1.60214e+07	0	1.71773e+07	1.50212e+07	0	1.86065e+07	0	0	0	1.96197e+07	1.50744e+07	0	0	0	1.86659e+07	2.25512e+07	1.94558e+07	1.94963e+07	2.01783e+07	2.42285e+07	1.91747e+07	0	1.87944e+07	1.92827e+07	2.14236e+07	1.99212e+07	0	2.03807e+07	1.87788e+07	0	0	0	1.68366e+07		0.0214469	0.153222	0.870425	0.116642	0.874316	0.945483
AT3G53460.4	6	Encodes a nuclear gene with a consensus RNA-binding domain that is localized to the chloroplas	sp|Q43349|CP29A_ARATH;tr|F4JAF3|F4JAF3_ARATH	plastid	3.73266e+07	2.31964e+07	2.55408e+07	6.86235e+07	5.14583e+07	4.3781e+07	4.52025e+07	1.39636e+08	2.81963e+07	5.5968e+07	6.25974e+07	5.13906e+07	7.89261e+07	5.07041e+07	1.12535e+08	1.16528e+08	9.56923e+07	7.28639e+07	0	0	3.48366e+07	3.28753e+07	0	0	0	3.5274e+07	3.01865e+07	0	0	0	2.85582e+07	0	5.60962e+07	3.27774e+07	0	3.07014e+07		0.240782	0.0296577	0.247587	6.38306e-05	0.0950638	0.0109489
AT3G53580.1	11	diaminopimelate epimerase family protein	sp|Q9LFG2|DAPF_ARATH	plastid	2.84377e+07	2.6425e+07	2.46281e+07	3.34917e+07	3.13573e+07	3.0264e+07	2.83609e+07	3.04682e+07	2.70327e+07	0	0	3.0744e+07	3.23284e+07	2.6859e+07	3.21965e+07	3.39498e+07	3.60151e+07	3.26391e+07	0	0	2.00125e+07	3.06079e+07	0	0	0	0	0	0	2.44241e+07	0	3.04154e+07	2.03835e+07	1.68986e+07	2.34551e+07	0	3.04471e+07		0.0427104	0.103837	8.87728e-06	0.87993	0.14958	0.154449
AT3G53900.2	15	Encodes UPP, a plastidial uracil phosphoribosyltransferase (UPRT) involved in uracil salvage.	sp|Q9M336|UPP_ARATH	plastid	3.43118e+07	0	0	0	3.24227e+07	4.89804e+07	0	2.97606e+07	0	3.99087e+07	3.55415e+07	3.75211e+07	4.42477e+07	5.11099e+07	3.57391e+07	4.24453e+07	3.9812e+07	3.18392e+07	3.11062e+07	0	0	0	4.16092e+07	0	0	0	0	3.23553e+07	0	0	0	3.293e+07	0	0	0	0		0.948141	0.54311	0.373901	0.0686011	0.0506904	0.00028299
AT3G54210.1	4	Ribosomal protein L17 family protein	sp|Q9M385|RK17_ARATH	plastid	0	0	0	0	0	0	0	0	0	0	0	4.75651e+07	0	0	0	0	0	3.26188e+07	0	0	0	0	0	4.69558e+07	0	0	0	5.76493e+07	5.74101e+07	0	4.6226e+07	5.51937e+07	4.38204e+07	0	0	0		#DIV/0!	0.373901	#DIV/0!	0.417032	0.000151434	0.373901
AT3G55120.1	5	Catalyzes the conversion of chalcones into flavanones. Required for the accumulation of purple	sp|P41088|CFI1_ARATH	endoplasmic reticulum	2.73284e+07	1.95966e+07	0	0	2.11844e+07	2.15443e+07	1.69045e+07	2.41547e+07	2.26813e+07	2.19619e+07	2.35235e+07	0	2.17363e+07	2.40444e+07	2.01252e+07	2.35431e+07	2.79375e+07	2.54489e+07	0	0	2.52049e+07	0	2.40678e+07	1.94815e+07	0	0	1.42504e+07	0	0	0	1.80576e+07	0	0	0	0	0		0.569333	0.979998	0.0345753	0.116585	0.0598152	3.57679e-05
AT3G55360.1	5	Enoyl-CoA reductase is involved in all very long chain fatty acids (VLCFA) elongation reaction	sp|Q9M2U2|TECR_ARATH	endoplasmic reticulum,plasma membrane	0	0	0	0	1.38742e+07	0	0	1.30822e+07	0	1.77178e+07	1.34016e+07	0	0	0	1.88048e+07	1.1354e+07	1.46004e+07	1.39504e+07	0	0	1.21437e+07	0	0	0	0	1.91163e+07	1.23602e+07	0	0	0	0	0	0	0	0	0		0.373901	0.373901	0.436235	0.123712	0.373901	0.000178699
AT3G55400.1	11	methionyl-tRNA synthetase / methionine-tRNA ligase / MetRS (cpMetRS)	sp|Q9M2T9|SYMM_ARATH;tr|A8MRF2|A8MRF2_ARATH	plastid	0	2.10293e+07	2.57256e+07	2.39596e+07	2.00153e+07	1.99101e+07	2.28834e+07	2.05054e+07	2.72075e+07	0	1.83084e+07	0	1.60748e+07	0	1.85472e+07	0	2.69205e+07	2.5003e+07	0	1.84434e+07	2.24016e+07	0	0	0	0	1.68145e+07	2.1136e+07	0	2.24685e+07	0	0	2.38436e+07	1.78102e+07	1.78201e+07	0	2.36003e+07		0.860284	8.96669e-05	0.181651	0.892808	0.811887	0.770382
AT3G55440.1	23	Encodes triosephosphate isomerase. protein_coding TRIOSEPHOSPHATE ISOMERASE (TPI) CYTOSO	sp|P48491|TPIS_ARATH	cytosol	1.18021e+09	1.99595e+08	3.24738e+08	0	1.17621e+09	9.51283e+08	4.10868e+08	9.77689e+08	4.49829e+08	1.17109e+09	1.18489e+09	9.27904e+08	1.11547e+09	1.16744e+09	1.07665e+09	1.24362e+09	1.41318e+09	1.2305e+09	1.39547e+09	1.3889e+09	1.13284e+09	1.24543e+09	1.18653e+09	1.2282e+09	1.38027e+09	1.1412e+09	1.16267e+09	1.10768e+09	1.14128e+09	1.17052e+09	1.17458e+09	1.12276e+09	1.12728e+09	1.23195e+09	1.56629e+09	1.5297e+09		0.0825247	0.229826	0.0360209	0.624647	0.523792	0.291983
AT3G55610.1	8	encodes delta 1-pyrroline-5-carboxylate synthetase B. Gene expression is induced by dehydratio	sp|P54888|P5CS2_ARATH;tr|B3H5E3|B3H5E3_ARATH	cytosol	6.24847e+07	5.31255e+07	6.15263e+07	6.79279e+07	6.99054e+07	6.39349e+07	6.69741e+07	6.30765e+07	6.73605e+07	7.44104e+07	7.24509e+07	7.34623e+07	5.49037e+07	5.67021e+07	5.86326e+07	6.15732e+07	6.17014e+07	6.89382e+07	0	5.49875e+07	6.00808e+07	6.07087e+07	8.13647e+07	0	0	4.37779e+07	7.45187e+07	6.85855e+07	6.08182e+07	5.44753e+07	4.54318e+07	5.5937e+07	5.44678e+07	6.53371e+07	4.78329e+07	5.70174e+07		0.347687	0.461942	0.290402	0.0420046	0.237184	0.2608
AT3G55800.1	29	Encodes the chloroplast enzyme sedoheptulose-1,7-bisphosphatase (SBPase), involved in the carb	sp|P46283|S17P_ARATH	plastid	2.88575e+09	2.55221e+09	2.74603e+09	2.378e+09	2.53493e+09	2.42191e+09	2.66078e+09	1.83064e+09	2.59017e+09	2.76839e+09	2.85353e+09	2.18578e+09	2.34884e+09	2.52476e+09	2.03024e+09	2.1046e+09	1.51882e+09	2.59143e+09	1.66457e+09	1.5053e+09	1.94605e+09	1.9713e+09	1.69331e+09	1.49531e+09	1.67382e+09	1.23786e+09	1.7812e+09	1.34774e+09	1.53352e+09	1.6204e+09	1.6053e+09	1.5413e+09	1.42479e+09	1.46911e+09	1.62343e+09	1.24759e+09		0.00315492	0.00762931	0.0639308	0.00802116	0.00724981	0.130069
AT3G56070.1	5	rotamase cyclophilin 2 (ROC2) exhibiting peptidyl-prolyl cis-trans isomerase activity involved	sp|Q38867|CP19C_ARATH	mitochondrion	0	0	0	0	1.80676e+07	2.15637e+07	0	0	0	2.09435e+07	2.08797e+07	0	1.79614e+07	1.91614e+07	2.0858e+07	2.54454e+07	2.05452e+07	0	0	0	0	0	0	0	0	0	0	0	0	0	0	0	0	0	0	0		#DIV/0!	0.119203	#DIV/0!	0.116117	2.11691e-05	0.120612
AT3G56150.1	15	member of eIF3c - eukaryotic initiation factor 3c protein_coding EUKARYOTIC TRANSLATION	sp|O49160|EIF3C_ARATH	cytosol,nucleus	3.1512e+07	3.56599e+07	3.64825e+07	3.7262e+07	2.11009e+07	3.20762e+07	4.72496e+07	2.96494e+07	0	2.2697e+07	0	2.92919e+07	2.90513e+07	4.04602e+07	6.19628e+07	2.16071e+07	4.84032e+07	2.65517e+07	5.84987e+07	4.74959e+07	7.32893e+07	4.52621e+07	5.13585e+07	6.17784e+07	0	7.64652e+07	5.56778e+07	6.34449e+07	8.21638e+07	5.68714e+07	5.41216e+07	6.08899e+07	6.88427e+07	8.29708e+07	0	7.97566e+07		0.0298119	0.0287835	0.527836	0.012648	0.173106	0.480163
AT3G56240.1	6	CCH protein belongs to a family of eukaryotic proteins that participate in intracellular copp	sp|O82089|CCH_ARATH;tr|A0A1I9LNC0|A0A1I9LNC0_ARATH	peroxisome	2.56455e+07	0	0	0	8.36522e+07	6.5746e+07	0	0	0	9.28823e+07	9.94936e+07	4.59067e+07	7.06752e+07	7.7538e+07	6.58144e+07	9.60778e+07	9.25481e+07	9.38791e+07	4.2702e+07	5.68596e+07	1.93362e+07	5.44376e+07	4.30855e+07	5.23432e+07	0	4.14796e+07	6.16587e+07	4.94134e+07	7.02454e+07	0	5.71005e+07	5.18917e+07	5.03644e+07	8.48317e+07	5.75575e+07	6.10547e+07		0.0887358	0.99544	0.131114	0.214185	0.0100618	0.0378872
AT3G56940.1	10	Encodes a putative ZIP protein with varying mRNA accumulation in leaves, stems and roots. Has	sp|Q9M591|CRD1_ARATH;tr|F4J0U9|F4J0U9_ARATH	plastid	2.43936e+07	2.00681e+07	2.06724e+07	0	2.32238e+07	0	0	5.91674e+07	0	0	3.41788e+07	0	0	0	3.80871e+07	4.10962e+07	4.21842e+07	2.62734e+07	0	0	0	0	0	0	0	3.44954e+07	2.74671e+07	2.56882e+07	2.16791e+07	0	0	0	3.3235e+07	3.11256e+07	0	3.48559e+07		8.8045e-05	0.373901	0.968754	0.767761	0.928146	0.299093
AT3G57050.1	7	Encodes cystathionine beta-lyase, the second enzyme in the methionine biosynthetic pathway. Mu	tr|A0A1I9LQK7|A0A1I9LQK7_ARATH;tr|A0A1I9LQK6|A0A1I9LQK6_ARATH;sp|P53780|METC_ARATH;tr|F4J244|F4J244_ARATH	plastid	2.17755e+07	2.00056e+07	2.2055e+07	2.02933e+07	2.16821e+07	2.34893e+07	2.35823e+07	2.38056e+07	2.52941e+07	0	2.1136e+07	0	2.33643e+07	1.9737e+07	2.09275e+07	2.12742e+07	2.3097e+07	2.29168e+07	2.32109e+07	2.70477e+07	2.69055e+07	1.8591e+07	2.13259e+07	2.17332e+07	0	2.19604e+07	2.36871e+07	2.19924e+07	0	0	0	2.15921e+07	0	2.62916e+07	0	3.65584e+07		0.0345088	0.400389	0.303726	0.978947	0.123791	0.898618
AT3G57290.1	17	Encodes a protein that is found in not only the eif3 complex but also in association with subu	sp|Q9C5Z3|EIF3E_ARATH	cytosol	5.64394e+07	5.71876e+07	6.04484e+07	7.52558e+07	7.14089e+07	6.65761e+07	6.88952e+07	7.39886e+07	6.99829e+07	6.7202e+07	6.77492e+07	5.29306e+07	6.70252e+07	5.9447e+07	7.1801e+07	7.21802e+07	6.80079e+07	6.52512e+07	5.83084e+07	5.99061e+07	7.18557e+07	6.02351e+07	5.72829e+07	6.00267e+07	0	7.54073e+07	6.48049e+07	6.122e+07	6.36916e+07	6.25454e+07	6.12752e+07	5.06444e+07	8.34726e+07	7.01481e+07	5.45056e+07	7.34266e+07		0.29683	0.0114105	0.363149	0.978345	0.930323	0.71149
AT3G57410.1	11	Encodes a protein with high homology to animal villin. VLN3 is a Ca2+-regulated villin involve	sp|O81645|VILI3_ARATH;tr|A0A1I9LLW3|A0A1I9LLW3_ARATH;tr|A0A1I9LLV6|A0A1I9LLV6_ARATH	cytosol	4.63093e+07	5.23505e+07	6.58007e+07	4.25454e+07	4.82324e+07	4.08576e+07	5.22309e+07	4.17508e+07	5.633e+07	4.66121e+07	3.81876e+07	4.57225e+07	3.60701e+07	3.62581e+07	4.22603e+07	3.2689e+07	3.85573e+07	4.45493e+07	0	0	2.99136e+07	3.34685e+07	4.27494e+07	0	0	3.82485e+07	3.69917e+07	2.10687e+07	0	4.00917e+07	3.46319e+07	0	3.58383e+07	2.75452e+07	0	0		0.0176215	0.233456	0.132511	0.123565	0.285004	0.0398668
AT3G57560.1	5	encodes a N-acetylglutamate kinase, involved in arginine biosynthesis protein_coding N-ACET	sp|Q9SCL7|NAGK_ARATH	plastid	4.01863e+07	3.75628e+07	2.3579e+07	3.1582e+07	2.6766e+07	2.58346e+07	3.75029e+07	3.0593e+07	2.91967e+07	2.00987e+07	2.97627e+07	3.28457e+07	2.69093e+07	3.65154e+07	2.84613e+07	2.584e+07	3.5898e+07	2.93285e+07	0	2.27916e+07	2.69971e+07	2.77618e+07	3.27706e+07	2.96186e+07	0	0	0	2.95202e+07	0	0	3.1582e+07	2.81611e+07	0	0	4.69135e+07	0		0.155881	0.4366	0.000226291	0.168561	0.362752	0.407384
AT3G58010.1	3	plastoglobulin 34kD	sp|Q9M2P7|PAP9_ARATH	plastid	2.85206e+07	1.7939e+07	1.5287e+07	0	1.75662e+07	2.30714e+07	2.12934e+07	0	2.33432e+07	1.72023e+07	2.00431e+07	3.1593e+07	2.07556e+07	2.225e+07	1.43894e+07	0	1.42405e+07	0	0	1.60916e+07	0	0	0	0	0	0	1.58766e+07	0	2.08118e+07	0	0	0	0	0	0	0		0.0861251	0.123365	0.353848	0.123144	0.00136349	0.373901
AT3G58140.1	19	phenylalanyl-tRNA synthetase class IIc family protein	sp|Q94K73|SYFM_ARATH	plastid	1.26389e+08	1.0682e+08	1.25769e+08	1.06945e+08	1.19646e+08	1.23574e+08	1.2779e+08	8.36522e+07	1.30322e+08	1.35686e+08	1.19018e+08	1.28554e+08	9.3166e+07	9.23751e+07	8.8735e+07	1.01254e+08	1.35114e+08	1.1151e+08	1.65597e+08	1.60712e+08	1.44942e+08	1.35189e+08	1.19191e+08	1.62628e+08	0	9.52292e+07	1.39733e+08	1.34899e+08	1.43891e+08	1.34069e+08	1.04288e+08	1.11495e+08	1.00806e+08	1.19282e+08	1.5047e+08	1.56838e+08		0.013898	0.177704	0.462994	0.162004	0.0147154	0.162246
AT3G58500.1	6	Encodes one of the isoforms of the catalytic subunit of protein phosphatase 2A: AT1G59830/PP2A	sp|P48578|PP2A4_ARATH;sp|Q07100|PP2A3_ARATH;tr|F4IN36|F4IN36_ARATH	cytosol	4.08434e+07	4.29156e+07	4.20908e+07	5.94758e+07	4.62452e+07	3.25465e+07	4.03034e+07	4.50649e+07	3.80766e+07	3.42785e+07	5.41253e+07	4.79557e+07	4.55927e+07	4.78926e+07	5.00512e+07	3.68408e+07	4.08604e+07	3.51519e+07	2.8989e+07	3.46127e+07	3.54357e+07	5.01936e+07	4.92595e+07	0	0	5.36733e+07	3.97293e+07	0	4.91777e+07	0	4.76575e+07	5.19853e+07	5.31439e+07	0	3.68433e+07	0		0.0133809	0.518795	0.570175	0.170402	0.217402	0.110475
AT3G58610.1	28	ketol-acid reductoisomerase	sp|Q05758|ILV5_ARATH	plastid	1.21541e+09	1.09243e+09	1.14905e+09	1.20309e+09	1.24035e+09	1.11926e+09	1.19876e+09	1.26931e+09	1.10378e+09	1.34131e+09	1.22769e+09	1.18554e+09	1.16251e+09	1.001e+09	1.22548e+09	1.33343e+09	1.58793e+09	1.25479e+09	1.30427e+09	1.37874e+09	1.25636e+09	1.23966e+09	1.16396e+09	1.22675e+09	1.70828e+09	1.31098e+09	1.12307e+09	1.07092e+09	1.40868e+09	1.53331e+09	1.16235e+09	1.05245e+09	1.28187e+09	1.43798e+09	1.35844e+09	1.83165e+09		0.0329967	0.625728	0.34807	0.586374	0.722341	0.443889
AT3G58730.1	10	vacuolar ATP synthase subunit D (VATD) / V-ATPase D subunit / vacuolar proton pump D subunit (	sp|Q9XGM1|VATD_ARATH	vacuole,golgi	4.99368e+07	3.54849e+07	2.89187e+07	0	5.33062e+07	3.80159e+07	4.31812e+07	3.92313e+07	3.76305e+07	4.65023e+07	4.64057e+07	4.46513e+07	3.68714e+07	4.20004e+07	3.83999e+07	4.56623e+07	5.63651e+07	4.6066e+07	4.5068e+07	4.7289e+07	3.74977e+07	3.7451e+07	3.6528e+07	3.91389e+07	0	3.86161e+07	3.80924e+07	3.82459e+07	3.7133e+07	3.62229e+07	0	3.64673e+07	3.71022e+07	3.8008e+07	4.75783e+07	3.16983e+07		0.49402	0.670783	0.325235	0.000498885	0.303775	0.15103
AT3G59400.1	3	GUN, genomes uncoupled, is necessary for coupling the expression of some nuclear genes to the	sp|Q9LX31|GUN4C_ARATH	plastid	0	0	0	0	2.26907e+07	0	0	0	0	2.8713e+07	2.16791e+07	2.09537e+07	2.48011e+07	2.12285e+07	2.69335e+07	2.67123e+07	1.9617e+07	1.93228e+07	0	0	0	0	0	0	0	0	0	0	0	0	0	0	0	0	0	0		#DIV/0!	0.373901	#DIV/0!	0.000655152	0.000127558	0.000822778
AT3G59760.1	6	Arabidopsis thaliana O-acetylserine (thiol) lyase (OAS-TL) isoform oasC. Required for pollen t	sp|Q43725|CYSKM_ARATH;tr|B9DFR6|B9DFR6_ARATH;tr|F4J9F7|F4J9F7_ARATH	mitochondrion	0	0	1.52637e+07	0	1.55122e+07	1.41382e+07	1.85138e+07	1.94626e+07	1.99184e+07	0	0	0	2.34226e+07	1.8119e+07	1.96156e+07	2.02273e+07	1.33145e+07	0	0	0	0	0	0	0	0	0	0	0	0	0	0	0	0	0	0	0		0.373901	0.11697	1.26337e-06	#DIV/0!	0.000207436	0.132729
AT3G59890.1	4	Dihydrodipicolinate reductase, bacterial/plant	sp|Q8LB01|DAPB2_ARATH;sp|O80574|DAPB1_ARATH	plastid	0	0	1.75455e+07	0	0	0	1.44965e+07	0	1.50369e+07	1.83617e+07	1.66659e+07	0	1.71916e+07	0	1.63218e+07	1.35792e+07	2.50412e+07	1.47847e+07	0	0	0	1.4835e+07	0	0	0	0	0	0	0	0	0	0	0	0	0	0		0.373901	0.373901	0.11625	0.117048	0.116384	0.00807076
AT3G59920.1	11	RAB GDP DISSOCIATION INHIBITOR 2 The mRNA is cell-to-cell mobile. protein_coding RAB GD	sp|O24653|GDI2_ARATH	extracellular,cytosol	6.39615e+07	6.09406e+07	6.46793e+07	8.44503e+07	7.15625e+07	7.11865e+07	7.32792e+07	8.08419e+07	6.82724e+07	5.96079e+07	6.28147e+07	5.58944e+07	6.34097e+07	5.96658e+07	7.25464e+07	7.29397e+07	6.26582e+07	6.9053e+07	5.58711e+07	5.96782e+07	6.84335e+07	6.01433e+07	6.40769e+07	6.22513e+07	1.09853e+08	6.51291e+07	6.54686e+07	5.07287e+07	6.50976e+07	5.47783e+07	6.50344e+07	6.01183e+07	6.21392e+07	6.68535e+07	5.61312e+07	6.27712e+07		0.656587	0.0394303	0.713992	0.615055	0.533771	0.219446
AT3G59970.3	32	methylenetetrahydrofolate reductase MTHFR1 mRNA, complete protein_coding METHYLENETETRA	sp|Q9SE60|MTHR1_ARATH;tr|F4JAK1|F4JAK1_ARATH	cytosol	3.98057e+08	3.6649e+08	4.15623e+08	4.84157e+08	4.37831e+08	4.17037e+08	4.17008e+08	4.30101e+08	4.06393e+08	4.18108e+08	4.01465e+08	3.43159e+08	4.32493e+08	3.97616e+08	4.0077e+08	4.38439e+08	3.42802e+08	4.901e+08	2.78712e+08	3.11186e+08	3.80415e+08	3.52122e+08	3.62649e+08	3.06795e+08	2.89402e+08	3.48649e+08	3.77238e+08	3.07732e+08	3.6406e+08	2.47508e+08	3.7549e+08	3.53198e+08	3.74113e+08	3.81075e+08	3.65552e+08	2.68212e+08		0.103266	0.0156448	0.0412514	0.116334	0.0323549	0.199964
AT3G60245.1	3	Zinc-binding ribosomal protein family protein	sp|Q8RXU5|R37A2_ARATH;sp|Q9SRK6|R37A1_ARATH	cytosol	0	0	0	0	0	1.1603e+07	0	0	0	0	0	3.29848e+07	0	0	0	0	0	1.50379e+07	0	0	0	2.65462e+07	2.71265e+07	3.4122e+07	0	0	0	4.64669e+07	4.78064e+07	6.09871e+07	2.83138e+07	3.56155e+07	3.30764e+07	3.49357e+07	5.78575e+07	5.84298e+07		#DIV/0!	0.0051321	#DIV/0!	0.0268755	0.000111853	0.00790777
AT3G60750.1	37	Transketolase	sp|Q8RWV0|TKTC1_ARATH;tr|F4JBY2|F4JBY2_ARATH	plastid	8.68212e+09	8.43418e+09	8.97273e+09	8.39568e+09	7.43507e+09	7.66479e+09	7.72025e+09	7.1654e+09	8.64129e+09	8.08612e+09	8.05982e+09	6.17846e+09	7.26593e+09	8.11869e+09	6.35216e+09	6.80855e+09	7.11048e+09	8.78564e+09	7.51434e+09	8.1712e+09	7.04377e+09	6.25039e+09	6.60174e+09	7.98918e+09	1.06882e+10	6.3438e+09	8.39743e+09	7.09227e+09	6.94968e+09	7.17435e+09	7.28055e+09	7.49873e+09	5.78472e+09	6.67907e+09	5.05092e+09	6.67676e+09		0.0364716	0.217257	0.657556	0.59196	0.626086	0.155502
AT3G60770.1	9	Ribosomal protein S13/S15	sp|P59223|RS131_ARATH;sp|P59224|RS132_ARATH	cytosol	0	2.02287e+07	0	0	1.85533e+08	1.37352e+08	0	0	0	1.46416e+08	1.85481e+08	2.23686e+08	2.47765e+08	1.65746e+08	2.56378e+08	2.08172e+08	2.42667e+08	2.63331e+08	0	0	0	2.62111e+08	2.18007e+08	2.09896e+08	0	2.13713e+08	4.70862e+07	2.80029e+08	2.87065e+08	2.26997e+08	3.13741e+08	2.75066e+08	3.15442e+08	3.47611e+08	2.75848e+08	3.59147e+08		0.373901	0.102084	0.251029	0.0532212	0.0696542	0.0431634
AT3G61820.1	6	Eukaryotic aspartyl protease family protein	tr|Q9M356|Q9M356_ARATH	extracellular	2.20733e+07	1.99987e+07	1.78473e+07	2.44902e+07	2.34194e+07	2.37463e+07	2.55745e+07	3.51422e+07	2.18147e+07	2.32883e+07	2.48699e+07	0	2.65296e+07	2.39613e+07	3.40582e+07	2.93224e+07	0	2.78351e+07	0	0	1.65795e+07	0	0	0	0	0	0	0	0	0	0	1.55197e+07	0	0	0	0		0.0631318	1.85525e-07	0.00227073	0.116545	0.0184899	0.116386
AT3G62030.2	11	nuclear-encoded chloroplast stromal cyclophilin CYP20-3 (also known as ROC4). Protein is tyros	tr|F4IX28|F4IX28_ARATH;sp|P34791|CP20C_ARATH;tr|F4IX26|F4IX26_ARATH	plastid	0	0	0	0	1.09973e+09	1.07211e+09	0	0	0	1.24362e+09	1.23426e+09	1.17719e+09	1.07337e+09	1.0957e+09	7.44553e+08	7.90505e+08	7.81408e+08	1.18292e+09	9.21512e+07	1.64373e+08	6.25324e+07	1.11431e+09	9.13671e+08	4.22507e+08	8.39833e+07	3.60144e+08	6.62893e+08	6.55991e+08	5.70994e+08	7.25852e+08	7.47604e+08	6.47992e+08	7.11654e+08	4.66112e+08	7.02197e+08	4.00381e+08		0.0245286	0.834379	0.0919018	0.000326766	0.0835166	0.0699788
AT3G62530.1	9	ARM repeat superfamily protein	tr|Q94K48|Q94K48_ARATH	mitochondrion	0	0	0	0	5.11915e+07	4.16265e+07	0	0	0	3.67209e+07	3.96001e+07	5.00338e+07	5.01032e+07	4.24982e+07	4.9968e+07	4.1099e+07	5.58634e+07	4.45988e+07	0	0	0	2.02427e+07	0	0	0	2.11697e+07	0	0	0	0	0	1.51519e+07	2.22716e+07	2.54718e+07	0	0		#DIV/0!	0.230097	0.373901	0.000480088	0.00757285	0.015657
AT3G63140.1	24	Encodes a protein with ribonuclease activity that is involved in plastid rRNA maturation.	sp|Q9LYA9|CP41A_ARATH	plastid	8.61873e+08	9.19007e+08	9.60027e+08	9.11837e+08	8.57226e+08	8.42207e+08	8.73238e+08	7.47035e+08	9.12469e+08	9.49505e+08	9.54189e+08	7.60936e+08	8.16456e+08	8.92452e+08	7.02878e+08	6.5155e+08	6.99282e+08	8.77668e+08	8.07843e+08	7.17797e+08	7.16008e+08	6.13292e+08	6.64134e+08	6.85366e+08	6.59044e+08	5.21828e+08	7.19042e+08	6.71587e+08	7.13481e+08	7.99377e+08	7.09634e+08	7.08798e+08	4.13783e+08	5.3283e+08	7.20888e+08	5.09498e+08		0.0161034	0.00198648	0.0515432	0.0963533	0.162036	0.181426
AT3G63490.1	17	Ribosomal protein L1p/L10e family	sp|Q9LY66|RK1_ARATH;tr|F4J296|F4J296_ARATH	plastid	6.18544e+08	5.41806e+08	5.07418e+08	5.62704e+08	6.05478e+08	5.17685e+08	5.87047e+08	6.01254e+08	5.66657e+08	5.93511e+08	5.44592e+08	5.03494e+08	5.8664e+08	6.00505e+08	6.05814e+08	5.70717e+08	5.81619e+08	6.49746e+08	5.12686e+08	4.96425e+08	4.46907e+08	4.35078e+08	4.43789e+08	4.49891e+08	3.34446e+08	4.50359e+08	5.1618e+08	4.10783e+08	4.70559e+08	5.62782e+08	4.45299e+08	4.43636e+08	4.13697e+08	5.19627e+08	4.64209e+08	4.55444e+08		0.139463	0.00980524	0.048859	0.26873	0.000154979	0.0191761
AT3G63520.1	12	Encodes a protein with 9-<i>cis</i>-epoxycarotenoid dioxygenase activity. The enzyme was shown	sp|O65572|CCD1_ARATH	vacuole	2.98101e+07	3.29369e+07	3.53376e+07	3.06567e+07	2.61553e+07	0	3.14924e+07	2.36773e+07	3.36849e+07	3.00946e+07	2.20382e+07	0	0	0	0	2.18829e+07	3.5367e+07	3.01405e+07	3.52129e+07	3.44691e+07	0	0	2.87249e+07	3.65052e+07	0	0	2.61934e+07	3.31959e+07	0	0	2.59836e+07	0	0	0	0	0		0.464688	0.85742	0.0867327	0.680895	0.373901	0.00175952
AT3G63540.1	8	Conceptual translation of this open reading frame gave the sequence of a 229-residue hypotheti	sp|P82658|TL19_ARATH	plastid	0	0	0	0	3.74588e+07	3.13334e+07	0	0	0	3.28229e+07	5.06269e+07	0	2.99821e+07	3.4212e+07	3.03628e+07	3.34221e+07	2.65498e+07	1.98853e+07	0	0	0	0	0	0	0	2.30506e+07	0	0	0	0	0	1.56309e+07	0	0	0	0		#DIV/0!	0.119261	0.373901	0.133897	0.00811539	0.00242767
AT4G00570.1	14	Encodes an NAD-dependent malic enzyme (NAD-ME) that does not act on oxaloacetate, indicating t	sp|Q8L7K9|MAO2_ARATH	mitochondrion	2.45344e+07	2.88947e+07	2.94548e+07	2.15368e+07	2.44834e+07	2.54683e+07	2.84909e+07	3.40393e+07	2.79763e+07	2.59117e+07	2.71905e+07	0	2.86613e+07	2.34974e+07	3.13595e+07	2.43615e+07	2.59063e+07	2.66586e+07	0	1.62215e+07	0	0	0	0	0	2.58167e+07	0	0	2.07715e+07	0	1.61429e+07	1.83528e+07	2.00723e+07	2.56259e+07	0	0		0.0168264	3.56237e-05	0.0708762	0.392069	0.0199034	0.116694
AT4G01310.1	17	Ribosomal L5P family protein	sp|O04603|RK5_ARATH	plastid	2.68529e+08	2.16116e+07	4.99749e+07	0	5.11231e+08	4.66241e+08	8.99176e+07	2.7079e+08	1.16294e+08	5.64579e+08	5.48038e+08	4.46783e+08	5.08369e+08	5.20239e+08	5.28014e+08	5.32682e+08	5.94005e+08	5.09215e+08	4.42254e+08	4.65982e+08	3.24153e+08	3.82107e+08	4.00965e+08	4.32912e+08	3.21468e+08	3.3619e+08	4.07747e+08	3.68554e+08	3.82796e+08	4.82616e+08	3.95088e+08	3.44422e+08	3.17923e+08	4.25475e+08	4.85838e+08	3.69526e+08		0.0292851	0.653375	0.0347212	0.102497	0.0020489	0.0480375
AT4G01850.1	7	S-adenosylmethionine synthetase 2	sp|P17562|METK2_ARATH	cytosol,nucleus	4.11019e+07	5.44489e+07	4.52401e+07	6.22125e+07	3.85626e+07	4.1919e+07	3.36709e+07	5.79377e+07	3.51178e+07	3.07674e+07	3.38488e+07	0	5.18054e+07	5.64825e+07	6.36034e+07	4.5259e+07	0	6.03646e+07	0	1.96496e+07	2.38966e+07	3.82989e+07	4.53186e+07	0	0	4.20383e+07	4.09228e+07	0	0	0	4.76608e+07	3.47016e+07	4.35328e+07	0	0	0		0.0178167	0.283322	0.410989	0.11702	0.040521	0.124188
AT4G02450.1	8	Encodes one of two isoforms of a co-chaperone of HSP90 that is required for root growth, in pa	tr|F4JHJ0|F4JHJ0_ARATH;tr|Q8L7U4|Q8L7U4_ARATH	cytosol	7.9387e+07	9.15591e+07	7.33351e+07	8.58491e+07	1.1478e+08	8.38612e+07	1.00061e+08	8.19818e+07	8.67825e+07	9.92181e+07	1.00813e+08	5.97154e+07	8.88581e+07	8.10776e+07	9.25096e+07	1.01254e+08	1.03274e+08	9.75609e+07	6.94033e+07	6.98569e+07	6.7862e+07	5.44451e+07	5.44489e+07	7.18458e+07	0	3.81532e+07	6.5396e+07	0	5.75176e+07	5.0926e+07	6.37755e+07	4.98089e+07	5.3938e+07	6.4451e+07	7.50527e+07	4.59863e+07		0.0832249	0.0401975	0.0491346	0.0894939	0.00406737	0.0109034
AT4G02580.1	3	NADH-ubiquinone oxidoreductase 24 kDa subunit	sp|O22769|NDUV2_ARATH	mitochondrion	0	0	0	0	1.42484e+07	0	0	2.88326e+07	0	0	1.45176e+07	0	1.86245e+07	1.97452e+07	2.05196e+07	1.87229e+07	2.62461e+07	0	0	0	0	0	0	0	0	0	0	0	0	0	0	0	0	0	0	0		#DIV/0!	0.373901	0.373901	0.373901	3.6812e-06	0.127128
AT4G02930.1	16	GTP binding Elongation factor Tu family protein	sp|Q9ZT91|EFTM_ARATH	mitochondrion	1.01436e+08	1.14059e+08	1.00813e+08	1.11549e+08	1.08596e+08	1.07525e+08	1.08724e+08	1.14502e+08	1.03683e+08	9.43684e+07	1.08672e+08	9.73043e+07	1.12496e+08	9.42638e+07	1.36583e+08	1.15988e+08	1.22695e+08	1.06612e+08	9.07755e+07	9.00174e+07	9.10591e+07	8.6939e+07	8.82627e+07	9.98459e+07	0	1.20939e+08	9.82259e+07	1.03252e+08	9.82804e+07	6.60566e+07	8.96811e+07	9.92387e+07	1.16779e+08	1.13184e+08	8.29765e+07	1.1795e+08		0.0266528	0.0147851	0.38948	0.429939	0.438538	0.431766
AT4G03280.1	3	Encodes the Rieske FeS center of cytochrome b6f complex. Gene is expressed in shoot but not in	sp|Q9ZR03|UCRIA_ARATH	plastid	0	0	0	0	0	3.08122e+07	0	0	0	0	2.23396e+07	3.70508e+07	3.65356e+07	3.5613e+07	3.09342e+07	4.09369e+07	6.8315e+07	1.59992e+07	0	0	0	2.17423e+07	0	0	0	0	0	2.44936e+07	0	0	0	0	0	0	0	0		#DIV/0!	0.821757	#DIV/0!	0.43796	3.82551e-05	0.0506669
AT4G03520.1	5	Encodes a redox activated co-chaperone, chloroplast localized thioredoxin, similar to prokaryo	sp|Q9SEU8|TRXM2_ARATH;tr|F4JG94|F4JG94_ARATH	plastid	0	0	0	0	0	2.02708e+07	0	0	0	1.24539e+07	1.58645e+07	3.4122e+07	2.37793e+07	4.49931e+07	0	0	0	0	0	0	0	0	0	0	0	0	0	0	0	0	0	0	0	0	0	0		#DIV/0!	0.373901	#DIV/0!	0.0364269	0.152501	#DIV/0!
AT4G04020.1	15	Fibrillin precursor protein. The fibrillin preprotein, but not the mature protein interacts wi	sp|O81439|PAP1_ARATH	plastid	1.74675e+08	1.40354e+08	1.42058e+08	1.37228e+08	1.46467e+08	1.61035e+08	1.54069e+08	1.31885e+08	1.66472e+08	1.77679e+08	1.54711e+08	1.38384e+08	1.30267e+08	1.30358e+08	9.9466e+07	1.12006e+08	1.34292e+08	1.43672e+08	1.37867e+08	2.13565e+08	2.66563e+08	2.52866e+08	2.09634e+08	2.093e+08	1.55971e+08	1.83487e+08	2.18855e+08	1.76599e+08	2.13921e+08	1.22126e+08	2.08547e+08	1.38768e+08	2.95995e+08	1.50282e+08	1.33263e+08	1.83207e+08		0.240817	0.00918079	0.165312	0.655319	0.112911	0.215469
AT4G04040.1	7	Phosphofructokinase family protein	sp|F4JGR5|PFPB2_ARATH	cytosol	1.63422e+07	1.98826e+07	1.65818e+07	1.97083e+07	0	1.70386e+07	2.35905e+07	1.91707e+07	2.06609e+07	1.74485e+07	1.07803e+07	0	1.58876e+07	0	1.33617e+07	1.2789e+07	1.17724e+07	1.728e+07	0	2.61553e+07	2.50065e+07	2.25527e+07	0	2.5822e+07	0	0	2.61753e+07	2.70777e+07	2.71491e+07	1.64137e+07	2.24109e+07	2.07743e+07	2.14504e+07	2.5156e+07	2.14935e+07	1.84115e+07		0.952279	0.723209	0.232039	0.0851046	0.0758251	0.0400048
AT4G04640.1	21	One of two genes (with ATPC2) encoding the gamma subunit of Arabidopsis chloroplast ATP syntha	sp|Q01908|ATPG1_ARATH	plastid	2.35002e+08	2.35622e+08	2.17057e+08	2.27218e+08	2.18355e+08	2.18931e+08	2.37541e+08	4.10982e+08	2.13609e+08	2.63294e+08	2.15289e+08	2.88041e+08	1.85237e+08	2.08432e+08	3.87011e+08	3.32574e+08	2.7049e+08	2.53217e+08	2.82348e+08	3.08822e+08	2.15857e+08	2.71561e+08	2.98406e+08	3.32597e+08	1.32471e+08	4.32942e+08	3.04148e+08	2.43172e+08	2.53393e+08	3.29819e+08	1.95068e+08	2.26667e+08	2.66822e+08	3.56963e+08	2.44117e+08	2.44914e+08		0.232732	0.0113782	0.982638	0.596581	0.670697	0.942359
AT4G04770.1	8	Encodes an iron-stimulated ATPase. A member of the NAP subfamily of ABC transporters. Involved	sp|Q9ZS97|AB8I_ARATH	plastid	1.69326e+07	2.19695e+07	2.00584e+07	0	0	0	1.99737e+07	0	0	0	0	0	0	0	0	0	2.46298e+07	0	0	0	0	0	0	0	0	0	0	2.00084e+07	0	0	0	0	0	0	0	0		0.000180045	#DIV/0!	0.373901	0.373901	#DIV/0!	0.373901
AT4G04910.1	13	N-ethylmaleimide sensitive factor protein_coding N-ETHYLMALEIMIDE SENSITIVE FACTOR (NSF	sp|Q9M0Y8|NSF_ARATH	golgi	2.10337e+07	0	1.71309e+07	0	2.36478e+07	0	1.71286e+07	0	1.76737e+07	0	2.20244e+07	0	0	0	0	1.9989e+07	1.70527e+07	1.83516e+07	0	0	2.03652e+07	0	0	0	0	0	0	0	0	0	0	0	0	0	0	0		0.561023	0.373901	0.116214	0.373901	#DIV/0!	2.65057e-05
AT4G09010.1	18	Encodes a thylakoid lumen protein that was initially believed to act as a microsomal ascorbate	tr|A0A1P8B8W6|A0A1P8B8W6_ARATH;sp|P82281|TL29_ARATH;tr|A0A1P8B8Y3|A0A1P8B8Y3_ARATH	plastid	4.37801e+08	1.86061e+08	1.73012e+08	3.65407e+07	3.35305e+08	3.94705e+08	2.54943e+08	3.01525e+08	2.4329e+08	3.22495e+08	4.33273e+08	3.34446e+08	3.70192e+08	4.26923e+08	2.63075e+08	2.89362e+08	2.37327e+08	2.64905e+08	2.71467e+08	2.08157e+08	3.01734e+08	2.05164e+08	2.74761e+08	1.37104e+08	0	1.08461e+08	2.00302e+08	2.54378e+08	2.26683e+08	1.71377e+08	2.48919e+08	2.86985e+08	1.12029e+08	5.86123e+07	3.15792e+08	1.16036e+08		0.957153	0.693817	0.0539542	0.0269417	0.127468	0.274651
AT4G09040.1	8	Binds to the chloroplast psbA RNA. Has little effect on chloroplast gene expression under labo	tr|A8MS54|A8MS54_ARATH;tr|Q6NPL0|Q6NPL0_ARATH	plastid	8.90246e+07	8.33166e+07	7.64917e+07	8.323e+07	8.36348e+07	7.38554e+07	9.1078e+07	8.5197e+07	8.16755e+07	6.81401e+07	6.38065e+07	8.67163e+07	7.44774e+07	6.20875e+07	6.45852e+07	7.01189e+07	7.1498e+07	7.72322e+07	4.87534e+07	4.99887e+07	5.97237e+07	6.00142e+07	4.77832e+07	5.50829e+07	0	5.95542e+07	6.79608e+07	5.15976e+07	4.34364e+07	6.2502e+07	4.86083e+07	4.53186e+07	6.31378e+07	5.5209e+07	6.66592e+07	5.27073e+07		0.00386995	0.00557717	0.114004	0.0847994	0.0917955	0.0374874
AT4G10250.1	8	Columbia endomembrane-localized small heat shock protein protein_coding (ATHSP22.0)	sp|Q38806|HSP22_ARATH	endoplasmic reticulum	0	0	0	0	0	0	0	0	0	0	0	0	0	0	0	0	0	0	6.54777e+07	6.07087e+07	8.18398e+07	2.30485e+08	1.84789e+08	6.00183e+07	0	1.55539e+08	1.25935e+08	9.85601e+07	1.12177e+08	1.09914e+08	1.86927e+08	1.39714e+08	3.16779e+08	9.79743e+07	1.43264e+08	9.38595e+07		0.000411415	0.0358749	0.120498	1.43312e-05	0.0154572	0.00212588
AT4G10340.1	9	photosystem II encoding the light-harvesting chlorophyll a/b binding protein CP26 of the anten	sp|Q9XF89|CB5_ARATH	plastid	3.66345e+07	0	0	0	0	8.2198e+07	1.87515e+07	7.38042e+07	0	4.55485e+07	0	6.87854e+07	4.38478e+07	7.61531e+07	3.75341e+07	3.22769e+07	1.57361e+08	0	0	0	0	0	0	0	0	2.69896e+07	0	2.41614e+07	0	0	0	0	0	0	0	0		0.373901	0.373901	0.412312	0.239113	0.0117784	0.258136
AT4G11010.1	6	nucleoside diphosphate kinase 3 (ndpk3), located to the inter-membrane space in mitochondria	sp|O49203|NDK3_ARATH	mitochondrion	0	0	0	0	5.08449e+07	5.61118e+07	0	0	0	5.92742e+07	5.33358e+07	9.42703e+07	8.60755e+07	6.44064e+07	6.58646e+07	5.35655e+07	6.41746e+07	8.41757e+07	0	0	0	8.17945e+07	9.70012e+07	9.22791e+07	0	3.69994e+07	0	1.05349e+08	9.66791e+07	8.79817e+07	8.10664e+07	9.39507e+07	8.34379e+07	8.59086e+07	1.02114e+08	1.20612e+08		#DIV/0!	0.041322	0.373901	0.113532	0.155611	0.0573507
AT4G11150.1	12	Encodes a vacuolar H+-ATPase subunit E isoform 1 which is required for Golgi organization and	sp|Q39258|VATE1_ARATH	vacuole,golgi	2.0629e+08	3.09551e+08	2.15782e+08	2.08591e+08	2.6933e+08	2.37442e+08	2.57965e+08	2.12178e+08	2.46276e+08	2.74133e+08	2.45867e+08	1.95257e+08	2.15603e+08	2.49766e+08	2.61186e+08	2.65825e+08	3.30689e+08	2.41358e+08	2.12016e+08	1.96656e+08	1.64967e+08	1.58994e+08	1.97846e+08	1.99042e+08	1.33448e+08	1.82903e+08	2.10581e+08	1.65723e+08	1.44001e+08	1.86009e+08	1.79449e+08	1.9845e+08	1.71984e+08	1.88006e+08	2.0862e+08	1.58433e+08		0.214685	0.0724047	0.0750545	0.0484508	0.0203385	0.0360847
AT4G11380.2	13	Adaptin family protein	sp|Q9SUS3|APBLB_ARATH;tr|F4JNZ8|F4JNZ8_ARATH;sp|O81742|APBLC_ARATH	cytosol	2.27222e+07	2.20595e+07	2.39281e+07	2.04614e+07	2.98867e+07	2.74671e+07	2.48372e+07	3.0855e+07	2.48234e+07	0	2.80656e+07	0	2.37562e+07	2.08479e+07	2.30091e+07	2.33513e+07	2.49597e+07	2.464e+07	0	0	0	0	2.70927e+07	0	0	2.00209e+07	2.42621e+07	0	0	0	0	1.77658e+07	2.20244e+07	2.19467e+07	0	0		1.94383e-06	0.148514	0.193966	0.373901	0.244362	0.0812451
AT4G11820.2	4	Encodes a protein with hydroxymethylglutaryl-CoA synthase activity which was characterized by	sp|P54873|HMCS_ARATH	cytosol	1.7352e+07	0	0	2.70495e+07	2.35072e+07	2.2153e+07	2.07154e+07	3.25962e+07	2.84653e+07	2.25168e+07	2.10527e+07	0	2.43345e+07	2.02947e+07	2.62097e+07	2.65646e+07	1.80201e+07	2.3948e+07	0	0	1.75662e+07	2.28169e+07	0	0	0	2.96576e+07	2.35545e+07	2.14921e+07	2.57863e+07	0	0	0	2.54542e+07	0	0	0		0.993494	0.0982609	0.381401	0.914343	0.155663	0.000830282
AT4G12400.2	10	Encodes one of the 36 carboxylate clamp (CC)-tetratricopeptide repeat (TPR) proteins (Prasad 2	sp|Q9STH1|HSOP3_ARATH	nucleus	0	0	0	0	0	0	0	0	0	0	0	0	0	0	0	0	0	0	2.35186e+07	3.17422e+07	5.62052e+07	4.63993e+07	4.8504e+07	0	0	0	4.97813e+07	0	3.79659e+07	0	6.73699e+07	0	6.76131e+07	2.8489e+07	0	0		0.019351	0.116312	0.373901	0.373901	0.116118	0.373901
AT4G12880.1	2	early nodulin-like protein 19	tr|F4JRH9|F4JRH9_ARATH;tr|Q9STZ8|Q9STZ8_ARATH	extracellular	0	0	0	0	0	3.32603e+07	0	0	0	3.14379e+07	2.71867e+07	0	2.82315e+07	0	0	2.2866e+07	2.73531e+07	2.20336e+07	0	0	0	0	0	0	0	0	0	0	0	0	0	0	0	0	0	0		#DIV/0!	0.373901	#DIV/0!	0.118204	0.373901	0.000128755
AT4G13010.1	8	Oxidoreductase, zinc-binding dehydrogenase family protein	sp|Q9SV68|QORH_ARATH	cytosol	2.86434e+07	2.58435e+07	3.14488e+07	3.13508e+07	0	2.02525e+07	3.09149e+07	0	2.38767e+07	0	2.30266e+07	0	2.24451e+07	2.5389e+07	0	0	3.09728e+07	0	0	0	0	0	0	0	0	0	0	0	0	0	0	0	0	0	0	0		5.98096e-05	0.13418	0.122638	0.373901	0.117621	0.373901
AT4G13430.1	18	Encodes a methylthioalkylmalate isomerase involved in glucosinolate biosynthesis. protei	sp|Q94AR8|LEUC_ARATH	plastid	9.91837e+07	1.13271e+08	1.25195e+08	1.49203e+08	1.08138e+08	1.02582e+08	1.1868e+08	1.48749e+08	1.15299e+08	9.51566e+07	1.0529e+08	5.09437e+07	1.169e+08	1.01732e+08	1.34768e+08	1.19671e+08	1.31921e+08	1.20913e+08	3.61001e+07	6.47645e+07	7.80448e+07	4.34665e+07	5.21694e+07	3.85145e+07	0	8.49435e+07	8.40125e+07	4.51274e+07	4.89498e+07	0	6.74072e+07	4.98676e+07	9.80966e+07	8.18966e+07	3.58508e+07	7.03331e+07		0.0216951	0.00781648	0.0770475	0.084081	0.0539401	0.0128608
AT4G13940.1	16	Encodes a S-adenosyl-L-homocysteine hydrolase required for DNA methylation-dependent gene sile	sp|O23255|SAHH1_ARATH;tr|F4JTV4|F4JTV4_ARATH;tr|F4JTV5|F4JTV5_ARATH;tr|A8MQP1|A8MQP1_ARATH	cytosol	2.85195e+09	3.03111e+09	3.01122e+09	3.44821e+09	2.76245e+09	2.5961e+09	2.71461e+09	3.2979e+09	2.73122e+09	2.75977e+09	2.6176e+09	2.42729e+09	2.88275e+09	2.53792e+09	2.8012e+09	3.23787e+09	2.72121e+09	2.88715e+09	2.67187e+09	2.71537e+09	2.63764e+09	2.64643e+09	2.349e+09	2.70129e+09	2.67724e+09	2.94782e+09	2.45215e+09	2.34754e+09	2.55965e+09	2.60079e+09	2.65451e+09	2.52109e+09	2.9236e+09	3.08837e+09	2.50367e+09	2.62414e+09		0.00896308	0.260861	0.405819	0.470554	0.808091	0.421004
AT4G14030.1	9	selenium-binding protein 1	sp|O23264|SEBP1_ARATH	cytosol	4.78628e+07	5.05883e+07	4.79059e+07	4.45771e+07	3.76566e+07	4.07501e+07	4.00001e+07	3.82724e+07	3.7182e+07	3.21185e+07	3.14968e+07	4.22925e+07	3.60201e+07	4.15228e+07	4.11903e+07	3.17752e+07	3.62606e+07	3.55587e+07	5.09825e+07	4.47226e+07	4.39056e+07	4.75354e+07	5.64473e+07	4.99057e+07	0	4.08774e+07	5.46493e+07	4.08632e+07	4.55264e+07	4.86656e+07	4.80522e+07	4.78827e+07	3.62656e+07	3.92041e+07	5.42944e+07	4.32771e+07		0.403632	0.0365418	0.706687	0.080233	0.354274	0.0789931
AT4G14040.1	12	selenium-binding protein 2	sp|Q93WN0|SEBP2_ARATH	cytosol	1.18236e+08	1.2284e+08	1.31629e+08	1.42887e+08	1.01345e+08	1.09193e+08	1.13412e+08	1.21384e+08	1.20696e+08	9.15401e+07	8.37799e+07	1.1134e+08	1.08071e+08	9.32823e+07	9.67796e+07	1.17607e+08	8.6933e+07	1.03697e+08	1.1987e+08	1.52846e+08	1.25542e+08	1.05964e+08	1.17787e+08	1.55377e+08	0	1.37314e+08	1.22959e+08	1.13822e+08	1.19158e+08	9.4696e+07	1.24926e+08	1.10472e+08	1.33032e+08	1.31601e+08	9.16099e+07	1.07645e+08		0.478605	0.684629	0.507421	0.284281	0.0423132	0.633187
AT4G14710.5	2	RmlC-like cupins superfamily protein	tr|A0A1P8B4X2|A0A1P8B4X2_ARATH;sp|Q8W108|MTND3_ARATH;tr|F4JIE0|F4JIE0_ARATH;tr|F4JIE1|F4JIE1_ARATH;tr|B3H6E4|B3H6E4_ARATH	cytosol	0	0	0	0	2.91138e+07	2.07269e+07	0	0	0	2.57024e+07	3.3436e+07	1.96987e+07	2.36658e+07	2.12329e+07	2.178e+07	2.61734e+07	3.57168e+07	2.23179e+07	0	0	0	0	0	0	0	0	0	0	0	0	0	0	0	1.37726e+07	0	0		#DIV/0!	0.127256	#DIV/0!	0.00271642	7.19688e-06	0.0180978
AT4G16130.1	14	Similar to galactokinase. protein_coding ARABINOSE KINASE (ARA1) (ATISA1)	sp|O23461|ARAK_ARATH	cytosol	1.43565e+07	1.43167e+07	1.85755e+07	1.46795e+07	0	1.52415e+07	1.46095e+07	1.35341e+07	1.83096e+07	0	0	0	0	0	0	0	0	0	1.73857e+07	1.47192e+07	1.4153e+07	0	0	0	0	0	0	0	0	0	0	0	0	0	0	0		0.857825	0.116257	0.0004313	#DIV/0!	#DIV/0!	#DIV/0!
AT4G16143.1	10	Protein interacts with Agrobacterium proteins VirD2 and VirE2. Is not individually essential f	sp|F4JL11|IMPA2_ARATH	nucleus	8.69691e+07	9.30305e+07	8.5564e+07	9.10591e+07	7.74896e+07	8.03503e+07	8.1072e+07	9.47419e+07	8.29018e+07	8.44094e+07	8.28501e+07	1.00554e+08	8.70777e+07	7.31016e+07	8.23748e+07	8.25692e+07	8.94204e+07	8.69812e+07	8.64343e+07	1.11564e+08	9.04113e+07	9.71358e+07	1.14693e+08	1.05957e+08	0	1.13177e+08	1.09777e+08	1.00345e+08	9.55399e+07	6.90865e+07	1.01781e+08	9.15655e+07	1.05722e+08	9.45386e+07	1.06524e+08	1.0696e+08		0.401851	0.0246226	0.765984	0.936916	0.0328952	0.0226774
AT4G16155.1	9	dihydrolipoamide dehydrogenase	sp|F4JLP5|PLPD2_ARATH	plastid	2.41057e+08	2.69237e+08	2.75409e+08	2.62966e+08	1.94339e+08	2.42515e+08	2.87682e+08	2.65641e+08	2.42616e+08	2.51834e+08	2.05263e+08	2.12149e+08	1.93157e+08	2.16576e+08	2.09692e+08	2.35655e+08	2.54061e+08	1.97448e+08	2.13654e+08	1.75172e+08	2.0994e+08	1.63396e+08	1.89576e+08	1.35067e+08	1.12691e+08	1.77568e+08	1.5527e+08	1.96902e+08	1.79648e+08	2.12841e+08	1.74748e+08	1.84354e+08	1.56849e+08	1.28777e+08	2.03013e+08	2.31462e+08		0.0183054	0.0516591	0.00714703	0.200642	0.0316377	0.301607
AT4G16260.1	8	Encodes a putative beta-1,3-endoglucanase that interacts with the 30C02 cyst nematode effector	tr|A0A1P8B3U2|A0A1P8B3U2_ARATH;sp|Q8VZJ2|BGNEM_ARATH	extracellular	3.83893e+07	3.52129e+07	2.73398e+07	4.08406e+07	3.33111e+07	3.74536e+07	3.76018e+07	2.79356e+07	8.50201e+07	3.1171e+07	3.9823e+07	5.49456e+07	4.22515e+07	4.05697e+07	2.98163e+07	4.29365e+07	2.30139e+07	4.73578e+07	0	0	4.18145e+07	5.73902e+07	6.46613e+07	3.78319e+07	0	0	8.22208e+07	4.1062e+07	3.96166e+07	6.12922e+07	4.52182e+07	5.53661e+07	5.46569e+07	6.23895e+07	6.77069e+07	4.38964e+07		0.240738	0.124595	0.523121	0.616627	0.0492092	0.123621
AT4G16390.1	10	Encodes a pentatricopeptide repeat protein, SVR7 (SUPPRESSOR OF VARIEGATION7), required for Ft	sp|Q8GWE0|PP314_ARATH	plastid	0	1.69584e+07	1.41471e+07	2.07269e+07	1.77744e+07	1.5966e+07	1.98578e+07	2.5763e+07	1.64856e+07	2.29868e+07	2.21515e+07	0	0	1.76113e+07	2.42318e+07	2.2584e+07	2.42654e+07	2.2697e+07	0	0	0	0	0	0	0	1.88858e+07	0	0	0	0	1.93483e+07	0	2.04614e+07	0	0	0		0.119356	0.000196931	0.103434	0.116253	0.948276	1.79445e-06
AT4G17090.1	18	Encodes a beta-amylase targeted to the chloroplast. Transgenic BMY8 RNAi lines fail to accumul	sp|O23553|BAM3_ARATH	plastid	3.64521e+07	3.45289e+07	3.66472e+07	3.74147e+07	3.38159e+07	3.49091e+07	3.36243e+07	3.34059e+07	3.91633e+07	3.80449e+07	3.95206e+07	4.30109e+07	3.49575e+07	3.34894e+07	3.36499e+07	3.44882e+07	0	4.88718e+07	0	3.85894e+07	4.84737e+07	0	4.71025e+07	4.20091e+07	0	3.38277e+07	5.27073e+07	4.24629e+07	5.17588e+07	0	5.08026e+07	4.06344e+07	4.52809e+07	3.80449e+07	4.48561e+07	0		0.667395	0.723707	0.694801	0.612158	0.0178639	0.994297
AT4G17300.1	12	Asparaginyl-tRNA synthetase protein involved in amino acid activation/protein synthesis.	sp|O48593|SYNO_ARATH;tr|A0A1P8B3X2|A0A1P8B3X2_ARATH	plastid	3.98838e+07	4.26074e+07	4.30587e+07	3.20962e+07	2.84574e+07	2.81143e+07	3.88901e+07	3.39851e+07	3.50352e+07	3.43951e+07	2.67809e+07	3.51324e+07	2.81533e+07	3.32788e+07	2.06996e+07	2.38155e+07	3.1225e+07	3.79264e+07	5.97403e+07	5.99477e+07	4.10222e+07	5.07886e+07	4.71548e+07	5.8714e+07	0	3.53106e+07	4.47288e+07	4.76245e+07	3.45313e+07	5.63573e+07	3.79527e+07	3.73758e+07	3.61527e+07	4.22164e+07	6.62354e+07	5.71005e+07		0.13878	0.00339809	0.534768	0.110388	0.0569205	0.040448
AT4G17390.1	8	Ribosomal protein L23/L15e family protein	sp|Q8VYF1|RL152_ARATH;sp|O23515|RL151_ARATH	cytosol	1.25961e+08	0	2.37694e+07	0	5.52998e+08	3.90298e+08	0	8.90492e+07	3.456e+07	4.60364e+08	4.9262e+08	4.45608e+08	5.11479e+08	3.76768e+08	5.2948e+08	5.79527e+08	5.83881e+08	5.14608e+08	4.06139e+08	4.03866e+08	2.79912e+08	4.74983e+08	4.47062e+08	4.25446e+08	3.02383e+08	4.99462e+08	3.88624e+08	4.2645e+08	3.91409e+08	4.74095e+08	4.96322e+08	4.53869e+08	5.63992e+08	5.6411e+08	5.40081e+08	5.09392e+08		0.00528444	0.459281	0.00475384	0.268585	0.608156	0.47741
AT4G17530.1	5	AtRabD2c encodes a Rab GTPase, which plays important roles in pollen development, germination	sp|Q9SEH3|RAD2C_ARATH;sp|Q9FPJ4|RAD2B_ARATH	cytosol	0	0	0	0	3.87771e+07	5.83731e+07	0	0	0	3.1628e+07	3.23553e+07	4.26044e+07	5.88443e+07	5.47289e+07	3.24497e+07	4.23248e+07	4.79192e+07	2.72245e+07	0	0	0	0	0	0	0	0	0	3.07866e+07	2.45395e+07	0	0	3.65609e+07	0	0	0	2.02133e+07		#DIV/0!	0.132042	#DIV/0!	0.164045	0.0679105	0.0238916
AT4G18100.1	2	Ribosomal protein L32e	sp|P49211|RL321_ARATH	cytosol	0	0	0	0	0	0	0	0	0	0	0	0	0	0	0	0	0	0	0	0	0	0	3.72439e+07	0	0	0	0	4.20354e+07	0	0	3.19431e+07	2.88666e+07	4.48841e+07	3.22076e+07	4.62708e+07	0		#DIV/0!	0.373901	#DIV/0!	0.373901	0.00199374	0.12873
AT4G18440.1	7	L-Aspartase-like family protein	tr|Q8RY94|Q8RY94_ARATH;tr|F4I1L9|F4I1L9_ARATH;tr|Q8GUN7|Q8GUN7_ARATH	plastid	2.90251e+07	0	2.045e+07	3.12857e+07	1.79527e+07	0	2.58077e+07	3.3166e+07	2.53855e+07	0	2.26955e+07	0	2.30762e+07	2.15726e+07	3.07205e+07	2.80015e+07	2.22346e+07	2.53872e+07	0	0	0	0	0	0	0	0	1.83516e+07	0	2.0783e+07	0	1.81492e+07	1.62496e+07	2.04132e+07	0	0	2.05623e+07		0.127926	0.144424	0.0292544	0.953428	0.089929	0.0599286
AT4G18480.1	12	Encodes the CHLI subunit of magnesium chelatase which is required for chlorophyll biosynthesis	sp|P16127|CHLI1_ARATH	plastid	4.09361e+08	4.25829e+08	4.15738e+08	4.79914e+08	4.28999e+08	3.9712e+08	3.92305e+08	4.75147e+08	3.76689e+08	4.42101e+08	5.11125e+08	3.83221e+08	4.7726e+08	4.36892e+08	4.88946e+08	4.23768e+08	3.57756e+08	5.1543e+08	8.53152e+07	1.74385e+08	2.51155e+08	2.38928e+08	2.42347e+08	2.10071e+08	2.54308e+08	2.68138e+08	2.44863e+08	2.48471e+08	2.61439e+08	1.74361e+08	2.71956e+08	2.40057e+08	2.51311e+08	2.80068e+08	3.01859e+08	2.26243e+08		0.00687336	0.00144173	0.00708197	0.00902546	0.000311803	0.0329526
AT4G19170.1	10	chloroplast-targeted member of a family of enzymes similar to nine-cis-epoxycarotenoid dioxyg	sp|O49675|CCD4_ARATH	plastid	1.6262e+07	1.59549e+07	1.36623e+07	0	1.32841e+07	1.48011e+07	0	0	1.74026e+07	1.71904e+07	1.71072e+07	0	0	0	0	0	0	1.31467e+07	0	0	0	0	0	0	0	0	0	0	0	0	0	0	0	0	0	0		4.87e-05	0.117276	0.373901	0.116119	#DIV/0!	0.373901
AT4G19210.1	10	member of RLI subfamily The mRNA is cell-to-cell mobile. protein_coding ATP-BINDING CA	sp|Q8LPJ4|AB2E_ARATH	cytosol	3.48632e+07	3.45384e+07	3.36429e+07	4.46235e+07	3.00946e+07	3.64698e+07	3.87475e+07	4.75354e+07	3.2201e+07	3.62506e+07	3.2698e+07	3.42073e+07	3.76149e+07	3.55957e+07	3.4926e+07	3.70046e+07	4.47536e+07	4.01751e+07	3.7381e+07	4.69525e+07	4.70112e+07	4.32591e+07	4.5675e+07	4.61459e+07	0	4.89295e+07	5.21116e+07	4.3569e+07	4.73119e+07	2.95673e+07	4.34966e+07	4.28146e+07	5.12376e+07	4.76113e+07	4.198e+07	5.45056e+07		0.042872	0.13756	0.755591	0.353578	0.0254151	0.158161
AT4G19710.2	14	Encodes a bifunctional aspartate kinase/homoserine dehydrogenase. These two activities cataly	sp|O81852|AKH2_ARATH	plastid	2.28565e+07	2.59999e+07	2.44275e+07	3.01134e+07	2.31082e+07	2.48148e+07	2.52101e+07	3.30421e+07	2.69728e+07	2.61064e+07	2.75529e+07	2.91542e+07	2.40095e+07	2.61952e+07	3.16631e+07	2.67178e+07	5.18234e+07	3.07227e+07	3.09428e+07	2.99946e+07	3.17224e+07	3.58731e+07	3.64774e+07	3.61527e+07	0	3.83016e+07	4.37294e+07	3.49672e+07	3.44524e+07	3.23105e+07	3.26618e+07	2.96309e+07	3.83441e+07	3.69866e+07	3.13487e+07	5.61624e+07		0.00337068	0.00865431	0.942888	0.00624991	0.141417	0.66325
AT4G20260.4	10	Encodes a Ca2+ and Cu2+ binding protein. N-terminal myristylation on glycine 2 appears to enab	sp|Q96262|PCAP1_ARATH;tr|F4JUT9|F4JUT9_ARATH;tr|F4JUT8|F4JUT8_ARATH	cytosol	2.85913e+08	3.02446e+08	3.39303e+08	2.50286e+08	2.34758e+08	2.70396e+08	3.34215e+08	1.81476e+08	3.06221e+08	2.51259e+08	2.42784e+08	2.41141e+08	1.93693e+08	2.66822e+08	1.25664e+08	2.17253e+08	1.66437e+08	2.21941e+08	3.14591e+08	3.81339e+08	2.26369e+08	1.71722e+08	1.92102e+08	3.79125e+08	2.8069e+08	1.21039e+08	2.54519e+08	2.12738e+08	1.69287e+08	2.10902e+08	1.98601e+08	2.17947e+08	1.21797e+08	1.76122e+08	1.88358e+08	1.21721e+08		0.971825	0.953294	0.463387	0.0309756	0.766801	0.215976
AT4G20360.1	35	Nuclear transcribed, plastid localized EF-Tu translation elongation factor. Referred to as AtR	sp|P17745|EFTU_ARATH	plastid	5.96304e+09	6.33765e+09	6.18918e+09	4.38582e+09	5.57838e+09	4.79705e+09	4.9009e+09	4.0383e+09	5.52604e+09	5.6449e+09	5.67629e+09	4.52886e+09	4.87076e+09	4.63075e+09	4.75567e+09	4.49259e+09	3.99597e+09	5.75114e+09	4.3758e+09	4.72314e+09	4.57809e+09	4.69052e+09	4.60483e+09	4.72052e+09	4.13116e+09	3.57526e+09	4.58e+09	4.26264e+09	3.88536e+09	4.06357e+09	4.00207e+09	3.93305e+09	3.67679e+09	3.94615e+09	4.8057e+09	3.33098e+09		0.000414756	0.51861	0.235063	0.0366503	0.00187337	0.346898
AT4G20830.1	8	Encodes an oligogalacturonide oxidase that inactivates the elicitor-active oligogalacturonides	sp|Q9SVG4|RETOL_ARATH	extracellular	2.06437e+07	2.56953e+07	3.27547e+07	2.77311e+07	2.01867e+07	1.99101e+07	2.98474e+07	2.37463e+07	2.9978e+07	2.09624e+07	0	3.24542e+07	2.34649e+07	1.82059e+07	0	1.63626e+07	1.54371e+07	1.96755e+07	0	2.34519e+07	2.44851e+07	2.29931e+07	0	0	0	0	2.03046e+07	0	0	2.50395e+07	1.61005e+07	0	0	2.18647e+07	0	0		0.300091	0.138098	0.0406822	0.496056	0.392811	0.253196
AT4G20890.1	3	tubulin 9 The mRNA is cell-to-cell mobile. protein_coding TUBULIN BETA-9 CHAIN (TUB9)	sp|P29517|TBB9_ARATH	cytosol	2.26479e+08	2.17027e+08	2.11532e+08	2.16171e+08	1.6827e+08	2.17132e+08	2.31494e+08	2.1831e+08	1.95271e+08	1.89642e+08	2.07092e+08	1.84366e+08	1.93465e+08	2.03591e+08	2.04057e+08	1.8452e+08	1.7677e+08	2.16486e+08	2.39127e+08	2.79486e+08	2.45798e+08	2.1045e+08	2.27691e+08	2.94297e+08	1.8369e+08	2.16126e+08	2.41124e+08	2.42616e+08	2.21449e+08	2.22835e+08	2.56966e+08	2.3858e+08	2.15782e+08	2.41559e+08	2.46481e+08	2.1042e+08		0.0510881	0.222476	0.947621	0.0219741	0.0414661	0.0723711
AT4G21150.1	8	ribophorin II (RPN2) family protein	tr|F4JIM7|F4JIM7_ARATH;sp|Q93Z16|RPN2_ARATH	endoplasmic reticulum	0	1.19177e+07	1.33747e+07	1.77363e+07	1.6306e+07	1.36633e+07	1.65233e+07	1.56374e+07	1.57549e+07	1.54468e+07	1.55262e+07	0	1.51593e+07	0	1.75772e+07	1.57954e+07	1.56559e+07	1.30306e+07	0	0	1.63105e+07	0	0	0	0	1.73052e+07	0	0	0	0	0	0	1.82919e+07	0	0	0		0.686417	0.000183155	0.152003	0.116119	0.58914	7.92214e-05
AT4G21210.1	8	Encodes a PPDK regulatory protein that has both protein kinase and protein phosphatase activit	sp|O49562|PDRP1_ARATH	plastid	0	1.97987e+07	2.09987e+07	2.44038e+07	2.36806e+07	1.69314e+07	2.02933e+07	0	0	2.55815e+07	2.5562e+07	0	2.56366e+07	1.78609e+07	2.42856e+07	2.28834e+07	2.34665e+07	2.38833e+07	0	0	0	0	0	0	0	0	0	0	0	0	0	0	0	0	0	0		0.116461	0.000805987	0.373901	0.116117	0.00070807	1.4107e-07
AT4G22670.1	10	Encodes one of the 36 carboxylate clamp (CC)-tetratricopeptide repeat (TPR) proteins (Prasad 2	sp|Q93YR3|F10AL_ARATH	cytosol	2.37974e+07	3.12077e+07	2.84456e+07	4.78827e+07	2.95284e+07	3.68357e+07	2.4652e+07	2.38866e+07	2.72396e+07	2.90251e+07	3.31062e+07	0	3.08657e+07	3.08528e+07	3.04154e+07	3.51763e+07	3.46608e+07	2.35333e+07	5.47821e+07	4.43521e+07	4.80456e+07	3.53474e+07	3.94904e+07	3.75758e+07	0	3.35335e+07	3.15886e+07	3.07866e+07	3.67668e+07	3.05422e+07	4.01779e+07	4.10933e+07	4.5018e+07	3.78739e+07	3.24969e+07	3.63084e+07		0.00474806	0.9164	0.761179	0.322046	0.00158337	0.342191
AT4G23650.1	13	Encodes calcium dependent protein kinase 3 (CPK3), a member of the Arabidopsis CDPK gene famil	sp|Q42479|CDPK3_ARATH	cytosol	2.56188e+07	2.67642e+07	2.24872e+07	2.27995e+07	2.16295e+07	2.09711e+07	1.48989e+07	1.81693e+07	2.00876e+07	1.48751e+07	2.10965e+07	0	2.17558e+07	1.6521e+07	2.967e+07	1.67795e+07	1.89474e+07	3.54824e+07	1.6962e+07	1.34901e+07	1.24868e+07	2.36527e+07	3.09149e+07	1.3321e+07	0	0	2.14296e+07	1.76565e+07	0	1.21428e+07	0	1.85768e+07	1.16409e+07	1.02769e+07	3.75289e+07	0		0.00464584	0.879447	0.221111	0.813065	0.130784	0.571074
AT4G23670.1	9	Polyketide cyclase/dehydrase and lipid transport superfamily protein	tr|Q9SUR0|Q9SUR0_ARATH	cytosol	0	0	0	0	4.21863e+08	4.19967e+08	0	0	0	4.16488e+08	4.59949e+08	3.40835e+08	4.34144e+08	3.48407e+08	2.79331e+08	2.36162e+08	2.60138e+08	4.77425e+08	1.41746e+07	0	0	4.23034e+08	4.28197e+08	5.21142e+08	0	9.25802e+07	5.50294e+07	6.42981e+08	6.23883e+08	5.02518e+08	4.66564e+08	6.38938e+08	2.90709e+08	3.21045e+08	5.61496e+08	3.10087e+08		0.373901	0.286388	0.141193	0.0304652	0.368495	0.55139
AT4G24220.1	8	encodes a progesterone-5beta-reductase-like protein. It has enone reductase activity against	sp|Q9STX2|VEP1_ARATH	cytosol	3.95644e+07	4.90993e+07	5.18414e+07	5.79458e+07	4.99126e+07	4.65088e+07	4.63993e+07	4.26428e+07	5.25796e+07	4.45401e+07	4.56465e+07	5.48048e+07	3.7701e+07	3.37995e+07	3.63336e+07	4.21521e+07	4.85208e+07	4.59449e+07	3.41954e+07	3.47233e+07	4.9671e+07	4.50617e+07	4.58335e+07	2.98743e+07	0	3.72078e+07	3.88766e+07	3.66853e+07	4.45246e+07	0	4.03454e+07	4.2572e+07	4.12932e+07	3.99502e+07	3.46415e+07	3.95425e+07		0.310127	0.145377	0.168583	0.206165	0.0141528	0.0407922
AT4G24280.1	18	Involved in protein import into chloroplasts during early developmental stages. The mRNA is c	sp|Q9STW6|HSP7F_ARATH	plastid	1.63042e+09	1.80531e+09	1.80256e+09	1.53756e+09	1.36789e+09	1.33936e+09	1.53097e+09	1.54719e+09	1.56596e+09	1.65617e+09	1.42528e+09	1.36155e+09	1.32689e+09	1.41593e+09	1.23752e+09	1.33704e+09	1.44238e+09	1.52599e+09	1.45846e+09	1.56022e+09	1.44548e+09	1.35458e+09	1.37654e+09	1.54804e+09	9.26361e+08	1.4342e+09	1.76216e+09	1.35806e+09	1.37835e+09	1.3327e+09	1.42676e+09	1.29266e+09	1.43858e+09	1.45624e+09	9.23797e+08	1.27496e+09		0.019446	0.901627	0.514558	0.240369	0.442657	0.260535
AT4G24510.1	8	Encodes a component of the fatty acid elongation machinery required for C28 to C30 fatty acid	sp|Q39048|CER2_ARATH	golgi	1.6853e+07	1.94761e+07	2.16851e+07	1.76737e+07	2.37266e+07	2.2686e+07	0	0	0	0	1.9268e+07	0	0	0	0	0	0	1.80576e+07	0	0	2.03863e+07	0	0	0	0	0	2.15249e+07	0	0	0	0	0	0	0	0	0		0.144893	0.000333979	0.373901	0.373901	#DIV/0!	0.373901
AT4G24770.1	13	Encodes a chloroplast RNA-binding protein. A substrate of the type III effector HopU1 (mono-A	sp|Q04836|CP31A_ARATH	plastid	4.82281e+08	4.1476e+08	3.68401e+08	1.62211e+08	2.64721e+08	3.02739e+08	4.7617e+08	2.56112e+08	2.42515e+08	2.16576e+08	2.65273e+08	2.97992e+08	2.63824e+08	4.50671e+08	4.04426e+08	2.51974e+08	4.06308e+08	2.91455e+08	8.18382e+08	7.84012e+08	7.32727e+08	6.50422e+08	5.36313e+08	7.60093e+08	7.69102e+08	5.72778e+08	6.35977e+08	7.08553e+08	6.88223e+08	7.9314e+08	5.31834e+08	6.80679e+08	5.21358e+08	6.01213e+08	7.37363e+08	6.63398e+08		0.000997408	0.00622707	0.0247037	0.000296954	0.0546186	0.00447003
AT4G24830.1	22	arginosuccinate synthase family	sp|Q9SZX3|ASSY_ARATH;tr|B3H778|B3H778_ARATH	plastid	1.3759e+08	1.25629e+08	1.31474e+08	1.30078e+08	1.12941e+08	1.16617e+08	1.38269e+08	1.17257e+08	1.28697e+08	1.14296e+08	1.13224e+08	9.3866e+07	1.14526e+08	1.1114e+08	1.14019e+08	1.1051e+08	1.46244e+08	1.19423e+08	1.21518e+08	1.43632e+08	1.13082e+08	7.92111e+07	9.32952e+07	1.2826e+08	8.98864e+07	1.0763e+08	1.18803e+08	9.86558e+07	9.07755e+07	1.1064e+08	9.41658e+07	9.76895e+07	1.03159e+08	1.18598e+08	1.02632e+08	1.20654e+08		0.603333	0.273778	0.0947095	0.464681	0.00617653	0.400263
AT4G25080.3	11	Encodes a protein with methyltransferase activity responsible for the methylation of magnesium	sp|Q9SW18|CHLM_ARATH;tr|A0A1P8B4G1|A0A1P8B4G1_ARATH	plastid	3.5811e+07	1.9722e+07	1.52299e+07	0	3.27184e+07	3.35777e+07	2.49874e+07	5.59564e+07	2.26986e+07	3.28502e+07	3.82141e+07	3.70765e+07	3.95507e+07	3.47474e+07	4.05023e+07	3.75315e+07	2.89087e+07	2.94773e+07	0	0	2.32915e+07	1.63944e+07	2.40594e+07	0	0	2.52119e+07	1.80226e+07	2.32045e+07	2.77888e+07	0	2.46008e+07	2.17182e+07	2.33481e+07	0	0	2.94385e+07		0.187514	0.547725	0.198706	0.0951823	0.00156959	0.0955454
AT4G25130.1	5	Encodes a chloroplast-localized methionine sulfoxide reductase that is a member of the MSRA fa	sp|P54150|MSRA4_ARATH	plastid	0	0	0	0	7.94201e+07	7.4793e+07	0	0	1.41314e+07	9.98182e+07	7.5711e+07	7.92221e+07	7.05773e+07	6.67054e+07	6.0814e+07	8.62368e+07	9.55863e+07	6.64332e+07	6.51743e+07	7.13544e+07	8.66622e+07	7.87131e+07	0	8.85752e+07	0	7.22152e+07	0	9.2343e+07	9.58118e+07	8.46203e+07	7.49279e+07	8.5079e+07	7.44413e+07	7.41735e+07	8.77989e+07	1.02917e+08		0.00031048	0.914327	0.474067	0.505088	0.0538709	0.66677
AT4G25200.1	13	AtHSP23.6-mito mRNA, nuclear gene encoding mitochondrial protein_coding MITOCHONDRION-	sp|Q96331|HS23M_ARATH	mitochondrion	0	0	0	0	0	0	0	0	0	0	0	0	0	0	0	0	0	0	9.60645e+07	1.36356e+08	3.0654e+08	5.47924e+08	5.82467e+08	1.69158e+08	0	0	0	2.40423e+08	3.20711e+08	3.42493e+08	8.98491e+07	0	0	2.48729e+08	1.9112e+08	0		0.0495495	0.0307294	#DIV/0!	0.000631027	0.373901	0.122895
AT4G26300.1	14	Arginyl-tRNA synthetase, class Ic	tr|Q7DLG4|Q7DLG4_ARATH;tr|A0A1P8B7W2|A0A1P8B7W2_ARATH;tr|A0A1P8B7W5|A0A1P8B7W5_ARATH;sp|O23247|SYRM_ARATH;tr|A0A1P8B7W8|A0A1P8B7W8_ARATH	plastid	1.28616e+08	1.28536e+08	1.35715e+08	1.34069e+08	1.17095e+08	1.28679e+08	1.26039e+08	1.45506e+08	1.3954e+08	1.27967e+08	1.14621e+08	1.1383e+08	1.1677e+08	1.10564e+08	1.15035e+08	1.1594e+08	1.4423e+08	1.30883e+08	1.31647e+08	1.49193e+08	1.34348e+08	1.37619e+08	1.23651e+08	1.46122e+08	4.10563e+07	1.42659e+08	1.55162e+08	1.31738e+08	1.57612e+08	1.42927e+08	1.24373e+08	1.28947e+08	1.34339e+08	1.50387e+08	1.26775e+08	1.63e+08		0.279349	0.327799	0.546575	0.0450749	0.0115914	0.288829
AT4G26500.1	8	Sulfur acceptor that interacts with and activates the cysteine desulfurases, AtSufS in plastid	sp|Q84W65|SUFE1_ARATH	plastid	1.95871e+07	2.25137e+07	1.99654e+07	2.01993e+07	2.15667e+07	0	1.98014e+07	0	2.1889e+07	2.41413e+07	2.05481e+07	0	1.91468e+07	2.01392e+07	1.80138e+07	1.97849e+07	2.40611e+07	1.86905e+07	0	1.5632e+07	1.80876e+07	0	0	0	0	0	2.88907e+07	1.61116e+07	0	0	0	1.44503e+07	0	0	0	0		0.174993	0.116543	0.737867	0.360864	0.0423263	0.000219917
AT4G26530.1	16	Aldolase superfamily protein	sp|O65581|ALFC5_ARATH	plastid	8.0678e+08	8.20086e+08	8.7451e+08	6.59638e+08	6.39691e+08	6.69496e+08	6.87841e+08	4.23181e+08	7.87279e+08	7.36546e+08	7.79352e+08	6.17387e+08	6.13973e+08	6.70332e+08	4.0311e+08	4.51766e+08	3.62072e+08	6.30185e+08	6.36374e+08	6.1007e+08	6.10366e+08	4.85266e+08	5.16109e+08	5.56382e+08	5.96315e+08	3.75646e+08	6.15294e+08	6.42758e+08	6.24705e+08	5.42896e+08	6.12655e+08	6.27178e+08	3.48311e+08	3.65222e+08	6.49836e+08	3.84231e+08		0.000669219	0.00360366	0.479572	0.133883	0.799267	0.907892
AT4G26900.1	22	encodes a glutamine amidotransferase and cyclase, catalyzes the fifth and sixth steps of the h	sp|Q9SZ30|HIS4_ARATH	plastid	6.3599e+07	6.33043e+07	6.64838e+07	4.41191e+07	5.05252e+07	5.39194e+07	6.57597e+07	4.17739e+07	6.1424e+07	6.09786e+07	4.96228e+07	4.60948e+07	4.48095e+07	4.49744e+07	3.86054e+07	4.50711e+07	8.66022e+07	5.52703e+07	5.42605e+07	6.24198e+07	4.95609e+07	3.75784e+07	4.74893e+07	5.69029e+07	0	3.4357e+07	5.59874e+07	3.77062e+07	3.65483e+07	3.03944e+07	3.5806e+07	3.83813e+07	3.54038e+07	3.34453e+07	4.77071e+07	5.53086e+07		0.0806507	0.743855	0.216919	0.0260923	0.0523751	0.296949
AT4G26970.1	24	Encodes an aconitase that can catalyze the conversion of citrate to isocitrate through a cis-a	sp|Q94A28|ACO2M_ARATH	mitochondrion	5.76613e+07	6.95284e+07	6.70717e+07	6.86616e+07	6.30066e+07	6.0035e+07	7.49279e+07	6.95622e+07	7.72001e+07	5.24922e+07	5.22056e+07	4.89871e+07	6.26104e+07	6.08309e+07	5.85798e+07	7.32284e+07	5.68753e+07	7.5916e+07	0	5.66275e+07	6.04567e+07	5.37365e+07	5.66471e+07	5.51784e+07	6.2793e+07	6.51788e+07	6.73372e+07	6.20273e+07	6.00766e+07	5.75655e+07	6.92639e+07	6.17699e+07	7.67094e+07	9.58184e+07	0	6.75241e+07		0.265248	0.0308339	0.0283043	0.00718126	0.127394	0.649867
AT4G27090.1	6	Cytoplasmic ribosomal protein. protein_coding (RPL14B) (RPL14B)	sp|Q9T043|RL142_ARATH	cytosol	0	0	0	0	8.91048e+07	7.53759e+07	0	0	0	5.36398e+07	5.19313e+07	2.07035e+08	1.05327e+08	7.00703e+07	8.90307e+07	7.56114e+07	1.30177e+08	8.18625e+07	0	0	0	1.47762e+08	1.77827e+08	1.08988e+08	0	0	0	1.69229e+08	1.71258e+08	2.36883e+08	1.5806e+08	1.29197e+08	1.70713e+08	1.28795e+08	1.90538e+08	2.17087e+08		#DIV/0!	0.0576613	#DIV/0!	0.190251	0.0155743	0.0571533
AT4G27440.1	11	light-dependent NADPH:protochlorophyllide oxidoreductase B The mRNA is cell-to-cell mobile.	sp|P21218|PORB_ARATH	plastid	1.39511e+08	1.42669e+08	1.3595e+08	3.48987e+08	3.12309e+08	2.18961e+08	2.28846e+08	4.539e+08	1.60578e+08	2.54396e+08	3.12959e+08	1.88619e+08	3.57533e+08	2.63696e+08	4.58549e+08	3.75074e+08	1.1854e+08	3.20045e+08	0	0	8.69932e+07	7.4679e+07	2.38684e+07	0	0	1.95966e+07	0	9.70637e+06	0	0	2.05239e+07	0	1.58269e+08	0	0	0		0.0191371	0.00425546	0.0365696	0.00231538	0.0161167	0.0253915
AT4G28080.1	14	Encodes REDUCED CHLOROPLAST COVERAGE 2 (REC2). Along with REC1 and REC3 it contributes to est	sp|F4JKH6|TSS_ARATH	nucleus	2.15174e+07	2.29677e+07	2.63007e+07	2.53732e+07	2.28787e+07	2.57845e+07	2.23846e+07	2.42957e+07	2.41731e+07	2.51142e+07	3.20495e+07	0	2.44071e+07	2.4143e+07	2.71397e+07	2.72018e+07	2.61825e+07	2.59999e+07	0	2.13436e+07	2.54542e+07	0	2.62116e+07	0	0	0	0	0	3.35242e+07	2.81884e+07	0	2.29152e+07	1.94545e+07	3.49624e+07	0	2.74633e+07		0.374944	0.143744	2.79357e-06	0.920358	0.197593	0.623156
AT4G28440.1	7	Nucleic acid-binding, OB-fold-like protein	sp|O49453|Y4844_ARATH	cytosol	0	0	0	0	5.51822e+07	5.51937e+07	0	0	0	5.91797e+07	5.19709e+07	6.82724e+07	6.80598e+07	6.3895e+07	6.34757e+07	6.60063e+07	5.99975e+07	6.71368e+07	0	0	0	4.14107e+07	3.4004e+07	3.28252e+07	0	3.9881e+07	4.10791e+07	2.974e+07	3.04492e+07	3.05803e+07	4.61235e+07	2.96782e+07	4.78926e+07	3.68178e+07	3.0761e+07	2.41664e+07		#DIV/0!	0.971285	0.116204	0.00332923	0.016156	0.00138166
AT4G29060.1	37	elongation factor Ts family protein	tr|Q9SZD6|Q9SZD6_ARATH;tr|F4JMU5|F4JMU5_ARATH	plastid	4.74423e+08	4.75576e+08	5.00467e+08	5.03424e+08	4.27871e+08	4.54278e+08	4.99047e+08	4.53146e+08	4.71473e+08	5.39819e+08	5.12686e+08	3.60644e+08	4.61482e+08	4.81914e+08	4.79781e+08	5.1329e+08	5.09392e+08	4.9481e+08	3.82186e+08	4.03446e+08	4.00965e+08	1.99457e+08	2.68398e+08	3.7902e+08	4.28167e+08	3.52098e+08	3.86314e+08	3.20001e+08	3.46265e+08	3.97864e+08	3.58153e+08	3.14569e+08	3.42778e+08	3.38951e+08	1.73084e+08	3.18916e+08		0.00124864	0.034123	0.0290738	0.125743	0.000687187	0.0121285
AT4G29350.1	4	Encodes profilin2, a low-molecular weight, actin monomer-binding protein that regulates the or	sp|Q42418|PROF2_ARATH	cytosol	0	0	0	0	0	2.2947e+07	0	0	0	0	2.14459e+07	8.13704e+07	2.52189e+07	2.13466e+07	0	0	0	2.06867e+07	0	0	0	4.07134e+07	5.40841e+07	4.27998e+07	0	0	0	4.68583e+07	5.39867e+07	5.88606e+07	4.02197e+07	3.92721e+07	0	0	5.42004e+07	4.09142e+07		#DIV/0!	0.0117748	#DIV/0!	0.483756	0.51534	0.233809
AT4G29680.1	4	Alkaline-phosphatase-like family protein	tr|Q9SU83|Q9SU83_ARATH	extracellular	2.0701e+07	1.47325e+07	1.928e+07	0	0	0	1.90898e+07	0	1.3807e+07	0	0	0	0	0	0	0	1.72764e+07	1.7268e+07	0	0	0	0	0	0	0	0	0	0	0	0	0	0	0	0	0	0		0.000534183	#DIV/0!	0.126272	#DIV/0!	#DIV/0!	0.116117
AT4G29840.1	18	threonine synthase protein_coding METHIONINE OVER-ACCUMULATOR 2 (MTO2) THREONINE SYNT	sp|Q9S7B5|THRC1_ARATH	plastid	1.82005e+08	1.84571e+08	1.93439e+08	1.71282e+08	1.83856e+08	1.86151e+08	1.80885e+08	1.69264e+08	1.93841e+08	1.54037e+08	1.5528e+08	1.9309e+08	1.78321e+08	1.83563e+08	1.93278e+08	1.68702e+08	0	1.3446e+08	2.15707e+08	2.20668e+08	2.16862e+08	1.90366e+08	1.9104e+08	2.18476e+08	1.05334e+08	1.98987e+08	2.1121e+08	1.38441e+08	1.5783e+08	2.09852e+08	1.87173e+08	2.09417e+08	1.97832e+08	1.9834e+08	1.76807e+08	3.06142e+07		0.00118637	0.132172	0.795152	0.962665	0.16763	0.666607
AT4G30170.1	7	Peroxidase family protein	sp|Q96522|PER45_ARATH	extracellular	2.13702e+07	2.72773e+07	2.05609e+07	0	3.45456e+07	2.55213e+07	3.24362e+07	3.00675e+07	2.42285e+07	2.64984e+07	1.74727e+07	3.09707e+07	2.62716e+07	2.37036e+07	2.54577e+07	2.08913e+07	0	2.27648e+07	2.74138e+07	3.09514e+07	2.29788e+07	0	2.37036e+07	2.80267e+07	0	0	1.85936e+07	0	0	0	0	1.88322e+07	0	0	1.95085e+07	0		0.265898	0.847233	0.0270249	0.00325833	0.0405835	0.456448
AT4G30190.2	9	Belongs to the P-type ATPase superfamily of cation-transporting ATPases, pumps protons out of	sp|P19456|PMA2_ARATH;tr|F4JPJ7|F4JPJ7_ARATH	plasma membrane	1.07413e+08	1.62256e+08	1.38489e+08	1.48594e+08	1.26424e+08	1.28982e+08	1.32599e+08	1.78754e+08	1.11379e+08	1.3015e+08	1.3271e+08	1.34544e+08	1.45526e+08	1.24537e+08	1.98257e+08	1.71758e+08	1.40773e+08	1.4809e+08	1.02454e+08	1.00387e+08	1.21847e+08	5.55853e+07	1.40345e+08	9.76286e+07	0	1.58752e+08	1.08981e+08	1.20754e+08	1.03769e+08	1.08581e+08	9.86284e+07	9.91768e+07	1.40637e+08	1.65184e+08	3.02409e+07	1.21123e+08		0.182794	0.221579	0.367676	0.0147102	0.170834	0.304572
AT4G30270.1	9	encodes a protein similar to endo xyloglucan transferase in sequence. It is also very similar	sp|P24806|XTH24_ARATH	extracellular	7.31371e+07	7.79746e+07	7.95082e+07	4.07162e+07	6.59834e+07	5.66825e+07	8.11901e+07	0	7.83049e+07	4.70764e+07	4.62869e+07	6.4228e+07	2.98432e+07	5.19385e+07	0	3.17664e+07	4.29335e+07	3.64799e+07	0	0	0	0	0	0	0	0	0	0	0	0	0	0	0	0	0	0		2.32435e-06	0.00179575	0.116247	0.000853051	0.1443	0.000332014
AT4G30530.1	6	Encodes a gamma-glutamyl peptidase, outside the GGT family, that can hydrolyze gamma-glutamyl	sp|Q9M0A7|GGP1_ARATH	cytosol	2.75968e+07	2.23071e+07	0	0	4.10136e+07	2.54471e+07	2.43953e+07	3.46728e+07	3.60801e+07	3.11645e+07	3.46704e+07	0	3.81982e+07	2.7391e+07	3.90495e+07	3.10804e+07	1.90819e+07	3.33758e+07	0	0	2.11053e+07	3.2807e+07	2.73512e+07	0	0	0	0	0	0	0	1.95735e+07	1.69526e+07	2.86931e+07	0	0	0		0.432093	0.899893	0.000999328	0.117243	0.0639102	0.00327684
AT4G31180.1	15	The IBI1 gene encodes an aspartyl tRNA synthetase (AspRS). In addition, the IBI1 protein acts	sp|Q9M084|SYDC2_ARATH	cytosol	5.94387e+07	6.9514e+07	7.03087e+07	7.05968e+07	6.09321e+07	5.85352e+07	6.7909e+07	6.74212e+07	7.07879e+07	6.22125e+07	5.48809e+07	7.25464e+07	6.55776e+07	6.04023e+07	6.44778e+07	6.63687e+07	7.13742e+07	6.89956e+07	8.05566e+07	9.24583e+07	7.16816e+07	7.91947e+07	7.81044e+07	9.446e+07	7.44568e+07	8.10495e+07	9.03048e+07	8.68667e+07	8.5333e+07	7.1147e+07	7.9354e+07	7.88824e+07	8.22265e+07	8.63325e+07	8.11451e+07	1.0004e+08		0.0952259	0.0331001	0.0485042	0.0667947	0.000911165	0.0253101
AT4G31300.2	5	Encodes 20S proteasome subunit PBA1 (PBA1). PBA1 acts as a plant caspase-3-like enzyme. protei	sp|Q8LD27|PSB6_ARATH;tr|F4JRY2|F4JRY2_ARATH	cytosol	0	0	0	0	4.50586e+07	4.70372e+07	0	0	0	3.9801e+07	4.08038e+07	5.91469e+07	4.51055e+07	4.07925e+07	4.71025e+07	4.73578e+07	4.5539e+07	4.60565e+07	5.37813e+07	6.75803e+07	3.46944e+07	6.11352e+07	6.78573e+07	7.04502e+07	0	7.8959e+07	6.34493e+07	7.74789e+07	7.69597e+07	6.59971e+07	7.08468e+07	7.00752e+07	7.31929e+07	7.15575e+07	7.31675e+07	8.65602e+07		0.0054846	0.0836307	0.120813	0.021297	0.000203883	0.00300719
AT4G31490.1	3	Coatomer, beta subunit	sp|Q9SV20|COPB2_ARATH	golgi	5.47327e+07	7.33757e+07	6.67331e+07	6.72066e+07	6.71694e+07	6.49173e+07	7.76725e+07	6.53326e+07	7.04941e+07	6.80268e+07	7.65819e+07	6.66407e+07	6.38109e+07	5.37142e+07	7.74574e+07	6.65899e+07	7.56953e+07	7.34114e+07	3.76723e+07	5.22671e+07	7.19155e+07	6.3621e+07	5.56586e+07	6.71368e+07	0	7.77317e+07	6.18084e+07	6.15476e+07	5.5566e+07	5.97941e+07	6.59103e+07	7.32386e+07	7.41735e+07	5.77733e+07	3.80977e+07	4.70796e+07		0.386457	0.284788	0.361932	0.0329723	0.452837	0.0184194
AT4G31700.1	2	Encodes a putative ribosomal protein S6 (rps6a). RPS6A and RPS6B are fully redundant and essen	sp|O48549|RS61_ARATH;tr|A8MS03|A8MS03_ARATH	cytosol	0	0	0	0	1.97589e+07	0	2.25324e+07	3.56377e+07	1.74679e+07	0	0	0	0	2.58095e+07	3.68842e+07	0	1.81781e+07	0	0	0	1.82425e+07	1.76553e+07	0	1.77363e+07	0	4.26902e+07	2.30986e+07	2.10863e+07	1.55585e+07	2.02007e+07	0	2.14787e+07	3.16456e+07	2.94303e+07	0	2.72717e+07		0.373901	0.587296	0.819466	0.000380826	0.835169	0.317127
AT4G31990.3	31	Encodes a plastid-localized aspartate aminotransferase. Does not display any PAT (glutamate/a	tr|F4JTH0|F4JTH0_ARATH;sp|P46248|AAT5_ARATH;tr|B9DG21|B9DG21_ARATH	plastid	4.72389e+08	5.07278e+08	4.92347e+08	5.55496e+08	4.1218e+08	4.22595e+08	4.45886e+08	5.17398e+08	4.76533e+08	4.68736e+08	4.49237e+08	4.63888e+08	4.19269e+08	4.56741e+08	4.13898e+08	4.50078e+08	5.20311e+08	4.64081e+08	4.74818e+08	5.18655e+08	4.57945e+08	4.60332e+08	4.60396e+08	5.22263e+08	2.74475e+08	4.68671e+08	5.2125e+08	5.10204e+08	4.9505e+08	3.88705e+08	4.82348e+08	4.68573e+08	4.74423e+08	5.11656e+08	4.99081e+08	6.1291e+08		0.757075	0.745572	0.494374	0.921958	0.0325169	0.207108
AT4G33010.1	24	glycine decarboxylase P-protein 1	sp|Q94B78|GCSP1_ARATH;tr|B3H5Y8|B3H5Y8_ARATH	mitochondrion	2.03432e+09	2.24972e+09	2.41169e+09	1.97431e+09	1.95335e+09	2.20007e+09	1.97308e+09	1.80431e+09	2.27702e+09	2.09311e+09	2.54567e+09	1.9524e+09	2.21276e+09	2.41839e+09	2.14109e+09	1.82304e+09	1.4336e+09	2.64882e+09	1.90349e+09	1.96339e+09	1.82975e+09	1.37501e+09	1.83725e+09	2.06744e+09	1.36448e+09	1.73249e+09	2.08789e+09	2.01579e+09	2.0027e+09	2.12851e+09	2.03926e+09	2.02911e+09	1.55019e+09	1.83407e+09	1.38429e+09	1.36912e+09		0.0453474	0.265189	0.31161	0.464717	0.101482	0.322286
AT4G33030.1	14	involved in sulfolipid biosynthesis The mRNA is cell-to-cell mobile. protein_coding SULFOQ	sp|O48917|SQD1_ARATH	plastid	5.11099e+07	6.27973e+07	5.47859e+07	5.27366e+07	3.36803e+07	3.74614e+07	3.94795e+07	3.41812e+07	3.80001e+07	4.05444e+07	3.90495e+07	4.00167e+07	3.54726e+07	3.65027e+07	2.78659e+07	3.49866e+07	3.53009e+07	4.18957e+07	5.61546e+07	6.60475e+07	4.37112e+07	5.2514e+07	4.12274e+07	6.09448e+07	0	3.82963e+07	4.34665e+07	4.49993e+07	4.65378e+07	3.92285e+07	3.95809e+07	3.51349e+07	3.75107e+07	4.61491e+07	4.46978e+07	4.33191e+07		0.905444	0.276567	0.510126	0.176373	0.242259	0.037727
AT4G33670.1	6	Encodes a L-galactose dehydrogenase, involved in ascorbate biosynthesis protein_coding	sp|O81884|GALDH_ARATH	cytosol	1.82033e+07	1.57844e+07	2.11155e+07	1.91229e+07	1.75346e+07	1.68728e+07	1.96265e+07	0	1.66152e+07	1.61553e+07	2.26687e+07	0	0	1.39658e+07	0	1.87359e+07	0	1.7268e+07	2.12771e+07	2.38651e+07	2.17242e+07	0	0	0	0	0	2.00709e+07	1.42642e+07	2.36346e+07	0	0	0	0	2.28565e+07	0	0		0.0867815	1.16516e-05	0.583715	0.975974	0.373901	0.675055
AT4G33680.1	21	Encodes an L,L-diaminopimelate aminotransferase. Involved in disease resistance against Pseudo	sp|Q93ZN9|DAPAT_ARATH	plastid	2.45475e+08	2.4265e+08	2.51992e+08	2.81137e+08	2.17826e+08	2.13921e+08	2.39807e+08	2.48178e+08	2.42162e+08	2.26243e+08	2.22079e+08	2.19174e+08	2.19265e+08	2.19554e+08	2.06834e+08	2.39874e+08	2.35655e+08	2.31141e+08	2.70527e+08	2.71674e+08	2.94971e+08	2.2972e+08	2.11532e+08	2.54855e+08	1.60968e+08	2.90266e+08	2.5065e+08	2.88041e+08	3.02131e+08	2.32169e+08	2.68864e+08	2.67822e+08	2.83073e+08	3.04613e+08	2.61729e+08	3.06923e+08		0.0184987	0.834893	0.81793	0.0739538	0.000851468	0.0203923
AT4G33760.1	7	Aminoacyl tRNA synthetase functions in SAM maintenance. protein_coding OKINA KUKI (OKI1)	sp|F4JJT9|SYDM_ARATH;tr|A0A1P8B8N8|A0A1P8B8N8_ARATH	plastid	1.74425e+07	2.02947e+07	1.98894e+07	1.5802e+07	0	1.72728e+07	1.97754e+07	1.66106e+07	1.91867e+07	1.75455e+07	1.99516e+07	2.07355e+07	1.61373e+07	1.51709e+07	0	1.68775e+07	1.92827e+07	1.74788e+07	0	2.6716e+07	1.80426e+07	0	0	2.90977e+07	0	1.79142e+07	2.19132e+07	1.81504e+07	0	0	0	0	0	0	0	0		0.616818	0.911202	0.483724	0.0946321	0.116495	1.58388e-05
AT4G34090.3	10	cyclin delta-3	tr|Q94JY0|Q94JY0_ARATH;tr|F4JJY7|F4JJY7_ARATH;tr|Q3E7I4|Q3E7I4_ARATH	plastid	4.17942e+07	4.40946e+07	4.39269e+07	4.11703e+07	3.97844e+07	3.89144e+07	4.1615e+07	3.20184e+07	5.14583e+07	3.60626e+07	4.18957e+07	3.94139e+07	3.49866e+07	3.91525e+07	3.38628e+07	2.32383e+07	0	3.80766e+07	0	0	2.65333e+07	0	1.68892e+07	0	0	0	0	0	0	0	0	0	1.97685e+07	0	0	0		0.0178566	0.00375182	0.00175174	2.06369e-05	0.012292	0.138869
AT4G34110.1	11	Putative poly-A binding protein. Member of a gene family .Expressed in stele and root meristem	sp|P42731|PABP2_ARATH	nucleus	4.18464e+07	4.668e+07	5.06444e+07	5.75814e+07	5.24886e+07	5.36175e+07	5.66314e+07	6.78102e+07	5.67454e+07	4.80456e+07	4.723e+07	4.55232e+07	4.95163e+07	4.8838e+07	5.64081e+07	5.12092e+07	3.98617e+07	5.86042e+07	5.26234e+07	6.38994e+07	6.3864e+07	5.75974e+07	5.21694e+07	5.40241e+07	0	7.00315e+07	6.31772e+07	5.43584e+07	7.06899e+07	5.82801e+07	5.98605e+07	6.33043e+07	6.43484e+07	6.37004e+07	6.39083e+07	4.82659e+07		0.0387688	0.988348	0.518141	0.0464959	0.0169935	0.310042
AT4G34138.1	7	UDP-glucosyl transferase 73B1	sp|Q8VZE9|U73B1_ARATH	plasma membrane	2.76715e+07	2.9707e+07	3.13074e+07	2.84929e+07	2.56295e+07	2.29041e+07	2.83295e+07	2.63628e+07	3.39639e+07	2.36871e+07	1.98303e+07	2.50638e+07	2.12668e+07	2.47702e+07	1.54093e+07	2.42722e+07	2.80656e+07	2.66549e+07	3.68868e+07	3.27116e+07	0	2.13214e+07	2.77138e+07	2.7733e+07	0	0	2.4611e+07	0	0	0	1.82855e+07	0	0	2.57809e+07	2.45412e+07	2.7215e+07		0.615744	0.975872	0.0662382	0.000128193	0.0975326	0.737439
AT4G34180.1	6	Encodes a cyclase-family protein that is a negative regulator of cell death that regulates pat	tr|Q93V74|Q93V74_ARATH	extracellular	1.79814e+07	2.37118e+07	0	3.74899e+07	2.60612e+07	2.08754e+07	2.39613e+07	0	2.70008e+07	1.58942e+07	2.18799e+07	0	0	0	0	0	0	2.14251e+07	2.26326e+07	2.08913e+07	2.55514e+07	0	0	0	0	0	2.31531e+07	0	0	0	0	0	0	2.47667e+07	0	0		0.277712	0.00458102	0.465753	0.126007	#DIV/0!	0.923635
AT4G34350.1	16	Arabidopsis ISPH is involved in the plastid nonmevalonate pathway of isoprenoid biosynthesis.	sp|Q94B35|ISPH_ARATH	plastid	5.38148e+07	5.88321e+07	7.23254e+07	6.26886e+07	5.75335e+07	5.49037e+07	5.69937e+07	5.5875e+07	6.18127e+07	6.18127e+07	6.16587e+07	4.36234e+07	5.24922e+07	4.66444e+07	4.24129e+07	5.22744e+07	5.47403e+07	5.96244e+07	2.9924e+07	3.0407e+07	5.18593e+07	4.02532e+07	4.80689e+07	2.62334e+07	0	2.43767e+07	4.87636e+07	3.56748e+07	3.49091e+07	0	3.72697e+07	3.17576e+07	3.61728e+07	3.099e+07	2.97091e+07	3.63915e+07		0.0560854	0.0409034	0.0756126	0.0717796	0.0229144	0.00146494
AT4G34450.1	30	Member of the Coat Protein I (COPI) complex is a seven-subunit coatomer complex consisting of	sp|Q0WW26|COPG_ARATH	cytosol	1.71698e+08	1.79536e+08	1.7868e+08	1.83665e+08	1.86875e+08	1.65494e+08	1.89839e+08	2.1441e+08	1.93412e+08	1.82586e+08	1.74119e+08	1.64715e+08	1.65723e+08	1.65942e+08	1.74784e+08	1.90656e+08	1.70808e+08	1.89484e+08	1.52634e+08	1.54497e+08	1.77667e+08	1.43682e+08	1.68702e+08	1.67397e+08	5.56508e+07	1.91199e+08	1.8016e+08	1.49048e+08	1.50282e+08	1.40044e+08	1.77347e+08	1.58367e+08	1.82017e+08	1.6459e+08	6.87664e+07	1.5979e+08		0.148839	0.148933	0.266894	0.0108801	0.655823	0.173746
AT4G34490.1	6	CYCLASE ASSOCIATED PROTEIN protein_coding CYCLASE ASSOCIATED PROTEIN 1 (CAP1) CYCLAS	sp|O65902|ACAP1_ARATH;tr|A0A1P8B7W9|A0A1P8B7W9_ARATH	cytosol	3.09171e+07	2.70308e+07	3.02577e+07	3.22076e+07	3.07802e+07	3.45696e+07	3.51544e+07	3.25646e+07	2.96104e+07	3.084e+07	3.2259e+07	2.87289e+07	2.77638e+07	2.88067e+07	2.81221e+07	3.51665e+07	3.00154e+07	2.90795e+07	2.52994e+07	2.59728e+07	3.18524e+07	3.09128e+07	2.80773e+07	2.31611e+07	0	1.94747e+07	2.57327e+07	2.20382e+07	2.09944e+07	0	2.15816e+07	2.34795e+07	2.66199e+07	2.09769e+07	2.81591e+07	0		0.519765	0.111174	0.0930747	0.0883214	0.0445499	0.157295
AT4G34620.1	7	Encodes ribosomal protein S16, has embryo-defective lethal mutant phenotype protein_coding	sp|O65686|RS16A_ARATH	plastid	0	0	0	0	4.41405e+07	6.26625e+07	0	0	0	4.60501e+07	5.1469e+07	8.38903e+07	5.97237e+07	5.33025e+07	5.49684e+07	0	4.03258e+07	7.07291e+07	0	0	0	8.14155e+07	7.43897e+07	1.04832e+08	0	0	0	1.14621e+08	1.15043e+08	9.76353e+07	1.04534e+08	1.15363e+08	7.51516e+07	7.96406e+07	8.25863e+07	7.55747e+07		#DIV/0!	0.0687655	#DIV/0!	0.0207778	0.0253252	0.109393
AT4G35100.1	3	a member of the plasma membrane intrinsic protein PIP. functions as aquaporin. Salt-stress-ind	sp|P93004|PIP27_ARATH	plasma membrane	6.06078e+07	5.05392e+07	4.1156e+07	2.65167e+07	3.6897e+07	6.82251e+07	4.87061e+07	4.58081e+07	2.5389e+07	4.88143e+07	4.06542e+07	6.42859e+07	5.87995e+07	6.0633e+07	3.36359e+07	4.98469e+07	5.77013e+07	2.20947e+07	3.22121e+07	0	3.97458e+07	0	2.60125e+07	0	0	0	1.82602e+07	4.13104e+07	2.48028e+07	0	0	2.482e+07	0	0	3.07802e+07	0		0.116701	0.0820424	0.0237138	0.102778	0.0236135	0.0914074
AT4G35250.1	11	HCF244 is a member of the atypical short-chain dehydrogenase/reductase superfamily, a modified	tr|O65502|O65502_ARATH	plastid	2.25168e+07	1.99516e+07	2.58006e+07	1.97056e+07	1.499e+07	1.94343e+07	2.0494e+07	3.71665e+07	2.71115e+07	2.94324e+07	1.51793e+07	2.464e+07	1.25449e+07	1.81983e+07	2.36035e+07	3.0128e+07	4.92288e+07	0	0	0	1.11458e+07	1.75042e+07	1.61161e+07	1.6552e+07	0	2.45752e+07	0	1.80163e+07	0	2.03708e+07	0	0	1.1399e+07	0	0	2.91219e+07		0.0095622	0.45142	0.102708	0.251239	0.0448053	0.388094
AT4G35260.1	7	Encodes a regulatory subunit of the mitochondrially-localized NAD+- dependent isocitrate dehyd	sp|Q8LFC0|IDH1_ARATH	mitochondrion	3.17907e+07	3.38558e+07	3.44619e+07	3.72671e+07	3.44691e+07	3.59952e+07	3.98451e+07	3.86268e+07	4.03034e+07	3.04851e+07	3.34221e+07	4.26162e+07	3.73369e+07	2.94528e+07	3.49164e+07	3.90143e+07	3.23665e+07	2.32496e+07	0	0	2.57238e+07	0	3.05994e+07	0	0	0	0	3.4839e+07	0	0	0	3.50765e+07	0	0	0	0		0.0450632	0.0658593	1.5282e-07	0.121175	0.135948	0.00230958
AT4G35830.1	29	Encodes an aconitase that can catalyze the conversion of citrate to isocitrate through a cis-a	sp|Q42560|ACO1_ARATH;tr|B3H5Y0|B3H5Y0_ARATH	cytosol,mitochondrion	4.91938e+08	4.8898e+08	5.74687e+08	4.73898e+08	4.60524e+08	4.99358e+08	5.16288e+08	4.1669e+08	5.4618e+08	4.45052e+08	4.48552e+08	4.55224e+08	4.32343e+08	4.53429e+08	3.87897e+08	4.39534e+08	4.11153e+08	4.92108e+08	6.18072e+08	6.4258e+08	5.69768e+08	5.15251e+08	5.11798e+08	6.74106e+08	3.83832e+08	4.77889e+08	5.89289e+08	5.34495e+08	5.56652e+08	5.3583e+08	5.27173e+08	5.71588e+08	4.59822e+08	5.68545e+08	3.74814e+08	5.13931e+08		0.0603894	0.178789	0.901416	0.000282471	0.0658689	0.573591
AT4G37000.1	14	Mutants have spontaneous spreading cell death lesions and constitutive activation of defenses	sp|Q8LDU4|RCCR_ARATH	plastid	5.47289e+07	5.25577e+07	5.12305e+07	4.04939e+07	4.86926e+07	5.42643e+07	5.91141e+07	3.37621e+07	6.41213e+07	5.90691e+07	5.35655e+07	5.67218e+07	4.01501e+07	4.24394e+07	2.92858e+07	3.03838e+07	4.74268e+07	5.01345e+07	4.35721e+07	5.50065e+07	4.87433e+07	3.97872e+07	0	6.00683e+07	0	2.10308e+07	5.8592e+07	4.24806e+07	3.51373e+07	4.0801e+07	3.36546e+07	4.40336e+07	2.79123e+07	3.10223e+07	4.71417e+07	3.93429e+07		0.341433	0.466818	0.257414	0.00342242	0.753649	0.676248
AT4G37800.1	12	xyloglucan endotransglucosylase/hydrolase 7	sp|Q8LER3|XTH7_ARATH	extracellular	1.02738e+08	9.02923e+07	8.94824e+07	8.84893e+07	1.56914e+08	1.08168e+08	9.86079e+07	9.7392e+07	1.04861e+08	1.30448e+08	1.35048e+08	1.18105e+08	7.71306e+07	9.06749e+07	7.68584e+07	8.63923e+07	1.32508e+08	1.05759e+08	5.79618e+07	7.07683e+07	9.15464e+07	7.91727e+07	6.13857e+07	6.15178e+07	0	4.86117e+07	6.02685e+07	5.08379e+07	5.71441e+07	5.87465e+07	5.70333e+07	4.99887e+07	4.91913e+07	3.16456e+07	6.31071e+07	5.35729e+07		0.124148	0.0756243	0.0262837	0.000208373	0.00476288	0.0226091
AT4G37870.1	10	Encodes a phosphoenolpyruvate carboxykinase that localizes to the cytosol. protein_coding	sp|Q9T074|PCKA_ARATH	cytosol	0	0	0	2.36888e+07	2.12477e+07	0	2.45293e+07	2.74633e+07	0	0	0	0	0	0	2.86275e+07	2.68013e+07	2.01895e+07	2.42352e+07	0	0	2.34763e+07	0	0	0	0	3.0483e+07	0	0	0	0	2.21822e+07	0	2.48958e+07	0	0	0		0.373901	0.117289	0.620489	#DIV/0!	0.645378	0.000248084
AT4G37910.1	11	mitochondrial heat shock protein 70-1	sp|Q8GUM2|HSP7I_ARATH	mitochondrion	0	0	2.22114e+07	2.75949e+07	2.09827e+07	2.16656e+07	2.22747e+07	3.89468e+07	2.72339e+07	1.99806e+07	0	0	2.76927e+07	2.42873e+07	4.10335e+07	3.05464e+07	4.06767e+07	2.30298e+07	0	0	0	0	0	0	0	2.78216e+07	0	0	0	0	0	0	3.52984e+07	0	0	2.20794e+07		0.373901	0.000367944	0.126793	0.373901	0.208065	0.0549658
AT4G37930.1	25	Encodes a protein with mitochondrial serine hydroxymethyltransferase activity, which functions	sp|Q9SZJ5|GLYM1_ARATH	mitochondrion	2.61307e+09	2.74242e+09	2.85056e+09	2.72782e+09	2.80082e+09	2.41839e+09	2.57442e+09	2.22614e+09	2.58838e+09	2.82323e+09	3.15786e+09	2.19717e+09	2.61633e+09	2.77896e+09	2.53177e+09	2.5381e+09	2.25722e+09	2.85294e+09	2.57567e+09	2.39852e+09	2.46801e+09	2.35373e+09	2.05501e+09	2.23697e+09	2.47503e+09	2.31955e+09	2.04946e+09	2.32938e+09	2.30593e+09	2.88415e+09	2.23713e+09	2.24692e+09	2.18154e+09	2.39089e+09	2.70147e+09	1.9879e+09		0.0412975	0.0410402	0.349895	0.552512	0.00505235	0.520119
AT4G38630.1	4	Regulatory particle non-ATPase subunit of the 26S proteasome with multiubiquitin-chain-binding	sp|P55034|PSMD4_ARATH	cytosol	3.47185e+07	5.0979e+07	4.18522e+07	4.6946e+07	3.03291e+07	3.05846e+07	3.51397e+07	4.81356e+07	3.11105e+07	3.08379e+07	3.5208e+07	4.19829e+07	3.76932e+07	3.69533e+07	4.58844e+07	3.82008e+07	3.35824e+07	4.15833e+07	4.4306e+07	4.35811e+07	3.70893e+07	3.81215e+07	4.50336e+07	4.68778e+07	0	4.89057e+07	5.2405e+07	4.23923e+07	4.22632e+07	3.8177e+07	4.03034e+07	4.07416e+07	4.35962e+07	5.12625e+07	5.22888e+07	5.48314e+07		0.877804	0.292934	0.817399	0.234162	0.67577	0.00416856
AT4G38970.1	17	Protein is tyrosine-phosphorylated and its phosphorylation state is modulated in response to A	sp|Q944G9|ALFP2_ARATH;tr|F4JUJ5|F4JUJ5_ARATH	plastid	7.3786e+09	7.39191e+09	7.275e+09	7.72721e+09	5.76351e+09	6.26123e+09	6.78781e+09	5.97959e+09	6.87637e+09	6.1558e+09	6.61824e+09	5.91692e+09	6.56933e+09	7.2619e+09	5.74994e+09	5.45072e+09	5.05372e+09	6.0972e+09	6.89737e+09	6.72786e+09	6.32492e+09	5.83668e+09	6.02118e+09	5.37903e+09	4.14292e+09	5.26468e+09	6.21282e+09	6.12388e+09	6.63201e+09	6.13451e+09	6.62375e+09	6.49013e+09	5.09382e+09	4.99072e+09	6.85068e+09	5.75872e+09		0.0158648	0.247413	0.11305	0.814598	0.523657	0.619544
AT4G39150.1	4	DNAJ heat shock N-terminal domain-containing protein	tr|Q9T024|Q9T024_ARATH	cytosol	0	1.41824e+07	0	0	1.92599e+07	1.66083e+07	0	0	0	0	2.40594e+07	0	0	2.20733e+07	0	1.84076e+07	1.8609e+07	2.27411e+07	0	0	0	0	2.11433e+07	0	0	0	2.40678e+07	1.97165e+07	0	0	1.65004e+07	2.14088e+07	1.47101e+07	0	0	0		0.373901	0.624614	0.373901	0.895711	0.252707	0.000146603
AT4G39260.1	5	Encodes a glycine-rich protein with RNA binding domain at the N-terminus. Protein is structura	sp|Q03251|RBG8_ARATH;tr|F4JVB9|F4JVB9_ARATH;tr|F4JVC0|F4JVC0_ARATH;tr|F4JVC1|F4JVC1_ARATH	nucleus	0	0	0	0	1.49172e+08	1.31702e+08	0	0	0	1.51202e+08	1.9177e+08	1.68072e+08	2.28719e+08	1.78259e+08	2.43999e+08	1.61931e+08	1.89918e+08	2.46276e+08	0	1.66787e+07	0	1.09458e+08	1.06118e+08	1.38941e+08	0	4.99091e+07	3.30673e+07	1.17249e+08	1.47803e+08	7.63381e+07	1.15083e+08	1.38816e+08	1.15699e+08	1.39182e+08	1.16673e+08	1.59027e+08		0.373901	0.637521	0.132238	0.0764147	0.011741	0.0917764
AT4G39970.1	9	Haloacid dehalogenase-like hydrolase (HAD) superfamily protein	sp|Q680K2|GPPL1_ARATH	plastid	6.1505e+07	0	1.94222e+07	0	6.61299e+07	5.86529e+07	2.04118e+07	3.45768e+07	2.69597e+07	5.61312e+07	6.55276e+07	5.42944e+07	5.00165e+07	6.69416e+07	5.66589e+07	4.39634e+07	3.18259e+07	8.20045e+07	0	1.99973e+07	2.94528e+07	3.4419e+07	3.899e+07	2.73569e+07	6.19199e+07	0	4.2047e+07	2.46947e+07	0	0	2.5389e+07	2.72339e+07	1.86336e+07	0	3.55267e+07	0		0.629594	0.724657	0.7148	0.00485895	0.0036083	0.101055
AT5G01410.1	11	Encodes a protein predicted to function in tandem with PDX2 to form glutamine amidotransferase	sp|Q8L940|PDX13_ARATH	cytosol	1.17403e+08	1.36167e+08	1.11897e+08	1.01909e+08	1.24046e+08	9.25032e+07	9.34117e+07	8.05566e+07	1.13286e+08	1.12582e+08	1.27825e+08	1.10832e+08	1.1958e+08	1.26881e+08	1.24485e+08	1.11611e+08	1.27887e+08	1.17363e+08	1.49058e+08	1.27224e+08	1.52824e+08	1.8909e+08	1.86229e+08	1.63748e+08	1.51601e+08	1.18483e+08	1.43801e+08	1.65345e+08	1.53334e+08	1.76868e+08	1.59513e+08	1.54743e+08	1.15251e+08	1.49638e+08	1.85456e+08	1.38068e+08		0.122148	0.00394989	0.0377437	0.00517748	0.240955	0.0614761
AT5G02240.1	13	Protein is tyrosine-phosphorylated and its phosphorylation state is modulated in response to A	sp|Q94EG6|Y5224_ARATH	cytosol	1.54101e+08	1.603e+08	9.25353e+07	8.64882e+07	8.32761e+07	1.51422e+08	1.31046e+08	1.77655e+08	1.16286e+08	8.22892e+07	1.06509e+08	9.21576e+07	1.59701e+08	1.64077e+08	7.38656e+07	9.81987e+07	1.36403e+08	5.87628e+07	7.92551e+07	5.25322e+07	1.15331e+08	7.58844e+07	8.1925e+07	4.41834e+07	0	4.88888e+07	5.65726e+07	1.21949e+08	8.96873e+07	0	6.32385e+07	1.12816e+08	5.30445e+07	2.43396e+07	6.63365e+07	4.22252e+07		0.132546	0.18855	0.0141588	0.56768	0.180634	0.103974
AT5G02500.1	16	encodes a member of heat shock protein 70 family. protein_coding HEAT SHOCK COGNATE PRO	sp|P22953|MD37E_ARATH;tr|F4KCE5|F4KCE5_ARATH	cytosol	9.44909e+08	1.14563e+09	1.11446e+09	1.09281e+09	1.23855e+09	9.94572e+08	1.07859e+09	1.09737e+09	1.08459e+09	1.08301e+09	1.13065e+09	1.02424e+09	1.13906e+09	9.29384e+08	1.29213e+09	1.27531e+09	1.15801e+09	1.08339e+09	1.47268e+09	1.34038e+09	2.16692e+09	2.62269e+09	2.50246e+09	1.47054e+09	1.51388e+09	2.01119e+09	1.97622e+09	1.33464e+09	1.658e+09	1.87235e+09	2.43234e+09	1.6758e+09	2.30705e+09	1.72076e+09	1.28998e+09	1.38746e+09		0.0883447	0.0429757	0.00960519	0.0271517	0.0165732	0.107106
AT5G03290.1	6	Encodes a catalytic subunit of the mitochondrially-localized NAD+- dependent isocitrate dehydr	sp|Q945K7|IDH5_ARATH	mitochondrion	4.92698e+07	5.24958e+07	5.10427e+07	6.68165e+07	5.41628e+07	4.59385e+07	5.38335e+07	6.21004e+07	5.7426e+07	4.65443e+07	5.21875e+07	4.99022e+07	5.42681e+07	4.77302e+07	5.38223e+07	5.03364e+07	4.66282e+07	5.16692e+07	4.33491e+07	4.41222e+07	3.93538e+07	5.51975e+07	5.13549e+07	3.94932e+07	0	5.53316e+07	5.13336e+07	5.65844e+07	5.07393e+07	3.93756e+07	4.98193e+07	5.13194e+07	5.67808e+07	4.43521e+07	5.32508e+07	4.99472e+07		0.00772468	0.41703	0.283811	0.909217	0.826311	0.910058
AT5G03300.1	6	Encodes adenosine kinase 2 (ADK2), a typical, constitutively expressed housekeeping enzyme. Sh	sp|Q9LZG0|ADK2_ARATH;tr|A0A1P8BAP0|A0A1P8BAP0_ARATH	cytosol	1.62046e+07	3.08507e+07	4.54255e+07	2.9951e+07	3.29643e+07	2.15204e+07	4.32261e+07	3.25398e+07	3.0661e+07	3.32973e+07	3.84052e+07	2.73796e+07	2.70477e+07	2.45208e+07	4.21053e+07	3.48801e+07	3.52446e+07	2.75109e+07	0	0	3.40559e+07	4.24217e+07	0	0	0	0	0	3.42168e+07	0	0	0	0	3.97348e+07	3.2732e+07	0	0		0.240549	0.390278	0.000820448	0.141912	0.278112	0.125521
AT5G04140.2	82	Encodes a gene whose sequence is similar to ferredoxin dependent glutamate synthase (Fd-GOGAT)	sp|Q9ZNZ7|GLTB1_ARATH	plastid	3.64532e+09	3.81967e+09	4.0439e+09	3.3509e+09	2.52756e+09	3.05749e+09	3.43366e+09	2.57335e+09	3.74989e+09	3.64684e+09	3.57228e+09	3.13648e+09	2.9472e+09	3.25904e+09	2.54268e+09	2.68747e+09	3.42843e+09	3.64836e+09	2.66133e+09	2.87397e+09	3.1513e+09	1.95389e+09	2.99145e+09	2.74908e+09	2.97636e+09	2.56267e+09	3.43652e+09	3.39179e+09	3.18313e+09	3.29447e+09	2.94271e+09	2.93396e+09	2.23233e+09	3.06364e+09	2.22306e+09	3.80988e+09		0.00676628	0.354207	0.579721	0.394871	0.533809	0.702773
AT5G04430.2	14	Gene model AT5G04430.1 produces active protein. (BTS1S). Binds to ToMV genomic RNA and prevent	sp|Q9LZ82|BTR1_ARATH	nucleus	1.0098e+08	9.95212e+07	1.12762e+08	1.20145e+08	1.08973e+08	1.09929e+08	1.10403e+08	1.08529e+08	1.14764e+08	1.07086e+08	1.05935e+08	1.19298e+08	1.10694e+08	9.92456e+07	1.10166e+08	1.13593e+08	9.06435e+07	1.14876e+08	1.13357e+08	1.43433e+08	1.43284e+08	1.28831e+08	1.21459e+08	1.30865e+08	6.60933e+07	1.1755e+08	1.33272e+08	1.17534e+08	1.36167e+08	1.23386e+08	1.28965e+08	1.25473e+08	1.26144e+08	1.45375e+08	1.3646e+08	1.06347e+08		0.0558856	0.037406	0.797237	0.0989015	0.00654488	0.18005
AT5G04590.1	24	A.thaliana gene encoding sulfite reductase. protein_coding SULFITE REDUCTASE (SIR) SULFIT	sp|Q9LZ66|SIR_ARATH	plastid	3.16384e+08	3.0818e+08	3.3447e+08	3.65856e+08	3.18761e+08	2.88321e+08	3.21268e+08	2.79079e+08	3.05268e+08	3.0142e+08	3.10302e+08	2.17932e+08	2.72655e+08	2.93808e+08	2.90628e+08	3.09615e+08	3.45833e+08	3.20622e+08	3.31538e+08	3.16274e+08	2.74913e+08	2.8034e+08	2.6697e+08	2.86667e+08	9.39572e+07	2.49385e+08	2.87802e+08	2.6231e+08	3.0531e+08	2.59795e+08	2.6933e+08	2.6507e+08	2.62529e+08	2.99296e+08	2.98261e+08	3.09894e+08		0.550988	0.117595	0.205145	0.983005	0.0434285	0.114024
AT5G05010.1	12	clathrin adaptor complexes medium subunit family protein	sp|Q93Y22|COPD_ARATH	golgi	2.85028e+07	2.76275e+07	2.5555e+07	3.39192e+07	3.312e+07	2.57506e+07	2.47925e+07	4.19451e+07	2.88626e+07	3.13769e+07	2.75472e+07	3.36173e+07	3.24362e+07	3.0153e+07	3.09879e+07	3.51178e+07	3.53009e+07	2.97688e+07	3.47811e+07	3.01489e+07	3.78188e+07	4.10364e+07	3.4141e+07	3.09406e+07	0	3.87851e+07	4.01668e+07	3.16895e+07	3.22769e+07	3.44213e+07	3.14706e+07	3.23396e+07	3.76305e+07	4.26369e+07	0	3.79975e+07		0.0427553	0.324034	0.714826	0.375712	0.267617	0.657407
AT5G05780.1	9	Encodes a putative 26S proteasome subunit RPN8a. The function of RPN8a and other 26S subunits	sp|O24412|PSD7A_ARATH;tr|F4K0U3|F4K0U3_ARATH;sp|Q9C774|PSD7B_ARATH;tr|F4J683|F4J683_ARATH	cytosol,nucleus	2.54613e+07	2.88127e+07	2.26703e+07	3.24789e+07	2.02273e+07	2.87548e+07	3.18304e+07	3.74406e+07	0	0	0	3.31453e+07	2.81748e+07	2.65627e+07	0	2.53784e+07	2.7616e+07	0	0	0	0	0	0	0	0	0	0	0	0	0	0	0	0	0	0	0		0.000133528	0.00170099	0.118719	0.373901	0.116461	0.116825
AT5G05890.1	3	Encodes a nicotinate-N-glycosyltransferase. protein_coding UDP-GLUCOSYL TRANSFERASE 76C5	sp|Q9FI97|U76C5_ARATH	plasma membrane	8.33124e+06	9.76711e+06	9.37833e+06	0	0	9.09284e+06	9.11998e+06	0	9.68956e+06	0	0	9.01877e+06	0	0	0	0	0	0	0	0	0	0	0	0	0	0	0	0	0	0	0	0	0	0	0	0		2.84038e-05	0.373901	0.116481	0.373901	#DIV/0!	#DIV/0!
AT5G06060.1	9	NAD(P)-binding Rossmann-fold superfamily protein	sp|Q9LHT0|TRNHF_ARATH	cytosol	4.90789e+07	0	0	0	4.7876e+07	4.99784e+07	2.13777e+07	3.48607e+07	0	4.45401e+07	4.34725e+07	5.16298e+07	4.78893e+07	4.65927e+07	4.08859e+07	3.73732e+07	3.35079e+07	4.18377e+07	7.05039e+07	6.96297e+07	6.04819e+07	5.30702e+07	5.90323e+07	6.67609e+07	0	3.73343e+07	5.43057e+07	6.41257e+07	5.94181e+07	5.33284e+07	5.05637e+07	5.77133e+07	3.66091e+07	4.67771e+07	6.64285e+07	0		0.03878	0.183151	0.567818	0.0372258	0.653901	0.993868
AT5G06290.1	4	Encodes a 2-Cys peroxiredoxin (2-Cys PrxB) that contains two catalytic Cys residues. The mRNA	sp|Q9C5R8|BAS1B_ARATH;tr|A0A1P8BD74|A0A1P8BD74_ARATH	plastid	0	0	0	0	3.50109e+07	1.78321e+08	0	0	0	5.78495e+07	5.9612e+07	1.12621e+08	1.13719e+08	1.57732e+08	0	4.90551e+07	7.50319e+07	3.65179e+07	0	0	3.04196e+07	0	0	0	0	0	0	0	0	0	3.54627e+07	5.54314e+07	2.59458e+07	0	0	0		0.373901	0.262337	#DIV/0!	0.0129733	0.34153	0.00916952
AT5G07350.2	22	RNA binding protein with nuclease activity essential for stress response. Involved in mechanis	sp|Q8VZG7|TSN1_ARATH	cytosol	7.59844e+07	9.02735e+07	9.30047e+07	1.29889e+08	1.29772e+08	1.05722e+08	1.132e+08	1.51779e+08	1.12224e+08	1.01247e+08	9.5978e+07	1.13625e+08	1.26302e+08	9.33082e+07	1.36744e+08	1.58609e+08	1.11333e+08	1.17852e+08	0	0	8.27812e+07	6.94369e+07	6.73605e+07	0	0	6.5819e+07	6.35285e+07	1.94504e+07	4.53657e+07	2.86057e+07	4.63222e+07	2.85048e+07	1.15243e+08	5.74419e+07	0	3.4839e+07		0.104364	0.0344835	0.030529	0.00141272	0.133547	0.0115616
AT5G08380.1	4	alpha-galactosidase 1	sp|Q9FT97|AGAL1_ARATH;tr|A0A1P8BFT2|A0A1P8BFT2_ARATH	extracellular	2.37315e+07	2.27869e+07	2.27679e+07	1.87346e+07	2.02877e+07	2.03708e+07	2.06423e+07	0	2.78254e+07	2.11756e+07	2.09682e+07	2.36003e+07	2.01601e+07	2.03708e+07	1.47468e+07	1.5213e+07	2.07053e+07	2.24405e+07	3.09943e+07	2.99136e+07	0	0	0	3.6228e+07	0	0	1.52003e+07	0	0	0	0	1.79403e+07	0	0	0	0		0.797043	0.557693	0.319263	1.31269e-05	0.117568	0.000869473
AT5G08650.1	10	Small GTP-binding protein	sp|Q9FNM5|GUFP_ARATH;tr|A0A1P8B9J8|A0A1P8B9J8_ARATH	plastid	2.22022e+07	0	1.7681e+07	0	2.32641e+07	0	2.1391e+07	0	0	2.21484e+07	1.84549e+07	0	0	1.94181e+07	1.48772e+07	1.99143e+07	1.5606e+07	2.3319e+07	0	0	1.9268e+07	2.22654e+07	0	0	0	0	0	0	0	0	0	0	0	0	0	0		0.502482	0.976745	0.373901	0.119397	0.123043	0.000924407
AT5G09590.1	20	heat shock protein 70 (Hsc70-5)	sp|Q9LDZ0|HSP7J_ARATH	mitochondrion	8.85937e+07	1.14677e+08	1.1379e+08	4.89295e+07	8.68246e+07	8.16132e+07	1.02163e+08	1.24459e+08	1.06983e+08	9.19471e+07	8.36638e+07	8.22664e+07	8.48317e+07	6.23895e+07	1.15867e+08	9.75406e+07	1.15515e+08	9.21832e+07	9.93764e+07	1.26144e+08	1.30258e+08	1.74893e+08	1.67235e+08	1.38864e+08	1.56512e+08	2.35671e+08	1.56198e+08	1.48635e+08	1.49897e+08	7.56691e+07	1.636e+08	1.4265e+08	3.23054e+08	1.85032e+08	9.18706e+07	1.66206e+08		0.374252	0.00553501	0.0586071	0.191834	0.107509	0.191872
AT5G09650.1	19	Encodes a protein with inorganic pyrophosphatase activity. protein_coding PYROPHOSPHORYL	sp|Q9LXC9|IPYR6_ARATH	plastid	3.54105e+08	2.76231e+08	3.5178e+08	2.71693e+08	3.37872e+08	3.25504e+08	3.36213e+08	2.56521e+08	3.1013e+08	2.72145e+08	3.40222e+08	2.14663e+08	3.09744e+08	2.95033e+08	2.39608e+08	2.88441e+08	2.39409e+08	2.16862e+08	1.0763e+08	5.97858e+07	1.79598e+08	1.5093e+08	1.28305e+08	2.81572e+07	0	6.68072e+07	7.34368e+07	1.01429e+08	6.5956e+07	2.92879e+07	1.03431e+08	1.0532e+08	1.07265e+08	3.66091e+07	1.00917e+08	8.19307e+07		0.0080449	0.00814127	0.00155834	0.00737526	0.00118459	0.00354479
AT5G09660.4	11	encodes a microbody NAD-dependent malate dehydrogenase encodes an peroxisomal NAD-malate dehy	tr|F4KDZ4|F4KDZ4_ARATH;sp|Q9ZP05|MDHX2_ARATH;tr|A0A1P8BBQ0|A0A1P8BBQ0_ARATH;tr|A8MRP1|A8MRP1_ARATH;tr|B3H560|B3H560_ARATH	peroxisome	7.91437e+08	9.59428e+08	4.74654e+08	7.16306e+08	1.96602e+08	8.707e+08	8.55801e+08	5.70519e+08	4.16777e+08	3.44469e+08	3.95554e+08	8.95303e+08	7.96335e+08	1.0058e+09	1.67432e+08	2.43037e+08	5.08615e+08	1.48852e+08	1.89156e+08	1.16141e+08	2.8522e+08	2.48695e+08	2.68454e+08	1.30964e+08	0	6.3335e+07	1.54486e+08	3.72741e+08	2.02199e+08	9.95074e+07	1.72737e+08	2.98158e+08	1.03762e+08	1.61575e+07	3.42802e+08	1.22067e+08		0.0222461	0.143458	0.0164365	0.172238	0.146167	0.3878
AT5G09810.1	10	Member of Actin gene family.Mutants are defective in germination and root growth. The mRNA is	sp|P53492|ACT7_ARATH	cytosol	5.53152e+08	7.56623e+08	5.3661e+08	7.17946e+08	5.02483e+08	4.99081e+08	6.58268e+08	6.44408e+08	5.74328e+08	4.75378e+08	5.67482e+08	4.53052e+08	5.82749e+08	5.74487e+08	6.52725e+08	5.13397e+08	5.29663e+08	6.11976e+08	7.88699e+08	6.92145e+08	5.82588e+08	7.14619e+08	6.98362e+08	6.0594e+08	5.14002e+08	7.73915e+08	6.78042e+08	6.10917e+08	6.4009e+08	6.47408e+08	7.87006e+08	6.8646e+08	6.50647e+08	7.06199e+08	8.23161e+08	6.77338e+08		0.477668	0.279809	0.730362	0.0217589	0.0934616	0.0271825
AT5G09900.3	16	Encodes one of two isoforms for the 26S proteasome regulatory protein (RN) subunit RPN5. For m	sp|Q9FIB6|PS12A_ARATH;tr|F4KFD7|F4KFD7_ARATH;tr|B3H6B0|B3H6B0_ARATH;tr|A0A1P8BHB1|A0A1P8BHB1_ARATH;tr|F4KF39|F4KF39_ARATH;sp|Q8VWK0|PS12B_ARATH	nucleus	8.85937e+07	9.15464e+07	9.48668e+07	1.00715e+08	8.45792e+07	9.14703e+07	1.03992e+08	1.08011e+08	9.99221e+07	9.07692e+07	8.44094e+07	5.99227e+07	9.13436e+07	7.67041e+07	9.98321e+07	9.91013e+07	9.80151e+07	9.10844e+07	8.58908e+07	1.06354e+08	8.8692e+07	7.99836e+07	7.42764e+07	7.92661e+07	0	8.22265e+07	8.52207e+07	7.46169e+07	8.87904e+07	9.46435e+07	8.1585e+07	7.46169e+07	8.76773e+07	9.88954e+07	6.93504e+07	1.03059e+08		0.781296	0.0450837	0.160771	0.529484	0.359548	0.632741
AT5G10360.1	6	RPS6A and RPS6B are fully redundant and essential during gametogenesis. protein_coding EMBRYO	sp|P51430|RS62_ARATH;tr|F4KGU2|F4KGU2_ARATH	cytosol	1.67536e+08	2.22079e+08	1.34478e+08	1.239e+08	2.48971e+08	1.98835e+08	1.96643e+08	2.63787e+08	1.83283e+08	2.0715e+08	2.0051e+08	2.0599e+08	2.2409e+08	2.33622e+08	3.65172e+08	2.24805e+08	2.37903e+08	2.90507e+08	1.91239e+08	2.05876e+08	2.48006e+08	3.24018e+08	3.21535e+08	2.67007e+08	3.01065e+08	4.01076e+08	3.12591e+08	3.35096e+08	2.87802e+08	2.40873e+08	3.10002e+08	3.03874e+08	3.48867e+08	3.57979e+08	3.82637e+08	3.52391e+08		0.258977	0.0496662	0.0371432	0.0377844	0.383302	0.00688739
AT5G10470.2	13	Kinesin that binds cyclin-dependent kinase CDKA	sp|Q9LX99|KN14A_ARATH	cytosol	2.33853e+07	2.39264e+07	2.29931e+07	0	1.84664e+07	2.482e+07	2.30778e+07	0	2.648e+07	2.73038e+07	2.40294e+07	0	2.22176e+07	2.09944e+07	0	2.14534e+07	1.82665e+07	2.33529e+07	0	2.76256e+07	2.62643e+07	0	0	2.47136e+07	0	0	2.68087e+07	2.69055e+07	0	0	2.31434e+07	2.46896e+07	0	0	0	0		0.575808	0.606849	0.568155	0.548204	0.893076	0.00014408
AT5G10540.1	5	Zincin-like metalloproteases family protein	sp|Q949P2|COPDA_ARATH	cytosol	0	1.21016e+07	1.26629e+07	0	1.55736e+07	1.26866e+07	1.41952e+07	0	1.52605e+07	0	0	0	1.30432e+07	0	1.86491e+07	1.92933e+07	2.05139e+07	1.63015e+07	0	0	0	0	0	0	0	0	0	0	0	0	0	0	0	0	0	0		0.116321	0.120251	0.116637	#DIV/0!	0.12841	0.000116728
AT5G10560.1	7	Glycosyl hydrolase family protein	sp|Q9LXA8|BXL6_ARATH	extracellular	1.82033e+07	1.88074e+07	2.49165e+07	0	0	2.06294e+07	1.76345e+07	0	1.93872e+07	1.69279e+07	0	0	1.33682e+07	0	0	0	0	1.65646e+07	0	0	0	0	0	0	0	0	1.89225e+07	0	0	0	0	0	0	0	0	0		0.000650907	0.373901	0.532333	0.373901	0.373901	0.373901
AT5G10920.1	15	L-Aspartase-like family protein	sp|Q9LEU8|ARLY_ARATH	plastid	9.3237e+07	6.80929e+07	7.94311e+07	6.47959e+07	6.57642e+07	5.3358e+07	7.62271e+07	4.20674e+07	6.34977e+07	5.90978e+07	6.09448e+07	4.84368e+07	5.1227e+07	5.06971e+07	5.98895e+07	4.60182e+07	9.69004e+07	6.09871e+07	5.75375e+07	6.26756e+07	4.63575e+07	5.63573e+07	5.58944e+07	6.27103e+07	2.11239e+08	6.59468e+07	5.35098e+07	4.26281e+07	4.56876e+07	5.95955e+07	5.16871e+07	5.04587e+07	5.296e+07	5.49761e+07	5.14833e+07	6.48588e+07		0.0470752	0.547605	0.39059	0.352063	0.506246	0.525072
AT5G11200.2	20	One of two genes encoding an ATP-dependent RNA helicase that localizes predominantly to euchro	sp|Q9LFN6|RH56_ARATH;sp|Q56XG6|RH15_ARATH;tr|F4JWF7|F4JWF7_ARATH;tr|F4JWF6|F4JWF6_ARATH;tr|F4JWF3|F4JWF3_ARATH	nucleus	1.60367e+08	1.68632e+08	1.82586e+08	1.85109e+08	2.18992e+08	1.87836e+08	2.20148e+08	2.0888e+08	2.09315e+08	1.98491e+08	1.68351e+08	1.85173e+08	1.87953e+08	1.7037e+08	2.10829e+08	1.83118e+08	2.5385e+08	1.6368e+08	1.90815e+08	1.98285e+08	1.87109e+08	2.01765e+08	1.85649e+08	1.94906e+08	1.00827e+08	1.97503e+08	1.79052e+08	1.64442e+08	2.15304e+08	1.81866e+08	1.78804e+08	1.76061e+08	2.04681e+08	2.19813e+08	1.86526e+08	2.21879e+08		0.0414168	0.799785	0.146788	0.862188	0.839724	0.772416
AT5G11420.1	5	Encodes a DUF642 cell wall protein. protein_coding	tr|Q9LYE7|Q9LYE7_ARATH	extracellular	6.26148e+07	7.99337e+07	7.88769e+07	5.64551e+07	7.17015e+07	7.83973e+07	8.77746e+07	7.22954e+07	8.56233e+07	1.02674e+08	7.20303e+07	6.24804e+07	6.10463e+07	6.39615e+07	6.89908e+07	5.29967e+07	8.16585e+07	5.6034e+07	7.42249e+07	5.71837e+07	5.3096e+07	4.47536e+07	4.71842e+07	7.20802e+07	1.37323e+08	4.88211e+07	5.67375e+07	4.90789e+07	5.81792e+07	6.47286e+07	5.23614e+07	4.91504e+07	3.37878e+07	4.52464e+07	5.95872e+07	5.33247e+07		0.223908	0.262509	0.975503	0.168488	0.0340412	0.33889
AT5G11520.1	11	Encodes the chloroplastic isozyme of aspartate aminotransferase. Involved in aspartate biosyn	sp|P46644|AAT3_ARATH	peroxisome	5.01241e+07	6.9514e+07	6.44064e+07	6.0873e+07	5.34764e+07	4.35207e+07	5.86204e+07	5.46948e+07	6.05196e+07	4.70503e+07	4.63929e+07	0	4.41864e+07	5.30078e+07	3.62983e+07	5.43735e+07	4.49183e+07	5.35729e+07	4.83529e+07	3.38675e+07	4.21316e+07	3.83122e+07	4.98607e+07	4.52715e+07	0	3.39357e+07	4.52872e+07	3.78004e+07	0	0	3.9082e+07	2.93488e+07	3.61953e+07	3.60351e+07	0	3.71382e+07		0.0498775	0.249275	0.0829416	0.406939	0.162227	0.102107
AT5G11880.1	5	Meso-diaminopimelate decarboxylase which catalyzes the decarboxylation of mesodiaminopimelate	sp|Q94A94|DCDA2_ARATH	plastid	1.54454e+08	1.77138e+08	1.62099e+08	1.87914e+08	1.64157e+08	1.5344e+08	1.63272e+08	1.5424e+08	1.69264e+08	1.67119e+08	1.74748e+08	1.42067e+08	1.69123e+08	1.41155e+08	1.8543e+08	1.65161e+08	2.37656e+08	1.87693e+08	9.30627e+07	9.28437e+07	1.47179e+08	1.50449e+08	1.19274e+08	7.52924e+07	1.7821e+08	1.3072e+08	1.43921e+08	1.37285e+08	1.28447e+08	7.8604e+07	1.35348e+08	1.11348e+08	1.41439e+08	1.39733e+08	1.36054e+08	1.83843e+08		0.0498726	0.090283	0.487698	0.088509	0.0865788	0.173195
AT5G12030.1	6	Encodes a cytosolic small heat shock protein with chaperone activity that is induced by heat a	sp|O81822|HS177_ARATH	cytosol	0	0	0	0	0	0	0	0	0	0	0	0	0	0	0	0	0	0	2.33319e+07	2.20458e+07	2.82041e+07	3.77559e+07	4.06147e+07	0	0	0	0	3.28024e+07	3.8847e+07	4.17624e+07	4.11589e+07	2.92615e+07	3.14444e+07	0	3.77978e+07	0		0.00019738	0.116646	#DIV/0!	0.000137879	0.000748228	0.373901
AT5G12110.1	2	elongation factor 1-beta 1	sp|Q84WM9|EF1B1_ARATH	cytosol	0	0	0	0	0	0	0	0	0	0	0	0	0	0	0	0	0	0	0	0	5.13514e+07	0	0	0	0	0	0	0	0	0	4.91198e+07	3.31982e+07	5.45245e+07	3.01008e+07	0	0		0.373901	#DIV/0!	#DIV/0!	#DIV/0!	0.00205015	0.373901
AT5G12250.1	5	Encodes a beta-tubulin. Expression of TUB6 has been shown to decrease in response to cold trea	sp|P29514|TBB6_ARATH	cytosol	2.63847e+07	2.09537e+07	2.53082e+07	2.33432e+07	2.95427e+07	3.87609e+07	2.81026e+07	3.28753e+07	2.24218e+07	2.75758e+07	2.0282e+07	2.85423e+07	3.20318e+07	2.34926e+07	2.90634e+07	2.4138e+07	1.62226e+07	2.55408e+07	3.15908e+07	0	4.08123e+07	3.45384e+07	3.73111e+07	3.11796e+07	0	3.67897e+07	4.02867e+07	4.25218e+07	4.51963e+07	0	4.01056e+07	3.8909e+07	3.20051e+07	4.49993e+07	3.1464e+07	3.92639e+07		0.995117	0.474963	0.881186	0.812234	0.0683259	0.0271648
AT5G12470.1	9	UvrABC system C protein, putative (DUF3411)	sp|Q94CJ5|RER4_ARATH	plastid	0	2.86057e+07	0	1.9895e+07	2.17483e+07	2.21407e+07	2.38618e+07	2.30954e+07	1.76835e+07	2.64067e+07	2.37496e+07	0	2.16221e+07	0	1.94141e+07	0	2.27948e+07	0	0	0	0	0	0	0	0	0	0	1.94006e+07	0	0	0	0	0	0	0	0		0.373901	6.70565e-06	0.000377116	0.388096	0.117267	0.373901
AT5G12860.1	4	AtpOMT1 encodes dicarboxylate transporter functions both as as an oxaloacetate/malate transpo	tr|B3H4S6|B3H4S6_ARATH;sp|Q9LXV3|DIT1_ARATH	plastid	3.75498e+07	5.82034e+07	4.34093e+07	7.01481e+07	4.07501e+07	4.75025e+07	5.57396e+07	6.2329e+07	3.72336e+07	4.63575e+07	3.99253e+07	5.47137e+07	4.27998e+07	5.21585e+07	0	4.79291e+07	4.17132e+07	3.24834e+07	0	0	3.57242e+07	0	0	0	0	2.7685e+07	0	3.3494e+07	2.52468e+07	0	2.0344e+07	3.10201e+07	2.55674e+07	2.96371e+07	0	3.0538e+07		0.0617803	0.00403029	0.0232718	0.0664389	0.731828	0.133441
AT5G13410.1	5	FKBP-like peptidyl-prolyl cis-trans isomerase family protein	sp|Q9LYR5|FKB19_ARATH	plastid	0	0	0	0	2.78119e+07	3.4326e+07	0	0	0	3.01614e+07	3.23867e+07	2.97297e+07	2.54366e+07	1.9617e+07	0	0	1.74026e+07	2.06939e+07	0	0	0	0	0	0	0	0	0	0	0	0	0	0	0	0	0	0		#DIV/0!	0.12047	#DIV/0!	3.06373e-06	0.122711	0.119077
AT5G13630.1	32	Encodes magnesium chelatase involved in plastid-to-nucleus signal transduction. protein_coding	sp|Q9FNB0|CHLH_ARATH;tr|A8MR05|A8MR05_ARATH	plastid	9.70887e+07	8.67163e+07	1.05028e+08	1.1084e+08	1.18894e+08	1.11109e+08	1.17176e+08	1.70335e+08	1.19987e+08	1.3367e+08	1.48152e+08	9.24583e+07	1.56686e+08	1.24693e+08	2.04709e+08	1.65965e+08	1.37238e+08	1.5499e+08	0	0	5.39904e+07	5.72511e+07	6.04442e+07	0	0	0	2.76485e+07	0	0	0	0	0	3.23486e+07	0	0	0		0.0140037	0.0198784	0.00294325	0.00170955	0.00412669	5.3036e-05
AT5G13650.2	18	Encodes SVR3, a putative chloroplast TypA translation elongation GTPase. Loss of SVR3 suppres	sp|F4K410|SVR3_ARATH;tr|F4K409|F4K409_ARATH	plastid	1.48111e+08	1.39888e+08	1.59745e+08	1.24244e+08	1.46213e+08	1.42897e+08	1.36583e+08	1.43881e+08	1.56827e+08	1.78519e+08	1.72821e+08	1.7666e+08	1.26188e+08	1.2529e+08	1.35095e+08	1.64487e+08	1.83144e+08	1.47159e+08	0	0	0	0	0	0	0	0	0	0	0	0	0	0	0	0	0	0		1.31836e-05	3.5802e-05	1.61399e-05	4.95101e-08	2.07891e-06	9.20556e-05
AT5G14040.1	14	Encodes a mitochondrial phosphate transporter. Modulates plant responses to salt stress.	sp|Q9FMU6|MPCP3_ARATH	mitochondrion	1.05671e+08	1.48347e+08	8.36638e+07	9.68467e+07	1.30711e+08	1.0521e+08	1.58313e+08	1.37276e+08	1.18065e+08	1.11773e+08	1.0098e+08	8.28329e+07	1.24253e+08	1.1652e+08	1.89444e+08	1.57034e+08	2.28846e+08	8.71139e+07	4.43921e+07	2.90433e+07	9.33793e+07	9.49589e+07	4.42385e+07	2.98019e+07	0	9.72166e+07	5.48733e+07	5.58247e+07	5.54621e+07	5.37403e+07	5.88321e+07	6.8192e+07	1.14788e+08	8.66442e+07	5.17695e+07	8.738e+07		0.10387	0.0699992	0.0457647	0.00679521	0.0953584	0.124998
AT5G14260.3	20	Suppresses singlet oxygen-induced stress responses by protecting grana margins. protein_coding	tr|Q8VZB5|Q8VZB5_ARATH;tr|A0A1P8BDE0|A0A1P8BDE0_ARATH	plastid	1.13735e+08	1.03388e+08	1.16366e+08	9.99983e+07	8.49023e+07	1.06177e+08	9.67595e+07	8.72166e+07	1.02e+08	1.01071e+08	1.00757e+08	8.64223e+07	8.23691e+07	8.66502e+07	8.02779e+07	8.23691e+07	9.22407e+07	1.06199e+08	1.32517e+08	1.26013e+08	1.11394e+08	9.31531e+07	8.90369e+07	1.31328e+08	3.82591e+07	8.22151e+07	1.0999e+08	1.14431e+08	1.19995e+08	1.2756e+08	9.05932e+07	1.06052e+08	8.05008e+07	9.35867e+07	1.06679e+08	9.8083e+07		0.175911	0.641436	0.434518	0.0161743	0.292416	0.500759
AT5G14320.1	12	Ribosomal protein S13/S18 family	sp|P42732|RR13_ARATH;tr|B3H631|B3H631_ARATH	plastid	0	0	0	0	2.64177e+07	2.82902e+07	0	0	0	3.07717e+07	3.76227e+07	1.3984e+08	5.46114e+07	4.62292e+07	4.61619e+07	0	3.01468e+07	7.44723e+07	0	0	0	8.87289e+07	1.03496e+08	9.43095e+07	0	0	0	1.50137e+08	1.31565e+08	1.53058e+08	9.31337e+07	1.05817e+08	6.36695e+07	1.12926e+08	2.05491e+08	1.25839e+08		#DIV/0!	0.00156669	#DIV/0!	0.10331	0.0394759	0.0350734
AT5G14590.1	12	Isocitrate/isopropylmalate dehydrogenase family protein	sp|Q8LPJ5|ICDHP_ARATH	mitochondrion	2.09203e+07	2.2321e+07	2.74804e+07	1.79055e+07	2.69242e+07	2.22053e+07	2.73133e+07	9.90757e+06	2.3473e+07	3.05295e+07	2.88346e+07	1.56819e+07	1.54757e+07	1.52955e+07	1.77203e+07	2.77753e+07	5.55776e+07	1.98963e+07	2.24358e+07	2.72094e+07	2.01741e+07	0	0	1.78485e+07	0	1.17089e+07	1.63433e+07	1.47376e+07	0	2.08234e+07	0	7.9725e+06	0	0	1.71345e+07	2.78524e+07		0.921764	0.0650449	0.204146	0.165146	0.00818043	0.224354
AT5G14740.1	17	Encodes a beta carbonic anhydrase likely to be localized in the cytoplasm. Expression of its	sp|P42737|BCA2_ARATH;tr|F4K875|F4K875_ARATH;tr|F4K873|F4K873_ARATH;tr|A8MQY4|A8MQY4_ARATH	plastid	2.51097e+09	1.91142e+09	1.37282e+09	8.8881e+08	2.21783e+09	1.78219e+09	1.6139e+09	1.86445e+09	1.73321e+09	2.22846e+09	2.21783e+09	1.78589e+09	2.11836e+09	2.42124e+09	1.88041e+09	2.08038e+09	2.30114e+09	2.24941e+09	1.79346e+09	1.56737e+09	1.64564e+09	2.03743e+09	2.16797e+09	1.29455e+09	8.96545e+08	1.41455e+09	1.58222e+09	1.67069e+09	1.67243e+09	1.67278e+09	2.19154e+09	1.88746e+09	1.45342e+09	1.28142e+09	2.41906e+09	1.72542e+09		0.476836	0.690985	0.114887	0.0497668	0.327181	0.300016
AT5G15450.1	52	Encodes a chloroplast-targeted Hsp101 homologue. Functions as a molecular chaperone involved	sp|Q9LF37|CLPB3_ARATH	plastid	1.14415e+08	1.3562e+08	1.48029e+08	1.05115e+08	8.92655e+07	1.01029e+08	1.04999e+08	9.60246e+07	1.22474e+08	1.1273e+08	1.15635e+08	8.86305e+07	1.08928e+08	9.67193e+07	7.43846e+07	6.54913e+07	1.04122e+08	1.28902e+08	3.9883e+08	4.86141e+08	8.5681e+08	7.91108e+08	7.10126e+08	4.73471e+08	2.59292e+08	6.75931e+08	6.56036e+08	4.47124e+08	6.03551e+08	4.70298e+08	7.8952e+08	5.60835e+08	8.82609e+08	4.57977e+08	3.72638e+08	4.28851e+08		0.0334489	0.0042149	0.0358938	0.001257	0.00248148	0.000501731
AT5G16130.1	14	Ribosomal protein S7e family protein	sp|Q8LD03|RS73_ARATH	cytosol	2.49062e+07	0	0	0	2.13358e+08	1.82472e+08	0	1.98289e+07	0	2.07423e+08	2.2228e+08	2.06304e+08	2.35345e+08	2.0888e+08	2.36194e+08	2.45832e+08	2.31912e+08	2.57179e+08	1.92156e+08	1.92582e+08	9.42703e+07	2.33072e+08	2.62856e+08	1.86526e+08	1.14932e+08	2.20958e+08	2.17193e+08	1.68971e+08	2.25367e+08	2.22249e+08	2.20805e+08	1.86849e+08	2.10844e+08	2.24323e+08	2.62729e+08	2.11092e+08		0.0109338	0.245029	0.00734583	0.75061	0.200722	0.513571
AT5G16390.1	5	Encodes for the biotin carboxyl-carrier subunit of the multi-enzyme plastidial acetyl-coenzyme	tr|F4KE21|F4KE21_ARATH;sp|Q42533|BCCP1_ARATH	plastid	9.16543e+07	8.45616e+07	7.44878e+07	1.14161e+08	8.83484e+07	9.92938e+07	1.0473e+08	0	7.00023e+07	9.36191e+07	8.91048e+07	0	6.56367e+07	6.29891e+07	0	7.82941e+07	7.95247e+07	7.80611e+07	8.91481e+07	8.53448e+07	9.27858e+07	7.63328e+07	5.94923e+07	8.05957e+07	0	5.59719e+07	6.44421e+07	7.8381e+07	8.47024e+07	6.97022e+07	4.87636e+07	7.56848e+07	0	5.99393e+07	7.64387e+07	6.63457e+07		0.36598	0.0448807	0.648853	0.616624	0.966144	0.0837529
AT5G16710.1	9	DHAR3 protein undergoes thiolation following treatment with the oxidant tert-butylhydroperoxi	sp|Q8LE52|DHAR3_ARATH	plastid	4.99991e+07	2.3041e+07	0	0	2.68944e+07	8.19534e+07	2.81709e+07	2.85661e+07	2.20947e+07	3.15689e+07	4.61779e+07	5.04552e+07	6.60475e+07	5.67021e+07	1.68647e+07	3.04661e+07	5.05953e+07	1.82792e+07	0	0	1.92399e+07	0	0	0	0	0	0	1.9037e+07	0	0	0	2.11903e+07	0	0	0	0		0.319971	0.206944	0.000232198	0.0130516	0.0767768	0.0245745
AT5G17050.1	5	The At5g17050 encodes a anthocyanidin 3-O-glucosyltransferase which specifically glucosylates	sp|Q9LFJ8|U78D2_ARATH	plastid	2.83806e+07	2.38535e+07	3.47522e+07	3.05867e+07	3.22344e+07	2.91078e+07	3.06291e+07	2.72056e+07	3.34453e+07	3.33712e+07	3.26437e+07	2.24016e+07	2.69559e+07	2.46657e+07	2.76927e+07	3.25555e+07	3.49624e+07	2.43818e+07	0	0	1.86349e+07	1.83643e+07	1.70586e+07	1.95586e+07	0	0	1.57495e+07	0	0	0	0	0	2.44902e+07	0	0	1.97179e+07		0.0308191	0.000439783	0.0105338	0.0011391	0.0901308	0.0301881
AT5G17330.1	7	Encodes one of two isoforms of glutamate decarboxylase. The mRNA is cell-to-cell mobile.	sp|Q42521|DCE1_ARATH	cytosol	0	0	2.45616e+07	3.30673e+07	3.72181e+07	2.88606e+07	3.69969e+07	3.15033e+07	3.12164e+07	2.32592e+07	2.97441e+07	0	3.4004e+07	2.53538e+07	3.84772e+07	3.59328e+07	2.68571e+07	3.00925e+07	0	0	3.01154e+07	0	2.40411e+07	0	0	3.21719e+07	0	0	3.6523e+07	0	2.75243e+07	0	3.50667e+07	3.09364e+07	3.70431e+07	0		0.893268	0.0402826	0.107483	0.735375	0.358405	0.519538
AT5G17820.1	6	Peroxidase superfamily protein	sp|Q43729|PER57_ARATH;tr|A0A1P8BGP6|A0A1P8BGP6_ARATH	extracellular	2.15502e+07	0	1.4797e+07	0	2.87947e+07	2.47376e+07	2.25715e+07	2.85206e+07	2.62534e+07	2.80656e+07	2.25653e+07	3.61076e+07	3.27956e+07	3.30879e+07	3.52862e+07	2.75988e+07	0	3.02032e+07	3.92367e+07	5.14119e+07	3.08122e+07	0	3.21296e+07	3.83813e+07	0	2.62916e+07	3.16829e+07	2.08291e+07	0	0	3.18657e+07	2.51647e+07	2.65627e+07	0	3.18237e+07	0		0.0314045	0.723566	0.551343	0.051197	0.0552942	0.578742
AT5G18170.1	7	Encodes the 43 kDa alpha-subunit of the glutamate dehydrogenase with a putative mitochondrial	sp|Q43314|DHE1_ARATH	mitochondrion	2.46127e+07	4.20587e+07	4.20354e+07	3.89927e+07	3.64951e+07	3.04091e+07	4.18029e+07	3.11753e+07	4.13619e+07	3.21987e+07	3.16807e+07	2.59512e+07	3.00154e+07	3.44787e+07	2.7134e+07	2.79801e+07	3.37083e+07	3.35219e+07	2.13777e+07	3.30971e+07	2.86772e+07	2.57988e+07	3.48124e+07	3.55661e+07	0	2.32254e+07	3.28935e+07	2.27616e+07	0	0	2.51944e+07	2.59207e+07	3.36313e+07	2.84357e+07	2.334e+07	2.2847e+07		0.275018	0.467791	0.134311	0.0464384	0.541664	0.0571699
AT5G18380.1	2	Ribosomal protein S5 domain 2-like superfamily protein	tr|A8MRX2|A8MRX2_ARATH;sp|Q42340|RS163_ARATH;tr|F4JWM1|F4JWM1_ARATH	cytosol	0	0	0	0	8.84035e+07	1.20428e+08	0	0	0	8.06181e+07	8.58253e+07	1.87355e+08	1.74663e+08	1.31001e+08	1.02099e+08	8.83974e+07	1.10013e+08	7.79421e+07	0	0	0	1.48965e+08	1.25516e+08	7.68957e+07	0	9.33146e+07	0	1.60156e+08	1.78e+08	1.32977e+08	1.36668e+08	1.32324e+08	1.69053e+08	1.60868e+08	1.5747e+08	1.86358e+08		#DIV/0!	0.31914	0.373901	0.351572	0.696435	0.00439723
AT5G19140.1	6	aluminum induced protein with YGL and LRDR motifs	tr|Q94BR2|Q94BR2_ARATH;tr|A0A1P8B9Q2|A0A1P8B9Q2_ARATH;tr|F4JZM6|F4JZM6_ARATH	plasma membrane	0	0	0	0	5.1594e+07	0	0	0	0	3.74951e+07	2.76466e+07	0	0	0	3.24744e+07	0	2.69784e+07	3.04471e+07	1.99696e+07	2.85324e+07	3.47137e+07	4.47195e+07	3.41575e+07	3.30948e+07	0	2.00347e+07	0	4.47071e+07	3.91389e+07	5.69661e+07	2.93651e+07	4.26103e+07	2.46708e+07	0	4.74893e+07	3.26391e+07		0.00290827	0.316459	0.373901	0.11162	0.151415	0.679404
AT5G19370.1	4	rhodanese-like domain-containing protein / PPIC-type PPIASE domain-containing protein	sp|Q93WI0|STR12_ARATH	plastid	1.81077e+07	1.77363e+07	1.88205e+07	1.59417e+07	0	2.0344e+07	1.78497e+07	2.36445e+07	0	1.51782e+07	1.91946e+07	1.6703e+07	2.04883e+07	2.00514e+07	0	0	1.57517e+07	1.18067e+07	0	0	0	0	0	0	0	0	0	0	0	0	0	0	0	0	0	0		5.5622e-07	0.121938	0.123816	0.000129964	0.116163	0.124203
AT5G19440.1	8	similar to Eucalyptus gunnii alcohol dehydrogenase of unknown physiological function (GI:11434	tr|Q29Q34|Q29Q34_ARATH	cytosol	0	3.94057e+07	0	4.74696e+07	3.89171e+07	3.89414e+07	3.90278e+07	3.87878e+07	4.04238e+07	2.52679e+07	3.1729e+07	3.8718e+07	4.31752e+07	0	2.66771e+07	3.87717e+07	3.34105e+07	0	2.54877e+07	1.72393e+07	4.04854e+07	0	4.02392e+07	0	0	0	0	0	3.64471e+07	0	4.01473e+07	0	3.3399e+07	2.17785e+07	4.18029e+07	3.75393e+07		0.37947	0.107413	1.68081e-07	0.196326	0.947793	0.516505
AT5G19510.1	5	Translation elongation factor EF1B/ribosomal protein S6 family protein	sp|Q9SCX3|EF1B2_ARATH	cytosol	1.88058e+08	2.0738e+08	2.00302e+08	2.16832e+08	2.09998e+08	1.77175e+08	2.08331e+08	2.10552e+08	1.77544e+08	1.83347e+08	1.99761e+08	1.0346e+08	1.92329e+08	1.92997e+08	2.02311e+08	2.32443e+08	2.4228e+08	1.96057e+08	6.94273e+07	8.66682e+07	1.15211e+08	7.78719e+07	6.37314e+07	8.04227e+07	0	8.64223e+07	8.77563e+07	6.44734e+07	7.64758e+07	6.39837e+07	1.04375e+08	8.25577e+07	1.19721e+08	1.08905e+08	6.86664e+07	7.75649e+07		0.00172425	0.000664266	0.0104069	0.0352935	0.00113854	0.00174072
AT5G19760.1	11	Encodes a novel mitochondrial carrier capable of transporting both dicarboxylates (such as mal	sp|Q9C5M0|DTC_ARATH	mitochondrion	7.51516e+07	5.86123e+07	3.95589e+07	0	5.79819e+07	7.73179e+07	6.23376e+07	9.16543e+07	5.35766e+07	6.5787e+07	7.14881e+07	8.77138e+07	8.00945e+07	8.10102e+07	8.48846e+07	8.18966e+07	8.91481e+07	4.1405e+07	5.0326e+07	3.89117e+07	7.50111e+07	7.21252e+07	6.07213e+07	2.36412e+07	0	5.83731e+07	3.48149e+07	7.22002e+07	4.16092e+07	4.29008e+07	4.56496e+07	5.3096e+07	5.70847e+07	3.61677e+07	5.22019e+07	3.87072e+07		0.848107	0.809692	0.136349	0.129668	0.00119686	0.143442
AT5G19770.1	9	tubulin 3 protein_coding TUBULIN ALPHA-3 (TUA3) TUBULIN ALPHA-3 (TUA3)	sp|Q56WH1|TBA3_ARATH;sp|B9DHQ0|TBA5_ARATH	cytosol	1.55989e+09	1.62085e+09	1.59267e+09	1.55051e+09	1.59554e+09	1.55676e+09	1.64575e+09	1.59333e+09	1.46871e+09	1.50561e+09	1.47432e+09	1.59964e+09	1.66341e+09	1.37912e+09	1.56705e+09	1.40829e+09	1.22116e+09	1.49967e+09	2.10781e+09	2.23217e+09	1.80243e+09	1.64518e+09	1.56639e+09	2.013e+09	1.60019e+09	1.77713e+09	1.70308e+09	1.79172e+09	1.75023e+09	1.93395e+09	1.8948e+09	1.67731e+09	1.61334e+09	1.91063e+09	1.87676e+09	1.68488e+09		0.0239959	0.27711	0.165912	0.0112664	0.182803	0.0143025
AT5G19820.1	37	Encodes an importin that transports HYL1, a component of the microprocessor, from the cytoplas	tr|Q93VS8|Q93VS8_ARATH	golgi	1.2278e+08	1.50982e+08	1.5361e+08	1.20445e+08	1.33679e+08	1.23617e+08	1.40491e+08	1.12512e+08	1.43085e+08	1.29817e+08	1.27163e+08	1.41851e+08	1.18261e+08	1.18622e+08	1.08943e+08	1.26626e+08	1.39308e+08	1.38961e+08	1.37972e+08	1.40627e+08	1.42472e+08	1.12965e+08	1.42689e+08	1.43244e+08	3.31752e+07	1.08296e+08	1.51517e+08	1.30701e+08	1.47813e+08	1.4769e+08	1.26626e+08	1.25978e+08	1.28269e+08	1.18146e+08	4.41436e+07	1.18081e+08		0.843189	0.548263	0.393013	0.277256	0.0226534	0.172281
AT5G19990.1	13	26S proteasome AAA-ATPase subunit The mRNA is cell-to-cell mobile. protein_coding REGULA	sp|Q9C5U3|PRS8A_ARATH;tr|A0A1P8BCJ5|A0A1P8BCJ5_ARATH;sp|Q94BQ2|PRS8B_ARATH	cytosol,nucleus	3.49091e+07	3.92122e+07	3.77978e+07	3.19232e+07	4.74696e+07	3.4989e+07	4.0203e+07	0	3.44237e+07	3.95425e+07	4.38478e+07	0	3.39969e+07	3.00612e+07	4.43644e+07	3.96166e+07	3.90332e+07	0	5.19493e+07	4.80989e+07	4.70079e+07	4.90279e+07	0	4.38083e+07	0	3.91769e+07	3.95946e+07	3.7568e+07	3.90982e+07	5.04692e+07	3.47811e+07	3.23845e+07	4.1339e+07	4.78196e+07	4.63575e+07	3.90657e+07		0.00395604	0.681481	0.943016	0.372527	0.995927	0.245592
AT5G20250.4	18	encodes a member of glycosyl hydrolase family 36. Expression is induced within 3 hours of dark	sp|Q8RX87|RFS6_ARATH;tr|F4K470|F4K470_ARATH	plastid	1.18589e+08	1.27941e+08	1.65792e+08	5.69463e+07	8.30513e+07	8.11057e+07	1.04151e+08	3.61753e+07	1.48986e+08	6.51427e+07	5.56354e+07	1.03002e+08	4.57003e+07	6.78338e+07	2.40278e+07	5.47479e+07	7.0543e+07	5.41929e+07	1.19762e+08	1.30231e+08	7.8866e+07	4.52495e+07	5.98812e+07	1.50022e+08	0	0	8.96189e+07	4.07783e+07	2.75663e+07	8.85261e+07	0	5.21658e+07	0	3.94029e+07	0	3.07674e+07		0.261607	0.754025	0.207863	0.396269	0.256118	0.0497859
AT5G20280.1	11	Encodes a protein with putative sucrose-phosphate synthase activity. When the gene was express	sp|Q94BT0|SPSA1_ARATH	cytosol	2.88546e+07	2.33999e+07	3.05782e+07	2.26687e+07	2.97091e+07	2.58149e+07	2.34942e+07	0	2.68534e+07	2.37233e+07	1.88583e+07	2.57541e+07	0	2.05937e+07	2.43075e+07	2.52994e+07	2.91078e+07	2.68366e+07	3.36826e+07	2.59458e+07	2.66531e+07	0	2.78698e+07	3.04935e+07	0	2.64122e+07	2.40195e+07	2.83589e+07	3.56921e+07	3.06844e+07	2.32705e+07	2.24981e+07	0	0	0	3.94685e+07		0.743887	0.543485	0.998239	0.0417516	0.979816	0.351045
AT5G20290.1	17	Ribosomal protein S8e family protein	sp|Q93VG5|RS81_ARATH	cytosol,nucleus	3.86154e+08	3.43635e+08	2.50095e+08	2.20072e+08	5.82224e+08	4.38226e+08	3.78784e+08	6.63168e+08	3.77761e+08	4.92586e+08	5.25458e+08	5.74886e+08	5.84772e+08	5.02483e+08	6.64871e+08	6.31716e+08	5.45385e+08	5.77442e+08	4.99878e+08	6.35096e+08	6.22112e+08	6.76821e+08	6.04179e+08	7.28422e+08	2.74875e+08	9.29062e+08	6.42891e+08	7.45741e+08	7.75096e+08	6.19874e+08	7.73808e+08	6.97733e+08	9.08682e+08	9.72282e+08	7.0483e+08	9.9837e+08		0.0117111	0.0826284	0.538326	0.026605	0.0539569	0.0341635
AT5G20630.1	4	Encodes a germin-like protein. Its transcripts are more abundant in RNA from leaves collected	sp|P94072|GL33_ARATH	extracellular	2.39131e+07	0	0	0	1.09511e+08	2.4854e+08	0	0	0	1.15811e+08	1.85945e+08	3.02173e+08	2.58556e+08	3.60194e+08	1.55431e+08	1.99042e+08	1.20328e+08	9.47091e+07	1.16973e+08	9.35348e+07	6.33789e+07	1.02874e+08	1.59226e+08	8.44972e+07	0	7.51724e+07	9.22535e+07	1.8076e+08	1.06236e+08	8.5404e+07	1.24909e+08	1.81111e+08	8.44094e+07	4.40488e+07	1.65345e+08	8.52207e+07		0.00878968	0.962018	0.12024	0.27831	0.122221	0.448762
AT5G20720.1	16	Encodes a chloroplast co-chaperonin with similarity to CPN21 from spinach, E.coli GroES.	sp|O65282|CH20_ARATH	plastid	6.93442e+08	3.11904e+07	1.30738e+08	0	9.27968e+08	7.60093e+08	1.33837e+08	5.99382e+08	2.08764e+08	9.9065e+08	1.03043e+09	6.06318e+08	8.12504e+08	8.6253e+08	8.54497e+08	9.8524e+08	8.5592e+08	9.59828e+08	7.98546e+08	8.57701e+08	6.22328e+08	5.14074e+08	5.42933e+08	7.46517e+08	6.17815e+08	6.52906e+08	7.26808e+08	6.1572e+08	6.29792e+08	4.68801e+08	6.93442e+08	6.79642e+08	6.51776e+08	7.74613e+08	5.80532e+08	5.58352e+08		0.0951045	0.902399	0.0760152	0.10325	0.00104582	0.0202591
AT5G20890.1	17	TCP-1/cpn60 chaperonin family protein	sp|Q940P8|TCPB_ARATH	cytosol	3.48777e+07	4.90483e+07	4.64894e+07	4.82826e+07	4.51055e+07	4.32081e+07	4.87906e+07	6.06078e+07	4.58971e+07	4.00556e+07	3.96275e+07	0	5.12554e+07	4.10819e+07	5.81711e+07	5.07041e+07	6.0185e+07	4.81823e+07	3.85706e+07	4.66508e+07	5.03748e+07	5.20574e+07	5.59254e+07	5.13229e+07	0	7.87786e+07	5.62052e+07	6.30459e+07	5.92495e+07	0	5.74459e+07	4.88854e+07	7.9063e+07	7.09254e+07	5.73146e+07	7.27175e+07		0.772443	0.0211876	0.790592	0.591012	0.320355	0.0833686
AT5G20920.1	9	protein synthesis initiation factor eIF2 beta protein_coding EUKARYOTIC TRANSLATION INITIAT	sp|Q41969|IF2B_ARATH	cytosol	3.06971e+07	2.86732e+07	3.39639e+07	2.69485e+07	3.86188e+07	3.43475e+07	4.25395e+07	3.22076e+07	3.55242e+07	3.43522e+07	3.23127e+07	3.28867e+07	3.37995e+07	2.58902e+07	3.45145e+07	3.58483e+07	3.6384e+07	2.8709e+07	3.3399e+07	3.5898e+07	4.32801e+07	4.58304e+07	3.32903e+07	4.0688e+07	0	3.84639e+07	4.10591e+07	3.50692e+07	4.63511e+07	0	4.02476e+07	4.04798e+07	4.28918e+07	4.89464e+07	4.71907e+07	4.61012e+07		0.127443	0.254346	0.493591	0.687561	0.0274533	0.00618615
AT5G20950.1	13	Encodes a beta-glucosidase involved in xyloglucan metabolism. protein_coding (BGLC1)	tr|Q8W112|Q8W112_ARATH;tr|A0A1P8BG25|A0A1P8BG25_ARATH	extracellular	8.21809e+07	8.76226e+07	8.48846e+07	6.61437e+07	6.86378e+07	6.97312e+07	8.88889e+07	7.40913e+07	7.95743e+07	7.73608e+07	6.53824e+07	5.57976e+07	5.72075e+07	6.2316e+07	7.69384e+07	7.16518e+07	8.28558e+07	5.83286e+07	8.88027e+07	8.52916e+07	5.91633e+07	6.57825e+07	5.81711e+07	1.06575e+08	0	5.83974e+07	5.97858e+07	6.32122e+07	0	7.73876e+07	5.73226e+07	4.43798e+07	6.26365e+07	5.18809e+07	5.14226e+07	3.99724e+07		0.493086	0.595692	0.109011	0.476151	0.252842	0.0456301
AT5G23540.1	9	Mov34/MPN/PAD-1 family protein	tr|A8MR12|A8MR12_ARATH;sp|Q9LT08|PSDE_ARATH	cytosol,nucleus	4.47722e+07	6.37534e+07	4.55548e+07	3.98313e+07	5.94717e+07	4.60437e+07	6.33877e+07	6.52828e+07	4.89193e+07	4.09086e+07	5.22418e+07	4.87095e+07	5.03958e+07	5.90159e+07	4.70568e+07	6.5514e+07	5.99934e+07	0	3.43999e+07	0	4.33882e+07	3.67541e+07	0	0	0	0	0	4.66153e+07	3.11839e+07	0	4.04041e+07	3.96303e+07	3.05422e+07	0	4.54507e+07	4.06429e+07		0.156581	0.0557601	0.00033144	0.204827	0.0326064	0.632977
AT5G23740.1	4	Encodes a putative ribosomal protein S11 (RPS11-beta). protein_coding RIBOSOMAL PROTEIN S11-	sp|P42733|RS113_ARATH	cytosol	0	0	0	0	2.55567e+07	0	0	0	0	0	2.12256e+07	2.94548e+07	3.40134e+07	1.97274e+07	2.857e+07	1.89317e+07	0	2.73569e+07	0	0	0	2.93509e+07	3.24452e+07	2.98474e+07	0	2.79046e+07	0	2.86951e+07	0	0	3.51934e+07	33554432	3.85653e+07	3.48559e+07	3.97458e+07	4.17537e+07		#DIV/0!	0.0620027	0.373901	0.602507	0.132194	0.048863
AT5G23820.1	6	ML3 can be modified by NEDD8 and ubiquitin. ML3 expression is regulated by NAI1. ML3 expressio	sp|Q9FF98|ML3_ARATH	extracellular	0	0	0	0	1.82207e+08	1.59701e+08	0	0	0	1.85096e+08	1.60689e+08	1.83627e+08	1.45012e+08	1.24029e+08	8.18625e+07	8.74648e+07	9.66657e+07	1.26609e+08	3.2524e+07	3.07163e+07	0	1.08228e+08	1.30231e+08	1.39086e+08	0	2.68441e+07	3.21296e+07	1.30421e+08	1.28207e+08	1.43453e+08	1.03381e+08	1.10189e+08	5.62637e+07	5.84703e+07	1.53855e+08	6.9144e+07		0.116441	0.847932	0.119302	0.0100158	0.343008	0.778357
AT5G24400.1	10	Encodes a protein with 6-phosphoglucunolactonase activity that localizes to the chloroplasts a	sp|Q84WW2|6PGL5_ARATH	peroxisome,plastid	2.74995e+07	2.11492e+07	1.65016e+07	0	2.10775e+07	2.4497e+07	3.11256e+07	2.7042e+07	2.29295e+07	0	1.97932e+07	0	2.51647e+07	2.47959e+07	0	2.30698e+07	2.28549e+07	0	0	0	2.28043e+07	0	0	0	0	0	0	1.73761e+07	0	0	0	1.81064e+07	0	0	0	0		0.161971	0.118351	0.000334839	0.931292	0.360206	0.116125
AT5G25460.1	9	Encodes a DUF642 cell wall protein. protein_coding DUF642 L-GALL RESPONSIVE GENE 2 (DGR2	tr|Q94F20|Q94F20_ARATH	extracellular	2.54167e+08	2.43087e+08	2.29068e+08	2.72353e+08	2.97353e+08	2.77171e+08	2.88421e+08	2.6077e+08	2.52324e+08	3.25301e+08	2.78114e+08	2.0505e+08	2.74837e+08	2.38085e+08	2.68715e+08	2.2747e+08	2.9263e+08	2.53903e+08	2.7602e+08	2.4074e+08	2.4904e+08	2.04256e+08	1.59579e+08	2.39027e+08	2.39807e+08	2.07725e+08	2.07222e+08	2.51294e+08	2.50928e+08	2.24587e+08	2.36588e+08	2.06233e+08	1.94352e+08	2.16141e+08	2.54449e+08	2.65456e+08		0.365031	0.0284064	0.0331818	0.492599	0.046839	0.627519
AT5G25754.1	13	RNA polymerase I-associated factor PAF67	tr|F4JY76|F4JY76_ARATH	cytosol	3.99032e+07	3.67286e+07	4.49432e+07	4.34544e+07	4.75157e+07	4.60692e+07	5.34357e+07	4.55611e+07	4.46854e+07	4.8199e+07	4.01223e+07	4.61044e+07	4.68973e+07	4.65669e+07	4.6625e+07	5.38559e+07	4.86488e+07	3.70251e+07	4.92903e+07	5.12021e+07	4.71973e+07	4.26724e+07	0	4.71352e+07	0	4.14078e+07	4.19713e+07	4.05922e+07	0	5.19817e+07	0	4.60277e+07	3.82088e+07	5.1025e+07	0	5.48466e+07		0.0305951	0.355134	0.229107	0.431404	0.260594	0.574296
AT5G26260.1	8	TRAF-like family protein	tr|O81493|O81493_ARATH	extracellular	2.02525e+07	1.90225e+07	2.09261e+07	2.56739e+07	1.74691e+07	1.99267e+07	2.11067e+07	2.72717e+07	2.86355e+07	1.54307e+07	0	0	2.21638e+07	2.10863e+07	1.96905e+07	1.91441e+07	0	1.94626e+07	2.40861e+07	0	0	0	0	0	0	0	0	0	0	0	0	0	0	0	0	0		0.209033	0.000983667	0.00037679	0.373901	8.07269e-06	0.116144
AT5G26280.1	21	TRAF-like family protein	tr|Q93Z83|Q93Z83_ARATH;tr|A0A1P8BA53|A0A1P8BA53_ARATH;tr|A8MR02|A8MR02_ARATH	extracellular	5.99797e+08	5.9851e+08	5.55727e+08	4.87423e+08	4.43175e+08	4.57089e+08	6.1996e+08	4.95497e+08	6.70471e+08	4.13755e+08	3.85859e+08	4.56456e+08	4.38591e+08	4.47e+08	4.15047e+08	3.90244e+08	2.75734e+08	4.56931e+08	5.25713e+08	5.48418e+08	3.90406e+08	3.81154e+08	3.54424e+08	4.9877e+08	2.85715e+08	3.35701e+08	5.69926e+08	2.8182e+08	3.05712e+08	4.36801e+08	3.87011e+08	3.10346e+08	2.97373e+08	3.9e+08	3.53149e+08	1.68737e+08		0.133711	0.330834	0.123584	0.214209	0.0260609	0.461795
AT5G26710.1	9	Glutamyl/glutaminyl-tRNA synthetase, class Ic	sp|O82462|SYEC_ARATH	cytosol	2.1114e+07	2.04302e+07	2.04288e+07	2.77753e+07	2.30634e+07	1.95274e+07	2.08335e+07	2.19072e+07	1.74836e+07	1.9168e+07	2.16265e+07	0	1.82008e+07	1.58327e+07	1.82906e+07	2.02511e+07	2.66605e+07	1.90001e+07	0	0	2.14222e+07	0	0	0	0	2.39662e+07	2.3121e+07	0	1.60581e+07	0	0	1.6754e+07	2.7924e+07	0	0	0		0.13145	0.00060339	0.611674	0.396049	0.770231	0.000756244
AT5G26780.3	4	Encodes a protein with serine hydroxymethyltransferase activity which is thought to be localiz	sp|Q94C74|GLYM2_ARATH	mitochondrion	0	0	1.3477e+07	1.85588e+07	1.90106e+07	1.54307e+07	1.78584e+07	1.64936e+07	0	2.02835e+07	1.38061e+07	0	1.56624e+07	0	2.00904e+07	1.76517e+07	1.49444e+07	0	0	0	0	0	0	0	0	0	0	0	0	0	0	0	0	0	0	0		0.373901	9.6244e-05	0.116744	0.130275	0.122182	0.118853
AT5G27380.1	18	Encodes a protein with similarity to glutathione synthetases, which catalyzes one of the early	sp|P46416|GSHB_ARATH	plastid,cytosol	6.3059e+07	7.30257e+07	7.2481e+07	7.87458e+07	5.79418e+07	4.91129e+07	7.21652e+07	6.08056e+07	6.9823e+07	4.49526e+07	5.8365e+07	7.92606e+07	5.66746e+07	6.38994e+07	6.26235e+07	4.71907e+07	5.15261e+07	7.05773e+07	8.77198e+07	8.91295e+07	7.58949e+07	9.18642e+07	1.01163e+08	9.90944e+07	0	9.00735e+07	1.01219e+08	8.42983e+07	8.00057e+07	9.38921e+07	9.10528e+07	8.56233e+07	6.74166e+07	8.89136e+07	8.09933e+07	8.27067e+07		0.0498592	0.0184331	0.911048	0.0797815	0.053463	0.021459
AT5G27470.1	23	seryl-tRNA synthetase / serine-tRNA ligase	sp|Q39230|SYSC_ARATH	cytosol	6.8614e+07	6.70391e+07	7.35897e+07	6.75429e+07	7.74198e+07	6.65299e+07	6.82204e+07	6.65945e+07	7.71841e+07	7.83701e+07	7.14336e+07	6.88809e+07	6.91727e+07	4.92152e+07	6.48678e+07	6.53054e+07	7.80124e+07	6.82393e+07	6.66915e+07	8.08419e+07	8.20045e+07	8.42399e+07	8.09428e+07	9.22343e+07	0	7.10238e+07	7.58581e+07	8.52798e+07	9.1236e+07	8.27124e+07	7.90247e+07	7.22052e+07	7.72751e+07	8.72227e+07	8.97184e+07	1.01127e+08		0.271119	0.0338201	0.429834	0.0235853	0.0779174	0.0182235
AT5G27640.2	21	encodes a member of eukaryotic translation initiation factor 3B family. protein_coding TRANSL	sp|Q9C5Z1|EIF3B_ARATH;tr|F4K4D5|F4K4D5_ARATH;tr|Q8GUM1|Q8GUM1_ARATH	cytosol	4.055e+07	4.67869e+07	4.75915e+07	5.63691e+07	4.58462e+07	4.5068e+07	4.12188e+07	5.845e+07	4.93587e+07	4.31124e+07	4.27849e+07	4.6583e+07	4.6082e+07	4.96091e+07	5.13834e+07	4.426e+07	4.42784e+07	5.30739e+07	4.92084e+07	4.7394e+07	5.24631e+07	4.85982e+07	3.96715e+07	5.0662e+07	0	5.6104e+07	5.00199e+07	5.14547e+07	6.89908e+07	5.00026e+07	5.53086e+07	5.62247e+07	5.57087e+07	6.3674e+07	0	5.73146e+07		0.152813	0.604948	0.48171	0.111679	0.0131203	0.753753
AT5G27850.1	5	Ribosomal protein L18e/L15 superfamily protein	sp|Q940B0|RL183_ARATH;tr|A0A1P8BGQ0|A0A1P8BGQ0_ARATH	cytosol	0	0	0	0	2.90165e+08	2.22249e+08	0	0	0	2.48126e+08	3.08672e+08	3.49787e+08	3.45091e+08	3.08801e+08	3.70526e+08	3.10884e+08	3.29339e+08	3.66033e+08	1.16189e+08	1.27542e+08	0	3.77578e+08	3.62272e+08	3.6677e+08	0	3.42873e+08	2.68045e+08	4.07493e+08	3.04444e+08	2.79815e+08	3.89703e+08	4.08228e+08	4.36952e+08	3.8892e+08	4.12209e+08	3.83141e+08		0.116979	0.086929	0.12205	0.593406	0.0359614	0.0325768
AT5G28020.1	7	Encodes cysteine synthase CysD2. protein_coding CYSTEINE SYNTHASE D2 (CYSD2) CYSTEI	sp|Q9SXS7|CYSD2_ARATH;tr|F4K5T1|F4K5T1_ARATH	cytosol	3.28184e+07	3.68076e+07	3.1403e+07	4.71973e+07	2.7027e+07	2.7922e+07	3.36919e+07	4.28651e+07	3.10998e+07	3.05994e+07	3.46512e+07	0	3.03775e+07	4.03594e+07	2.72679e+07	3.20651e+07	2.56206e+07	3.17422e+07	0	2.70533e+07	3.04154e+07	0	0	0	4.50992e+07	0	2.64397e+07	0	4.71384e+07	0	0	3.09106e+07	0	0	0	0		0.211125	0.00662855	0.424831	0.768262	0.112619	0.000142063
AT5G28060.1	2	Ribosomal protein S24e family protein	sp|Q8LC83|RS242_ARATH	cytosol	0	0	0	0	0	0	0	0	0	0	0	0	2.67382e+07	0	0	0	0	3.1061e+07	0	0	0	3.67872e+07	0	2.65609e+07	0	0	0	4.40946e+07	4.723e+07	2.76026e+07	4.42017e+07	4.56496e+07	6.22642e+07	6.40458e+07	0	4.57573e+07		#DIV/0!	0.126377	#DIV/0!	0.00287026	0.017085	0.292643
AT5G28900.1	4	Calcium-binding EF-hand family protein	sp|Q8VZQ4|2AB2C_ARATH;sp|Q5QIT3|2AB2B_ARATH	cytosol	0	0	0	1.86633e+07	1.75322e+07	1.63456e+07	0	0	0	0	1.84779e+07	0	0	0	0	0	0	0	0	0	0	0	0	0	0	0	0	0	0	0	0	0	0	0	0	0		#DIV/0!	1.26603e-05	#DIV/0!	0.373901	#DIV/0!	#DIV/0!
AT5G30510.1	21	ribosomal protein S1	sp|Q93VC7|RPS1_ARATH	plastid	6.87889e+08	7.1959e+08	6.8646e+08	6.91618e+08	5.42294e+08	5.55765e+08	6.49791e+08	6.60508e+08	6.73639e+08	6.12188e+08	5.92443e+08	5.931e+08	5.81821e+08	6.65056e+08	5.70756e+08	6.06276e+08	4.74588e+08	6.38672e+08	6.11171e+08	5.80934e+08	6.07875e+08	4.93167e+08	5.28636e+08	5.03529e+08	2.33476e+08	5.37839e+08	5.45309e+08	5.40118e+08	5.96605e+08	5.53612e+08	5.71231e+08	5.50284e+08	5.34643e+08	5.20167e+08	5.89738e+08	4.98736e+08		0.00246521	0.145514	0.0968276	0.120898	0.163633	0.553341
AT5G34850.1	12	Encodes a root-secreted purple acid phosphatase precursor involved in extracellular phosphate-	sp|Q949Y3|PPA26_ARATH	extracellular	4.96125e+07	4.40427e+07	5.39605e+07	6.31509e+07	4.87906e+07	3.09364e+07	5.39455e+07	5.45018e+07	4.69428e+07	4.53783e+07	4.29246e+07	4.19335e+07	4.37294e+07	5.78775e+07	4.25012e+07	5.05217e+07	5.14226e+07	4.75157e+07	4.16381e+07	4.17305e+07	3.76357e+07	3.63411e+07	2.72094e+07	3.82909e+07	0	3.25759e+07	3.84639e+07	3.24767e+07	3.65838e+07	0	3.46896e+07	3.69047e+07	3.68229e+07	3.65002e+07	0	3.06801e+07		0.0489775	0.240169	0.0826205	0.154027	0.0755086	0.0736086
AT5G35170.1	13	adenylate kinase family protein	sp|Q8VYL1|KAD5_ARATH;tr|F4JYC0|F4JYC0_ARATH	plastid	4.92664e+07	3.65305e+07	4.38022e+07	3.51982e+07	4.50399e+07	4.99091e+07	4.78727e+07	2.72982e+07	4.16092e+07	5.95996e+07	4.99922e+07	4.77898e+07	4.27612e+07	4.35087e+07	3.45456e+07	2.60251e+07	3.36196e+07	3.61251e+07	1.68612e+07	0	3.88659e+07	4.52433e+07	3.30489e+07	0	0	2.52784e+07	3.25014e+07	2.42604e+07	2.71227e+07	3.12554e+07	3.53743e+07	3.18811e+07	2.80384e+07	2.11683e+07	0	0		0.106087	0.290142	0.164752	0.00389314	0.0756446	0.0317582
AT5G35360.3	27	Encodes biotin carboxylase subunit (CAC2). protein_coding ACETYL CO-ENZYME A CARBOXYLASE	sp|O04983|ACCC_ARATH;tr|F4JYE0|F4JYE0_ARATH;tr|F4JYE1|F4JYE1_ARATH	plastid	5.39931e+08	5.91581e+08	5.7242e+08	5.11337e+08	4.7416e+08	5.00224e+08	5.44894e+08	5.20456e+08	5.39856e+08	4.8631e+08	4.42407e+08	4.75774e+08	4.54089e+08	4.82817e+08	4.69972e+08	4.52832e+08	4.29148e+08	4.61003e+08	6.94548e+08	6.88652e+08	5.4098e+08	4.80113e+08	5.38436e+08	6.26266e+08	3.97919e+08	5.70163e+08	6.02255e+08	5.23023e+08	4.95875e+08	5.70282e+08	5.10204e+08	5.04647e+08	5.14216e+08	6.29923e+08	5.4618e+08	5.25312e+08		0.234164	0.29341	0.864473	0.072843	0.00966218	0.0231416
AT5G35530.1	2	Ribosomal protein S3 family protein	sp|Q9FJA6|RS33_ARATH	cytosol	1.45005e+07	0	1.18018e+07	1.66937e+07	1.36387e+07	0	0	1.63626e+07	0	0	1.40542e+07	0	1.9037e+07	0	1.67912e+07	1.50337e+07	1.63332e+07	1.72226e+07	0	0	0	0	0	0	0	0	0	0	0	0	1.24367e+07	0	0	0	0	0		0.120287	0.120136	0.373901	0.373901	0.345541	1.40811e-05
AT5G35590.1	7	Encodes 20S proteasome subunit PAA1 (PAA1). protein_coding PROTEASOME ALPHA SUBUNIT A1 (P	sp|O81146|PSA6A_ARATH	cytosol,nucleus	6.54641e+07	4.11874e+07	3.56056e+07	0	6.92111e+07	6.23809e+07	4.80089e+07	6.67887e+07	5.5018e+07	6.1633e+07	7.15526e+07	6.69927e+07	6.64654e+07	5.86245e+07	7.68744e+07	5.83286e+07	6.63595e+07	7.6391e+07	8.44796e+07	9.02673e+07	6.86616e+07	8.81404e+07	8.09709e+07	8.2919e+07	0	8.18342e+07	8.62906e+07	8.70717e+07	7.78503e+07	8.67644e+07	8.76591e+07	8.25348e+07	7.87567e+07	8.68968e+07	9.78657e+07	8.25635e+07		0.0396528	0.14378	0.985211	0.014605	0.0562191	0.033339
AT5G35790.1	12	Encodes a plastidic glucose-6-phosphate dehydrogenase that is sensitive to reduction by DTT an	sp|Q43727|G6PD1_ARATH	plastid	5.12909e+07	5.84905e+07	6.44644e+07	4.49121e+07	4.87365e+07	5.30225e+07	5.98771e+07	4.74301e+07	6.26886e+07	5.97154e+07	4.95026e+07	5.2905e+07	4.28681e+07	4.72267e+07	4.41742e+07	4.53909e+07	5.36286e+07	5.18126e+07	7.33554e+07	7.1394e+07	5.77173e+07	5.3558e+07	5.31181e+07	7.38656e+07	0	5.23795e+07	6.9514e+07	5.93276e+07	5.89709e+07	5.6974e+07	5.57628e+07	4.94511e+07	4.94717e+07	6.30241e+07	6.65115e+07	7.24459e+07		0.205015	0.193586	0.495895	0.22909	0.0508473	0.0101198
AT5G36160.1	5	Encodes a cytosolic L-tyrosine aminotransferase. AtTAT2 exhibits much broader amino donor spec	sp|Q9LVY1|TAT_ARATH	cytosol	1.92173e+07	1.80914e+07	2.04231e+07	2.15891e+07	1.6007e+07	1.96496e+07	1.9008e+07	1.81781e+07	2.00472e+07	1.80551e+07	1.81454e+07	3.02976e+07	1.78807e+07	1.79727e+07	1.3961e+07	1.57429e+07	0	2.10017e+07	0	1.70657e+07	0	2.08899e+07	2.38205e+07	2.30298e+07	0	1.72776e+07	2.21991e+07	1.77289e+07	0	0	2.22376e+07	2.38618e+07	2.11859e+07	2.17634e+07	0	0		0.0771238	0.132497	0.43024	0.0860826	0.0191732	0.630897
AT5G36880.2	14	Encodes a plastidic acetyl-coA synthetase. This enzyme plays a role in converting acetate to a	sp|B9DGD6|ACS_ARATH;tr|A0A1P8BCV2|A0A1P8BCV2_ARATH	plastid	3.70482e+07	5.15297e+07	4.96503e+07	5.14084e+07	4.7266e+07	4.66735e+07	4.76542e+07	4.88008e+07	5.94017e+07	4.5372e+07	4.61363e+07	5.14654e+07	4.34785e+07	3.81267e+07	4.28978e+07	4.11361e+07	4.0421e+07	4.88177e+07	5.07006e+07	5.46228e+07	5.23324e+07	5.48771e+07	4.55643e+07	6.15178e+07	0	5.43659e+07	5.86651e+07	5.1025e+07	5.73902e+07	4.43521e+07	5.31107e+07	4.85343e+07	4.82358e+07	5.12731e+07	0	4.35389e+07		0.239194	0.318226	0.499445	0.482737	0.0217199	0.504484
AT5G38410.3	6	Encodes a member of the Rubisco small subunit (RBCS) multigene family: RBCS1A (At1g67090), RBC	sp|P10798|RBS3B_ARATH;sp|P10797|RBS2B_ARATH;tr|B3H5S2|B3H5S2_ARATH;tr|F4KA76|F4KA76_ARATH	plastid	5.02971e+08	6.25095e+08	5.86721e+08	3.7401e+08	1.1999e+10	1.93766e+10	7.4631e+08	4.9732e+08	3.9517e+08	1.07164e+10	1.59131e+10	4.56343e+10	2.31244e+10	2.18029e+10	9.29817e+09	8.77225e+09	7.38269e+09	1.49456e+10	8.71485e+08	8.92143e+08	9.00905e+08	2.22086e+10	2.63485e+10	1.67658e+10	8.87087e+08	1.23554e+09	1.31663e+09	2.8817e+10	2.65741e+10	2.1088e+10	2.02009e+10	2.85268e+10	1.20099e+10	6.95788e+09	2.92963e+10	9.40252e+09		0.0010346	0.144802	0.0233416	0.905522	0.754883	0.550185
AT5G38530.1	9	TSBtype2 encodes a type 2 tryptophan synthase beta subunit that catalyzes a condensation react	tr|Q9FFW8|Q9FFW8_ARATH	plastid	3.31223e+07	3.77664e+07	3.5074e+07	3.82512e+07	3.0744e+07	2.88027e+07	3.71279e+07	3.77272e+07	3.56995e+07	3.43713e+07	2.80753e+07	3.70097e+07	2.78505e+07	3.32742e+07	2.59854e+07	2.96844e+07	3.4011e+07	2.56295e+07	4.42079e+07	4.55264e+07	3.37223e+07	3.9989e+07	4.97158e+07	4.77468e+07	0	3.56377e+07	4.71254e+07	3.56723e+07	4.21375e+07	4.05613e+07	3.75419e+07	3.68331e+07	3.25826e+07	3.32742e+07	3.63714e+07	4.37142e+07		0.215772	0.0330572	0.549735	0.127639	0.0689803	0.111081
AT5G40950.1	4	ribosomal protein large subunit 27	sp|Q9FLN4|RK27_ARATH	plastid	0	0	0	0	6.36166e+07	3.85653e+07	0	0	0	5.35915e+07	4.85343e+07	9.69811e+07	7.25866e+07	8.38496e+07	5.84905e+07	5.42192e+07	5.34172e+07	7.5937e+07	0	0	0	1.16157e+08	1.22296e+08	1.20162e+08	0	3.2201e+07	0	1.37857e+08	1.44922e+08	1.16093e+08	1.2433e+08	1.31319e+08	8.4967e+07	1.22771e+08	1.53429e+08	1.42048e+08		#DIV/0!	0.0100447	0.373901	0.0195738	0.0607781	0.0025173
AT5G41520.1	6	The gene belongs to the three-member Arabidopsis gene family encoding the eukaryote-s	sp|Q9FFS8|RS102_ARATH;tr|A8MRV0|A8MRV0_ARATH	cytosol	0	0	0	0	2.21377e+07	0	0	0	0	0	2.27932e+07	0	2.70589e+07	2.86851e+07	2.81923e+07	2.8705e+07	2.74518e+07	2.64984e+07	0	0	0	0	2.51072e+07	2.39264e+07	0	2.86057e+07	0	3.53253e+07	3.372e+07	0	3.77926e+07	3.41883e+07	3.90847e+07	3.13856e+07	2.90775e+07	3.4419e+07		#DIV/0!	0.46141	0.373901	0.326396	0.00422217	0.0715599
AT5G41670.1	11	6-phosphogluconate dehydrogenase family protein	sp|Q9FFR3|6PGD2_ARATH	mitochondrion	3.51585e+08	4.37104e+08	3.83992e+08	3.5788e+08	3.05946e+08	3.06646e+08	3.19557e+08	3.65602e+08	4.14875e+08	3.30597e+08	3.208e+08	3.74087e+08	3.23839e+08	3.27223e+08	3.64514e+08	3.51829e+08	3.48915e+08	3.96982e+08	3.74684e+08	3.94568e+08	3.46361e+08	3.35794e+08	4.26597e+08	4.42193e+08	2.05192e+08	3.66135e+08	4.41427e+08	3.60769e+08	3.56098e+08	3.83832e+08	3.5595e+08	3.29773e+08	3.78863e+08	4.36649e+08	4.30369e+08	4.42223e+08		0.542135	0.105013	0.717527	0.246482	0.444075	0.0114626
AT5G41970.1	8	Metal-dependent protein hydrolase	tr|F4K000|F4K000_ARATH	mitochondrion	2.07226e+07	1.58832e+07	2.36101e+07	1.44885e+07	1.70776e+07	0	0	0	1.44774e+07	0	0	0	0	0	0	1.49485e+07	1.93362e+07	0	0	0	0	0	0	0	0	0	0	0	0	0	0	0	0	0	0	0		0.000879151	0.118786	0.373901	#DIV/0!	#DIV/0!	0.12259
AT5G42240.1	6	serine carboxypeptidase-like 42	sp|Q9FH05|SCP42_ARATH	extracellular	2.45344e+07	1.94801e+07	1.80088e+07	2.34551e+07	2.09174e+07	2.30778e+07	2.42924e+07	2.33886e+07	2.33934e+07	2.44308e+07	2.52329e+07	2.79627e+07	2.73228e+07	2.40761e+07	2.24374e+07	2.10643e+07	1.90356e+07	2.48148e+07	0	0	0	0	0	0	0	0	0	0	0	0	0	0	0	0	0	0		0.000471728	9.09627e-06	1.55051e-07	1.72809e-05	6.78917e-05	0.000215864
AT5G42390.1	17	Encodes a chloroplast-localized metalloprotease that is essential for embryo development. Mut	sp|Q9FIH8|SPP_ARATH;tr|A0A1P8BEG1|A0A1P8BEG1_ARATH	plastid	2.10395e+07	0	1.80451e+07	0	1.9855e+07	1.90806e+07	1.93214e+07	1.9964e+07	1.87385e+07	2.03299e+07	1.97261e+07	0	1.92947e+07	0	1.66625e+07	0	2.27238e+07	1.86413e+07	0	0	1.80363e+07	0	0	0	0	0	0	0	0	0	0	0	0	0	0	0		0.474901	0.116274	6.71278e-07	0.116207	0.118244	0.119976
AT5G42740.1	17	Sugar isomerase (SIS) family protein	sp|P34795|G6PI_ARATH;tr|A0A1P8BG38|A0A1P8BG38_ARATH	cytosol	6.16373e+07	8.11001e+07	7.62323e+07	7.9299e+07	6.29891e+07	6.51156e+07	7.12013e+07	7.7393e+07	7.10337e+07	6.11776e+07	6.36475e+07	6.07382e+07	6.6613e+07	7.0891e+07	6.10209e+07	6.49848e+07	6.88427e+07	6.77445e+07	7.69597e+07	6.99393e+07	6.64746e+07	6.74166e+07	6.14837e+07	5.73186e+07	0	7.18906e+07	6.95767e+07	6.93215e+07	7.68478e+07	7.78018e+07	7.46842e+07	6.54232e+07	7.54282e+07	6.44376e+07	8.02835e+07	7.73608e+07		0.791823	0.297315	0.332992	0.0106352	0.25807	0.243469
AT5G42790.1	11	encodes a protein with extensive homology to the largest subunit of the multicatalytic protein	sp|P34066|PSA1A_ARATH;sp|O23712|PSA1B_ARATH	cytosol,nucleus	6.1586e+07	6.51562e+07	5.96534e+07	7.15922e+07	6.51021e+07	5.74618e+07	6.39526e+07	7.6635e+07	6.49533e+07	5.63808e+07	5.92618e+07	6.05406e+07	6.01391e+07	6.18856e+07	6.26582e+07	6.35285e+07	6.68489e+07	5.70214e+07	7.44929e+07	9.71224e+07	7.34572e+07	6.93359e+07	5.82155e+07	8.75194e+07	4.06767e+07	1.0999e+08	8.8379e+07	8.03058e+07	8.71018e+07	6.66684e+07	8.11394e+07	8.82382e+07	1.01191e+08	1.01394e+08	7.62007e+07	1.03331e+08		0.0682416	0.502331	0.621032	0.0346207	0.00841028	0.0275909
AT5G43060.1	6	Peptidase, activity detected in extracts of root, leaf and cell culture. protein_coding	sp|Q9FMH8|RD21B_ARATH	extracellular	6.13474e+07	8.47259e+07	5.5466e+07	4.63447e+07	5.71916e+07	4.60437e+07	5.61896e+07	5.285e+07	5.51593e+07	4.15689e+07	4.50118e+07	4.29008e+07	5.38708e+07	6.36431e+07	5.42229e+07	4.67771e+07	3.50619e+07	5.19385e+07	4.77236e+07	4.99818e+07	3.39475e+07	3.29574e+07	0	4.78296e+07	0	3.05274e+07	5.15761e+07	3.38136e+07	2.48975e+07	0	3.62807e+07	3.6897e+07	3.75029e+07	3.22769e+07	0	0		0.0853644	0.191372	0.142256	0.0811248	0.0032048	0.0462788
AT5G43940.2	16	Encodes a glutathione-dependent formaldehyde dehydrogenase (also known as class III type alcoh	sp|Q96533|ADHX_ARATH;tr|F4K7D6|F4K7D6_ARATH	cytosol	3.44732e+08	3.56839e+08	3.60669e+08	4.04987e+08	3.12158e+08	2.94094e+08	3.4478e+08	3.66516e+08	3.25233e+08	3.17174e+08	3.14656e+08	2.51329e+08	3.09787e+08	3.34029e+08	3.39092e+08	3.32758e+08	3.4342e+08	3.5731e+08	3.79862e+08	3.70963e+08	2.79563e+08	3.12634e+08	2.95074e+08	3.19225e+08	2.52149e+08	3.58675e+08	3.14721e+08	2.95422e+08	3.04634e+08	3.1097e+08	3.13937e+08	3.06328e+08	3.3724e+08	3.73906e+08	3.72096e+08	3.6968e+08		0.759651	0.468206	0.326656	0.694687	0.549501	0.0191251
AT5G44340.1	3	beta tubulin gene protein_coding TUBULIN BETA CHAIN 4 (TUB4) TUBULIN BETA CHAIN 4 (	sp|P24636|TBB4_ARATH	cytosol	9.33664e+07	1.11124e+08	1.04527e+08	0	5.40691e+07	5.48657e+07	9.22471e+07	0	7.60424e+07	8.04952e+07	8.45323e+07	0	4.28116e+07	7.08468e+07	7.06115e+07	6.42414e+07	9.90807e+07	9.2081e+07	1.2189e+08	1.23943e+08	8.56589e+07	1.17901e+08	8.75923e+07	1.19423e+08	1.06479e+08	8.88519e+07	1.00492e+08	1.00806e+08	9.71762e+07	8.49023e+07	9.61711e+07	9.6525e+07	8.68306e+07	1.13302e+08	1.18204e+08	8.52325e+07		0.607758	0.0262123	0.215294	0.232519	0.0319965	0.239006
AT5G45170.1	10	Haloacid dehalogenase-like hydrolase (HAD) superfamily protein	tr|Q6NMA9|Q6NMA9_ARATH;tr|A0A1P8BBQ8|A0A1P8BBQ8_ARATH	plastid	2.94609e+07	2.59458e+07	2.27632e+07	2.3182e+07	2.8709e+07	2.71528e+07	3.16587e+07	0	3.00862e+07	3.33851e+07	3.20074e+07	0	1.98303e+07	3.02535e+07	0	2.39214e+07	3.06482e+07	2.26813e+07	0	0	2.52836e+07	0	0	0	0	0	1.88753e+07	0	0	0	2.44071e+07	0	0	0	0	0		0.111105	8.89484e-05	0.302006	0.116293	0.516363	0.000481974
AT5G45390.1	13	One of several nuclear-encoded ClpPs (caseinolytic protease). Contains a highly conserved cata	sp|Q94B60|CLPP4_ARATH	plastid	1.97216e+08	7.05968e+07	6.14496e+07	0	1.42333e+08	2.07207e+08	1.46365e+08	1.10234e+08	9.14957e+07	1.09382e+08	1.62865e+08	1.93037e+08	2.14574e+08	1.6749e+08	8.63863e+07	1.2484e+08	1.95365e+08	7.98838e+07	6.3094e+07	5.96699e+07	1.28518e+08	8.91542e+07	8.37276e+07	4.30408e+07	6.87235e+07	0	3.96935e+07	1.12364e+08	7.86531e+07	0	7.8191e+07	1.0662e+08	5.72511e+07	0	1.03726e+08	6.48364e+07		0.625267	0.51796	0.0355533	0.0913122	0.132827	0.163071
AT5G46070.1	11	Guanylate-binding family protein	tr|F4KG14|F4KG14_ARATH	cytosol,nucleus	8.75697e+06	1.1437e+07	1.55413e+07	0	1.3855e+07	0	1.82564e+07	0	1.54275e+07	1.6606e+07	1.49848e+07	0	0	0	0	1.85678e+07	1.18067e+07	1.30514e+07	1.52214e+07	1.68051e+07	1.76174e+07	0	0	1.62891e+07	0	1.43744e+07	1.52796e+07	1.34649e+07	1.72477e+07	0	0	0	0	0	0	0		0.0912627	0.914861	0.867058	0.970494	#DIV/0!	0.00223077
AT5G46580.1	9	pentatricopeptide (PPR) repeat-containing protein	sp|Q9LS25|PP420_ARATH	plastid	2.10512e+07	0	1.93496e+07	0	1.46004e+07	0	1.74485e+07	1.88466e+07	1.33293e+07	2.32625e+07	1.78683e+07	0	0	0	2.33044e+07	2.23923e+07	2.86335e+07	1.98124e+07	0	0	0	0	0	0	0	0	0	0	0	0	0	0	1.80088e+07	0	0	0		0.116822	0.373901	0.000564455	0.122913	0.866047	0.000837529
AT5G47840.1	7	adenosine monophosphate kinase	tr|A0A1P8B9K9|A0A1P8B9K9_ARATH;sp|Q9FIJ7|KAD2_ARATH	plastid	3.32304e+07	0	0	0	3.16543e+07	3.92993e+07	0	0	0	2.98101e+07	3.69226e+07	3.62405e+07	3.34778e+07	3.99115e+07	2.61898e+07	2.57934e+07	3.24879e+07	2.79801e+07	2.43227e+07	0	2.28866e+07	2.69149e+07	0	1.77007e+07	0	0	2.39745e+07	0	0	0	2.12065e+07	2.45497e+07	0	0	2.81982e+07	0		0.749012	0.574764	0.373901	0.000110673	0.106693	0.114109
AT5G48230.2	15	Encodes an acetoacetyl-CoA thiolase that generates the bulk of the acetoacetyl-CoA precursor n	sp|Q8S4Y1|THIC1_ARATH	cytosol	1.06391e+08	1.16423e+08	1.19646e+08	1.27808e+08	1.08521e+08	9.58251e+07	1.0886e+08	1.18754e+08	1.22389e+08	1.10732e+08	9.17942e+07	1.0942e+08	1.09034e+08	1.03188e+08	1.12387e+08	1.08815e+08	8.53921e+07	1.0728e+08	1.2503e+08	1.3034e+08	1.04941e+08	1.09564e+08	1.26802e+08	1.29826e+08	6.67285e+07	1.0696e+08	1.18179e+08	9.86763e+07	1.00966e+08	1.21611e+08	1.08438e+08	1.04563e+08	1.21148e+08	1.24718e+08	1.26171e+08	1.23909e+08		0.53176	0.369761	0.295983	0.760643	0.605684	0.0323382
AT5G48570.1	24	Encodes one of the 36 carboxylate clamp (CC)-tetratricopeptide repeat (TPR) proteins (Prasad 2	sp|Q9FJL3|FKB65_ARATH	cytosol	0	0	4.10705e+07	0	3.79422e+07	3.7568e+07	4.5558e+07	3.66574e+07	4.31573e+07	4.11246e+07	3.62003e+07	0	3.11818e+07	2.96885e+07	3.49793e+07	4.28918e+07	0	0	2.64195e+07	5.7422e+07	4.01772e+08	3.419e+08	1.29673e+08	5.5393e+07	1.5851e+08	9.23751e+07	1.37285e+08	6.01725e+07	8.80427e+07	6.4335e+07	2.01863e+08	7.58686e+07	4.5785e+08	7.11027e+07	3.59752e+07	4.93381e+07		0.288108	0.157854	0.0112283	0.0446123	0.130631	0.0977597
AT5G50250.1	7	Encodes a RNA binding protein. A substrate of the type III effector HopU1 (mono-ADP-ribosyltr	sp|Q9FGS0|CP31B_ARATH	plastid	4.19509e+07	0	0	0	3.69482e+07	3.62732e+07	0	0	0	4.39543e+07	3.84585e+07	4.90279e+07	0	4.77236e+07	3.18215e+07	3.09793e+07	4.23072e+07	3.71485e+07	6.04316e+07	6.69509e+07	5.47821e+07	5.31365e+07	6.0814e+07	6.83293e+07	0	0	5.5647e+07	5.08625e+07	4.81589e+07	5.52473e+07	4.6258e+07	4.16583e+07	0	0	0	0		0.0316308	0.0486622	0.373901	0.107851	0.89746	0.000356601
AT5G50850.1	12	Transketolase family protein	sp|Q38799|ODPB1_ARATH	mitochondrion	1.56621e+08	1.76819e+08	1.86125e+08	1.65907e+08	1.7527e+08	1.54883e+08	1.72928e+08	1.67769e+08	1.78878e+08	1.66679e+08	1.69334e+08	1.56165e+08	1.78965e+08	1.50439e+08	1.86035e+08	1.61013e+08	1.60278e+08	1.76379e+08	1.86875e+08	1.89353e+08	1.77532e+08	1.70512e+08	1.66195e+08	1.69135e+08	5.33321e+07	1.90155e+08	1.8619e+08	1.66391e+08	1.5862e+08	1.70335e+08	1.54315e+08	1.41478e+08	1.94811e+08	2.12767e+08	1.90855e+08	1.87797e+08		0.293037	0.617234	0.54255	0.851645	0.691665	0.0297824
AT5G50920.1	39	Encodes a protein that is similar to ATP-dependent Clp protease ATP-binding subunit / ClpC. In	sp|Q9FI56|CLPC1_ARATH	plastid	2.16587e+09	2.35601e+09	2.33164e+09	2.42141e+09	2.11396e+09	1.92432e+09	2.19595e+09	2.49484e+09	2.22506e+09	2.30305e+09	2.26506e+09	2.13295e+09	2.17625e+09	2.23821e+09	2.41638e+09	2.27371e+09	2.20022e+09	2.66798e+09	1.90494e+09	1.97349e+09	1.94888e+09	2.09108e+09	2.04266e+09	2.07678e+09	1.46312e+09	2.29795e+09	2.07952e+09	2.16617e+09	2.05843e+09	1.99951e+09	2.15539e+09	2.04422e+09	2.09877e+09	2.37684e+09	1.6758e+09	2.32954e+09		0.00558389	0.598757	0.25126	0.0886451	0.0874248	0.399506
AT5G51970.1	18	Encodes a putative sorbitol dehydrogenase that can be thiolated in vitro. protein_coding	sp|Q9FJ95|DHSO_ARATH	cytosol	2.25883e+08	2.38002e+08	2.40173e+08	2.34433e+08	1.85623e+08	1.87355e+08	2.06262e+08	1.70064e+08	1.99167e+08	1.89576e+08	1.8729e+08	1.99609e+08	1.70915e+08	2.11591e+08	1.54005e+08	1.5238e+08	2.49991e+08	2.02353e+08	2.80845e+08	2.39757e+08	1.92516e+08	2.54272e+08	2.82759e+08	2.86171e+08	8.23577e+07	1.68713e+08	2.6344e+08	2.17509e+08	2.2807e+08	2.38746e+08	2.19113e+08	2.12016e+08	1.54069e+08	2.13461e+08	2.46276e+08	2.90769e+08		0.912809	0.0190688	0.723069	0.00754194	0.577014	0.248394
AT5G52640.1	42	Encodes a cytosolic heat shock protein AtHSP90.1. AtHSP90.1 interacts with disease resistance	sp|P27323|HS901_ARATH	cytosol	0	0	0	0	0	1.84869e+07	0	0	1.99226e+07	0	0	0	0	0	0	0	0	0	1.27779e+09	1.2588e+09	2.52074e+09	2.59125e+09	2.54391e+09	1.32505e+09	1.98075e+09	1.83687e+09	2.56836e+09	1.12424e+09	1.56097e+09	1.46738e+09	2.42057e+09	1.40021e+09	2.87158e+09	1.25427e+09	8.84079e+08	8.93009e+08		0.0156349	0.0066019	0.000690784	0.000478008	0.00685905	0.00115766
AT5G52920.1	14	encodes a dominant chloroplast pyruvate kinase beta subunit. Important for seed oil biosynthes	sp|Q9FLW9|PKP2_ARATH	plastid	1.49908e+08	1.60734e+08	1.6127e+08	1.46082e+08	1.3355e+08	1.35133e+08	1.47455e+08	1.58367e+08	1.48316e+08	1.39047e+08	1.14486e+08	1.57404e+08	1.34171e+08	1.24796e+08	1.65999e+08	1.26661e+08	1.62696e+08	1.34069e+08	2.18355e+08	1.93908e+08	1.77101e+08	1.66011e+08	1.07287e+08	1.95244e+08	7.99946e+07	1.86992e+08	1.37228e+08	1.60689e+08	1.8997e+08	2.56877e+08	1.346e+08	1.16423e+08	1.72366e+08	1.87706e+08	1.77605e+08	2.0495e+08		0.0354175	0.530852	0.621061	0.102525	0.98091	0.0226781
AT5G53460.1	47	NADH-dependent glutamate synthase The mRNA is cell-to-cell mobile. protein_coding NADH-D	sp|Q9LV03|GLUT1_ARATH	plastid	2.42436e+07	2.99801e+07	7.53446e+07	2.53692e+08	4.29067e+07	2.77272e+07	4.14998e+07	1.07943e+08	2.83884e+07	6.10844e+07	1.08905e+08	1.72322e+07	9.22343e+07	2.83412e+07	1.33846e+08	1.0942e+08	1.59182e+08	1.9954e+08	0	0	3.76775e+07	0	2.28169e+07	0	0	2.18208e+07	0	9.10339e+07	1.38751e+07	0	0	0	1.46579e+08	2.13052e+07	0	2.31483e+07		0.208874	0.242332	0.112819	0.51812	0.567004	0.00646565
AT5G54160.1	22	A caffeic acid/5-hydroxyferulic acid O-methyltransferase. Interacts with 14-4-3 proteins in ye	sp|Q9FK25|OMT1_ARATH	cytosol	3.33012e+08	3.2582e+08	4.03278e+08	4.36801e+08	3.47346e+08	3.75152e+08	3.80943e+08	3.12244e+08	3.22495e+08	2.43762e+08	3.04085e+08	2.93564e+08	4.15479e+08	3.8594e+08	3.00565e+08	3.45474e+08	2.02241e+08	1.87057e+08	1.89195e+08	7.25564e+07	3.41592e+08	3.32067e+08	3.31194e+08	8.79146e+07	0	1.5218e+08	1.09056e+08	2.49922e+08	2.04411e+08	1.37352e+08	2.6905e+08	3.58799e+08	1.95433e+08	7.56743e+07	2.80748e+08	1.01859e+08		0.134619	0.186509	0.00737939	0.0913281	0.18727	0.323139
AT5G54270.1	4	Lhcb3 protein is a component of the main light harvesting chlorophyll a/b-protein complex of P	sp|Q9S7M0|CB3_ARATH	plastid	4.19771e+07	0	0	0	2.58149e+07	5.15475e+07	0	8.63026e+07	0	3.39616e+07	0	4.87331e+07	4.0736e+07	5.93893e+07	4.28384e+07	5.84217e+07	1.11789e+08	1.83109e+07	0	0	0	0	2.40461e+07	0	0	0	0	0	0	0	0	0	0	0	0	0		0.373901	0.352363	0.373901	0.128651	0.0012754	0.08105
AT5G55070.1	4	Dihydrolipoamide succinyltransferase	sp|Q9FLQ4|ODO2A_ARATH;sp|Q8H107|ODO2B_ARATH	mitochondrion	5.29086e+07	6.49443e+07	5.85189e+07	5.66904e+07	5.33727e+07	5.41328e+07	6.84098e+07	6.50615e+07	7.59212e+07	6.36695e+07	5.70965e+07	6.15306e+07	5.84622e+07	0	6.71042e+07	5.06093e+07	6.3164e+07	5.50829e+07	4.78827e+07	5.34839e+07	5.39867e+07	4.13189e+07	5.60496e+07	5.10674e+07	3.94139e+07	5.41403e+07	5.94099e+07	4.43706e+07	4.33161e+07	5.18557e+07	4.59863e+07	3.66218e+07	5.69385e+07	6.40946e+07	4.49868e+07	5.14084e+07		0.153911	0.302328	0.0503368	0.0126222	0.841743	0.698982
AT5G55220.1	34	trigger factor type chaperone family protein	sp|Q8S9L5|TIG_ARATH	plastid	3.45809e+08	3.45953e+08	3.63732e+08	3.61595e+08	3.78521e+08	3.63203e+08	4.42898e+08	3.78889e+08	3.98305e+08	4.06759e+08	3.72922e+08	3.09358e+08	3.51171e+08	3.38833e+08	4.02971e+08	4.17153e+08	3.4848e+08	4.19792e+08	3.14968e+07	3.95864e+07	1.8208e+08	1.87121e+08	1.30376e+08	2.26358e+07	9.83008e+07	5.80262e+07	1.47322e+08	3.08678e+07	1.89724e+07	4.62099e+07	9.02047e+07	3.87126e+07	1.7795e+08	6.51788e+07	7.18806e+07	2.54507e+07		0.00558388	0.00633535	0.000674589	0.000365017	0.00438312	0.000242345
AT5G55280.1	7	Encodes one of two FtsZ proteins, tubulin-like proteins, in Arabidopsis. It is involved in ch	sp|Q42545|FTSZ1_ARATH	plastid	3.5608e+07	2.89488e+07	3.22747e+07	3.69533e+07	2.94711e+07	3.36406e+07	3.90576e+07	3.96111e+07	3.12835e+07	3.89387e+07	3.83999e+07	4.02783e+07	4.44229e+07	3.15317e+07	3.26527e+07	3.68203e+07	3.86001e+07	2.93712e+07	0	0	2.69653e+07	5.20538e+07	0	0	0	2.20626e+07	0	0	2.30314e+07	0	0	0	3.00529e+07	0	0	1.48525e+07		0.0644126	0.411846	0.020095	0.014902	0.072987	0.00626003
AT5G56030.2	4	A member of heat shock protein 90 (HSP90) gene family. Expressed in all tissues and abundant i	sp|P55737|HS902_ARATH;tr|F4K6B6|F4K6B6_ARATH	cytosol,nucleus	1.88537e+09	2.08428e+09	2.01105e+09	2.01565e+09	1.7443e+09	1.69554e+09	1.7743e+09	2.22861e+09	1.81862e+09	1.54066e+09	1.65823e+09	1.4341e+09	1.86923e+09	1.79819e+09	2.10125e+09	1.92205e+09	1.57992e+09	1.98942e+09	2.93497e+09	2.98214e+09	3.44009e+09	3.66585e+09	3.8921e+09	2.94169e+09	3.85397e+09	4.20454e+09	4.04446e+09	2.80606e+09	3.35973e+09	2.86205e+09	4.50163e+09	3.6302e+09	4.15356e+09	3.72941e+09	2.27387e+09	2.91268e+09		0.0027731	0.00518671	0.000289651	0.00144823	0.00128259	0.0603631
AT5G56680.1	17	Encodes a putative cytosolic asparaginyl-tRNA synthetase. The mRNA is cell-to-cell mobile.	sp|Q9SW96|SYNC1_ARATH	cytosol	5.29196e+07	5.24922e+07	5.08978e+07	5.11666e+07	5.3703e+07	4.74663e+07	5.94799e+07	5.84257e+07	5.34061e+07	5.42982e+07	5.48733e+07	4.5948e+07	5.50943e+07	4.21608e+07	6.45807e+07	5.13834e+07	6.32297e+07	5.79337e+07	6.11691e+07	6.00308e+07	5.6069e+07	6.70066e+07	5.78735e+07	6.54006e+07	6.72999e+07	7.09845e+07	7.0114e+07	6.00766e+07	6.2178e+07	7.52454e+07	6.39305e+07	5.93235e+07	6.64009e+07	7.11224e+07	7.19504e+07	7.66297e+07		0.0137001	0.0194574	0.00476104	0.0636998	0.245554	0.014819
AT5G56710.1	2	Ribosomal protein L31e family protein	tr|A8MR49|A8MR49_ARATH;sp|Q9STR1|RL312_ARATH;sp|Q9SLL7|RL311_ARATH;sp|P51420|RL313_ARATH	cytosol	0	0	0	0	4.80489e+07	3.55686e+07	0	0	0	3.96523e+07	4.89939e+07	5.5018e+07	5.5786e+07	3.85573e+07	6.73559e+07	6.42592e+07	6.70345e+07	6.07887e+07	2.43227e+07	0	0	1.03805e+08	1.09359e+08	4.81723e+07	0	6.58372e+07	4.11446e+07	8.06293e+07	8.74345e+07	9.70685e+07	1.0642e+08	8.97308e+07	8.40358e+07	9.56327e+07	1.51307e+08	1.1413e+08		0.373901	0.0711131	0.13686	0.00345312	0.0211826	0.0267772
AT5G57870.1	20	Encodes a putative eukaryotic translation initiation factor The mRNA is cell-to-cell mobile.	sp|Q93ZT6|IF4G1_ARATH	cytosol,nucleus	4.90517e+07	4.90925e+07	3.98921e+07	6.46434e+07	5.86489e+07	6.10378e+07	5.50218e+07	7.97621e+07	4.85915e+07	6.5215e+07	5.75455e+07	6.04609e+07	6.52602e+07	5.59331e+07	6.80551e+07	7.05577e+07	8.38961e+07	6.51698e+07	5.65961e+07	6.75991e+07	7.25816e+07	7.50163e+07	6.95333e+07	7.03867e+07	6.17356e+07	8.62368e+07	7.52141e+07	8.54454e+07	9.93282e+07	4.35147e+07	7.22904e+07	7.56953e+07	8.51734e+07	8.11113e+07	4.91095e+07	1.03131e+08		0.0253619	0.0138399	0.325546	0.424905	0.0512644	0.796952
AT5G58330.1	19	lactate/malate dehydrogenase family protein	sp|Q8H1E2|MDHNP_ARATH;tr|F4KEX3|F4KEX3_ARATH	plastid	4.29833e+08	4.3031e+08	4.72094e+08	3.94377e+08	4.32582e+08	3.96542e+08	4.25092e+08	3.80653e+08	4.64982e+08	4.57057e+08	4.15076e+08	3.5977e+08	3.72432e+08	3.58153e+08	3.5032e+08	3.62021e+08	4.0538e+08	4.04398e+08	3.13307e+08	3.57929e+08	3.74892e+08	3.42232e+08	3.85004e+08	3.92196e+08	2.29274e+08	3.39139e+08	4.18253e+08	3.70167e+08	3.97203e+08	3.48094e+08	3.72432e+08	3.7401e+08	3.0754e+08	3.98637e+08	3.72948e+08	3.94924e+08		0.0145083	0.156535	0.189459	0.286001	0.714352	0.919484
AT5G59290.2	11	Encodes an isoform of UDP-glucuronic acid decarboxylase, which is predicted to be cytosolic by	tr|A0A1P8BFI1|A0A1P8BFI1_ARATH;tr|A0A1P8BFL8|A0A1P8BFL8_ARATH;sp|Q9FIE8|UXS3_ARATH;tr|F4KHU8|F4KHU8_ARATH;sp|Q9SN95|UXS5_ARATH;sp|Q9ZV36|UXS6_ARATH;tr|A0A1P8B345|A0A1P8B345_ARATH	plastid	3.71459e+07	4.56465e+07	4.36355e+07	5.77133e+07	5.39194e+07	4.64862e+07	5.03713e+07	4.50024e+07	4.37597e+07	5.28683e+07	4.96056e+07	5.60651e+07	4.58018e+07	4.79424e+07	5.02388e+07	4.71776e+07	7.38964e+07	4.45524e+07	6.40857e+07	5.5844e+07	5.6174e+07	5.70372e+07	6.06793e+07	5.27402e+07	0	5.21875e+07	4.74564e+07	4.28265e+07	4.53469e+07	5.08202e+07	4.44475e+07	4.23659e+07	5.11666e+07	5.08026e+07	5.82882e+07	4.88278e+07		0.0112326	0.363801	0.476781	0.0962002	0.534583	0.806278
AT5G59720.1	5	encodes a low molecular weight heat shock protein that contains the heat shock element in the	sp|P19037|HS181_ARATH	peroxisome	0	0	0	0	0	0	0	0	0	0	0	0	0	0	0	0	0	0	0	0	2.94018e+07	1.95881e+08	1.31383e+08	0	0	6.57369e+07	6.96297e+07	6.23031e+07	7.72804e+07	0	1.25865e+08	7.53446e+07	2.00121e+08	0	0	0		0.373901	0.131331	0.116445	0.120676	0.0209862	#DIV/0!
AT5G59880.1	5	Encodes actin depolymerizing factor 3 (ADF3). protein_coding ACTIN DEPOLYMERIZING FACTOR 3	tr|F4JXD5|F4JXD5_ARATH;sp|Q9ZSK4|ADF3_ARATH	cytosol	0	0	0	0	2.6039e+08	1.91385e+08	0	0	0	1.99789e+08	1.94744e+08	2.17494e+08	1.82915e+08	1.55722e+08	134217728	1.3871e+08	1.27233e+08	1.79052e+08	1.14351e+08	1.1175e+08	0	3.10819e+08	2.60607e+08	2.35671e+08	0	1.33614e+08	1.54904e+08	2.68064e+08	2.68584e+08	3.20622e+08	2.31655e+08	2.71542e+08	1.95203e+08	1.77495e+08	3.57781e+08	2.01863e+08		0.116169	0.217312	0.118278	0.01206	0.0453032	0.171999
AT5G60160.1	10	Vacuolar aspartyl aminopeptidase which also functions as a molecular chaperone. protein_coding	tr|Q9LST0|Q9LST0_ARATH	vacuole	4.11646e+07	5.20538e+07	4.63543e+07	4.56908e+07	4.2155e+07	3.92693e+07	4.35932e+07	4.49993e+07	4.34544e+07	3.8066e+07	3.85039e+07	4.2117e+07	4.66767e+07	3.79632e+07	3.68561e+07	3.4926e+07	3.88659e+07	4.21404e+07	4.78196e+07	5.4415e+07	4.41895e+07	5.54968e+07	4.86083e+07	5.95831e+07	0	4.92254e+07	6.01808e+07	4.76212e+07	4.84637e+07	4.95094e+07	5.11737e+07	4.71482e+07	5.6003e+07	6.38552e+07	4.61555e+07	5.65334e+07		0.626653	0.0301227	0.704404	0.00300893	0.0530343	0.0382501
AT5G60360.3	3	Encodes a senescence-associated thiol protease. The mRNA is cell-to-cell mobile. protei	tr|F4JYX9|F4JYX9_ARATH;sp|Q8H166|ALEU_ARATH;tr|A8MQZ1|A8MQZ1_ARATH	vacuole	2.94242e+07	0	0	0	4.39573e+07	3.60151e+07	0	2.07571e+07	2.43801e+07	3.9362e+07	3.73292e+07	0	3.55513e+07	3.27706e+07	0	4.05641e+07	3.89063e+07	2.41848e+07	0	0	0	0	0	0	0	0	0	0	0	0	0	0	0	0	0	0		0.373901	0.120025	0.118673	0.116396	0.116775	0.00267364
AT5G60640.1	14	Encodes a protein disulfide isomerase-like (PDIL) protein, a member of a multigene family with	sp|Q9FF55|PDI14_ARATH;tr|F4K0F7|F4K0F7_ARATH;tr|F4K0F5|F4K0F5_ARATH	endoplasmic reticulum	0	2.37512e+07	2.21484e+07	2.8487e+07	2.50603e+07	2.40745e+07	2.17227e+07	0	2.18829e+07	2.63957e+07	2.14965e+07	0	2.279e+07	2.60341e+07	2.77119e+07	1.80826e+07	2.64635e+07	2.09726e+07	0	0	0	0	0	0	0	0	0	0	0	0	0	0	0	0	0	0		0.116601	4.20494e-05	0.116122	0.120262	6.03845e-05	0.000886358
AT5G60790.1	7	member of GCN subfamily protein_coding ATP-BINDING CASSETTE F1 (ABCF1) ATP-BINDING CASSETTE F	sp|Q9FJH6|AB1F_ARATH	cytosol	1.64103e+07	1.18272e+07	1.85627e+07	1.91004e+07	2.67809e+07	2.20443e+07	2.00709e+07	2.41045e+07	2.18632e+07	2.30986e+07	2.3145e+07	2.30746e+07	2.21684e+07	0	2.39696e+07	2.55178e+07	2.99468e+07	1.93442e+07	0	0	1.53369e+07	1.57593e+07	0	0	0	0	0	0	0	0	0	0	1.91574e+07	1.23636e+07	0	0		0.128414	0.038196	4.64902e-05	3.85593e-12	0.419695	0.0154974
AT5G61170.1	3	Ribosomal protein S19e family protein	sp|Q9FNP8|RS193_ARATH	cytosol	0	0	0	0	1.07131e+08	9.46238e+07	0	0	0	7.87786e+07	1.10533e+08	2.05748e+08	1.32489e+08	1.00743e+08	1.15019e+08	1.03159e+08	1.38345e+08	1.53302e+08	0	0	0	2.82564e+08	2.73696e+08	2.29004e+08	0	3.35265e+07	0	3.23412e+08	3.73388e+08	2.83643e+08	2.65364e+08	2.94931e+08	2.69535e+08	2.48058e+08	3.5637e+08	3.33266e+08		#DIV/0!	0.00667755	0.373901	0.0133853	0.000248968	0.00744763
AT5G61780.1	15	Involved in the regulation of AtGA20ox3 expression, as well as seed germination. The mRNA is	sp|Q9FLT0|TSN2_ARATH	nucleus	3.04386e+07	3.54824e+07	3.98203e+07	4.67318e+07	5.05813e+07	3.3971e+07	3.26437e+07	5.00859e+07	3.92666e+07	2.99489e+07	4.20791e+07	3.46031e+07	5.16548e+07	2.85879e+07	5.61195e+07	4.16901e+07	3.5702e+07	4.91095e+07	0	0	4.24335e+07	1.82995e+07	3.02976e+07	0	0	3.47739e+07	3.02829e+07	0	0	0	2.753e+07	2.3073e+07	5.55275e+07	3.39851e+07	0	0		0.216717	0.0530696	0.190218	0.000549103	0.489735	0.0616164
AT5G61790.1	12	calnexin 1	sp|P29402|CALX1_ARATH	endoplasmic reticulum	4.03566e+07	4.91674e+07	4.65507e+07	7.27478e+07	7.00023e+07	4.7876e+07	6.5988e+07	7.51307e+07	4.5539e+07	5.86042e+07	5.68596e+07	4.00056e+07	6.47062e+07	5.35989e+07	7.6965e+07	8.42224e+07	5.96906e+07	5.72868e+07	0	0	5.04063e+07	4.73513e+07	4.70503e+07	0	0	5.37067e+07	3.41291e+07	2.74918e+07	1.98839e+07	0	4.00251e+07	0	8.28271e+07	5.09119e+07	0	0		0.168377	0.142365	0.140653	0.0235491	0.386328	0.0580188
AT5G62390.1	7	A member of Arabidopsis BAG (Bcl-2-associated athanogene) proteins, plant homologs of mammalia	sp|Q9LVA0|BAG7_ARATH	endoplasmic reticulum	2.40095e+07	2.08061e+07	2.45939e+07	2.15921e+07	2.01867e+07	2.08118e+07	3.00716e+07	0	2.59207e+07	2.22886e+07	2.1895e+07	2.36166e+07	2.03384e+07	0	2.07398e+07	2.1634e+07	0	2.13791e+07	0	0	0	2.02835e+07	2.20366e+07	0	0	0	2.55922e+07	2.71528e+07	0	0	0	2.52889e+07	0	0	1.90475e+07	2.73758e+07		3.95506e-05	0.394138	0.469621	0.209353	0.653287	0.921377
AT5G62530.1	10	Encodes mitochondrial Delta-pyrroline-5- carboxylate dehydrogenase. Involved in the catabolis	sp|Q8VZC3|AL121_ARATH	mitochondrion	2.38618e+07	2.67939e+07	2.9924e+07	2.90533e+07	2.11038e+07	2.78833e+07	3.39192e+07	2.92007e+07	3.54259e+07	2.66033e+07	3.00133e+07	0	2.41246e+07	2.41162e+07	0	2.90352e+07	3.67464e+07	2.64947e+07	3.64572e+07	3.29529e+07	3.28457e+07	0	0	3.06822e+07	0	2.95039e+07	2.65775e+07	2.57898e+07	2.9412e+07	0	2.36461e+07	2.99365e+07	2.63281e+07	2.87668e+07	3.70071e+07	3.77795e+07		0.0268529	0.207974	0.213224	0.973327	0.269576	0.42352
AT5G62700.1	4	encodes tubulin beta-2/beta-3 chain The mRNA is cell-to-cell mobile. protein_coding TUBULI	sp|Q9ASR0|TBB3_ARATH;sp|Q56YW9|TBB2_ARATH	cytosol	1.05172e+09	1.30436e+09	1.13552e+09	1.28045e+09	1.12167e+09	1.08647e+09	1.16623e+09	1.39025e+09	1.02758e+09	1.03322e+09	1.13717e+09	1.00364e+09	1.19835e+09	1.07322e+09	1.44638e+09	1.14746e+09	9.31965e+08	1.22548e+09	1.4176e+09	1.39924e+09	1.32166e+09	1.33547e+09	1.35966e+09	1.42904e+09	1.04409e+09	1.47698e+09	1.33279e+09	1.35308e+09	1.40478e+09	1.26659e+09	1.46962e+09	1.3455e+09	1.3796e+09	1.40002e+09	1.56976e+09	1.18013e+09		0.05417	0.0324755	0.615527	0.0076986	0.241636	0.120052
AT5G63400.1	8	encodes a protein similar to adenylate kinase. protein_coding ADENYLATE KINASE 1 (ADK1)	sp|O82514|KAD4_ARATH;tr|F4KAP2|F4KAP2_ARATH	mitochondrion	4.33221e+07	4.9733e+07	3.93811e+07	3.7293e+07	5.471e+07	5.59603e+07	5.93523e+07	5.57705e+07	4.09171e+07	4.84905e+07	5.35172e+07	3.62029e+07	5.40803e+07	4.15314e+07	4.18986e+07	5.39081e+07	6.67794e+07	3.17246e+07	0	0	4.15977e+07	0	3.12164e+07	0	0	2.88526e+07	1.76884e+07	3.23531e+07	0	0	0	3.47281e+07	0	0	0	0		0.0997776	0.031778	0.0226202	0.0418302	0.0494099	0.00769288
AT5G63570.1	10	Encodes a protein with homology to glutamate-1-semialdehyde 2,1-aminomutase catalyzing the con	sp|P42799|GSA1_ARATH;tr|A0A1P8BGJ8|A0A1P8BGJ8_ARATH	plastid	1.098e+08	9.97629e+07	1.05458e+08	1.25865e+08	1.04129e+08	1.03956e+08	1.13538e+08	1.04919e+08	1.07109e+08	9.44993e+07	1.03848e+08	7.19405e+07	1.09019e+08	8.99425e+07	9.86626e+07	1.00924e+08	8.90925e+07	1.05568e+08	1.15363e+08	1.16649e+08	1.17762e+08	1.0326e+08	8.13704e+07	9.96938e+07	0	1.12395e+08	1.03676e+08	9.68803e+07	1.12115e+08	1.38797e+08	1.06413e+08	1.17754e+08	9.97214e+07	1.31939e+08	1.21653e+08	1.01803e+08		0.0178828	0.171553	0.370283	0.17054	0.314734	0.11999
AT5G63890.2	10	Encodes histidinol dehydrogenase. Up-regulated in response to UV-B. protein_coding HISTID	sp|Q9C5U8|HIS8_ARATH	plastid	4.59417e+07	2.98536e+07	4.76179e+07	4.49308e+07	4.62901e+07	4.54791e+07	4.90993e+07	3.87959e+07	4.24011e+07	5.37663e+07	5.12554e+07	5.10533e+07	3.7908e+07	2.90412e+07	4.1589e+07	4.47474e+07	5.81308e+07	5.26088e+07	4.28057e+07	5.11099e+07	4.72234e+07	3.78791e+07	4.06654e+07	5.79337e+07	0	4.68388e+07	5.57242e+07	4.53752e+07	6.81779e+07	4.92493e+07	4.896e+07	5.25723e+07	4.92766e+07	6.09744e+07	4.53878e+07	6.45404e+07		0.391076	0.991184	0.626165	0.767868	0.022479	0.506296
AT5G63980.1	6	Encodes a bifunctional protein that has 3'(2'),5'-bisphosphate nucleotidase and inositol polyp	sp|Q42546|DPNP1_ARATH	plastid	0	1.30279e+07	0	0	1.15725e+07	9.21019e+06	9.39785e+06	0	0	0	0	0	1.35943e+07	1.06518e+07	1.32272e+07	0	1.20698e+07	1.09468e+07	0	1.15141e+07	1.03362e+07	0	0	0	0	0	0	0	0	0	0	0	0	0	0	0		0.631817	0.12123	0.373901	#DIV/0!	0.000174552	0.117063
AT5G64050.1	13	Glutamate-tRNA ligase. Targeted to mitochondria and chloroplast. Its inactivation causes devel	sp|Q9FEA2|SYEM_ARATH	plastid,mitochondrion	3.82618e+07	4.28651e+07	4.7608e+07	3.94303e+07	3.3235e+07	3.65711e+07	4.16121e+07	4.04434e+07	4.4058e+07	4.61076e+07	4.31124e+07	4.38113e+07	3.59528e+07	3.37785e+07	3.67795e+07	3.96413e+07	3.77402e+07	4.13619e+07	1.24152e+07	2.41363e+07	3.72697e+07	3.54873e+07	4.39878e+07	3.68101e+07	0	3.56599e+07	4.17739e+07	3.22881e+07	3.29232e+07	3.24834e+07	3.60426e+07	2.88127e+07	3.46127e+07	3.4926e+07	4.60022e+07	3.383e+07		0.0754287	0.502299	0.282221	0.000218152	0.380662	0.757985
AT5G64260.1	4	EXORDIUM like 2	sp|Q9FE06|EXOL2_ARATH	extracellular	8.85445e+07	9.20363e+07	6.31203e+07	3.17048e+07	5.11524e+07	5.45434e+07	7.42867e+07	3.11343e+07	7.90795e+07	6.15946e+07	5.90282e+07	5.58673e+07	4.15372e+07	6.67146e+07	2.85899e+07	3.61352e+07	3.62254e+07	4.57954e+07	5.76213e+07	7.89645e+07	4.19335e+07	0	5.20285e+07	6.26452e+07	0	2.11668e+07	5.2883e+07	3.22389e+07	3.55316e+07	0	3.4037e+07	4.19829e+07	2.15249e+07	2.39513e+07	0	2.12594e+07		0.197631	0.731973	0.164199	0.0340674	0.359888	0.0417136
AT5G64460.2	7	Phosphoglycerate mutase family protein	sp|Q9FGF0|PGML1_ARATH;tr|F4KDP8|F4KDP8_ARATH;tr|A8MSE9|A8MSE9_ARATH	cytosol	1.72381e+07	1.47806e+07	1.49475e+07	1.748e+07	2.19391e+07	2.19406e+07	1.99129e+07	2.21484e+07	1.93255e+07	1.9971e+07	1.46836e+07	0	1.7061e+07	0	0	1.96524e+07	1.49724e+07	1.70433e+07	0	0	1.97411e+07	0	0	0	0	0	0	2.71886e+07	1.80964e+07	0	1.89803e+07	2.39098e+07	1.65795e+07	0	0	0		0.242779	0.00016172	1.84994e-05	0.740404	0.0807761	0.00022004
AT5G65010.2	19	Encodes asparagine synthetase (ASN2). protein_coding ASPARAGINE SYNTHETASE 2 (ASN2) ASPARA	sp|Q9LV77|ASNS2_ARATH	cytosol	2.26871e+08	1.97489e+08	2.79971e+08	3.13241e+08	2.39094e+08	2.20897e+08	2.49143e+08	1.87368e+08	1.96057e+08	2.43475e+08	2.2902e+08	2.39558e+08	2.31366e+08	1.90775e+08	2.1287e+08	2.76403e+08	2.1772e+08	2.90326e+08	2.27833e+08	2.2409e+08	2.53059e+08	3.40741e+08	2.52884e+08	2.34953e+08	4.24945e+08	2.35802e+08	2.19752e+08	2.62002e+08	2.89984e+08	2.71919e+08	2.42062e+08	2.70115e+08	2.45016e+08	2.71693e+08	2.97538e+08	2.19904e+08		0.993699	0.691305	0.295059	0.0157755	0.0505581	0.96327
AT5G65020.1	14	Annexins are calcium binding proteins that are localized in the cytoplasm. When cytosolic Ca2+	sp|Q9XEE2|ANXD2_ARATH;tr|F4KGH1|F4KGH1_ARATH	cytosol,plasma membrane	6.45583e+07	6.4108e+07	6.86711e+07	6.49533e+07	6.71275e+07	6.19113e+07	6.8538e+07	6.8614e+07	7.37122e+07	6.47421e+07	6.34757e+07	4.76839e+07	5.5844e+07	5.28756e+07	6.02017e+07	6.01516e+07	5.61779e+07	6.28452e+07	5.55853e+07	6.13985e+07	5.90404e+07	5.18953e+07	5.35506e+07	5.82316e+07	0	3.73059e+07	5.27329e+07	3.53278e+07	4.96675e+07	5.98148e+07	4.3566e+07	4.20937e+07	4.84368e+07	5.15261e+07	5.00373e+07	4.17624e+07		0.0331901	0.014097	0.0627916	0.312522	0.0154271	0.0294432
AT5G65220.1	5	Ribosomal L29 family protein	sp|Q9FJP3|RK29_ARATH	plastid	0	0	0	0	2.69354e+07	0	0	0	0	0	2.66309e+07	0	2.72377e+07	0	2.10731e+07	0	0	1.71642e+07	0	0	0	2.95837e+07	2.09958e+07	2.65039e+07	0	0	0	3.31844e+07	3.54972e+07	0	2.99468e+07	3.06567e+07	3.01949e+07	3.10653e+07	2.72452e+07	3.09836e+07		#DIV/0!	0.147445	#DIV/0!	0.388475	0.161127	0.0148045
AT5G66120.2	13	3-dehydroquinate synthase	sp|Q8VYV7|DHQS_ARATH	plastid	5.16513e+07	5.19061e+07	5.28573e+07	6.29281e+07	4.11047e+07	4.54413e+07	4.47102e+07	4.41803e+07	5.58479e+07	4.69558e+07	5.16799e+07	3.59528e+07	4.82859e+07	4.63286e+07	4.61331e+07	5.07463e+07	7.78503e+07	6.07676e+07	3.28411e+07	4.06232e+07	4.17508e+07	4.42171e+07	4.00195e+07	3.15623e+07	0	3.73551e+07	4.20587e+07	4.34906e+07	3.24317e+07	0	3.81691e+07	3.37363e+07	4.64669e+07	2.98618e+07	0	5.50638e+07		0.0082702	0.215607	0.190705	0.231012	0.120728	0.121727
AT5G66530.1	10	Galactose mutarotase-like superfamily protein	tr|A0A1P8BDF7|A0A1P8BDF7_ARATH;tr|Q9FJY6|Q9FJY6_ARATH	plastid	8.77016e+07	8.9439e+07	9.87584e+07	7.98229e+07	1.09549e+08	8.77259e+07	9.36516e+07	4.87331e+07	1.1379e+08	8.98615e+07	1.01887e+08	4.81389e+07	7.3203e+07	8.19193e+07	6.4536e+07	7.69117e+07	9.41919e+07	7.77209e+07	7.29245e+07	6.48813e+07	6.01183e+07	2.96556e+07	0	4.35962e+07	0	3.91362e+07	4.84066e+07	4.36355e+07	4.81456e+07	7.87731e+07	3.48511e+07	3.46127e+07	5.13977e+07	5.66707e+07	0	5.80302e+07		0.00687631	0.0121799	0.0816236	0.305273	0.0117012	0.0883309
AT5G66570.1	7	Encodes a protein which is an extrinsic subunit of photosystem II and which has been proposed	sp|P23321|PSBO1_ARATH	plastid	2.1011e+09	1.90349e+09	1.70888e+09	1.92725e+09	2.06429e+09	2.24101e+09	1.92085e+09	2.12115e+09	1.97062e+09	2.03066e+09	2.34282e+09	1.6595e+09	1.93127e+09	2.1163e+09	2.02672e+09	1.99135e+09	1.25288e+09	2.35096e+09	1.19065e+09	1.30554e+09	1.45695e+09	1.28276e+09	1.30744e+09	1.171e+09	1.11523e+09	1.62354e+09	1.43639e+09	1.11392e+09	1.61524e+09	1.34308e+09	1.70344e+09	1.71231e+09	1.26834e+09	1.41809e+09	1.29886e+09	7.49628e+08		0.0128143	0.00118614	0.0187162	0.0559121	0.0410986	0.137732
AT5G66680.1	12	Encodes a protein ortholog of human SOT48 or yeast WBP1, an essential protein subunit of the o	sp|Q944K2|OST48_ARATH	endoplasmic reticulum	0	0	1.67493e+07	1.97165e+07	2.05666e+07	0	1.86155e+07	2.39247e+07	1.60581e+07	1.93241e+07	1.81228e+07	0	0	0	2.34161e+07	2.4808e+07	2.36592e+07	1.39301e+07	0	0	0	0	0	0	0	2.93346e+07	0	0	0	0	0	0	0	0	0	0		0.373901	0.116294	0.38666	0.116526	0.373901	0.00381709
AT5G67360.1	12	Encodes a subtilisin-like serine protease essential for mucilage release from seed coats.	sp|O65351|SBT17_ARATH	extracellular	4.83865e+07	5.03434e+07	5.35172e+07	5.34394e+07	4.64669e+07	5.03783e+07	4.97158e+07	5.37999e+07	4.62003e+07	4.96744e+07	4.63672e+07	3.35033e+07	4.19713e+07	4.93552e+07	3.61427e+07	4.15746e+07	4.5068e+07	5.30739e+07	4.6933e+07	5.54852e+07	3.71511e+07	3.04682e+07	3.82326e+07	4.39787e+07	0	3.43546e+07	4.29513e+07	2.99489e+07	3.87394e+07	3.57614e+07	3.65863e+07	4.16554e+07	2.74176e+07	3.2533e+07	0	3.49648e+07		0.485389	0.0465716	0.143827	0.20736	0.267941	0.110372
AT5G67385.1	6	Phototropic-responsive NPH3 family protein	tr|A0A1P8BEF2|A0A1P8BEF2_ARATH;sp|Q66GP0|SR1P1_ARATH	cytosol,plasma membrane	1.53146e+07	1.45347e+07	1.81895e+07	0	1.23414e+07	1.73232e+07	1.30795e+07	0	1.43694e+07	0	1.55758e+07	0	0	0	0	0	0	1.35877e+07	0	0	0	0	0	0	0	0	0	0	0	0	0	0	0	0	0	0		0.000134835	0.127212	0.116994	0.373901	#DIV/0!	0.373901
AT5G67500.2	10	Encodes a voltage-dependent anion channel (VDAC: AT3G01280/VDAC1, AT5G67500/VDAC2, AT5G15090/V	sp|Q9FJX3|VDAC2_ARATH;tr|F4K3R8|F4K3R8_ARATH	mitochondrion	3.55735e+07	2.42436e+07	1.58305e+07	0	3.79896e+07	3.78896e+07	3.10115e+07	5.31881e+07	2.91926e+07	3.81638e+07	3.38652e+07	4.86319e+07	4.44321e+07	3.99502e+07	4.81222e+07	4.7886e+07	4.20354e+07	2.92169e+07	1.5606e+07	1.57976e+07	3.2268e+07	3.83627e+07	0	1.86944e+07	0	2.68385e+07	2.3504e+07	3.07653e+07	0	0	3.06673e+07	2.94895e+07	3.47907e+07	2.32463e+07	0	2.06294e+07		0.641985	0.727925	0.140005	0.0548472	0.0118651	0.0524345
ATCG00065.1	4	chloroplast gene encoding ribosomal protein s12. The gene is located in three distinct loci on	sp|P62126|RR12_ARATH	plastid	0	0	0	0	2.49961e+07	0	0	0	0	0	0	5.04342e+07	0	0	0	2.3361e+07	0	3.11883e+07	0	0	0	7.06605e+07	4.96572e+07	3.8352e+07	0	0	0	0	4.20412e+07	5.53201e+07	3.57143e+07	0	4.18029e+07	5.99186e+07	6.84952e+07	5.50867e+07		#DIV/0!	0.0241558	#DIV/0!	0.544952	0.118565	0.0133426
ATCG00160.1	14	Chloroplast ribosomal protein S2 protein_coding RIBOSOMAL PROTEIN S2 (RPS2) RIBOSO	sp|P56797|RR2_ARATH	plastid	1.31711e+08	0	0	0	1.57776e+08	1.41703e+08	0	1.13782e+08	4.33702e+07	1.71187e+08	1.6841e+08	1.52888e+08	1.66841e+08	1.42186e+08	1.54647e+08	1.67177e+08	1.78519e+08	1.64191e+08	1.73974e+08	1.67444e+08	1.49099e+08	2.00914e+08	1.72438e+08	1.92302e+08	9.26636e+07	1.68281e+08	1.68468e+08	2.11503e+08	2.06834e+08	2.2105e+08	1.89379e+08	1.79598e+08	1.60245e+08	2.12281e+08	2.15095e+08	2.00274e+08		0.0548943	0.155845	0.0949461	0.00227546	0.12119	0.0033808
ATCG00380.1	11	Chloroplast encoded ribosomal protein S4 protein_coding CHLOROPLAST RIBOSOMAL PROTEIN	sp|P56799|RR4_ARATH	plastid	0	0	0	0	2.63568e+08	1.93171e+08	0	0	0	2.6463e+08	2.78615e+08	2.50476e+08	2.67822e+08	2.39425e+08	2.32652e+08	2.62656e+08	2.756e+08	2.76844e+08	1.62268e+08	1.89839e+08	3.81082e+07	2.50268e+08	2.06119e+08	2.89041e+08	7.91179e+07	2.52446e+08	1.98299e+08	2.39608e+08	2.84766e+08	2.91455e+08	2.84056e+08	2.32249e+08	2.70809e+08	3.09572e+08	2.40057e+08	2.69947e+08		0.0494471	0.307479	0.0260571	0.706216	0.452021	0.945847
ATCG00480.1	36	chloroplast-encoded gene for beta subunit of ATP synthase protein_coding ATP SYNTHASE S	sp|P19366|ATPB_ARATH	plastid	2.61054e+09	2.78881e+09	2.82069e+09	2.50472e+09	2.59304e+09	2.98338e+09	2.76513e+09	3.23025e+09	2.82245e+09	2.76609e+09	2.64606e+09	3.50022e+09	2.2767e+09	2.26114e+09	3.94506e+09	3.31647e+09	2.28667e+09	2.87318e+09	3.74288e+09	3.77074e+09	2.97285e+09	2.98317e+09	3.37701e+09	3.91211e+09	2.56943e+09	4.80171e+09	3.54663e+09	3.10985e+09	2.70316e+09	3.48594e+09	2.45674e+09	2.81619e+09	3.52775e+09	3.28125e+09	2.99602e+09	2.18608e+09		0.0486473	0.075899	0.350265	0.73126	0.876808	0.992693
ATCG00650.1	4	chloroplast-encoded ribosomal protein S18 protein_coding RIBOSOMAL PROTEIN S18 (RPS18)	sp|P56807|RR18_ARATH	plastid	0	0	0	0	0	0	0	0	0	0	0	7.67679e+07	2.56117e+07	0	2.86991e+07	0	0	3.9917e+07	0	0	0	4.6722e+07	6.65391e+07	5.79659e+07	0	0	0	7.68052e+07	5.57203e+07	5.96492e+07	4.30378e+07	5.57976e+07	4.42109e+07	5.10391e+07	7.8506e+07	5.6974e+07		#DIV/0!	0.000573689	#DIV/0!	0.218739	0.0412211	0.0358215
ATCG00660.1	6	encodes a chloroplast ribosomal protein L20, a constituent of the large subunit of the ribosom	sp|P56794|RK20_ARATH	plastid	0	0	0	0	3.89765e+07	4.11418e+07	0	0	0	4.70764e+07	4.6319e+07	1.22084e+08	4.52276e+07	0	2.8487e+07	3.79606e+07	0	6.24198e+07	0	0	0	8.22493e+07	1.01001e+08	1.06244e+08	0	1.32529e+07	0	1.06901e+08	1.09884e+08	1.31474e+08	7.78611e+07	8.44913e+07	6.45449e+07	7.86367e+07	1.06361e+08	1.07109e+08		#DIV/0!	0.0101479	0.373901	0.167629	0.0241309	0.0352641
ATCG00740.1	8	RNA polymerase alpha subunit protein_coding RNA POLYMERASE SUBUNIT ALPHA (RPOA) RNA PO	sp|P56762|RPOA_ARATH	plastid	2.92655e+07	3.13248e+07	2.9359e+07	3.1238e+07	1.9066e+07	1.91747e+07	2.78717e+07	2.9707e+07	2.97627e+07	2.75166e+07	2.55922e+07	3.71356e+07	2.60305e+07	2.37315e+07	3.08914e+07	2.48028e+07	3.06929e+07	2.38866e+07	3.02724e+07	3.43737e+07	2.54225e+07	2.21515e+07	2.33044e+07	0	0	3.7061e+07	2.63464e+07	3.15755e+07	3.10395e+07	3.00446e+07	2.60955e+07	3.04893e+07	3.01405e+07	4.00056e+07	3.45361e+07	4.91402e+07		0.988851	0.404104	0.509484	0.833951	0.469869	0.0362311
ATCG00750.1	5	30S chloroplast ribosomal protein S11 protein_coding RIBOSOMAL PROTEIN S11 (RPS11) RIBOSO	sp|P56802|RR11_ARATH	plastid	0	0	0	0	3.68408e+07	3.25195e+07	0	0	0	3.01677e+07	3.16895e+07	8.55996e+07	4.56465e+07	4.24158e+07	3.43403e+07	0	0	5.85068e+07	0	0	0	9.12107e+07	9.39507e+07	1.02902e+08	0	0	0	1.09579e+08	1.19704e+08	1.03676e+08	8.12858e+07	6.8576e+07	9.23687e+07	9.35218e+07	1.33272e+08	1.23677e+08		#DIV/0!	0.00388381	#DIV/0!	0.0303429	0.00642779	0.0131318
ATCG00770.1	11	chloroplast 30S ribosomal protein S8 protein_coding RIBOSOMAL PROTEIN S8 (RPS8) RIBOSO	sp|P56801|RR8_ARATH	plastid	0	0	0	0	1.78696e+07	1.72334e+07	0	0	0	0	2.89047e+07	1.19796e+08	3.11948e+07	1.95817e+07	2.2686e+07	3.29734e+07	2.74976e+07	3.3748e+07	0	0	0	5.90486e+07	5.72273e+07	5.26416e+07	0	0	0	7.80286e+07	1.1602e+08	7.70611e+07	5.51593e+07	5.2307e+07	4.27879e+07	6.5956e+07	6.88618e+07	8.8379e+07		#DIV/0!	0.00192557	#DIV/0!	0.346796	0.0074047	0.00417663
ATCG00790.1	5	chloroplast gene encoding a ribosomal protein L16, which is a constituent of 50S large ribosom	sp|P56793|RK16_ARATH	plastid	0	0	0	0	0	0	0	0	0	0	0	7.66881e+07	0	3.60027e+07	0	0	2.51386e+07	5.26964e+07	0	0	0	7.43691e+07	8.78476e+07	7.76186e+07	0	0	0	1.03618e+08	1.28938e+08	1.0341e+08	9.32888e+07	9.82327e+07	9.67327e+07	1.27083e+08	1.26995e+08	1.346e+08		#DIV/0!	3.92748e-05	#DIV/0!	0.0326147	0.0022458	0.00255715
ATCG00800.1	15	encodes a chloroplast ribosomal protein S3, a constituent of the small subunit of the ribosoma	sp|P56798|RR3_ARATH	plastid	2.37261e+08	2.73284e+07	2.93997e+07	0	4.19065e+08	3.73906e+08	4.95678e+07	2.3863e+08	6.92687e+07	4.4821e+08	4.20287e+08	4.26686e+08	4.16604e+08	4.19472e+08	4.42131e+08	4.47558e+08	4.18804e+08	4.49984e+08	3.9646e+08	4.09759e+08	3.05141e+08	4.48428e+08	4.28435e+08	4.89421e+08	3.89595e+08	4.32972e+08	4.75675e+08	4.42162e+08	4.49174e+08	5.05312e+08	4.77095e+08	4.45608e+08	3.87709e+08	4.79249e+08	5.17111e+08	4.15018e+08		0.0240556	0.227005	0.00847186	0.19402	0.715126	0.370606
ATCG00830.1	12	encodes a chloroplast ribosomal protein L2, a constituent of the large subunit of the ribosoma	sp|P56791|RK2_ARATH	plastid	1.66126e+08	1.53504e+08	1.16213e+08	1.00771e+08	1.9697e+08	1.59094e+08	1.48749e+08	1.75866e+08	1.51969e+08	1.95068e+08	2.00524e+08	1.91318e+08	1.85148e+08	1.97572e+08	2.43526e+08	1.95257e+08	1.79325e+08	2.41224e+08	2.64758e+08	2.32749e+08	2.26087e+08	2.67599e+08	2.53059e+08	2.59453e+08	1.46061e+08	2.55704e+08	2.34449e+08	3.28359e+08	2.3497e+08	3.06221e+08	2.49143e+08	2.56627e+08	2.42936e+08	2.45867e+08	3.48407e+08	2.6747e+08		0.0074536	0.018962	0.199349	0.0291334	0.0882263	0.0868919
ATCG00900.1	8	encodes a chloroplast ribosomal protein S7, a constituent of the small subunit of the ribosoma	sp|P61841|RR7_ARATH	plastid	1.58502e+07	0	0	0	1.21603e+08	1.27958e+08	0	0	0	1.09177e+08	1.04541e+08	2.80184e+08	1.43125e+08	1.18877e+08	1.12965e+08	1.0138e+08	9.54605e+07	2.02901e+08	0	1.71618e+07	0	2.34319e+08	2.75695e+08	3.03117e+08	0	6.42102e+07	3.95864e+07	3.28018e+08	3.01943e+08	2.62365e+08	2.39392e+08	3.12547e+08	1.96384e+08	2.47422e+08	3.41048e+08	2.3825e+08		0.95792	0.0152565	0.138002	0.0945152	0.0239809	0.0410949
ATCG01110.1	10	Encodes the 49KDa plastid NAD(P)H dehydrogenase subunit H protein. Its transcription is regul	sp|P56753|NDHH_ARATH	plastid	1.94815e+07	1.41481e+07	2.00556e+07	0	2.27143e+07	2.22145e+07	2.29517e+07	0	2.11404e+07	2.64653e+07	2.38106e+07	0	1.84012e+07	0	2.23954e+07	2.59854e+07	3.57688e+07	1.94168e+07	0	0	0	0	0	0	0	0	0	0	0	0	0	0	0	0	0	2.30986e+07		0.000681199	0.116166	0.116787	0.117224	0.119915	0.0991316
ATCG01120.1	5	encodes a chloroplast ribosomal protein S15, a constituent of the small subunit of the ribosom	sp|P56805|RR15_ARATH	plastid	0	0	0	0	0	0	0	0	0	0	0	5.5844e+07	0	0	0	0	0	2.56935e+07	0	0	0	2.92392e+07	5.15261e+07	2.70102e+07	0	0	0	4.93279e+07	4.26369e+07	5.98854e+07	3.33342e+07	3.49696e+07	3.71665e+07	3.85012e+07	7.20303e+07	5.10674e+07		#DIV/0!	0.0101074	#DIV/0!	0.172279	5.92793e-06	0.0252409
ATMG00160.1	3	cytochrome c oxidase subunit 2 protein_coding CYTOCHROME OXIDASE 2 (COX2) CYTOCHROME OXI	sp|P93285|COX2_ARATH	mitochondrion	1.97987e+07	2.55302e+07	1.22706e+07	2.42268e+07	2.09857e+07	0	2.79336e+07	3.91498e+07	2.02077e+07	1.77905e+07	1.64012e+07	0	2.50638e+07	0	3.24992e+07	2.50048e+07	2.88887e+07	1.49102e+07	0	0	1.41353e+07	0	0	0	0	2.43767e+07	8.37815e+06	1.53869e+07	0	0	1.43944e+07	0	3.18878e+07	0	0	0		0.0756847	0.118157	0.114113	0.460068	0.794077	0.00530948

## Sheet: Table S25
	Supplementary Table S25. List of significantly changed proteins in the empty vector line at 37 ºC compared to normal condition. Proteins and LFQ values from Table S2 were used for the statistical quantitative comparison between normal and heat treated samples, only proteins with at least 2 uniques peptides were considered. The table shows the LFQ and the log2-transformed LFQ intensities of the pr…
							LFQ						log2-transformed LFQ
Main Accession	TAIR Annotation	EV Average	HEV Average	Difference	P-value t-test		EV1	EV2	EV3	HEV1	HEV2	HEV3	EV1	EV2	EV3	HEV1	HEV2	HEV3
AT1G74310.1	Encodes ClpB1, which belongs to the Casein lytic proteinase/heat shock protein 100 (Clp/Hsp100	0	31.8411	31.8411	0.000114888		0	0	0	3.56956e+09	3.64457e+09	4.37671e+09	0	0	0	31.7331	31.7631	32.0272
AT5G52640.1	Encodes a cytosolic heat shock protein AtHSP90.1. AtHSP90.1 interacts with disease resistance	0	30.5705	30.5705	0.0156349		0	0	0	1.27779e+09	1.2588e+09	2.52074e+09	0	0	0	30.251	30.2294	31.2312
AT1G33120.1	Ribosomal protein L6 family	0	27.7141	27.7141	0.0126299		0	0	0	2.60372e+08	3.14503e+08	1.3034e+08	0	0	0	27.956	28.2285	26.9577
AT2G32120.1	heat-shock protein 70T-2	0	27.6864	27.6864	0.00591384		0	0	0	1.74736e+08	1.88319e+08	3.06243e+08	0	0	0	27.3806	27.4886	28.1901
AT1G07400.1	HSP20-like chaperones superfamily protein	0	27.4912	27.4912	1.75623e-07		0	0	0	1.83958e+08	1.89839e+08	1.92276e+08	0	0	0	27.4548	27.5002	27.5186
AT4G25200.1	AtHSP23.6-mito mRNA, nuclear gene encoding mitochondrial protein_coding MITOCHONDRION-	0	27.2439	27.2439	0.0495495		0	0	0	9.60645e+07	1.36356e+08	3.0654e+08	0	0	0	26.5175	27.0228	28.1915
AT3G46030.1	Histone superfamily protein	0	26.7864	26.7864	0.015042		0	0	0	1.6443e+08	1.45687e+08	6.47331e+07	0	0	0	27.2929	27.1183	25.948
ATCG00380.1	Chloroplast encoded ribosomal protein S4 protein_coding CHLOROPLAST RIBOSOMAL PROTEIN	0	26.6525	26.6525	0.0494471		0	0	0	1.62268e+08	1.89839e+08	3.81082e+07	0	0	0	27.2738	27.5002	25.1836
AT3G62030.2	nuclear-encoded chloroplast stromal cyclophilin CYP20-3 (also known as ROC4). Protein is tyros	0	26.5493	26.5493	0.0245286		0	0	0	9.21512e+07	1.64373e+08	6.25324e+07	0	0	0	26.4575	27.2924	25.8981
AT3G46230.1	Member of the class I small heat-shock protein (sHSP) family, which accounts for the majority	0	26.4265	26.4265	0.0346933		0	0	0	5.59293e+07	8.14832e+07	1.60979e+08	0	0	0	25.7371	26.28	27.2623
AT4G25130.1	Encodes a chloroplast-localized methionine sulfoxide reductase that is a member of the MSRA fa	0	26.1384	26.1384	0.00031048		0	0	0	6.51743e+07	7.13544e+07	8.66622e+07	0	0	0	25.9578	26.0885	26.3689
AT1G53540.1	Member of the class I small heat-shock protein (sHSP) family, which accounts for the majority	0	26.132	26.132	0.0122748		0	0	0	4.57573e+07	8.05008e+07	1.07966e+08	0	0	0	25.4475	26.2625	26.686
AT2G20560.1	DNAJ heat shock family protein	0	26.0423	26.0423	0.00030157		0	0	0	7.13792e+07	7.89152e+07	5.85879e+07	0	0	0	26.089	26.2338	25.8041
AT4G10250.1	Columbia endomembrane-localized small heat shock protein protein_coding (ATHSP22.0)	0	26.0354	26.0354	0.000411415		0	0	0	6.54777e+07	6.07087e+07	8.18398e+07	0	0	0	25.9645	25.8554	26.2863
AT4G31300.2	Encodes 20S proteasome subunit PBA1 (PBA1). PBA1 acts as a plant caspase-3-like enzyme. protei	0	25.5796	25.5796	0.0054846		0	0	0	5.37813e+07	6.75803e+07	3.46944e+07	0	0	0	25.6806	26.0101	25.0482
AT1G67430.1	Ribosomal protein L22p/L17e family protein	0	25.2387	25.2387	1.11923e-06		0	0	0	3.81003e+07	3.97872e+07	4.09369e+07	0	0	0	25.1833	25.2458	25.2869
AT4G12400.2	Encodes one of the 36 carboxylate clamp (CC)-tetratricopeptide repeat (TPR) proteins (Prasad 2	0	25.0505	25.0505	0.019351		0	0	0	2.35186e+07	3.17422e+07	5.62052e+07	0	0	0	24.4873	24.9199	25.7442
AT1G18540.1	Ribosomal protein L6 family protein	0	24.8761	24.8761	8.25916e-05		0	0	0	3.33042e+07	2.71717e+07	3.22635e+07	0	0	0	24.9892	24.6956	24.9434
AT2G34480.1	Encodes a nuclear localized member of the ribosomal L18ae/LX protein family. Loss of functio	0	24.8681	24.8681	0.0497043		0	0	0	4.49526e+07	5.62676e+07	1.13532e+07	0	0	0	25.4219	25.7458	23.4366
AT3G22060.1	contains Pfam profile: PF01657 Domain of unknown function that is usually associated with prot	0	24.8681	24.8681	0.00242854		0	0	0	3.16105e+07	3.91335e+07	2.32125e+07	0	0	0	24.9139	25.2219	24.4684
AT3G02560.1	Ribosomal protein S7e family protein	0	24.8268	24.8268	5.70395e-05		0	0	0	2.98701e+07	3.27275e+07	2.69559e+07	0	0	0	24.8322	24.964	24.6841
AT5G19140.1	aluminum induced protein with YGL and LRDR motifs	0	24.6888	24.6888	0.00290827		0	0	0	1.99696e+07	2.85324e+07	3.47137e+07	0	0	0	24.2513	24.7661	25.049
AT5G12030.1	Encodes a cytosolic small heat shock protein with chaperone activity that is induced by heat a	0	24.5397	24.5397	0.00019738		0	0	0	2.33319e+07	2.20458e+07	2.82041e+07	0	0	0	24.4758	24.394	24.7494
AT3G10020.1	plant/protein	0	24.398	24.398	0.000142295		0	0	0	2.01224e+07	2.12477e+07	2.52714e+07	0	0	0	24.2623	24.3408	24.591
AT1G30070.2	SGS domain-containing protein	0	24.3936	24.3936	0.00347696		0	0	0	1.81404e+07	1.97863e+07	2.98287e+07	0	0	0	24.1127	24.238	24.8302
AT5G16130.1	Ribosomal protein S7e family protein	8.19	27.1763	18.9863	0.0109338		2.49062e+07	0	0	1.92156e+08	1.92582e+08	9.42703e+07	24.57	0	0	27.5177	27.5209	26.4903
[truncated: 270 more rows]

## Sheet: Table S26
	Supplementary Table S26. List of significantly changed proteins in the amiR23.5 lines at 37 ºC compared to the same line in normal condition. Proteins and LFQ values from Table S2 were used for the statistical quantitative comparison between control and heat treated samples, only proteins with at least 2 uniques peptides were considered. The table shows the LFQ and the log2-transformed LFQ intens…
[truncated: 229 more rows]

[truncated: 4 more sheets: Table S27, Table S28, Table S29, Table S30]
