# Supplementary material for: Mitochondrial Small Heat Shock Proteins Are Essential for Normal Growth of Arabidopsis thaliana
Source: Front Plant Sci. 2021 Feb 10;12:600426. doi: 10.3389/fpls.2021.600426 (PMC7902927; doi:10.3389/fpls.2021.600426)
Supplement: Supplementary file 1 [file Data_Sheet_1.zip › Supplementary Table 31.XLSX]

## Sheet: Table S31
	Supplementary Table S31. Subcellular localization of statistically changed proteins at 37 ºC. The list of 739 proteins that significantly changed in at least one amiR or empty vector line at 37 ºC compared to normal conditions (Table S24) was analyzed by SUBA 4 (Hooper et al., 2017) and classified in 10 main subcellular localizations. The table shows the number of proteins, the main accession num…
		LFQ
	SUBCELLULAR LOCALIZATION (SUBAcon)	EV1	EV2	EV3	amiR23.5-1	amiR23.5-2	amiR23.5-3	amiR23.6-1	amiR23.6-2	amiR23.6-3	amiR26.5-1	amiR26.5-2	amiR26.5-3	amiRD-1	amiRD-2	amiRD-3	amiRT-1	amiRT-2	amiRT-3	HEV1	HEV2	HEV3	HamiR23.5-1	HamiR23.5-2	HamiR23.5-3	HamiR23.6-1	HamiR23.6-2	HamiR23.6-3	HamiR26.5-1	HamiR26.5-2	HamiR26.5-3	HamiRD-1	HamiRD-2	HamiRD-3	HamiRT-1	HamiRT-2	HamiRT-3	Main Accession
	cytosol	0	0	2.37414e+07	0	4.22427e+07	3.55267e+07	1.63298e+07	4.66541e+07	1.64684e+07	3.21719e+07	4.44784e+07	3.84879e+07	4.41222e+07	3.66421e+07	4.06767e+07	4.92459e+07	5.97692e+07	4.56845e+07	4.34906e+07	4.73775e+07	6.37137e+07	5.14583e+07	4.64315e+07	6.09871e+07	9.98944e+07	5.83246e+07	5.63964e+07	6.1757e+07	7.10731e+07	5.40166e+07	7.19105e+07	5.84703e+07	7.42506e+07	8.64882e+07	5.17516e+07	1.02347e+08	AT1G02780.1
	cytosol	2.8019e+07	3.21653e+07	2.69279e+07	3.54726e+07	2.77503e+07	0	0	2.60793e+07	1.93993e+07	2.20565e+07	2.31483e+07	0	2.85384e+07	2.54136e+07	2.97854e+07	2.95858e+07	3.35382e+07	3.02829e+07	2.75071e+07	0	0	2.71434e+07	0	0	0	3.12727e+07	2.34291e+07	0	0	0	2.41647e+07	0	2.766e+07	0	0	0	AT1G04170.1
	cytosol	0	1.59915e+07	1.46927e+07	0	1.3994e+07	1.21067e+07	1.60849e+07	1.47775e+07	1.62327e+07	1.43764e+07	1.30967e+07	0	1.33793e+07	1.5859e+07	1.656e+07	1.57735e+07	1.73785e+07	1.60826e+07	0	1.58403e+07	1.46429e+07	0	0	1.23311e+07	0	1.64468e+07	1.82172e+07	0	1.48309e+07	0	1.47529e+07	1.32869e+07	1.6047e+07	0	0	0	AT1G06220.2
	cytosol	4.06007e+07	3.16609e+07	3.77585e+07	3.29026e+07	2.85938e+07	3.40252e+07	3.38981e+07	0	3.53278e+07	3.7735e+07	3.18304e+07	0	3.23038e+07	0	0	3.43046e+07	3.04154e+07	2.96576e+07	3.45696e+07	4.15401e+07	2.95448e+07	3.32534e+07	2.82863e+07	3.7769e+07	0	2.22176e+07	3.1983e+07	0	2.50916e+07	0	0	3.20429e+07	2.5953e+07	0	0	0	AT1G07110.1
	cytosol	4.90109e+07	5.12305e+07	6.69231e+07	5.1227e+07	7.06556e+07	6.90817e+07	6.42859e+07	5.42718e+07	6.2963e+07	5.91059e+07	5.39904e+07	5.36435e+07	5.56277e+07	3.97128e+07	4.99714e+07	4.62099e+07	5.44074e+07	5.34431e+07	6.76272e+07	6.63871e+07	7.55223e+07	8.41815e+07	7.11766e+07	7.66988e+07	0	5.89668e+07	7.74145e+07	6.11013e+07	7.06703e+07	5.64355e+07	6.31159e+07	7.79529e+07	5.92167e+07	6.60749e+07	7.37684e+07	6.75148e+07	AT1G07140.1
	cytosol	0	0	0	0	0	0	0	0	0	0	0	0	0	0	0	0	0	0	1.83958e+08	1.89839e+08	1.92276e+08	4.55318e+08	5.13219e+08	2.15767e+08	8.2988e+07	4.58835e+08	5.24112e+08	2.79137e+08	3.77892e+08	2.73336e+08	7.77464e+08	4.07662e+08	4.84997e+08	2.75275e+08	2.98406e+08	2.60788e+08	AT1G07400.1
	cytosol	0	0	0	0	6.22513e+07	7.98285e+07	0	0	0	7.30966e+07	1.00422e+08	2.85537e+08	1.44882e+08	1.46294e+08	7.78665e+07	8.22379e+07	1.03942e+08	1.4996e+08	0	0	0	2.99483e+08	3.41119e+08	2.31318e+08	0	0	0	3.88732e+08	4.06703e+08	2.22403e+08	2.84805e+08	3.11596e+08	2.28545e+08	2.05036e+08	4.17153e+08	3.07306e+08	AT1G07770.1
	cytosol	3.10847e+07	0	0	0	4.04939e+07	3.10201e+07	2.45429e+07	3.92421e+07	2.29692e+07	2.86911e+07	2.67846e+07	3.2873e+07	2.99053e+07	2.55319e+07	3.92421e+07	33554432	3.71639e+07	2.40945e+07	0	2.18783e+07	2.5822e+07	3.2259e+07	4.0971e+07	0	0	3.23553e+07	0	0	0	0	3.47666e+07	2.47581e+07	2.65885e+07	0	0	0	AT1G08360.1
	cytosol	1.04209e+08	9.21576e+07	1.29736e+08	1.04079e+08	1.13837e+08	1.12902e+08	1.2227e+08	8.75801e+07	1.08356e+08	1.17022e+08	1.06104e+08	1.10863e+08	1.01669e+08	8.71139e+07	7.47671e+07	9.70752e+07	8.52029e+07	1.04977e+08	7.89371e+07	9.68266e+07	1.16681e+08	9.61244e+07	8.56827e+07	9.94109e+07	1.45596e+08	6.83293e+07	9.20172e+07	7.94917e+07	1.08694e+08	7.69437e+07	7.89207e+07	7.49175e+07	8.11732e+07	8.69752e+07	6.05238e+07	6.37534e+07	AT1G09430.1
	cytosol	1.19051e+08	1.08966e+08	1.38278e+08	1.18548e+08	1.27127e+08	1.30331e+08	1.34534e+08	1.16157e+08	1.31119e+08	1.3367e+08	1.30322e+08	1.50366e+08	1.3215e+08	1.06805e+08	1.29152e+08	1.33485e+08	1.83563e+08	1.41458e+08	1.45073e+08	1.65654e+08	1.57099e+08	5.48542e+07	1.40832e+08	1.68725e+08	5.0979e+07	1.46843e+08	1.52877e+08	1.62696e+08	1.78754e+08	1.46731e+08	1.42176e+08	1.51653e+08	1.61426e+08	1.69417e+08	5.96989e+07	1.95257e+08	AT1G09620.1
	cytosol	1.70619e+08	2.12517e+08	1.90881e+08	2.44202e+08	1.4769e+08	1.39433e+08	1.84481e+08	2.28513e+08	1.78271e+08	1.5596e+08	1.51055e+08	1.57503e+08	1.68655e+08	1.63238e+08	1.79898e+08	1.76881e+08	1.94798e+08	1.7837e+08	9.89365e+07	1.05737e+08	1.68515e+08	1.60756e+08	1.5699e+08	1.05839e+08	5.28573e+07	1.67432e+08	1.85829e+08	8.81099e+07	9.1274e+07	7.89535e+07	1.48244e+08	9.27343e+07	2.11283e+08	1.60968e+08	1.04868e+08	1.34656e+08	AT1G09640.1
	cytosol	1.18245e+08	1.36412e+08	1.64727e+08	1.97011e+08	1.84111e+08	1.58225e+08	1.57241e+08	1.65001e+08	1.62077e+08	1.41517e+08	1.5377e+08	1.23797e+08	1.8011e+08	1.37676e+08	1.69652e+08	2.14292e+08	1.48522e+08	1.98684e+08	5.69977e+07	4.85376e+07	1.0276e+08	1.08483e+08	8.35942e+07	4.93552e+07	4.51618e+07	9.4094e+07	8.6183e+07	6.29804e+07	9.39963e+07	6.30066e+07	8.5333e+07	7.29447e+07	1.10395e+08	1.06775e+08	7.9978e+07	7.84679e+07	AT1G09780.1
	cytosol	3.46127e+07	4.10762e+07	2.41848e+07	0	1.58799e+07	3.60551e+07	2.8707e+07	2.83079e+07	0	0	3.09042e+07	2.17724e+07	4.39756e+07	3.87475e+07	1.92519e+07	2.66623e+07	3.9537e+07	0	0	0	2.07859e+07	0	0	0	0	0	0	2.5722e+07	0	0	0	0	0	0	3.1707e+07	0	AT1G10370.1
	cytosol	0	1.44133e+07	1.75382e+07	0	2.93021e+07	2.41446e+07	2.10687e+07	2.04926e+07	0	1.90845e+07	2.66217e+07	0	2.26232e+07	1.77609e+07	2.58866e+07	2.5562e+07	1.88414e+07	2.20871e+07	0	0	1.86542e+07	0	0	0	0	0	0	0	0	0	0	0	1.95423e+07	0	0	0	AT1G10670.3
	cytosol	1.84268e+07	2.43885e+07	0	3.16412e+07	2.66549e+07	2.39579e+07	2.65701e+07	2.99821e+07	2.25621e+07	0	0	0	2.56064e+07	2.42453e+07	2.48045e+07	2.64158e+07	2.90272e+07	2.71585e+07	0	0	1.93778e+07	2.57149e+07	2.15502e+07	0	0	0	2.05894e+07	2.02203e+07	0	0	0	1.74364e+07	2.29088e+07	0	0	0	AT1G10840.1
	cytosol	2.75014e+07	3.42049e+07	2.63573e+07	2.97565e+07	1.79415e+07	2.30171e+07	2.36134e+07	2.02119e+07	1.99019e+07	0	0	0	1.95586e+07	2.15547e+07	0	0	2.56188e+07	0	0	0	0	0	0	0	0	0	0	0	0	0	0	0	0	0	0	0	AT1G12780.1
	cytosol	0	0	0	0	3.57143e+07	3.04682e+07	0	0	0	2.67308e+07	2.75128e+07	3.11839e+07	3.27934e+07	2.93061e+07	3.17598e+07	2.81572e+07	3.504e+07	2.95345e+07	3.82803e+07	3.383e+07	0	3.70739e+07	2.96165e+07	4.36688e+07	0	3.8066e+07	3.72955e+07	4.19597e+07	3.66472e+07	4.22838e+07	3.72645e+07	4.25661e+07	3.61402e+07	4.14911e+07	3.52031e+07	4.20908e+07	AT1G13060.2
	cytosol	3.21452e+07	2.69709e+07	1.88845e+07	0	1.62391e+08	1.07757e+08	0	3.16741e+07	0	1.26987e+08	1.45809e+08	1.52814e+08	1.36962e+08	1.32912e+08	1.99623e+08	1.55507e+08	2.41509e+08	1.88776e+08	1.18902e+08	1.05035e+08	8.28673e+07	2.43492e+08	2.47886e+08	1.46092e+08	1.51045e+08	2.0901e+08	1.88175e+08	1.89865e+08	1.76232e+08	2.28751e+08	1.85662e+08	1.75221e+08	1.6326e+08	2.06548e+08	3.0895e+08	2.08143e+08	AT1G14320.1
	cytosol	2.3081e+07	0	0	0	1.84204e+07	2.25543e+07	1.86879e+07	0	2.01224e+07	2.01294e+07	1.8933e+07	0	0	1.51866e+07	0	1.85575e+07	2.40912e+07	1.93335e+07	0	0	1.94801e+07	0	0	0	0	2.43463e+07	0	0	2.58525e+07	0	1.60826e+07	0	2.17709e+07	1.48134e+07	0	0	AT1G15750.1
	cytosol	0	2.0306e+07	2.01447e+07	2.66125e+07	1.71155e+07	2.02217e+07	2.14325e+07	2.16131e+07	2.13836e+07	0	2.0135e+07	0	1.74606e+07	2.12153e+07	0	1.85588e+07	1.95247e+07	0	0	0	0	2.11991e+07	2.42486e+07	0	0	0	0	0	0	0	2.26797e+07	1.86465e+07	0	0	0	0	AT1G15950.1
	cytosol	5.70559e+08	8.82426e+08	6.7654e+08	8.98535e+08	5.3003e+08	5.65205e+08	6.09352e+08	9.74914e+08	5.56768e+08	5.92484e+08	6.17344e+08	5.42933e+08	7.27968e+08	7.4776e+08	8.82793e+08	7.43573e+08	6.00754e+08	8.46304e+08	2.69399e+09	2.87378e+09	4.37459e+09	4.61345e+09	5.40445e+09	2.98049e+09	2.73179e+09	4.94115e+09	5.83304e+09	2.42628e+09	3.26967e+09	2.74736e+09	5.52298e+09	3.56882e+09	5.09099e+09	3.38498e+09	2.21077e+09	2.25972e+09	AT1G16030.1
	cytosol	2.38155e+07	2.83295e+07	2.27254e+07	0	0	1.76455e+07	2.99302e+07	2.96412e+07	0	1.32033e+07	1.47315e+07	0	0	2.27664e+07	0	1.80438e+07	1.95925e+07	0	0	0	0	0	0	0	0	0	0	0	0	0	0	0	0	0	0	0	AT1G17890.1
	cytosol	9.19708e+08	9.75928e+08	9.31642e+08	1.09767e+09	1.15994e+09	9.74644e+08	1.04069e+09	9.95192e+08	1.09403e+09	1.15616e+09	1.08722e+09	9.18879e+08	1.04322e+09	9.57568e+08	1.10332e+09	1.18562e+09	1.1609e+09	9.65968e+08	9.87565e+08	1.06817e+09	9.59362e+08	8.9029e+08	8.73965e+08	9.54255e+08	1.13072e+09	1.06094e+09	9.02343e+08	8.08515e+08	1.01688e+09	1.01639e+09	9.30158e+08	7.78434e+08	1.01238e+09	1.16801e+09	9.39228e+08	1.15761e+09	AT1G18080.1
	cytosol	0	0	0	2.38139e+07	4.12875e+07	5.1662e+07	0	6.04107e+07	2.15174e+07	3.69431e+07	4.21112e+07	0	3.80607e+07	3.30627e+07	4.90619e+07	5.91346e+07	4.7145e+07	4.21696e+07	3.33042e+07	2.71717e+07	3.22635e+07	0	3.47088e+07	0	0	4.65378e+07	2.01322e+07	0	3.73654e+07	0	4.2407e+07	0	4.9585e+07	5.23686e+07	0	4.08887e+07	AT1G18540.1
	cytosol	3.1422e+08	3.00148e+08	3.06667e+08	2.78249e+08	2.64685e+08	2.85596e+08	2.99961e+08	2.79331e+08	2.67822e+08	2.79253e+08	2.72277e+08	2.37854e+08	2.69479e+08	2.71391e+08	2.51242e+08	2.41107e+08	1.99512e+08	2.93727e+08	3.62775e+08	3.91952e+08	3.73958e+08	2.93931e+08	3.08052e+08	3.99135e+08	3.42802e+08	3.0786e+08	3.73906e+08	3.48311e+08	3.12851e+08	3.36469e+08	3.07199e+08	3.59321e+08	2.6485e+08	3.32735e+08	3.65552e+08	3.20112e+08	AT1G20010.1
	cytosol	6.09026e+07	6.15732e+07	6.22426e+07	8.89752e+07	7.23706e+07	6.58053e+07	6.78667e+07	9.72706e+07	5.75176e+07	4.45215e+07	5.93975e+07	4.38751e+07	6.94995e+07	4.16294e+07	7.89699e+07	9.3166e+07	6.32604e+07	8.03781e+07	7.16171e+07	5.8446e+07	7.8724e+07	9.31983e+07	7.22303e+07	5.43132e+07	0	9.27536e+07	6.56686e+07	7.33452e+07	8.89012e+07	1.0592e+08	7.5355e+07	7.35948e+07	9.39637e+07	9.8185e+07	7.70024e+07	6.50164e+07	AT1G20950.1
	cytosol	2.67994e+07	2.09261e+07	3.00133e+07	3.55883e+07	2.99489e+07	2.73531e+07	2.56597e+07	2.76083e+07	3.90035e+07	2.44359e+07	2.83471e+07	3.43118e+07	2.83943e+07	2.99925e+07	2.26358e+07	2.14548e+07	0	2.27806e+07	0	0	0	0	0	0	0	0	0	0	0	0	0	0	0	0	0	0	AT1G21130.1
	cytosol	1.40881e+08	1.1364e+08	8.68787e+07	6.62768e+07	2.07107e+08	1.45173e+08	1.3924e+08	1.34348e+08	1.4265e+08	1.75549e+08	1.78259e+08	1.46193e+08	1.40131e+08	1.30928e+08	1.57295e+08	2.01053e+08	1.78828e+08	1.48687e+08	1.65093e+08	1.57415e+08	1.61482e+08	1.5344e+08	1.46548e+08	1.58247e+08	1.19241e+08	1.57066e+08	1.48018e+08	1.55001e+08	1.5906e+08	1.54572e+08	1.62358e+08	1.36139e+08	1.43602e+08	1.52507e+08	1.7795e+08	1.92502e+08	AT1G22300.1
	cytosol	1.96034e+07	1.75334e+07	2.0409e+07	0	1.34472e+07	0	0	0	1.53326e+07	1.99571e+07	0	1.96824e+07	0	0	0	1.47632e+07	1.39562e+07	1.72824e+07	1.87151e+07	0	1.73869e+07	0	1.58942e+07	1.58239e+07	0	0	1.71725e+07	0	0	0	0	0	0	0	0	0	AT1G22430.1
	cytosol	4.82391e+07	7.56533e+07	3.61878e+07	0	2.34417e+08	2.29736e+08	6.76553e+07	6.76459e+07	4.81523e+07	1.86992e+08	2.00941e+08	3.39515e+08	2.77248e+08	2.29274e+08	3.69936e+08	2.06806e+08	2.13373e+08	2.56877e+08	8.1568e+07	7.3132e+07	5.33838e+07	3.97313e+08	4.27604e+08	3.57756e+08	0	2.57233e+08	9.75406e+07	5.20239e+08	4.90066e+08	3.8163e+08	3.7122e+08	4.09532e+08	4.22536e+08	4.02692e+08	4.47155e+08	4.7252e+08	AT1G22780.1
	cytosol	7.81856e+07	1.00792e+08	8.63325e+07	8.78598e+07	8.67223e+07	7.45446e+07	8.2124e+07	9.14766e+07	7.90192e+07	7.81585e+07	6.97795e+07	5.16727e+07	8.53152e+07	8.3716e+07	8.21126e+07	7.88059e+07	1.07563e+08	8.60517e+07	7.974e+07	6.86711e+07	6.37181e+07	6.97553e+07	7.32183e+07	6.18684e+07	1.2926e+08	7.78234e+07	7.19953e+07	5.87954e+07	6.62584e+07	5.17624e+07	6.72486e+07	6.70996e+07	7.16667e+07	7.30155e+07	6.09533e+07	7.85986e+07	AT1G23820.1
	cytosol	1.35668e+08	1.3393e+08	1.37991e+08	1.44091e+08	1.48522e+08	1.31766e+08	1.58609e+08	1.73878e+08	1.33263e+08	1.57546e+08	1.39153e+08	1.46477e+08	1.35039e+08	1.03855e+08	1.46558e+08	1.63941e+08	1.64818e+08	1.34181e+08	1.27436e+08	1.27171e+08	1.25273e+08	1.62966e+08	1.50794e+08	1.35846e+08	1.12029e+08	1.53983e+08	1.37895e+08	1.26987e+08	1.37e+08	1.94609e+08	1.41106e+08	1.20621e+08	1.53068e+08	1.5023e+08	1.45254e+08	1.52317e+08	AT1G24510.1
	cytosol	0	0	0	0	1.14717e+08	4.62612e+07	0	0	0	5.82236e+07	7.50839e+07	4.26961e+07	7.49955e+07	6.32166e+07	5.46872e+07	6.32692e+07	5.99518e+07	8.1376e+07	0	2.73683e+07	0	0	0	0	0	4.82826e+07	0	4.11903e+07	0	0	4.50586e+07	5.06058e+07	4.53312e+07	4.36809e+07	0	0	AT1G26630.1
	cytosol	0	0	0	0	0	0	0	0	0	0	0	0	0	0	0	0	0	0	1.81404e+07	1.97863e+07	2.98287e+07	3.02514e+07	2.8711e+07	0	0	3.61026e+07	2.31178e+07	2.07974e+07	2.90231e+07	2.57398e+07	3.80475e+07	2.65149e+07	4.31722e+07	2.08855e+07	2.67568e+07	0	AT1G30070.2
	cytosol	3.22495e+08	3.63329e+08	3.8261e+08	3.84258e+08	3.3717e+08	3.14046e+08	3.59995e+08	3.90975e+08	3.54768e+08	3.08095e+08	3.3262e+08	3.57781e+08	3.52708e+08	2.91011e+08	3.38645e+08	3.59795e+08	3.81339e+08	3.60045e+08	1.93104e+08	2.24945e+08	3.03959e+08	3.02634e+08	2.73033e+08	2.5784e+08	3.22026e+08	2.94196e+08	3.40788e+08	2.2211e+08	2.47182e+08	2.10771e+08	3.18474e+08	2.22203e+08	3.60194e+08	2.98137e+08	2.22696e+08	2.441e+08	AT1G30230.2
	cytosol	2.07956e+08	2.18022e+08	2.21895e+08	2.69461e+08	2.28307e+08	2.14455e+08	2.17178e+08	2.5429e+08	2.01569e+08	2.09446e+08	2.12252e+08	1.81778e+08	2.16636e+08	1.94568e+08	2.5422e+08	2.44507e+08	2.85754e+08	2.30629e+08	1.48059e+08	1.5117e+08	2.17781e+08	2.31462e+08	2.39442e+08	1.63589e+08	1.26249e+08	2.31767e+08	2.15379e+08	1.64373e+08	1.73024e+08	1.54561e+08	2.093e+08	1.77249e+08	2.4171e+08	2.15065e+08	2.5581e+08	2.46943e+08	AT1G30580.1
	cytosol	0	0	0	0	3.806e+08	2.95033e+08	0	0	0	3.44589e+08	4.16864e+08	3.44636e+08	4.17992e+08	3.92468e+08	5.08792e+08	4.96769e+08	5.06364e+08	4.76698e+08	2.60372e+08	3.14503e+08	1.3034e+08	4.5839e+08	4.39321e+08	3.56148e+08	1.92329e+08	4.83386e+08	3.95006e+08	4.21279e+08	4.92245e+08	3.51025e+08	5.50894e+08	4.37376e+08	4.88066e+08	5.68191e+08	4.38591e+08	5.27758e+08	AT1G33120.1
	cytosol	1.864e+07	2.34926e+07	1.87736e+07	0	0	0	0	2.58113e+07	1.9737e+07	0	0	0	0	0	0	0	0	0	0	0	0	0	0	0	0	0	0	0	0	0	0	0	0	0	0	0	AT1G33790.2
	cytosol	1.88244e+07	0	2.14891e+07	1.73821e+07	0	1.92013e+07	2.32883e+07	0	2.09508e+07	2.16656e+07	1.83643e+07	2.69615e+07	1.60048e+07	0	1.40591e+07	2.22747e+07	2.22376e+07	2.03426e+07	0	0	0	0	0	0	0	0	0	1.42583e+07	0	0	0	1.39533e+07	0	0	0	0	AT1G36160.1
	cytosol	6.07592e+07	6.70531e+07	8.48611e+07	9.87652e+07	5.98729e+07	5.94305e+07	5.12305e+07	7.55433e+07	5.47251e+07	5.14155e+07	3.70302e+07	6.22081e+07	5.16513e+07	4.84771e+07	6.48094e+07	6.81117e+07	5.11099e+07	9.14449e+07	3.66396e+07	3.04365e+07	4.6722e+07	0	4.77038e+07	3.96111e+07	0	4.25041e+07	4.2705e+07	0	3.17929e+07	3.22501e+07	3.42547e+07	2.73379e+07	5.06514e+07	4.20237e+07	0	0	AT1G37130.1
	cytosol	4.64821e+08	6.02381e+08	5.18907e+08	5.90761e+08	5.10381e+08	4.45546e+08	4.78154e+08	6.88748e+08	4.66467e+08	4.5614e+08	4.78452e+08	5.10664e+08	5.838e+08	4.96287e+08	7.02538e+08	5.76682e+08	6.27178e+08	6.13973e+08	5.39071e+08	5.52998e+08	4.93406e+08	6.80019e+08	6.96332e+08	5.68861e+08	6.38318e+08	7.69956e+08	5.98717e+08	6.47812e+08	5.48608e+08	5.15858e+08	6.85699e+08	5.96398e+08	7.17797e+08	7.98823e+08	6.7903e+08	7.60409e+08	AT1G43170.1
	cytosol	0	1.81027e+07	0	0	7.1305e+07	6.73185e+07	0	2.43615e+07	0	8.35537e+07	8.61711e+07	7.09205e+07	9.06623e+07	8.09036e+07	9.28115e+07	7.46014e+07	9.98736e+07	8.43684e+07	7.05724e+07	7.22553e+07	0	1.13893e+08	1.10173e+08	9.0136e+07	5.16513e+07	1.12598e+08	8.7374e+07	9.6592e+07	9.05493e+07	8.52679e+07	1.15835e+08	8.07131e+07	9.33405e+07	1.14051e+08	1.14955e+08	1.16835e+08	AT1G48830.1
	cytosol	1.84166e+07	2.11419e+07	2.14118e+07	2.51578e+07	2.57613e+07	2.59476e+07	2.47033e+07	2.78717e+07	2.63062e+07	0	0	2.77138e+07	0	0	0	0	2.31354e+07	2.57274e+07	0	0	0	2.71472e+07	0	1.70847e+07	0	0	2.17152e+07	0	1.4933e+07	0	0	0	2.25246e+07	0	0	0	AT1G51710.1
	cytosol	1.9067e+08	1.67073e+08	1.71877e+08	1.12122e+08	1.23531e+08	1.36176e+08	1.67536e+08	1.0054e+08	1.55097e+08	1.43652e+08	1.06016e+08	8.39426e+07	9.15908e+07	1.19812e+08	9.47748e+07	8.60338e+07	7.25162e+07	9.3853e+07	1.2002e+08	1.18269e+08	1.10403e+08	8.59801e+07	7.80286e+07	1.14987e+08	3.16895e+07	4.38964e+07	1.18171e+08	5.62793e+07	3.75576e+07	5.86977e+07	7.77048e+07	6.62263e+07	6.69416e+07	6.50254e+07	3.01196e+07	7.81601e+06	AT1G52100.1
	cytosol	0	0	0	0	0	0	0	0	0	0	0	0	0	0	0	0	0	0	4.57573e+07	8.05008e+07	1.07966e+08	5.62353e+08	6.07707e+08	1.31273e+08	4.40733e+07	2.35573e+08	4.89726e+08	2.32636e+08	2.77267e+08	1.11417e+08	5.0325e+08	3.16164e+08	5.67797e+08	8.96873e+07	1.88306e+08	1.53291e+08	AT1G53540.1
	cytosol	0	0	0	0	0	0	0	0	0	0	0	0	0	0	0	0	0	0	0	0	0	3.50296e+08	3.51683e+08	1.47261e+08	0	1.00757e+08	4.66153e+07	1.75051e+08	2.31173e+08	2.19737e+08	3.47515e+08	2.16741e+08	3.83433e+08	1.13098e+08	2.18916e+08	1.17038e+08	AT1G54050.1
	cytosol	1.71072e+07	1.62992e+07	2.23721e+07	2.40078e+07	2.14014e+07	1.70835e+07	1.74957e+07	1.78535e+07	2.09232e+07	0	0	1.75979e+07	0	0	1.46744e+07	0	0	1.59605e+07	0	0	0	0	0	0	0	0	0	0	0	0	0	0	0	0	0	0	AT1G55450.2
	cytosol	3.36136e+09	3.70468e+09	3.80302e+09	3.43628e+09	3.30087e+09	3.10275e+09	3.3319e+09	3.53558e+09	3.47316e+09	3.07598e+09	3.38545e+09	2.92543e+09	3.508e+09	3.14737e+09	3.7744e+09	3.60387e+09	3.60462e+09	3.76839e+09	3.30385e+09	3.2015e+09	3.08816e+09	3.23832e+09	3.23541e+09	3.3728e+09	3.22243e+09	3.60512e+09	3.24012e+09	3.09073e+09	3.19817e+09	3.32038e+09	3.54122e+09	3.32798e+09	3.58171e+09	3.89641e+09	2.7371e+09	3.64785e+09	AT1G56070.1
	cytosol	0	0	0	0	5.61079e+07	4.85343e+07	0	0	0	5.80543e+07	4.1405e+07	5.89791e+07	5.17947e+07	4.12703e+07	8.59921e+07	5.09296e+07	6.09068e+07	5.93934e+07	0	3.57837e+07	0	7.90685e+07	8.64942e+07	4.89736e+07	0	1.02674e+08	4.9961e+07	6.67933e+07	7.1305e+07	5.76094e+07	6.0281e+07	5.48923e+07	8.35942e+07	8.40416e+07	7.51724e+07	7.08174e+07	AT1G57660.1
	cytosol	2.50772e+08	3.29248e+08	2.94685e+08	3.35794e+08	2.43374e+08	2.27486e+08	2.79447e+08	3.45306e+08	2.36817e+08	2.18885e+08	2.62201e+08	2.08374e+08	2.65199e+08	2.59993e+08	3.33844e+08	2.5459e+08	4.23504e+08	2.99504e+08	1.39782e+08	1.82877e+08	2.48988e+08	2.30102e+08	1.80397e+08	1.65196e+08	2.11708e+08	2.41777e+08	2.24152e+08	1.53674e+08	1.5622e+08	1.23198e+08	2.50008e+08	1.751e+08	3.31837e+08	2.2507e+08	9.2081e+07	2.2788e+08	AT1G57720.1
	cytosol	2.1634e+07	2.31386e+07	1.76211e+07	2.33465e+07	2.53064e+07	2.10936e+07	2.77888e+07	3.71588e+07	1.68576e+07	2.52836e+07	2.22484e+07	0	2.92149e+07	2.71152e+07	3.89468e+07	3.75966e+07	4.50149e+07	3.46848e+07	0	0	2.67549e+07	3.78188e+07	3.02766e+07	3.07354e+07	0	4.42017e+07	3.46223e+07	3.5448e+07	3.63311e+07	0	2.61209e+07	3.49382e+07	4.21608e+07	5.43546e+07	3.69533e+07	3.56179e+07	AT1G58684.1
	cytosol	0	0	0	0	0	0	0	0	0	0	0	0	0	0	0	0	0	0	0	2.12712e+07	0	9.44469e+07	1.16924e+08	4.61619e+07	0	6.49398e+07	6.92495e+07	5.04832e+07	4.75058e+07	6.4068e+07	1.15988e+08	5.99435e+07	6.92447e+07	4.00278e+07	7.47308e+07	5.50104e+07	AT1G59860.1
	cytosol	5.43207e+07	5.18809e+07	5.26416e+07	5.81187e+07	6.04567e+07	4.6842e+07	5.77013e+07	5.17337e+07	5.97941e+07	5.18557e+07	5.5186e+07	4.25189e+07	6.04819e+07	5.95294e+07	4.82324e+07	4.79026e+07	5.20646e+07	5.0676e+07	0	5.36695e+07	5.46872e+07	4.97813e+07	0	3.4122e+07	0	5.68714e+07	4.62228e+07	5.51363e+07	6.624e+07	0	0	4.00445e+07	6.19156e+07	6.20058e+07	7.31624e+07	7.37786e+07	AT1G60710.1
	cytosol	2.32443e+08	2.4361e+08	2.44626e+08	2.63166e+08	2.60246e+08	2.18279e+08	2.37689e+08	2.15319e+08	2.30901e+08	2.3151e+08	2.41392e+08	1.97873e+08	2.5645e+08	2.33509e+08	2.33978e+08	1.84354e+08	1.81249e+08	2.38101e+08	2.81196e+08	2.53815e+08	2.63568e+08	2.79331e+08	2.29227e+08	2.4009e+08	2.88681e+08	2.4885e+08	2.27013e+08	2.41375e+08	2.85082e+08	2.87722e+08	2.52796e+08	2.72863e+08	2.54414e+08	2.33751e+08	2.51259e+08	2.19052e+08	AT1G65960.2
	cytosol	2.76097e+08	2.92265e+08	3.00836e+08	3.7238e+08	3.12482e+08	2.65825e+08	2.85398e+08	3.01566e+08	2.95463e+08	2.82818e+08	3.41995e+08	2.48126e+08	3.33336e+08	3.24648e+08	3.4342e+08	3.36539e+08	2.75447e+08	3.06561e+08	3.38012e+08	2.48264e+08	3.21646e+08	4.15076e+08	3.04634e+08	2.21511e+08	2.24074e+08	4.16113e+08	2.97044e+08	3.30964e+08	3.85031e+08	2.20622e+08	3.98002e+08	3.85806e+08	4.29327e+08	3.22048e+08	4.19501e+08	3.63203e+08	AT1G66200.3
	cytosol	2.25621e+07	2.38304e+07	2.5493e+07	3.24339e+07	2.40578e+07	2.61118e+07	2.40578e+07	2.90392e+07	2.41346e+07	2.39745e+07	2.36527e+07	0	2.89849e+07	3.23015e+07	2.61462e+07	3.00425e+07	3.17841e+07	2.79143e+07	0	0	0	0	2.27616e+07	0	0	0	0	0	0	0	0	0	2.33934e+07	2.61825e+07	2.45174e+07	0	AT1G70310.1
	cytosol	2.89428e+07	3.08016e+07	3.04218e+07	2.28898e+07	2.53556e+07	2.27853e+07	2.82393e+07	0	2.89127e+07	2.86553e+07	2.65922e+07	2.89528e+07	0	0	0	2.48562e+07	2.54418e+07	2.19573e+07	1.80476e+07	2.77869e+07	1.78016e+07	0	0	2.3256e+07	0	0	2.59009e+07	1.69949e+07	0	0	0	0	0	0	0	0	AT1G72160.1
	cytosol	6.51459e+08	7.52335e+08	6.77056e+08	8.95054e+08	7.87115e+08	6.8101e+08	8.00264e+08	9.51086e+08	6.66995e+08	7.07522e+08	7.96445e+08	7.0439e+08	7.50148e+08	6.88604e+08	8.91463e+08	8.38305e+08	8.46538e+08	7.11456e+08	8.89241e+08	8.52781e+08	8.50538e+08	8.54497e+08	9.09816e+08	7.35576e+08	4.67665e+08	1.03753e+09	8.33438e+08	8.3639e+08	8.63428e+08	7.98048e+08	8.67266e+08	8.11604e+08	9.92368e+08	9.58299e+08	9.59428e+08	1.08406e+09	AT1G72370.1
	cytosol	1.56025e+08	1.13028e+08	9.17688e+07	1.14526e+08	2.59399e+08	1.73336e+08	1.43652e+08	2.65567e+08	1.11271e+08	2.11781e+08	2.2826e+08	1.92396e+08	2.34173e+08	1.90181e+08	2.83112e+08	3.46601e+08	3.47154e+08	2.12929e+08	1.71045e+08	1.79462e+08	1.93117e+08	2.07711e+08	2.11429e+08	1.84827e+08	2.58305e+08	2.99712e+08	1.69969e+08	1.77889e+08	1.91e+08	2.50077e+08	1.96847e+08	1.98024e+08	2.7141e+08	2.69928e+08	2.16306e+08	3.03012e+08	AT1G74060.1
	cytosol	0	0	0	0	0	0	0	0	0	0	0	0	0	0	0	0	0	0	3.56956e+09	3.64457e+09	4.37671e+09	3.66331e+09	5.02926e+09	3.72115e+09	3.56585e+09	4.87312e+09	5.12072e+09	3.30843e+09	3.97443e+09	4.25496e+09	5.75792e+09	4.06019e+09	4.3983e+09	3.62818e+09	3.0918e+09	2.59376e+09	AT1G74310.1
	cytosol	5.99352e+07	6.74119e+07	7.42506e+07	6.09237e+07	6.34273e+07	5.92372e+07	5.63573e+07	6.05196e+07	6.20617e+07	5.75296e+07	5.97817e+07	4.4766e+07	5.67611e+07	5.73742e+07	5.78815e+07	5.44489e+07	4.85208e+07	7.53446e+07	5.33617e+07	6.88761e+07	5.52281e+07	5.40316e+07	5.31807e+07	5.41666e+07	0	5.8159e+07	6.46165e+07	5.58595e+07	6.43662e+07	4.08887e+07	6.53689e+07	6.00225e+07	5.53661e+07	5.94387e+07	5.52166e+07	5.17982e+07	AT1G74920.1
	cytosol	0	0	0	0	3.02514e+07	1.57048e+07	0	0	0	1.49009e+07	1.31012e+07	0	1.3036e+07	0	0	1.83096e+07	2.13658e+07	9.55948e+06	0	0	1.1253e+07	0	0	0	0	0	0	0	2.03116e+07	0	0	1.545e+07	1.50744e+07	0	0	0	AT1G75950.1
	cytosol	5.60496e+07	4.57066e+07	4.5999e+07	1.16576e+08	7.07095e+07	6.39925e+07	5.73424e+07	7.33503e+07	1.12683e+08	4.66961e+07	6.5819e+07	6.8192e+07	8.17038e+07	8.06908e+07	3.92149e+07	7.46118e+07	4.91504e+07	8.35363e+07	0	0	3.3734e+07	3.16149e+07	4.47536e+07	0	0	4.34514e+07	3.02158e+07	2.23226e+07	3.02305e+07	2.12565e+07	3.49575e+07	2.51038e+07	4.26547e+07	4.5656e+07	2.47273e+07	0	AT1G76680.2
	cytosol	1.17168e+08	1.06082e+08	8.53803e+07	9.28051e+07	1.1627e+08	1.01486e+08	1.01725e+08	1.1854e+08	1.00596e+08	9.3166e+07	8.93832e+07	8.78294e+07	1.08604e+08	1.09998e+08	1.09663e+08	1.18655e+08	1.04774e+08	9.50182e+07	1.29359e+08	1.30756e+08	1.08453e+08	1.15515e+08	1.14772e+08	1.12957e+08	4.92664e+07	1.32526e+08	1.1845e+08	1.02071e+08	1.2278e+08	1.15171e+08	1.24373e+08	1.15443e+08	1.33439e+08	1.43085e+08	1.08356e+08	1.2917e+08	AT1G78300.1
	cytosol	2.98515e+07	4.57383e+07	3.19232e+07	6.08688e+07	5.3495e+07	3.10567e+07	4.00112e+07	5.58324e+07	3.84665e+07	3.61928e+07	5.34839e+07	2.9003e+07	5.68793e+07	2.58902e+07	9.85396e+07	6.83672e+07	3.90955e+07	5.83165e+07	0	0	2.54418e+07	3.29026e+07	2.99489e+07	0	0	3.25646e+07	2.10162e+07	0	1.56841e+07	0	2.95899e+07	0	5.19889e+07	0	0	0	AT1G78570.1
	cytosol	8.58832e+08	9.7033e+08	8.7076e+08	8.70941e+08	7.28978e+08	6.449e+08	6.98362e+08	7.50148e+08	7.41412e+08	6.70983e+08	7.61305e+08	5.71826e+08	7.82275e+08	7.77518e+08	7.98601e+08	7.74291e+08	7.8298e+08	9.07423e+08	9.41379e+08	8.43317e+08	7.72254e+08	8.89796e+08	9.59162e+08	8.63248e+08	7.64319e+08	9.7107e+08	9.0228e+08	8.18836e+08	8.19859e+08	8.00153e+08	1.00427e+09	9.09816e+08	8.94e+08	9.65968e+08	1.1113e+09	9.53264e+08	AT1G79550.1
	cytosol	1.07742e+08	1.0281e+08	8.41582e+07	8.44913e+07	5.88443e+07	5.45925e+07	8.63205e+07	7.50787e+07	8.39542e+07	6.8519e+07	6.83482e+07	7.36152e+07	5.58634e+07	6.38198e+07	5.48999e+07	5.66825e+07	8.712e+07	5.65138e+07	8.05343e+07	5.30666e+07	6.22556e+07	6.11946e+07	8.65542e+07	4.14998e+07	1.01563e+08	3.40511e+07	5.43546e+07	6.60063e+07	5.12163e+07	0	5.84946e+07	5.39605e+07	3.73214e+07	4.90245e+07	7.51776e+07	7.16767e+07	AT1G79870.1
	cytosol	0	0	2.0433e+07	0	1.49175e+07	0	1.48453e+07	2.71623e+07	1.64206e+07	0	1.63218e+07	0	0	0	2.388e+07	1.96619e+07	2.10133e+07	1.65991e+07	1.94006e+07	1.59616e+07	0	0	0	0	0	0	0	0	0	0	0	0	0	0	0	1.9722e+07	AT1G79930.1
	cytosol	0	1.47683e+07	0	0	1.49413e+07	1.64787e+07	0	0	0	0	1.38281e+07	0	1.31403e+07	0	0	1.39794e+07	1.79154e+07	1.56342e+07	0	1.64206e+07	1.79316e+07	0	0	0	0	0	1.18083e+07	1.40066e+07	1.85601e+07	0	0	1.72728e+07	0	0	0	0	AT2G02560.1
	cytosol	2.27395e+07	2.20275e+07	2.55656e+07	2.8709e+07	2.02441e+07	0	2.40745e+07	0	2.29438e+07	0	0	0	0	2.23566e+07	0	2.26389e+07	1.95627e+07	0	0	0	0	0	0	0	0	0	0	0	0	0	0	0	0	0	0	0	AT2G05830.1
	cytosol	0	0	0	0	2.08678e+08	1.21006e+08	0	0	0	1.6089e+08	1.90881e+08	1.62594e+08	1.81199e+08	1.44731e+08	1.41125e+08	1.20362e+08	7.88988e+07	1.84571e+08	0	0	0	1.0631e+08	8.66262e+07	7.83647e+07	0	4.04238e+07	4.93279e+07	6.25671e+07	6.77821e+07	7.59318e+07	7.50059e+07	5.70807e+07	9.29402e+07	6.26539e+07	7.69384e+07	3.79185e+07	AT2G16600.1
	cytosol	0	0	0	2.20626e+07	1.7061e+07	1.92186e+07	2.48441e+07	0	0	0	0	0	0	0	0	2.10775e+07	1.61844e+07	0	0	0	2.0796e+07	0	0	0	0	0	0	0	0	0	0	0	0	0	0	0	AT2G17290.1
	cytosol	3.87797e+07	2.52276e+07	3.59104e+07	2.89588e+07	3.57515e+07	3.71305e+07	3.83388e+07	3.61352e+07	3.54431e+07	3.99558e+07	3.16675e+07	5.1071e+07	3.0644e+07	2.3933e+07	2.59692e+07	2.28914e+07	3.10761e+07	2.58489e+07	0	0	2.94609e+07	4.13877e+07	3.62079e+07	0	0	0	2.67957e+07	2.34178e+07	0	0	0	2.10017e+07	2.22824e+07	0	0	0	AT2G17340.1
	cytosol	3.29088e+08	3.69551e+08	2.3999e+08	2.94828e+08	4.32223e+08	3.44231e+08	2.99048e+08	5.05663e+08	2.92285e+08	3.59995e+08	4.17124e+08	4.39108e+08	4.77392e+08	4.43789e+08	6.07917e+08	4.62764e+08	4.99947e+08	4.88336e+08	4.41856e+08	4.68022e+08	4.37619e+08	5.78764e+08	5.94664e+08	4.6302e+08	3.50248e+08	6.8418e+08	4.75741e+08	4.91972e+08	4.51766e+08	5.57115e+08	6.40845e+08	4.99047e+08	5.68348e+08	6.52363e+08	6.31015e+08	6.77807e+08	AT2G18020.1
	cytosol	0	2.49701e+07	0	0	2.41446e+07	2.90997e+07	0	2.39812e+07	0	2.38205e+07	2.34795e+07	2.61843e+07	0	0	2.29915e+07	2.35186e+07	2.33028e+07	2.67957e+07	1.09119e+07	1.61485e+07	2.26405e+07	1.77142e+07	2.0796e+07	1.79889e+07	0	2.04217e+07	2.42234e+07	1.68366e+07	0	0	2.57863e+07	1.85357e+07	2.86871e+07	2.36937e+07	0	0	AT2G18110.1
	cytosol	0	0	0	0	0	0	0	0	0	0	0	0	0	0	0	0	0	0	0	0	0	9.63312e+07	6.14837e+07	0	0	4.61587e+07	0	1.01584e+08	1.09299e+08	0	7.17761e+07	8.21524e+07	1.33642e+08	9.34182e+07	9.55929e+07	1.52549e+08	AT2G19730.1
	cytosol	0	0	0	0	0	0	0	0	0	0	0	0	0	0	0	0	0	0	7.13792e+07	7.89152e+07	5.85879e+07	7.26873e+07	7.55747e+07	7.36101e+07	9.31014e+07	1.31001e+08	7.64864e+07	6.66315e+07	7.71841e+07	7.5774e+07	8.64343e+07	9.30692e+07	7.96737e+07	8.93522e+07	1.06709e+08	7.48501e+07	AT2G20560.1
	cytosol	6.7081e+07	8.16302e+07	8.10551e+07	6.73745e+07	7.68797e+07	6.936e+07	7.12704e+07	5.69898e+07	6.98811e+07	6.52466e+07	7.03185e+07	5.4238e+07	6.99878e+07	6.08857e+07	6.49533e+07	6.80551e+07	8.75558e+07	7.94201e+07	7.65607e+07	8.04897e+07	6.76975e+07	7.88933e+07	8.68246e+07	8.42866e+07	0	6.72905e+07	6.40813e+07	7.0587e+07	7.46739e+07	8.7568e+07	6.91104e+07	7.28689e+07	6.62906e+07	7.4679e+07	1.04563e+08	8.44503e+07	AT2G21250.1
	cytosol	3.31331e+08	3.42422e+08	3.44899e+08	3.92686e+08	3.12851e+08	2.93401e+08	3.46433e+08	3.66516e+08	3.63178e+08	2.99462e+08	2.933e+08	2.82916e+08	3.47491e+08	3.09122e+08	3.21914e+08	3.16384e+08	3.25143e+08	3.00107e+08	3.27155e+08	2.87662e+08	2.98758e+08	2.64025e+08	2.56325e+08	2.38399e+08	4.36537e+07	2.9534e+08	2.60444e+08	2.66378e+08	2.59238e+08	2.60733e+08	2.92204e+08	2.85279e+08	3.06391e+08	2.59687e+08	2.39757e+08	2.94338e+08	AT2G24200.1
	cytosol	3.83095e+07	3.69943e+07	3.11645e+07	2.65039e+07	3.05464e+07	3.16061e+07	3.4596e+07	2.26766e+07	4.58113e+07	3.60151e+07	2.92048e+07	3.77638e+07	2.6237e+07	2.88167e+07	1.96469e+07	2.39529e+07	2.66753e+07	3.15514e+07	4.29365e+07	5.39081e+07	4.2272e+07	4.34093e+07	3.65711e+07	5.16012e+07	0	2.18753e+07	4.7979e+07	3.60926e+07	3.91823e+07	4.22632e+07	3.1994e+07	3.83494e+07	1.99793e+07	3.64521e+07	4.32771e+07	3.69379e+07	AT2G26740.1
	cytosol	2.43931e+08	5.48162e+07	6.02392e+07	0	2.60987e+08	2.09736e+08	1.0457e+08	2.72183e+08	1.10021e+08	2.00844e+08	2.03987e+08	1.95014e+08	2.55828e+08	2.17856e+08	2.11943e+08	2.50338e+08	3.16121e+08	1.98767e+08	1.42541e+08	1.17387e+08	1.59679e+08	1.84022e+08	1.84827e+08	1.29359e+08	2.88441e+08	1.37066e+08	1.51307e+08	1.62583e+08	1.2119e+08	1.39985e+08	1.78556e+08	1.80547e+08	1.27693e+08	8.30974e+07	1.55033e+08	1.25516e+08	AT2G27530.1
	cytosol	0	0	0	0	5.17767e+07	4.63929e+07	0	0	0	3.16895e+07	4.71809e+07	7.86367e+07	6.19371e+07	3.55858e+07	5.23287e+07	4.93484e+07	6.65761e+07	6.38507e+07	0	0	0	6.60337e+07	8.51498e+07	8.68908e+07	0	0	0	7.73126e+07	8.95444e+07	6.18599e+07	7.5916e+07	8.67885e+07	8.50142e+07	8.12238e+07	5.63691e+07	7.90302e+07	AT2G27720.2
	cytosol	9.87584e+07	0	0	0	1.33383e+08	1.32793e+08	0	4.1887e+07	0	1.20003e+08	1.32848e+08	1.18081e+08	1.01212e+08	9.56592e+07	6.68952e+07	8.44152e+07	1.31601e+08	9.52358e+07	1.30258e+08	1.13585e+08	1.18754e+08	1.97695e+08	2.34742e+08	1.32342e+08	9.75677e+07	1.32132e+08	1.50898e+08	1.90247e+08	1.51013e+08	1.69911e+08	1.79462e+08	2.08287e+08	1.10709e+08	8.39775e+07	2.15797e+08	1.58126e+08	AT2G29450.1
	cytosol	0	0	0	0	0	0	0	0	0	0	0	0	0	0	0	0	0	0	0	1.06849e+08	0	3.13502e+08	2.55297e+08	9.10528e+07	0	1.14455e+08	1.79698e+08	1.35517e+08	1.87537e+08	1.33124e+08	2.76193e+08	1.8707e+08	3.07775e+08	9.73245e+07	1.25865e+08	1.0105e+08	AT2G29500.1
	cytosol	4.6098e+07	5.22381e+07	4.18638e+07	5.10958e+07	4.78097e+07	4.72169e+07	4.6425e+07	5.83529e+07	4.48685e+07	0	4.35751e+07	0	4.54791e+07	4.02281e+07	6.20101e+07	3.78739e+07	2.52521e+07	4.52558e+07	5.78535e+07	6.03312e+07	6.33306e+07	7.59844e+07	6.31859e+07	6.29019e+07	0	8.51085e+07	5.19673e+07	6.75335e+07	7.8229e+07	5.53968e+07	0	5.94717e+07	7.09697e+07	7.41324e+07	8.12464e+07	5.56354e+07	AT2G29550.1
	cytosol	0	0	0	0	0	0	0	0	0	0	0	0	0	0	0	0	0	0	1.74736e+08	1.88319e+08	3.06243e+08	3.01796e+08	3.37333e+08	1.86927e+08	1.2718e+08	3.70526e+08	2.95749e+08	1.93291e+08	2.72485e+08	2.47199e+08	3.50855e+08	2.30677e+08	3.53859e+08	2.11107e+08	2.77806e+08	2.05548e+08	AT2G32120.1
	cytosol	4.7463e+07	4.91334e+07	4.99957e+07	4.88515e+07	4.40366e+07	4.43829e+07	4.45555e+07	4.82191e+07	5.37477e+07	4.33461e+07	3.72542e+07	4.08406e+07	4.53375e+07	4.40336e+07	3.94986e+07	3.44023e+07	4.5539e+07	3.60976e+07	5.77973e+07	5.45282e+07	5.36658e+07	4.51493e+07	4.62773e+07	5.56856e+07	0	4.92254e+07	6.13007e+07	5.21983e+07	5.04307e+07	0	4.51524e+07	4.89736e+07	5.70214e+07	4.14452e+07	0	6.81637e+07	AT2G34040.1
	cytosol	0	0	0	0	1.9918e+08	1.53366e+08	0	0	0	1.62808e+08	1.87472e+08	2.10144e+08	2.28624e+08	1.80585e+08	2.32491e+08	2.13107e+08	2.94828e+08	2.42566e+08	4.49526e+07	5.62676e+07	1.13532e+07	2.50928e+08	2.17645e+08	1.75415e+08	0	2.27486e+08	1.40345e+08	2.02185e+08	2.12826e+08	1.77298e+08	2.16531e+08	2.00108e+08	2.55722e+08	2.88341e+08	2.36325e+08	3.00773e+08	AT2G34480.1
	cytosol	2.03211e+08	2.34465e+08	1.97284e+08	2.28513e+08	1.3473e+08	1.52296e+08	1.77445e+08	1.66229e+08	1.72438e+08	1.6841e+08	1.43492e+08	1.68141e+08	1.5138e+08	1.73252e+08	1.45465e+08	1.50846e+08	2.06047e+08	1.44471e+08	1.69334e+08	1.43274e+08	1.59845e+08	1.95555e+08	2.63568e+08	1.66068e+08	0	1.46254e+08	1.67351e+08	1.75015e+08	1.47813e+08	1.70832e+08	1.56339e+08	1.81589e+08	1.47578e+08	1.06938e+08	2.03775e+08	2.36473e+08	AT2G36460.1
	cytosol	2.28862e+08	2.62092e+08	2.89322e+08	3.40245e+08	2.8069e+08	2.30613e+08	2.58932e+08	3.0438e+08	2.29227e+08	2.16711e+08	2.72579e+08	1.96465e+08	3.31515e+08	2.80806e+08	3.43921e+08	3.20578e+08	1.47905e+08	3.44899e+08	1.48872e+08	1.51769e+08	2.17554e+08	2.53235e+08	2.48919e+08	1.84251e+08	1.73385e+08	2.54608e+08	2.24852e+08	1.6749e+08	1.76966e+08	1.57546e+08	2.65548e+08	2.0386e+08	2.57269e+08	2.91516e+08	1.87394e+08	9.93902e+07	AT2G36880.1
	cytosol	0	0	0	0	3.16011e+08	2.99234e+08	0	0	0	3.1483e+08	3.71375e+08	4.00659e+08	3.93749e+08	3.36446e+08	4.11295e+08	4.38044e+08	4.13554e+08	4.02189e+08	2.07509e+08	2.69909e+08	2.52486e+07	5.01439e+08	4.47124e+08	3.95609e+08	2.22387e+08	4.43666e+08	3.5865e+08	4.88946e+08	5.07805e+08	3.78653e+08	5.39333e+08	5.0675e+08	5.04333e+08	4.65401e+08	5.67482e+08	5.27721e+08	AT2G37270.1
	cytosol	6.95994e+08	7.66548e+08	6.7476e+08	4.73668e+08	5.99174e+08	6.00213e+08	5.88106e+08	3.94897e+08	7.35271e+08	7.09634e+08	7.16852e+08	6.6501e+08	5.56999e+08	6.24315e+08	5.19015e+08	4.9505e+08	7.95121e+08	6.55854e+08	9.86675e+08	9.98232e+08	7.67079e+08	8.22249e+08	7.48797e+08	1.0605e+09	3.91219e+08	5.42106e+08	7.65751e+08	7.91163e+08	7.39154e+08	1.04178e+09	6.88843e+08	7.17946e+08	5.23459e+08	6.66625e+08	9.91543e+08	9.94847e+08	AT2G38230.1
	cytosol	5.44867e+07	5.45282e+07	6.64838e+07	5.77053e+07	5.82922e+07	6.37711e+07	6.66777e+07	4.37052e+07	6.58098e+07	6.6988e+07	5.5079e+07	8.02946e+07	5.23977e+07	4.11332e+07	4.81523e+07	4.79059e+07	4.95266e+07	5.8369e+07	7.70344e+07	8.53093e+07	7.384e+07	7.97953e+07	7.52819e+07	8.85445e+07	0	5.69069e+07	8.17548e+07	7.29852e+07	8.50024e+07	7.8267e+07	6.90817e+07	6.90099e+07	5.42718e+07	6.88427e+07	6.83766e+07	7.41375e+07	AT2G39770.1
	cytosol	0	2.05923e+07	1.98757e+07	2.59261e+07	2.00028e+07	2.15771e+07	2.1079e+07	2.70027e+07	2.25184e+07	1.64274e+07	1.50504e+07	0	2.22886e+07	0	2.27002e+07	2.16641e+07	1.68436e+07	2.42503e+07	1.64285e+07	2.13836e+07	2.75739e+07	0	0	1.70622e+07	0	2.17936e+07	0	0	3.06334e+07	2.60594e+07	1.70847e+07	1.95451e+07	2.52714e+07	2.90111e+07	0	2.57381e+07	AT2G40290.1
	cytosol	1.95844e+07	2.92048e+07	1.91441e+07	1.7125e+07	0	1.83503e+07	0	2.38238e+07	0	2.40311e+07	1.57287e+07	0	1.87645e+07	2.62461e+07	1.89094e+07	2.06638e+07	2.31547e+07	2.04515e+07	0	0	0	0	0	0	0	0	0	0	0	0	0	0	0	0	0	0	AT2G40660.1
	cytosol	7.09599e+07	7.69704e+07	5.19385e+07	4.46421e+07	6.90243e+07	6.16501e+07	6.21047e+07	7.55328e+07	6.24631e+07	6.22642e+07	6.20832e+07	5.62325e+07	6.6052e+07	6.45762e+07	7.08321e+07	7.57635e+07	1.00061e+08	4.68713e+07	6.96828e+07	6.45852e+07	6.6872e+07	7.23756e+07	6.13049e+07	5.28573e+07	0	7.20003e+07	5.63417e+07	8.5564e+07	7.34063e+07	4.78064e+07	7.49227e+07	8.08867e+07	7.84353e+07	4.94203e+07	7.58844e+07	1.17436e+08	AT2G41530.1
	cytosol	2.85423e+07	3.35265e+07	3.80054e+07	3.65762e+07	2.63354e+07	2.635e+07	3.08144e+07	3.57589e+07	2.98474e+07	2.98267e+07	2.73569e+07	3.23733e+07	3.13378e+07	3.04661e+07	3.04175e+07	2.49425e+07	2.3486e+07	3.43617e+07	1.74606e+07	1.27033e+07	1.99599e+07	1.71523e+07	1.30731e+07	1.23868e+07	0	0	2.36085e+07	1.4989e+07	0	0	1.94141e+07	1.41285e+07	1.96456e+07	2.02919e+07	0	0	AT2G41740.1
	cytosol	2.16385e+07	2.29756e+07	2.11375e+07	0	1.99226e+07	1.84767e+07	0	0	2.00375e+07	0	1.92226e+07	0	0	2.07398e+07	0	2.11624e+07	1.68799e+07	2.34828e+07	0	0	1.71155e+07	0	1.71976e+07	2.37677e+07	0	1.95654e+07	2.38916e+07	1.75115e+07	2.29963e+07	0	2.00417e+07	1.84459e+07	1.63105e+07	2.33999e+07	2.06494e+07	2.69522e+07	AT2G42810.2
	cytosol	4.85174e+07	5.89464e+07	5.65491e+07	3.21497e+07	5.99061e+07	6.1237e+07	6.42993e+07	3.97982e+07	5.43961e+07	5.51975e+07	4.78893e+07	6.45807e+07	5.50676e+07	3.38417e+07	4.25985e+07	5.37365e+07	6.65484e+07	3.42452e+07	3.65508e+07	3.03522e+07	4.46142e+07	5.39194e+07	3.81188e+07	2.63774e+07	0	4.13361e+07	2.41246e+07	3.94139e+07	4.62676e+07	3.40417e+07	3.4692e+07	4.73185e+07	2.65738e+07	2.16325e+07	4.64991e+07	4.28265e+07	AT2G42910.1
	cytosol	1.78164e+07	1.63649e+07	1.61497e+07	2.1895e+07	1.96265e+07	1.98399e+07	0	1.59284e+07	1.80588e+07	1.56537e+07	2.37611e+07	0	1.81743e+07	1.62485e+07	1.87242e+07	1.96088e+07	2.38469e+07	2.07025e+07	1.90106e+07	0	1.72776e+07	2.42218e+07	0	0	0	0	1.92867e+07	0	0	0	0	1.51667e+07	0	0	0	0	AT2G43790.1
	cytosol	4.10327e+08	9.61045e+07	1.34088e+08	0	4.67147e+08	4.23122e+08	1.83627e+08	2.90568e+08	2.10479e+08	4.15393e+08	4.22126e+08	3.92686e+08	3.94924e+08	4.03027e+08	3.50078e+08	3.89001e+08	4.57311e+08	4.162e+08	5.1468e+08	4.88573e+08	3.47997e+08	2.94624e+08	4.43912e+08	4.4158e+08	2.90507e+08	2.76423e+08	4.51515e+08	3.13459e+08	3.18033e+08	3.80917e+08	4.01911e+08	3.32989e+08	2.66507e+08	3.13415e+08	4.45392e+08	3.79204e+08	AT2G43910.2
	cytosol	8.11844e+07	0	0	0	1.2433e+08	1.11851e+08	0	1.49462e+08	0	1.10932e+08	1.29493e+08	1.24961e+08	1.54475e+08	1.36905e+08	1.8232e+08	1.61348e+08	1.76293e+08	1.65631e+08	1.1631e+08	1.24814e+08	1.15723e+08	1.87914e+08	1.74881e+08	1.39511e+08	8.97557e+07	1.98299e+08	1.69158e+08	1.76623e+08	1.80685e+08	1.24866e+08	1.9173e+08	1.72629e+08	1.90961e+08	2.19721e+08	1.96724e+08	2.00983e+08	AT2G44120.2
	cytosol	9.48405e+07	8.35711e+07	1.00081e+08	1.19042e+08	8.72227e+07	9.96661e+07	9.43684e+07	1.13114e+08	9.63312e+07	8.60576e+07	8.17038e+07	9.15147e+07	9.55399e+07	8.60994e+07	8.16585e+07	1.01866e+08	7.68957e+07	1.14836e+08	5.13514e+07	1.01563e+08	1.13145e+08	9.69273e+07	8.75923e+07	1.03683e+08	0	1.00332e+08	1.16149e+08	1.02681e+08	1.18425e+08	7.88715e+07	1.16851e+08	1.0436e+08	1.16342e+08	1.11294e+08	8.40649e+07	9.54936e+07	AT2G44160.1
	cytosol	0	0	0	0	0	0	0	0	0	0	0	0	0	0	0	0	0	0	0	0	6.59423e+07	5.60457e+07	7.79691e+07	0	0	6.59103e+07	0	0	9.93282e+07	0	1.50522e+08	6.42191e+07	8.29995e+07	0	0	0	AT2G47180.1
	cytosol	6.47376e+07	0	4.23894e+07	0	8.37857e+07	0	6.28235e+07	1.01901e+08	5.72233e+07	7.51672e+07	8.22493e+07	0	8.26207e+07	5.28756e+07	8.87842e+07	9.9839e+07	9.325e+07	6.59926e+07	5.68832e+07	5.62013e+07	0	0	0	0	0	7.20652e+07	0	0	0	0	0	0	0	0	0	0	AT2G47610.1
	cytosol	2.13392e+07	3.05655e+07	2.41664e+07	3.88928e+07	2.85601e+07	2.8719e+07	2.63683e+07	2.91421e+07	3.99087e+07	2.89508e+07	4.77865e+07	0	3.05612e+07	3.03775e+07	3.29163e+07	4.13992e+07	2.25966e+07	5.75335e+07	0	0	0	2.46042e+07	2.75185e+07	0	0	3.10954e+07	3.26414e+07	2.33999e+07	2.45548e+07	0	0	2.70046e+07	3.41457e+07	2.48269e+07	3.10244e+07	0	AT3G01420.1
	cytosol	0	0	0	0	3.16149e+07	3.05994e+07	0	0	0	4.08746e+07	3.58532e+07	0	2.82334e+07	2.97771e+07	3.1751e+07	4.81489e+07	4.34303e+07	2.30874e+07	2.98701e+07	3.27275e+07	2.69559e+07	0	0	0	0	2.33886e+07	3.3734e+07	0	3.85012e+07	0	0	2.37282e+07	0	3.64724e+07	3.02787e+07	2.78969e+07	AT3G02560.1
	cytosol	5.76962e+08	6.73826e+08	6.49971e+08	7.84066e+08	5.07559e+08	5.50703e+08	5.64618e+08	6.277e+08	5.84246e+08	5.26406e+08	5.75444e+08	4.73668e+08	5.72262e+08	5.77602e+08	5.11196e+08	5.45385e+08	4.81046e+08	5.54764e+08	5.46028e+08	4.58263e+08	5.28307e+08	5.07594e+08	5.33754e+08	3.77369e+08	1.20587e+08	4.44374e+08	4.61802e+08	4.95153e+08	5.08228e+08	3.91979e+08	5.46672e+08	5.46937e+08	4.84426e+08	3.30048e+08	5.21539e+08	5.07067e+08	AT3G03250.1
	cytosol	5.92607e+08	5.87209e+08	6.62387e+08	1.0202e+09	7.74935e+08	6.04304e+08	6.04221e+08	8.10704e+08	6.41512e+08	7.20888e+08	7.98435e+08	5.94541e+08	8.57523e+08	7.82166e+08	8.51895e+08	8.59844e+08	5.42933e+08	1.01062e+09	5.0325e+08	5.8782e+08	6.95898e+08	8.26764e+08	7.85644e+08	5.96646e+08	8.3338e+08	8.36274e+08	7.24344e+08	6.94982e+08	8.10198e+08	6.42669e+08	9.47204e+08	8.94062e+08	9.0466e+08	9.25655e+08	5.96398e+08	6.09056e+08	AT3G03780.1
	cytosol	2.16546e+08	1.85777e+08	1.39153e+08	2.44795e+08	3.28929e+08	2.46994e+08	2.07984e+08	4.0166e+08	2.01807e+08	2.96591e+08	3.13894e+08	2.89061e+08	3.6152e+08	2.8625e+08	3.80864e+08	4.15191e+08	4.30339e+08	3.1494e+08	2.66988e+08	2.69199e+08	2.92447e+08	3.7902e+08	3.17174e+08	3.12071e+08	2.49299e+08	4.8604e+08	2.7094e+08	3.63379e+08	4.17789e+08	3.35375e+08	3.69577e+08	3.24648e+08	4.87727e+08	4.92142e+08	3.61695e+08	5.09533e+08	AT3G04840.1
	cytosol	0	0	0	0	4.09994e+07	3.79948e+07	0	0	0	0	4.24629e+07	7.20003e+07	7.60845e+07	6.04693e+07	7.13594e+07	4.74367e+07	5.1519e+07	6.15988e+07	0	0	0	1.02717e+08	8.27239e+07	7.8419e+07	0	4.18087e+07	0	1.07332e+08	1.21771e+08	7.88168e+07	1.11094e+08	1.01909e+08	1.25856e+08	1.25926e+08	9.25866e+07	1.30457e+08	AT3G04920.1
	cytosol	0	0	0	0	3.53719e+07	3.33596e+07	0	0	0	3.92911e+07	3.7866e+07	1.24227e+08	6.14965e+07	5.28537e+07	5.32656e+07	4.32951e+07	3.95589e+07	6.8192e+07	0	0	0	1.05766e+08	1.31101e+08	9.32435e+07	0	0	0	1.42877e+08	1.43991e+08	1.3062e+08	1.22093e+08	1.21157e+08	1.15091e+08	1.18171e+08	1.89918e+08	1.4997e+08	AT3G05560.1
	cytosol	0	0	0	0	4.0337e+07	3.75289e+07	0	0	0	3.18546e+07	3.66269e+07	2.84278e+07	5.05217e+07	3.60376e+07	5.67769e+07	5.30482e+07	6.64239e+07	3.89387e+07	2.98143e+07	2.92189e+07	0	5.33764e+07	4.40549e+07	4.1025e+07	0	4.45154e+07	3.0483e+07	4.24659e+07	5.28317e+07	4.79657e+07	4.81856e+07	4.52903e+07	5.3273e+07	7.20652e+07	4.52684e+07	7.27226e+07	AT3G07110.2
	cytosol	1.9104e+08	1.86242e+08	1.99886e+08	2.43323e+08	1.98422e+08	1.6937e+08	1.77384e+08	2.25304e+08	1.96779e+08	1.78346e+08	1.86242e+08	1.37295e+08	2.03662e+08	1.75854e+08	2.15947e+08	2.17283e+08	2.66674e+08	2.29179e+08	1.47598e+08	1.43532e+08	1.72533e+08	2.19539e+08	1.79325e+08	1.44641e+08	1.13499e+08	1.94946e+08	1.69018e+08	1.36025e+08	1.69323e+08	8.00057e+07	1.92182e+08	1.49151e+08	2.54149e+08	1.8308e+08	1.55011e+08	2.19523e+08	AT3G08590.1
	cytosol	5.29737e+08	5.82023e+08	5.49788e+08	7.21038e+08	5.63055e+08	4.66629e+08	5.85502e+08	7.93745e+08	5.0784e+08	4.60236e+08	4.76764e+08	4.34626e+08	5.98012e+08	5.46823e+08	6.82191e+08	6.38229e+08	6.59136e+08	5.3728e+08	4.13583e+08	4.2645e+08	3.92033e+08	4.35742e+08	4.5211e+08	4.28851e+08	6.49431e+08	7.02635e+08	4.74062e+08	4.15105e+08	4.49766e+08	4.04062e+08	5.23168e+08	4.90372e+08	5.94211e+08	6.71727e+08	4.86849e+08	5.81821e+08	AT3G09200.1
	cytosol	1.587e+07	2.09987e+07	1.76101e+07	0	7.96421e+06	0	0	0	2.81982e+07	0	0	0	0	0	0	0	0	0	2.28751e+08	3.07306e+08	3.80257e+08	3.03096e+08	3.91924e+08	2.63915e+08	1.72821e+08	4.54121e+08	5.4173e+08	2.22959e+08	3.09143e+08	2.36309e+08	4.28375e+08	2.89322e+08	4.2577e+08	2.47371e+08	3.14634e+08	1.42245e+08	AT3G09350.1
	cytosol	2.7694e+08	3.00523e+08	3.00544e+08	2.51852e+08	3.01817e+08	2.55757e+08	2.97044e+08	2.43881e+08	2.87862e+08	2.75562e+08	2.78017e+08	2.76557e+08	2.71617e+08	2.34108e+08	2.95565e+08	2.94094e+08	3.01629e+08	2.6313e+08	4.63084e+08	4.19065e+08	5.3728e+08	6.35977e+08	6.85366e+08	4.75378e+08	5.92319e+08	7.21438e+08	6.07454e+08	4.52518e+08	5.15894e+08	5.29773e+08	7.1452e+08	5.1329e+08	6.3708e+08	5.14573e+08	3.98167e+08	4.36347e+08	AT3G09440.1
	cytosol	0	0	0	0	2.95386e+07	2.43902e+07	0	0	0	2.09508e+07	2.35578e+07	4.17913e+07	3.08421e+07	2.40895e+07	4.15631e+07	3.1639e+07	3.83893e+07	3.24587e+07	0	0	0	3.85867e+07	4.08831e+07	2.46059e+07	0	0	0	3.79554e+07	5.296e+07	4.69949e+07	4.03454e+07	3.02598e+07	5.3284e+07	5.56084e+07	4.67966e+07	6.03897e+07	AT3G09500.1
	cytosol	1.8011e+08	2.29656e+08	2.04241e+08	2.45458e+08	1.86565e+08	1.81086e+08	1.94933e+08	2.93096e+08	1.8011e+08	1.76195e+08	1.88449e+08	1.77114e+08	2.35328e+08	2.29052e+08	3.03096e+08	2.58861e+08	2.79099e+08	2.5535e+08	2.53762e+08	2.44778e+08	2.36178e+08	3.11531e+08	2.75008e+08	3.1588e+08	1.22882e+08	3.63455e+08	2.72787e+08	2.88701e+08	2.51067e+08	2.6222e+08	3.13872e+08	2.72693e+08	3.16801e+08	3.49835e+08	3.24086e+08	4.08596e+08	AT3G09630.1
	cytosol	0	0	0	0	0	0	0	0	0	0	0	0	0	0	0	0	0	0	0	0	0	0	0	0	0	0	0	2.61336e+07	4.07557e+07	2.81611e+07	0	0	3.44285e+07	0	4.05079e+07	4.13935e+07	AT3G09680.1
	cytosol	5.52309e+08	5.952e+08	5.78323e+08	7.68516e+08	5.93676e+08	4.94913e+08	5.38585e+08	6.56992e+08	5.46482e+08	5.20925e+08	5.53612e+08	4.55129e+08	6.16446e+08	5.57347e+08	6.67596e+08	6.56901e+08	4.81747e+08	6.54764e+08	5.10381e+08	5.10452e+08	5.16896e+08	5.88228e+08	5.38212e+08	4.85064e+08	2.49714e+08	6.23883e+08	5.22915e+08	5.40231e+08	5.30398e+08	4.9061e+08	5.9851e+08	5.72857e+08	6.83706e+08	6.72286e+08	6.06865e+08	5.52194e+08	AT3G09820.1
	cytosol	1.87554e+07	2.12653e+07	0	2.72641e+07	2.43733e+07	2.63756e+07	2.38602e+07	3.22277e+07	2.14534e+07	2.28676e+07	2.25668e+07	0	2.73948e+07	2.13747e+07	3.42429e+07	2.78273e+07	2.65406e+07	2.90775e+07	2.72755e+07	2.21223e+07	3.01426e+07	3.7464e+07	3.64168e+07	2.89649e+07	0	3.69917e+07	3.223e+07	3.0367e+07	3.9017e+07	0	3.14815e+07	0	3.78608e+07	3.54087e+07	3.67744e+07	3.93265e+07	AT3G11400.2
	cytosol	0	0	0	0	1.33411e+08	1.61147e+08	0	0	0	1.45677e+08	1.53483e+08	1.56241e+08	1.6562e+08	1.49721e+08	1.65127e+08	1.61326e+08	1.67641e+08	1.55474e+08	0	9.26701e+07	0	2.16967e+08	1.67339e+08	1.12021e+08	0	1.26389e+08	2.06863e+08	0	1.52064e+08	0	1.41184e+08	1.27392e+08	1.25664e+08	1.29287e+08	1.0722e+08	1.75951e+08	AT3G11940.1
	cytosol	0	0	0	5.1025e+07	3.18326e+07	0	0	0	4.48436e+07	0	3.48825e+07	0	4.45678e+07	0	0	0	0	3.03733e+07	2.45565e+07	3.33758e+07	9.55399e+07	7.9906e+07	8.96251e+07	3.71691e+07	0	7.6635e+07	8.62009e+07	4.88346e+07	5.97196e+07	3.66396e+07	1.13632e+08	7.14584e+07	1.07757e+08	5.92618e+07	5.84743e+07	4.49494e+07	AT3G12050.1
	cytosol	1.44423e+07	0	1.49454e+07	2.28945e+07	1.56082e+07	1.49299e+07	1.34518e+07	1.71321e+07	1.59284e+07	0	1.77154e+07	0	1.92293e+07	1.71868e+07	1.64547e+07	1.74316e+07	1.15557e+07	1.72262e+07	0	1.85794e+07	1.76284e+07	0	0	0	0	0	2.14325e+07	0	0	0	0	1.8933e+07	2.14906e+07	0	2.55249e+07	0	AT3G12110.1
	cytosol	7.76779e+07	8.12802e+07	8.42866e+07	8.75983e+07	6.69277e+07	6.8614e+07	8.91604e+07	7.47464e+07	8.36232e+07	6.62217e+07	7.0896e+07	5.87221e+07	7.42043e+07	7.30105e+07	6.34669e+07	7.75487e+07	8.1585e+07	5.87547e+07	6.43974e+07	5.85027e+07	7.15476e+07	6.00558e+07	6.29237e+07	4.91981e+07	0	4.03062e+07	5.60457e+07	7.97289e+07	6.46121e+07	3.62682e+07	7.04062e+07	7.58949e+07	4.75387e+07	3.52251e+07	0	5.52166e+07	AT3G12290.1
	cytosol	2.17107e+07	4.70894e+07	2.26766e+07	0	1.14926e+07	3.30902e+07	9.53499e+06	0	2.49719e+07	2.00028e+07	2.5345e+07	0	0	9.63665e+06	0	1.0749e+07	1.44113e+07	0	3.43968e+08	4.13181e+08	7.49472e+08	6.84844e+08	5.8013e+08	3.63505e+08	2.7094e+08	5.45952e+08	6.58177e+08	2.80378e+08	4.10897e+08	3.59297e+08	7.26557e+08	4.35682e+08	8.27566e+08	3.31814e+08	2.32089e+08	2.30981e+08	AT3G12580.1
	cytosol	3.79099e+08	4.45639e+08	4.3535e+08	4.19589e+08	4.21308e+08	4.1027e+08	4.33814e+08	4.14128e+08	4.48459e+08	4.36861e+08	4.36892e+08	4.21133e+08	4.08341e+08	3.78758e+08	4.57977e+08	4.14932e+08	4.479e+08	4.59344e+08	6.46332e+08	6.23191e+08	5.91458e+08	6.24835e+08	5.49102e+08	6.52363e+08	3.05395e+08	5.93799e+08	6.22932e+08	5.82951e+08	6.36992e+08	6.5173e+08	5.96687e+08	5.97681e+08	5.52156e+08	6.28005e+08	4.97113e+08	6.51866e+08	AT3G15730.1
	cytosol	0	0	0	0	0	0	0	0	0	0	0	0	0	0	0	0	0	0	0	5.06514e+07	5.71678e+07	6.31684e+07	8.65302e+07	4.75025e+07	0	1.18828e+08	6.73512e+07	6.73559e+07	7.95688e+07	7.16568e+07	1.12395e+08	8.6945e+07	7.97676e+07	9.78182e+07	8.09933e+07	7.82344e+07	AT3G16050.1
	cytosol	1.50415e+09	1.56314e+09	1.51126e+09	1.44608e+09	1.29715e+09	1.2521e+09	1.35186e+09	1.32257e+09	1.34569e+09	1.17239e+09	1.00483e+09	8.32572e+08	1.18793e+09	1.39208e+09	1.08241e+09	1.22107e+09	7.66548e+08	1.2155e+09	1.11616e+09	1.13025e+09	1.00434e+09	9.04848e+08	9.49242e+08	1.02097e+09	1.56574e+09	9.6463e+08	1.21685e+09	7.95397e+08	7.88973e+08	9.03657e+08	1.15336e+09	1.05581e+09	9.16653e+08	1.06662e+09	9.86538e+08	6.05772e+08	AT3G16420.1
	cytosol	4.23101e+07	5.16334e+07	3.97045e+07	3.73965e+07	4.55643e+07	4.18812e+07	4.1099e+07	2.8713e+07	4.58748e+07	4.25779e+07	3.27593e+07	0	0	4.09426e+07	0	4.08916e+07	3.58756e+07	3.67617e+07	2.93041e+07	3.76958e+07	3.99862e+07	0	0	2.99157e+07	0	1.73905e+07	3.44643e+07	3.17532e+07	0	0	0	3.10072e+07	2.35954e+07	3.60201e+07	3.61677e+07	0	AT3G16450.1
	cytosol	5.76882e+08	6.16874e+08	6.44408e+08	5.88065e+08	4.83654e+08	5.06715e+08	6.03007e+08	6.58588e+08	6.42268e+08	5.06856e+08	4.05661e+08	3.54497e+08	5.10487e+08	5.51467e+08	4.99185e+08	5.31207e+08	3.3491e+08	5.30729e+08	4.04314e+08	4.74687e+08	4.78386e+08	3.50563e+08	3.95225e+08	4.18514e+08	3.16384e+08	4.50109e+08	5.42557e+08	3.34678e+08	2.83191e+08	3.0925e+08	4.41458e+08	3.9111e+08	4.67892e+08	4.43543e+08	2.38399e+08	2.41827e+08	AT3G16460.1
	cytosol	7.66616e+07	6.01183e+07	8.08867e+07	8.63085e+07	9.08511e+07	8.71018e+07	9.12044e+07	8.68426e+07	9.43291e+07	9.01048e+07	8.15567e+07	4.00334e+07	8.90554e+07	7.1221e+07	1.02888e+08	8.78233e+07	6.25844e+07	8.98864e+07	4.92049e+07	5.5416e+07	6.29935e+07	6.43261e+07	4.90449e+07	5.03399e+07	0	6.63963e+07	6.63871e+07	6.63135e+07	7.12062e+07	3.88847e+07	6.28278e+07	7.41221e+07	7.5308e+07	8.32531e+07	5.72075e+07	4.99299e+07	AT3G16470.1
	cytosol	1.24278e+08	0	0	0	7.2555e+08	5.95283e+08	0	1.22143e+08	3.88793e+07	6.21164e+08	7.05514e+08	5.0019e+08	6.40356e+08	6.07286e+08	6.22457e+08	6.46646e+08	5.29259e+08	7.28978e+08	2.48023e+08	2.47474e+08	2.44117e+08	4.30578e+08	4.47093e+08	2.40223e+08	1.13357e+08	2.8104e+08	4.05633e+08	2.56645e+08	2.79157e+08	2.5013e+08	3.81234e+08	3.43706e+08	3.64565e+08	2.83073e+08	3.50806e+08	2.22357e+08	AT3G16640.1
	cytosol	3.35172e+07	2.99116e+07	3.22233e+07	3.68638e+07	2.71962e+07	2.61462e+07	2.4441e+07	2.31804e+07	2.73266e+07	2.47891e+07	2.50777e+07	0	0	0	2.05937e+07	2.14281e+07	0	2.95018e+07	3.47715e+07	3.78608e+07	3.22501e+07	0	2.62116e+07	2.77618e+07	0	2.81377e+07	2.93021e+07	3.52446e+07	3.91172e+07	0	3.32396e+07	3.25465e+07	2.20733e+07	2.66291e+07	0	0	AT3G18060.1
	cytosol	7.5795e+07	9.82463e+07	8.30168e+07	8.36232e+07	8.16472e+07	7.00072e+07	9.18451e+07	9.12297e+07	7.50787e+07	7.56481e+07	8.26035e+07	3.87797e+07	9.72841e+07	8.43684e+07	1.11217e+08	1.00854e+08	1.19671e+08	9.97836e+07	1.13585e+08	1.03245e+08	1.09465e+08	1.19406e+08	9.64448e+07	1.10227e+08	0	1.46914e+08	9.1236e+07	9.32952e+07	1.14217e+08	1.08056e+08	1.05554e+08	8.57183e+07	1.40569e+08	1.36962e+08	9.23879e+07	1.2178e+08	AT3G18190.1
	cytosol	0	0	0	0	6.52014e+07	5.40241e+07	0	0	0	5.04797e+07	5.3495e+07	9.70483e+07	8.42516e+07	6.11564e+07	5.64903e+07	4.62548e+07	5.67847e+07	7.52871e+07	0	0	0	9.06749e+07	8.23006e+07	9.7419e+07	0	1.75662e+07	0	1.2523e+08	1.3801e+08	9.06309e+07	1.01331e+08	1.16746e+08	1.10105e+08	9.26572e+07	1.05276e+08	1.08206e+08	AT3G18740.1
	cytosol	1.49241e+09	1.79359e+09	1.65261e+09	1.46281e+09	1.33983e+09	1.37816e+09	1.33834e+09	1.15641e+09	1.40917e+09	1.3223e+09	1.36722e+09	1.21929e+09	1.29607e+09	1.45584e+09	1.42696e+09	1.27028e+09	1.23649e+09	1.43749e+09	2.00576e+09	1.75936e+09	1.44548e+09	1.58496e+09	1.60664e+09	1.62726e+09	1.44498e+09	1.31772e+09	1.64655e+09	1.41074e+09	1.25705e+09	1.62445e+09	1.56846e+09	1.51808e+09	1.22446e+09	1.31471e+09	1.7651e+09	1.19685e+09	AT3G18780.2
	cytosol	1.22222e+07	1.46226e+07	1.37183e+07	0	1.66787e+07	0	1.16627e+07	0	1.49682e+07	1.47254e+07	1.28762e+07	0	0	0	1.11566e+07	0	1.19425e+07	0	0	0	0	0	0	0	0	0	0	0	0	0	0	0	0	0	0	0	AT3G18860.1
	cytosol	5.31034e+07	5.89382e+07	6.48768e+07	8.13252e+07	7.65554e+07	5.70451e+07	5.33764e+07	6.95718e+07	4.88041e+07	6.30416e+07	6.77398e+07	0	6.21693e+07	6.54096e+07	6.26712e+07	7.98727e+07	5.5647e+07	6.15562e+07	5.87302e+07	5.65295e+07	5.90978e+07	6.26886e+07	5.77813e+07	5.95377e+07	0	8.55818e+07	4.89871e+07	5.73385e+07	6.98424e+07	6.17784e+07	7.39322e+07	7.17065e+07	6.74072e+07	6.54777e+07	6.11267e+07	7.35336e+07	AT3G23810.1
	cytosol	5.15154e+07	6.29717e+07	5.75535e+07	6.25627e+07	4.56275e+07	4.71548e+07	5.54814e+07	6.11734e+07	4.96607e+07	4.57351e+07	4.90993e+07	0	5.00754e+07	5.14333e+07	5.84905e+07	5.08696e+07	5.59331e+07	6.19328e+07	6.01433e+07	6.80787e+07	7.28942e+07	8.12182e+07	8.7653e+07	6.54459e+07	5.41929e+07	7.36662e+07	8.04339e+07	5.69148e+07	6.77539e+07	6.49578e+07	1.00834e+08	7.85605e+07	9.43814e+07	7.61954e+07	4.67285e+07	5.48885e+07	AT3G25230.2
	cytosol	4.72585e+08	4.67535e+08	3.58749e+08	6.0855e+08	5.25385e+08	4.34867e+08	4.60364e+08	7.33032e+08	4.17934e+08	4.76566e+08	5.16467e+08	4.20258e+08	5.95077e+08	5.53996e+08	7.33743e+08	6.86555e+08	6.98653e+08	6.36639e+08	6.08465e+08	5.42444e+08	5.06891e+08	7.08897e+08	5.84489e+08	5.61457e+08	5.51544e+08	7.45586e+08	6.0188e+08	6.18586e+08	6.19917e+08	5.95118e+08	7.0571e+08	6.51324e+08	7.11604e+08	8.30497e+08	7.19191e+08	7.53483e+08	AT3G25520.1
	cytosol	6.10801e+07	3.77559e+07	5.75056e+07	0	7.19405e+07	5.95707e+07	5.8369e+07	0	5.77453e+07	8.62727e+07	6.46165e+07	4.66121e+07	4.60469e+07	3.18326e+07	4.49806e+07	6.92495e+07	5.60457e+07	5.16012e+07	4.28235e+07	3.9433e+07	3.72671e+07	6.01891e+07	4.72398e+07	4.04574e+07	0	0	3.85012e+07	5.68635e+07	3.97293e+07	5.61157e+07	4.39756e+07	3.83866e+07	3.08229e+07	3.51227e+07	3.58781e+07	4.23541e+07	AT3G25800.1
	cytosol	0	0	0	0	3.98617e+07	3.93374e+07	0	0	0	4.14883e+07	6.40946e+07	6.92111e+07	5.08026e+07	6.04861e+07	3.18061e+07	0	4.02253e+07	6.21349e+07	0	0	0	9.16798e+07	8.47729e+07	1.20353e+08	0	0	0	8.6945e+07	1.04057e+08	9.09834e+07	1.02248e+08	9.80218e+07	7.423e+07	7.86476e+07	8.55284e+07	8.32761e+07	AT3G26450.1
	cytosol	1.91441e+07	2.2631e+07	2.24919e+07	2.24981e+07	2.178e+07	2.18647e+07	2.42974e+07	2.09958e+07	2.19741e+07	2.34226e+07	2.19497e+07	2.49494e+07	2.16565e+07	1.81039e+07	2.36117e+07	2.44919e+07	2.72169e+07	1.97877e+07	0	0	2.33173e+07	0	0	0	0	0	2.93204e+07	0	0	0	1.70646e+07	8.19493e+06	2.04316e+07	0	0	0	AT3G26618.1
	cytosol	4.70559e+08	5.65833e+08	4.63341e+08	6.10112e+08	5.00918e+08	3.81128e+08	3.97478e+08	4.44744e+08	4.28167e+08	4.06647e+08	4.34566e+08	3.59995e+08	4.10754e+08	4.59312e+08	4.33693e+08	4.28257e+08	4.2087e+08	4.55887e+08	6.72472e+08	5.85543e+08	4.67924e+08	7.93745e+08	6.64411e+08	6.06865e+08	3.85325e+08	5.61301e+08	5.30508e+08	6.00005e+08	5.64305e+08	5.72936e+08	5.83072e+08	5.8376e+08	4.97355e+08	5.01092e+08	8.85919e+08	5.0858e+08	AT3G44310.1
	cytosol	6.55549e+07	8.03893e+07	8.2988e+07	8.18115e+07	7.44413e+07	5.57164e+07	0	6.74774e+07	6.04149e+07	6.62217e+07	5.66904e+07	0	5.74339e+07	5.69661e+07	6.71228e+07	0	0	7.52245e+07	0	6.01474e+07	5.6412e+07	0	0	4.1887e+07	0	5.66943e+07	5.1117e+07	0	0	0	5.98148e+07	6.20875e+07	5.18485e+07	5.21838e+07	0	4.22867e+07	AT3G44320.1
	cytosol	0	0	0	0	1.64567e+08	1.6676e+08	0	0	0	1.481e+08	1.76795e+08	2.49679e+08	2.37574e+08	2.44439e+08	2.38613e+08	1.67525e+08	1.98354e+08	2.67118e+08	0	0	0	3.35561e+08	3.35096e+08	3.07903e+08	0	1.28652e+08	0	3.21401e+08	3.77029e+08	3.66389e+08	3.75829e+08	3.2476e+08	2.74532e+08	3.31354e+08	3.95527e+08	3.63606e+08	AT3G45030.1
	cytosol	0	0	0	0	0	0	0	0	0	0	0	0	0	0	0	0	0	0	5.59293e+07	8.14832e+07	1.60979e+08	4.24709e+08	4.43144e+08	8.85139e+07	2.13313e+08	2.19691e+08	3.45857e+08	1.50689e+08	1.82788e+08	1.32306e+08	4.27012e+08	2.3858e+08	4.4601e+08	1.20103e+08	1.8056e+08	1.233e+08	AT3G46230.1
	cytosol	7.65978e+07	8.14268e+07	8.7805e+07	7.69597e+07	6.33789e+07	6.34757e+07	5.60923e+07	5.67257e+07	7.36356e+07	6.54187e+07	5.55853e+07	4.96641e+07	5.6769e+07	5.93235e+07	4.81189e+07	4.82659e+07	6.5705e+07	6.84715e+07	5.38857e+07	5.59991e+07	5.45736e+07	4.33071e+07	5.04692e+07	5.21911e+07	0	5.08484e+07	5.73464e+07	4.58876e+07	3.68203e+07	5.64355e+07	3.60751e+07	5.00338e+07	4.42539e+07	5.42906e+07	4.499e+07	4.07783e+07	AT3G48690.1
	cytosol	0	0	0	0	1.53472e+08	1.15691e+08	0	0	0	1.15091e+08	1.43711e+08	1.92342e+08	1.59049e+08	1.60356e+08	2.13669e+08	1.44661e+08	1.73481e+08	2.13817e+08	0	0	0	2.19326e+08	2.61657e+08	1.79462e+08	0	2.00621e+08	9.08322e+07	2.20637e+08	2.01667e+08	1.13964e+08	2.89081e+08	2.25914e+08	2.05078e+08	2.6697e+08	2.75657e+08	2.63057e+08	AT3G48930.1
	cytosol	1.46619e+08	4.53343e+07	7.43382e+07	0	2.55368e+08	2.26385e+08	9.13942e+07	1.85032e+08	8.18455e+07	1.94433e+08	1.94474e+08	2.13373e+08	1.93586e+08	2.31783e+08	2.94196e+08	2.39375e+08	2.68287e+08	2.81098e+08	2.59867e+08	2.86448e+08	3.08972e+08	3.58973e+08	2.93096e+08	3.03706e+08	2.1763e+08	4.1121e+08	3.20067e+08	4.14932e+08	3.3935e+08	2.97105e+08	3.27178e+08	3.44851e+08	3.4906e+08	3.89595e+08	3.66694e+08	4.47869e+08	AT3G49010.1
	cytosol	0	0	0	0	7.10534e+07	4.67026e+07	0	0	0	6.20746e+07	6.78526e+07	0	9.21512e+07	6.08224e+07	8.04729e+07	8.22037e+07	1.01352e+08	7.02454e+07	0	0	0	1.04455e+08	7.47775e+07	8.46555e+07	0	9.23687e+07	0	1.03338e+08	1.3015e+08	1.12863e+08	1.01373e+08	1.14597e+08	1.27825e+08	1.50992e+08	8.0926e+07	1.50606e+08	AT3G49910.1
	cytosol	1.53352e+09	1.764e+09	1.62231e+09	1.89625e+09	1.4734e+09	1.26553e+09	1.38372e+09	1.84082e+09	1.50571e+09	1.29168e+09	1.39373e+09	1.23375e+09	1.58727e+09	1.41201e+09	1.64998e+09	1.73995e+09	1.50425e+09	1.55806e+09	1.23323e+09	1.1942e+09	1.32716e+09	1.37026e+09	1.29706e+09	1.0258e+09	8.97788e+08	1.52832e+09	1.26387e+09	1.25906e+09	1.22616e+09	1.04257e+09	1.42548e+09	1.27717e+09	1.65927e+09	1.25584e+09	1.31071e+09	1.51042e+09	AT3G52930.1
	cytosol	1.69526e+07	1.67586e+07	1.56114e+07	1.60214e+07	0	1.71773e+07	1.50212e+07	0	1.86065e+07	0	0	0	1.96197e+07	1.50744e+07	0	0	0	1.86659e+07	2.25512e+07	1.94558e+07	1.94963e+07	2.01783e+07	2.42285e+07	1.91747e+07	0	1.87944e+07	1.92827e+07	2.14236e+07	1.99212e+07	0	2.03807e+07	1.87788e+07	0	0	0	1.68366e+07	AT3G53180.1
	cytosol	1.18021e+09	1.99595e+08	3.24738e+08	0	1.17621e+09	9.51283e+08	4.10868e+08	9.77689e+08	4.49829e+08	1.17109e+09	1.18489e+09	9.27904e+08	1.11547e+09	1.16744e+09	1.07665e+09	1.24362e+09	1.41318e+09	1.2305e+09	1.39547e+09	1.3889e+09	1.13284e+09	1.24543e+09	1.18653e+09	1.2282e+09	1.38027e+09	1.1412e+09	1.16267e+09	1.10768e+09	1.14128e+09	1.17052e+09	1.17458e+09	1.12276e+09	1.12728e+09	1.23195e+09	1.56629e+09	1.5297e+09	AT3G55440.1
	cytosol	6.24847e+07	5.31255e+07	6.15263e+07	6.79279e+07	6.99054e+07	6.39349e+07	6.69741e+07	6.30765e+07	6.73605e+07	7.44104e+07	7.24509e+07	7.34623e+07	5.49037e+07	5.67021e+07	5.86326e+07	6.15732e+07	6.17014e+07	6.89382e+07	0	5.49875e+07	6.00808e+07	6.07087e+07	8.13647e+07	0	0	4.37779e+07	7.45187e+07	6.85855e+07	6.08182e+07	5.44753e+07	4.54318e+07	5.5937e+07	5.44678e+07	6.53371e+07	4.78329e+07	5.70174e+07	AT3G55610.1
	cytosol	5.64394e+07	5.71876e+07	6.04484e+07	7.52558e+07	7.14089e+07	6.65761e+07	6.88952e+07	7.39886e+07	6.99829e+07	6.7202e+07	6.77492e+07	5.29306e+07	6.70252e+07	5.9447e+07	7.1801e+07	7.21802e+07	6.80079e+07	6.52512e+07	5.83084e+07	5.99061e+07	7.18557e+07	6.02351e+07	5.72829e+07	6.00267e+07	0	7.54073e+07	6.48049e+07	6.122e+07	6.36916e+07	6.25454e+07	6.12752e+07	5.06444e+07	8.34726e+07	7.01481e+07	5.45056e+07	7.34266e+07	AT3G57290.1
	cytosol	4.63093e+07	5.23505e+07	6.58007e+07	4.25454e+07	4.82324e+07	4.08576e+07	5.22309e+07	4.17508e+07	5.633e+07	4.66121e+07	3.81876e+07	4.57225e+07	3.60701e+07	3.62581e+07	4.22603e+07	3.2689e+07	3.85573e+07	4.45493e+07	0	0	2.99136e+07	3.34685e+07	4.27494e+07	0	0	3.82485e+07	3.69917e+07	2.10687e+07	0	4.00917e+07	3.46319e+07	0	3.58383e+07	2.75452e+07	0	0	AT3G57410.1
	cytosol	4.08434e+07	4.29156e+07	4.20908e+07	5.94758e+07	4.62452e+07	3.25465e+07	4.03034e+07	4.50649e+07	3.80766e+07	3.42785e+07	5.41253e+07	4.79557e+07	4.55927e+07	4.78926e+07	5.00512e+07	3.68408e+07	4.08604e+07	3.51519e+07	2.8989e+07	3.46127e+07	3.54357e+07	5.01936e+07	4.92595e+07	0	0	5.36733e+07	3.97293e+07	0	4.91777e+07	0	4.76575e+07	5.19853e+07	5.31439e+07	0	3.68433e+07	0	AT3G58500.1
	cytosol	3.98057e+08	3.6649e+08	4.15623e+08	4.84157e+08	4.37831e+08	4.17037e+08	4.17008e+08	4.30101e+08	4.06393e+08	4.18108e+08	4.01465e+08	3.43159e+08	4.32493e+08	3.97616e+08	4.0077e+08	4.38439e+08	3.42802e+08	4.901e+08	2.78712e+08	3.11186e+08	3.80415e+08	3.52122e+08	3.62649e+08	3.06795e+08	2.89402e+08	3.48649e+08	3.77238e+08	3.07732e+08	3.6406e+08	2.47508e+08	3.7549e+08	3.53198e+08	3.74113e+08	3.81075e+08	3.65552e+08	2.68212e+08	AT3G59970.3
	cytosol	0	0	0	0	0	1.1603e+07	0	0	0	0	0	3.29848e+07	0	0	0	0	0	1.50379e+07	0	0	0	2.65462e+07	2.71265e+07	3.4122e+07	0	0	0	4.64669e+07	4.78064e+07	6.09871e+07	2.83138e+07	3.56155e+07	3.30764e+07	3.49357e+07	5.78575e+07	5.84298e+07	AT3G60245.1
	cytosol	0	2.02287e+07	0	0	1.85533e+08	1.37352e+08	0	0	0	1.46416e+08	1.85481e+08	2.23686e+08	2.47765e+08	1.65746e+08	2.56378e+08	2.08172e+08	2.42667e+08	2.63331e+08	0	0	0	2.62111e+08	2.18007e+08	2.09896e+08	0	2.13713e+08	4.70862e+07	2.80029e+08	2.87065e+08	2.26997e+08	3.13741e+08	2.75066e+08	3.15442e+08	3.47611e+08	2.75848e+08	3.59147e+08	AT3G60770.1
	cytosol	7.9387e+07	9.15591e+07	7.33351e+07	8.58491e+07	1.1478e+08	8.38612e+07	1.00061e+08	8.19818e+07	8.67825e+07	9.92181e+07	1.00813e+08	5.97154e+07	8.88581e+07	8.10776e+07	9.25096e+07	1.01254e+08	1.03274e+08	9.75609e+07	6.94033e+07	6.98569e+07	6.7862e+07	5.44451e+07	5.44489e+07	7.18458e+07	0	3.81532e+07	6.5396e+07	0	5.75176e+07	5.0926e+07	6.37755e+07	4.98089e+07	5.3938e+07	6.4451e+07	7.50527e+07	4.59863e+07	AT4G02450.1
	cytosol	1.63422e+07	1.98826e+07	1.65818e+07	1.97083e+07	0	1.70386e+07	2.35905e+07	1.91707e+07	2.06609e+07	1.74485e+07	1.07803e+07	0	1.58876e+07	0	1.33617e+07	1.2789e+07	1.17724e+07	1.728e+07	0	2.61553e+07	2.50065e+07	2.25527e+07	0	2.5822e+07	0	0	2.61753e+07	2.70777e+07	2.71491e+07	1.64137e+07	2.24109e+07	2.07743e+07	2.14504e+07	2.5156e+07	2.14935e+07	1.84115e+07	AT4G04040.1
	cytosol	2.27222e+07	2.20595e+07	2.39281e+07	2.04614e+07	2.98867e+07	2.74671e+07	2.48372e+07	3.0855e+07	2.48234e+07	0	2.80656e+07	0	2.37562e+07	2.08479e+07	2.30091e+07	2.33513e+07	2.49597e+07	2.464e+07	0	0	0	0	2.70927e+07	0	0	2.00209e+07	2.42621e+07	0	0	0	0	1.77658e+07	2.20244e+07	2.19467e+07	0	0	AT4G11380.2
	cytosol	1.7352e+07	0	0	2.70495e+07	2.35072e+07	2.2153e+07	2.07154e+07	3.25962e+07	2.84653e+07	2.25168e+07	2.10527e+07	0	2.43345e+07	2.02947e+07	2.62097e+07	2.65646e+07	1.80201e+07	2.3948e+07	0	0	1.75662e+07	2.28169e+07	0	0	0	2.96576e+07	2.35545e+07	2.14921e+07	2.57863e+07	0	0	0	2.54542e+07	0	0	0	AT4G11820.2
	cytosol	2.86434e+07	2.58435e+07	3.14488e+07	3.13508e+07	0	2.02525e+07	3.09149e+07	0	2.38767e+07	0	2.30266e+07	0	2.24451e+07	2.5389e+07	0	0	3.09728e+07	0	0	0	0	0	0	0	0	0	0	0	0	0	0	0	0	0	0	0	AT4G13010.1
	cytosol	2.85195e+09	3.03111e+09	3.01122e+09	3.44821e+09	2.76245e+09	2.5961e+09	2.71461e+09	3.2979e+09	2.73122e+09	2.75977e+09	2.6176e+09	2.42729e+09	2.88275e+09	2.53792e+09	2.8012e+09	3.23787e+09	2.72121e+09	2.88715e+09	2.67187e+09	2.71537e+09	2.63764e+09	2.64643e+09	2.349e+09	2.70129e+09	2.67724e+09	2.94782e+09	2.45215e+09	2.34754e+09	2.55965e+09	2.60079e+09	2.65451e+09	2.52109e+09	2.9236e+09	3.08837e+09	2.50367e+09	2.62414e+09	AT4G13940.1
	cytosol	4.78628e+07	5.05883e+07	4.79059e+07	4.45771e+07	3.76566e+07	4.07501e+07	4.00001e+07	3.82724e+07	3.7182e+07	3.21185e+07	3.14968e+07	4.22925e+07	3.60201e+07	4.15228e+07	4.11903e+07	3.17752e+07	3.62606e+07	3.55587e+07	5.09825e+07	4.47226e+07	4.39056e+07	4.75354e+07	5.64473e+07	4.99057e+07	0	4.08774e+07	5.46493e+07	4.08632e+07	4.55264e+07	4.86656e+07	4.80522e+07	4.78827e+07	3.62656e+07	3.92041e+07	5.42944e+07	4.32771e+07	AT4G14030.1
	cytosol	1.18236e+08	1.2284e+08	1.31629e+08	1.42887e+08	1.01345e+08	1.09193e+08	1.13412e+08	1.21384e+08	1.20696e+08	9.15401e+07	8.37799e+07	1.1134e+08	1.08071e+08	9.32823e+07	9.67796e+07	1.17607e+08	8.6933e+07	1.03697e+08	1.1987e+08	1.52846e+08	1.25542e+08	1.05964e+08	1.17787e+08	1.55377e+08	0	1.37314e+08	1.22959e+08	1.13822e+08	1.19158e+08	9.4696e+07	1.24926e+08	1.10472e+08	1.33032e+08	1.31601e+08	9.16099e+07	1.07645e+08	AT4G14040.1
	cytosol	0	0	0	0	2.91138e+07	2.07269e+07	0	0	0	2.57024e+07	3.3436e+07	1.96987e+07	2.36658e+07	2.12329e+07	2.178e+07	2.61734e+07	3.57168e+07	2.23179e+07	0	0	0	0	0	0	0	0	0	0	0	0	0	0	0	1.37726e+07	0	0	AT4G14710.5
	cytosol	1.43565e+07	1.43167e+07	1.85755e+07	1.46795e+07	0	1.52415e+07	1.46095e+07	1.35341e+07	1.83096e+07	0	0	0	0	0	0	0	0	0	1.73857e+07	1.47192e+07	1.4153e+07	0	0	0	0	0	0	0	0	0	0	0	0	0	0	0	AT4G16130.1
	cytosol	1.25961e+08	0	2.37694e+07	0	5.52998e+08	3.90298e+08	0	8.90492e+07	3.456e+07	4.60364e+08	4.9262e+08	4.45608e+08	5.11479e+08	3.76768e+08	5.2948e+08	5.79527e+08	5.83881e+08	5.14608e+08	4.06139e+08	4.03866e+08	2.79912e+08	4.74983e+08	4.47062e+08	4.25446e+08	3.02383e+08	4.99462e+08	3.88624e+08	4.2645e+08	3.91409e+08	4.74095e+08	4.96322e+08	4.53869e+08	5.63992e+08	5.6411e+08	5.40081e+08	5.09392e+08	AT4G17390.1
	cytosol	0	0	0	0	3.87771e+07	5.83731e+07	0	0	0	3.1628e+07	3.23553e+07	4.26044e+07	5.88443e+07	5.47289e+07	3.24497e+07	4.23248e+07	4.79192e+07	2.72245e+07	0	0	0	0	0	0	0	0	0	3.07866e+07	2.45395e+07	0	0	3.65609e+07	0	0	0	2.02133e+07	AT4G17530.1
	cytosol	0	0	0	0	0	0	0	0	0	0	0	0	0	0	0	0	0	0	0	0	0	0	3.72439e+07	0	0	0	0	4.20354e+07	0	0	3.19431e+07	2.88666e+07	4.48841e+07	3.22076e+07	4.62708e+07	0	AT4G18100.1
	cytosol	3.48632e+07	3.45384e+07	3.36429e+07	4.46235e+07	3.00946e+07	3.64698e+07	3.87475e+07	4.75354e+07	3.2201e+07	3.62506e+07	3.2698e+07	3.42073e+07	3.76149e+07	3.55957e+07	3.4926e+07	3.70046e+07	4.47536e+07	4.01751e+07	3.7381e+07	4.69525e+07	4.70112e+07	4.32591e+07	4.5675e+07	4.61459e+07	0	4.89295e+07	5.21116e+07	4.3569e+07	4.73119e+07	2.95673e+07	4.34966e+07	4.28146e+07	5.12376e+07	4.76113e+07	4.198e+07	5.45056e+07	AT4G19210.1
	cytosol	2.85913e+08	3.02446e+08	3.39303e+08	2.50286e+08	2.34758e+08	2.70396e+08	3.34215e+08	1.81476e+08	3.06221e+08	2.51259e+08	2.42784e+08	2.41141e+08	1.93693e+08	2.66822e+08	1.25664e+08	2.17253e+08	1.66437e+08	2.21941e+08	3.14591e+08	3.81339e+08	2.26369e+08	1.71722e+08	1.92102e+08	3.79125e+08	2.8069e+08	1.21039e+08	2.54519e+08	2.12738e+08	1.69287e+08	2.10902e+08	1.98601e+08	2.17947e+08	1.21797e+08	1.76122e+08	1.88358e+08	1.21721e+08	AT4G20260.4
	cytosol	2.26479e+08	2.17027e+08	2.11532e+08	2.16171e+08	1.6827e+08	2.17132e+08	2.31494e+08	2.1831e+08	1.95271e+08	1.89642e+08	2.07092e+08	1.84366e+08	1.93465e+08	2.03591e+08	2.04057e+08	1.8452e+08	1.7677e+08	2.16486e+08	2.39127e+08	2.79486e+08	2.45798e+08	2.1045e+08	2.27691e+08	2.94297e+08	1.8369e+08	2.16126e+08	2.41124e+08	2.42616e+08	2.21449e+08	2.22835e+08	2.56966e+08	2.3858e+08	2.15782e+08	2.41559e+08	2.46481e+08	2.1042e+08	AT4G20890.1
	cytosol	2.37974e+07	3.12077e+07	2.84456e+07	4.78827e+07	2.95284e+07	3.68357e+07	2.4652e+07	2.38866e+07	2.72396e+07	2.90251e+07	3.31062e+07	0	3.08657e+07	3.08528e+07	3.04154e+07	3.51763e+07	3.46608e+07	2.35333e+07	5.47821e+07	4.43521e+07	4.80456e+07	3.53474e+07	3.94904e+07	3.75758e+07	0	3.35335e+07	3.15886e+07	3.07866e+07	3.67668e+07	3.05422e+07	4.01779e+07	4.10933e+07	4.5018e+07	3.78739e+07	3.24969e+07	3.63084e+07	AT4G22670.1
	cytosol	2.56188e+07	2.67642e+07	2.24872e+07	2.27995e+07	2.16295e+07	2.09711e+07	1.48989e+07	1.81693e+07	2.00876e+07	1.48751e+07	2.10965e+07	0	2.17558e+07	1.6521e+07	2.967e+07	1.67795e+07	1.89474e+07	3.54824e+07	1.6962e+07	1.34901e+07	1.24868e+07	2.36527e+07	3.09149e+07	1.3321e+07	0	0	2.14296e+07	1.76565e+07	0	1.21428e+07	0	1.85768e+07	1.16409e+07	1.02769e+07	3.75289e+07	0	AT4G23650.1
	cytosol	0	0	0	0	4.21863e+08	4.19967e+08	0	0	0	4.16488e+08	4.59949e+08	3.40835e+08	4.34144e+08	3.48407e+08	2.79331e+08	2.36162e+08	2.60138e+08	4.77425e+08	1.41746e+07	0	0	4.23034e+08	4.28197e+08	5.21142e+08	0	9.25802e+07	5.50294e+07	6.42981e+08	6.23883e+08	5.02518e+08	4.66564e+08	6.38938e+08	2.90709e+08	3.21045e+08	5.61496e+08	3.10087e+08	AT4G23670.1
	cytosol	3.95644e+07	4.90993e+07	5.18414e+07	5.79458e+07	4.99126e+07	4.65088e+07	4.63993e+07	4.26428e+07	5.25796e+07	4.45401e+07	4.56465e+07	5.48048e+07	3.7701e+07	3.37995e+07	3.63336e+07	4.21521e+07	4.85208e+07	4.59449e+07	3.41954e+07	3.47233e+07	4.9671e+07	4.50617e+07	4.58335e+07	2.98743e+07	0	3.72078e+07	3.88766e+07	3.66853e+07	4.45246e+07	0	4.03454e+07	4.2572e+07	4.12932e+07	3.99502e+07	3.46415e+07	3.95425e+07	AT4G24220.1
	cytosol	0	0	0	0	8.91048e+07	7.53759e+07	0	0	0	5.36398e+07	5.19313e+07	2.07035e+08	1.05327e+08	7.00703e+07	8.90307e+07	7.56114e+07	1.30177e+08	8.18625e+07	0	0	0	1.47762e+08	1.77827e+08	1.08988e+08	0	0	0	1.69229e+08	1.71258e+08	2.36883e+08	1.5806e+08	1.29197e+08	1.70713e+08	1.28795e+08	1.90538e+08	2.17087e+08	AT4G27090.1
	cytosol	0	0	0	0	5.51822e+07	5.51937e+07	0	0	0	5.91797e+07	5.19709e+07	6.82724e+07	6.80598e+07	6.3895e+07	6.34757e+07	6.60063e+07	5.99975e+07	6.71368e+07	0	0	0	4.14107e+07	3.4004e+07	3.28252e+07	0	3.9881e+07	4.10791e+07	2.974e+07	3.04492e+07	3.05803e+07	4.61235e+07	2.96782e+07	4.78926e+07	3.68178e+07	3.0761e+07	2.41664e+07	AT4G28440.1
	cytosol	0	0	0	0	0	2.2947e+07	0	0	0	0	2.14459e+07	8.13704e+07	2.52189e+07	2.13466e+07	0	0	0	2.06867e+07	0	0	0	4.07134e+07	5.40841e+07	4.27998e+07	0	0	0	4.68583e+07	5.39867e+07	5.88606e+07	4.02197e+07	3.92721e+07	0	0	5.42004e+07	4.09142e+07	AT4G29350.1
	cytosol	2.75968e+07	2.23071e+07	0	0	4.10136e+07	2.54471e+07	2.43953e+07	3.46728e+07	3.60801e+07	3.11645e+07	3.46704e+07	0	3.81982e+07	2.7391e+07	3.90495e+07	3.10804e+07	1.90819e+07	3.33758e+07	0	0	2.11053e+07	3.2807e+07	2.73512e+07	0	0	0	0	0	0	0	1.95735e+07	1.69526e+07	2.86931e+07	0	0	0	AT4G30530.1
	cytosol	5.94387e+07	6.9514e+07	7.03087e+07	7.05968e+07	6.09321e+07	5.85352e+07	6.7909e+07	6.74212e+07	7.07879e+07	6.22125e+07	5.48809e+07	7.25464e+07	6.55776e+07	6.04023e+07	6.44778e+07	6.63687e+07	7.13742e+07	6.89956e+07	8.05566e+07	9.24583e+07	7.16816e+07	7.91947e+07	7.81044e+07	9.446e+07	7.44568e+07	8.10495e+07	9.03048e+07	8.68667e+07	8.5333e+07	7.1147e+07	7.9354e+07	7.88824e+07	8.22265e+07	8.63325e+07	8.11451e+07	1.0004e+08	AT4G31180.1
	cytosol	0	0	0	0	4.50586e+07	4.70372e+07	0	0	0	3.9801e+07	4.08038e+07	5.91469e+07	4.51055e+07	4.07925e+07	4.71025e+07	4.73578e+07	4.5539e+07	4.60565e+07	5.37813e+07	6.75803e+07	3.46944e+07	6.11352e+07	6.78573e+07	7.04502e+07	0	7.8959e+07	6.34493e+07	7.74789e+07	7.69597e+07	6.59971e+07	7.08468e+07	7.00752e+07	7.31929e+07	7.15575e+07	7.31675e+07	8.65602e+07	AT4G31300.2
	cytosol	0	0	0	0	1.97589e+07	0	2.25324e+07	3.56377e+07	1.74679e+07	0	0	0	0	2.58095e+07	3.68842e+07	0	1.81781e+07	0	0	0	1.82425e+07	1.76553e+07	0	1.77363e+07	0	4.26902e+07	2.30986e+07	2.10863e+07	1.55585e+07	2.02007e+07	0	2.14787e+07	3.16456e+07	2.94303e+07	0	2.72717e+07	AT4G31700.1
	cytosol	1.82033e+07	1.57844e+07	2.11155e+07	1.91229e+07	1.75346e+07	1.68728e+07	1.96265e+07	0	1.66152e+07	1.61553e+07	2.26687e+07	0	0	1.39658e+07	0	1.87359e+07	0	1.7268e+07	2.12771e+07	2.38651e+07	2.17242e+07	0	0	0	0	0	2.00709e+07	1.42642e+07	2.36346e+07	0	0	0	0	2.28565e+07	0	0	AT4G33670.1
	cytosol	1.71698e+08	1.79536e+08	1.7868e+08	1.83665e+08	1.86875e+08	1.65494e+08	1.89839e+08	2.1441e+08	1.93412e+08	1.82586e+08	1.74119e+08	1.64715e+08	1.65723e+08	1.65942e+08	1.74784e+08	1.90656e+08	1.70808e+08	1.89484e+08	1.52634e+08	1.54497e+08	1.77667e+08	1.43682e+08	1.68702e+08	1.67397e+08	5.56508e+07	1.91199e+08	1.8016e+08	1.49048e+08	1.50282e+08	1.40044e+08	1.77347e+08	1.58367e+08	1.82017e+08	1.6459e+08	6.87664e+07	1.5979e+08	AT4G34450.1
	cytosol	3.09171e+07	2.70308e+07	3.02577e+07	3.22076e+07	3.07802e+07	3.45696e+07	3.51544e+07	3.25646e+07	2.96104e+07	3.084e+07	3.2259e+07	2.87289e+07	2.77638e+07	2.88067e+07	2.81221e+07	3.51665e+07	3.00154e+07	2.90795e+07	2.52994e+07	2.59728e+07	3.18524e+07	3.09128e+07	2.80773e+07	2.31611e+07	0	1.94747e+07	2.57327e+07	2.20382e+07	2.09944e+07	0	2.15816e+07	2.34795e+07	2.66199e+07	2.09769e+07	2.81591e+07	0	AT4G34490.1
	cytosol	0	0	0	2.36888e+07	2.12477e+07	0	2.45293e+07	2.74633e+07	0	0	0	0	0	0	2.86275e+07	2.68013e+07	2.01895e+07	2.42352e+07	0	0	2.34763e+07	0	0	0	0	3.0483e+07	0	0	0	0	2.21822e+07	0	2.48958e+07	0	0	0	AT4G37870.1
	cytosol	3.47185e+07	5.0979e+07	4.18522e+07	4.6946e+07	3.03291e+07	3.05846e+07	3.51397e+07	4.81356e+07	3.11105e+07	3.08379e+07	3.5208e+07	4.19829e+07	3.76932e+07	3.69533e+07	4.58844e+07	3.82008e+07	3.35824e+07	4.15833e+07	4.4306e+07	4.35811e+07	3.70893e+07	3.81215e+07	4.50336e+07	4.68778e+07	0	4.89057e+07	5.2405e+07	4.23923e+07	4.22632e+07	3.8177e+07	4.03034e+07	4.07416e+07	4.35962e+07	5.12625e+07	5.22888e+07	5.48314e+07	AT4G38630.1
	cytosol	0	1.41824e+07	0	0	1.92599e+07	1.66083e+07	0	0	0	0	2.40594e+07	0	0	2.20733e+07	0	1.84076e+07	1.8609e+07	2.27411e+07	0	0	0	0	2.11433e+07	0	0	0	2.40678e+07	1.97165e+07	0	0	1.65004e+07	2.14088e+07	1.47101e+07	0	0	0	AT4G39150.1
	cytosol	1.17403e+08	1.36167e+08	1.11897e+08	1.01909e+08	1.24046e+08	9.25032e+07	9.34117e+07	8.05566e+07	1.13286e+08	1.12582e+08	1.27825e+08	1.10832e+08	1.1958e+08	1.26881e+08	1.24485e+08	1.11611e+08	1.27887e+08	1.17363e+08	1.49058e+08	1.27224e+08	1.52824e+08	1.8909e+08	1.86229e+08	1.63748e+08	1.51601e+08	1.18483e+08	1.43801e+08	1.65345e+08	1.53334e+08	1.76868e+08	1.59513e+08	1.54743e+08	1.15251e+08	1.49638e+08	1.85456e+08	1.38068e+08	AT5G01410.1
	cytosol	1.54101e+08	1.603e+08	9.25353e+07	8.64882e+07	8.32761e+07	1.51422e+08	1.31046e+08	1.77655e+08	1.16286e+08	8.22892e+07	1.06509e+08	9.21576e+07	1.59701e+08	1.64077e+08	7.38656e+07	9.81987e+07	1.36403e+08	5.87628e+07	7.92551e+07	5.25322e+07	1.15331e+08	7.58844e+07	8.1925e+07	4.41834e+07	0	4.88888e+07	5.65726e+07	1.21949e+08	8.96873e+07	0	6.32385e+07	1.12816e+08	5.30445e+07	2.43396e+07	6.63365e+07	4.22252e+07	AT5G02240.1
	cytosol	9.44909e+08	1.14563e+09	1.11446e+09	1.09281e+09	1.23855e+09	9.94572e+08	1.07859e+09	1.09737e+09	1.08459e+09	1.08301e+09	1.13065e+09	1.02424e+09	1.13906e+09	9.29384e+08	1.29213e+09	1.27531e+09	1.15801e+09	1.08339e+09	1.47268e+09	1.34038e+09	2.16692e+09	2.62269e+09	2.50246e+09	1.47054e+09	1.51388e+09	2.01119e+09	1.97622e+09	1.33464e+09	1.658e+09	1.87235e+09	2.43234e+09	1.6758e+09	2.30705e+09	1.72076e+09	1.28998e+09	1.38746e+09	AT5G02500.1
	cytosol	1.62046e+07	3.08507e+07	4.54255e+07	2.9951e+07	3.29643e+07	2.15204e+07	4.32261e+07	3.25398e+07	3.0661e+07	3.32973e+07	3.84052e+07	2.73796e+07	2.70477e+07	2.45208e+07	4.21053e+07	3.48801e+07	3.52446e+07	2.75109e+07	0	0	3.40559e+07	4.24217e+07	0	0	0	0	0	3.42168e+07	0	0	0	0	3.97348e+07	3.2732e+07	0	0	AT5G03300.1
	cytosol	4.90789e+07	0	0	0	4.7876e+07	4.99784e+07	2.13777e+07	3.48607e+07	0	4.45401e+07	4.34725e+07	5.16298e+07	4.78893e+07	4.65927e+07	4.08859e+07	3.73732e+07	3.35079e+07	4.18377e+07	7.05039e+07	6.96297e+07	6.04819e+07	5.30702e+07	5.90323e+07	6.67609e+07	0	3.73343e+07	5.43057e+07	6.41257e+07	5.94181e+07	5.33284e+07	5.05637e+07	5.77133e+07	3.66091e+07	4.67771e+07	6.64285e+07	0	AT5G06060.1
	cytosol	7.59844e+07	9.02735e+07	9.30047e+07	1.29889e+08	1.29772e+08	1.05722e+08	1.132e+08	1.51779e+08	1.12224e+08	1.01247e+08	9.5978e+07	1.13625e+08	1.26302e+08	9.33082e+07	1.36744e+08	1.58609e+08	1.11333e+08	1.17852e+08	0	0	8.27812e+07	6.94369e+07	6.73605e+07	0	0	6.5819e+07	6.35285e+07	1.94504e+07	4.53657e+07	2.86057e+07	4.63222e+07	2.85048e+07	1.15243e+08	5.74419e+07	0	3.4839e+07	AT5G07350.2
	cytosol	5.53152e+08	7.56623e+08	5.3661e+08	7.17946e+08	5.02483e+08	4.99081e+08	6.58268e+08	6.44408e+08	5.74328e+08	4.75378e+08	5.67482e+08	4.53052e+08	5.82749e+08	5.74487e+08	6.52725e+08	5.13397e+08	5.29663e+08	6.11976e+08	7.88699e+08	6.92145e+08	5.82588e+08	7.14619e+08	6.98362e+08	6.0594e+08	5.14002e+08	7.73915e+08	6.78042e+08	6.10917e+08	6.4009e+08	6.47408e+08	7.87006e+08	6.8646e+08	6.50647e+08	7.06199e+08	8.23161e+08	6.77338e+08	AT5G09810.1
	cytosol	1.67536e+08	2.22079e+08	1.34478e+08	1.239e+08	2.48971e+08	1.98835e+08	1.96643e+08	2.63787e+08	1.83283e+08	2.0715e+08	2.0051e+08	2.0599e+08	2.2409e+08	2.33622e+08	3.65172e+08	2.24805e+08	2.37903e+08	2.90507e+08	1.91239e+08	2.05876e+08	2.48006e+08	3.24018e+08	3.21535e+08	2.67007e+08	3.01065e+08	4.01076e+08	3.12591e+08	3.35096e+08	2.87802e+08	2.40873e+08	3.10002e+08	3.03874e+08	3.48867e+08	3.57979e+08	3.82637e+08	3.52391e+08	AT5G10360.1
	cytosol	2.33853e+07	2.39264e+07	2.29931e+07	0	1.84664e+07	2.482e+07	2.30778e+07	0	2.648e+07	2.73038e+07	2.40294e+07	0	2.22176e+07	2.09944e+07	0	2.14534e+07	1.82665e+07	2.33529e+07	0	2.76256e+07	2.62643e+07	0	0	2.47136e+07	0	0	2.68087e+07	2.69055e+07	0	0	2.31434e+07	2.46896e+07	0	0	0	0	AT5G10470.2
	cytosol	0	1.21016e+07	1.26629e+07	0	1.55736e+07	1.26866e+07	1.41952e+07	0	1.52605e+07	0	0	0	1.30432e+07	0	1.86491e+07	1.92933e+07	2.05139e+07	1.63015e+07	0	0	0	0	0	0	0	0	0	0	0	0	0	0	0	0	0	0	AT5G10540.1
	cytosol	0	0	0	0	0	0	0	0	0	0	0	0	0	0	0	0	0	0	2.33319e+07	2.20458e+07	2.82041e+07	3.77559e+07	4.06147e+07	0	0	0	0	3.28024e+07	3.8847e+07	4.17624e+07	4.11589e+07	2.92615e+07	3.14444e+07	0	3.77978e+07	0	AT5G12030.1
	cytosol	0	0	0	0	0	0	0	0	0	0	0	0	0	0	0	0	0	0	0	0	5.13514e+07	0	0	0	0	0	0	0	0	0	4.91198e+07	3.31982e+07	5.45245e+07	3.01008e+07	0	0	AT5G12110.1
	cytosol	2.63847e+07	2.09537e+07	2.53082e+07	2.33432e+07	2.95427e+07	3.87609e+07	2.81026e+07	3.28753e+07	2.24218e+07	2.75758e+07	2.0282e+07	2.85423e+07	3.20318e+07	2.34926e+07	2.90634e+07	2.4138e+07	1.62226e+07	2.55408e+07	3.15908e+07	0	4.08123e+07	3.45384e+07	3.73111e+07	3.11796e+07	0	3.67897e+07	4.02867e+07	4.25218e+07	4.51963e+07	0	4.01056e+07	3.8909e+07	3.20051e+07	4.49993e+07	3.1464e+07	3.92639e+07	AT5G12250.1
	cytosol	2.49062e+07	0	0	0	2.13358e+08	1.82472e+08	0	1.98289e+07	0	2.07423e+08	2.2228e+08	2.06304e+08	2.35345e+08	2.0888e+08	2.36194e+08	2.45832e+08	2.31912e+08	2.57179e+08	1.92156e+08	1.92582e+08	9.42703e+07	2.33072e+08	2.62856e+08	1.86526e+08	1.14932e+08	2.20958e+08	2.17193e+08	1.68971e+08	2.25367e+08	2.22249e+08	2.20805e+08	1.86849e+08	2.10844e+08	2.24323e+08	2.62729e+08	2.11092e+08	AT5G16130.1
	cytosol	0	0	2.45616e+07	3.30673e+07	3.72181e+07	2.88606e+07	3.69969e+07	3.15033e+07	3.12164e+07	2.32592e+07	2.97441e+07	0	3.4004e+07	2.53538e+07	3.84772e+07	3.59328e+07	2.68571e+07	3.00925e+07	0	0	3.01154e+07	0	2.40411e+07	0	0	3.21719e+07	0	0	3.6523e+07	0	2.75243e+07	0	3.50667e+07	3.09364e+07	3.70431e+07	0	AT5G17330.1
	cytosol	0	0	0	0	8.84035e+07	1.20428e+08	0	0	0	8.06181e+07	8.58253e+07	1.87355e+08	1.74663e+08	1.31001e+08	1.02099e+08	8.83974e+07	1.10013e+08	7.79421e+07	0	0	0	1.48965e+08	1.25516e+08	7.68957e+07	0	9.33146e+07	0	1.60156e+08	1.78e+08	1.32977e+08	1.36668e+08	1.32324e+08	1.69053e+08	1.60868e+08	1.5747e+08	1.86358e+08	AT5G18380.1
	cytosol	0	3.94057e+07	0	4.74696e+07	3.89171e+07	3.89414e+07	3.90278e+07	3.87878e+07	4.04238e+07	2.52679e+07	3.1729e+07	3.8718e+07	4.31752e+07	0	2.66771e+07	3.87717e+07	3.34105e+07	0	2.54877e+07	1.72393e+07	4.04854e+07	0	4.02392e+07	0	0	0	0	0	3.64471e+07	0	4.01473e+07	0	3.3399e+07	2.17785e+07	4.18029e+07	3.75393e+07	AT5G19440.1
	cytosol	1.88058e+08	2.0738e+08	2.00302e+08	2.16832e+08	2.09998e+08	1.77175e+08	2.08331e+08	2.10552e+08	1.77544e+08	1.83347e+08	1.99761e+08	1.0346e+08	1.92329e+08	1.92997e+08	2.02311e+08	2.32443e+08	2.4228e+08	1.96057e+08	6.94273e+07	8.66682e+07	1.15211e+08	7.78719e+07	6.37314e+07	8.04227e+07	0	8.64223e+07	8.77563e+07	6.44734e+07	7.64758e+07	6.39837e+07	1.04375e+08	8.25577e+07	1.19721e+08	1.08905e+08	6.86664e+07	7.75649e+07	AT5G19510.1
	cytosol	1.55989e+09	1.62085e+09	1.59267e+09	1.55051e+09	1.59554e+09	1.55676e+09	1.64575e+09	1.59333e+09	1.46871e+09	1.50561e+09	1.47432e+09	1.59964e+09	1.66341e+09	1.37912e+09	1.56705e+09	1.40829e+09	1.22116e+09	1.49967e+09	2.10781e+09	2.23217e+09	1.80243e+09	1.64518e+09	1.56639e+09	2.013e+09	1.60019e+09	1.77713e+09	1.70308e+09	1.79172e+09	1.75023e+09	1.93395e+09	1.8948e+09	1.67731e+09	1.61334e+09	1.91063e+09	1.87676e+09	1.68488e+09	AT5G19770.1
	cytosol	2.88546e+07	2.33999e+07	3.05782e+07	2.26687e+07	2.97091e+07	2.58149e+07	2.34942e+07	0	2.68534e+07	2.37233e+07	1.88583e+07	2.57541e+07	0	2.05937e+07	2.43075e+07	2.52994e+07	2.91078e+07	2.68366e+07	3.36826e+07	2.59458e+07	2.66531e+07	0	2.78698e+07	3.04935e+07	0	2.64122e+07	2.40195e+07	2.83589e+07	3.56921e+07	3.06844e+07	2.32705e+07	2.24981e+07	0	0	0	3.94685e+07	AT5G20280.1
	cytosol	3.48777e+07	4.90483e+07	4.64894e+07	4.82826e+07	4.51055e+07	4.32081e+07	4.87906e+07	6.06078e+07	4.58971e+07	4.00556e+07	3.96275e+07	0	5.12554e+07	4.10819e+07	5.81711e+07	5.07041e+07	6.0185e+07	4.81823e+07	3.85706e+07	4.66508e+07	5.03748e+07	5.20574e+07	5.59254e+07	5.13229e+07	0	7.87786e+07	5.62052e+07	6.30459e+07	5.92495e+07	0	5.74459e+07	4.88854e+07	7.9063e+07	7.09254e+07	5.73146e+07	7.27175e+07	AT5G20890.1
	cytosol	3.06971e+07	2.86732e+07	3.39639e+07	2.69485e+07	3.86188e+07	3.43475e+07	4.25395e+07	3.22076e+07	3.55242e+07	3.43522e+07	3.23127e+07	3.28867e+07	3.37995e+07	2.58902e+07	3.45145e+07	3.58483e+07	3.6384e+07	2.8709e+07	3.3399e+07	3.5898e+07	4.32801e+07	4.58304e+07	3.32903e+07	4.0688e+07	0	3.84639e+07	4.10591e+07	3.50692e+07	4.63511e+07	0	4.02476e+07	4.04798e+07	4.28918e+07	4.89464e+07	4.71907e+07	4.61012e+07	AT5G20920.1
	cytosol	0	0	0	0	2.55567e+07	0	0	0	0	0	2.12256e+07	2.94548e+07	3.40134e+07	1.97274e+07	2.857e+07	1.89317e+07	0	2.73569e+07	0	0	0	2.93509e+07	3.24452e+07	2.98474e+07	0	2.79046e+07	0	2.86951e+07	0	0	3.51934e+07	33554432	3.85653e+07	3.48559e+07	3.97458e+07	4.17537e+07	AT5G23740.1
	cytosol	3.99032e+07	3.67286e+07	4.49432e+07	4.34544e+07	4.75157e+07	4.60692e+07	5.34357e+07	4.55611e+07	4.46854e+07	4.8199e+07	4.01223e+07	4.61044e+07	4.68973e+07	4.65669e+07	4.6625e+07	5.38559e+07	4.86488e+07	3.70251e+07	4.92903e+07	5.12021e+07	4.71973e+07	4.26724e+07	0	4.71352e+07	0	4.14078e+07	4.19713e+07	4.05922e+07	0	5.19817e+07	0	4.60277e+07	3.82088e+07	5.1025e+07	0	5.48466e+07	AT5G25754.1
	cytosol	2.1114e+07	2.04302e+07	2.04288e+07	2.77753e+07	2.30634e+07	1.95274e+07	2.08335e+07	2.19072e+07	1.74836e+07	1.9168e+07	2.16265e+07	0	1.82008e+07	1.58327e+07	1.82906e+07	2.02511e+07	2.66605e+07	1.90001e+07	0	0	2.14222e+07	0	0	0	0	2.39662e+07	2.3121e+07	0	1.60581e+07	0	0	1.6754e+07	2.7924e+07	0	0	0	AT5G26710.1
	cytosol	6.8614e+07	6.70391e+07	7.35897e+07	6.75429e+07	7.74198e+07	6.65299e+07	6.82204e+07	6.65945e+07	7.71841e+07	7.83701e+07	7.14336e+07	6.88809e+07	6.91727e+07	4.92152e+07	6.48678e+07	6.53054e+07	7.80124e+07	6.82393e+07	6.66915e+07	8.08419e+07	8.20045e+07	8.42399e+07	8.09428e+07	9.22343e+07	0	7.10238e+07	7.58581e+07	8.52798e+07	9.1236e+07	8.27124e+07	7.90247e+07	7.22052e+07	7.72751e+07	8.72227e+07	8.97184e+07	1.01127e+08	AT5G27470.1
	cytosol	4.055e+07	4.67869e+07	4.75915e+07	5.63691e+07	4.58462e+07	4.5068e+07	4.12188e+07	5.845e+07	4.93587e+07	4.31124e+07	4.27849e+07	4.6583e+07	4.6082e+07	4.96091e+07	5.13834e+07	4.426e+07	4.42784e+07	5.30739e+07	4.92084e+07	4.7394e+07	5.24631e+07	4.85982e+07	3.96715e+07	5.0662e+07	0	5.6104e+07	5.00199e+07	5.14547e+07	6.89908e+07	5.00026e+07	5.53086e+07	5.62247e+07	5.57087e+07	6.3674e+07	0	5.73146e+07	AT5G27640.2
	cytosol	0	0	0	0	2.90165e+08	2.22249e+08	0	0	0	2.48126e+08	3.08672e+08	3.49787e+08	3.45091e+08	3.08801e+08	3.70526e+08	3.10884e+08	3.29339e+08	3.66033e+08	1.16189e+08	1.27542e+08	0	3.77578e+08	3.62272e+08	3.6677e+08	0	3.42873e+08	2.68045e+08	4.07493e+08	3.04444e+08	2.79815e+08	3.89703e+08	4.08228e+08	4.36952e+08	3.8892e+08	4.12209e+08	3.83141e+08	AT5G27850.1
	cytosol	3.28184e+07	3.68076e+07	3.1403e+07	4.71973e+07	2.7027e+07	2.7922e+07	3.36919e+07	4.28651e+07	3.10998e+07	3.05994e+07	3.46512e+07	0	3.03775e+07	4.03594e+07	2.72679e+07	3.20651e+07	2.56206e+07	3.17422e+07	0	2.70533e+07	3.04154e+07	0	0	0	4.50992e+07	0	2.64397e+07	0	4.71384e+07	0	0	3.09106e+07	0	0	0	0	AT5G28020.1
	cytosol	0	0	0	0	0	0	0	0	0	0	0	0	2.67382e+07	0	0	0	0	3.1061e+07	0	0	0	3.67872e+07	0	2.65609e+07	0	0	0	4.40946e+07	4.723e+07	2.76026e+07	4.42017e+07	4.56496e+07	6.22642e+07	6.40458e+07	0	4.57573e+07	AT5G28060.1
	cytosol	0	0	0	1.86633e+07	1.75322e+07	1.63456e+07	0	0	0	0	1.84779e+07	0	0	0	0	0	0	0	0	0	0	0	0	0	0	0	0	0	0	0	0	0	0	0	0	0	AT5G28900.1
	cytosol	1.45005e+07	0	1.18018e+07	1.66937e+07	1.36387e+07	0	0	1.63626e+07	0	0	1.40542e+07	0	1.9037e+07	0	1.67912e+07	1.50337e+07	1.63332e+07	1.72226e+07	0	0	0	0	0	0	0	0	0	0	0	0	1.24367e+07	0	0	0	0	0	AT5G35530.1
	cytosol	1.92173e+07	1.80914e+07	2.04231e+07	2.15891e+07	1.6007e+07	1.96496e+07	1.9008e+07	1.81781e+07	2.00472e+07	1.80551e+07	1.81454e+07	3.02976e+07	1.78807e+07	1.79727e+07	1.3961e+07	1.57429e+07	0	2.10017e+07	0	1.70657e+07	0	2.08899e+07	2.38205e+07	2.30298e+07	0	1.72776e+07	2.21991e+07	1.77289e+07	0	0	2.22376e+07	2.38618e+07	2.11859e+07	2.17634e+07	0	0	AT5G36160.1
	cytosol	0	0	0	0	2.21377e+07	0	0	0	0	0	2.27932e+07	0	2.70589e+07	2.86851e+07	2.81923e+07	2.8705e+07	2.74518e+07	2.64984e+07	0	0	0	0	2.51072e+07	2.39264e+07	0	2.86057e+07	0	3.53253e+07	3.372e+07	0	3.77926e+07	3.41883e+07	3.90847e+07	3.13856e+07	2.90775e+07	3.4419e+07	AT5G41520.1
	cytosol	6.16373e+07	8.11001e+07	7.62323e+07	7.9299e+07	6.29891e+07	6.51156e+07	7.12013e+07	7.7393e+07	7.10337e+07	6.11776e+07	6.36475e+07	6.07382e+07	6.6613e+07	7.0891e+07	6.10209e+07	6.49848e+07	6.88427e+07	6.77445e+07	7.69597e+07	6.99393e+07	6.64746e+07	6.74166e+07	6.14837e+07	5.73186e+07	0	7.18906e+07	6.95767e+07	6.93215e+07	7.68478e+07	7.78018e+07	7.46842e+07	6.54232e+07	7.54282e+07	6.44376e+07	8.02835e+07	7.73608e+07	AT5G42740.1
	cytosol	3.44732e+08	3.56839e+08	3.60669e+08	4.04987e+08	3.12158e+08	2.94094e+08	3.4478e+08	3.66516e+08	3.25233e+08	3.17174e+08	3.14656e+08	2.51329e+08	3.09787e+08	3.34029e+08	3.39092e+08	3.32758e+08	3.4342e+08	3.5731e+08	3.79862e+08	3.70963e+08	2.79563e+08	3.12634e+08	2.95074e+08	3.19225e+08	2.52149e+08	3.58675e+08	3.14721e+08	2.95422e+08	3.04634e+08	3.1097e+08	3.13937e+08	3.06328e+08	3.3724e+08	3.73906e+08	3.72096e+08	3.6968e+08	AT5G43940.2
	cytosol	9.33664e+07	1.11124e+08	1.04527e+08	0	5.40691e+07	5.48657e+07	9.22471e+07	0	7.60424e+07	8.04952e+07	8.45323e+07	0	4.28116e+07	7.08468e+07	7.06115e+07	6.42414e+07	9.90807e+07	9.2081e+07	1.2189e+08	1.23943e+08	8.56589e+07	1.17901e+08	8.75923e+07	1.19423e+08	1.06479e+08	8.88519e+07	1.00492e+08	1.00806e+08	9.71762e+07	8.49023e+07	9.61711e+07	9.6525e+07	8.68306e+07	1.13302e+08	1.18204e+08	8.52325e+07	AT5G44340.1
	cytosol	1.06391e+08	1.16423e+08	1.19646e+08	1.27808e+08	1.08521e+08	9.58251e+07	1.0886e+08	1.18754e+08	1.22389e+08	1.10732e+08	9.17942e+07	1.0942e+08	1.09034e+08	1.03188e+08	1.12387e+08	1.08815e+08	8.53921e+07	1.0728e+08	1.2503e+08	1.3034e+08	1.04941e+08	1.09564e+08	1.26802e+08	1.29826e+08	6.67285e+07	1.0696e+08	1.18179e+08	9.86763e+07	1.00966e+08	1.21611e+08	1.08438e+08	1.04563e+08	1.21148e+08	1.24718e+08	1.26171e+08	1.23909e+08	AT5G48230.2
	cytosol	0	0	4.10705e+07	0	3.79422e+07	3.7568e+07	4.5558e+07	3.66574e+07	4.31573e+07	4.11246e+07	3.62003e+07	0	3.11818e+07	2.96885e+07	3.49793e+07	4.28918e+07	0	0	2.64195e+07	5.7422e+07	4.01772e+08	3.419e+08	1.29673e+08	5.5393e+07	1.5851e+08	9.23751e+07	1.37285e+08	6.01725e+07	8.80427e+07	6.4335e+07	2.01863e+08	7.58686e+07	4.5785e+08	7.11027e+07	3.59752e+07	4.93381e+07	AT5G48570.1
	cytosol	2.25883e+08	2.38002e+08	2.40173e+08	2.34433e+08	1.85623e+08	1.87355e+08	2.06262e+08	1.70064e+08	1.99167e+08	1.89576e+08	1.8729e+08	1.99609e+08	1.70915e+08	2.11591e+08	1.54005e+08	1.5238e+08	2.49991e+08	2.02353e+08	2.80845e+08	2.39757e+08	1.92516e+08	2.54272e+08	2.82759e+08	2.86171e+08	8.23577e+07	1.68713e+08	2.6344e+08	2.17509e+08	2.2807e+08	2.38746e+08	2.19113e+08	2.12016e+08	1.54069e+08	2.13461e+08	2.46276e+08	2.90769e+08	AT5G51970.1
	cytosol	0	0	0	0	0	1.84869e+07	0	0	1.99226e+07	0	0	0	0	0	0	0	0	0	1.27779e+09	1.2588e+09	2.52074e+09	2.59125e+09	2.54391e+09	1.32505e+09	1.98075e+09	1.83687e+09	2.56836e+09	1.12424e+09	1.56097e+09	1.46738e+09	2.42057e+09	1.40021e+09	2.87158e+09	1.25427e+09	8.84079e+08	8.93009e+08	AT5G52640.1
	cytosol	3.33012e+08	3.2582e+08	4.03278e+08	4.36801e+08	3.47346e+08	3.75152e+08	3.80943e+08	3.12244e+08	3.22495e+08	2.43762e+08	3.04085e+08	2.93564e+08	4.15479e+08	3.8594e+08	3.00565e+08	3.45474e+08	2.02241e+08	1.87057e+08	1.89195e+08	7.25564e+07	3.41592e+08	3.32067e+08	3.31194e+08	8.79146e+07	0	1.5218e+08	1.09056e+08	2.49922e+08	2.04411e+08	1.37352e+08	2.6905e+08	3.58799e+08	1.95433e+08	7.56743e+07	2.80748e+08	1.01859e+08	AT5G54160.1
	cytosol	5.29196e+07	5.24922e+07	5.08978e+07	5.11666e+07	5.3703e+07	4.74663e+07	5.94799e+07	5.84257e+07	5.34061e+07	5.42982e+07	5.48733e+07	4.5948e+07	5.50943e+07	4.21608e+07	6.45807e+07	5.13834e+07	6.32297e+07	5.79337e+07	6.11691e+07	6.00308e+07	5.6069e+07	6.70066e+07	5.78735e+07	6.54006e+07	6.72999e+07	7.09845e+07	7.0114e+07	6.00766e+07	6.2178e+07	7.52454e+07	6.39305e+07	5.93235e+07	6.64009e+07	7.11224e+07	7.19504e+07	7.66297e+07	AT5G56680.1
	cytosol	0	0	0	0	4.80489e+07	3.55686e+07	0	0	0	3.96523e+07	4.89939e+07	5.5018e+07	5.5786e+07	3.85573e+07	6.73559e+07	6.42592e+07	6.70345e+07	6.07887e+07	2.43227e+07	0	0	1.03805e+08	1.09359e+08	4.81723e+07	0	6.58372e+07	4.11446e+07	8.06293e+07	8.74345e+07	9.70685e+07	1.0642e+08	8.97308e+07	8.40358e+07	9.56327e+07	1.51307e+08	1.1413e+08	AT5G56710.1
	cytosol	0	0	0	0	2.6039e+08	1.91385e+08	0	0	0	1.99789e+08	1.94744e+08	2.17494e+08	1.82915e+08	1.55722e+08	134217728	1.3871e+08	1.27233e+08	1.79052e+08	1.14351e+08	1.1175e+08	0	3.10819e+08	2.60607e+08	2.35671e+08	0	1.33614e+08	1.54904e+08	2.68064e+08	2.68584e+08	3.20622e+08	2.31655e+08	2.71542e+08	1.95203e+08	1.77495e+08	3.57781e+08	2.01863e+08	AT5G59880.1
	cytosol	1.64103e+07	1.18272e+07	1.85627e+07	1.91004e+07	2.67809e+07	2.20443e+07	2.00709e+07	2.41045e+07	2.18632e+07	2.30986e+07	2.3145e+07	2.30746e+07	2.21684e+07	0	2.39696e+07	2.55178e+07	2.99468e+07	1.93442e+07	0	0	1.53369e+07	1.57593e+07	0	0	0	0	0	0	0	0	0	0	1.91574e+07	1.23636e+07	0	0	AT5G60790.1
	cytosol	0	0	0	0	1.07131e+08	9.46238e+07	0	0	0	7.87786e+07	1.10533e+08	2.05748e+08	1.32489e+08	1.00743e+08	1.15019e+08	1.03159e+08	1.38345e+08	1.53302e+08	0	0	0	2.82564e+08	2.73696e+08	2.29004e+08	0	3.35265e+07	0	3.23412e+08	3.73388e+08	2.83643e+08	2.65364e+08	2.94931e+08	2.69535e+08	2.48058e+08	3.5637e+08	3.33266e+08	AT5G61170.1
	cytosol	1.05172e+09	1.30436e+09	1.13552e+09	1.28045e+09	1.12167e+09	1.08647e+09	1.16623e+09	1.39025e+09	1.02758e+09	1.03322e+09	1.13717e+09	1.00364e+09	1.19835e+09	1.07322e+09	1.44638e+09	1.14746e+09	9.31965e+08	1.22548e+09	1.4176e+09	1.39924e+09	1.32166e+09	1.33547e+09	1.35966e+09	1.42904e+09	1.04409e+09	1.47698e+09	1.33279e+09	1.35308e+09	1.40478e+09	1.26659e+09	1.46962e+09	1.3455e+09	1.3796e+09	1.40002e+09	1.56976e+09	1.18013e+09	AT5G62700.1
	cytosol	1.72381e+07	1.47806e+07	1.49475e+07	1.748e+07	2.19391e+07	2.19406e+07	1.99129e+07	2.21484e+07	1.93255e+07	1.9971e+07	1.46836e+07	0	1.7061e+07	0	0	1.96524e+07	1.49724e+07	1.70433e+07	0	0	1.97411e+07	0	0	0	0	0	0	2.71886e+07	1.80964e+07	0	1.89803e+07	2.39098e+07	1.65795e+07	0	0	0	AT5G64460.2
	cytosol	2.26871e+08	1.97489e+08	2.79971e+08	3.13241e+08	2.39094e+08	2.20897e+08	2.49143e+08	1.87368e+08	1.96057e+08	2.43475e+08	2.2902e+08	2.39558e+08	2.31366e+08	1.90775e+08	2.1287e+08	2.76403e+08	2.1772e+08	2.90326e+08	2.27833e+08	2.2409e+08	2.53059e+08	3.40741e+08	2.52884e+08	2.34953e+08	4.24945e+08	2.35802e+08	2.19752e+08	2.62002e+08	2.89984e+08	2.71919e+08	2.42062e+08	2.70115e+08	2.45016e+08	2.71693e+08	2.97538e+08	2.19904e+08	AT5G65010.2
	cytosol,mitochondrion	4.91938e+08	4.8898e+08	5.74687e+08	4.73898e+08	4.60524e+08	4.99358e+08	5.16288e+08	4.1669e+08	5.4618e+08	4.45052e+08	4.48552e+08	4.55224e+08	4.32343e+08	4.53429e+08	3.87897e+08	4.39534e+08	4.11153e+08	4.92108e+08	6.18072e+08	6.4258e+08	5.69768e+08	5.15251e+08	5.11798e+08	6.74106e+08	3.83832e+08	4.77889e+08	5.89289e+08	5.34495e+08	5.56652e+08	5.3583e+08	5.27173e+08	5.71588e+08	4.59822e+08	5.68545e+08	3.74814e+08	5.13931e+08	AT4G35830.1
	cytosol,nucleus	4.86199e+09	5.65704e+09	5.54715e+09	5.74317e+09	5.73084e+09	4.75632e+09	5.41607e+09	5.08394e+09	5.21673e+09	5.45753e+09	5.36972e+09	4.40532e+09	5.37382e+09	4.79007e+09	5.53486e+09	5.82092e+09	5.92021e+09	5.23884e+09	4.95006e+09	5.25994e+09	4.81737e+09	4.85896e+09	4.71268e+09	4.64812e+09	3.67526e+09	4.55025e+09	4.37307e+09	4.0678e+09	3.90642e+09	4.8097e+09	4.84148e+09	3.97085e+09	4.56036e+09	5.30645e+09	4.42859e+09	4.85896e+09	AT1G13440.1
	cytosol,nucleus	8.1568e+07	9.35997e+07	7.98894e+07	9.12234e+07	8.64882e+07	7.35489e+07	8.09036e+07	7.73394e+07	8.58789e+07	7.45446e+07	6.92063e+07	7.10583e+07	7.74306e+07	6.52919e+07	7.59054e+07	6.60475e+07	8.77198e+07	7.71734e+07	7.65341e+07	7.99614e+07	7.26923e+07	6.01433e+07	7.2476e+07	6.00433e+07	1.08853e+08	6.81684e+07	7.89371e+07	5.99975e+07	6.99005e+07	7.82995e+07	7.19754e+07	6.49668e+07	7.35795e+07	7.4081e+07	7.18059e+07	6.56413e+07	AT1G29150.1
	cytosol,nucleus	5.34505e+07	5.99767e+07	6.15178e+07	5.67847e+07	6.40103e+07	6.80551e+07	5.67887e+07	6.36651e+07	7.03331e+07	5.82761e+07	4.93074e+07	7.22854e+07	6.03688e+07	4.70601e+07	6.38198e+07	6.53145e+07	5.93893e+07	5.20069e+07	7.92166e+07	7.81639e+07	8.47435e+07	9.7392e+07	7.74252e+07	9.69206e+07	7.85605e+07	8.13704e+07	8.09372e+07	8.21297e+07	9.47748e+07	8.9737e+07	8.1207e+07	7.19604e+07	8.13534e+07	9.37685e+07	8.58313e+07	1.12177e+08	AT1G53750.1
	cytosol,nucleus	2.54383e+07	0	0	0	4.48747e+07	4.19771e+07	0	2.73701e+07	0	3.96715e+07	4.15602e+07	3.99585e+07	4.25631e+07	4.88447e+07	4.31453e+07	4.77071e+07	4.19829e+07	4.71678e+07	3.4692e+07	5.51402e+07	3.05464e+07	3.87582e+07	4.17132e+07	5.52434e+07	0	5.59564e+07	5.27073e+07	5.03818e+07	5.21911e+07	0	5.80986e+07	5.43057e+07	5.11205e+07	6.23636e+07	3.76227e+07	5.54122e+07	AT1G56450.1
	cytosol,nucleus	3.69815e+07	3.41007e+07	1.89369e+07	0	2.86236e+07	4.34424e+07	3.2978e+07	4.54791e+07	1.95925e+07	0	2.73038e+07	4.19248e+07	4.44722e+07	4.28027e+07	2.08739e+07	2.55036e+07	4.04153e+07	0	0	0	2.29168e+07	0	0	0	0	0	0	2.63026e+07	0	0	2.29692e+07	2.40745e+07	0	0	0	0	AT1G64520.1
	cytosol,nucleus	0	0	0	0	1.14574e+08	8.22322e+07	0	1.53305e+07	0	8.36928e+07	9.34311e+07	1.01507e+08	1.38624e+08	9.32241e+07	1.84507e+08	1.41645e+08	1.86345e+08	1.20262e+08	3.81003e+07	3.97872e+07	4.09369e+07	1.87368e+08	1.42551e+08	9.57189e+07	0	1.84149e+08	7.91398e+07	1.46082e+08	1.87823e+08	1.29844e+08	1.70099e+08	1.43214e+08	1.97407e+08	2.32862e+08	1.49752e+08	2.33881e+08	AT1G67430.1
	cytosol,nucleus	4.57066e+07	0	0	0	7.16419e+07	4.99784e+07	3.71125e+07	5.86855e+07	4.07049e+07	5.13158e+07	5.75176e+07	5.88362e+07	5.11808e+07	0	6.76178e+07	5.98148e+07	6.46524e+07	4.55075e+07	7.61215e+07	8.70898e+07	7.88332e+07	6.19328e+07	6.51833e+07	8.56411e+07	0	6.88188e+07	7.60002e+07	6.71368e+07	6.95092e+07	6.18599e+07	6.27886e+07	6.61116e+07	6.53779e+07	7.49591e+07	7.26974e+07	7.50943e+07	AT2G27020.1
	cytosol,nucleus	7.30054e+07	8.44972e+07	4.42784e+07	5.64629e+07	8.08699e+07	8.29938e+07	8.04339e+07	1.18253e+08	8.07579e+07	8.17661e+07	8.01445e+07	7.38247e+07	8.7483e+07	8.30513e+07	9.09393e+07	9.86353e+07	8.44855e+07	9.41136e+07	5.28061e+07	1.12605e+08	8.83116e+07	7.39579e+07	9.34182e+07	1.08996e+08	0	1.34693e+08	1.14399e+08	1.05159e+08	1.09914e+08	6.75991e+07	1.19489e+08	1.0513e+08	1.41949e+08	1.37657e+08	8.90616e+07	1.09473e+08	AT2G39990.1
	cytosol,nucleus	2.69784e+07	2.63299e+07	2.50238e+07	2.91825e+07	2.39015e+07	1.65485e+07	2.72603e+07	2.71359e+07	3.20362e+07	3.07653e+07	2.346e+07	2.88726e+07	0	0	2.77561e+07	2.40761e+07	2.42503e+07	2.1437e+07	3.16105e+07	2.96001e+07	2.92473e+07	3.02556e+07	3.33411e+07	3.42571e+07	0	0	3.26052e+07	2.79937e+07	2.81201e+07	2.766e+07	3.07973e+07	2.62534e+07	0	3.42809e+07	0	2.85186e+07	AT2G46520.1
	cytosol,nucleus	2.83747e+07	3.72697e+07	3.23823e+07	3.74069e+07	3.48366e+07	2.7685e+07	3.87207e+07	3.80159e+07	3.26799e+07	3.48173e+07	3.55218e+07	3.5394e+07	3.59627e+07	3.25646e+07	2.58364e+07	3.39028e+07	3.47835e+07	3.12879e+07	2.94446e+07	3.35335e+07	3.0483e+07	2.93305e+07	2.79007e+07	0	0	3.06334e+07	3.11407e+07	2.46845e+07	0	0	0	0	2.91098e+07	2.81806e+07	3.25962e+07	0	AT3G01340.1
	cytosol,nucleus	0	0	0	0	4.06683e+07	3.81638e+07	0	0	0	3.77455e+07	4.9671e+07	1.20679e+08	7.01432e+07	5.76653e+07	8.57242e+07	6.03981e+07	7.40143e+07	8.20386e+07	0	0	0	1.12208e+08	1.17925e+08	8.38089e+07	0	2.91037e+07	0	1.55755e+08	1.91956e+08	1.12457e+08	1.18861e+08	1.24822e+08	1.4591e+08	1.63544e+08	1.7037e+08	1.85803e+08	AT3G04400.1
	cytosol,nucleus	3.41268e+07	3.49987e+07	4.04798e+07	3.68331e+07	3.71099e+07	3.3392e+07	3.71305e+07	5.04203e+07	4.23365e+07	3.37176e+07	4.10136e+07	4.62548e+07	3.75237e+07	3.09256e+07	4.68485e+07	4.241e+07	4.25779e+07	4.9802e+07	4.91606e+07	4.65733e+07	5.49722e+07	5.43735e+07	4.89261e+07	5.85189e+07	0	5.33875e+07	5.04622e+07	5.03469e+07	4.07727e+07	4.8794e+07	5.46152e+07	5.5232e+07	5.55506e+07	4.8209e+07	6.16587e+07	5.46455e+07	AT3G05530.1
	cytosol,nucleus	5.38148e+07	4.67059e+07	5.35246e+07	3.99918e+07	5.93523e+07	5.2126e+07	5.36733e+07	4.54255e+07	5.39792e+07	5.31181e+07	4.82893e+07	6.13007e+07	4.92084e+07	3.39522e+07	5.41103e+07	5.92372e+07	6.85332e+07	5.25432e+07	6.86711e+07	7.15972e+07	6.76272e+07	7.51776e+07	6.62997e+07	7.63381e+07	8.34379e+07	7.81748e+07	5.93893e+07	7.44104e+07	8.17888e+07	8.0512e+07	6.07382e+07	6.63181e+07	7.62165e+07	7.88551e+07	5.06795e+07	8.16302e+07	AT3G08943.1
	cytosol,nucleus	1.08378e+08	8.9874e+07	7.95082e+07	8.28444e+07	9.83963e+07	8.94514e+07	9.84031e+07	1.07958e+08	9.69475e+07	9.4696e+07	9.05995e+07	1.09064e+08	9.15147e+07	9.09078e+07	1.05839e+08	1.05305e+08	9.44731e+07	9.60978e+07	1.33559e+08	1.4425e+08	1.20028e+08	1.17738e+08	1.04057e+08	1.39917e+08	2.13935e+08	1.44551e+08	1.33688e+08	1.35001e+08	1.25039e+08	1.26179e+08	1.12871e+08	1.10994e+08	1.35658e+08	1.52169e+08	1.34423e+08	1.33466e+08	AT3G51260.1
	cytosol,nucleus	3.1512e+07	3.56599e+07	3.64825e+07	3.7262e+07	2.11009e+07	3.20762e+07	4.72496e+07	2.96494e+07	0	2.2697e+07	0	2.92919e+07	2.90513e+07	4.04602e+07	6.19628e+07	2.16071e+07	4.84032e+07	2.65517e+07	5.84987e+07	4.74959e+07	7.32893e+07	4.52621e+07	5.13585e+07	6.17784e+07	0	7.64652e+07	5.56778e+07	6.34449e+07	8.21638e+07	5.68714e+07	5.41216e+07	6.08899e+07	6.88427e+07	8.29708e+07	0	7.97566e+07	AT3G56150.1
	cytosol,nucleus	4.11019e+07	5.44489e+07	4.52401e+07	6.22125e+07	3.85626e+07	4.1919e+07	3.36709e+07	5.79377e+07	3.51178e+07	3.07674e+07	3.38488e+07	0	5.18054e+07	5.64825e+07	6.36034e+07	4.5259e+07	0	6.03646e+07	0	1.96496e+07	2.38966e+07	3.82989e+07	4.53186e+07	0	0	4.20383e+07	4.09228e+07	0	0	0	4.76608e+07	3.47016e+07	4.35328e+07	0	0	0	AT4G01850.1
	cytosol,nucleus	2.54613e+07	2.88127e+07	2.26703e+07	3.24789e+07	2.02273e+07	2.87548e+07	3.18304e+07	3.74406e+07	0	0	0	3.31453e+07	2.81748e+07	2.65627e+07	0	2.53784e+07	2.7616e+07	0	0	0	0	0	0	0	0	0	0	0	0	0	0	0	0	0	0	0	AT5G05780.1
	cytosol,nucleus	3.49091e+07	3.92122e+07	3.77978e+07	3.19232e+07	4.74696e+07	3.4989e+07	4.0203e+07	0	3.44237e+07	3.95425e+07	4.38478e+07	0	3.39969e+07	3.00612e+07	4.43644e+07	3.96166e+07	3.90332e+07	0	5.19493e+07	4.80989e+07	4.70079e+07	4.90279e+07	0	4.38083e+07	0	3.91769e+07	3.95946e+07	3.7568e+07	3.90982e+07	5.04692e+07	3.47811e+07	3.23845e+07	4.1339e+07	4.78196e+07	4.63575e+07	3.90657e+07	AT5G19990.1
	cytosol,nucleus	3.86154e+08	3.43635e+08	2.50095e+08	2.20072e+08	5.82224e+08	4.38226e+08	3.78784e+08	6.63168e+08	3.77761e+08	4.92586e+08	5.25458e+08	5.74886e+08	5.84772e+08	5.02483e+08	6.64871e+08	6.31716e+08	5.45385e+08	5.77442e+08	4.99878e+08	6.35096e+08	6.22112e+08	6.76821e+08	6.04179e+08	7.28422e+08	2.74875e+08	9.29062e+08	6.42891e+08	7.45741e+08	7.75096e+08	6.19874e+08	7.73808e+08	6.97733e+08	9.08682e+08	9.72282e+08	7.0483e+08	9.9837e+08	AT5G20290.1
	cytosol,nucleus	4.47722e+07	6.37534e+07	4.55548e+07	3.98313e+07	5.94717e+07	4.60437e+07	6.33877e+07	6.52828e+07	4.89193e+07	4.09086e+07	5.22418e+07	4.87095e+07	5.03958e+07	5.90159e+07	4.70568e+07	6.5514e+07	5.99934e+07	0	3.43999e+07	0	4.33882e+07	3.67541e+07	0	0	0	0	0	4.66153e+07	3.11839e+07	0	4.04041e+07	3.96303e+07	3.05422e+07	0	4.54507e+07	4.06429e+07	AT5G23540.1
	cytosol,nucleus	6.54641e+07	4.11874e+07	3.56056e+07	0	6.92111e+07	6.23809e+07	4.80089e+07	6.67887e+07	5.5018e+07	6.1633e+07	7.15526e+07	6.69927e+07	6.64654e+07	5.86245e+07	7.68744e+07	5.83286e+07	6.63595e+07	7.6391e+07	8.44796e+07	9.02673e+07	6.86616e+07	8.81404e+07	8.09709e+07	8.2919e+07	0	8.18342e+07	8.62906e+07	8.70717e+07	7.78503e+07	8.67644e+07	8.76591e+07	8.25348e+07	7.87567e+07	8.68968e+07	9.78657e+07	8.25635e+07	AT5G35590.1
	cytosol,nucleus	6.1586e+07	6.51562e+07	5.96534e+07	7.15922e+07	6.51021e+07	5.74618e+07	6.39526e+07	7.6635e+07	6.49533e+07	5.63808e+07	5.92618e+07	6.05406e+07	6.01391e+07	6.18856e+07	6.26582e+07	6.35285e+07	6.68489e+07	5.70214e+07	7.44929e+07	9.71224e+07	7.34572e+07	6.93359e+07	5.82155e+07	8.75194e+07	4.06767e+07	1.0999e+08	8.8379e+07	8.03058e+07	8.71018e+07	6.66684e+07	8.11394e+07	8.82382e+07	1.01191e+08	1.01394e+08	7.62007e+07	1.03331e+08	AT5G42790.1
	cytosol,nucleus	8.75697e+06	1.1437e+07	1.55413e+07	0	1.3855e+07	0	1.82564e+07	0	1.54275e+07	1.6606e+07	1.49848e+07	0	0	0	0	1.85678e+07	1.18067e+07	1.30514e+07	1.52214e+07	1.68051e+07	1.76174e+07	0	0	1.62891e+07	0	1.43744e+07	1.52796e+07	1.34649e+07	1.72477e+07	0	0	0	0	0	0	0	AT5G46070.1
	cytosol,nucleus	1.88537e+09	2.08428e+09	2.01105e+09	2.01565e+09	1.7443e+09	1.69554e+09	1.7743e+09	2.22861e+09	1.81862e+09	1.54066e+09	1.65823e+09	1.4341e+09	1.86923e+09	1.79819e+09	2.10125e+09	1.92205e+09	1.57992e+09	1.98942e+09	2.93497e+09	2.98214e+09	3.44009e+09	3.66585e+09	3.8921e+09	2.94169e+09	3.85397e+09	4.20454e+09	4.04446e+09	2.80606e+09	3.35973e+09	2.86205e+09	4.50163e+09	3.6302e+09	4.15356e+09	3.72941e+09	2.27387e+09	2.91268e+09	AT5G56030.2
	cytosol,nucleus	4.90517e+07	4.90925e+07	3.98921e+07	6.46434e+07	5.86489e+07	6.10378e+07	5.50218e+07	7.97621e+07	4.85915e+07	6.5215e+07	5.75455e+07	6.04609e+07	6.52602e+07	5.59331e+07	6.80551e+07	7.05577e+07	8.38961e+07	6.51698e+07	5.65961e+07	6.75991e+07	7.25816e+07	7.50163e+07	6.95333e+07	7.03867e+07	6.17356e+07	8.62368e+07	7.52141e+07	8.54454e+07	9.93282e+07	4.35147e+07	7.22904e+07	7.56953e+07	8.51734e+07	8.11113e+07	4.91095e+07	1.03131e+08	AT5G57870.1
	cytosol,plasma membrane	3.19912e+08	3.73077e+08	4.603e+08	1.91504e+08	1.75634e+08	2.81762e+08	3.30529e+08	1.34413e+08	3.22048e+08	2.47937e+08	1.9173e+08	2.14202e+08	1.62989e+08	2.16201e+08	1.169e+08	1.5158e+08	1.28679e+08	2.12031e+08	2.53393e+08	2.82838e+08	1.83093e+08	3.45456e+07	1.172e+08	2.57179e+08	1.15235e+08	4.12074e+07	2.32491e+08	1.06413e+08	9.86147e+07	1.96302e+08	1.27631e+08	1.37333e+08	4.42815e+07	9.12803e+07	6.26278e+07	6.99393e+07	AT1G22530.1
	cytosol,plasma membrane	1.95762e+07	1.68998e+07	1.62744e+07	0	2.9895e+07	2.34665e+07	2.17694e+07	1.71025e+07	2.1258e+07	3.02913e+07	2.35088e+07	0	2.20886e+07	1.80626e+07	1.94666e+07	2.02413e+07	1.57429e+07	1.86077e+07	2.63628e+07	1.72095e+07	2.53521e+07	0	2.29263e+07	1.81504e+07	0	0	1.37193e+07	2.45072e+07	3.10244e+07	0	2.23458e+07	2.21561e+07	1.00563e+07	2.27474e+07	3.05189e+07	2.06323e+07	AT2G38750.1
	cytosol,plasma membrane	6.45583e+07	6.4108e+07	6.86711e+07	6.49533e+07	6.71275e+07	6.19113e+07	6.8538e+07	6.8614e+07	7.37122e+07	6.47421e+07	6.34757e+07	4.76839e+07	5.5844e+07	5.28756e+07	6.02017e+07	6.01516e+07	5.61779e+07	6.28452e+07	5.55853e+07	6.13985e+07	5.90404e+07	5.18953e+07	5.35506e+07	5.82316e+07	0	3.73059e+07	5.27329e+07	3.53278e+07	4.96675e+07	5.98148e+07	4.3566e+07	4.20937e+07	4.84368e+07	5.15261e+07	5.00373e+07	4.17624e+07	AT5G65020.1
	cytosol,plasma membrane	1.53146e+07	1.45347e+07	1.81895e+07	0	1.23414e+07	1.73232e+07	1.30795e+07	0	1.43694e+07	0	1.55758e+07	0	0	0	0	0	0	1.35877e+07	0	0	0	0	0	0	0	0	0	0	0	0	0	0	0	0	0	0	AT5G67385.1
	cytosol	4.64385e+10	4.89548e+10	4.73124e+10	4.90134e+10	5.434e+10	4.90635e+10	4.57455e+10	5.0752e+10	4.53712e+10	5.00957e+10	5.21749e+10	4.68465e+10	5.48418e+10	5.07467e+10	5.67918e+10	5.61521e+10	5.41893e+10	5.6325e+10	5.89998e+10	6.01912e+10	6.35234e+10	7.32775e+10	7.41171e+10	6.31117e+10	4.99208e+10	7.15667e+10	6.98298e+10	6.14091e+10	6.60442e+10	6.24898e+10	7.87708e+10	6.70868e+10	7.6478e+10	7.01439e+10	6.38905e+10	6.43562e+10
	endoplasmic reticulum	9.44142e+07	9.09204e+07	1.12371e+08	9.33729e+07	1.12551e+08	9.78318e+07	1.02199e+08	9.59647e+07	1.03676e+08	6.80362e+07	9.44142e+07	7.74091e+07	9.86421e+07	8.68186e+07	1.1038e+08	1.10694e+08	4.06288e+07	1.06155e+08	7.14485e+07	5.86123e+07	1.08491e+08	6.33306e+07	6.29935e+07	5.70965e+07	1.10525e+08	7.72108e+07	7.72001e+07	4.53846e+07	4.87196e+07	1.07324e+08	5.56856e+07	7.50007e+07	7.17065e+07	7.6949e+07	8.02946e+07	0	AT1G66270.1
	endoplasmic reticulum	3.00112e+07	3.50862e+07	3.58681e+07	4.00334e+07	3.81955e+07	4.48001e+07	3.5252e+07	3.88335e+07	4.31423e+07	2.82119e+07	2.9553e+07	0	3.4897e+07	4.15689e+07	4.97606e+07	4.59958e+07	0	4.38417e+07	3.80634e+07	4.07219e+07	4.15545e+07	3.45193e+07	3.54136e+07	2.91987e+07	0	4.3784e+07	3.70174e+07	2e+07	0	5.68872e+07	3.01739e+07	3.61828e+07	4.05023e+07	4.52935e+07	3.2757e+07	0	AT1G66280.1
	endoplasmic reticulum	1.76101e+07	2.01867e+07	1.75224e+07	2.23473e+07	1.96388e+07	0	2.26734e+07	2.58632e+07	2.24234e+07	0	0	0	2.03468e+07	1.82185e+07	2.37924e+07	2.01517e+07	1.98564e+07	2.14534e+07	0	0	1.77203e+07	0	1.96755e+07	0	0	1.82526e+07	0	1.69796e+07	0	0	0	1.34099e+07	1.67761e+07	1.75845e+07	0	1.48083e+07	AT1G67730.1
	endoplasmic reticulum	2.19817e+07	2.1495e+07	2.17076e+07	0	2.1498e+07	2.13199e+07	2.45991e+07	0	2.04557e+07	2.14043e+07	1.84818e+07	0	1.52225e+07	2.08234e+07	1.87086e+07	1.58601e+07	2.27932e+07	1.7872e+07	0	2.13717e+07	1.66844e+07	1.59008e+07	0	0	0	0	1.88074e+07	0	0	0	0	0	0	0	0	0	AT2G20990.3
	endoplasmic reticulum	1.97356e+07	1.7872e+07	1.93322e+07	2.0858e+07	1.74872e+07	0	2.35235e+07	1.7087e+07	2.02989e+07	1.88976e+07	1.96687e+07	0	2.05851e+07	0	0	1.93926e+07	0	1.94612e+07	2.13673e+07	2.14504e+07	2.03793e+07	0	1.87684e+07	2.18435e+07	0	1.7503e+07	2.23427e+07	1.86142e+07	2.12197e+07	0	1.94774e+07	1.83987e+07	1.93764e+07	2.25137e+07	0	2.1936e+07	AT3G07100.1
	endoplasmic reticulum	5.24013e+07	5.51631e+07	6.02601e+07	7.51307e+07	7.77048e+07	6.03186e+07	7.48501e+07	7.98949e+07	5.11879e+07	7.54857e+07	6.41746e+07	5.38708e+07	6.94273e+07	5.35766e+07	9.41789e+07	8.91233e+07	5.73424e+07	6.26365e+07	0	0	5.06795e+07	3.65812e+07	0	0	0	6.30503e+07	3.06588e+07	2.67271e+07	2.37545e+07	0	3.19874e+07	0	5.80382e+07	4.63415e+07	0	4.55264e+07	AT3G19820.1
	endoplasmic reticulum	2.73284e+07	1.95966e+07	0	0	2.11844e+07	2.15443e+07	1.69045e+07	2.41547e+07	2.26813e+07	2.19619e+07	2.35235e+07	0	2.17363e+07	2.40444e+07	2.01252e+07	2.35431e+07	2.79375e+07	2.54489e+07	0	0	2.52049e+07	0	2.40678e+07	1.94815e+07	0	0	1.42504e+07	0	0	0	1.80576e+07	0	0	0	0	0	AT3G55120.1
	endoplasmic reticulum	0	0	0	0	0	0	0	0	0	0	0	0	0	0	0	0	0	0	6.54777e+07	6.07087e+07	8.18398e+07	2.30485e+08	1.84789e+08	6.00183e+07	0	1.55539e+08	1.25935e+08	9.85601e+07	1.12177e+08	1.09914e+08	1.86927e+08	1.39714e+08	3.16779e+08	9.79743e+07	1.43264e+08	9.38595e+07	AT4G10250.1
	endoplasmic reticulum	0	1.19177e+07	1.33747e+07	1.77363e+07	1.6306e+07	1.36633e+07	1.65233e+07	1.56374e+07	1.57549e+07	1.54468e+07	1.55262e+07	0	1.51593e+07	0	1.75772e+07	1.57954e+07	1.56559e+07	1.30306e+07	0	0	1.63105e+07	0	0	0	0	1.73052e+07	0	0	0	0	0	0	1.82919e+07	0	0	0	AT4G21150.1
	endoplasmic reticulum	0	2.37512e+07	2.21484e+07	2.8487e+07	2.50603e+07	2.40745e+07	2.17227e+07	0	2.18829e+07	2.63957e+07	2.14965e+07	0	2.279e+07	2.60341e+07	2.77119e+07	1.80826e+07	2.64635e+07	2.09726e+07	0	0	0	0	0	0	0	0	0	0	0	0	0	0	0	0	0	0	AT5G60640.1
	endoplasmic reticulum	4.03566e+07	4.91674e+07	4.65507e+07	7.27478e+07	7.00023e+07	4.7876e+07	6.5988e+07	7.51307e+07	4.5539e+07	5.86042e+07	5.68596e+07	4.00056e+07	6.47062e+07	5.35989e+07	7.6965e+07	8.42224e+07	5.96906e+07	5.72868e+07	0	0	5.04063e+07	4.73513e+07	4.70503e+07	0	0	5.37067e+07	3.41291e+07	2.74918e+07	1.98839e+07	0	4.00251e+07	0	8.28271e+07	5.09119e+07	0	0	AT5G61790.1
	endoplasmic reticulum	2.40095e+07	2.08061e+07	2.45939e+07	2.15921e+07	2.01867e+07	2.08118e+07	3.00716e+07	0	2.59207e+07	2.22886e+07	2.1895e+07	2.36166e+07	2.03384e+07	0	2.07398e+07	2.1634e+07	0	2.13791e+07	0	0	0	2.02835e+07	2.20366e+07	0	0	0	2.55922e+07	2.71528e+07	0	0	0	2.52889e+07	0	0	1.90475e+07	2.73758e+07	AT5G62390.1
	endoplasmic reticulum	0	0	1.67493e+07	1.97165e+07	2.05666e+07	0	1.86155e+07	2.39247e+07	1.60581e+07	1.93241e+07	1.81228e+07	0	0	0	2.34161e+07	2.4808e+07	2.36592e+07	1.39301e+07	0	0	0	0	0	0	0	2.93346e+07	0	0	0	0	0	0	0	0	0	0	AT5G66680.1
	endoplasmic reticulum,plasma membrane	0	0	0	0	1.38742e+07	0	0	1.30822e+07	0	1.77178e+07	1.34016e+07	0	0	0	1.88048e+07	1.1354e+07	1.46004e+07	1.39504e+07	0	0	1.21437e+07	0	0	0	0	1.91163e+07	1.23602e+07	0	0	0	0	0	0	0	0	0	AT3G55360.1
	endoplasmic reticulum	3.27849e+08	3.65962e+08	3.90479e+08	4.12022e+08	4.74256e+08	3.5224e+08	4.52922e+08	4.09573e+08	4.09021e+08	3.93775e+08	3.97117e+08	1.94902e+08	4.03851e+08	3.24683e+08	5.0216e+08	5.00657e+08	3.08628e+08	4.37418e+08	1.96357e+08	2.02865e+08	4.41414e+08	4.48452e+08	4.14794e+08	1.87639e+08	1.10525e+08	4.94802e+08	3.98293e+08	2.8091e+08	2.25755e+08	2.74125e+08	3.82334e+08	3.07995e+08	6.24297e+08	3.57568e+08	2.75363e+08	2.03506e+08
	extracellular	0	0	0	0	1.17569e+07	6.91597e+06	1.51142e+07	0	1.48432e+07	0	7.962e+06	0	1.54425e+07	7.59648e+06	1.47407e+07	0	0	0	0	0	0	0	0	0	0	0	0	0	0	0	0	0	0	0	0	0	AT1G02305.1
	extracellular	1.46345e+08	1.88123e+08	1.79126e+08	1.36526e+08	1.3924e+08	1.38528e+08	2.0008e+08	1.69252e+08	1.80097e+08	1.50282e+08	1.26433e+08	1.09731e+08	1.10571e+08	1.49607e+08	1.17615e+08	1.07712e+08	9.83894e+07	1.39762e+08	1.66864e+08	1.94717e+08	1.25534e+08	8.04506e+07	1.14027e+08	1.74421e+08	5.95996e+07	1.02945e+08	1.43921e+08	1.00847e+08	6.44019e+07	1.00757e+08	1.0112e+08	1.04136e+08	9.3736e+07	1.0444e+08	9.59048e+07	6.56731e+07	AT1G03230.1
	extracellular	2.64172e+08	2.59094e+08	2.5693e+08	3.49472e+08	3.0069e+08	3.34377e+08	2.78577e+08	2.74703e+08	2.47594e+08	3.31102e+08	3.43373e+08	3.07476e+08	2.96386e+08	3.41569e+08	2.6355e+08	2.83859e+08	1.80185e+08	3.48069e+08	3.33082e+08	3.64843e+08	3.46097e+08	3.73259e+08	3.58923e+08	3.20445e+08	2.12752e+08	2.61874e+08	3.89055e+08	3.42303e+08	4.06111e+08	2.85398e+08	3.0531e+08	3.0895e+08	2.63934e+08	3.20622e+08	4.38439e+08	2.41107e+08	AT1G09750.1
	extracellular	0	1.93308e+07	1.72214e+07	2.54471e+07	2.94793e+07	0	3.17026e+07	2.60215e+07	2.76447e+07	0	0	0	2.75433e+07	2.13584e+07	2.71736e+07	2.33545e+07	0	2.21638e+07	0	0	2.43075e+07	0	0	0	0	2.54648e+07	3.13334e+07	0	0	0	0	0	0	2.70514e+07	0	0	AT1G11580.1
	extracellular	2.39945e+07	2.22932e+07	2.21576e+07	2.49649e+07	2.11756e+07	2.12993e+07	2.48424e+07	0	2.41246e+07	2.42907e+07	2.22238e+07	0	0	2.30218e+07	0	1.94451e+07	1.59505e+07	1.88557e+07	0	2.89749e+07	1.78139e+07	2.47925e+07	2.18117e+07	2.52311e+07	0	0	2.26577e+07	0	0	0	0	0	0	0	0	0	AT1G21680.1
	extracellular	2.07365e+08	1.78581e+08	1.5969e+08	2.08605e+08	1.79449e+08	1.54251e+08	2.01849e+08	1.81879e+08	2.00552e+08	1.73457e+08	1.56729e+08	1.79337e+08	1.82371e+08	1.76599e+08	1.31346e+08	1.04108e+08	1.27604e+08	1.32434e+08	1.00506e+08	1.17607e+08	5.63456e+07	9.77234e+07	7.32487e+07	1.04238e+08	0	5.68438e+07	1.02774e+08	6.06582e+07	6.51969e+07	6.08519e+07	7.55642e+07	5.77453e+07	5.06585e+07	5.43961e+07	5.02841e+07	6.72159e+07	AT1G29670.1
	extracellular	4.06401e+07	3.71459e+07	4.64283e+07	4.97675e+07	3.63663e+07	4.55012e+07	5.05322e+07	3.5296e+07	5.24558e+07	4.07501e+07	3.79159e+07	4.28384e+07	4.21024e+07	3.74717e+07	2.78698e+07	3.09728e+07	2.40211e+07	3.9433e+07	4.16092e+07	5.47175e+07	3.95178e+07	0	0	0	0	3.05528e+07	5.15154e+07	3.9526e+07	5.4585e+07	0	3.72749e+07	4.15948e+07	0	0	0	0	AT1G33600.1
	extracellular	1.46754e+07	1.82046e+07	2.11991e+07	0	2.66346e+07	1.99129e+07	2.26656e+07	0	1.75054e+07	2.46076e+07	2.78447e+07	0	2.0858e+07	0	3.5903e+07	0	0	1.75796e+07	0	0	0	1.90911e+07	0	0	0	0	0	0	0	0	0	0	0	0	0	0	AT1G49750.1
	extracellular	6.40813e+07	5.79177e+07	6.79467e+07	4.84167e+07	7.7259e+07	7.73072e+07	7.48656e+07	0	7.13297e+07	8.75376e+07	7.03185e+07	0	5.61157e+07	5.86855e+07	5.61546e+07	5.18162e+07	3.78424e+07	5.58595e+07	5.64277e+07	7.31371e+07	6.40857e+07	0	0	0	0	0	5.71282e+07	0	6.07803e+07	4.74498e+07	0	0	0	5.48999e+07	5.25468e+07	0	AT1G58270.1
	extracellular	1.5093e+08	1.55474e+08	1.56773e+08	1.17868e+08	1.50085e+08	1.75902e+08	1.81224e+08	1.60222e+08	1.76991e+08	1.78395e+08	1.5238e+08	1.72366e+08	1.27366e+08	1.39433e+08	1.15507e+08	1.22415e+08	1.09405e+08	1.584e+08	1.67583e+08	2.19721e+08	1.76856e+08	9.71156e+07	1.1627e+08	2.41425e+08	1.19456e+08	1.61281e+08	1.70879e+08	2.09649e+08	2.05534e+08	1.6862e+08	1.64282e+08	1.83627e+08	1.45203e+08	1.5674e+08	1.3183e+08	1.49327e+08	AT1G68560.1
	extracellular	2.09692e+08	2.0725e+08	2.24323e+08	1.98505e+08	1.63272e+08	1.68293e+08	2.17223e+08	1.66241e+08	1.9565e+08	1.89431e+08	1.68924e+08	1.62054e+08	1.42927e+08	1.65425e+08	1.33893e+08	1.41949e+08	1.59182e+08	1.49151e+08	2.13535e+08	2.41157e+08	1.56404e+08	1.20913e+08	1.10847e+08	1.84635e+08	3.60626e+07	1.18622e+08	1.62054e+08	1.09443e+08	1.24123e+08	1.22806e+08	1.26863e+08	9.75542e+07	1.13428e+08	1.29664e+08	1.27525e+08	1.27914e+08	AT1G76160.1
	extracellular	3.95589e+07	4.78827e+07	4.17305e+07	4.08236e+07	33554432	4.01e+07	3.9721e+07	4.11903e+07	4.54255e+07	3.81188e+07	3.2221e+07	2.91017e+07	3.75237e+07	3.3823e+07	3.72826e+07	3.09406e+07	4.16669e+07	3.76462e+07	4.71319e+07	5.37775e+07	3.40158e+07	3.24677e+07	3.39451e+07	4.96503e+07	0	4.1156e+07	3.60101e+07	3.60501e+07	3.64521e+07	0	2.75472e+07	2.68701e+07	2.81377e+07	2.82569e+07	3.25713e+07	4.34093e+07	AT1G78060.1
	extracellular	0	0	2.04005e+07	2.12712e+07	1.76517e+07	1.92493e+07	0	2.63007e+07	0	2.14014e+07	1.84076e+07	0	1.9855e+07	1.84166e+07	1.98936e+07	1.93e+07	1.42356e+07	0	0	0	0	0	0	0	0	0	0	0	0	0	0	0	0	0	0	0	AT2G05920.1
	extracellular	2.6039e+08	2.55138e+08	1.94798e+08	1.34572e+08	2.4059e+08	2.66988e+08	2.64832e+08	2.42364e+08	2.38365e+08	2.67859e+08	2.37722e+08	2.69274e+08	2.24121e+08	1.91491e+08	2.03549e+08	1.84558e+08	2.67155e+08	2.23113e+08	1.32361e+08	1.53259e+08	1.37571e+08	1.11001e+08	9.20108e+07	1.4722e+08	5.93358e+07	7.44826e+07	1.36422e+08	1.01662e+08	1.01064e+08	1.09998e+08	1.17493e+08	9.48274e+07	9.07441e+07	7.81856e+07	1.00068e+08	1.07228e+08	AT2G06850.1
	extracellular	1.97767e+07	3.04302e+07	2.19072e+07	0	0	0	1.94693e+07	0	0	0	1.35717e+07	1.71595e+07	1.58678e+07	0	0	0	0	0	0	0	0	0	0	0	0	0	0	0	0	0	0	0	0	0	0	0	AT2G16430.2
	extracellular	0	0	0	0	4.89668e+07	9.63245e+07	0	0	0	7.9343e+07	7.77694e+07	9.59647e+07	8.08755e+07	9.08196e+07	6.08351e+07	6.08013e+07	7.56271e+07	5.91756e+07	0	0	0	1.06288e+08	1.23223e+08	1.5327e+08	0	0	0	1.80334e+08	1.31092e+08	1.22763e+08	8.70415e+07	1.66726e+08	6.58646e+07	6.92543e+07	1.57929e+08	8.59325e+07	AT2G22170.1
	extracellular	4.10876e+07	3.67999e+07	4.66121e+07	3.64622e+07	3.07141e+07	4.04995e+07	3.91281e+07	0	3.71125e+07	3.65914e+07	3.56179e+07	3.62656e+07	2.94222e+07	3.9283e+07	0	2.98929e+07	1.89383e+07	3.52764e+07	7.86422e+07	6.06498e+07	5.55737e+07	0	5.33136e+07	5.64199e+07	0	0	4.64669e+07	4.48654e+07	5.50638e+07	6.22211e+07	4.49619e+07	5.01553e+07	0	3.97817e+07	0	0	AT2G22990.3
	extracellular	8.5138e+07	7.85659e+07	1.07005e+08	1.75464e+08	1.584e+08	1.83538e+08	1.5439e+08	1.21459e+08	1.85533e+08	1.32003e+08	1.34656e+08	2.18476e+08	1.71377e+08	1.49244e+08	1.50606e+08	1.5723e+08	1.33143e+08	1.37133e+08	1.11518e+08	1.02874e+08	1.94717e+08	2.09722e+08	2.15917e+08	1.16189e+08	3.19115e+08	1.58895e+08	1.90115e+08	1.64055e+08	1.67351e+08	2.00205e+08	1.65815e+08	2.00649e+08	1.83309e+08	1.81036e+08	1.9177e+08	1.59546e+08	AT2G38380.1
	extracellular	2.11991e+07	2.07197e+07	2.05025e+07	0	2.44919e+07	2.35023e+07	2.29772e+07	0	2.8995e+07	2.73019e+07	2.08349e+07	2.56526e+07	1.83859e+07	2.62916e+07	2.07772e+07	1.77142e+07	1.94963e+07	1.8706e+07	2.49442e+07	2.05752e+07	1.62203e+07	0	2.54507e+07	2.26122e+07	0	0	2.10892e+07	2.22392e+07	1.85087e+07	0	0	0	0	0	0	0	AT3G02110.1
	extracellular	0	0	0	0	3.09021e+07	2.32786e+07	0	0	0	1.97274e+07	0	2.88067e+07	3.2074e+07	4.24541e+07	2.64672e+07	0	2.13362e+07	3.51714e+07	0	0	0	4.54066e+07	4.55674e+07	2.84042e+07	0	3.81188e+07	4.51243e+07	4.31992e+07	3.15186e+07	0	4.57035e+07	4.7886e+07	5.17372e+07	4.723e+07	0	3.47666e+07	AT3G04720.1
	extracellular	5.00789e+07	3.51227e+07	4.29127e+07	9.53084e+07	8.71079e+07	7.28841e+07	6.51021e+07	9.73785e+07	4.85645e+07	7.37991e+07	1.16326e+08	6.88522e+07	9.20491e+07	8.37915e+07	1.23874e+08	5.31512e+07	6.11903e+07	1.3446e+08	0	0	5.67651e+07	5.30298e+07	5.06093e+07	0	7.08567e+07	3.05231e+07	4.1382e+07	3.42761e+07	3.38417e+07	4.04462e+07	5.69819e+07	3.50449e+07	4.70046e+07	0	6.58555e+07	3.03838e+07	AT3G08030.1
	extracellular	7.80881e+07	8.38496e+07	1.45032e+08	5.18234e+07	6.53009e+07	5.79177e+07	1.01542e+08	0	9.28244e+07	6.15604e+07	3.63739e+07	7.64175e+07	2.35415e+07	5.53239e+07	0	3.54627e+07	6.10547e+07	4.51587e+07	8.95568e+07	8.64043e+07	2.33934e+07	0	0	8.29133e+07	0	0	2.0426e+07	0	0	0	0	1.73665e+07	0	0	0	0	AT3G13750.1
	extracellular	2.63994e+07	3.36289e+07	2.82471e+07	3.73059e+07	2.67401e+07	2.75262e+07	3.34082e+07	2.28565e+07	3.64976e+07	0	2.02989e+07	0	2.43666e+07	3.16829e+07	1.99198e+07	1.98922e+07	1.89935e+07	2.73284e+07	0	2.71604e+07	2.15428e+07	0	2.65848e+07	0	0	0	2.87409e+07	0	0	0	0	0	0	0	0	0	AT3G13790.1
	extracellular	4.80256e+07	5.03818e+07	5.26124e+07	4.08774e+07	4.43153e+07	4.49557e+07	4.65346e+07	4.46482e+07	5.12412e+07	4.18029e+07	5.13834e+07	3.43498e+07	3.84479e+07	4.60948e+07	3.5006e+07	3.06334e+07	2.90634e+07	4.85578e+07	3.12445e+07	4.35057e+07	3.25804e+07	2.49459e+07	3.48318e+07	3.7654e+07	0	3.00883e+07	4.42661e+07	3.57614e+07	3.73292e+07	3.00008e+07	3.95699e+07	3.91742e+07	0	2.73948e+07	2.87648e+07	2.84929e+07	AT3G14067.1
	extracellular	2.13954e+07	0	2.28914e+07	2.18965e+07	2.40278e+07	2.17815e+07	1.80901e+07	2.28185e+07	2.32157e+07	2.28533e+07	2.13214e+07	0	2.50481e+07	2.41513e+07	2.52294e+07	0	0	2.6072e+07	0	0	1.86517e+07	0	0	0	0	0	0	0	0	0	0	0	0	0	0	0	AT3G18490.1
	extracellular	3.78154e+08	3.73181e+08	3.61971e+08	2.57715e+08	2.48626e+08	3.29088e+08	3.83327e+08	2.71617e+08	3.34238e+08	3.12829e+08	2.74076e+08	3.50709e+08	2.48247e+08	2.79874e+08	2.34579e+08	2.21066e+08	3.1138e+08	2.62948e+08	3.21624e+08	3.01608e+08	2.74684e+08	2.17932e+08	2.70884e+08	2.79428e+08	7.03916e+07	2.42683e+08	3.02844e+08	3.2422e+08	2.53147e+08	2.64025e+08	2.47491e+08	2.45169e+08	1.89668e+08	1.64898e+08	3.19934e+08	3.00856e+08	AT3G20820.1
	extracellular	0	0	0	0	2.15786e+07	0	0	0	0	2.51892e+07	2.48889e+07	3.4438e+07	2.11668e+07	2.89167e+07	0	0	0	0	3.16105e+07	3.91335e+07	2.32125e+07	0	3.42595e+07	4.18957e+07	0	0	4.20558e+07	2.36756e+07	0	0	2.97482e+07	2.18465e+07	0	0	0	0	AT3G22060.1
	extracellular	1.80375e+07	1.67006e+07	0	0	1.69937e+07	1.92466e+07	1.98344e+07	0	1.65268e+07	2.01364e+07	1.24169e+07	1.86646e+07	1.59726e+07	1.76725e+07	0	1.59328e+07	0	1.61027e+07	0	1.89843e+07	1.33821e+07	0	0	1.6804e+07	0	0	0	0	0	0	0	0	0	0	0	0	AT3G28200.1
	extracellular	4.36355e+07	3.66675e+07	3.86751e+07	3.95397e+07	4.45123e+07	4.58621e+07	4.46606e+07	3.73421e+07	4.35087e+07	5.27878e+07	4.56591e+07	0	3.76827e+07	3.54062e+07	3.504e+07	3.78083e+07	4.00556e+07	4.19742e+07	5.16155e+07	5.73663e+07	4.85511e+07	3.2946e+07	4.42631e+07	5.5393e+07	4.08349e+07	3.90549e+07	5.96203e+07	5.26124e+07	0	4.23835e+07	3.87609e+07	3.94139e+07	3.71871e+07	4.45926e+07	4.48281e+07	4.41803e+07	AT3G52500.1
	extracellular	2.20733e+07	1.99987e+07	1.78473e+07	2.44902e+07	2.34194e+07	2.37463e+07	2.55745e+07	3.51422e+07	2.18147e+07	2.32883e+07	2.48699e+07	0	2.65296e+07	2.39613e+07	3.40582e+07	2.93224e+07	0	2.78351e+07	0	0	1.65795e+07	0	0	0	0	0	0	0	0	0	0	1.55197e+07	0	0	0	0	AT3G61820.1
	extracellular	0	0	0	0	0	3.32603e+07	0	0	0	3.14379e+07	2.71867e+07	0	2.82315e+07	0	0	2.2866e+07	2.73531e+07	2.20336e+07	0	0	0	0	0	0	0	0	0	0	0	0	0	0	0	0	0	0	AT4G12880.1
	extracellular	3.83893e+07	3.52129e+07	2.73398e+07	4.08406e+07	3.33111e+07	3.74536e+07	3.76018e+07	2.79356e+07	8.50201e+07	3.1171e+07	3.9823e+07	5.49456e+07	4.22515e+07	4.05697e+07	2.98163e+07	4.29365e+07	2.30139e+07	4.73578e+07	0	0	4.18145e+07	5.73902e+07	6.46613e+07	3.78319e+07	0	0	8.22208e+07	4.1062e+07	3.96166e+07	6.12922e+07	4.52182e+07	5.53661e+07	5.46569e+07	6.23895e+07	6.77069e+07	4.38964e+07	AT4G16260.1
	extracellular	2.06437e+07	2.56953e+07	3.27547e+07	2.77311e+07	2.01867e+07	1.99101e+07	2.98474e+07	2.37463e+07	2.9978e+07	2.09624e+07	0	3.24542e+07	2.34649e+07	1.82059e+07	0	1.63626e+07	1.54371e+07	1.96755e+07	0	2.34519e+07	2.44851e+07	2.29931e+07	0	0	0	0	2.03046e+07	0	0	2.50395e+07	1.61005e+07	0	0	2.18647e+07	0	0	AT4G20830.1
	extracellular	2.0701e+07	1.47325e+07	1.928e+07	0	0	0	1.90898e+07	0	1.3807e+07	0	0	0	0	0	0	0	1.72764e+07	1.7268e+07	0	0	0	0	0	0	0	0	0	0	0	0	0	0	0	0	0	0	AT4G29680.1
	extracellular	2.13702e+07	2.72773e+07	2.05609e+07	0	3.45456e+07	2.55213e+07	3.24362e+07	3.00675e+07	2.42285e+07	2.64984e+07	1.74727e+07	3.09707e+07	2.62716e+07	2.37036e+07	2.54577e+07	2.08913e+07	0	2.27648e+07	2.74138e+07	3.09514e+07	2.29788e+07	0	2.37036e+07	2.80267e+07	0	0	1.85936e+07	0	0	0	0	1.88322e+07	0	0	1.95085e+07	0	AT4G30170.1
	extracellular	7.31371e+07	7.79746e+07	7.95082e+07	4.07162e+07	6.59834e+07	5.66825e+07	8.11901e+07	0	7.83049e+07	4.70764e+07	4.62869e+07	6.4228e+07	2.98432e+07	5.19385e+07	0	3.17664e+07	4.29335e+07	3.64799e+07	0	0	0	0	0	0	0	0	0	0	0	0	0	0	0	0	0	0	AT4G30270.1
	extracellular	1.79814e+07	2.37118e+07	0	3.74899e+07	2.60612e+07	2.08754e+07	2.39613e+07	0	2.70008e+07	1.58942e+07	2.18799e+07	0	0	0	0	0	0	2.14251e+07	2.26326e+07	2.08913e+07	2.55514e+07	0	0	0	0	0	2.31531e+07	0	0	0	0	0	0	2.47667e+07	0	0	AT4G34180.1
	extracellular	1.02738e+08	9.02923e+07	8.94824e+07	8.84893e+07	1.56914e+08	1.08168e+08	9.86079e+07	9.7392e+07	1.04861e+08	1.30448e+08	1.35048e+08	1.18105e+08	7.71306e+07	9.06749e+07	7.68584e+07	8.63923e+07	1.32508e+08	1.05759e+08	5.79618e+07	7.07683e+07	9.15464e+07	7.91727e+07	6.13857e+07	6.15178e+07	0	4.86117e+07	6.02685e+07	5.08379e+07	5.71441e+07	5.87465e+07	5.70333e+07	4.99887e+07	4.91913e+07	3.16456e+07	6.31071e+07	5.35729e+07	AT4G37800.1
	extracellular	2.37315e+07	2.27869e+07	2.27679e+07	1.87346e+07	2.02877e+07	2.03708e+07	2.06423e+07	0	2.78254e+07	2.11756e+07	2.09682e+07	2.36003e+07	2.01601e+07	2.03708e+07	1.47468e+07	1.5213e+07	2.07053e+07	2.24405e+07	3.09943e+07	2.99136e+07	0	0	0	3.6228e+07	0	0	1.52003e+07	0	0	0	0	1.79403e+07	0	0	0	0	AT5G08380.1
	extracellular	1.82033e+07	1.88074e+07	2.49165e+07	0	0	2.06294e+07	1.76345e+07	0	1.93872e+07	1.69279e+07	0	0	1.33682e+07	0	0	0	0	1.65646e+07	0	0	0	0	0	0	0	0	1.89225e+07	0	0	0	0	0	0	0	0	0	AT5G10560.1
	extracellular	6.26148e+07	7.99337e+07	7.88769e+07	5.64551e+07	7.17015e+07	7.83973e+07	8.77746e+07	7.22954e+07	8.56233e+07	1.02674e+08	7.20303e+07	6.24804e+07	6.10463e+07	6.39615e+07	6.89908e+07	5.29967e+07	8.16585e+07	5.6034e+07	7.42249e+07	5.71837e+07	5.3096e+07	4.47536e+07	4.71842e+07	7.20802e+07	1.37323e+08	4.88211e+07	5.67375e+07	4.90789e+07	5.81792e+07	6.47286e+07	5.23614e+07	4.91504e+07	3.37878e+07	4.52464e+07	5.95872e+07	5.33247e+07	AT5G11420.1
	extracellular	2.15502e+07	0	1.4797e+07	0	2.87947e+07	2.47376e+07	2.25715e+07	2.85206e+07	2.62534e+07	2.80656e+07	2.25653e+07	3.61076e+07	3.27956e+07	3.30879e+07	3.52862e+07	2.75988e+07	0	3.02032e+07	3.92367e+07	5.14119e+07	3.08122e+07	0	3.21296e+07	3.83813e+07	0	2.62916e+07	3.16829e+07	2.08291e+07	0	0	3.18657e+07	2.51647e+07	2.65627e+07	0	3.18237e+07	0	AT5G17820.1
	extracellular	2.39131e+07	0	0	0	1.09511e+08	2.4854e+08	0	0	0	1.15811e+08	1.85945e+08	3.02173e+08	2.58556e+08	3.60194e+08	1.55431e+08	1.99042e+08	1.20328e+08	9.47091e+07	1.16973e+08	9.35348e+07	6.33789e+07	1.02874e+08	1.59226e+08	8.44972e+07	0	7.51724e+07	9.22535e+07	1.8076e+08	1.06236e+08	8.5404e+07	1.24909e+08	1.81111e+08	8.44094e+07	4.40488e+07	1.65345e+08	8.52207e+07	AT5G20630.1
	extracellular	8.21809e+07	8.76226e+07	8.48846e+07	6.61437e+07	6.86378e+07	6.97312e+07	8.88889e+07	7.40913e+07	7.95743e+07	7.73608e+07	6.53824e+07	5.57976e+07	5.72075e+07	6.2316e+07	7.69384e+07	7.16518e+07	8.28558e+07	5.83286e+07	8.88027e+07	8.52916e+07	5.91633e+07	6.57825e+07	5.81711e+07	1.06575e+08	0	5.83974e+07	5.97858e+07	6.32122e+07	0	7.73876e+07	5.73226e+07	4.43798e+07	6.26365e+07	5.18809e+07	5.14226e+07	3.99724e+07	AT5G20950.1
	extracellular	0	0	0	0	1.82207e+08	1.59701e+08	0	0	0	1.85096e+08	1.60689e+08	1.83627e+08	1.45012e+08	1.24029e+08	8.18625e+07	8.74648e+07	9.66657e+07	1.26609e+08	3.2524e+07	3.07163e+07	0	1.08228e+08	1.30231e+08	1.39086e+08	0	2.68441e+07	3.21296e+07	1.30421e+08	1.28207e+08	1.43453e+08	1.03381e+08	1.10189e+08	5.62637e+07	5.84703e+07	1.53855e+08	6.9144e+07	AT5G23820.1
	extracellular	2.54167e+08	2.43087e+08	2.29068e+08	2.72353e+08	2.97353e+08	2.77171e+08	2.88421e+08	2.6077e+08	2.52324e+08	3.25301e+08	2.78114e+08	2.0505e+08	2.74837e+08	2.38085e+08	2.68715e+08	2.2747e+08	2.9263e+08	2.53903e+08	2.7602e+08	2.4074e+08	2.4904e+08	2.04256e+08	1.59579e+08	2.39027e+08	2.39807e+08	2.07725e+08	2.07222e+08	2.51294e+08	2.50928e+08	2.24587e+08	2.36588e+08	2.06233e+08	1.94352e+08	2.16141e+08	2.54449e+08	2.65456e+08	AT5G25460.1
	extracellular	2.02525e+07	1.90225e+07	2.09261e+07	2.56739e+07	1.74691e+07	1.99267e+07	2.11067e+07	2.72717e+07	2.86355e+07	1.54307e+07	0	0	2.21638e+07	2.10863e+07	1.96905e+07	1.91441e+07	0	1.94626e+07	2.40861e+07	0	0	0	0	0	0	0	0	0	0	0	0	0	0	0	0	0	AT5G26260.1
	extracellular	5.99797e+08	5.9851e+08	5.55727e+08	4.87423e+08	4.43175e+08	4.57089e+08	6.1996e+08	4.95497e+08	6.70471e+08	4.13755e+08	3.85859e+08	4.56456e+08	4.38591e+08	4.47e+08	4.15047e+08	3.90244e+08	2.75734e+08	4.56931e+08	5.25713e+08	5.48418e+08	3.90406e+08	3.81154e+08	3.54424e+08	4.9877e+08	2.85715e+08	3.35701e+08	5.69926e+08	2.8182e+08	3.05712e+08	4.36801e+08	3.87011e+08	3.10346e+08	2.97373e+08	3.9e+08	3.53149e+08	1.68737e+08	AT5G26280.1
	extracellular	4.96125e+07	4.40427e+07	5.39605e+07	6.31509e+07	4.87906e+07	3.09364e+07	5.39455e+07	5.45018e+07	4.69428e+07	4.53783e+07	4.29246e+07	4.19335e+07	4.37294e+07	5.78775e+07	4.25012e+07	5.05217e+07	5.14226e+07	4.75157e+07	4.16381e+07	4.17305e+07	3.76357e+07	3.63411e+07	2.72094e+07	3.82909e+07	0	3.25759e+07	3.84639e+07	3.24767e+07	3.65838e+07	0	3.46896e+07	3.69047e+07	3.68229e+07	3.65002e+07	0	3.06801e+07	AT5G34850.1
	extracellular	2.45344e+07	1.94801e+07	1.80088e+07	2.34551e+07	2.09174e+07	2.30778e+07	2.42924e+07	2.33886e+07	2.33934e+07	2.44308e+07	2.52329e+07	2.79627e+07	2.73228e+07	2.40761e+07	2.24374e+07	2.10643e+07	1.90356e+07	2.48148e+07	0	0	0	0	0	0	0	0	0	0	0	0	0	0	0	0	0	0	AT5G42240.1
	extracellular	6.13474e+07	8.47259e+07	5.5466e+07	4.63447e+07	5.71916e+07	4.60437e+07	5.61896e+07	5.285e+07	5.51593e+07	4.15689e+07	4.50118e+07	4.29008e+07	5.38708e+07	6.36431e+07	5.42229e+07	4.67771e+07	3.50619e+07	5.19385e+07	4.77236e+07	4.99818e+07	3.39475e+07	3.29574e+07	0	4.78296e+07	0	3.05274e+07	5.15761e+07	3.38136e+07	2.48975e+07	0	3.62807e+07	3.6897e+07	3.75029e+07	3.22769e+07	0	0	AT5G43060.1
	extracellular	8.85445e+07	9.20363e+07	6.31203e+07	3.17048e+07	5.11524e+07	5.45434e+07	7.42867e+07	3.11343e+07	7.90795e+07	6.15946e+07	5.90282e+07	5.58673e+07	4.15372e+07	6.67146e+07	2.85899e+07	3.61352e+07	3.62254e+07	4.57954e+07	5.76213e+07	7.89645e+07	4.19335e+07	0	5.20285e+07	6.26452e+07	0	2.11668e+07	5.2883e+07	3.22389e+07	3.55316e+07	0	3.4037e+07	4.19829e+07	2.15249e+07	2.39513e+07	0	2.12594e+07	AT5G64260.1
	extracellular	4.83865e+07	5.03434e+07	5.35172e+07	5.34394e+07	4.64669e+07	5.03783e+07	4.97158e+07	5.37999e+07	4.62003e+07	4.96744e+07	4.63672e+07	3.35033e+07	4.19713e+07	4.93552e+07	3.61427e+07	4.15746e+07	4.5068e+07	5.30739e+07	4.6933e+07	5.54852e+07	3.71511e+07	3.04682e+07	3.82326e+07	4.39787e+07	0	3.43546e+07	4.29513e+07	2.99489e+07	3.87394e+07	3.57614e+07	3.65863e+07	4.16554e+07	2.74176e+07	3.2533e+07	0	3.49648e+07	AT5G67360.1
	extracellular,cytosol	6.39615e+07	6.09406e+07	6.46793e+07	8.44503e+07	7.15625e+07	7.11865e+07	7.32792e+07	8.08419e+07	6.82724e+07	5.96079e+07	6.28147e+07	5.58944e+07	6.34097e+07	5.96658e+07	7.25464e+07	7.29397e+07	6.26582e+07	6.9053e+07	5.58711e+07	5.96782e+07	6.84335e+07	6.01433e+07	6.40769e+07	6.22513e+07	1.09853e+08	6.51291e+07	6.54686e+07	5.07287e+07	6.50976e+07	5.47783e+07	6.50344e+07	6.01183e+07	6.21392e+07	6.68535e+07	5.61312e+07	6.27712e+07	AT3G59920.1
	extracellular,plasma membrane	1.39057e+08	2.10289e+08	2.01416e+08	1.04527e+08	6.69555e+07	2.15932e+08	2.31366e+08	1.11124e+08	7.63222e+07	1.06931e+08	7.29093e+07	1.33893e+08	1.69241e+08	1.11387e+08	0	1.13334e+08	1.22033e+08	4.11788e+07	0	3.11019e+07	6.61299e+07	0	5.56701e+07	3.30489e+07	0	0	0	0	0	0	3.62832e+07	3.95206e+07	0	0	0	0	AT3G22120.1
	extracellular,plasma membrane	7.74183e+08	8.24303e+08	8.71605e+08	9.09942e+08	7.67877e+08	6.99379e+08	7.38796e+08	7.15264e+08	8.29692e+08	7.08847e+08	7.02878e+08	5.42933e+08	7.13036e+08	7.31407e+08	6.27439e+08	6.92769e+08	7.82058e+08	8.27108e+08	7.04879e+08	7.38949e+08	6.15038e+08	6.33865e+08	6.78371e+08	7.47294e+08	4.63213e+08	5.91745e+08	7.90889e+08	5.92278e+08	6.6395e+08	5.98344e+08	6.9904e+08	6.96187e+08	5.71667e+08	7.68942e+08	6.44453e+08	7.05025e+08	AT3G52880.2
	extracellular	4.92593e+09	5.01331e+09	4.9976e+09	4.61619e+09	5.03035e+09	5.34842e+09	5.36887e+09	4.23722e+09	5.19101e+09	5.15957e+09	4.84894e+09	4.83882e+09	4.90928e+09	5.09881e+09	4.10359e+09	4.21649e+09	4.24858e+09	4.84679e+09	4.2711e+09	4.59934e+09	3.92694e+09	3.50746e+09	3.85227e+09	4.51561e+09	2.22432e+09	3.01565e+09	4.47651e+09	3.76618e+09	3.65692e+09	3.52425e+09	3.76527e+09	3.81622e+09	2.97692e+09	3.43596e+09	3.75879e+09	3.12006e+09
	golgi	1.55585e+07	1.28503e+07	0	0	0	1.61306e+07	1.72896e+07	2.01015e+07	1.6591e+07	2.01797e+07	1.72465e+07	0	0	0	1.66625e+07	2.00611e+07	1.93617e+07	0	0	0	0	0	1.60759e+07	0	0	0	0	0	1.66983e+07	0	1.5632e+07	0	1.81215e+07	1.69091e+07	0	1.61061e+07	AT1G04430.1
	golgi	7.16518e+07	4.53941e+07	7.00752e+07	5.52434e+07	7.19903e+07	8.72166e+07	7.16767e+07	4.96262e+07	6.93984e+07	7.92002e+07	8.20102e+07	6.54686e+07	6.13645e+07	4.41375e+07	4.47629e+07	5.54852e+07	6.83861e+07	6.05112e+07	0	0	0	0	0	0	0	0	0	0	0	0	0	0	0	0	0	0	AT1G05010.1
	golgi	0	0	0	0	2.16011e+07	0	0	0	0	0	2.8993e+07	2.71077e+07	3.01739e+07	3.03733e+07	2.8483e+07	2.47204e+07	0	3.29757e+07	0	0	0	3.09128e+07	3.513e+07	0	0	0	0	3.24429e+07	4.17479e+07	0	3.65204e+07	3.27956e+07	3.68459e+07	2.59099e+07	3.29437e+07	1.78646e+07	AT1G24020.1
	golgi	1.97877e+07	2.05566e+07	1.81291e+07	3.00487e+07	2.02652e+07	1.67621e+07	2.08957e+07	1.96238e+07	1.78349e+07	1.64696e+07	1.69937e+07	0	2.30538e+07	1.87931e+07	1.76749e+07	1.87164e+07	1.53752e+07	1.83071e+07	0	0	0	0	0	0	0	0	1.40299e+07	1.40532e+07	0	0	0	0	0	0	0	0	AT1G60940.1
	golgi	1.24891e+08	1.85958e+08	2.18552e+08	1.17412e+08	2.20668e+08	1.33605e+08	1.73469e+08	9.95143e+07	1.45889e+08	1.27427e+08	1.07563e+08	1.26661e+08	1.1992e+08	9.26508e+07	8.65842e+07	1.30901e+08	1.61987e+08	1.03324e+08	0	5.32582e+07	6.3357e+07	9.16925e+07	6.24414e+07	6.07382e+07	0	0	3.78555e+07	0	3.63361e+07	5.75615e+07	3.75524e+07	4.27227e+07	0	5.70056e+07	0	5.61857e+07	AT1G62380.1
	golgi	2.06104e+08	2.37673e+08	2.35492e+08	2.32378e+08	2.26494e+08	2.10464e+08	2.31912e+08	2.47165e+08	2.12929e+08	2.17087e+08	2.33557e+08	1.91756e+08	2.08692e+08	1.99927e+08	2.40223e+08	2.33169e+08	2.39857e+08	2.39359e+08	2.49489e+08	2.73639e+08	3.34168e+08	2.48505e+08	2.90669e+08	2.78577e+08	2.10625e+08	2.95585e+08	3.02089e+08	2.30437e+08	2.60264e+08	1.72223e+08	3.09636e+08	2.65641e+08	3.76559e+08	2.74627e+08	5.37626e+07	2.61838e+08	AT1G79920.1
	golgi	1.39649e+07	1.17618e+07	1.26822e+07	0	1.29057e+07	0	0	0	1.40484e+07	0	0	0	0	0	0	0	0	0	0	0	0	0	0	0	0	0	0	0	0	0	0	0	0	0	0	0	AT2G03750.1
	golgi	9.23687e+07	8.16076e+07	1.03632e+08	9.41071e+07	1.17558e+08	9.48537e+07	9.05744e+07	5.32434e+07	9.89502e+07	8.82382e+07	9.18006e+07	7.75219e+07	8.39892e+07	7.98008e+07	7.26067e+07	9.64448e+07	8.34669e+07	8.65482e+07	0	0	0	0	0	0	0	0	0	2.71133e+07	0	0	0	1.56678e+07	0	0	0	0	AT2G25450.1
	golgi	2.01601e+07	1.80488e+07	2.47753e+07	2.92595e+07	1.71964e+07	2.16176e+07	1.90647e+07	2.19376e+07	2.40811e+07	1.92573e+07	1.93308e+07	2.11976e+07	1.97699e+07	2.36855e+07	1.7434e+07	1.70563e+07	1.78312e+07	2.04529e+07	2.64342e+07	2.94466e+07	2.81065e+07	2.60053e+07	2.20122e+07	2.93712e+07	0	2.39231e+07	3.25195e+07	2.68199e+07	3.37761e+07	1.98344e+07	2.18965e+07	2.80851e+07	2.14578e+07	2.61589e+07	2.93102e+07	2.55408e+07	AT2G32080.1
	golgi	4.76335e+08	5.44101e+08	5.25749e+08	6.44274e+08	5.52998e+08	4.91563e+08	5.33828e+08	5.077e+08	5.87209e+08	3.75022e+08	3.73026e+08	4.93372e+08	4.61163e+08	4.89455e+08	3.45521e+08	5.06505e+08	5.20347e+08	4.46195e+08	4.33062e+08	3.81075e+08	4.65918e+08	4.6692e+08	5.10487e+08	2.97806e+08	8.30571e+07	4.63084e+08	3.18916e+08	4.2521e+08	3.5997e+08	5.23531e+08	4.28761e+08	4.85838e+08	4.72946e+08	4.01577e+08	5.28014e+08	4.91086e+08	AT3G14990.1
	golgi	0	0	0	0	5.38185e+07	4.10876e+07	0	0	0	5.6506e+07	4.26369e+07	5.24667e+07	4.02699e+07	3.38183e+07	0	4.22076e+07	4.64637e+07	3.83148e+07	4.96985e+07	0	0	0	0	4.55548e+07	0	0	0	4.65539e+07	3.93429e+07	5.60962e+07	0	4.35872e+07	4.29305e+07	0	0	0	AT3G18820.1
	golgi	2.10337e+07	0	1.71309e+07	0	2.36478e+07	0	1.71286e+07	0	1.76737e+07	0	2.20244e+07	0	0	0	0	1.9989e+07	1.70527e+07	1.83516e+07	0	0	2.03652e+07	0	0	0	0	0	0	0	0	0	0	0	0	0	0	0	AT4G04910.1
	golgi	1.6853e+07	1.94761e+07	2.16851e+07	1.76737e+07	2.37266e+07	2.2686e+07	0	0	0	0	1.9268e+07	0	0	0	0	0	0	1.80576e+07	0	0	2.03863e+07	0	0	0	0	0	2.15249e+07	0	0	0	0	0	0	0	0	0	AT4G24510.1
	golgi	5.47327e+07	7.33757e+07	6.67331e+07	6.72066e+07	6.71694e+07	6.49173e+07	7.76725e+07	6.53326e+07	7.04941e+07	6.80268e+07	7.65819e+07	6.66407e+07	6.38109e+07	5.37142e+07	7.74574e+07	6.65899e+07	7.56953e+07	7.34114e+07	3.76723e+07	5.22671e+07	7.19155e+07	6.3621e+07	5.56586e+07	6.71368e+07	0	7.77317e+07	6.18084e+07	6.15476e+07	5.5566e+07	5.97941e+07	6.59103e+07	7.32386e+07	7.41735e+07	5.77733e+07	3.80977e+07	4.70796e+07	AT4G31490.1
	golgi	2.85028e+07	2.76275e+07	2.5555e+07	3.39192e+07	3.312e+07	2.57506e+07	2.47925e+07	4.19451e+07	2.88626e+07	3.13769e+07	2.75472e+07	3.36173e+07	3.24362e+07	3.0153e+07	3.09879e+07	3.51178e+07	3.53009e+07	2.97688e+07	3.47811e+07	3.01489e+07	3.78188e+07	4.10364e+07	3.4141e+07	3.09406e+07	0	3.87851e+07	4.01668e+07	3.16895e+07	3.22769e+07	3.44213e+07	3.14706e+07	3.23396e+07	3.76305e+07	4.26369e+07	0	3.79975e+07	AT5G05010.1
	golgi	1.2278e+08	1.50982e+08	1.5361e+08	1.20445e+08	1.33679e+08	1.23617e+08	1.40491e+08	1.12512e+08	1.43085e+08	1.29817e+08	1.27163e+08	1.41851e+08	1.18261e+08	1.18622e+08	1.08943e+08	1.26626e+08	1.39308e+08	1.38961e+08	1.37972e+08	1.40627e+08	1.42472e+08	1.12965e+08	1.42689e+08	1.43244e+08	3.31752e+07	1.08296e+08	1.51517e+08	1.30701e+08	1.47813e+08	1.4769e+08	1.26626e+08	1.25978e+08	1.28269e+08	1.18146e+08	4.41436e+07	1.18081e+08	AT5G19820.1
	golgi	1.28472e+09	1.42941e+09	1.4938e+09	1.44197e+09	1.59684e+09	1.35027e+09	1.41879e+09	1.2387e+09	1.44705e+09	1.22861e+09	1.28574e+09	1.29766e+09	1.2629e+09	1.21513e+09	1.08734e+09	1.39359e+09	1.44043e+09	1.32454e+09	9.69109e+08	9.60462e+08	1.18451e+09	1.08166e+09	1.1693e+09	9.53369e+08	3.26857e+08	1.00741e+09	9.80427e+08	1.02657e+09	1.02379e+09	1.07115e+09	1.07401e+09	1.14589e+09	1.20893e+09	1.02074e+09	7.26271e+08	1.07178e+09
	mitochondrion	1.87911e+09	1.88995e+09	1.96203e+09	1.79882e+09	1.88093e+09	1.74902e+09	1.71279e+09	1.45563e+09	1.90864e+09	1.93274e+09	2.07692e+09	1.43251e+09	1.71969e+09	1.9162e+09	1.77959e+09	1.59079e+09	1.38535e+09	2.00812e+09	1.78206e+09	1.66111e+09	1.47238e+09	1.59024e+09	1.75911e+09	1.59554e+09	1.62175e+09	1.44148e+09	1.73429e+09	1.56661e+09	1.33844e+09	1.5751e+09	1.55008e+09	1.5298e+09	1.33658e+09	1.47115e+09	1.95429e+09	1.17646e+09	AT1G11860.1
	mitochondrion	3.2603e+07	4.51869e+07	4.57605e+07	3.34615e+07	5.05392e+07	4.27286e+07	4.44969e+07	1.21673e+07	5.27183e+07	4.42753e+07	4.55548e+07	3.95809e+07	4.3866e+07	2.85166e+07	3.03754e+07	4.52433e+07	1.10204e+08	4.25012e+07	5.25286e+07	5.23396e+07	6.0281e+07	3.49842e+07	4.62676e+07	3.76383e+07	0	4.76278e+07	5.10922e+07	5.75335e+07	5.3584e+07	4.41497e+07	5.28244e+07	4.42631e+07	5.42305e+07	6.32955e+07	2.8416e+07	9.27858e+07	AT1G14610.1
	mitochondrion	2.00737e+07	2.164e+07	2.02652e+07	3.35637e+07	2.53978e+07	2.32883e+07	2.25527e+07	2.85324e+07	2.56668e+07	2.0887e+07	2.23427e+07	0	2.37068e+07	1.53475e+07	2.54983e+07	2.34145e+07	2.4215e+07	2.30282e+07	0	0	2.33951e+07	0	0	0	0	0	0	1.75772e+07	2.19893e+07	0	0	1.51656e+07	2.73569e+07	0	0	1.94397e+07	AT1G24180.1
	mitochondrion	3.46769e+08	3.52e+08	4.15047e+08	3.93476e+08	3.69142e+08	3.83566e+08	3.87011e+08	3.85966e+08	4.28672e+08	4.02134e+08	4.33543e+08	3.371e+08	3.79809e+08	4.00881e+08	3.654e+08	3.26611e+08	3.44016e+08	4.31624e+08	3.3577e+08	3.60894e+08	3.3619e+08	3.10604e+08	3.37333e+08	3.8269e+08	3.78181e+08	3.47804e+08	3.89379e+08	3.41498e+08	3.60519e+08	3.14155e+08	3.38036e+08	3.47997e+08	3.05861e+08	3.628e+08	3.12179e+08	3.20711e+08	AT1G48030.1
	mitochondrion	1.65413e+08	1.67629e+08	1.74312e+08	1.44621e+08	1.43502e+08	1.51969e+08	1.60912e+08	1.33874e+08	1.86565e+08	1.42551e+08	1.5989e+08	1.44821e+08	1.47813e+08	1.32379e+08	1.37876e+08	1.37142e+08	1.72749e+08	1.5393e+08	1.36981e+08	1.57754e+08	1.37333e+08	1.13216e+08	1.34861e+08	1.54347e+08	6.00516e+07	1.11232e+08	1.62921e+08	1.07958e+08	1.37714e+08	1.21283e+08	1.17452e+08	1.19481e+08	9.93695e+07	1.25926e+08	6.63917e+07	1.66483e+08	AT1G50200.1
	mitochondrion	4.29335e+07	3.9392e+07	4.33131e+07	5.5566e+07	5.58944e+07	4.90313e+07	5.80664e+07	6.60612e+07	4.96262e+07	4.91913e+07	4.44907e+07	5.00095e+07	4.47753e+07	4.22632e+07	7.41272e+07	7.71039e+07	8.11394e+07	4.48996e+07	2.24763e+07	3.63034e+07	5.51402e+07	4.62131e+07	3.2689e+07	3.31798e+07	0	9.46566e+07	3.73188e+07	4.42968e+07	3.92204e+07	0	4.30288e+07	4.52621e+07	9.29145e+07	7.74091e+07	0	5.20069e+07	AT1G51980.1
	mitochondrion	5.24221e+08	6.18115e+08	5.37877e+08	6.56082e+08	3.49351e+08	5.30803e+08	5.77242e+08	6.18887e+08	4.55224e+08	3.20045e+08	4.57977e+08	4.43789e+08	5.85056e+08	6.30666e+08	5.01822e+08	5.12118e+08	5.03041e+08	3.18628e+08	3.04972e+08	2.33411e+08	3.95636e+08	3.47371e+08	4.20841e+08	2.06533e+08	0	2.81605e+08	2.5152e+08	4.50702e+08	3.11099e+08	1.99636e+08	3.25143e+08	4.16661e+08	3.13741e+08	1.86616e+08	4.45176e+08	3.2178e+08	AT1G53240.1
	mitochondrion	1.77581e+08	1.92569e+08	2.29116e+08	1.43433e+08	2.22665e+08	1.7418e+08	2.20775e+08	1.22831e+08	2.02564e+08	2.15812e+08	2.14366e+08	9.73448e+07	1.46772e+08	1.52941e+08	1.31747e+08	1.8672e+08	2.59471e+08	1.91053e+08	1.26048e+08	1.33753e+08	1.39366e+08	5.54929e+07	8.73255e+07	7.72376e+07	8.97868e+07	5.08907e+07	9.55664e+07	7.30662e+07	6.01391e+07	1.0091e+08	3.55267e+07	7.29043e+07	3.46704e+07	8.28788e+07	4.35298e+07	7.53655e+07	AT1G63770.5
	mitochondrion	1.54211e+07	1.83465e+07	1.6644e+07	0	1.75955e+07	0	1.72453e+07	1.70504e+07	1.74159e+07	1.45852e+07	1.48288e+07	0	0	0	1.61541e+07	1.26068e+07	1.63501e+07	1.36803e+07	0	0	0	0	0	0	0	0	0	0	0	0	0	0	0	0	0	0	AT2G13560.1
	mitochondrion	0	2.18344e+07	1.50244e+07	2.20153e+07	1.92079e+07	1.66625e+07	2.00167e+07	2.41815e+07	1.75979e+07	2.14638e+07	1.39736e+07	0	1.73689e+07	1.53315e+07	2.59494e+07	2.15338e+07	2.38982e+07	1.53699e+07	0	0	0	0	0	0	0	2.58722e+07	0	1.5372e+07	0	0	0	0	2.08928e+07	1.80026e+07	0	2.16101e+07	AT2G20360.1
	mitochondrion	1.57426e+08	1.75488e+08	1.85456e+08	1.8071e+08	2.08345e+08	1.7622e+08	2.03916e+08	1.8322e+08	2.0008e+08	1.9983e+08	1.87303e+08	1.27631e+08	1.85109e+08	1.56534e+08	2.01025e+08	1.90617e+08	2.24214e+08	1.77913e+08	1.58675e+08	1.54614e+08	1.48481e+08	1.56339e+08	1.56176e+08	1.52771e+08	0	1.50731e+08	1.54486e+08	1.49814e+08	1.65196e+08	1.46365e+08	1.4593e+08	1.48512e+08	1.62346e+08	1.71353e+08	1.51024e+08	1.88907e+08	AT2G20420.1
	mitochondrion	1.52095e+08	1.79785e+08	1.62639e+08	1.32306e+08	1.27586e+08	1.2366e+08	1.32517e+08	1.16868e+08	1.41155e+08	1.25943e+08	1.12138e+08	8.63804e+07	1.04992e+08	1.23292e+08	1.04774e+08	1.13459e+08	1.3532e+08	1.03109e+08	1.44691e+08	1.12146e+08	1.05847e+08	9.67796e+07	1.07548e+08	8.59742e+07	0	9.7392e+07	7.8604e+07	1.3446e+08	9.79471e+07	6.75522e+07	1.01612e+08	1.03668e+08	1.01078e+08	6.12794e+07	1.09937e+08	1.07086e+08	AT2G30970.1
	mitochondrion	2.65149e+07	2.35105e+07	2.40611e+07	3.24429e+07	2.584e+07	2.43868e+07	3.97321e+07	4.88718e+07	1.99046e+07	2.93204e+07	1.87931e+07	0	2.46879e+07	3.10502e+07	2.97688e+07	4.26458e+07	3.73007e+07	2.09261e+07	0	0	3.31292e+07	0	0	0	6.13219e+07	4.22398e+07	2.16836e+07	0	0	0	0	0	4.15919e+07	3.37317e+07	0	0	AT2G33040.1
	mitochondrion	2.68813e+07	2.98784e+07	2.96926e+07	3.31131e+07	0	2.57934e+07	2.86871e+07	4.28324e+07	2.79743e+07	2.66845e+07	2.40578e+07	0	2.83452e+07	2.47599e+07	3.74847e+07	3.05443e+07	2.68701e+07	2.89588e+07	0	0	0	0	0	3.38089e+07	0	3.20518e+07	3.65787e+07	0	0	0	0	0	4.59799e+07	0	0	0	AT2G33210.1
	mitochondrion	0	0	0	0	1.86879e+07	1.78188e+07	0	0	0	1.80901e+07	1.94275e+07	0	1.58513e+07	1.56114e+07	1.35745e+07	0	1.65635e+07	1.3154e+07	0	0	0	0	0	0	0	0	0	0	0	0	0	0	0	0	0	0	AT2G33255.1
	mitochondrion	1.12637e+08	1.14233e+08	1.08822e+08	1.46945e+08	6.5924e+07	1.26074e+08	1.28154e+08	1.40257e+08	9.30434e+07	6.76553e+07	8.37334e+07	1.44451e+08	1.26995e+08	1.03596e+08	6.92927e+07	1.20612e+08	1.52676e+08	4.05838e+07	3.54087e+07	0	8.29593e+07	5.44602e+07	7.66137e+07	0	0	2.45276e+07	0	9.05367e+07	4.09937e+07	3.28457e+07	4.61875e+07	6.66545e+07	4.40366e+07	0	8.2965e+07	5.34876e+07	AT2G44350.2
	mitochondrion	1.08702e+08	8.97246e+07	5.69463e+07	0	1.30584e+08	1.02298e+08	1.07884e+08	1.65184e+08	9.23366e+07	1.21056e+08	1.13334e+08	8.88951e+07	1.32159e+08	1.22754e+08	1.70264e+08	1.45556e+08	1.52412e+08	1.21098e+08	4.54949e+07	7.37838e+07	7.77209e+07	8.46203e+07	9.9604e+07	7.66988e+07	0	1.50241e+08	9.06623e+07	8.63863e+07	7.36918e+07	6.53915e+07	8.98491e+07	7.47412e+07	1.49399e+08	1.37095e+08	5.23287e+07	9.45517e+07	AT3G01280.1
	mitochondrion	5.09709e+08	2.42616e+08	2.17117e+08	3.27252e+07	5.61418e+08	4.99705e+08	3.97451e+08	7.94571e+08	2.64043e+08	4.28464e+08	4.27752e+08	4.77227e+08	6.05185e+08	4.52016e+08	5.02727e+08	6.32811e+08	7.69315e+08	2.96776e+08	1.90115e+08	1.38441e+08	3.66872e+08	3.57681e+08	3.71426e+08	1.06236e+08	1.43961e+08	2.33589e+08	2.3427e+08	3.84631e+08	2.57251e+08	1.95338e+08	2.77806e+08	3.11855e+08	3.63429e+08	1.39549e+08	2.82309e+08	2.35818e+08	AT3G08580.1
	mitochondrion	2.15932e+08	2.06505e+08	2.30677e+08	2.15558e+08	1.60067e+08	1.75027e+08	1.97312e+08	1.8716e+08	2.07624e+08	1.57208e+08	1.62088e+08	1.59745e+08	1.69135e+08	1.85687e+08	1.48563e+08	1.88684e+08	1.37542e+08	1.79002e+08	2.22126e+08	2.20316e+08	1.91424e+08	1.53685e+08	1.90274e+08	2.27454e+08	1.87407e+08	1.99498e+08	1.99374e+08	1.76831e+08	1.99139e+08	1.86539e+08	1.69546e+08	2.1358e+08	1.77433e+08	2.31703e+08	1.77003e+08	1.88855e+08	AT3G22200.2
	mitochondrion	2.47011e+08	2.83073e+08	3.11229e+08	3.14896e+08	2.54572e+08	2.68194e+08	3.03411e+08	2.9087e+08	2.94481e+08	2.23857e+08	2.3233e+08	2.44914e+08	2.48298e+08	2.6162e+08	2.23314e+08	2.42414e+08	1.99208e+08	2.57679e+08	2.21603e+08	2.37541e+08	1.93868e+08	2.14425e+08	2.42532e+08	2.15812e+08	1.07846e+08	2.05933e+08	2.42179e+08	1.82093e+08	1.9415e+08	2.23516e+08	2.16516e+08	2.05093e+08	1.85662e+08	2.40023e+08	1.86022e+08	1.5884e+08	AT3G48000.1
	mitochondrion	0	0	0	0	1.80676e+07	2.15637e+07	0	0	0	2.09435e+07	2.08797e+07	0	1.79614e+07	1.91614e+07	2.0858e+07	2.54454e+07	2.05452e+07	0	0	0	0	0	0	0	0	0	0	0	0	0	0	0	0	0	0	0	AT3G56070.1
	mitochondrion	0	0	1.52637e+07	0	1.55122e+07	1.41382e+07	1.85138e+07	1.94626e+07	1.99184e+07	0	0	0	2.34226e+07	1.8119e+07	1.96156e+07	2.02273e+07	1.33145e+07	0	0	0	0	0	0	0	0	0	0	0	0	0	0	0	0	0	0	0	AT3G59760.1
	mitochondrion	0	0	0	0	5.11915e+07	4.16265e+07	0	0	0	3.67209e+07	3.96001e+07	5.00338e+07	5.01032e+07	4.24982e+07	4.9968e+07	4.1099e+07	5.58634e+07	4.45988e+07	0	0	0	2.02427e+07	0	0	0	2.11697e+07	0	0	0	0	0	1.51519e+07	2.22716e+07	2.54718e+07	0	0	AT3G62530.1
	mitochondrion	2.45344e+07	2.88947e+07	2.94548e+07	2.15368e+07	2.44834e+07	2.54683e+07	2.84909e+07	3.40393e+07	2.79763e+07	2.59117e+07	2.71905e+07	0	2.86613e+07	2.34974e+07	3.13595e+07	2.43615e+07	2.59063e+07	2.66586e+07	0	1.62215e+07	0	0	0	0	0	2.58167e+07	0	0	2.07715e+07	0	1.61429e+07	1.83528e+07	2.00723e+07	2.56259e+07	0	0	AT4G00570.1
	mitochondrion	0	0	0	0	1.42484e+07	0	0	2.88326e+07	0	0	1.45176e+07	0	1.86245e+07	1.97452e+07	2.05196e+07	1.87229e+07	2.62461e+07	0	0	0	0	0	0	0	0	0	0	0	0	0	0	0	0	0	0	0	AT4G02580.1
	mitochondrion	1.01436e+08	1.14059e+08	1.00813e+08	1.11549e+08	1.08596e+08	1.07525e+08	1.08724e+08	1.14502e+08	1.03683e+08	9.43684e+07	1.08672e+08	9.73043e+07	1.12496e+08	9.42638e+07	1.36583e+08	1.15988e+08	1.22695e+08	1.06612e+08	9.07755e+07	9.00174e+07	9.10591e+07	8.6939e+07	8.82627e+07	9.98459e+07	0	1.20939e+08	9.82259e+07	1.03252e+08	9.82804e+07	6.60566e+07	8.96811e+07	9.92387e+07	1.16779e+08	1.13184e+08	8.29765e+07	1.1795e+08	AT4G02930.1
	mitochondrion	0	0	0	0	5.08449e+07	5.61118e+07	0	0	0	5.92742e+07	5.33358e+07	9.42703e+07	8.60755e+07	6.44064e+07	6.58646e+07	5.35655e+07	6.41746e+07	8.41757e+07	0	0	0	8.17945e+07	9.70012e+07	9.22791e+07	0	3.69994e+07	0	1.05349e+08	9.66791e+07	8.79817e+07	8.10664e+07	9.39507e+07	8.34379e+07	8.59086e+07	1.02114e+08	1.20612e+08	AT4G11010.1
	mitochondrion	0	0	0	0	0	0	0	0	0	0	0	0	0	0	0	0	0	0	9.60645e+07	1.36356e+08	3.0654e+08	5.47924e+08	5.82467e+08	1.69158e+08	0	0	0	2.40423e+08	3.20711e+08	3.42493e+08	8.98491e+07	0	0	2.48729e+08	1.9112e+08	0	AT4G25200.1
	mitochondrion	5.76613e+07	6.95284e+07	6.70717e+07	6.86616e+07	6.30066e+07	6.0035e+07	7.49279e+07	6.95622e+07	7.72001e+07	5.24922e+07	5.22056e+07	4.89871e+07	6.26104e+07	6.08309e+07	5.85798e+07	7.32284e+07	5.68753e+07	7.5916e+07	0	5.66275e+07	6.04567e+07	5.37365e+07	5.66471e+07	5.51784e+07	6.2793e+07	6.51788e+07	6.73372e+07	6.20273e+07	6.00766e+07	5.75655e+07	6.92639e+07	6.17699e+07	7.67094e+07	9.58184e+07	0	6.75241e+07	AT4G26970.1
	mitochondrion	2.03432e+09	2.24972e+09	2.41169e+09	1.97431e+09	1.95335e+09	2.20007e+09	1.97308e+09	1.80431e+09	2.27702e+09	2.09311e+09	2.54567e+09	1.9524e+09	2.21276e+09	2.41839e+09	2.14109e+09	1.82304e+09	1.4336e+09	2.64882e+09	1.90349e+09	1.96339e+09	1.82975e+09	1.37501e+09	1.83725e+09	2.06744e+09	1.36448e+09	1.73249e+09	2.08789e+09	2.01579e+09	2.0027e+09	2.12851e+09	2.03926e+09	2.02911e+09	1.55019e+09	1.83407e+09	1.38429e+09	1.36912e+09	AT4G33010.1
	mitochondrion	3.17907e+07	3.38558e+07	3.44619e+07	3.72671e+07	3.44691e+07	3.59952e+07	3.98451e+07	3.86268e+07	4.03034e+07	3.04851e+07	3.34221e+07	4.26162e+07	3.73369e+07	2.94528e+07	3.49164e+07	3.90143e+07	3.23665e+07	2.32496e+07	0	0	2.57238e+07	0	3.05994e+07	0	0	0	0	3.4839e+07	0	0	0	3.50765e+07	0	0	0	0	AT4G35260.1
	mitochondrion	0	0	2.22114e+07	2.75949e+07	2.09827e+07	2.16656e+07	2.22747e+07	3.89468e+07	2.72339e+07	1.99806e+07	0	0	2.76927e+07	2.42873e+07	4.10335e+07	3.05464e+07	4.06767e+07	2.30298e+07	0	0	0	0	0	0	0	2.78216e+07	0	0	0	0	0	0	3.52984e+07	0	0	2.20794e+07	AT4G37910.1
	mitochondrion	2.61307e+09	2.74242e+09	2.85056e+09	2.72782e+09	2.80082e+09	2.41839e+09	2.57442e+09	2.22614e+09	2.58838e+09	2.82323e+09	3.15786e+09	2.19717e+09	2.61633e+09	2.77896e+09	2.53177e+09	2.5381e+09	2.25722e+09	2.85294e+09	2.57567e+09	2.39852e+09	2.46801e+09	2.35373e+09	2.05501e+09	2.23697e+09	2.47503e+09	2.31955e+09	2.04946e+09	2.32938e+09	2.30593e+09	2.88415e+09	2.23713e+09	2.24692e+09	2.18154e+09	2.39089e+09	2.70147e+09	1.9879e+09	AT4G37930.1
	mitochondrion	4.92698e+07	5.24958e+07	5.10427e+07	6.68165e+07	5.41628e+07	4.59385e+07	5.38335e+07	6.21004e+07	5.7426e+07	4.65443e+07	5.21875e+07	4.99022e+07	5.42681e+07	4.77302e+07	5.38223e+07	5.03364e+07	4.66282e+07	5.16692e+07	4.33491e+07	4.41222e+07	3.93538e+07	5.51975e+07	5.13549e+07	3.94932e+07	0	5.53316e+07	5.13336e+07	5.65844e+07	5.07393e+07	3.93756e+07	4.98193e+07	5.13194e+07	5.67808e+07	4.43521e+07	5.32508e+07	4.99472e+07	AT5G03290.1
	mitochondrion	8.85937e+07	1.14677e+08	1.1379e+08	4.89295e+07	8.68246e+07	8.16132e+07	1.02163e+08	1.24459e+08	1.06983e+08	9.19471e+07	8.36638e+07	8.22664e+07	8.48317e+07	6.23895e+07	1.15867e+08	9.75406e+07	1.15515e+08	9.21832e+07	9.93764e+07	1.26144e+08	1.30258e+08	1.74893e+08	1.67235e+08	1.38864e+08	1.56512e+08	2.35671e+08	1.56198e+08	1.48635e+08	1.49897e+08	7.56691e+07	1.636e+08	1.4265e+08	3.23054e+08	1.85032e+08	9.18706e+07	1.66206e+08	AT5G09590.1
	mitochondrion	1.05671e+08	1.48347e+08	8.36638e+07	9.68467e+07	1.30711e+08	1.0521e+08	1.58313e+08	1.37276e+08	1.18065e+08	1.11773e+08	1.0098e+08	8.28329e+07	1.24253e+08	1.1652e+08	1.89444e+08	1.57034e+08	2.28846e+08	8.71139e+07	4.43921e+07	2.90433e+07	9.33793e+07	9.49589e+07	4.42385e+07	2.98019e+07	0	9.72166e+07	5.48733e+07	5.58247e+07	5.54621e+07	5.37403e+07	5.88321e+07	6.8192e+07	1.14788e+08	8.66442e+07	5.17695e+07	8.738e+07	AT5G14040.1
	mitochondrion	2.09203e+07	2.2321e+07	2.74804e+07	1.79055e+07	2.69242e+07	2.22053e+07	2.73133e+07	9.90757e+06	2.3473e+07	3.05295e+07	2.88346e+07	1.56819e+07	1.54757e+07	1.52955e+07	1.77203e+07	2.77753e+07	5.55776e+07	1.98963e+07	2.24358e+07	2.72094e+07	2.01741e+07	0	0	1.78485e+07	0	1.17089e+07	1.63433e+07	1.47376e+07	0	2.08234e+07	0	7.9725e+06	0	0	1.71345e+07	2.78524e+07	AT5G14590.1
	mitochondrion	2.46127e+07	4.20587e+07	4.20354e+07	3.89927e+07	3.64951e+07	3.04091e+07	4.18029e+07	3.11753e+07	4.13619e+07	3.21987e+07	3.16807e+07	2.59512e+07	3.00154e+07	3.44787e+07	2.7134e+07	2.79801e+07	3.37083e+07	3.35219e+07	2.13777e+07	3.30971e+07	2.86772e+07	2.57988e+07	3.48124e+07	3.55661e+07	0	2.32254e+07	3.28935e+07	2.27616e+07	0	0	2.51944e+07	2.59207e+07	3.36313e+07	2.84357e+07	2.334e+07	2.2847e+07	AT5G18170.1
	mitochondrion	7.51516e+07	5.86123e+07	3.95589e+07	0	5.79819e+07	7.73179e+07	6.23376e+07	9.16543e+07	5.35766e+07	6.5787e+07	7.14881e+07	8.77138e+07	8.00945e+07	8.10102e+07	8.48846e+07	8.18966e+07	8.91481e+07	4.1405e+07	5.0326e+07	3.89117e+07	7.50111e+07	7.21252e+07	6.07213e+07	2.36412e+07	0	5.83731e+07	3.48149e+07	7.22002e+07	4.16092e+07	4.29008e+07	4.56496e+07	5.3096e+07	5.70847e+07	3.61677e+07	5.22019e+07	3.87072e+07	AT5G19760.1
	mitochondrion	0	0	1.3477e+07	1.85588e+07	1.90106e+07	1.54307e+07	1.78584e+07	1.64936e+07	0	2.02835e+07	1.38061e+07	0	1.56624e+07	0	2.00904e+07	1.76517e+07	1.49444e+07	0	0	0	0	0	0	0	0	0	0	0	0	0	0	0	0	0	0	0	AT5G26780.3
	mitochondrion	3.51585e+08	4.37104e+08	3.83992e+08	3.5788e+08	3.05946e+08	3.06646e+08	3.19557e+08	3.65602e+08	4.14875e+08	3.30597e+08	3.208e+08	3.74087e+08	3.23839e+08	3.27223e+08	3.64514e+08	3.51829e+08	3.48915e+08	3.96982e+08	3.74684e+08	3.94568e+08	3.46361e+08	3.35794e+08	4.26597e+08	4.42193e+08	2.05192e+08	3.66135e+08	4.41427e+08	3.60769e+08	3.56098e+08	3.83832e+08	3.5595e+08	3.29773e+08	3.78863e+08	4.36649e+08	4.30369e+08	4.42223e+08	AT5G41670.1
	mitochondrion	2.07226e+07	1.58832e+07	2.36101e+07	1.44885e+07	1.70776e+07	0	0	0	1.44774e+07	0	0	0	0	0	0	1.49485e+07	1.93362e+07	0	0	0	0	0	0	0	0	0	0	0	0	0	0	0	0	0	0	0	AT5G41970.1
	mitochondrion	1.56621e+08	1.76819e+08	1.86125e+08	1.65907e+08	1.7527e+08	1.54883e+08	1.72928e+08	1.67769e+08	1.78878e+08	1.66679e+08	1.69334e+08	1.56165e+08	1.78965e+08	1.50439e+08	1.86035e+08	1.61013e+08	1.60278e+08	1.76379e+08	1.86875e+08	1.89353e+08	1.77532e+08	1.70512e+08	1.66195e+08	1.69135e+08	5.33321e+07	1.90155e+08	1.8619e+08	1.66391e+08	1.5862e+08	1.70335e+08	1.54315e+08	1.41478e+08	1.94811e+08	2.12767e+08	1.90855e+08	1.87797e+08	AT5G50850.1
	mitochondrion	5.29086e+07	6.49443e+07	5.85189e+07	5.66904e+07	5.33727e+07	5.41328e+07	6.84098e+07	6.50615e+07	7.59212e+07	6.36695e+07	5.70965e+07	6.15306e+07	5.84622e+07	0	6.71042e+07	5.06093e+07	6.3164e+07	5.50829e+07	4.78827e+07	5.34839e+07	5.39867e+07	4.13189e+07	5.60496e+07	5.10674e+07	3.94139e+07	5.41403e+07	5.94099e+07	4.43706e+07	4.33161e+07	5.18557e+07	4.59863e+07	3.66218e+07	5.69385e+07	6.40946e+07	4.49868e+07	5.14084e+07	AT5G55070.1
	mitochondrion	2.38618e+07	2.67939e+07	2.9924e+07	2.90533e+07	2.11038e+07	2.78833e+07	3.39192e+07	2.92007e+07	3.54259e+07	2.66033e+07	3.00133e+07	0	2.41246e+07	2.41162e+07	0	2.90352e+07	3.67464e+07	2.64947e+07	3.64572e+07	3.29529e+07	3.28457e+07	0	0	3.06822e+07	0	2.95039e+07	2.65775e+07	2.57898e+07	2.9412e+07	0	2.36461e+07	2.99365e+07	2.63281e+07	2.87668e+07	3.70071e+07	3.77795e+07	AT5G62530.1
	mitochondrion	4.33221e+07	4.9733e+07	3.93811e+07	3.7293e+07	5.471e+07	5.59603e+07	5.93523e+07	5.57705e+07	4.09171e+07	4.84905e+07	5.35172e+07	3.62029e+07	5.40803e+07	4.15314e+07	4.18986e+07	5.39081e+07	6.67794e+07	3.17246e+07	0	0	4.15977e+07	0	3.12164e+07	0	0	2.88526e+07	1.76884e+07	3.23531e+07	0	0	0	3.47281e+07	0	0	0	0	AT5G63400.1
	mitochondrion	3.55735e+07	2.42436e+07	1.58305e+07	0	3.79896e+07	3.78896e+07	3.10115e+07	5.31881e+07	2.91926e+07	3.81638e+07	3.38652e+07	4.86319e+07	4.44321e+07	3.99502e+07	4.81222e+07	4.7886e+07	4.20354e+07	2.92169e+07	1.5606e+07	1.57976e+07	3.2268e+07	3.83627e+07	0	1.86944e+07	0	2.68385e+07	2.3504e+07	3.07653e+07	0	0	3.06673e+07	2.94895e+07	3.47907e+07	2.32463e+07	0	2.06294e+07	AT5G67500.2
	mitochondrion	1.97987e+07	2.55302e+07	1.22706e+07	2.42268e+07	2.09857e+07	0	2.79336e+07	3.91498e+07	2.02077e+07	1.77905e+07	1.64012e+07	0	2.50638e+07	0	3.24992e+07	2.50048e+07	2.88887e+07	1.49102e+07	0	0	1.41353e+07	0	0	0	0	2.43767e+07	8.37815e+06	1.53869e+07	0	0	1.43944e+07	0	3.18878e+07	0	0	0	ATMG00160.1
	mitochondrion	1.06925e+10	1.12095e+10	1.14383e+10	1.03121e+10	1.09414e+10	1.06785e+10	1.07772e+10	1.04583e+10	1.10578e+10	1.09094e+10	1.19819e+10	9.37815e+09	1.11573e+10	1.13457e+10	1.09906e+10	1.06384e+10	1.02719e+10	1.14246e+10	9.38771e+09	9.21823e+09	9.68714e+09	9.14445e+09	9.84826e+09	9.10379e+09	7.00705e+09	9.08887e+09	9.19248e+09	9.817e+09	9.14137e+09	9.67808e+09	9.09999e+09	9.26639e+09	8.95183e+09	9.36867e+09	9.34634e+09	8.09215e+09
	nucleus	2.40095e+07	2.65388e+07	2.41798e+07	2.65462e+07	3.0407e+07	2.48424e+07	2.92534e+07	3.13269e+07	2.82785e+07	2.87369e+07	2.38122e+07	0	3.47715e+07	2.87628e+07	0	2.87229e+07	2.37644e+07	2.57327e+07	0	0	2.24358e+07	0	0	0	0	3.45624e+07	2.88366e+07	3.7425e+07	0	0	2.9924e+07	3.18237e+07	2.98971e+07	2.8355e+07	0	0	AT1G07370.1
	nucleus	0	0	0	0	0	0	0	0	0	0	0	2.3921e+08	6.45181e+07	6.61024e+07	0	0	0	6.3674e+07	0	0	0	0	1.60901e+08	1.19431e+08	0	0	0	1.51233e+08	1.00652e+08	1.77458e+08	1.31064e+08	1.07034e+08	1.54807e+08	1.29808e+08	1.60957e+08	1.88763e+08	AT1G07820.1
	nucleus	1.06128e+07	0	1.6244e+07	0	1.20983e+07	1.16312e+07	1.36491e+07	1.30622e+07	1.31823e+07	0	1.32473e+07	0	1.3551e+07	0	1.25902e+07	1.1354e+07	1.18468e+07	1.41294e+07	0	0	0	8.31048e+06	0	0	0	0	1.0479e+07	0	0	0	0	0	0	0	0	0	AT1G43190.1
	nucleus	1.86517e+07	1.85575e+07	2.12948e+07	2.27853e+07	3.51519e+07	2.40378e+07	2.7488e+07	2.49546e+07	2.68534e+07	2.3306e+07	2.43852e+07	0	1.65945e+07	1.86646e+07	2.52346e+07	0	3.64926e+07	1.78337e+07	2.05367e+07	0	2.08392e+07	0	0	0	0	0	0	0	0	0	0	2.30602e+07	0	0	0	3.10653e+07	AT1G48410.2
	nucleus	0	1.28583e+07	1.30153e+07	1.66313e+07	1.30053e+07	1.66371e+07	1.88937e+07	1.58623e+07	1.36113e+07	1.47489e+07	1.78857e+07	0	9.0595e+06	1.22774e+07	1.78423e+07	1.79005e+07	2.80462e+07	1.54029e+07	0	0	1.19053e+07	0	0	0	0	1.48216e+07	7.02078e+06	1.55111e+07	0	9.01003e+06	8.83011e+06	1.36462e+07	1.28878e+07	1.16732e+07	0	1.64924e+07	AT1G62390.1
	nucleus	0	0	0	0	0	0	0	0	0	0	0	0	2.19513e+07	0	1.94788e+07	1.96034e+07	2.91158e+07	1.5538e+07	0	0	0	0	0	0	0	1.83223e+07	0	1.63252e+07	0	0	2.03511e+07	1.69867e+07	2.27837e+07	0	0	0	AT1G73230.1
	nucleus	1.48144e+07	1.74473e+07	1.93952e+07	1.50483e+07	0	1.61833e+07	2.01727e+07	1.73689e+07	1.81996e+07	1.58491e+07	1.42405e+07	0	0	0	1.9304e+07	1.30026e+07	2.27569e+07	1.80663e+07	0	0	1.9583e+07	0	1.59715e+07	2.13126e+07	0	0	0	0	0	0	0	0	0	0	0	0	AT1G80070.1
	nucleus	4.03594e+07	3.67566e+07	4.64154e+07	3.3587e+07	3.99502e+07	4.72693e+07	5.42192e+07	4.65604e+07	5.5817e+07	5.32656e+07	5.16012e+07	6.74633e+07	3.66345e+07	3.99336e+07	3.81003e+07	5.3273e+07	5.66157e+07	3.96468e+07	5.83286e+07	5.95253e+07	5.40841e+07	4.99749e+07	4.61363e+07	5.85757e+07	0	4.01807e+07	4.15862e+07	4.78628e+07	5.30041e+07	5.97237e+07	4.14883e+07	4.34906e+07	4.79657e+07	4.93484e+07	2.6502e+07	6.05196e+07	AT2G16950.1
	nucleus	0	0	0	0	1.08815e+08	5.4691e+07	0	0	0	7.61426e+07	9.96178e+07	7.31574e+07	1.06185e+08	5.61234e+07	6.26539e+07	9.09645e+07	7.98617e+07	7.68584e+07	0	0	0	0	0	0	0	0	0	0	0	0	0	0	0	0	0	0	AT2G21660.1
	nucleus	0	0	0	0	0	0	0	0	0	0	0	0	0	0	0	0	0	0	0	2.63866e+07	2.51979e+07	3.534e+07	4.02337e+07	2.47307e+07	0	3.54652e+07	4.88617e+07	2.16116e+07	2.87668e+07	1.81794e+07	4.59098e+07	3.20695e+07	3.03986e+07	2.63902e+07	2.76907e+07	1.9583e+07	AT2G26150.1
	nucleus	1.9268e+07	0	1.73256e+07	2.28296e+07	2.08682e+07	0	2.14296e+07	2.59315e+07	1.45771e+07	1.78077e+07	1.86788e+07	0	1.59594e+07	2.21423e+07	2.52311e+07	2.01196e+07	1.71654e+07	1.70717e+07	0	2.19741e+07	2.31964e+07	2.37381e+07	0	2.14385e+07	0	2.90453e+07	1.7463e+07	2.2779e+07	2.57113e+07	0	1.81366e+07	1.95383e+07	2.59494e+07	2.20794e+07	3.05485e+07	2.81669e+07	AT3G02200.2
	nucleus	1.44754e+07	2.50343e+07	2.12786e+07	0	0	1.29936e+07	0	0	1.97165e+07	0	0	0	2.04926e+07	1.33654e+07	0	0	0	1.8197e+07	0	0	0	0	0	0	0	0	0	0	0	0	0	0	0	0	0	0	AT3G05900.1
	nucleus	0	0	0	0	0	0	0	0	0	0	0	0	0	0	0	0	0	0	2.01224e+07	2.12477e+07	2.52714e+07	6.06793e+07	3.06588e+07	0	0	0	3.16741e+07	4.75849e+07	3.32281e+07	1.7724e+07	4.50555e+07	5.18809e+07	2.26389e+07	0	5.29857e+07	0	AT3G10020.1
	nucleus	8.05343e+07	7.09304e+07	6.75944e+07	3.94713e+07	1.1309e+08	8.65002e+07	8.89074e+07	9.21576e+07	8.56827e+07	1.03024e+08	9.71156e+07	6.8576e+07	8.84035e+07	7.69011e+07	9.45255e+07	9.792e+07	1.50293e+08	9.55068e+07	6.68581e+07	7.04111e+07	6.72206e+07	5.8527e+07	6.13517e+07	6.60017e+07	0	6.32604e+07	6.64193e+07	6.31203e+07	6.36872e+07	6.21177e+07	6.08984e+07	5.97692e+07	5.09578e+07	6.21693e+07	5.3744e+07	7.88715e+07	AT3G12390.1
	nucleus	2.33999e+07	4.48903e+07	2.37348e+07	3.00716e+07	2.35561e+07	2.35447e+07	4.0449e+07	4.12989e+07	3.15186e+07	2.88027e+07	3.22546e+07	2.41246e+07	3.12944e+07	2.94446e+07	3.14444e+07	2.71867e+07	4.21229e+07	3.18149e+07	3.46439e+07	3.16017e+07	4.84905e+07	4.85915e+07	4.59863e+07	3.33828e+07	0	3.02221e+07	3.80291e+07	2.38602e+07	3.77743e+07	3.14771e+07	3.63411e+07	3.48366e+07	4.08547e+07	2.97441e+07	3.63009e+07	2.53908e+07	AT3G19760.1
	nucleus	0	0	0	0	0	0	0	0	0	0	0	0	0	0	0	0	0	0	0	0	0	5.5144e+07	5.61351e+07	2.62516e+07	0	3.1366e+07	2.74461e+07	5.12163e+07	5.77733e+07	5.45093e+07	6.98424e+07	1.06406e+08	2.8576e+07	2.04486e+07	9.54274e+07	3.38628e+07	AT3G24500.1
	nucleus	0	0	0	0	2.99919e+08	2.75734e+08	0	7.68052e+07	0	2.83191e+08	3.69731e+08	2.69685e+08	3.49302e+08	3.18253e+08	2.77594e+08	2.92832e+08	2.70284e+08	3.2476e+08	1.6443e+08	1.45687e+08	6.47331e+07	2.114e+08	2.79718e+08	2.5105e+08	0	2.73109e+08	1.99803e+08	2.88301e+08	2.11576e+08	3.14285e+08	3.08715e+08	3.30483e+08	3.07839e+08	2.30677e+08	2.66581e+08	2.28893e+08	AT3G46030.1
	nucleus	3.41931e+07	4.38052e+07	4.42815e+07	4.32231e+07	4.04238e+07	4.05782e+07	4.01112e+07	3.69072e+07	3.96166e+07	4.42171e+07	4.44506e+07	3.702e+07	3.48873e+07	3.5394e+07	3.56229e+07	3.63915e+07	3.50254e+07	3.83999e+07	4.6583e+07	6.4536e+07	5.09719e+07	4.61203e+07	4.07077e+07	5.63027e+07	0	3.81056e+07	4.93621e+07	5.51019e+07	4.47164e+07	4.39847e+07	4.49401e+07	5.08731e+07	4.15487e+07	4.2631e+07	4.22369e+07	4.01445e+07	AT3G49470.1
	nucleus	0	1.79727e+07	1.72131e+07	1.98702e+07	0	1.42267e+07	1.57735e+07	2.34746e+07	1.59538e+07	1.65348e+07	1.57135e+07	0	1.54093e+07	1.82362e+07	1.4149e+07	1.58074e+07	1.81291e+07	1.76798e+07	0	1.71167e+07	2.10833e+07	0	0	1.87827e+07	0	2.15443e+07	1.63842e+07	1.76823e+07	2.0521e+07	0	1.84447e+07	2.07902e+07	2.22639e+07	1.78981e+07	0	2.45531e+07	AT3G52140.4
	nucleus	0	0	0	0	0	0	0	0	0	0	0	0	0	0	0	0	0	0	2.35186e+07	3.17422e+07	5.62052e+07	4.63993e+07	4.8504e+07	0	0	0	4.97813e+07	0	3.79659e+07	0	6.73699e+07	0	6.76131e+07	2.8489e+07	0	0	AT4G12400.2
	nucleus	8.69691e+07	9.30305e+07	8.5564e+07	9.10591e+07	7.74896e+07	8.03503e+07	8.1072e+07	9.47419e+07	8.29018e+07	8.44094e+07	8.28501e+07	1.00554e+08	8.70777e+07	7.31016e+07	8.23748e+07	8.25692e+07	8.94204e+07	8.69812e+07	8.64343e+07	1.11564e+08	9.04113e+07	9.71358e+07	1.14693e+08	1.05957e+08	0	1.13177e+08	1.09777e+08	1.00345e+08	9.55399e+07	6.90865e+07	1.01781e+08	9.15655e+07	1.05722e+08	9.45386e+07	1.06524e+08	1.0696e+08	AT4G16143.1
	nucleus	2.15174e+07	2.29677e+07	2.63007e+07	2.53732e+07	2.28787e+07	2.57845e+07	2.23846e+07	2.42957e+07	2.41731e+07	2.51142e+07	3.20495e+07	0	2.44071e+07	2.4143e+07	2.71397e+07	2.72018e+07	2.61825e+07	2.59999e+07	0	2.13436e+07	2.54542e+07	0	2.62116e+07	0	0	0	0	0	3.35242e+07	2.81884e+07	0	2.29152e+07	1.94545e+07	3.49624e+07	0	2.74633e+07	AT4G28080.1
	nucleus	4.18464e+07	4.668e+07	5.06444e+07	5.75814e+07	5.24886e+07	5.36175e+07	5.66314e+07	6.78102e+07	5.67454e+07	4.80456e+07	4.723e+07	4.55232e+07	4.95163e+07	4.8838e+07	5.64081e+07	5.12092e+07	3.98617e+07	5.86042e+07	5.26234e+07	6.38994e+07	6.3864e+07	5.75974e+07	5.21694e+07	5.40241e+07	0	7.00315e+07	6.31772e+07	5.43584e+07	7.06899e+07	5.82801e+07	5.98605e+07	6.33043e+07	6.43484e+07	6.37004e+07	6.39083e+07	4.82659e+07	AT4G34110.1
	nucleus	0	0	0	0	1.49172e+08	1.31702e+08	0	0	0	1.51202e+08	1.9177e+08	1.68072e+08	2.28719e+08	1.78259e+08	2.43999e+08	1.61931e+08	1.89918e+08	2.46276e+08	0	1.66787e+07	0	1.09458e+08	1.06118e+08	1.38941e+08	0	4.99091e+07	3.30673e+07	1.17249e+08	1.47803e+08	7.63381e+07	1.15083e+08	1.38816e+08	1.15699e+08	1.39182e+08	1.16673e+08	1.59027e+08	AT4G39260.1
	nucleus	1.0098e+08	9.95212e+07	1.12762e+08	1.20145e+08	1.08973e+08	1.09929e+08	1.10403e+08	1.08529e+08	1.14764e+08	1.07086e+08	1.05935e+08	1.19298e+08	1.10694e+08	9.92456e+07	1.10166e+08	1.13593e+08	9.06435e+07	1.14876e+08	1.13357e+08	1.43433e+08	1.43284e+08	1.28831e+08	1.21459e+08	1.30865e+08	6.60933e+07	1.1755e+08	1.33272e+08	1.17534e+08	1.36167e+08	1.23386e+08	1.28965e+08	1.25473e+08	1.26144e+08	1.45375e+08	1.3646e+08	1.06347e+08	AT5G04430.2
	nucleus	8.85937e+07	9.15464e+07	9.48668e+07	1.00715e+08	8.45792e+07	9.14703e+07	1.03992e+08	1.08011e+08	9.99221e+07	9.07692e+07	8.44094e+07	5.99227e+07	9.13436e+07	7.67041e+07	9.98321e+07	9.91013e+07	9.80151e+07	9.10844e+07	8.58908e+07	1.06354e+08	8.8692e+07	7.99836e+07	7.42764e+07	7.92661e+07	0	8.22265e+07	8.52207e+07	7.46169e+07	8.87904e+07	9.46435e+07	8.1585e+07	7.46169e+07	8.76773e+07	9.88954e+07	6.93504e+07	1.03059e+08	AT5G09900.3
	nucleus	1.60367e+08	1.68632e+08	1.82586e+08	1.85109e+08	2.18992e+08	1.87836e+08	2.20148e+08	2.0888e+08	2.09315e+08	1.98491e+08	1.68351e+08	1.85173e+08	1.87953e+08	1.7037e+08	2.10829e+08	1.83118e+08	2.5385e+08	1.6368e+08	1.90815e+08	1.98285e+08	1.87109e+08	2.01765e+08	1.85649e+08	1.94906e+08	1.00827e+08	1.97503e+08	1.79052e+08	1.64442e+08	2.15304e+08	1.81866e+08	1.78804e+08	1.76061e+08	2.04681e+08	2.19813e+08	1.86526e+08	2.21879e+08	AT5G11200.2
	nucleus	3.04386e+07	3.54824e+07	3.98203e+07	4.67318e+07	5.05813e+07	3.3971e+07	3.26437e+07	5.00859e+07	3.92666e+07	2.99489e+07	4.20791e+07	3.46031e+07	5.16548e+07	2.85879e+07	5.61195e+07	4.16901e+07	3.5702e+07	4.91095e+07	0	0	4.24335e+07	1.82995e+07	3.02976e+07	0	0	3.47739e+07	3.02829e+07	0	0	0	2.753e+07	2.3073e+07	5.55275e+07	3.39851e+07	0	0	AT5G61780.1
	nucleus,golgi	6.56003e+07	9.75204e+07	6.99732e+07	7.7818e+07	6.65299e+07	5.20177e+07	6.39925e+07	8.02279e+07	6.44376e+07	6.44823e+07	5.84055e+07	5.9579e+07	6.39703e+07	7.29548e+07	7.63963e+07	7.0685e+07	6.95863e+07	8.00501e+07	8.28846e+07	8.67283e+07	5.87913e+07	7.9387e+07	8.58491e+07	8.33628e+07	1.0276e+08	7.84299e+07	9.20363e+07	8.53862e+07	7.71146e+07	7.63487e+07	9.88132e+07	8.48964e+07	7.78611e+07	9.11033e+07	9.91081e+07	8.4164e+07	AT1G35160.2
	nucleus,plasma membrane	1.14778e+09	1.41956e+09	1.32882e+09	1.83674e+09	1.38142e+09	1.08271e+09	1.13331e+09	1.5702e+09	1.06168e+09	1.029e+09	1.27081e+09	1.05347e+09	1.5559e+09	1.40673e+09	1.67104e+09	1.34308e+09	8.21964e+08	1.55127e+09	8.9611e+08	8.34132e+08	1.04822e+09	1.60408e+09	1.43221e+09	8.9029e+08	1.11099e+09	1.30373e+09	1.12884e+09	8.5586e+08	1.04272e+09	1.14143e+09	1.45201e+09	1.18218e+09	1.32285e+09	1.29571e+09	1.31617e+09	8.47654e+08	AT3G17390.1
	nucleus	2.02441e+09	2.38973e+09	2.32331e+09	2.81134e+09	2.95038e+09	2.49826e+09	2.19493e+09	2.75849e+09	2.11621e+09	2.53418e+09	2.90662e+09	2.60543e+09	3.31025e+09	2.91454e+09	3.30808e+09	2.89926e+09	2.53666e+09	3.29824e+09	1.94314e+09	2.07265e+09	2.25948e+09	3.02076e+09	3.05524e+09	2.37487e+09	1.38067e+09	2.67734e+09	2.48788e+09	2.42941e+09	2.62303e+09	2.63804e+09	3.19174e+09	2.92559e+09	3.08694e+09	2.91698e+09	2.88769e+09	2.48113e+09
	peroxisome	2.02554e+07	2.12109e+07	2.00945e+07	1.95762e+07	2.10075e+07	2.106e+07	2.21715e+07	1.89448e+07	2.27742e+07	2.1022e+07	2.00862e+07	0	2.20963e+07	1.69021e+07	1.80538e+07	2.08364e+07	2.67493e+07	2.08783e+07	0	1.73942e+07	0	0	0	0	0	1.6644e+07	0	1.46247e+07	0	0	0	0	1.91654e+07	1.96428e+07	0	2.07974e+07	AT1G06290.1
	peroxisome	1.87229e+07	2.17785e+07	1.98e+07	2.18253e+07	1.87957e+07	1.98936e+07	2.19315e+07	2.15249e+07	0	0	0	0	1.88244e+07	1.54778e+07	1.59804e+07	1.783e+07	1.66486e+07	1.49175e+07	0	1.27863e+07	0	0	0	0	0	1.65336e+07	0	0	0	0	1.50786e+07	0	1.50015e+07	1.75577e+07	0	1.63558e+07	AT1G16350.1
	peroxisome	5.92443e+08	6.63306e+08	6.1619e+08	6.03467e+08	7.32625e+08	7.18942e+08	8.57107e+08	6.06949e+08	6.62985e+08	6.66717e+08	6.14101e+08	4.99601e+08	6.1308e+08	5.1443e+08	7.05123e+08	5.07172e+08	6.92433e+08	5.92196e+08	5.81257e+08	5.99382e+08	5.66264e+08	5.07348e+08	4.97458e+08	5.87698e+08	4.30071e+08	5.41843e+08	5.65558e+08	5.89003e+08	5.6548e+08	4.61578e+08	5.84935e+08	5.81257e+08	5.00398e+08	6.38849e+08	4.51203e+08	6.43917e+08	AT1G20620.1
	peroxisome	2.70391e+09	2.86145e+09	2.87198e+09	2.44519e+09	2.04039e+09	2.09936e+09	2.38625e+09	2.07261e+09	2.52441e+09	2.51847e+09	2.48948e+09	2.43487e+09	2.24085e+09	2.51655e+09	1.87248e+09	1.93596e+09	2.12218e+09	2.43893e+09	2.00284e+09	2.21169e+09	2.25378e+09	1.94254e+09	1.97993e+09	2.32906e+09	1.84209e+09	1.89152e+09	2.20816e+09	2.39653e+09	2.00215e+09	2.32567e+09	2.14942e+09	2.23449e+09	1.84018e+09	2.30753e+09	2.40685e+09	2.2166e+09	AT1G23310.1
	peroxisome	1.93926e+07	0	2.12197e+07	2.25121e+07	2.54789e+07	2.86732e+07	3.44524e+07	2.88987e+07	3.14117e+07	3.0055e+07	2.35072e+07	3.14313e+07	2.42991e+07	2.16626e+07	3.6749e+07	3.06355e+07	0	2.04671e+07	0	0	2.12241e+07	0	0	0	0	2.48045e+07	2.73266e+07	1.97315e+07	2.65701e+07	2.49528e+07	2.17694e+07	0	0	2.87588e+07	0	0	AT1G52400.1
	peroxisome	3.06917e+09	3.13301e+09	2.99166e+09	2.59592e+09	1.94295e+09	2.79248e+09	3.03974e+09	1.84158e+09	2.72215e+09	2.26663e+09	2.31217e+09	2.98917e+09	2.34737e+09	2.82519e+09	1.54494e+09	1.95673e+09	2.17475e+09	1.60954e+09	1.88942e+09	1.54536e+09	2.20373e+09	1.74055e+09	2.01705e+09	1.31845e+09	1.25453e+09	9.46089e+08	1.42055e+09	2.19976e+09	1.51052e+09	1.7916e+09	1.61278e+09	1.9754e+09	1.01956e+09	7.33082e+08	2.0263e+09	1.44698e+09	AT2G13360.1
	peroxisome	1.94504e+07	2.27458e+07	1.69867e+07	2.41012e+07	0	2.49234e+07	3.29734e+07	2.07902e+07	0	0	0	0	2.10877e+07	2.53257e+07	0	1.77584e+07	2.57167e+07	0	0	0	0	0	0	0	0	0	0	0	0	0	0	0	0	0	0	0	AT2G22780.1
	peroxisome	2.1631e+07	1.47652e+07	1.81215e+07	1.66417e+07	1.99143e+07	2.37068e+07	2.005e+07	3.10868e+07	2.90574e+07	2.7249e+07	2.76907e+07	2.60125e+07	1.4963e+07	2.02371e+07	2.01475e+07	0	2.76217e+07	2.25966e+07	0	0	1.46561e+07	0	2.53556e+07	1.86646e+07	0	0	2.49805e+07	1.41873e+07	1.59306e+07	0	0	0	0	0	0	2.19041e+07	AT2G39800.1
	peroxisome	1.54382e+07	1.82476e+07	2.10541e+07	1.74509e+07	1.40581e+07	0	1.44253e+07	1.17032e+07	1.91973e+07	1.53262e+07	1.43605e+07	0	1.44854e+07	1.57211e+07	1.70268e+07	1.4755e+07	2.03595e+07	1.6181e+07	0	0	0	0	0	0	0	0	1.59837e+07	0	0	0	0	0	0	1.08118e+07	0	0	AT2G41790.1
	peroxisome	6.64332e+07	6.12073e+07	6.26278e+07	7.36969e+07	5.62052e+07	5.97983e+07	7.18408e+07	6.5892e+07	7.29043e+07	6.37623e+07	5.82438e+07	7.1226e+07	5.6174e+07	5.68911e+07	5.32582e+07	5.95418e+07	5.50218e+07	6.2247e+07	6.10294e+07	7.25212e+07	6.3059e+07	5.3703e+07	7.16121e+07	7.32944e+07	0	6.78479e+07	7.59528e+07	6.91631e+07	6.34053e+07	5.27146e+07	6.12837e+07	6.18127e+07	5.89464e+07	7.35387e+07	6.75897e+07	6.69695e+07	AT3G01910.1
	peroxisome	6.96539e+07	8.07635e+07	8.54454e+07	9.61511e+07	9.72503e+07	8.46496e+07	7.36867e+07	7.65076e+07	8.82321e+07	7.10238e+07	8.33339e+07	7.31168e+07	8.03559e+07	7.18508e+07	8.46613e+07	9.1502e+07	8.64103e+07	8.59503e+07	6.14368e+07	8.93212e+07	9.33082e+07	8.95072e+07	8.63026e+07	9.19917e+07	5.96906e+07	9.83213e+07	9.19343e+07	8.8116e+07	8.53626e+07	3.72955e+07	8.7939e+07	8.81404e+07	9.48537e+07	1.26013e+08	1.07124e+08	9.94246e+07	AT3G02360.2
	peroxisome	9.56441e+08	8.59785e+08	8.45424e+08	7.64637e+08	5.20492e+08	6.9426e+08	8.18609e+08	5.80814e+08	7.03902e+08	5.81982e+08	6.43293e+08	8.06165e+08	7.22439e+08	8.13068e+08	5.12437e+08	5.61924e+08	8.66906e+08	5.33828e+08	5.69768e+08	3.9019e+08	6.14101e+08	6.05352e+08	6.82948e+08	4.15882e+08	3.87897e+08	3.08779e+08	4.7584e+08	8.09525e+08	4.9129e+08	5.8835e+08	5.13397e+08	6.21164e+08	3.78994e+08	2.25914e+08	8.59487e+08	5.30582e+08	AT3G14415.2
	peroxisome	5.16099e+09	5.23702e+09	5.15277e+09	4.61889e+09	3.92025e+09	4.40807e+09	4.83075e+09	3.54982e+09	5.07057e+09	4.67623e+09	5.01882e+09	5.14384e+09	4.44951e+09	4.72806e+09	3.57427e+09	3.72373e+09	4.99383e+09	4.34859e+09	4.28397e+09	3.60137e+09	4.34106e+09	3.81253e+09	4.12001e+09	3.26786e+09	1.87898e+09	2.61126e+09	3.83904e+09	4.88801e+09	3.6302e+09	4.1868e+09	3.9295e+09	4.06892e+09	2.73862e+09	2.14287e+09	4.98139e+09	4.13689e+09	AT3G14420.1
	peroxisome	6.56276e+07	7.76994e+07	7.34928e+07	1.09632e+08	6.86188e+07	6.6162e+07	7.03623e+07	9.4696e+07	6.68674e+07	5.95707e+07	5.48771e+07	7.3269e+07	6.96394e+07	6.96828e+07	6.86235e+07	8.40183e+07	8.75376e+07	7.32893e+07	9.01985e+07	8.03447e+07	7.17114e+07	8.75923e+07	8.97681e+07	9.59447e+07	8.6189e+07	1.06347e+08	8.60398e+07	7.37838e+07	9.40028e+07	7.35744e+07	7.59686e+07	7.48293e+07	9.25096e+07	1.10571e+08	9.62711e+07	1.22831e+08	AT3G24170.1
	peroxisome	2.56455e+07	0	0	0	8.36522e+07	6.5746e+07	0	0	0	9.28823e+07	9.94936e+07	4.59067e+07	7.06752e+07	7.7538e+07	6.58144e+07	9.60778e+07	9.25481e+07	9.38791e+07	4.2702e+07	5.68596e+07	1.93362e+07	5.44376e+07	4.30855e+07	5.23432e+07	0	4.14796e+07	6.16587e+07	4.94134e+07	7.02454e+07	0	5.71005e+07	5.18917e+07	5.03644e+07	8.48317e+07	5.75575e+07	6.10547e+07	AT3G56240.1
	peroxisome	7.91437e+08	9.59428e+08	4.74654e+08	7.16306e+08	1.96602e+08	8.707e+08	8.55801e+08	5.70519e+08	4.16777e+08	3.44469e+08	3.95554e+08	8.95303e+08	7.96335e+08	1.0058e+09	1.67432e+08	2.43037e+08	5.08615e+08	1.48852e+08	1.89156e+08	1.16141e+08	2.8522e+08	2.48695e+08	2.68454e+08	1.30964e+08	0	6.3335e+07	1.54486e+08	3.72741e+08	2.02199e+08	9.95074e+07	1.72737e+08	2.98158e+08	1.03762e+08	1.61575e+07	3.42802e+08	1.22067e+08	AT5G09660.4
	peroxisome	5.01241e+07	6.9514e+07	6.44064e+07	6.0873e+07	5.34764e+07	4.35207e+07	5.86204e+07	5.46948e+07	6.05196e+07	4.70503e+07	4.63929e+07	0	4.41864e+07	5.30078e+07	3.62983e+07	5.43735e+07	4.49183e+07	5.35729e+07	4.83529e+07	3.38675e+07	4.21316e+07	3.83122e+07	4.98607e+07	4.52715e+07	0	3.39357e+07	4.52872e+07	3.78004e+07	0	0	3.9082e+07	2.93488e+07	3.61953e+07	3.60351e+07	0	3.71382e+07	AT5G11520.1
	peroxisome	0	0	0	0	0	0	0	0	0	0	0	0	0	0	0	0	0	0	0	0	2.94018e+07	1.95881e+08	1.31383e+08	0	0	6.57369e+07	6.96297e+07	6.23031e+07	7.72804e+07	0	1.25865e+08	7.53446e+07	2.00121e+08	0	0	0	AT5G59720.1
	peroxisome,plastid	2.74995e+07	2.11492e+07	1.65016e+07	0	2.10775e+07	2.4497e+07	3.11256e+07	2.7042e+07	2.29295e+07	0	1.97932e+07	0	2.51647e+07	2.47959e+07	0	2.30698e+07	2.28549e+07	0	0	0	2.28043e+07	0	0	0	0	0	0	1.73761e+07	0	0	0	1.81064e+07	0	0	0	0	AT5G24400.1
	peroxisome	1.36943e+10	1.41231e+10	1.33724e+10	1.22069e+10	9.83285e+09	1.20464e+10	1.32399e+10	9.67408e+09	1.25147e+10	1.14824e+10	1.19212e+10	1.30899e+10	1.16315e+10	1.28722e+10	8.79328e+09	9.43895e+09	1.18651e+10	1.01359e+10	9.82013e+09	8.82723e+09	1.06418e+10	9.37645e+09	1.00632e+10	8.42743e+09	5.93945e+09	6.83448e+09	9.16243e+09	1.17021e+10	8.83463e+09	9.64204e+09	9.44686e+09	1.01789e+10	7.14867e+09	6.57216e+09	1.13966e+10	9.54351e+09
	plasma membrane	8.21126e+07	1.02788e+08	8.48611e+07	5.76533e+07	6.14965e+07	6.93407e+07	1.03474e+08	4.36416e+07	5.57203e+07	5.3177e+07	5.77653e+07	6.1586e+07	4.9733e+07	6.52285e+07	5.50561e+07	3.94631e+07	5.12057e+07	4.6114e+07	1.33967e+08	1.03424e+08	9.14703e+07	7.55747e+07	7.53968e+07	1.31665e+08	1.93479e+08	7.80124e+07	1.04266e+08	8.90739e+07	6.1757e+07	9.80762e+07	7.20253e+07	8.19363e+07	6.80174e+07	7.09156e+07	9.35478e+07	5.04098e+07	AT1G03870.1
	plasma membrane	4.66088e+07	5.3358e+07	5.37365e+07	3.95397e+07	5.5121e+07	5.34839e+07	5.83246e+07	4.62612e+07	6.3674e+07	5.05357e+07	4.62388e+07	5.10356e+07	4.76806e+07	4.55706e+07	4.65088e+07	4.33942e+07	4.49993e+07	4.82458e+07	5.91551e+07	5.84824e+07	5.12412e+07	6.21909e+07	5.89382e+07	5.74578e+07	0	0	6.02643e+07	5.10144e+07	5.76453e+07	5.97692e+07	4.58335e+07	5.51669e+07	3.71691e+07	5.35098e+07	5.71757e+07	5.54814e+07	AT1G04690.1
	plasma membrane	0	0	0	0	2.95776e+07	0	0	0	0	2.28327e+07	2.63939e+07	0	2.15413e+07	0	2.72037e+07	2.52364e+07	2.21346e+07	2.34503e+07	0	0	0	0	0	0	0	0	0	0	0	0	0	0	1.85794e+07	0	0	0	AT1G04750.1
	plasma membrane	5.62793e+07	7.29498e+07	7.4793e+07	4.83228e+07	3.74017e+07	5.75455e+07	5.75774e+07	3.52349e+07	5.02667e+07	4.91947e+07	4.5372e+07	5.78294e+07	4.61875e+07	5.0072e+07	3.80238e+07	0	4.30766e+07	2.6729e+07	5.16799e+07	4.48126e+07	5.16298e+07	2.60089e+07	4.37355e+07	2.98101e+07	0	2.2631e+07	3.96028e+07	5.29306e+07	3.94959e+07	0	3.30925e+07	3.16631e+07	3.53621e+07	0	0	3.71974e+07	AT1G30360.1
	plasma membrane	5.67021e+07	5.63612e+07	6.26756e+07	6.91583e+07	7.06997e+07	6.49218e+07	6.87664e+07	7.14534e+07	7.73769e+07	6.93792e+07	6.12412e+07	5.7259e+07	6.60749e+07	5.79177e+07	6.8315e+07	6.49984e+07	6.8481e+07	6.90243e+07	5.42681e+07	5.94387e+07	6.57141e+07	4.47722e+07	4.19713e+07	5.77933e+07	0	4.02755e+07	5.80302e+07	4.82592e+07	5.75016e+07	4.07614e+07	5.72551e+07	5.45585e+07	5.95418e+07	6.75569e+07	0	5.85473e+07	AT1G52360.2
	plasma membrane	2.48682e+07	3.84719e+07	3.70302e+07	3.59204e+07	3.09642e+07	2.91502e+07	3.7324e+07	2.95018e+07	3.43546e+07	2.83275e+07	3.18392e+07	2.49701e+07	2.74633e+07	2.4851e+07	3.14248e+07	3.2914e+07	1.76162e+07	3.28047e+07	0	0	2.52976e+07	0	2.83334e+07	0	0	3.16851e+07	2.28311e+07	1.90634e+07	0	0	2.59728e+07	1.92853e+07	2.17875e+07	2.94752e+07	0	0	AT1G59870.1
	plasma membrane	5.71678e+07	4.62003e+07	3.30146e+07	2.68273e+07	4.24247e+07	4.6258e+07	3.61778e+07	4.80322e+07	2.77445e+07	4.77402e+07	5.18198e+07	6.10928e+07	4.79757e+07	4.75124e+07	0	5.09896e+07	3.21162e+07	2.69037e+07	0	3.52349e+07	0	0	0	0	0	0	3.21229e+07	0	0	0	0	3.2114e+07	0	0	0	0	AT2G45960.3
	plasma membrane	4.52433e+07	4.84603e+07	5.25577e+07	4.58494e+07	4.45277e+07	4.74038e+07	4.99264e+07	4.28889e+07	5.30592e+07	3.87932e+07	4.43214e+07	4.87467e+07	4.63864e+07	4.58748e+07	4.4386e+07	4.55232e+07	3.89414e+07	5.22744e+07	4.69656e+07	5.78976e+07	6.03479e+07	3.6632e+07	6.18084e+07	5.222e+07	0	5.03225e+07	6.00059e+07	5.61896e+07	6.27277e+07	5.2474e+07	4.59353e+07	5.34542e+07	5.40241e+07	5.9819e+07	3.43094e+07	5.06374e+07	AT3G08530.1
	plasma membrane	1.07413e+08	1.62256e+08	1.38489e+08	1.48594e+08	1.26424e+08	1.28982e+08	1.32599e+08	1.78754e+08	1.11379e+08	1.3015e+08	1.3271e+08	1.34544e+08	1.45526e+08	1.24537e+08	1.98257e+08	1.71758e+08	1.40773e+08	1.4809e+08	1.02454e+08	1.00387e+08	1.21847e+08	5.55853e+07	1.40345e+08	9.76286e+07	0	1.58752e+08	1.08981e+08	1.20754e+08	1.03769e+08	1.08581e+08	9.86284e+07	9.91768e+07	1.40637e+08	1.65184e+08	3.02409e+07	1.21123e+08	AT4G30190.2
	plasma membrane	2.76715e+07	2.9707e+07	3.13074e+07	2.84929e+07	2.56295e+07	2.29041e+07	2.83295e+07	2.63628e+07	3.39639e+07	2.36871e+07	1.98303e+07	2.50638e+07	2.12668e+07	2.47702e+07	1.54093e+07	2.42722e+07	2.80656e+07	2.66549e+07	3.68868e+07	3.27116e+07	0	2.13214e+07	2.77138e+07	2.7733e+07	0	0	2.4611e+07	0	0	0	1.82855e+07	0	0	2.57809e+07	2.45412e+07	2.7215e+07	AT4G34138.1
	plasma membrane	6.06078e+07	5.05392e+07	4.1156e+07	2.65167e+07	3.6897e+07	6.82251e+07	4.87061e+07	4.58081e+07	2.5389e+07	4.88143e+07	4.06542e+07	6.42859e+07	5.87995e+07	6.0633e+07	3.36359e+07	4.98469e+07	5.77013e+07	2.20947e+07	3.22121e+07	0	3.97458e+07	0	2.60125e+07	0	0	0	1.82602e+07	4.13104e+07	2.48028e+07	0	0	2.482e+07	0	0	3.07802e+07	0	AT4G35100.1
	plasma membrane	8.33124e+06	9.76711e+06	9.37833e+06	0	0	9.09284e+06	9.11998e+06	0	9.68956e+06	0	0	9.01877e+06	0	0	0	0	0	0	0	0	0	0	0	0	0	0	0	0	0	0	0	0	0	0	0	0	AT5G05890.1
	plasma membrane	0	0	0	0	5.1594e+07	0	0	0	0	3.74951e+07	2.76466e+07	0	0	0	3.24744e+07	0	2.69784e+07	3.04471e+07	1.99696e+07	2.85324e+07	3.47137e+07	4.47195e+07	3.41575e+07	3.30948e+07	0	2.00347e+07	0	4.47071e+07	3.91389e+07	5.69661e+07	2.93651e+07	4.26103e+07	2.46708e+07	0	4.74893e+07	3.26391e+07	AT5G19140.1
	plasma membrane	5.73006e+08	6.70859e+08	6.19e+08	5.26875e+08	6.12758e+08	5.97308e+08	6.30326e+08	5.67939e+08	5.42618e+08	6.00127e+08	5.85832e+08	5.95432e+08	5.78635e+08	5.46967e+08	5.90695e+08	5.48396e+08	5.7209e+08	5.52833e+08	5.37558e+08	5.20922e+08	5.42008e+08	3.66805e+08	5.38412e+08	4.87403e+08	1.93479e+08	4.01713e+08	5.28976e+08	5.23303e+08	4.46838e+08	4.16628e+08	4.26394e+08	4.94786e+08	4.59789e+08	4.72242e+08	3.18085e+08	4.33251e+08
	plastid	1.17852e+08	1.26442e+08	1.12769e+08	1.0581e+08	1.05466e+08	1.098e+08	1.19895e+08	1.10786e+08	1.06052e+08	9.98182e+07	9.62178e+07	9.58915e+07	1.12395e+08	8.39077e+07	1.04541e+08	1.05722e+08	1.10709e+08	1.11835e+08	6.73792e+07	7.50111e+07	1.07555e+08	8.79512e+07	1.00401e+08	7.61215e+07	1.95664e+08	1.1716e+08	1.06509e+08	1.05861e+08	1.13389e+08	1.06857e+08	9.66724e+07	9.20682e+07	1.04426e+08	1.22967e+08	1.22771e+08	1.11333e+08	AT1G01090.1
	plastid	1.66717e+07	1.73881e+07	1.85485e+07	0	0	0	1.62395e+07	0	0	1.98564e+07	0	0	0	1.84767e+07	1.6199e+07	0	1.2404e+07	1.3583e+07	0	0	0	0	0	2.28533e+07	0	0	0	0	0	0	0	0	0	0	0	0	AT1G01790.1
	plastid	1.88531e+07	2.36019e+07	2.36199e+07	2.54277e+07	2.43632e+07	2.37908e+07	2.319e+07	2.31948e+07	2.26719e+07	2.48665e+07	2.35219e+07	2.34178e+07	2.47153e+07	1.89474e+07	2.46127e+07	2.61028e+07	2.51403e+07	2.48303e+07	0	0	0	0	0	0	0	0	0	0	0	0	0	0	0	0	0	0	AT1G02150.1
	plastid	3.27564e+08	3.58575e+08	3.58054e+08	3.72122e+08	3.6411e+08	2.90951e+08	3.54965e+08	3.25459e+08	3.46433e+08	3.67024e+08	3.81154e+08	3.23704e+08	3.17878e+08	3.54547e+08	3.18253e+08	3.14438e+08	2.94992e+08	3.91219e+08	2.84608e+08	3.15661e+08	3.05204e+08	3.27813e+08	3.18386e+08	3.39468e+08	2.30517e+08	3.06497e+08	3.50442e+08	2.9083e+08	3.22361e+08	2.66138e+08	3.19602e+08	3.20667e+08	2.88681e+08	3.11747e+08	3.50466e+08	2.93564e+08	AT1G03475.1
	plastid	2.93849e+08	2.56059e+08	2.78905e+08	3.78994e+08	2.87303e+08	3.10582e+08	2.93035e+08	3.77526e+08	2.7273e+08	3.02613e+08	3.37825e+08	2.72768e+08	3.49351e+08	3.16208e+08	3.68937e+08	3.32344e+08	1.56882e+08	3.57186e+08	1.6047e+07	1.19756e+07	2.61639e+08	2.37064e+08	2.2105e+08	6.77129e+06	8.98677e+07	1.74216e+08	2.01709e+08	1.62088e+08	1.82042e+08	1.18614e+08	2.32701e+08	1.77286e+08	2.66212e+08	1.30159e+08	1.88345e+08	1.02681e+08	AT1G03630.1
	plastid	2.24136e+08	2.07898e+08	2.24805e+08	1.74409e+08	1.59314e+08	1.71009e+08	1.98422e+08	1.39163e+08	2.02999e+08	2.10946e+08	1.8588e+08	1.73673e+08	1.34506e+08	1.60356e+08	1.17721e+08	1.38787e+08	1.49794e+08	1.73999e+08	1.90485e+08	1.97161e+08	1.57754e+08	1.36356e+08	1.58444e+08	1.6661e+08	7.04111e+07	1.08672e+08	1.90089e+08	1.48522e+08	1.48779e+08	1.67432e+08	1.23369e+08	1.46072e+08	1.02568e+08	1.16916e+08	1.56111e+08	1.27533e+08	AT1G04420.1
	plastid	0	0	0	0	3.06221e+08	2.76308e+08	0	0	0	3.24288e+08	3.34446e+08	3.45091e+08	3.25166e+08	3.40788e+08	2.87642e+08	2.87343e+08	2.87782e+08	4.10583e+08	1.46925e+08	1.71913e+08	0	3.53002e+08	3.81789e+08	3.53198e+08	0	2.03648e+08	3.07882e+08	3.66211e+08	3.77892e+08	3.63681e+08	4.01827e+08	3.95527e+08	2.58986e+08	2.39409e+08	4.50172e+08	3.04591e+08	AT1G05190.1
	plastid	2.38966e+07	2.25324e+07	2.65094e+07	3.15776e+07	1.94626e+07	1.9004e+07	2.05168e+07	2.8208e+07	2.69971e+07	1.69561e+07	2.34616e+07	2.43632e+07	2.13732e+07	2.47891e+07	0	2.02077e+07	1.68273e+07	2.80481e+07	3.63235e+07	0	1.38482e+07	1.79614e+07	1.9541e+07	1.98289e+07	0	1.55079e+07	1.83033e+07	0	0	0	0	0	0	1.35398e+07	0	0	AT1G05560.1
	plastid	8.47729e+07	8.98428e+07	8.22265e+07	1.00917e+08	9.91975e+07	7.34674e+07	8.8969e+07	1.15924e+08	7.71253e+07	1.1764e+08	1.34013e+08	9.35478e+07	1.12294e+08	9.30563e+07	1.36394e+08	9.65987e+07	9.57454e+07	1.34618e+08	4.21404e+07	3.79317e+07	5.31549e+07	5.09931e+07	4.2015e+07	3.3166e+07	0	5.53201e+07	5.40428e+07	5.90773e+07	5.66668e+07	5.71203e+07	5.74977e+07	4.70209e+07	5.8446e+07	5.27439e+07	4.53626e+07	5.0013e+07	AT1G08520.1
	plastid	3.58085e+07	3.32488e+07	2.57309e+07	2.1845e+07	3.62029e+07	4.45678e+07	3.53351e+07	4.28265e+07	3.93238e+07	4.35539e+07	4.71973e+07	4.40305e+07	4.61939e+07	4.09682e+07	3.52935e+07	3.79054e+07	5.17265e+07	2.41045e+07	4.46204e+07	2.89307e+07	5.1569e+07	4.12445e+07	3.86295e+07	2.26876e+07	0	0	2.54595e+07	4.0449e+07	3.40629e+07	3.94385e+07	3.54382e+07	3.76644e+07	2.29422e+07	0	4.39238e+07	3.55513e+07	AT1G09130.3
	plastid	4.01291e+09	4.00624e+09	4.12744e+09	3.54269e+09	3.41254e+09	3.28968e+09	3.58195e+09	2.56676e+09	3.93878e+09	3.8859e+09	3.87648e+09	2.759e+09	3.06322e+09	3.47292e+09	2.64515e+09	2.73729e+09	2.92056e+09	3.92488e+09	3.40758e+09	3.45898e+09	2.95129e+09	2.52109e+09	2.8014e+09	3.15567e+09	2.28873e+09	2.00215e+09	3.46186e+09	2.72121e+09	2.87776e+09	2.91733e+09	2.85096e+09	3.02083e+09	1.90455e+09	2.48397e+09	2.91409e+09	2.48897e+09	AT1G09340.1
	plastid	0	0	0	0	2.7924e+07	2.08855e+07	0	0	0	2.16776e+07	2.97812e+07	0	0	1.95708e+07	0	2.64947e+07	3.24699e+07	2.14236e+07	0	0	0	0	0	0	0	0	0	0	0	0	0	0	0	0	0	0	AT1G11430.1
	plastid	1.31574e+08	1.77938e+08	1.49825e+08	1.26424e+08	7.13347e+07	1.18548e+08	1.36176e+08	9.71358e+07	1.13908e+08	7.6074e+07	7.44981e+07	1.06001e+08	9.20363e+07	1.01486e+08	4.11389e+07	7.50163e+07	1.26118e+08	3.76618e+07	6.10674e+07	4.0463e+07	8.09765e+07	5.92906e+07	8.20102e+07	3.1353e+07	0	0	2.83196e+07	6.63687e+07	7.07585e+07	4.53878e+07	3.91443e+07	6.24025e+07	0	0	7.52558e+07	3.53131e+07	AT1G12230.2
	plastid	6.38274e+08	5.32313e+08	6.12952e+08	5.04228e+08	4.7216e+08	5.43197e+08	5.58043e+08	4.32612e+08	5.6646e+08	4.55318e+08	4.46443e+08	3.16801e+08	4.54498e+08	4.47465e+08	3.12894e+08	3.60769e+08	3.30139e+08	5.16717e+08	3.64035e+08	4.82549e+08	4.01716e+08	2.74e+08	3.30964e+08	4.35954e+08	6.79548e+08	3.49181e+08	5.42369e+08	4.11324e+08	4.21863e+08	3.04001e+08	4.39504e+08	5.09886e+08	3.12396e+08	3.86609e+08	3.12223e+08	3.37497e+08	AT1G12900.1
	plastid	3.34638e+07	3.98976e+07	3.3713e+07	3.87475e+07	3.70713e+07	2.86136e+07	3.22904e+07	3.58905e+07	3.03417e+07	3.00925e+07	3.13465e+07	3.87368e+07	3.07823e+07	3.69789e+07	3.79475e+07	3.0128e+07	3.00133e+07	3.36429e+07	0	0	0	0	0	0	0	0	0	0	0	0	0	0	0	0	0	0	AT1G13270.1
	plastid	0	0	0	0	0	4.90925e+07	0	0	0	0	0	5.33875e+07	3.50182e+07	4.3693e+07	2.59297e+07	0	6.32692e+07	0	0	0	0	0	0	0	0	0	0	0	0	0	0	0	0	0	0	0	AT1G15820.1
	plastid	3.82531e+08	4.00187e+08	4.75477e+08	3.82239e+08	4.01243e+08	3.72974e+08	4.30966e+08	2.82172e+08	4.31086e+08	4.40877e+08	4.00881e+08	3.65602e+08	3.54006e+08	3.65628e+08	2.94665e+08	3.00982e+08	4.0465e+08	4.18717e+08	3.12136e+08	2.80301e+08	2.70584e+08	3.54989e+08	4.17963e+08	2.96612e+08	3.82849e+08	2.13151e+08	3.81974e+08	3.14155e+08	2.70097e+08	3.15508e+08	3.55679e+08	2.91961e+08	1.74772e+08	2.29163e+08	4.14329e+08	2.93259e+08	AT1G16880.1
	plastid	4.44321e+07	6.60292e+07	0	3.358e+07	0	5.43584e+07	5.76453e+07	5.54852e+07	2.31932e+07	0	0	5.25432e+07	3.84772e+07	5.1519e+07	0	0	3.29209e+07	0	0	0	0	0	0	0	0	0	0	0	0	0	0	0	0	0	0	0	AT1G17650.1
	plastid	5.05873e+08	5.03355e+08	5.50818e+08	4.23798e+08	4.99116e+08	4.7832e+08	5.14608e+08	3.68477e+08	5.67797e+08	5.75963e+08	5.56883e+08	4.3926e+08	4.55918e+08	5.26479e+08	4.18021e+08	4.27604e+08	4.49829e+08	5.45309e+08	3.58004e+08	3.3928e+08	2.69349e+08	2.38613e+08	2.40323e+08	3.38411e+08	1.89536e+08	2.2717e+08	3.34702e+08	2.77806e+08	2.85042e+08	3.27382e+08	2.22295e+08	2.67637e+08	1.82903e+08	2.86607e+08	2.97559e+08	2.4099e+08	AT1G20020.1
	plastid	1.89816e+07	1.61116e+07	1.7846e+07	2.79743e+07	2.24778e+07	0	1.80476e+07	2.52049e+07	0	0	0	0	2.63026e+07	2.06251e+07	2.02385e+07	2.70195e+07	0	0	0	0	0	0	0	0	0	0	0	0	0	0	0	0	0	0	0	0	AT1G22410.1
	plastid	1.82017e+08	5.98563e+07	6.05994e+07	0	1.57503e+08	1.54518e+08	8.75437e+07	1.52496e+08	1.07622e+08	1.78878e+08	1.86448e+08	1.69006e+08	1.64761e+08	1.73902e+08	1.60979e+08	1.53398e+08	1.99346e+08	1.79064e+08	1.3081e+08	1.32242e+08	1.27516e+08	1.27852e+08	1.4595e+08	1.13381e+08	1.38576e+08	8.2552e+07	1.48594e+08	1.29853e+08	1.20203e+08	1.46843e+08	1.30883e+08	1.29081e+08	1.05546e+08	8.94328e+07	1.41448e+08	1.58027e+08	AT1G24360.1
	plastid	1.50804e+08	1.78482e+08	1.75659e+08	1.40803e+08	1.35395e+08	1.41409e+08	1.47977e+08	1.3873e+08	1.57874e+08	1.40608e+08	1.48337e+08	1.0725e+08	1.31601e+08	1.23574e+08	1.24235e+08	1.29484e+08	2.84884e+08	1.75501e+08	1.35837e+08	1.42284e+08	1.14122e+08	3.91199e+07	1.33605e+08	1.68573e+08	5.98439e+07	1.02227e+08	1.40218e+08	1.38173e+08	1.60689e+08	6.36298e+07	1.38192e+08	1.11302e+08	1.0341e+08	1.47557e+08	0	2.37327e+08	AT1G29900.1
	plastid	1.94208e+07	0	1.94316e+07	1.89317e+07	0	2.10308e+07	2.62443e+07	2.35905e+07	2.07413e+07	0	2.07398e+07	0	0	0	2.33626e+07	2.39712e+07	2.89769e+07	2.19391e+07	2.04429e+07	2.14132e+07	2.50725e+07	2.3081e+07	2.32786e+07	2.14192e+07	0	2.77119e+07	3.06759e+07	2.93712e+07	2.91643e+07	2.36806e+07	2.11697e+07	2.68013e+07	3.061e+07	2.14385e+07	2.17543e+07	3.75706e+07	AT1G31230.1
	plastid	2.35324e+09	2.27939e+09	2.3752e+09	1.93488e+09	1.85916e+09	1.94362e+09	2.22244e+09	1.49448e+09	2.23403e+09	2.16918e+09	2.11851e+09	1.60542e+09	1.80431e+09	2.08616e+09	1.49055e+09	1.60675e+09	1.65135e+09	2.03785e+09	1.92979e+09	1.92619e+09	1.6072e+09	1.43998e+09	1.54034e+09	1.94591e+09	1.57641e+09	1.25636e+09	1.88145e+09	1.61255e+09	1.65158e+09	1.65697e+09	1.569e+09	1.68628e+09	1.07852e+09	1.62952e+09	1.73381e+09	1.35242e+09	AT1G32060.1
	plastid	0	0	2.79491e+07	2.47599e+07	0	2.58471e+07	9.51452e+06	2.02792e+07	2.18647e+07	0	0	2.53784e+07	2.27948e+07	0	2.58489e+07	2.62734e+07	0	1.96742e+07	0	1.86323e+07	0	0	0	2.66217e+07	0	0	0	2.10863e+07	2.11947e+07	0	2.59225e+07	0	0	0	0	2.05182e+07	AT1G32500.1
	plastid	1.96279e+07	2.29788e+07	1.90119e+07	0	1.49371e+07	1.94208e+07	1.9367e+07	0	1.70835e+07	2.3081e+07	1.9666e+07	1.50421e+07	1.7809e+07	2.07168e+07	0	0	1.71428e+07	2.28486e+07	0	0	1.46247e+07	0	0	0	0	0	0	0	0	0	0	0	0	0	0	0	AT1G32900.1
	plastid	7.60424e+07	8.07411e+07	7.37531e+07	7.24258e+07	7.10238e+07	7.98119e+07	9.13942e+07	7.20952e+07	8.08643e+07	7.68691e+07	6.67239e+07	6.90578e+07	6.85617e+07	6.79279e+07	7.15079e+07	7.53916e+07	8.31377e+07	7.29548e+07	9.57056e+07	1.04621e+08	9.32564e+07	8.28214e+07	9.0587e+07	1.15667e+08	0	9.14196e+07	8.44796e+07	9.52094e+07	8.19988e+07	9.31014e+07	8.13816e+07	8.49553e+07	8.14494e+07	9.96592e+07	8.79268e+07	9.14196e+07	AT1G34430.1
	plastid	1.01658e+10	1.06453e+10	1.12835e+10	1.00927e+10	8.2463e+09	8.90581e+09	9.4975e+09	7.57448e+09	1.06667e+10	9.55362e+09	8.9324e+09	8.84123e+09	8.31345e+09	9.29109e+09	6.98203e+09	6.5894e+09	8.57387e+09	9.134e+09	8.88731e+09	9.45677e+09	7.24832e+09	7.08785e+09	8.22803e+09	9.93037e+09	5.71577e+09	5.94735e+09	9.77331e+09	7.79175e+09	7.87264e+09	8.66949e+09	7.44694e+09	8.22005e+09	5.42509e+09	7.15498e+09	6.90694e+09	8.01469e+09	AT1G42970.1
	plastid	2.35463e+07	1.70646e+07	2.20488e+07	0	2.29597e+07	2.02091e+07	2.40311e+07	2.16385e+07	1.7463e+07	2.49528e+07	2.08783e+07	0	0	0	0	2.19467e+07	2.09435e+07	2.07542e+07	0	2.38387e+07	0	0	0	0	0	0	0	0	0	0	0	0	1.59196e+07	0	0	0	AT1G48520.1
	plastid	4.64572e+07	4.81923e+07	3.86563e+07	5.62364e+07	3.82697e+07	3.7979e+07	4.31992e+07	3.72568e+07	4.31214e+07	4.87061e+07	4.78097e+07	5.49951e+07	3.86375e+07	3.86456e+07	4.41956e+07	4.92869e+07	3.92258e+07	4.35298e+07	4.53846e+07	4.58907e+07	4.44814e+07	4.94546e+07	4.71123e+07	3.89576e+07	0	5.51058e+07	4.50774e+07	4.16612e+07	4.58876e+07	3.31292e+07	5.71084e+07	5.09613e+07	4.81957e+07	5.54852e+07	4.37718e+07	4.12388e+07	AT1G48850.1
	plastid	3.94986e+07	3.1171e+07	3.70251e+07	2.89869e+07	3.27139e+07	3.24272e+07	3.47185e+07	0	2.93204e+07	3.00258e+07	2.93896e+07	0	2.93143e+07	3.34708e+07	2.37875e+07	2.12786e+07	3.59852e+07	2.72037e+07	0	0	0	0	0	0	0	0	0	0	0	0	0	2.95223e+07	0	0	0	0	AT1G53280.1
	plastid	6.7909e+07	7.24509e+07	7.23957e+07	5.35172e+07	5.8155e+07	6.06582e+07	5.89382e+07	5.81953e+07	6.43261e+07	6.55685e+07	6.23463e+07	5.06514e+07	5.60612e+07	6.0591e+07	5.94964e+07	5.37999e+07	5.95129e+07	6.90243e+07	0	0	0	0	0	0	0	0	0	0	0	0	0	0	0	0	0	0	AT1G56050.1
	plastid	2.77349e+07	0	0	0	2.47787e+07	3.06121e+07	0	2.10804e+07	0	2.90835e+07	3.17819e+07	0	2.80637e+07	2.7685e+07	0	2.99842e+07	2.36117e+07	3.0761e+07	0	0	2.40861e+07	0	2.38949e+07	0	0	0	0	0	0	0	0	2.34714e+07	0	0	0	0	AT1G56500.1
	plastid	2.85542e+07	2.03426e+07	1.84728e+07	0	1.78176e+07	0	1.80651e+07	0	1.78745e+07	1.92199e+07	2.08855e+07	0	2.08537e+07	1.85074e+07	1.97288e+07	1.85344e+07	0	2.12875e+07	0	0	0	0	0	0	0	0	0	0	0	0	0	0	0	0	0	0	AT1G58290.1
	plastid	0	0	0	0	0	3.59403e+07	0	2.22191e+07	0	0	0	4.19771e+07	2.93427e+07	3.67413e+07	1.53486e+07	2.35137e+07	4.25513e+07	0	0	0	0	0	0	0	0	0	0	0	0	0	0	0	0	0	0	0	AT1G61520.1
	plastid	1.12408e+09	1.09387e+09	1.06433e+09	1.01336e+09	9.35395e+08	1.02267e+09	9.91405e+08	9.85582e+08	9.94641e+08	1.01885e+09	1.07367e+09	1.04815e+09	9.60826e+08	9.87975e+08	9.60027e+08	9.50229e+08	8.39293e+08	1.14953e+09	6.28092e+08	5.68624e+08	7.62256e+08	8.41449e+08	7.8092e+08	5.97557e+08	4.87795e+08	5.60329e+08	8.60261e+08	4.16373e+08	4.92791e+08	8.44663e+08	7.03854e+08	6.79171e+08	6.66902e+08	4.5595e+08	4.10868e+08	5.32498e+08	AT1G62750.1
	plastid	6.18899e+07	0	0	0	1.09246e+08	8.98989e+07	0	6.27147e+07	0	9.2164e+07	1.13562e+08	8.33975e+07	1.05568e+08	8.60398e+07	1.04723e+08	1.22321e+08	8.46085e+07	9.39507e+07	5.03609e+07	4.246e+07	7.05039e+07	8.40707e+07	7.42249e+07	4.49432e+07	0	7.8007e+07	6.88522e+07	7.03233e+07	8.48141e+07	6.07719e+07	7.29801e+07	7.72108e+07	7.94917e+07	7.03672e+07	1.11967e+08	6.00059e+07	AT1G62780.1
	plastid	4.11075e+07	4.76972e+07	4.24188e+07	4.74334e+07	4.68778e+07	4.26635e+07	5.80785e+07	3.7182e+07	5.02006e+07	4.00611e+07	4.11075e+07	4.46111e+07	3.5608e+07	3.94412e+07	4.4116e+07	3.83494e+07	4.85948e+07	3.16851e+07	3.92285e+07	4.23512e+07	4.15257e+07	3.42168e+07	0	4.72464e+07	0	0	0	0	0	5.40466e+07	3.20007e+07	0	3.89981e+07	4.2457e+07	0	3.78083e+07	AT1G66430.1
	plastid	1.73689e+07	1.1055e+07	0	0	1.89987e+07	0	0	0	0	0	1.97589e+07	0	0	0	0	1.52669e+07	1.69784e+07	1.72968e+07	1.95261e+07	2.01015e+07	2.51892e+07	2.32254e+07	0	0	0	0	0	1.93201e+07	0	0	2.14177e+07	0	0	0	0	0	AT1G66670.1
	plastid	1.46569e+08	1.43662e+08	1.21073e+08	9.21001e+07	1.44021e+08	1.62966e+08	1.44481e+08	1.13774e+08	1.78593e+08	1.49368e+08	1.61886e+08	1.14987e+08	1.29341e+08	1.36242e+08	1.1309e+08	1.07213e+08	1.52127e+08	1.4257e+08	1.66172e+08	1.78123e+08	1.62887e+08	1.50773e+08	1.48152e+08	1.74373e+08	7.4876e+07	8.09765e+07	1.73204e+08	1.60467e+08	1.65413e+08	1.81715e+08	1.43363e+08	1.52814e+08	1.00464e+08	1.33309e+08	1.59845e+08	1.40588e+08	AT1G67280.1
	plastid	1.87472e+08	1.53068e+08	1.86035e+08	1.85765e+08	1.84737e+08	1.59469e+08	1.98725e+08	1.75464e+08	1.50522e+08	1.72689e+08	1.61852e+08	1.51632e+08	1.55992e+08	1.5979e+08	1.69464e+08	1.58928e+08	1.66495e+08	1.69381e+08	2.16486e+08	2.07826e+08	2.17012e+08	2.22603e+08	1.6937e+08	1.93224e+08	2.92285e+08	1.72509e+08	1.7114e+08	1.9108e+08	2.22881e+08	2.24136e+08	1.90789e+08	2.15036e+08	1.87394e+08	1.9812e+08	2.00357e+08	1.82674e+08	AT1G69740.1
	plastid	9.06749e+07	8.34495e+07	9.49326e+07	1.08755e+08	9.9012e+07	1.0038e+08	8.88212e+07	8.70174e+07	9.325e+07	1.21443e+08	1.27101e+08	3.48004e+07	1.0606e+08	1.01838e+08	9.96938e+07	9.27858e+07	8.36174e+07	1.3871e+08	0	0	0	0	0	0	0	0	0	0	0	0	0	0	0	0	0	0	AT1G69830.1
	plastid	2.1631e+07	1.60414e+07	2.14831e+07	0	2.91239e+07	2.39214e+07	2.76332e+07	2.06366e+07	1.92666e+07	3.21853e+07	2.59027e+07	2.96042e+07	1.90251e+07	1.35351e+07	2.62771e+07	2.57345e+07	2.37331e+07	2.10017e+07	2.84594e+07	3.20584e+07	3.56649e+07	2.64085e+07	2.80539e+07	3.71717e+07	5.48809e+07	1.92279e+07	3.14728e+07	3.13943e+07	3.70585e+07	4.11303e+07	2.30378e+07	2.76409e+07	2.53468e+07	2.33675e+07	3.05231e+07	2.6197e+07	AT1G73060.1
	plastid	2.67364e+07	2.5747e+07	2.7708e+07	3.25352e+07	2.40028e+07	2.43176e+07	2.95591e+07	1.96469e+07	2.95223e+07	3.33111e+07	3.05973e+07	2.41028e+07	1.98454e+07	1.9774e+07	0	2.23257e+07	2.63099e+07	2.50412e+07	0	0	1.6067e+07	0	2.25059e+07	0	0	0	1.61195e+07	0	0	0	0	0	0	0	0	0	AT1G73110.1
	plastid	3.61452e+07	3.44548e+07	4.23277e+07	3.87851e+07	5.22309e+07	4.57922e+07	4.73546e+07	3.61552e+07	5.25687e+07	4.44291e+07	3.54332e+07	4.50555e+07	4.13763e+07	3.34546e+07	3.78739e+07	4.33071e+07	5.23614e+07	4.14739e+07	4.45123e+07	3.97238e+07	4.53469e+07	4.80755e+07	5.34172e+07	5.15297e+07	6.43796e+07	4.22164e+07	5.53584e+07	4.82257e+07	4.76344e+07	4.97916e+07	4.51086e+07	4.30348e+07	4.49463e+07	4.84435e+07	5.25104e+07	6.75054e+07	AT1G74030.1
	plastid	0	0	0	0	0	0	0	0	0	0	0	1.79714e+07	0	0	0	0	0	0	0	0	0	0	1.91654e+07	0	0	0	0	3.32903e+07	2.73114e+07	2.57595e+07	1.49361e+07	2.4514e+07	0	0	2.88987e+07	0	AT1G75350.1
	plastid	2.4916e+08	2.42414e+08	2.14069e+08	1.84443e+08	3.13959e+08	2.66526e+08	2.63166e+08	1.62065e+08	2.77459e+08	2.94236e+08	2.91981e+08	2.34514e+08	2.31045e+08	2.35982e+08	1.8336e+08	2.17404e+08	2.34206e+08	2.51538e+08	2.83039e+07	2.41698e+07	1.53111e+08	1.48945e+08	1.16601e+08	2.54401e+07	4.8642e+07	6.22858e+07	1.0239e+08	5.95583e+07	4.87669e+07	7.19155e+07	9.0136e+07	4.7417e+07	1.19514e+08	7.23656e+07	5.70372e+07	6.5705e+07	AT1G76080.1
	plastid	0	0	0	0	2.93204e+07	2.37924e+07	0	0	0	2.91926e+07	3.29826e+07	0	2.9978e+07	2.12506e+07	0	1.65394e+07	1.1e+07	2.60738e+07	0	0	0	0	0	0	0	0	0	0	0	0	0	0	0	0	0	0	AT1G76450.1
	plastid	0	1.89974e+07	1.95735e+07	2.81884e+07	1.9651e+07	0	0	3.24542e+07	0	0	2.49131e+07	0	0	0	2.11551e+07	4.03174e+07	3.16807e+07	2.99344e+07	0	2.57184e+07	2.44444e+07	0	0	0	0	4.91061e+07	2.78042e+07	2.66956e+07	3.77612e+07	0	3.24812e+07	3.28571e+07	4.34665e+07	4.31064e+07	0	3.51763e+07	AT1G79530.1
	plastid	0	0	0	0	5.70412e+07	5.35098e+07	0	0	0	7.86967e+07	6.89143e+07	1.05913e+08	8.59563e+07	8.90307e+07	9.07566e+07	6.2915e+07	5.78535e+07	7.79854e+07	0	0	0	1.41694e+08	1.1227e+08	0	0	3.78083e+07	0	1.22296e+08	1.28438e+08	1.46153e+08	1.07839e+08	1.22763e+08	1.37838e+08	1.89615e+08	1.76807e+08	1.49731e+08	AT1G79850.1
	plastid	2.20718e+07	2.26829e+07	0	2.67475e+07	2.14311e+07	0	2.30954e+07	2.72547e+07	0	2.68683e+07	2.64525e+07	0	1.76884e+07	2.29215e+07	2.82099e+07	2.39962e+07	2.49148e+07	1.98385e+07	0	0	0	0	0	0	0	0	0	0	0	0	0	0	0	0	0	0	AT1G80480.1
	plastid	6.09014e+08	6.28789e+08	6.57584e+08	5.86396e+08	5.3702e+08	5.34272e+08	5.50741e+08	5.99548e+08	5.4618e+08	5.74687e+08	5.76282e+08	5.24112e+08	5.0318e+08	5.16502e+08	5.75364e+08	5.78443e+08	7.86516e+08	5.78563e+08	7.17797e+08	7.39308e+08	6.83469e+08	6.27048e+08	5.42144e+08	7.70543e+08	2.59687e+08	6.51008e+08	6.30622e+08	6.52634e+08	7.08553e+08	6.03049e+08	5.89289e+08	5.97557e+08	7.07718e+08	6.6326e+08	3.8216e+08	7.91328e+08	AT2G04030.1
	plastid	3.11818e+07	3.13487e+07	3.53155e+07	2.86851e+07	4.06739e+07	3.67541e+07	4.69135e+07	2.90956e+07	5.72313e+07	3.88039e+07	4.08576e+07	3.78109e+07	3.76592e+07	2.97255e+07	2.86474e+07	2.60251e+07	3.71279e+07	2.83295e+07	0	0	0	3.29734e+07	0	0	0	0	2.87668e+07	0	0	0	2.41329e+07	2.80248e+07	0	3.3615e+07	2.18783e+07	0	AT2G04400.1
	plastid	4.54696e+07	0	0	0	0	7.19405e+07	3.99336e+07	7.28689e+07	0	3.75029e+07	2.9296e+07	5.18162e+07	4.8977e+07	7.77533e+07	3.12121e+07	0	1.36139e+08	0	0	0	0	0	0	0	0	0	0	0	0	0	0	0	0	0	0	0	AT2G05070.1
	plastid	1.86931e+07	2.25715e+07	2.17709e+07	2.44596e+07	1.91813e+07	1.65073e+07	2.14563e+07	2.50551e+07	2.08971e+07	0	0	0	1.96946e+07	0	0	1.86788e+07	2.42385e+07	1.77019e+07	0	0	2.33869e+07	0	0	0	0	1.65795e+07	0	2.47513e+07	0	0	1.63535e+07	0	0	0	0	2.56064e+07	AT2G17265.1
	plastid	4.02783e+07	2.67716e+07	0	0	3.27661e+07	4.24894e+07	3.34708e+07	3.16083e+07	3.5274e+07	4.05079e+07	3.68612e+07	3.78371e+07	3.55636e+07	3.44357e+07	2.93733e+07	3.27457e+07	3.75237e+07	3.80133e+07	0	3.04471e+07	3.54849e+07	0	2.96268e+07	0	0	0	2.70589e+07	2.79046e+07	0	3.80528e+07	2.78949e+07	2.36265e+07	0	0	0	0	AT2G21385.4
	plastid	3.00716e+07	4.25012e+07	3.71227e+07	3.80924e+07	1.93456e+07	3.03333e+07	3.16258e+07	2.69784e+07	3.36873e+07	2.17423e+07	2.23087e+07	3.19608e+07	3.22546e+07	3.52202e+07	2.52381e+07	2.82961e+07	2.65443e+07	2.31884e+07	0	0	2.24172e+07	0	0	0	0	0	0	2.43042e+07	0	0	0	3.0005e+07	1.91296e+07	0	2.72792e+07	2.3327e+07	AT2G22250.2
	plastid	2.19939e+07	2.03863e+07	1.9866e+07	2.37183e+07	1.96701e+07	0	0	2.08147e+07	0	0	0	0	0	0	0	0	0	0	0	0	0	0	0	0	0	0	0	0	0	0	0	0	0	0	0	0	AT2G25830.1
	plastid	2.30314e+07	0	0	0	2.70514e+07	2.21377e+07	0	1.75212e+07	0	1.71618e+07	0	0	2.24467e+07	1.73124e+07	1.57451e+07	2.05139e+07	1.43744e+07	1.8706e+07	0	0	0	0	0	0	0	0	0	0	0	0	0	0	0	0	0	0	AT2G26670.1
	plastid	6.12625e+07	6.60612e+07	8.10607e+07	5.62208e+07	5.82276e+07	4.96572e+07	6.73839e+07	1.11959e+08	5.3236e+07	6.16886e+07	5.81389e+07	5.47403e+07	4.01417e+07	4.50274e+07	7.42867e+07	9.12929e+07	1.3645e+08	4.0626e+07	3.43498e+07	4.29335e+07	0	0	0	4.34544e+07	0	1.39453e+08	3.2221e+07	2.77023e+07	0	3.95069e+07	0	0	5.63144e+07	9.52556e+07	0	7.90083e+07	AT2G30950.1
	plastid	1.6306e+07	1.66452e+07	1.30795e+07	0	0	1.17683e+07	1.2212e+07	0	0	0	0	0	0	0	0	0	0	0	0	0	0	0	0	0	0	0	0	0	0	0	0	0	0	0	0	0	AT2G31170.1
	plastid	4.33762e+07	4.20762e+07	4.59226e+07	3.82697e+07	4.00278e+07	3.59677e+07	3.85172e+07	3.20918e+07	3.51836e+07	3.5806e+07	3.53204e+07	0	4.03789e+07	4.07755e+07	2.84574e+07	3.9989e+07	3.89414e+07	4.01278e+07	2.14147e+07	2.99967e+07	2.82256e+07	0	0	3.17312e+07	0	0	3.47233e+07	0	0	0	2.38469e+07	2.55603e+07	3.06631e+07	3.46103e+07	2.30826e+07	0	AT2G31750.1
	plastid	1.38135e+08	1.65861e+08	1.46213e+08	1.23437e+08	1.57798e+08	1.5851e+08	1.42669e+08	9.81034e+07	1.67304e+08	1.51275e+08	1.79947e+08	1.50982e+08	1.7037e+08	1.68737e+08	1.81048e+08	1.46497e+08	1.5117e+08	1.81828e+08	2.55332e+08	2.10566e+08	2.01262e+08	2.27643e+08	2.10362e+08	2.34547e+08	0	1.5674e+08	1.64533e+08	2.28798e+08	2.14396e+08	2.96344e+08	2.00928e+08	2.19706e+08	1.82928e+08	2.19478e+08	2.70022e+08	1.66483e+08	AT2G33800.1
	plastid	1.50658e+08	1.25699e+08	1.33642e+08	1.35809e+08	1.22211e+08	1.26775e+08	1.21022e+08	1.39627e+08	1.2151e+08	1.28715e+08	1.17575e+08	1.18163e+08	1.22712e+08	1.12824e+08	1.27684e+08	1.20604e+08	1.35264e+08	1.33171e+08	7.82778e+07	7.20003e+07	1.05993e+08	1.30132e+08	1.04035e+08	7.11865e+07	0	1.26136e+08	1.06502e+08	1.16973e+08	1.42976e+08	1.38039e+08	1.16657e+08	9.55531e+07	1.26679e+08	1.50324e+08	1.16455e+08	1.36839e+08	AT2G34590.1
	plastid	1.49804e+08	1.4137e+08	1.3052e+08	1.3111e+08	1.20997e+08	1.22542e+08	1.4415e+08	1.15996e+08	1.44611e+08	1.19315e+08	1.30294e+08	1.39511e+08	1.04194e+08	1.07518e+08	9.59979e+07	1.10044e+08	1.01859e+08	9.9929e+07	1.13798e+08	1.45234e+08	1.44761e+08	1.03002e+08	1.09899e+08	1.38451e+08	1.71365e+08	1.06923e+08	1.54101e+08	1.12996e+08	1.06258e+08	1.09276e+08	1.11975e+08	1.19018e+08	9.43618e+07	1.13035e+08	9.85328e+07	1.01198e+08	AT2G35410.1
	plastid	1.18466e+08	1.26416e+08	1.0942e+08	1.2818e+08	9.96938e+07	1.1259e+08	1.34964e+08	1.19001e+08	1.28857e+08	1.0917e+08	9.57786e+07	1.15932e+08	1.02902e+08	1.12855e+08	7.75111e+07	8.5998e+07	8.68125e+07	1.14852e+08	8.11057e+07	1.17485e+08	5.24886e+07	0	0	1.04599e+08	0	9.44273e+07	9.19025e+07	7.34623e+07	8.43626e+07	6.23938e+07	6.6988e+07	5.56508e+07	7.15724e+07	1.0423e+08	7.71627e+07	7.32183e+07	AT2G35490.1
	plastid	1.56961e+07	1.41187e+07	1.8706e+07	0	1.80263e+07	1.70102e+07	1.64171e+07	1.75784e+07	1.90806e+07	1.70327e+07	1.82476e+07	0	1.86814e+07	1.77215e+07	1.50181e+07	1.68623e+07	2.37003e+07	1.60815e+07	0	0	1.45892e+07	0	0	0	0	0	0	0	1.9355e+07	0	1.36443e+07	0	0	1.69232e+07	0	2.22407e+07	AT2G35500.1
	plastid	0	0	1.4284e+07	0	0	1.74812e+07	1.52299e+07	0	1.80926e+07	2.70495e+07	1.93429e+07	1.61396e+07	1.56439e+07	1.49911e+07	1.62834e+07	1.66187e+07	1.73508e+07	1.50912e+07	0	0	0	2.13406e+07	0	0	0	0	0	2.08277e+07	0	0	1.48741e+07	0	0	0	0	0	AT2G36390.1
	plastid	2.79118e+08	4.96125e+07	6.37667e+07	0	2.90528e+08	2.54678e+08	9.13183e+07	2.36064e+08	1.11032e+08	2.66785e+08	2.64923e+08	1.81237e+08	3.67126e+08	2.75313e+08	2.61186e+08	2.46532e+08	2.74323e+08	3.02844e+08	3.38981e+07	4.63447e+07	9.71897e+07	8.31493e+07	5.67651e+07	2.73303e+07	8.80244e+07	3.17951e+07	8.47435e+07	0	3.76775e+07	3.86536e+07	2.61426e+07	2.8578e+07	1.07712e+08	3.25059e+07	0	2.57523e+07	AT2G37220.1
	plastid	5.81982e+08	4.56424e+08	3.50345e+08	1.69816e+08	5.05382e+08	4.19472e+08	4.2642e+08	3.91789e+08	4.22244e+08	4.37285e+08	5.14038e+08	3.84178e+08	4.85367e+08	5.23676e+08	3.35538e+08	4.03754e+08	2.93992e+08	3.49254e+08	3.05077e+08	2.25476e+08	3.45713e+08	2.91112e+08	3.21379e+08	1.88019e+08	5.96658e+07	1.02974e+08	2.39525e+08	2.89081e+08	2.44337e+08	2.02915e+08	2.47662e+08	3.08822e+08	1.69605e+08	1.16133e+08	3.22606e+08	1.52507e+08	AT2G37660.1
	plastid	2.59854e+07	1.97699e+07	2.32383e+07	2.08306e+07	1.76847e+07	2.38568e+07	1.99391e+07	2.26672e+07	1.89803e+07	2.24218e+07	2.16836e+07	2.51665e+07	1.87138e+07	1.86607e+07	0	1.93348e+07	1.66037e+07	1.6449e+07	3.51276e+07	3.56846e+07	2.44393e+07	2.85899e+07	2.5971e+07	2.79414e+07	0	2.57077e+07	2.86752e+07	2.69578e+07	3.19475e+07	0	2.07931e+07	2.38519e+07	1.70468e+07	2.62953e+07	3.26663e+07	3.28297e+07	AT2G39080.1
	plastid	3.47997e+08	3.48069e+08	3.57706e+08	3.41285e+08	3.32297e+08	3.08694e+08	3.3124e+08	3.29933e+08	3.2745e+08	3.46961e+08	3.57855e+08	3.02739e+08	3.34099e+08	3.39515e+08	3.48263e+08	3.37965e+08	3.01086e+08	3.6886e+08	4.03306e+08	3.89676e+08	3.86207e+08	3.56839e+08	3.60844e+08	3.73207e+08	2.1321e+08	3.69244e+08	3.97175e+08	4.05183e+08	4.12924e+08	3.59745e+08	4.02887e+08	3.97533e+08	3.28382e+08	3.52171e+08	4.42285e+08	3.45497e+08	AT2G40490.1
	plastid	1.66034e+08	1.79163e+08	1.59469e+08	1.54154e+08	1.29376e+08	1.28225e+08	1.38893e+08	1.23591e+08	1.63748e+08	1.56209e+08	1.3419e+08	1.74845e+08	1.29871e+08	1.4189e+08	1.19845e+08	1.19514e+08	1.3215e+08	1.51716e+08	1.59281e+08	1.75586e+08	1.67131e+08	1.67351e+08	1.64168e+08	1.81149e+08	1.5674e+08	1.47139e+08	1.9309e+08	1.91584e+08	1.58983e+08	1.68515e+08	1.66402e+08	1.67629e+08	1.46833e+08	1.64259e+08	2.01807e+08	1.84699e+08	AT2G41680.1
	plastid	1.24098e+08	1.14741e+08	9.81919e+07	7.65501e+07	1.27507e+08	1.2301e+08	1.07473e+08	8.98304e+07	1.28376e+08	1.41292e+08	1.32894e+08	1.38614e+08	1.06983e+08	1.13798e+08	9.34635e+07	9.39246e+07	8.59146e+07	1.15996e+08	1.32737e+08	1.61482e+08	1.45083e+08	1.0754e+08	1.12582e+08	1.66414e+08	6.01558e+07	1.2032e+08	1.45224e+08	1.69276e+08	1.82979e+08	1.17697e+08	1.38278e+08	1.54647e+08	1.27004e+08	1.25882e+08	1.29988e+08	1.46589e+08	AT2G42130.4
	plastid	1.9289e+08	2.8353e+07	3.9953e+07	0	3.14285e+08	2.5039e+08	1.1755e+08	2.25289e+08	1.07116e+08	3.06987e+08	2.79912e+08	2.76864e+08	2.61204e+08	2.33217e+08	2.68026e+08	2.98592e+08	3.10216e+08	2.98137e+08	2.31719e+08	2.47662e+08	2.74799e+08	2.92975e+08	2.51102e+08	3.04444e+08	2.4094e+08	2.94481e+08	3.08309e+08	3.786e+08	3.72871e+08	3.15639e+08	2.59202e+08	3.17416e+08	2.90085e+08	3.73543e+08	3.48432e+08	3.78417e+08	AT2G43030.1
	plastid	3.9234e+07	0	0	0	7.00072e+07	4.77699e+07	0	3.74666e+07	0	5.97113e+07	6.56731e+07	4.52558e+07	6.0035e+07	4.9458e+07	5.93564e+07	6.42503e+07	6.54051e+07	5.9956e+07	2.58507e+07	3.01907e+07	4.11218e+07	3.96495e+07	3.61903e+07	0	0	3.34615e+07	3.44787e+07	3.01113e+07	0	0	4.16987e+07	3.13856e+07	3.84186e+07	3.86054e+07	4.51118e+07	4.24717e+07	AT2G43090.1
	plastid	3.68375e+08	4.02217e+08	3.68452e+08	5.20961e+08	3.28314e+08	3.59048e+08	3.66897e+08	3.85325e+08	3.46817e+08	3.05585e+08	4.05914e+08	3.24693e+08	4.34235e+08	4.42622e+08	4.18804e+08	3.53565e+08	3.32828e+08	2.77998e+08	2.76442e+08	1.52201e+08	2.88721e+08	3.07668e+08	3.48504e+08	1.08724e+08	3.53425e+07	1.8729e+08	1.99526e+08	3.12656e+08	2.38217e+08	1.68153e+08	2.9491e+08	3.25031e+08	2.48092e+08	8.35884e+07	3.32528e+08	1.83398e+08	AT2G43750.1
	plastid	2.34373e+07	2.75166e+07	0	1.95207e+07	1.41962e+07	1.31067e+07	1.76504e+07	2.28581e+07	0	2.13421e+07	1.4988e+07	0	1.65279e+07	1.80713e+07	2.0392e+07	2.07859e+07	3.31499e+07	1.49402e+07	0	0	1.55909e+07	0	0	0	0	2.10731e+07	0	1.89304e+07	0	0	0	1.58392e+07	1.86879e+07	2.95284e+07	0	2.28692e+07	AT2G44640.1
	plastid	0	0	0	0	0	0	0	0	0	0	0	3.88416e+07	0	0	0	0	0	0	0	0	0	0	3.47787e+07	3.28867e+07	0	0	0	5.75814e+07	4.34936e+07	0	3.18745e+07	3.37293e+07	2.71886e+07	2.45038e+07	3.54898e+07	3.00133e+07	AT2G44650.1
	plastid	6.42058e+07	2.60847e+07	2.81416e+07	0	5.83569e+07	6.02685e+07	2.93997e+07	4.74696e+07	4.62292e+07	6.94995e+07	6.16458e+07	6.63135e+07	5.55737e+07	5.61429e+07	4.81723e+07	5.27804e+07	4.34063e+07	6.3256e+07	3.2268e+07	2.9978e+07	4.07925e+07	4.18319e+07	4.6722e+07	2.68497e+07	0	3.19719e+07	4.74071e+07	3.59428e+07	0	0	3.76071e+07	2.9412e+07	0	3.11883e+07	0	3.41291e+07	AT2G45990.1
	plastid	5.00303e+07	5.45887e+07	5.55468e+07	5.47062e+07	4.00945e+07	4.48157e+07	4.34033e+07	5.35358e+07	5.47517e+07	4.44537e+07	5.96534e+07	4.44321e+07	5.05743e+07	4.41466e+07	5.0785e+07	5.36249e+07	8.28558e+07	5.39792e+07	0	3.29323e+07	3.77115e+07	0	0	0	0	0	3.62732e+07	0	0	0	0	2.07053e+07	0	0	0	0	AT2G47390.1
	plastid	6.09744e+07	6.99393e+07	7.37582e+07	4.42907e+07	4.54444e+07	4.88786e+07	5.69661e+07	3.97376e+07	6.4277e+07	6.49038e+07	5.39642e+07	5.70293e+07	4.19684e+07	5.02388e+07	4.98503e+07	4.26251e+07	5.8151e+07	5.6899e+07	5.68202e+07	5.42117e+07	5.03923e+07	4.37658e+07	5.43245e+07	5.11418e+07	0	4.14911e+07	6.2719e+07	5.12909e+07	5.0138e+07	4.85343e+07	4.33101e+07	4.21287e+07	4.64733e+07	4.51931e+07	5.36547e+07	4.75321e+07	AT2G47940.1
	plastid	2.06709e+07	1.7788e+07	2.03398e+07	2.80676e+07	2.61191e+07	2.67141e+07	2.85245e+07	2.8124e+07	1.72166e+07	0	2.52486e+07	1.93389e+07	2.54807e+07	2.4316e+07	3.26437e+07	3.0243e+07	0	1.33265e+07	0	0	0	0	0	0	0	2.39945e+07	0	0	1.60159e+07	0	2.40011e+07	2.32625e+07	2.43902e+07	2.77734e+07	0	0	AT3G01120.1
	plastid	2.2937e+08	1.8659e+08	2.07466e+08	2.04723e+08	1.97284e+08	2.11019e+08	2.04723e+08	1.51034e+08	2.24478e+08	2.03267e+08	2.3233e+08	1.56122e+08	1.9469e+08	2.03577e+08	1.62448e+08	1.49203e+08	9.47617e+07	2.13832e+08	1.78729e+08	1.827e+08	1.86461e+08	1.60834e+08	1.72474e+08	1.79623e+08	4.96022e+07	1.38451e+08	1.98216e+08	1.38941e+08	1.92022e+08	1.61348e+08	1.75963e+08	1.7146e+08	1.38595e+08	1.36384e+08	1.5747e+08	3.10051e+07	AT3G01480.1
	plastid	2.05737e+07	0	2.58453e+07	0	2.45072e+07	2.51072e+07	2.77407e+07	0	0	2.26719e+07	2.05424e+07	2.43261e+07	2.04656e+07	0	1.9722e+07	1.66198e+07	0	0	3.18127e+07	3.43141e+07	2.71962e+07	2.60341e+07	1.98936e+07	3.38746e+07	0	2.35317e+07	2.91461e+07	2.66679e+07	3.09042e+07	0	1.7463e+07	2.34633e+07	2.12712e+07	2.49926e+07	2.22346e+07	2.93041e+07	AT3G02660.1
	plastid	2.88207e+07	0	0	0	2.95632e+07	2.64672e+07	0	3.05634e+07	0	0	2.7469e+07	0	3.08828e+07	2.97276e+07	2.56419e+07	3.13965e+07	2.69933e+07	2.95386e+07	0	0	2.57042e+07	0	0	0	0	0	0	0	0	0	0	0	2.28707e+07	0	0	0	AT3G02780.1
	plastid	7.34012e+07	5.77493e+07	7.43691e+07	8.84096e+07	6.80645e+07	6.40591e+07	8.02668e+07	7.65341e+07	6.40946e+07	9.03925e+07	9.0405e+07	8.205e+07	7.51047e+07	5.99643e+07	7.32995e+07	7.55328e+07	6.22211e+07	7.798e+07	0	0	3.63764e+07	4.4704e+07	0	0	0	0	0	0	0	0	0	0	3.68944e+07	0	0	0	AT3G04550.1
	plastid	0	0	0	0	1.07302e+08	1.01493e+08	0	0	0	9.16099e+07	1.11735e+08	8.35131e+07	9.31531e+07	1.21771e+08	9.76015e+07	1.02454e+08	9.62178e+07	1.20805e+08	0	0	0	4.97295e+07	0	0	0	3.06886e+07	0	0	0	0	0	0	0	0	0	0	AT3G08740.1
	plastid	0	0	0	0	1.46236e+07	0	0	0	1.44624e+07	0	1.78238e+07	0	0	0	0	1.85537e+07	1.79864e+07	1.24238e+07	0	0	0	0	0	0	0	0	0	0	0	0	0	0	0	0	0	0	AT3G10670.1
	plastid	2.13584e+07	0	0	0	1.751e+08	7.22289e+08	0	0	0	2.14321e+08	2.07826e+08	4.27219e+08	4.31684e+08	6.5354e+08	1.17868e+08	1.33651e+08	3.07391e+08	9.7703e+07	1.29979e+08	7.34419e+07	7.48812e+07	1.3738e+08	1.36971e+08	5.71322e+07	0	4.69493e+07	8.69691e+07	1.77028e+08	1.00443e+08	8.99051e+07	1.08483e+08	1.3355e+08	3.90522e+07	1.88492e+07	1.73601e+08	7.4902e+07	AT3G11630.1
	plastid	1.05564e+10	1.11777e+10	1.09499e+10	1.10368e+10	9.01075e+09	9.14034e+09	9.51661e+09	8.74311e+09	1.03693e+10	1.0342e+10	1.13416e+10	8.23202e+09	9.56886e+09	1.07156e+10	8.65028e+09	8.17856e+09	7.62294e+09	1.09249e+10	8.45935e+09	8.74493e+09	7.95933e+09	7.76856e+09	9.027e+09	8.5117e+09	5.37903e+09	7.1095e+09	1.02095e+10	8.08612e+09	8.34636e+09	7.82856e+09	8.93487e+09	9.12894e+09	6.26037e+09	7.55403e+09	8.39277e+09	6.33545e+09	AT3G12780.1
	plastid	0	3.14204e+07	3.10847e+07	0	2.13614e+07	0	0	0	1.53071e+07	2.02427e+07	2.31788e+07	0	0	2.17589e+07	2.44122e+07	3.69277e+07	3.03775e+07	2.5722e+07	4.236e+07	4.48654e+07	3.72826e+07	3.93265e+07	2.96617e+07	3.57738e+07	0	3.99059e+07	2.52364e+07	3.83866e+07	4.47722e+07	0	3.75107e+07	4.91606e+07	4.22076e+07	4.95369e+07	0	3.15908e+07	AT3G13470.1
	plastid	1.27781e+08	1.24684e+08	1.3215e+08	1.32535e+08	1.24753e+08	1.32701e+08	1.40374e+08	1.0719e+08	1.19879e+08	1.40316e+08	1.35329e+08	9.66925e+07	1.07951e+08	1.38595e+08	1.16431e+08	1.1635e+08	9.76286e+07	1.33753e+08	1.64533e+08	1.64476e+08	1.44661e+08	1.39801e+08	1.17168e+08	1.4593e+08	1.78556e+08	1.53227e+08	1.39346e+08	1.4432e+08	7.85822e+07	1.80923e+08	1.39163e+08	1.5093e+08	1.43363e+08	1.21048e+08	1.69699e+08	1.12652e+08	AT3G14930.1
	plastid	2.14429e+07	2.43294e+07	2.34535e+07	2.37595e+07	1.92974e+07	2.53503e+07	2.59009e+07	0	2.51125e+07	2.34226e+07	2.96207e+07	2.15204e+07	2.18814e+07	2.11053e+07	0	0	0	0	0	0	2.17137e+07	0	0	0	0	0	1.50244e+07	0	0	0	0	0	0	0	0	0	AT3G15520.1
	plastid	3.10201e+07	3.11386e+07	2.82471e+07	2.64782e+07	1.85228e+07	2.39662e+07	2.69335e+07	2.63336e+07	2.33448e+07	2.66882e+07	2.15413e+07	2.77291e+07	2.12109e+07	0	0	2.47153e+07	2.6237e+07	1.89383e+07	0	0	0	0	0	1.78065e+07	0	0	0	2.3748e+07	0	0	0	2.62953e+07	1.70764e+07	0	0	2.22053e+07	AT3G16950.2
	plastid	2.77734e+07	3.1512e+07	3.34036e+07	3.15383e+07	2.86951e+07	2.06666e+07	2.76505e+07	0	3.02976e+07	2.42957e+07	2.52819e+07	2.66568e+07	2.73531e+07	0	2.06824e+07	2.48993e+07	3.12294e+07	1.85408e+07	0	0	0	0	0	0	0	0	0	0	0	0	0	0	2.20336e+07	0	0	0	AT3G17810.1
	plastid	3.58856e+07	4.06176e+07	4.32591e+07	4.03538e+07	4.1719e+07	4.28354e+07	4.38052e+07	3.44166e+07	3.92612e+07	4.41956e+07	4.56971e+07	3.75732e+07	3.26301e+07	3.73576e+07	2.38106e+07	0	6.97215e+07	3.03901e+07	4.34906e+07	3.74899e+07	4.59735e+07	5.30702e+07	4.49837e+07	5.03958e+07	0	3.82697e+07	4.62196e+07	5.75056e+07	5.70768e+07	5.20574e+07	4.5435e+07	4.44629e+07	4.36628e+07	5.01067e+07	5.24777e+07	7.94917e+07	AT3G20330.1
	plastid	1.44551e+08	1.43115e+08	1.61147e+08	1.30303e+08	1.46579e+08	1.49482e+08	1.62043e+08	1.27914e+08	1.57535e+08	1.56274e+08	1.3681e+08	1.59557e+08	1.34441e+08	1.09261e+08	1.48707e+08	1.47629e+08	1.44061e+08	1.35733e+08	1.98863e+08	2.04979e+08	1.83894e+08	1.59403e+08	1.65746e+08	1.91996e+08	1.18097e+08	1.71865e+08	1.86875e+08	1.62887e+08	1.77372e+08	1.82599e+08	1.53121e+08	1.46294e+08	1.64852e+08	1.60389e+08	1.70761e+08	1.83971e+08	AT3G22960.1
	plastid	8.97681e+07	9.25096e+07	9.87926e+07	9.41071e+07	8.35247e+07	7.54386e+07	9.3853e+07	8.42808e+07	9.72234e+07	8.97992e+07	7.52298e+07	7.18956e+07	8.40532e+07	7.7393e+07	7.95523e+07	7.4679e+07	1.26293e+08	9.18706e+07	7.63593e+07	8.96624e+07	6.41569e+07	6.61345e+07	6.71414e+07	8.96873e+07	0	6.10844e+07	8.02501e+07	7.00121e+07	6.55276e+07	7.22403e+07	6.7482e+07	5.78535e+07	6.17485e+07	7.03477e+07	5.78214e+07	8.44211e+07	AT3G23940.1
	plastid	0	1.62981e+07	0	0	2.46042e+07	0	0	3.05062e+07	2.48183e+07	0	0	0	0	0	0	0	2.17107e+07	0	2.39829e+07	2.13791e+07	2.16206e+07	0	0	0	0	2.08291e+07	2.51473e+07	0	3.04724e+07	0	1.31058e+07	0	1.55456e+07	2.53556e+07	0	2.6101e+07	AT3G25660.1
	plastid	2.02409e+08	2.15648e+08	2.13817e+08	2.02479e+08	1.67606e+08	1.90802e+08	2.16456e+08	2.15573e+08	1.91292e+08	1.91358e+08	1.80722e+08	1.96302e+08	1.81011e+08	1.82548e+08	1.78717e+08	1.89392e+08	1.72617e+08	1.89326e+08	2.25773e+08	2.15483e+08	1.95149e+08	1.49607e+08	1.59812e+08	2.06062e+08	6.38817e+07	1.92489e+08	2.03295e+08	1.80672e+08	1.95041e+08	1.63907e+08	1.6523e+08	1.52496e+08	1.6806e+08	2.02115e+08	1.41831e+08	1.78543e+08	AT3G25860.1
	plastid	0	0	0	0	4.7266e+07	0	0	0	0	0	0	5.482e+07	4.20324e+07	3.92857e+07	1.07376e+08	4.24129e+07	4.97778e+07	5.12483e+07	0	2.64727e+07	3.6665e+07	1.0945e+08	9.03236e+07	6.45091e+07	0	1.1291e+08	7.68904e+07	1.50825e+08	1.61124e+08	9.50445e+07	1.00095e+08	1.18138e+08	1.24779e+08	1.4427e+08	1.43234e+08	2.09794e+08	AT3G25920.1
	plastid	9.54038e+09	1.01264e+10	1.09075e+10	9.3583e+09	7.40576e+09	7.93069e+09	9.7476e+09	6.54071e+09	9.9345e+09	8.62633e+09	7.52999e+09	7.62928e+09	7.20225e+09	8.33769e+09	5.89237e+09	6.17461e+09	6.01743e+09	8.65868e+09	8.0108e+09	8.98082e+09	6.36494e+09	5.61602e+09	6.68046e+09	8.76617e+09	4.66006e+09	4.5908e+09	8.43008e+09	5.81406e+09	5.94076e+09	6.58986e+09	6.21497e+09	5.79395e+09	4.41021e+09	5.86873e+09	6.14983e+09	4.99556e+09	AT3G26650.1
	plastid	5.68399e+07	5.48809e+07	6.22599e+07	5.56007e+07	5.31476e+07	5.07639e+07	5.6832e+07	5.24995e+07	6.08984e+07	6.07971e+07	5.87221e+07	5.31955e+07	5.76853e+07	4.73611e+07	4.97123e+07	5.12057e+07	1.06605e+08	5.28134e+07	4.08321e+07	3.82671e+07	4.61619e+07	3.7701e+07	3.62154e+07	2.23319e+07	0	4.31842e+07	5.82922e+07	4.16467e+07	4.6066e+07	3.64774e+07	3.98589e+07	3.69507e+07	4.00001e+07	5.36881e+07	3.5296e+07	7.05528e+07	AT3G27740.1
	plastid	0	0	0	0	1.87381e+08	5.27319e+08	0	0	0	2.06133e+08	2.04695e+08	3.44183e+08	2.81801e+08	3.35701e+08	1.01015e+08	1.78247e+08	2.52656e+08	1.34255e+08	0	7.08223e+07	0	4.44167e+07	0	7.84897e+07	0	0	5.8877e+07	1.40588e+08	1.19389e+08	0	7.99614e+07	1.07428e+08	0	0	1.15507e+08	0	AT3G27850.1
	plastid	4.07981e+07	3.85546e+07	3.5888e+07	3.18105e+07	2.91845e+07	3.31407e+07	4.32981e+07	3.40771e+07	3.79527e+07	2.9837e+07	3.01509e+07	0	2.90352e+07	3.90522e+07	3.78214e+07	3.10137e+07	0	3.72e+07	0	0	1.85177e+07	2.62825e+07	0	0	0	2.19452e+07	3.03249e+07	0	0	0	0	0	2.51735e+07	0	0	0	AT3G27925.1
	plastid	2.43126e+07	2.63244e+07	2.56597e+07	1.97548e+07	2.02778e+07	0	2.0337e+07	1.95045e+07	2.03765e+07	2.26876e+07	2.31322e+07	0	0	1.76676e+07	1.98454e+07	1.53944e+07	0	2.65775e+07	0	0	1.61922e+07	0	0	0	0	0	0	0	0	0	0	0	0	0	0	0	AT3G29185.2
	plastid	1.03855e+08	1.02867e+08	1.24796e+08	1.23078e+08	1.4845e+08	1.24459e+08	1.20704e+08	1.19133e+08	1.23351e+08	1.40608e+08	1.55711e+08	4.15458e+07	1.24072e+08	1.10044e+08	9.30821e+07	1.2384e+08	6.31728e+07	1.66229e+08	0	1.98495e+07	9.57056e+07	4.28621e+07	2.42134e+07	2.98888e+07	0	4.10962e+07	9.34894e+07	6.3335e+07	8.01945e+07	2.60125e+07	7.1627e+07	7.15327e+07	7.63963e+07	8.1376e+07	2.64158e+07	4.45215e+07	AT3G29320.1
	plastid	1.60081e+07	1.29729e+07	1.1088e+07	0	0	1.41128e+07	1.65577e+07	7.58543e+06	1.40766e+07	1.55736e+07	1.44995e+07	0	9.51452e+06	0	0	0	0	0	0	0	0	0	0	0	0	0	1.2551e+07	0	0	0	0	0	0	0	0	0	AT3G43540.1
	plastid	0	0	0	0	9.37815e+07	1.04636e+08	0	0	0	8.88335e+07	1.16028e+08	2.32604e+08	1.50616e+08	1.29439e+08	1.09382e+08	8.32761e+07	1.11719e+08	1.48018e+08	0	0	0	2.00191e+08	2.08721e+08	1.80572e+08	0	3.39828e+07	0	2.76633e+08	2.59885e+08	2.48971e+08	2.17765e+08	2.46412e+08	1.74772e+08	1.85456e+08	2.50268e+08	1.87797e+08	AT3G44890.1
	plastid	6.36607e+07	5.28463e+07	7.35387e+07	7.71253e+07	4.33461e+07	4.66153e+07	4.62228e+07	8.00557e+07	6.0281e+07	6.23549e+07	6.08646e+07	6.378e+07	5.49418e+07	5.15583e+07	7.06458e+07	8.34842e+07	5.95955e+07	6.24025e+07	7.98451e+07	1.00158e+08	7.75918e+07	7.29902e+07	5.36398e+07	7.9321e+07	0	8.50495e+07	7.44929e+07	8.01167e+07	8.70294e+07	7.61479e+07	6.61987e+07	6.48543e+07	6.47421e+07	9.83485e+07	6.96635e+07	7.73876e+07	AT3G46780.1
	plastid	4.36407e+08	5.19267e+08	4.48272e+08	5.07313e+08	3.71941e+08	4.01632e+08	4.72782e+08	4.56994e+08	4.43082e+08	3.74061e+08	3.8857e+08	4.04678e+08	4.25711e+08	4.46257e+08	3.8163e+08	4.03278e+08	4.02747e+08	3.19846e+08	3.15027e+08	2.47662e+08	3.18805e+08	3.1385e+08	3.77919e+08	2.15274e+08	0	2.7019e+08	2.50424e+08	3.33867e+08	2.63112e+08	2.00997e+08	2.85457e+08	2.92772e+08	2.94808e+08	1.79723e+08	3.48118e+08	3.1125e+08	AT3G47520.1
	plastid	4.65572e+07	6.01933e+07	7.01238e+07	4.09029e+07	3.76723e+07	4.56022e+07	5.34876e+07	4.06711e+07	5.47327e+07	5.19457e+07	4.79657e+07	4.7608e+07	3.13791e+07	4.82491e+07	4.81589e+07	4.13218e+07	6.90434e+07	4.96916e+07	8.21923e+07	7.19006e+07	4.5498e+07	5.26234e+07	6.77445e+07	6.97553e+07	0	4.9733e+07	6.64654e+07	6.01641e+07	5.20899e+07	5.71163e+07	4.21199e+07	4.7608e+07	3.94795e+07	4.7886e+07	2.98971e+07	5.75575e+07	AT3G48110.1
	plastid	3.08272e+07	3.27366e+07	3.8283e+07	3.71125e+07	3.69328e+07	3.93047e+07	3.4572e+07	4.21258e+07	3.61903e+07	4.36628e+07	3.36523e+07	3.40299e+07	3.55538e+07	2.8719e+07	4.34424e+07	3.64496e+07	4.22838e+07	3.54455e+07	2.74271e+07	2.44732e+07	2.69784e+07	3.01949e+07	3.08443e+07	2.48562e+07	0	3.0327e+07	2.6361e+07	2.33529e+07	3.008e+07	3.0644e+07	2.88346e+07	2.42789e+07	3.54553e+07	3.40724e+07	2.99967e+07	3.6528e+07	AT3G48560.1
	plastid	5.34309e+08	5.02762e+08	5.10134e+08	7.27918e+08	5.3866e+08	5.07594e+08	5.28856e+08	6.82475e+08	5.50589e+08	5.68782e+08	5.96977e+08	4.35471e+08	5.79165e+08	5.27977e+08	6.15336e+08	6.45526e+08	4.24591e+08	5.86315e+08	5.2816e+08	6.48441e+08	5.93223e+08	5.6169e+08	5.26661e+08	5.97474e+08	1.91358e+08	7.07522e+08	6.07201e+08	6.23278e+08	7.79947e+08	5.39445e+08	6.61745e+08	7.00398e+08	6.40756e+08	7.81353e+08	6.04179e+08	5.88881e+08	AT3G48730.1
	plastid	8.59325e+07	7.03672e+07	6.25324e+07	6.7468e+07	8.28099e+07	9.78521e+07	7.58949e+07	7.59528e+07	6.69091e+07	8.29708e+07	8.05176e+07	6.3696e+07	7.45032e+07	7.46583e+07	6.21521e+07	7.20353e+07	4.6319e+07	7.60266e+07	7.26571e+07	6.10674e+07	5.98605e+07	5.85879e+07	5.06866e+07	5.24704e+07	8.71502e+07	7.53916e+07	6.37446e+07	5.88117e+07	6.32473e+07	7.02064e+07	6.41613e+07	7.43691e+07	5.29013e+07	5.72233e+07	0	3.02871e+07	AT3G50820.1
	plastid	6.92975e+07	0	0	0	7.43176e+07	8.68667e+07	2.47273e+07	6.3749e+07	0	8.43977e+07	1.01612e+08	1.00269e+08	7.84136e+07	7.45549e+07	8.3409e+07	1.04093e+08	7.60213e+07	8.69149e+07	1.14399e+08	8.14719e+07	8.71441e+07	1.09087e+08	1.05839e+08	9.23879e+07	0	9.19598e+07	9.68534e+07	1.04716e+08	9.89777e+07	1.21949e+08	9.02798e+07	9.72773e+07	7.14584e+07	9.57056e+07	1.40228e+08	9.73043e+07	AT3G52150.1
	plastid	1.7908e+07	0	1.8316e+07	1.8878e+07	2.31739e+07	1.87593e+07	2.04642e+07	1.80789e+07	1.80451e+07	2.2939e+07	2.58382e+07	0	1.69761e+07	1.43834e+07	1.7872e+07	1.58975e+07	1.73725e+07	2.13007e+07	0	0	2.51857e+07	2.38436e+07	2.21131e+07	0	0	1.42652e+07	0	1.94289e+07	2.96145e+07	0	1.92506e+07	1.92479e+07	1.80826e+07	2.03694e+07	2.42705e+07	1.95058e+07	AT3G52180.1
	plastid	1.84929e+08	1.81086e+08	1.48728e+08	1.42709e+08	1.62921e+08	1.63408e+08	1.92997e+08	1.42986e+08	1.71591e+08	1.86487e+08	1.84481e+08	1.46925e+08	1.57568e+08	1.61303e+08	1.62144e+08	1.70182e+08	1.58137e+08	1.79412e+08	1.02454e+08	1.05964e+08	1.06664e+08	8.18796e+07	7.74682e+07	8.50377e+07	5.40691e+07	6.64193e+07	9.55134e+07	6.39349e+07	7.79962e+07	9.40875e+07	7.89371e+07	6.75429e+07	7.94972e+07	8.18285e+07	8.33975e+07	6.39172e+07	AT3G52380.1
	plastid	3.73266e+07	2.31964e+07	2.55408e+07	6.86235e+07	5.14583e+07	4.3781e+07	4.52025e+07	1.39636e+08	2.81963e+07	5.5968e+07	6.25974e+07	5.13906e+07	7.89261e+07	5.07041e+07	1.12535e+08	1.16528e+08	9.56923e+07	7.28639e+07	0	0	3.48366e+07	3.28753e+07	0	0	0	3.5274e+07	3.01865e+07	0	0	0	2.85582e+07	0	5.60962e+07	3.27774e+07	0	3.07014e+07	AT3G53460.4
	plastid	2.84377e+07	2.6425e+07	2.46281e+07	3.34917e+07	3.13573e+07	3.0264e+07	2.83609e+07	3.04682e+07	2.70327e+07	0	0	3.0744e+07	3.23284e+07	2.6859e+07	3.21965e+07	3.39498e+07	3.60151e+07	3.26391e+07	0	0	2.00125e+07	3.06079e+07	0	0	0	0	0	0	2.44241e+07	0	3.04154e+07	2.03835e+07	1.68986e+07	2.34551e+07	0	3.04471e+07	AT3G53580.1
	plastid	3.43118e+07	0	0	0	3.24227e+07	4.89804e+07	0	2.97606e+07	0	3.99087e+07	3.55415e+07	3.75211e+07	4.42477e+07	5.11099e+07	3.57391e+07	4.24453e+07	3.9812e+07	3.18392e+07	3.11062e+07	0	0	0	4.16092e+07	0	0	0	0	3.23553e+07	0	0	0	3.293e+07	0	0	0	0	AT3G53900.2
	plastid	0	0	0	0	0	0	0	0	0	0	0	4.75651e+07	0	0	0	0	0	3.26188e+07	0	0	0	0	0	4.69558e+07	0	0	0	5.76493e+07	5.74101e+07	0	4.6226e+07	5.51937e+07	4.38204e+07	0	0	0	AT3G54210.1
	plastid	0	2.10293e+07	2.57256e+07	2.39596e+07	2.00153e+07	1.99101e+07	2.28834e+07	2.05054e+07	2.72075e+07	0	1.83084e+07	0	1.60748e+07	0	1.85472e+07	0	2.69205e+07	2.5003e+07	0	1.84434e+07	2.24016e+07	0	0	0	0	1.68145e+07	2.1136e+07	0	2.24685e+07	0	0	2.38436e+07	1.78102e+07	1.78201e+07	0	2.36003e+07	AT3G55400.1
	plastid	2.88575e+09	2.55221e+09	2.74603e+09	2.378e+09	2.53493e+09	2.42191e+09	2.66078e+09	1.83064e+09	2.59017e+09	2.76839e+09	2.85353e+09	2.18578e+09	2.34884e+09	2.52476e+09	2.03024e+09	2.1046e+09	1.51882e+09	2.59143e+09	1.66457e+09	1.5053e+09	1.94605e+09	1.9713e+09	1.69331e+09	1.49531e+09	1.67382e+09	1.23786e+09	1.7812e+09	1.34774e+09	1.53352e+09	1.6204e+09	1.6053e+09	1.5413e+09	1.42479e+09	1.46911e+09	1.62343e+09	1.24759e+09	AT3G55800.1
	plastid	2.43936e+07	2.00681e+07	2.06724e+07	0	2.32238e+07	0	0	5.91674e+07	0	0	3.41788e+07	0	0	0	3.80871e+07	4.10962e+07	4.21842e+07	2.62734e+07	0	0	0	0	0	0	0	3.44954e+07	2.74671e+07	2.56882e+07	2.16791e+07	0	0	0	3.3235e+07	3.11256e+07	0	3.48559e+07	AT3G56940.1
	plastid	2.17755e+07	2.00056e+07	2.2055e+07	2.02933e+07	2.16821e+07	2.34893e+07	2.35823e+07	2.38056e+07	2.52941e+07	0	2.1136e+07	0	2.33643e+07	1.9737e+07	2.09275e+07	2.12742e+07	2.3097e+07	2.29168e+07	2.32109e+07	2.70477e+07	2.69055e+07	1.8591e+07	2.13259e+07	2.17332e+07	0	2.19604e+07	2.36871e+07	2.19924e+07	0	0	0	2.15921e+07	0	2.62916e+07	0	3.65584e+07	AT3G57050.1
	plastid	4.01863e+07	3.75628e+07	2.3579e+07	3.1582e+07	2.6766e+07	2.58346e+07	3.75029e+07	3.0593e+07	2.91967e+07	2.00987e+07	2.97627e+07	3.28457e+07	2.69093e+07	3.65154e+07	2.84613e+07	2.584e+07	3.5898e+07	2.93285e+07	0	2.27916e+07	2.69971e+07	2.77618e+07	3.27706e+07	2.96186e+07	0	0	0	2.95202e+07	0	0	3.1582e+07	2.81611e+07	0	0	4.69135e+07	0	AT3G57560.1
	plastid	2.85206e+07	1.7939e+07	1.5287e+07	0	1.75662e+07	2.30714e+07	2.12934e+07	0	2.33432e+07	1.72023e+07	2.00431e+07	3.1593e+07	2.07556e+07	2.225e+07	1.43894e+07	0	1.42405e+07	0	0	1.60916e+07	0	0	0	0	0	0	1.58766e+07	0	2.08118e+07	0	0	0	0	0	0	0	AT3G58010.1
	plastid	1.26389e+08	1.0682e+08	1.25769e+08	1.06945e+08	1.19646e+08	1.23574e+08	1.2779e+08	8.36522e+07	1.30322e+08	1.35686e+08	1.19018e+08	1.28554e+08	9.3166e+07	9.23751e+07	8.8735e+07	1.01254e+08	1.35114e+08	1.1151e+08	1.65597e+08	1.60712e+08	1.44942e+08	1.35189e+08	1.19191e+08	1.62628e+08	0	9.52292e+07	1.39733e+08	1.34899e+08	1.43891e+08	1.34069e+08	1.04288e+08	1.11495e+08	1.00806e+08	1.19282e+08	1.5047e+08	1.56838e+08	AT3G58140.1
	plastid	1.21541e+09	1.09243e+09	1.14905e+09	1.20309e+09	1.24035e+09	1.11926e+09	1.19876e+09	1.26931e+09	1.10378e+09	1.34131e+09	1.22769e+09	1.18554e+09	1.16251e+09	1.001e+09	1.22548e+09	1.33343e+09	1.58793e+09	1.25479e+09	1.30427e+09	1.37874e+09	1.25636e+09	1.23966e+09	1.16396e+09	1.22675e+09	1.70828e+09	1.31098e+09	1.12307e+09	1.07092e+09	1.40868e+09	1.53331e+09	1.16235e+09	1.05245e+09	1.28187e+09	1.43798e+09	1.35844e+09	1.83165e+09	AT3G58610.1
	plastid	0	0	0	0	2.26907e+07	0	0	0	0	2.8713e+07	2.16791e+07	2.09537e+07	2.48011e+07	2.12285e+07	2.69335e+07	2.67123e+07	1.9617e+07	1.93228e+07	0	0	0	0	0	0	0	0	0	0	0	0	0	0	0	0	0	0	AT3G59400.1
	plastid	0	0	1.75455e+07	0	0	0	1.44965e+07	0	1.50369e+07	1.83617e+07	1.66659e+07	0	1.71916e+07	0	1.63218e+07	1.35792e+07	2.50412e+07	1.47847e+07	0	0	0	1.4835e+07	0	0	0	0	0	0	0	0	0	0	0	0	0	0	AT3G59890.1
	plastid	8.68212e+09	8.43418e+09	8.97273e+09	8.39568e+09	7.43507e+09	7.66479e+09	7.72025e+09	7.1654e+09	8.64129e+09	8.08612e+09	8.05982e+09	6.17846e+09	7.26593e+09	8.11869e+09	6.35216e+09	6.80855e+09	7.11048e+09	8.78564e+09	7.51434e+09	8.1712e+09	7.04377e+09	6.25039e+09	6.60174e+09	7.98918e+09	1.06882e+10	6.3438e+09	8.39743e+09	7.09227e+09	6.94968e+09	7.17435e+09	7.28055e+09	7.49873e+09	5.78472e+09	6.67907e+09	5.05092e+09	6.67676e+09	AT3G60750.1
	plastid	0	0	0	0	1.09973e+09	1.07211e+09	0	0	0	1.24362e+09	1.23426e+09	1.17719e+09	1.07337e+09	1.0957e+09	7.44553e+08	7.90505e+08	7.81408e+08	1.18292e+09	9.21512e+07	1.64373e+08	6.25324e+07	1.11431e+09	9.13671e+08	4.22507e+08	8.39833e+07	3.60144e+08	6.62893e+08	6.55991e+08	5.70994e+08	7.25852e+08	7.47604e+08	6.47992e+08	7.11654e+08	4.66112e+08	7.02197e+08	4.00381e+08	AT3G62030.2
	plastid	8.61873e+08	9.19007e+08	9.60027e+08	9.11837e+08	8.57226e+08	8.42207e+08	8.73238e+08	7.47035e+08	9.12469e+08	9.49505e+08	9.54189e+08	7.60936e+08	8.16456e+08	8.92452e+08	7.02878e+08	6.5155e+08	6.99282e+08	8.77668e+08	8.07843e+08	7.17797e+08	7.16008e+08	6.13292e+08	6.64134e+08	6.85366e+08	6.59044e+08	5.21828e+08	7.19042e+08	6.71587e+08	7.13481e+08	7.99377e+08	7.09634e+08	7.08798e+08	4.13783e+08	5.3283e+08	7.20888e+08	5.09498e+08	AT3G63140.1
	plastid	6.18544e+08	5.41806e+08	5.07418e+08	5.62704e+08	6.05478e+08	5.17685e+08	5.87047e+08	6.01254e+08	5.66657e+08	5.93511e+08	5.44592e+08	5.03494e+08	5.8664e+08	6.00505e+08	6.05814e+08	5.70717e+08	5.81619e+08	6.49746e+08	5.12686e+08	4.96425e+08	4.46907e+08	4.35078e+08	4.43789e+08	4.49891e+08	3.34446e+08	4.50359e+08	5.1618e+08	4.10783e+08	4.70559e+08	5.62782e+08	4.45299e+08	4.43636e+08	4.13697e+08	5.19627e+08	4.64209e+08	4.55444e+08	AT3G63490.1
	plastid	0	0	0	0	3.74588e+07	3.13334e+07	0	0	0	3.28229e+07	5.06269e+07	0	2.99821e+07	3.4212e+07	3.03628e+07	3.34221e+07	2.65498e+07	1.98853e+07	0	0	0	0	0	0	0	2.30506e+07	0	0	0	0	0	1.56309e+07	0	0	0	0	AT3G63540.1
	plastid	2.68529e+08	2.16116e+07	4.99749e+07	0	5.11231e+08	4.66241e+08	8.99176e+07	2.7079e+08	1.16294e+08	5.64579e+08	5.48038e+08	4.46783e+08	5.08369e+08	5.20239e+08	5.28014e+08	5.32682e+08	5.94005e+08	5.09215e+08	4.42254e+08	4.65982e+08	3.24153e+08	3.82107e+08	4.00965e+08	4.32912e+08	3.21468e+08	3.3619e+08	4.07747e+08	3.68554e+08	3.82796e+08	4.82616e+08	3.95088e+08	3.44422e+08	3.17923e+08	4.25475e+08	4.85838e+08	3.69526e+08	AT4G01310.1
	plastid	0	0	0	0	0	3.08122e+07	0	0	0	0	2.23396e+07	3.70508e+07	3.65356e+07	3.5613e+07	3.09342e+07	4.09369e+07	6.8315e+07	1.59992e+07	0	0	0	2.17423e+07	0	0	0	0	0	2.44936e+07	0	0	0	0	0	0	0	0	AT4G03280.1
	plastid	0	0	0	0	0	2.02708e+07	0	0	0	1.24539e+07	1.58645e+07	3.4122e+07	2.37793e+07	4.49931e+07	0	0	0	0	0	0	0	0	0	0	0	0	0	0	0	0	0	0	0	0	0	0	AT4G03520.1
	plastid	1.74675e+08	1.40354e+08	1.42058e+08	1.37228e+08	1.46467e+08	1.61035e+08	1.54069e+08	1.31885e+08	1.66472e+08	1.77679e+08	1.54711e+08	1.38384e+08	1.30267e+08	1.30358e+08	9.9466e+07	1.12006e+08	1.34292e+08	1.43672e+08	1.37867e+08	2.13565e+08	2.66563e+08	2.52866e+08	2.09634e+08	2.093e+08	1.55971e+08	1.83487e+08	2.18855e+08	1.76599e+08	2.13921e+08	1.22126e+08	2.08547e+08	1.38768e+08	2.95995e+08	1.50282e+08	1.33263e+08	1.83207e+08	AT4G04020.1
	plastid	2.35002e+08	2.35622e+08	2.17057e+08	2.27218e+08	2.18355e+08	2.18931e+08	2.37541e+08	4.10982e+08	2.13609e+08	2.63294e+08	2.15289e+08	2.88041e+08	1.85237e+08	2.08432e+08	3.87011e+08	3.32574e+08	2.7049e+08	2.53217e+08	2.82348e+08	3.08822e+08	2.15857e+08	2.71561e+08	2.98406e+08	3.32597e+08	1.32471e+08	4.32942e+08	3.04148e+08	2.43172e+08	2.53393e+08	3.29819e+08	1.95068e+08	2.26667e+08	2.66822e+08	3.56963e+08	2.44117e+08	2.44914e+08	AT4G04640.1
	plastid	1.69326e+07	2.19695e+07	2.00584e+07	0	0	0	1.99737e+07	0	0	0	0	0	0	0	0	0	2.46298e+07	0	0	0	0	0	0	0	0	0	0	2.00084e+07	0	0	0	0	0	0	0	0	AT4G04770.1
	plastid	4.37801e+08	1.86061e+08	1.73012e+08	3.65407e+07	3.35305e+08	3.94705e+08	2.54943e+08	3.01525e+08	2.4329e+08	3.22495e+08	4.33273e+08	3.34446e+08	3.70192e+08	4.26923e+08	2.63075e+08	2.89362e+08	2.37327e+08	2.64905e+08	2.71467e+08	2.08157e+08	3.01734e+08	2.05164e+08	2.74761e+08	1.37104e+08	0	1.08461e+08	2.00302e+08	2.54378e+08	2.26683e+08	1.71377e+08	2.48919e+08	2.86985e+08	1.12029e+08	5.86123e+07	3.15792e+08	1.16036e+08	AT4G09010.1
	plastid	8.90246e+07	8.33166e+07	7.64917e+07	8.323e+07	8.36348e+07	7.38554e+07	9.1078e+07	8.5197e+07	8.16755e+07	6.81401e+07	6.38065e+07	8.67163e+07	7.44774e+07	6.20875e+07	6.45852e+07	7.01189e+07	7.1498e+07	7.72322e+07	4.87534e+07	4.99887e+07	5.97237e+07	6.00142e+07	4.77832e+07	5.50829e+07	0	5.95542e+07	6.79608e+07	5.15976e+07	4.34364e+07	6.2502e+07	4.86083e+07	4.53186e+07	6.31378e+07	5.5209e+07	6.66592e+07	5.27073e+07	AT4G09040.1
	plastid	3.66345e+07	0	0	0	0	8.2198e+07	1.87515e+07	7.38042e+07	0	4.55485e+07	0	6.87854e+07	4.38478e+07	7.61531e+07	3.75341e+07	3.22769e+07	1.57361e+08	0	0	0	0	0	0	0	0	2.69896e+07	0	2.41614e+07	0	0	0	0	0	0	0	0	AT4G10340.1
	plastid	9.91837e+07	1.13271e+08	1.25195e+08	1.49203e+08	1.08138e+08	1.02582e+08	1.1868e+08	1.48749e+08	1.15299e+08	9.51566e+07	1.0529e+08	5.09437e+07	1.169e+08	1.01732e+08	1.34768e+08	1.19671e+08	1.31921e+08	1.20913e+08	3.61001e+07	6.47645e+07	7.80448e+07	4.34665e+07	5.21694e+07	3.85145e+07	0	8.49435e+07	8.40125e+07	4.51274e+07	4.89498e+07	0	6.74072e+07	4.98676e+07	9.80966e+07	8.18966e+07	3.58508e+07	7.03331e+07	AT4G13430.1
	plastid	2.41057e+08	2.69237e+08	2.75409e+08	2.62966e+08	1.94339e+08	2.42515e+08	2.87682e+08	2.65641e+08	2.42616e+08	2.51834e+08	2.05263e+08	2.12149e+08	1.93157e+08	2.16576e+08	2.09692e+08	2.35655e+08	2.54061e+08	1.97448e+08	2.13654e+08	1.75172e+08	2.0994e+08	1.63396e+08	1.89576e+08	1.35067e+08	1.12691e+08	1.77568e+08	1.5527e+08	1.96902e+08	1.79648e+08	2.12841e+08	1.74748e+08	1.84354e+08	1.56849e+08	1.28777e+08	2.03013e+08	2.31462e+08	AT4G16155.1
	plastid	0	1.69584e+07	1.41471e+07	2.07269e+07	1.77744e+07	1.5966e+07	1.98578e+07	2.5763e+07	1.64856e+07	2.29868e+07	2.21515e+07	0	0	1.76113e+07	2.42318e+07	2.2584e+07	2.42654e+07	2.2697e+07	0	0	0	0	0	0	0	1.88858e+07	0	0	0	0	1.93483e+07	0	2.04614e+07	0	0	0	AT4G16390.1
	plastid	3.64521e+07	3.45289e+07	3.66472e+07	3.74147e+07	3.38159e+07	3.49091e+07	3.36243e+07	3.34059e+07	3.91633e+07	3.80449e+07	3.95206e+07	4.30109e+07	3.49575e+07	3.34894e+07	3.36499e+07	3.44882e+07	0	4.88718e+07	0	3.85894e+07	4.84737e+07	0	4.71025e+07	4.20091e+07	0	3.38277e+07	5.27073e+07	4.24629e+07	5.17588e+07	0	5.08026e+07	4.06344e+07	4.52809e+07	3.80449e+07	4.48561e+07	0	AT4G17090.1
	plastid	3.98838e+07	4.26074e+07	4.30587e+07	3.20962e+07	2.84574e+07	2.81143e+07	3.88901e+07	3.39851e+07	3.50352e+07	3.43951e+07	2.67809e+07	3.51324e+07	2.81533e+07	3.32788e+07	2.06996e+07	2.38155e+07	3.1225e+07	3.79264e+07	5.97403e+07	5.99477e+07	4.10222e+07	5.07886e+07	4.71548e+07	5.8714e+07	0	3.53106e+07	4.47288e+07	4.76245e+07	3.45313e+07	5.63573e+07	3.79527e+07	3.73758e+07	3.61527e+07	4.22164e+07	6.62354e+07	5.71005e+07	AT4G17300.1
	plastid	2.90251e+07	0	2.045e+07	3.12857e+07	1.79527e+07	0	2.58077e+07	3.3166e+07	2.53855e+07	0	2.26955e+07	0	2.30762e+07	2.15726e+07	3.07205e+07	2.80015e+07	2.22346e+07	2.53872e+07	0	0	0	0	0	0	0	0	1.83516e+07	0	2.0783e+07	0	1.81492e+07	1.62496e+07	2.04132e+07	0	0	2.05623e+07	AT4G18440.1
	plastid	4.09361e+08	4.25829e+08	4.15738e+08	4.79914e+08	4.28999e+08	3.9712e+08	3.92305e+08	4.75147e+08	3.76689e+08	4.42101e+08	5.11125e+08	3.83221e+08	4.7726e+08	4.36892e+08	4.88946e+08	4.23768e+08	3.57756e+08	5.1543e+08	8.53152e+07	1.74385e+08	2.51155e+08	2.38928e+08	2.42347e+08	2.10071e+08	2.54308e+08	2.68138e+08	2.44863e+08	2.48471e+08	2.61439e+08	1.74361e+08	2.71956e+08	2.40057e+08	2.51311e+08	2.80068e+08	3.01859e+08	2.26243e+08	AT4G18480.1
	plastid	1.6262e+07	1.59549e+07	1.36623e+07	0	1.32841e+07	1.48011e+07	0	0	1.74026e+07	1.71904e+07	1.71072e+07	0	0	0	0	0	0	1.31467e+07	0	0	0	0	0	0	0	0	0	0	0	0	0	0	0	0	0	0	AT4G19170.1
	plastid	2.28565e+07	2.59999e+07	2.44275e+07	3.01134e+07	2.31082e+07	2.48148e+07	2.52101e+07	3.30421e+07	2.69728e+07	2.61064e+07	2.75529e+07	2.91542e+07	2.40095e+07	2.61952e+07	3.16631e+07	2.67178e+07	5.18234e+07	3.07227e+07	3.09428e+07	2.99946e+07	3.17224e+07	3.58731e+07	3.64774e+07	3.61527e+07	0	3.83016e+07	4.37294e+07	3.49672e+07	3.44524e+07	3.23105e+07	3.26618e+07	2.96309e+07	3.83441e+07	3.69866e+07	3.13487e+07	5.61624e+07	AT4G19710.2
	plastid	5.96304e+09	6.33765e+09	6.18918e+09	4.38582e+09	5.57838e+09	4.79705e+09	4.9009e+09	4.0383e+09	5.52604e+09	5.6449e+09	5.67629e+09	4.52886e+09	4.87076e+09	4.63075e+09	4.75567e+09	4.49259e+09	3.99597e+09	5.75114e+09	4.3758e+09	4.72314e+09	4.57809e+09	4.69052e+09	4.60483e+09	4.72052e+09	4.13116e+09	3.57526e+09	4.58e+09	4.26264e+09	3.88536e+09	4.06357e+09	4.00207e+09	3.93305e+09	3.67679e+09	3.94615e+09	4.8057e+09	3.33098e+09	AT4G20360.1
	plastid	0	1.97987e+07	2.09987e+07	2.44038e+07	2.36806e+07	1.69314e+07	2.02933e+07	0	0	2.55815e+07	2.5562e+07	0	2.56366e+07	1.78609e+07	2.42856e+07	2.28834e+07	2.34665e+07	2.38833e+07	0	0	0	0	0	0	0	0	0	0	0	0	0	0	0	0	0	0	AT4G21210.1
	plastid	1.63042e+09	1.80531e+09	1.80256e+09	1.53756e+09	1.36789e+09	1.33936e+09	1.53097e+09	1.54719e+09	1.56596e+09	1.65617e+09	1.42528e+09	1.36155e+09	1.32689e+09	1.41593e+09	1.23752e+09	1.33704e+09	1.44238e+09	1.52599e+09	1.45846e+09	1.56022e+09	1.44548e+09	1.35458e+09	1.37654e+09	1.54804e+09	9.26361e+08	1.4342e+09	1.76216e+09	1.35806e+09	1.37835e+09	1.3327e+09	1.42676e+09	1.29266e+09	1.43858e+09	1.45624e+09	9.23797e+08	1.27496e+09	AT4G24280.1
	plastid	4.82281e+08	4.1476e+08	3.68401e+08	1.62211e+08	2.64721e+08	3.02739e+08	4.7617e+08	2.56112e+08	2.42515e+08	2.16576e+08	2.65273e+08	2.97992e+08	2.63824e+08	4.50671e+08	4.04426e+08	2.51974e+08	4.06308e+08	2.91455e+08	8.18382e+08	7.84012e+08	7.32727e+08	6.50422e+08	5.36313e+08	7.60093e+08	7.69102e+08	5.72778e+08	6.35977e+08	7.08553e+08	6.88223e+08	7.9314e+08	5.31834e+08	6.80679e+08	5.21358e+08	6.01213e+08	7.37363e+08	6.63398e+08	AT4G24770.1
	plastid	1.3759e+08	1.25629e+08	1.31474e+08	1.30078e+08	1.12941e+08	1.16617e+08	1.38269e+08	1.17257e+08	1.28697e+08	1.14296e+08	1.13224e+08	9.3866e+07	1.14526e+08	1.1114e+08	1.14019e+08	1.1051e+08	1.46244e+08	1.19423e+08	1.21518e+08	1.43632e+08	1.13082e+08	7.92111e+07	9.32952e+07	1.2826e+08	8.98864e+07	1.0763e+08	1.18803e+08	9.86558e+07	9.07755e+07	1.1064e+08	9.41658e+07	9.76895e+07	1.03159e+08	1.18598e+08	1.02632e+08	1.20654e+08	AT4G24830.1
	plastid	3.5811e+07	1.9722e+07	1.52299e+07	0	3.27184e+07	3.35777e+07	2.49874e+07	5.59564e+07	2.26986e+07	3.28502e+07	3.82141e+07	3.70765e+07	3.95507e+07	3.47474e+07	4.05023e+07	3.75315e+07	2.89087e+07	2.94773e+07	0	0	2.32915e+07	1.63944e+07	2.40594e+07	0	0	2.52119e+07	1.80226e+07	2.32045e+07	2.77888e+07	0	2.46008e+07	2.17182e+07	2.33481e+07	0	0	2.94385e+07	AT4G25080.3
	plastid	0	0	0	0	7.94201e+07	7.4793e+07	0	0	1.41314e+07	9.98182e+07	7.5711e+07	7.92221e+07	7.05773e+07	6.67054e+07	6.0814e+07	8.62368e+07	9.55863e+07	6.64332e+07	6.51743e+07	7.13544e+07	8.66622e+07	7.87131e+07	0	8.85752e+07	0	7.22152e+07	0	9.2343e+07	9.58118e+07	8.46203e+07	7.49279e+07	8.5079e+07	7.44413e+07	7.41735e+07	8.77989e+07	1.02917e+08	AT4G25130.1
	plastid	1.28616e+08	1.28536e+08	1.35715e+08	1.34069e+08	1.17095e+08	1.28679e+08	1.26039e+08	1.45506e+08	1.3954e+08	1.27967e+08	1.14621e+08	1.1383e+08	1.1677e+08	1.10564e+08	1.15035e+08	1.1594e+08	1.4423e+08	1.30883e+08	1.31647e+08	1.49193e+08	1.34348e+08	1.37619e+08	1.23651e+08	1.46122e+08	4.10563e+07	1.42659e+08	1.55162e+08	1.31738e+08	1.57612e+08	1.42927e+08	1.24373e+08	1.28947e+08	1.34339e+08	1.50387e+08	1.26775e+08	1.63e+08	AT4G26300.1
	plastid	1.95871e+07	2.25137e+07	1.99654e+07	2.01993e+07	2.15667e+07	0	1.98014e+07	0	2.1889e+07	2.41413e+07	2.05481e+07	0	1.91468e+07	2.01392e+07	1.80138e+07	1.97849e+07	2.40611e+07	1.86905e+07	0	1.5632e+07	1.80876e+07	0	0	0	0	0	2.88907e+07	1.61116e+07	0	0	0	1.44503e+07	0	0	0	0	AT4G26500.1
	plastid	8.0678e+08	8.20086e+08	8.7451e+08	6.59638e+08	6.39691e+08	6.69496e+08	6.87841e+08	4.23181e+08	7.87279e+08	7.36546e+08	7.79352e+08	6.17387e+08	6.13973e+08	6.70332e+08	4.0311e+08	4.51766e+08	3.62072e+08	6.30185e+08	6.36374e+08	6.1007e+08	6.10366e+08	4.85266e+08	5.16109e+08	5.56382e+08	5.96315e+08	3.75646e+08	6.15294e+08	6.42758e+08	6.24705e+08	5.42896e+08	6.12655e+08	6.27178e+08	3.48311e+08	3.65222e+08	6.49836e+08	3.84231e+08	AT4G26530.1
	plastid	6.3599e+07	6.33043e+07	6.64838e+07	4.41191e+07	5.05252e+07	5.39194e+07	6.57597e+07	4.17739e+07	6.1424e+07	6.09786e+07	4.96228e+07	4.60948e+07	4.48095e+07	4.49744e+07	3.86054e+07	4.50711e+07	8.66022e+07	5.52703e+07	5.42605e+07	6.24198e+07	4.95609e+07	3.75784e+07	4.74893e+07	5.69029e+07	0	3.4357e+07	5.59874e+07	3.77062e+07	3.65483e+07	3.03944e+07	3.5806e+07	3.83813e+07	3.54038e+07	3.34453e+07	4.77071e+07	5.53086e+07	AT4G26900.1
	plastid	1.39511e+08	1.42669e+08	1.3595e+08	3.48987e+08	3.12309e+08	2.18961e+08	2.28846e+08	4.539e+08	1.60578e+08	2.54396e+08	3.12959e+08	1.88619e+08	3.57533e+08	2.63696e+08	4.58549e+08	3.75074e+08	1.1854e+08	3.20045e+08	0	0	8.69932e+07	7.4679e+07	2.38684e+07	0	0	1.95966e+07	0	9.70637e+06	0	0	2.05239e+07	0	1.58269e+08	0	0	0	AT4G27440.1
	plastid	4.74423e+08	4.75576e+08	5.00467e+08	5.03424e+08	4.27871e+08	4.54278e+08	4.99047e+08	4.53146e+08	4.71473e+08	5.39819e+08	5.12686e+08	3.60644e+08	4.61482e+08	4.81914e+08	4.79781e+08	5.1329e+08	5.09392e+08	4.9481e+08	3.82186e+08	4.03446e+08	4.00965e+08	1.99457e+08	2.68398e+08	3.7902e+08	4.28167e+08	3.52098e+08	3.86314e+08	3.20001e+08	3.46265e+08	3.97864e+08	3.58153e+08	3.14569e+08	3.42778e+08	3.38951e+08	1.73084e+08	3.18916e+08	AT4G29060.1
	plastid	1.82005e+08	1.84571e+08	1.93439e+08	1.71282e+08	1.83856e+08	1.86151e+08	1.80885e+08	1.69264e+08	1.93841e+08	1.54037e+08	1.5528e+08	1.9309e+08	1.78321e+08	1.83563e+08	1.93278e+08	1.68702e+08	0	1.3446e+08	2.15707e+08	2.20668e+08	2.16862e+08	1.90366e+08	1.9104e+08	2.18476e+08	1.05334e+08	1.98987e+08	2.1121e+08	1.38441e+08	1.5783e+08	2.09852e+08	1.87173e+08	2.09417e+08	1.97832e+08	1.9834e+08	1.76807e+08	3.06142e+07	AT4G29840.1
	plastid	4.72389e+08	5.07278e+08	4.92347e+08	5.55496e+08	4.1218e+08	4.22595e+08	4.45886e+08	5.17398e+08	4.76533e+08	4.68736e+08	4.49237e+08	4.63888e+08	4.19269e+08	4.56741e+08	4.13898e+08	4.50078e+08	5.20311e+08	4.64081e+08	4.74818e+08	5.18655e+08	4.57945e+08	4.60332e+08	4.60396e+08	5.22263e+08	2.74475e+08	4.68671e+08	5.2125e+08	5.10204e+08	4.9505e+08	3.88705e+08	4.82348e+08	4.68573e+08	4.74423e+08	5.11656e+08	4.99081e+08	6.1291e+08	AT4G31990.3
	plastid	5.11099e+07	6.27973e+07	5.47859e+07	5.27366e+07	3.36803e+07	3.74614e+07	3.94795e+07	3.41812e+07	3.80001e+07	4.05444e+07	3.90495e+07	4.00167e+07	3.54726e+07	3.65027e+07	2.78659e+07	3.49866e+07	3.53009e+07	4.18957e+07	5.61546e+07	6.60475e+07	4.37112e+07	5.2514e+07	4.12274e+07	6.09448e+07	0	3.82963e+07	4.34665e+07	4.49993e+07	4.65378e+07	3.92285e+07	3.95809e+07	3.51349e+07	3.75107e+07	4.61491e+07	4.46978e+07	4.33191e+07	AT4G33030.1
	plastid	2.45475e+08	2.4265e+08	2.51992e+08	2.81137e+08	2.17826e+08	2.13921e+08	2.39807e+08	2.48178e+08	2.42162e+08	2.26243e+08	2.22079e+08	2.19174e+08	2.19265e+08	2.19554e+08	2.06834e+08	2.39874e+08	2.35655e+08	2.31141e+08	2.70527e+08	2.71674e+08	2.94971e+08	2.2972e+08	2.11532e+08	2.54855e+08	1.60968e+08	2.90266e+08	2.5065e+08	2.88041e+08	3.02131e+08	2.32169e+08	2.68864e+08	2.67822e+08	2.83073e+08	3.04613e+08	2.61729e+08	3.06923e+08	AT4G33680.1
	plastid	1.74425e+07	2.02947e+07	1.98894e+07	1.5802e+07	0	1.72728e+07	1.97754e+07	1.66106e+07	1.91867e+07	1.75455e+07	1.99516e+07	2.07355e+07	1.61373e+07	1.51709e+07	0	1.68775e+07	1.92827e+07	1.74788e+07	0	2.6716e+07	1.80426e+07	0	0	2.90977e+07	0	1.79142e+07	2.19132e+07	1.81504e+07	0	0	0	0	0	0	0	0	AT4G33760.1
	plastid	4.17942e+07	4.40946e+07	4.39269e+07	4.11703e+07	3.97844e+07	3.89144e+07	4.1615e+07	3.20184e+07	5.14583e+07	3.60626e+07	4.18957e+07	3.94139e+07	3.49866e+07	3.91525e+07	3.38628e+07	2.32383e+07	0	3.80766e+07	0	0	2.65333e+07	0	1.68892e+07	0	0	0	0	0	0	0	0	0	1.97685e+07	0	0	0	AT4G34090.3
	plastid	5.38148e+07	5.88321e+07	7.23254e+07	6.26886e+07	5.75335e+07	5.49037e+07	5.69937e+07	5.5875e+07	6.18127e+07	6.18127e+07	6.16587e+07	4.36234e+07	5.24922e+07	4.66444e+07	4.24129e+07	5.22744e+07	5.47403e+07	5.96244e+07	2.9924e+07	3.0407e+07	5.18593e+07	4.02532e+07	4.80689e+07	2.62334e+07	0	2.43767e+07	4.87636e+07	3.56748e+07	3.49091e+07	0	3.72697e+07	3.17576e+07	3.61728e+07	3.099e+07	2.97091e+07	3.63915e+07	AT4G34350.1
	plastid	0	0	0	0	4.41405e+07	6.26625e+07	0	0	0	4.60501e+07	5.1469e+07	8.38903e+07	5.97237e+07	5.33025e+07	5.49684e+07	0	4.03258e+07	7.07291e+07	0	0	0	8.14155e+07	7.43897e+07	1.04832e+08	0	0	0	1.14621e+08	1.15043e+08	9.76353e+07	1.04534e+08	1.15363e+08	7.51516e+07	7.96406e+07	8.25863e+07	7.55747e+07	AT4G34620.1
	plastid	2.25168e+07	1.99516e+07	2.58006e+07	1.97056e+07	1.499e+07	1.94343e+07	2.0494e+07	3.71665e+07	2.71115e+07	2.94324e+07	1.51793e+07	2.464e+07	1.25449e+07	1.81983e+07	2.36035e+07	3.0128e+07	4.92288e+07	0	0	0	1.11458e+07	1.75042e+07	1.61161e+07	1.6552e+07	0	2.45752e+07	0	1.80163e+07	0	2.03708e+07	0	0	1.1399e+07	0	0	2.91219e+07	AT4G35250.1
	plastid	5.47289e+07	5.25577e+07	5.12305e+07	4.04939e+07	4.86926e+07	5.42643e+07	5.91141e+07	3.37621e+07	6.41213e+07	5.90691e+07	5.35655e+07	5.67218e+07	4.01501e+07	4.24394e+07	2.92858e+07	3.03838e+07	4.74268e+07	5.01345e+07	4.35721e+07	5.50065e+07	4.87433e+07	3.97872e+07	0	6.00683e+07	0	2.10308e+07	5.8592e+07	4.24806e+07	3.51373e+07	4.0801e+07	3.36546e+07	4.40336e+07	2.79123e+07	3.10223e+07	4.71417e+07	3.93429e+07	AT4G37000.1
	plastid	7.3786e+09	7.39191e+09	7.275e+09	7.72721e+09	5.76351e+09	6.26123e+09	6.78781e+09	5.97959e+09	6.87637e+09	6.1558e+09	6.61824e+09	5.91692e+09	6.56933e+09	7.2619e+09	5.74994e+09	5.45072e+09	5.05372e+09	6.0972e+09	6.89737e+09	6.72786e+09	6.32492e+09	5.83668e+09	6.02118e+09	5.37903e+09	4.14292e+09	5.26468e+09	6.21282e+09	6.12388e+09	6.63201e+09	6.13451e+09	6.62375e+09	6.49013e+09	5.09382e+09	4.99072e+09	6.85068e+09	5.75872e+09	AT4G38970.1
	plastid	6.1505e+07	0	1.94222e+07	0	6.61299e+07	5.86529e+07	2.04118e+07	3.45768e+07	2.69597e+07	5.61312e+07	6.55276e+07	5.42944e+07	5.00165e+07	6.69416e+07	5.66589e+07	4.39634e+07	3.18259e+07	8.20045e+07	0	1.99973e+07	2.94528e+07	3.4419e+07	3.899e+07	2.73569e+07	6.19199e+07	0	4.2047e+07	2.46947e+07	0	0	2.5389e+07	2.72339e+07	1.86336e+07	0	3.55267e+07	0	AT4G39970.1
	plastid	3.64532e+09	3.81967e+09	4.0439e+09	3.3509e+09	2.52756e+09	3.05749e+09	3.43366e+09	2.57335e+09	3.74989e+09	3.64684e+09	3.57228e+09	3.13648e+09	2.9472e+09	3.25904e+09	2.54268e+09	2.68747e+09	3.42843e+09	3.64836e+09	2.66133e+09	2.87397e+09	3.1513e+09	1.95389e+09	2.99145e+09	2.74908e+09	2.97636e+09	2.56267e+09	3.43652e+09	3.39179e+09	3.18313e+09	3.29447e+09	2.94271e+09	2.93396e+09	2.23233e+09	3.06364e+09	2.22306e+09	3.80988e+09	AT5G04140.2
	plastid	3.16384e+08	3.0818e+08	3.3447e+08	3.65856e+08	3.18761e+08	2.88321e+08	3.21268e+08	2.79079e+08	3.05268e+08	3.0142e+08	3.10302e+08	2.17932e+08	2.72655e+08	2.93808e+08	2.90628e+08	3.09615e+08	3.45833e+08	3.20622e+08	3.31538e+08	3.16274e+08	2.74913e+08	2.8034e+08	2.6697e+08	2.86667e+08	9.39572e+07	2.49385e+08	2.87802e+08	2.6231e+08	3.0531e+08	2.59795e+08	2.6933e+08	2.6507e+08	2.62529e+08	2.99296e+08	2.98261e+08	3.09894e+08	AT5G04590.1
	plastid	0	0	0	0	3.50109e+07	1.78321e+08	0	0	0	5.78495e+07	5.9612e+07	1.12621e+08	1.13719e+08	1.57732e+08	0	4.90551e+07	7.50319e+07	3.65179e+07	0	0	3.04196e+07	0	0	0	0	0	0	0	0	0	3.54627e+07	5.54314e+07	2.59458e+07	0	0	0	AT5G06290.1
	plastid	2.22022e+07	0	1.7681e+07	0	2.32641e+07	0	2.1391e+07	0	0	2.21484e+07	1.84549e+07	0	0	1.94181e+07	1.48772e+07	1.99143e+07	1.5606e+07	2.3319e+07	0	0	1.9268e+07	2.22654e+07	0	0	0	0	0	0	0	0	0	0	0	0	0	0	AT5G08650.1
	plastid	3.54105e+08	2.76231e+08	3.5178e+08	2.71693e+08	3.37872e+08	3.25504e+08	3.36213e+08	2.56521e+08	3.1013e+08	2.72145e+08	3.40222e+08	2.14663e+08	3.09744e+08	2.95033e+08	2.39608e+08	2.88441e+08	2.39409e+08	2.16862e+08	1.0763e+08	5.97858e+07	1.79598e+08	1.5093e+08	1.28305e+08	2.81572e+07	0	6.68072e+07	7.34368e+07	1.01429e+08	6.5956e+07	2.92879e+07	1.03431e+08	1.0532e+08	1.07265e+08	3.66091e+07	1.00917e+08	8.19307e+07	AT5G09650.1
	plastid	9.3237e+07	6.80929e+07	7.94311e+07	6.47959e+07	6.57642e+07	5.3358e+07	7.62271e+07	4.20674e+07	6.34977e+07	5.90978e+07	6.09448e+07	4.84368e+07	5.1227e+07	5.06971e+07	5.98895e+07	4.60182e+07	9.69004e+07	6.09871e+07	5.75375e+07	6.26756e+07	4.63575e+07	5.63573e+07	5.58944e+07	6.27103e+07	2.11239e+08	6.59468e+07	5.35098e+07	4.26281e+07	4.56876e+07	5.95955e+07	5.16871e+07	5.04587e+07	5.296e+07	5.49761e+07	5.14833e+07	6.48588e+07	AT5G10920.1
	plastid	1.54454e+08	1.77138e+08	1.62099e+08	1.87914e+08	1.64157e+08	1.5344e+08	1.63272e+08	1.5424e+08	1.69264e+08	1.67119e+08	1.74748e+08	1.42067e+08	1.69123e+08	1.41155e+08	1.8543e+08	1.65161e+08	2.37656e+08	1.87693e+08	9.30627e+07	9.28437e+07	1.47179e+08	1.50449e+08	1.19274e+08	7.52924e+07	1.7821e+08	1.3072e+08	1.43921e+08	1.37285e+08	1.28447e+08	7.8604e+07	1.35348e+08	1.11348e+08	1.41439e+08	1.39733e+08	1.36054e+08	1.83843e+08	AT5G11880.1
	plastid	0	2.86057e+07	0	1.9895e+07	2.17483e+07	2.21407e+07	2.38618e+07	2.30954e+07	1.76835e+07	2.64067e+07	2.37496e+07	0	2.16221e+07	0	1.94141e+07	0	2.27948e+07	0	0	0	0	0	0	0	0	0	0	1.94006e+07	0	0	0	0	0	0	0	0	AT5G12470.1
	plastid	3.75498e+07	5.82034e+07	4.34093e+07	7.01481e+07	4.07501e+07	4.75025e+07	5.57396e+07	6.2329e+07	3.72336e+07	4.63575e+07	3.99253e+07	5.47137e+07	4.27998e+07	5.21585e+07	0	4.79291e+07	4.17132e+07	3.24834e+07	0	0	3.57242e+07	0	0	0	0	2.7685e+07	0	3.3494e+07	2.52468e+07	0	2.0344e+07	3.10201e+07	2.55674e+07	2.96371e+07	0	3.0538e+07	AT5G12860.1
	plastid	0	0	0	0	2.78119e+07	3.4326e+07	0	0	0	3.01614e+07	3.23867e+07	2.97297e+07	2.54366e+07	1.9617e+07	0	0	1.74026e+07	2.06939e+07	0	0	0	0	0	0	0	0	0	0	0	0	0	0	0	0	0	0	AT5G13410.1
	plastid	9.70887e+07	8.67163e+07	1.05028e+08	1.1084e+08	1.18894e+08	1.11109e+08	1.17176e+08	1.70335e+08	1.19987e+08	1.3367e+08	1.48152e+08	9.24583e+07	1.56686e+08	1.24693e+08	2.04709e+08	1.65965e+08	1.37238e+08	1.5499e+08	0	0	5.39904e+07	5.72511e+07	6.04442e+07	0	0	0	2.76485e+07	0	0	0	0	0	3.23486e+07	0	0	0	AT5G13630.1
	plastid	1.48111e+08	1.39888e+08	1.59745e+08	1.24244e+08	1.46213e+08	1.42897e+08	1.36583e+08	1.43881e+08	1.56827e+08	1.78519e+08	1.72821e+08	1.7666e+08	1.26188e+08	1.2529e+08	1.35095e+08	1.64487e+08	1.83144e+08	1.47159e+08	0	0	0	0	0	0	0	0	0	0	0	0	0	0	0	0	0	0	AT5G13650.2
	plastid	1.13735e+08	1.03388e+08	1.16366e+08	9.99983e+07	8.49023e+07	1.06177e+08	9.67595e+07	8.72166e+07	1.02e+08	1.01071e+08	1.00757e+08	8.64223e+07	8.23691e+07	8.66502e+07	8.02779e+07	8.23691e+07	9.22407e+07	1.06199e+08	1.32517e+08	1.26013e+08	1.11394e+08	9.31531e+07	8.90369e+07	1.31328e+08	3.82591e+07	8.22151e+07	1.0999e+08	1.14431e+08	1.19995e+08	1.2756e+08	9.05932e+07	1.06052e+08	8.05008e+07	9.35867e+07	1.06679e+08	9.8083e+07	AT5G14260.3
	plastid	0	0	0	0	2.64177e+07	2.82902e+07	0	0	0	3.07717e+07	3.76227e+07	1.3984e+08	5.46114e+07	4.62292e+07	4.61619e+07	0	3.01468e+07	7.44723e+07	0	0	0	8.87289e+07	1.03496e+08	9.43095e+07	0	0	0	1.50137e+08	1.31565e+08	1.53058e+08	9.31337e+07	1.05817e+08	6.36695e+07	1.12926e+08	2.05491e+08	1.25839e+08	AT5G14320.1
	plastid	2.51097e+09	1.91142e+09	1.37282e+09	8.8881e+08	2.21783e+09	1.78219e+09	1.6139e+09	1.86445e+09	1.73321e+09	2.22846e+09	2.21783e+09	1.78589e+09	2.11836e+09	2.42124e+09	1.88041e+09	2.08038e+09	2.30114e+09	2.24941e+09	1.79346e+09	1.56737e+09	1.64564e+09	2.03743e+09	2.16797e+09	1.29455e+09	8.96545e+08	1.41455e+09	1.58222e+09	1.67069e+09	1.67243e+09	1.67278e+09	2.19154e+09	1.88746e+09	1.45342e+09	1.28142e+09	2.41906e+09	1.72542e+09	AT5G14740.1
	plastid	1.14415e+08	1.3562e+08	1.48029e+08	1.05115e+08	8.92655e+07	1.01029e+08	1.04999e+08	9.60246e+07	1.22474e+08	1.1273e+08	1.15635e+08	8.86305e+07	1.08928e+08	9.67193e+07	7.43846e+07	6.54913e+07	1.04122e+08	1.28902e+08	3.9883e+08	4.86141e+08	8.5681e+08	7.91108e+08	7.10126e+08	4.73471e+08	2.59292e+08	6.75931e+08	6.56036e+08	4.47124e+08	6.03551e+08	4.70298e+08	7.8952e+08	5.60835e+08	8.82609e+08	4.57977e+08	3.72638e+08	4.28851e+08	AT5G15450.1
	plastid	9.16543e+07	8.45616e+07	7.44878e+07	1.14161e+08	8.83484e+07	9.92938e+07	1.0473e+08	0	7.00023e+07	9.36191e+07	8.91048e+07	0	6.56367e+07	6.29891e+07	0	7.82941e+07	7.95247e+07	7.80611e+07	8.91481e+07	8.53448e+07	9.27858e+07	7.63328e+07	5.94923e+07	8.05957e+07	0	5.59719e+07	6.44421e+07	7.8381e+07	8.47024e+07	6.97022e+07	4.87636e+07	7.56848e+07	0	5.99393e+07	7.64387e+07	6.63457e+07	AT5G16390.1
	plastid	4.99991e+07	2.3041e+07	0	0	2.68944e+07	8.19534e+07	2.81709e+07	2.85661e+07	2.20947e+07	3.15689e+07	4.61779e+07	5.04552e+07	6.60475e+07	5.67021e+07	1.68647e+07	3.04661e+07	5.05953e+07	1.82792e+07	0	0	1.92399e+07	0	0	0	0	0	0	1.9037e+07	0	0	0	2.11903e+07	0	0	0	0	AT5G16710.1
	plastid	2.83806e+07	2.38535e+07	3.47522e+07	3.05867e+07	3.22344e+07	2.91078e+07	3.06291e+07	2.72056e+07	3.34453e+07	3.33712e+07	3.26437e+07	2.24016e+07	2.69559e+07	2.46657e+07	2.76927e+07	3.25555e+07	3.49624e+07	2.43818e+07	0	0	1.86349e+07	1.83643e+07	1.70586e+07	1.95586e+07	0	0	1.57495e+07	0	0	0	0	0	2.44902e+07	0	0	1.97179e+07	AT5G17050.1
	plastid	1.81077e+07	1.77363e+07	1.88205e+07	1.59417e+07	0	2.0344e+07	1.78497e+07	2.36445e+07	0	1.51782e+07	1.91946e+07	1.6703e+07	2.04883e+07	2.00514e+07	0	0	1.57517e+07	1.18067e+07	0	0	0	0	0	0	0	0	0	0	0	0	0	0	0	0	0	0	AT5G19370.1
	plastid	1.18589e+08	1.27941e+08	1.65792e+08	5.69463e+07	8.30513e+07	8.11057e+07	1.04151e+08	3.61753e+07	1.48986e+08	6.51427e+07	5.56354e+07	1.03002e+08	4.57003e+07	6.78338e+07	2.40278e+07	5.47479e+07	7.0543e+07	5.41929e+07	1.19762e+08	1.30231e+08	7.8866e+07	4.52495e+07	5.98812e+07	1.50022e+08	0	0	8.96189e+07	4.07783e+07	2.75663e+07	8.85261e+07	0	5.21658e+07	0	3.94029e+07	0	3.07674e+07	AT5G20250.4
	plastid	6.93442e+08	3.11904e+07	1.30738e+08	0	9.27968e+08	7.60093e+08	1.33837e+08	5.99382e+08	2.08764e+08	9.9065e+08	1.03043e+09	6.06318e+08	8.12504e+08	8.6253e+08	8.54497e+08	9.8524e+08	8.5592e+08	9.59828e+08	7.98546e+08	8.57701e+08	6.22328e+08	5.14074e+08	5.42933e+08	7.46517e+08	6.17815e+08	6.52906e+08	7.26808e+08	6.1572e+08	6.29792e+08	4.68801e+08	6.93442e+08	6.79642e+08	6.51776e+08	7.74613e+08	5.80532e+08	5.58352e+08	AT5G20720.1
	plastid	6.87889e+08	7.1959e+08	6.8646e+08	6.91618e+08	5.42294e+08	5.55765e+08	6.49791e+08	6.60508e+08	6.73639e+08	6.12188e+08	5.92443e+08	5.931e+08	5.81821e+08	6.65056e+08	5.70756e+08	6.06276e+08	4.74588e+08	6.38672e+08	6.11171e+08	5.80934e+08	6.07875e+08	4.93167e+08	5.28636e+08	5.03529e+08	2.33476e+08	5.37839e+08	5.45309e+08	5.40118e+08	5.96605e+08	5.53612e+08	5.71231e+08	5.50284e+08	5.34643e+08	5.20167e+08	5.89738e+08	4.98736e+08	AT5G30510.1
	plastid	4.92664e+07	3.65305e+07	4.38022e+07	3.51982e+07	4.50399e+07	4.99091e+07	4.78727e+07	2.72982e+07	4.16092e+07	5.95996e+07	4.99922e+07	4.77898e+07	4.27612e+07	4.35087e+07	3.45456e+07	2.60251e+07	3.36196e+07	3.61251e+07	1.68612e+07	0	3.88659e+07	4.52433e+07	3.30489e+07	0	0	2.52784e+07	3.25014e+07	2.42604e+07	2.71227e+07	3.12554e+07	3.53743e+07	3.18811e+07	2.80384e+07	2.11683e+07	0	0	AT5G35170.1
	plastid	5.39931e+08	5.91581e+08	5.7242e+08	5.11337e+08	4.7416e+08	5.00224e+08	5.44894e+08	5.20456e+08	5.39856e+08	4.8631e+08	4.42407e+08	4.75774e+08	4.54089e+08	4.82817e+08	4.69972e+08	4.52832e+08	4.29148e+08	4.61003e+08	6.94548e+08	6.88652e+08	5.4098e+08	4.80113e+08	5.38436e+08	6.26266e+08	3.97919e+08	5.70163e+08	6.02255e+08	5.23023e+08	4.95875e+08	5.70282e+08	5.10204e+08	5.04647e+08	5.14216e+08	6.29923e+08	5.4618e+08	5.25312e+08	AT5G35360.3
	plastid	5.12909e+07	5.84905e+07	6.44644e+07	4.49121e+07	4.87365e+07	5.30225e+07	5.98771e+07	4.74301e+07	6.26886e+07	5.97154e+07	4.95026e+07	5.2905e+07	4.28681e+07	4.72267e+07	4.41742e+07	4.53909e+07	5.36286e+07	5.18126e+07	7.33554e+07	7.1394e+07	5.77173e+07	5.3558e+07	5.31181e+07	7.38656e+07	0	5.23795e+07	6.9514e+07	5.93276e+07	5.89709e+07	5.6974e+07	5.57628e+07	4.94511e+07	4.94717e+07	6.30241e+07	6.65115e+07	7.24459e+07	AT5G35790.1
	plastid	3.70482e+07	5.15297e+07	4.96503e+07	5.14084e+07	4.7266e+07	4.66735e+07	4.76542e+07	4.88008e+07	5.94017e+07	4.5372e+07	4.61363e+07	5.14654e+07	4.34785e+07	3.81267e+07	4.28978e+07	4.11361e+07	4.0421e+07	4.88177e+07	5.07006e+07	5.46228e+07	5.23324e+07	5.48771e+07	4.55643e+07	6.15178e+07	0	5.43659e+07	5.86651e+07	5.1025e+07	5.73902e+07	4.43521e+07	5.31107e+07	4.85343e+07	4.82358e+07	5.12731e+07	0	4.35389e+07	AT5G36880.2
	plastid	5.02971e+08	6.25095e+08	5.86721e+08	3.7401e+08	1.1999e+10	1.93766e+10	7.4631e+08	4.9732e+08	3.9517e+08	1.07164e+10	1.59131e+10	4.56343e+10	2.31244e+10	2.18029e+10	9.29817e+09	8.77225e+09	7.38269e+09	1.49456e+10	8.71485e+08	8.92143e+08	9.00905e+08	2.22086e+10	2.63485e+10	1.67658e+10	8.87087e+08	1.23554e+09	1.31663e+09	2.8817e+10	2.65741e+10	2.1088e+10	2.02009e+10	2.85268e+10	1.20099e+10	6.95788e+09	2.92963e+10	9.40252e+09	AT5G38410.3
	plastid	3.31223e+07	3.77664e+07	3.5074e+07	3.82512e+07	3.0744e+07	2.88027e+07	3.71279e+07	3.77272e+07	3.56995e+07	3.43713e+07	2.80753e+07	3.70097e+07	2.78505e+07	3.32742e+07	2.59854e+07	2.96844e+07	3.4011e+07	2.56295e+07	4.42079e+07	4.55264e+07	3.37223e+07	3.9989e+07	4.97158e+07	4.77468e+07	0	3.56377e+07	4.71254e+07	3.56723e+07	4.21375e+07	4.05613e+07	3.75419e+07	3.68331e+07	3.25826e+07	3.32742e+07	3.63714e+07	4.37142e+07	AT5G38530.1
	plastid	0	0	0	0	6.36166e+07	3.85653e+07	0	0	0	5.35915e+07	4.85343e+07	9.69811e+07	7.25866e+07	8.38496e+07	5.84905e+07	5.42192e+07	5.34172e+07	7.5937e+07	0	0	0	1.16157e+08	1.22296e+08	1.20162e+08	0	3.2201e+07	0	1.37857e+08	1.44922e+08	1.16093e+08	1.2433e+08	1.31319e+08	8.4967e+07	1.22771e+08	1.53429e+08	1.42048e+08	AT5G40950.1
	plastid	2.10395e+07	0	1.80451e+07	0	1.9855e+07	1.90806e+07	1.93214e+07	1.9964e+07	1.87385e+07	2.03299e+07	1.97261e+07	0	1.92947e+07	0	1.66625e+07	0	2.27238e+07	1.86413e+07	0	0	1.80363e+07	0	0	0	0	0	0	0	0	0	0	0	0	0	0	0	AT5G42390.1
	plastid	2.94609e+07	2.59458e+07	2.27632e+07	2.3182e+07	2.8709e+07	2.71528e+07	3.16587e+07	0	3.00862e+07	3.33851e+07	3.20074e+07	0	1.98303e+07	3.02535e+07	0	2.39214e+07	3.06482e+07	2.26813e+07	0	0	2.52836e+07	0	0	0	0	0	1.88753e+07	0	0	0	2.44071e+07	0	0	0	0	0	AT5G45170.1
	plastid	1.97216e+08	7.05968e+07	6.14496e+07	0	1.42333e+08	2.07207e+08	1.46365e+08	1.10234e+08	9.14957e+07	1.09382e+08	1.62865e+08	1.93037e+08	2.14574e+08	1.6749e+08	8.63863e+07	1.2484e+08	1.95365e+08	7.98838e+07	6.3094e+07	5.96699e+07	1.28518e+08	8.91542e+07	8.37276e+07	4.30408e+07	6.87235e+07	0	3.96935e+07	1.12364e+08	7.86531e+07	0	7.8191e+07	1.0662e+08	5.72511e+07	0	1.03726e+08	6.48364e+07	AT5G45390.1
	plastid	2.10512e+07	0	1.93496e+07	0	1.46004e+07	0	1.74485e+07	1.88466e+07	1.33293e+07	2.32625e+07	1.78683e+07	0	0	0	2.33044e+07	2.23923e+07	2.86335e+07	1.98124e+07	0	0	0	0	0	0	0	0	0	0	0	0	0	0	1.80088e+07	0	0	0	AT5G46580.1
	plastid	3.32304e+07	0	0	0	3.16543e+07	3.92993e+07	0	0	0	2.98101e+07	3.69226e+07	3.62405e+07	3.34778e+07	3.99115e+07	2.61898e+07	2.57934e+07	3.24879e+07	2.79801e+07	2.43227e+07	0	2.28866e+07	2.69149e+07	0	1.77007e+07	0	0	2.39745e+07	0	0	0	2.12065e+07	2.45497e+07	0	0	2.81982e+07	0	AT5G47840.1
	plastid	4.19509e+07	0	0	0	3.69482e+07	3.62732e+07	0	0	0	4.39543e+07	3.84585e+07	4.90279e+07	0	4.77236e+07	3.18215e+07	3.09793e+07	4.23072e+07	3.71485e+07	6.04316e+07	6.69509e+07	5.47821e+07	5.31365e+07	6.0814e+07	6.83293e+07	0	0	5.5647e+07	5.08625e+07	4.81589e+07	5.52473e+07	4.6258e+07	4.16583e+07	0	0	0	0	AT5G50250.1
	plastid	2.16587e+09	2.35601e+09	2.33164e+09	2.42141e+09	2.11396e+09	1.92432e+09	2.19595e+09	2.49484e+09	2.22506e+09	2.30305e+09	2.26506e+09	2.13295e+09	2.17625e+09	2.23821e+09	2.41638e+09	2.27371e+09	2.20022e+09	2.66798e+09	1.90494e+09	1.97349e+09	1.94888e+09	2.09108e+09	2.04266e+09	2.07678e+09	1.46312e+09	2.29795e+09	2.07952e+09	2.16617e+09	2.05843e+09	1.99951e+09	2.15539e+09	2.04422e+09	2.09877e+09	2.37684e+09	1.6758e+09	2.32954e+09	AT5G50920.1
	plastid	1.49908e+08	1.60734e+08	1.6127e+08	1.46082e+08	1.3355e+08	1.35133e+08	1.47455e+08	1.58367e+08	1.48316e+08	1.39047e+08	1.14486e+08	1.57404e+08	1.34171e+08	1.24796e+08	1.65999e+08	1.26661e+08	1.62696e+08	1.34069e+08	2.18355e+08	1.93908e+08	1.77101e+08	1.66011e+08	1.07287e+08	1.95244e+08	7.99946e+07	1.86992e+08	1.37228e+08	1.60689e+08	1.8997e+08	2.56877e+08	1.346e+08	1.16423e+08	1.72366e+08	1.87706e+08	1.77605e+08	2.0495e+08	AT5G52920.1
	plastid	2.42436e+07	2.99801e+07	7.53446e+07	2.53692e+08	4.29067e+07	2.77272e+07	4.14998e+07	1.07943e+08	2.83884e+07	6.10844e+07	1.08905e+08	1.72322e+07	9.22343e+07	2.83412e+07	1.33846e+08	1.0942e+08	1.59182e+08	1.9954e+08	0	0	3.76775e+07	0	2.28169e+07	0	0	2.18208e+07	0	9.10339e+07	1.38751e+07	0	0	0	1.46579e+08	2.13052e+07	0	2.31483e+07	AT5G53460.1
	plastid	4.19771e+07	0	0	0	2.58149e+07	5.15475e+07	0	8.63026e+07	0	3.39616e+07	0	4.87331e+07	4.0736e+07	5.93893e+07	4.28384e+07	5.84217e+07	1.11789e+08	1.83109e+07	0	0	0	0	2.40461e+07	0	0	0	0	0	0	0	0	0	0	0	0	0	AT5G54270.1
	plastid	3.45809e+08	3.45953e+08	3.63732e+08	3.61595e+08	3.78521e+08	3.63203e+08	4.42898e+08	3.78889e+08	3.98305e+08	4.06759e+08	3.72922e+08	3.09358e+08	3.51171e+08	3.38833e+08	4.02971e+08	4.17153e+08	3.4848e+08	4.19792e+08	3.14968e+07	3.95864e+07	1.8208e+08	1.87121e+08	1.30376e+08	2.26358e+07	9.83008e+07	5.80262e+07	1.47322e+08	3.08678e+07	1.89724e+07	4.62099e+07	9.02047e+07	3.87126e+07	1.7795e+08	6.51788e+07	7.18806e+07	2.54507e+07	AT5G55220.1
	plastid	3.5608e+07	2.89488e+07	3.22747e+07	3.69533e+07	2.94711e+07	3.36406e+07	3.90576e+07	3.96111e+07	3.12835e+07	3.89387e+07	3.83999e+07	4.02783e+07	4.44229e+07	3.15317e+07	3.26527e+07	3.68203e+07	3.86001e+07	2.93712e+07	0	0	2.69653e+07	5.20538e+07	0	0	0	2.20626e+07	0	0	2.30314e+07	0	0	0	3.00529e+07	0	0	1.48525e+07	AT5G55280.1
	plastid	4.29833e+08	4.3031e+08	4.72094e+08	3.94377e+08	4.32582e+08	3.96542e+08	4.25092e+08	3.80653e+08	4.64982e+08	4.57057e+08	4.15076e+08	3.5977e+08	3.72432e+08	3.58153e+08	3.5032e+08	3.62021e+08	4.0538e+08	4.04398e+08	3.13307e+08	3.57929e+08	3.74892e+08	3.42232e+08	3.85004e+08	3.92196e+08	2.29274e+08	3.39139e+08	4.18253e+08	3.70167e+08	3.97203e+08	3.48094e+08	3.72432e+08	3.7401e+08	3.0754e+08	3.98637e+08	3.72948e+08	3.94924e+08	AT5G58330.1
	plastid	3.71459e+07	4.56465e+07	4.36355e+07	5.77133e+07	5.39194e+07	4.64862e+07	5.03713e+07	4.50024e+07	4.37597e+07	5.28683e+07	4.96056e+07	5.60651e+07	4.58018e+07	4.79424e+07	5.02388e+07	4.71776e+07	7.38964e+07	4.45524e+07	6.40857e+07	5.5844e+07	5.6174e+07	5.70372e+07	6.06793e+07	5.27402e+07	0	5.21875e+07	4.74564e+07	4.28265e+07	4.53469e+07	5.08202e+07	4.44475e+07	4.23659e+07	5.11666e+07	5.08026e+07	5.82882e+07	4.88278e+07	AT5G59290.2
	plastid	1.098e+08	9.97629e+07	1.05458e+08	1.25865e+08	1.04129e+08	1.03956e+08	1.13538e+08	1.04919e+08	1.07109e+08	9.44993e+07	1.03848e+08	7.19405e+07	1.09019e+08	8.99425e+07	9.86626e+07	1.00924e+08	8.90925e+07	1.05568e+08	1.15363e+08	1.16649e+08	1.17762e+08	1.0326e+08	8.13704e+07	9.96938e+07	0	1.12395e+08	1.03676e+08	9.68803e+07	1.12115e+08	1.38797e+08	1.06413e+08	1.17754e+08	9.97214e+07	1.31939e+08	1.21653e+08	1.01803e+08	AT5G63570.1
	plastid	4.59417e+07	2.98536e+07	4.76179e+07	4.49308e+07	4.62901e+07	4.54791e+07	4.90993e+07	3.87959e+07	4.24011e+07	5.37663e+07	5.12554e+07	5.10533e+07	3.7908e+07	2.90412e+07	4.1589e+07	4.47474e+07	5.81308e+07	5.26088e+07	4.28057e+07	5.11099e+07	4.72234e+07	3.78791e+07	4.06654e+07	5.79337e+07	0	4.68388e+07	5.57242e+07	4.53752e+07	6.81779e+07	4.92493e+07	4.896e+07	5.25723e+07	4.92766e+07	6.09744e+07	4.53878e+07	6.45404e+07	AT5G63890.2
	plastid	0	1.30279e+07	0	0	1.15725e+07	9.21019e+06	9.39785e+06	0	0	0	0	0	1.35943e+07	1.06518e+07	1.32272e+07	0	1.20698e+07	1.09468e+07	0	1.15141e+07	1.03362e+07	0	0	0	0	0	0	0	0	0	0	0	0	0	0	0	AT5G63980.1
	plastid	0	0	0	0	2.69354e+07	0	0	0	0	0	2.66309e+07	0	2.72377e+07	0	2.10731e+07	0	0	1.71642e+07	0	0	0	2.95837e+07	2.09958e+07	2.65039e+07	0	0	0	3.31844e+07	3.54972e+07	0	2.99468e+07	3.06567e+07	3.01949e+07	3.10653e+07	2.72452e+07	3.09836e+07	AT5G65220.1
	plastid	5.16513e+07	5.19061e+07	5.28573e+07	6.29281e+07	4.11047e+07	4.54413e+07	4.47102e+07	4.41803e+07	5.58479e+07	4.69558e+07	5.16799e+07	3.59528e+07	4.82859e+07	4.63286e+07	4.61331e+07	5.07463e+07	7.78503e+07	6.07676e+07	3.28411e+07	4.06232e+07	4.17508e+07	4.42171e+07	4.00195e+07	3.15623e+07	0	3.73551e+07	4.20587e+07	4.34906e+07	3.24317e+07	0	3.81691e+07	3.37363e+07	4.64669e+07	2.98618e+07	0	5.50638e+07	AT5G66120.2
	plastid	8.77016e+07	8.9439e+07	9.87584e+07	7.98229e+07	1.09549e+08	8.77259e+07	9.36516e+07	4.87331e+07	1.1379e+08	8.98615e+07	1.01887e+08	4.81389e+07	7.3203e+07	8.19193e+07	6.4536e+07	7.69117e+07	9.41919e+07	7.77209e+07	7.29245e+07	6.48813e+07	6.01183e+07	2.96556e+07	0	4.35962e+07	0	3.91362e+07	4.84066e+07	4.36355e+07	4.81456e+07	7.87731e+07	3.48511e+07	3.46127e+07	5.13977e+07	5.66707e+07	0	5.80302e+07	AT5G66530.1
	plastid	2.1011e+09	1.90349e+09	1.70888e+09	1.92725e+09	2.06429e+09	2.24101e+09	1.92085e+09	2.12115e+09	1.97062e+09	2.03066e+09	2.34282e+09	1.6595e+09	1.93127e+09	2.1163e+09	2.02672e+09	1.99135e+09	1.25288e+09	2.35096e+09	1.19065e+09	1.30554e+09	1.45695e+09	1.28276e+09	1.30744e+09	1.171e+09	1.11523e+09	1.62354e+09	1.43639e+09	1.11392e+09	1.61524e+09	1.34308e+09	1.70344e+09	1.71231e+09	1.26834e+09	1.41809e+09	1.29886e+09	7.49628e+08	AT5G66570.1
	plastid	0	0	0	0	2.49961e+07	0	0	0	0	0	0	5.04342e+07	0	0	0	2.3361e+07	0	3.11883e+07	0	0	0	7.06605e+07	4.96572e+07	3.8352e+07	0	0	0	0	4.20412e+07	5.53201e+07	3.57143e+07	0	4.18029e+07	5.99186e+07	6.84952e+07	5.50867e+07	ATCG00065.1
	plastid	1.31711e+08	0	0	0	1.57776e+08	1.41703e+08	0	1.13782e+08	4.33702e+07	1.71187e+08	1.6841e+08	1.52888e+08	1.66841e+08	1.42186e+08	1.54647e+08	1.67177e+08	1.78519e+08	1.64191e+08	1.73974e+08	1.67444e+08	1.49099e+08	2.00914e+08	1.72438e+08	1.92302e+08	9.26636e+07	1.68281e+08	1.68468e+08	2.11503e+08	2.06834e+08	2.2105e+08	1.89379e+08	1.79598e+08	1.60245e+08	2.12281e+08	2.15095e+08	2.00274e+08	ATCG00160.1
	plastid	0	0	0	0	2.63568e+08	1.93171e+08	0	0	0	2.6463e+08	2.78615e+08	2.50476e+08	2.67822e+08	2.39425e+08	2.32652e+08	2.62656e+08	2.756e+08	2.76844e+08	1.62268e+08	1.89839e+08	3.81082e+07	2.50268e+08	2.06119e+08	2.89041e+08	7.91179e+07	2.52446e+08	1.98299e+08	2.39608e+08	2.84766e+08	2.91455e+08	2.84056e+08	2.32249e+08	2.70809e+08	3.09572e+08	2.40057e+08	2.69947e+08	ATCG00380.1
	plastid	2.61054e+09	2.78881e+09	2.82069e+09	2.50472e+09	2.59304e+09	2.98338e+09	2.76513e+09	3.23025e+09	2.82245e+09	2.76609e+09	2.64606e+09	3.50022e+09	2.2767e+09	2.26114e+09	3.94506e+09	3.31647e+09	2.28667e+09	2.87318e+09	3.74288e+09	3.77074e+09	2.97285e+09	2.98317e+09	3.37701e+09	3.91211e+09	2.56943e+09	4.80171e+09	3.54663e+09	3.10985e+09	2.70316e+09	3.48594e+09	2.45674e+09	2.81619e+09	3.52775e+09	3.28125e+09	2.99602e+09	2.18608e+09	ATCG00480.1
	plastid	0	0	0	0	0	0	0	0	0	0	0	7.67679e+07	2.56117e+07	0	2.86991e+07	0	0	3.9917e+07	0	0	0	4.6722e+07	6.65391e+07	5.79659e+07	0	0	0	7.68052e+07	5.57203e+07	5.96492e+07	4.30378e+07	5.57976e+07	4.42109e+07	5.10391e+07	7.8506e+07	5.6974e+07	ATCG00650.1
	plastid	0	0	0	0	3.89765e+07	4.11418e+07	0	0	0	4.70764e+07	4.6319e+07	1.22084e+08	4.52276e+07	0	2.8487e+07	3.79606e+07	0	6.24198e+07	0	0	0	8.22493e+07	1.01001e+08	1.06244e+08	0	1.32529e+07	0	1.06901e+08	1.09884e+08	1.31474e+08	7.78611e+07	8.44913e+07	6.45449e+07	7.86367e+07	1.06361e+08	1.07109e+08	ATCG00660.1
	plastid	2.92655e+07	3.13248e+07	2.9359e+07	3.1238e+07	1.9066e+07	1.91747e+07	2.78717e+07	2.9707e+07	2.97627e+07	2.75166e+07	2.55922e+07	3.71356e+07	2.60305e+07	2.37315e+07	3.08914e+07	2.48028e+07	3.06929e+07	2.38866e+07	3.02724e+07	3.43737e+07	2.54225e+07	2.21515e+07	2.33044e+07	0	0	3.7061e+07	2.63464e+07	3.15755e+07	3.10395e+07	3.00446e+07	2.60955e+07	3.04893e+07	3.01405e+07	4.00056e+07	3.45361e+07	4.91402e+07	ATCG00740.1
	plastid	0	0	0	0	3.68408e+07	3.25195e+07	0	0	0	3.01677e+07	3.16895e+07	8.55996e+07	4.56465e+07	4.24158e+07	3.43403e+07	0	0	5.85068e+07	0	0	0	9.12107e+07	9.39507e+07	1.02902e+08	0	0	0	1.09579e+08	1.19704e+08	1.03676e+08	8.12858e+07	6.8576e+07	9.23687e+07	9.35218e+07	1.33272e+08	1.23677e+08	ATCG00750.1
	plastid	0	0	0	0	1.78696e+07	1.72334e+07	0	0	0	0	2.89047e+07	1.19796e+08	3.11948e+07	1.95817e+07	2.2686e+07	3.29734e+07	2.74976e+07	3.3748e+07	0	0	0	5.90486e+07	5.72273e+07	5.26416e+07	0	0	0	7.80286e+07	1.1602e+08	7.70611e+07	5.51593e+07	5.2307e+07	4.27879e+07	6.5956e+07	6.88618e+07	8.8379e+07	ATCG00770.1
	plastid	0	0	0	0	0	0	0	0	0	0	0	7.66881e+07	0	3.60027e+07	0	0	2.51386e+07	5.26964e+07	0	0	0	7.43691e+07	8.78476e+07	7.76186e+07	0	0	0	1.03618e+08	1.28938e+08	1.0341e+08	9.32888e+07	9.82327e+07	9.67327e+07	1.27083e+08	1.26995e+08	1.346e+08	ATCG00790.1
	plastid	2.37261e+08	2.73284e+07	2.93997e+07	0	4.19065e+08	3.73906e+08	4.95678e+07	2.3863e+08	6.92687e+07	4.4821e+08	4.20287e+08	4.26686e+08	4.16604e+08	4.19472e+08	4.42131e+08	4.47558e+08	4.18804e+08	4.49984e+08	3.9646e+08	4.09759e+08	3.05141e+08	4.48428e+08	4.28435e+08	4.89421e+08	3.89595e+08	4.32972e+08	4.75675e+08	4.42162e+08	4.49174e+08	5.05312e+08	4.77095e+08	4.45608e+08	3.87709e+08	4.79249e+08	5.17111e+08	4.15018e+08	ATCG00800.1
	plastid	1.66126e+08	1.53504e+08	1.16213e+08	1.00771e+08	1.9697e+08	1.59094e+08	1.48749e+08	1.75866e+08	1.51969e+08	1.95068e+08	2.00524e+08	1.91318e+08	1.85148e+08	1.97572e+08	2.43526e+08	1.95257e+08	1.79325e+08	2.41224e+08	2.64758e+08	2.32749e+08	2.26087e+08	2.67599e+08	2.53059e+08	2.59453e+08	1.46061e+08	2.55704e+08	2.34449e+08	3.28359e+08	2.3497e+08	3.06221e+08	2.49143e+08	2.56627e+08	2.42936e+08	2.45867e+08	3.48407e+08	2.6747e+08	ATCG00830.1
	plastid	1.58502e+07	0	0	0	1.21603e+08	1.27958e+08	0	0	0	1.09177e+08	1.04541e+08	2.80184e+08	1.43125e+08	1.18877e+08	1.12965e+08	1.0138e+08	9.54605e+07	2.02901e+08	0	1.71618e+07	0	2.34319e+08	2.75695e+08	3.03117e+08	0	6.42102e+07	3.95864e+07	3.28018e+08	3.01943e+08	2.62365e+08	2.39392e+08	3.12547e+08	1.96384e+08	2.47422e+08	3.41048e+08	2.3825e+08	ATCG00900.1
	plastid	1.94815e+07	1.41481e+07	2.00556e+07	0	2.27143e+07	2.22145e+07	2.29517e+07	0	2.11404e+07	2.64653e+07	2.38106e+07	0	1.84012e+07	0	2.23954e+07	2.59854e+07	3.57688e+07	1.94168e+07	0	0	0	0	0	0	0	0	0	0	0	0	0	0	0	0	0	2.30986e+07	ATCG01110.1
	plastid	0	0	0	0	0	0	0	0	0	0	0	5.5844e+07	0	0	0	0	0	2.56935e+07	0	0	0	2.92392e+07	5.15261e+07	2.70102e+07	0	0	0	4.93279e+07	4.26369e+07	5.98854e+07	3.33342e+07	3.49696e+07	3.71665e+07	3.85012e+07	7.20303e+07	5.10674e+07	ATCG01120.1
	plastid,cytosol	1.54336e+08	1.67746e+08	1.72557e+08	2.52674e+08	1.79151e+08	2.01388e+08	2.14961e+08	2.37953e+08	1.90313e+08	1.68737e+08	2.05719e+08	2.19387e+08	2.45152e+08	1.90406e+08	2.14425e+08	2.11151e+08	1.98381e+08	1.36233e+08	9.23558e+07	7.19854e+07	1.91504e+08	1.96956e+08	2.1321e+08	7.06458e+07	0	1.1455e+08	9.45189e+07	1.73529e+08	1.75428e+08	8.99301e+07	1.72725e+08	1.74675e+08	1.5635e+08	7.88988e+07	1.69746e+08	1.50689e+08	AT3G22890.1
	plastid,cytosol	6.3059e+07	7.30257e+07	7.2481e+07	7.87458e+07	5.79418e+07	4.91129e+07	7.21652e+07	6.08056e+07	6.9823e+07	4.49526e+07	5.8365e+07	7.92606e+07	5.66746e+07	6.38994e+07	6.26235e+07	4.71907e+07	5.15261e+07	7.05773e+07	8.77198e+07	8.91295e+07	7.58949e+07	9.18642e+07	1.01163e+08	9.90944e+07	0	9.00735e+07	1.01219e+08	8.42983e+07	8.00057e+07	9.38921e+07	9.10528e+07	8.56233e+07	6.74166e+07	8.89136e+07	8.09933e+07	8.27067e+07	AT5G27380.1
	plastid,mitochondrion	6.59788e+07	6.39881e+07	6.60566e+07	6.01099e+07	5.29894e+07	5.56817e+07	5.54237e+07	6.25497e+07	6.00017e+07	6.08056e+07	5.30372e+07	5.54199e+07	4.13161e+07	5.72829e+07	6.02184e+07	5.09684e+07	1.55184e+08	6.78573e+07	4.88617e+07	4.47722e+07	5.80583e+07	0	5.16119e+07	5.42681e+07	0	5.92249e+07	6.62217e+07	6.18084e+07	5.29306e+07	0	5.25687e+07	4.77998e+07	5.75894e+07	5.43961e+07	2.97647e+07	1.52e+08	AT1G74260.1
	plastid,mitochondrion	4.14193e+07	4.82826e+07	4.71678e+07	5.2938e+07	4.63158e+07	4.03118e+07	4.52213e+07	4.4214e+07	4.62773e+07	4.71417e+07	4.93416e+07	4.46792e+07	4.37961e+07	4.1745e+07	3.93702e+07	4.15746e+07	4.31064e+07	5.06479e+07	5.01971e+07	4.95335e+07	4.69786e+07	5.43886e+07	4.875e+07	5.72829e+07	0	5.19673e+07	5.38559e+07	5.02423e+07	5.68635e+07	0	4.79192e+07	5.22961e+07	4.88211e+07	5.20899e+07	5.59874e+07	5.91059e+07	AT1G79230.1
	plastid,mitochondrion	1.13399e+07	0	1.35445e+07	0	1.58843e+07	1.08862e+07	1.36984e+07	0	1.40445e+07	1.75821e+07	1.62473e+07	0	0	0	1.34332e+07	1.54211e+07	1.57113e+07	1.13399e+07	0	0	0	0	0	1.79751e+07	0	0	0	0	0	0	0	0	0	0	0	0	AT3G13490.1
	plastid,mitochondrion	4.03194e+08	4.45793e+08	5.18332e+08	3.6583e+08	3.62649e+08	3.80178e+08	4.00243e+08	3.63959e+08	4.49392e+08	4.33513e+08	4.279e+08	3.49617e+08	3.44517e+08	3.56271e+08	3.19137e+08	3.47852e+08	7.5925e+08	4.26509e+08	9.14449e+07	1.35508e+08	2.54114e+08	1.28643e+08	1.91743e+08	1.03439e+08	2.24125e+07	1.70879e+08	2.49022e+08	1.59823e+08	1.58499e+08	6.37225e+07	1.65999e+08	1.42403e+08	2.25648e+08	1.8534e+08	3.46632e+07	3.18695e+08	AT3G19170.1
	plastid,mitochondrion	3.82618e+07	4.28651e+07	4.7608e+07	3.94303e+07	3.3235e+07	3.65711e+07	4.16121e+07	4.04434e+07	4.4058e+07	4.61076e+07	4.31124e+07	4.38113e+07	3.59528e+07	3.37785e+07	3.67795e+07	3.96413e+07	3.77402e+07	4.13619e+07	1.24152e+07	2.41363e+07	3.72697e+07	3.54873e+07	4.39878e+07	3.68101e+07	0	3.56599e+07	4.17739e+07	3.22881e+07	3.29232e+07	3.24834e+07	3.60426e+07	2.88127e+07	3.46127e+07	3.4926e+07	4.60022e+07	3.383e+07	AT5G64050.1
	plastid	1.04546e+11	1.02933e+11	1.04852e+11	9.56654e+10	1.05837e+11	1.15291e+11	9.63482e+10	8.60678e+10	1.003e+11	1.13764e+11	1.19036e+11	1.36138e+11	1.16911e+11	1.22335e+11	9.60581e+10	9.53041e+10	9.50674e+10	1.19386e+11	8.77314e+10	9.12486e+10	8.41126e+10	1.02535e+11	1.11684e+11	1.05931e+11	6.5704e+10	7.46521e+10	9.49063e+10	1.12123e+11	1.10939e+11	1.0551e+11	1.04944e+11	1.13773e+11	8.31598e+10	8.56788e+10	1.10619e+11	8.66305e+10
	vacuole	1.18694e+09	1.29688e+09	1.41318e+09	1.62231e+09	1.1352e+09	1.07181e+09	1.20844e+09	1.20827e+09	1.22344e+09	1.0446e+09	1.12004e+09	9.88112e+08	1.19123e+09	1.24976e+09	1.15536e+09	1.25523e+09	1.2364e+09	1.24612e+09	1.46322e+09	1.5517e+09	1.24181e+09	1.22871e+09	1.2376e+09	1.46616e+09	6.73405e+08	1.41465e+09	1.29526e+09	1.29383e+09	1.30193e+09	1.09456e+09	1.41171e+09	1.31444e+09	1.32487e+09	1.49531e+09	1.30509e+09	1.45402e+09	AT1G04410.1
	vacuole	1.37161e+08	1.65173e+08	1.19356e+08	1.13507e+08	2.10888e+08	1.49203e+08	1.76648e+08	1.50314e+08	1.64316e+08	1.44001e+08	1.51485e+08	1.20721e+08	1.65207e+08	1.33171e+08	1.62831e+08	1.52507e+08	1.56827e+08	1.62121e+08	1.11952e+08	1.11533e+08	1.14051e+08	1.0945e+08	1.08168e+08	1.14788e+08	9.28308e+07	1.23557e+08	1.25334e+08	9.00486e+07	9.03549e+07	1.08709e+08	9.68937e+07	1.11564e+08	1.30801e+08	1.18409e+08	1.02988e+08	9.07755e+07	AT1G11910.1
	vacuole	1.6631e+08	2.06219e+08	1.71496e+08	1.459e+08	1.02475e+08	1.27958e+08	1.96997e+08	1.31738e+08	1.09087e+08	1.06465e+08	1.31474e+08	8.88519e+07	1.29925e+08	1.31848e+08	1.10801e+08	1.3271e+08	2.09344e+08	4.86926e+07	6.67887e+07	0	7.31016e+07	4.07755e+07	3.9917e+07	0	0	3.42714e+07	1.80288e+07	3.9433e+07	0	0	2.61626e+07	3.53449e+07	5.12803e+07	0	4.75157e+07	4.61811e+07	AT1G15690.1
	vacuole	6.79797e+07	7.12754e+07	7.45652e+07	1.01479e+08	6.71833e+07	9.71964e+07	9.51632e+07	1.37771e+08	8.72045e+07	0	6.97022e+07	7.20103e+07	1.12481e+08	7.71466e+07	9.27407e+07	9.23815e+07	4.82191e+07	2.79569e+07	0	0	6.71507e+07	0	4.73185e+07	0	0	4.13361e+07	3.00654e+07	4.51556e+07	3.90711e+07	3.17048e+07	3.5613e+07	5.41854e+07	6.79184e+07	2.44495e+07	4.62099e+07	0	AT1G54000.1
	vacuole	8.58653e+08	7.03805e+08	7.06689e+08	6.05143e+08	3.88813e+08	5.89575e+08	7.0571e+08	7.21338e+08	5.95819e+08	4.60428e+08	4.26804e+08	4.86175e+08	5.07172e+08	6.11552e+08	4.55318e+08	5.23894e+08	5.93059e+08	2.67451e+08	6.277e+08	4.5535e+08	5.83153e+08	3.94049e+08	5.03599e+08	3.58029e+08	1.77938e+08	3.12482e+08	3.22629e+08	5.59476e+08	3.03748e+08	3.34957e+08	3.37076e+08	4.23504e+08	3.11682e+08	1.03181e+08	4.9262e+08	3.57657e+08	AT1G54010.1
	vacuole	5.64981e+07	1.00624e+08	6.76366e+07	5.71916e+07	5.11241e+07	1.51979e+08	1.06096e+08	3.36803e+07	5.13194e+07	5.54314e+07	4.60565e+07	8.52798e+07	5.64277e+07	6.10801e+07	4.70405e+07	3.14793e+07	3.39028e+07	3.22456e+07	4.3936e+07	3.97679e+07	3.4096e+07	0	0	5.77573e+07	0	0	3.43832e+07	3.37223e+07	2.94507e+07	1.34826e+07	2.55479e+07	3.80924e+07	1.68506e+07	0	0	0	AT2G10940.1
	vacuole	1.63717e+07	1.3229e+07	1.60059e+07	0	0	0	0	0	0	0	0	0	0	0	1.20181e+07	0	0	0	0	0	0	0	0	0	0	0	0	0	0	0	0	0	0	0	0	0	AT2G32810.1
	vacuole	1.72964e+08	2.30997e+08	1.68246e+08	1.04737e+08	1.63589e+08	3.07199e+08	2.48591e+08	7.03575e+07	7.41375e+07	1.67722e+08	1.51024e+08	2.4084e+08	2.07898e+08	1.15803e+08	9.60712e+07	1.18327e+08	1.74518e+08	6.04819e+07	6.70345e+07	7.17313e+07	8.51203e+07	9.29725e+07	8.17718e+07	7.12358e+07	0	5.71163e+07	2.13066e+07	1.73757e+08	8.75862e+07	7.70718e+07	6.11818e+07	1.24874e+08	3.63789e+07	0	9.36905e+07	5.90159e+07	AT3G16240.1
	vacuole	2.98101e+07	3.29369e+07	3.53376e+07	3.06567e+07	2.61553e+07	0	3.14924e+07	2.36773e+07	3.36849e+07	3.00946e+07	2.20382e+07	0	0	0	0	2.18829e+07	3.5367e+07	3.01405e+07	3.52129e+07	3.44691e+07	0	0	2.87249e+07	3.65052e+07	0	0	2.61934e+07	3.31959e+07	0	0	2.59836e+07	0	0	0	0	0	AT3G63520.1
	vacuole	4.11646e+07	5.20538e+07	4.63543e+07	4.56908e+07	4.2155e+07	3.92693e+07	4.35932e+07	4.49993e+07	4.34544e+07	3.8066e+07	3.85039e+07	4.2117e+07	4.66767e+07	3.79632e+07	3.68561e+07	3.4926e+07	3.88659e+07	4.21404e+07	4.78196e+07	5.4415e+07	4.41895e+07	5.54968e+07	4.86083e+07	5.95831e+07	0	4.92254e+07	6.01808e+07	4.76212e+07	4.84637e+07	4.95094e+07	5.11737e+07	4.71482e+07	5.6003e+07	6.38552e+07	4.61555e+07	5.65334e+07	AT5G60160.1
	vacuole	2.94242e+07	0	0	0	4.39573e+07	3.60151e+07	0	2.07571e+07	2.43801e+07	3.9362e+07	3.73292e+07	0	3.55513e+07	3.27706e+07	0	4.05641e+07	3.89063e+07	2.41848e+07	0	0	0	0	0	0	0	0	0	0	0	0	0	0	0	0	0	0	AT5G60360.3
	vacuole,golgi	4.99368e+07	3.54849e+07	2.89187e+07	0	5.33062e+07	3.80159e+07	4.31812e+07	3.92313e+07	3.76305e+07	4.65023e+07	4.64057e+07	4.46513e+07	3.68714e+07	4.20004e+07	3.83999e+07	4.56623e+07	5.63651e+07	4.6066e+07	4.5068e+07	4.7289e+07	3.74977e+07	3.7451e+07	3.6528e+07	3.91389e+07	0	3.86161e+07	3.80924e+07	3.82459e+07	3.7133e+07	3.62229e+07	0	3.64673e+07	3.71022e+07	3.8008e+07	4.75783e+07	3.16983e+07	AT3G58730.1
	vacuole,golgi	2.0629e+08	3.09551e+08	2.15782e+08	2.08591e+08	2.6933e+08	2.37442e+08	2.57965e+08	2.12178e+08	2.46276e+08	2.74133e+08	2.45867e+08	1.95257e+08	2.15603e+08	2.49766e+08	2.61186e+08	2.65825e+08	3.30689e+08	2.41358e+08	2.12016e+08	1.96656e+08	1.64967e+08	1.58994e+08	1.97846e+08	1.99042e+08	1.33448e+08	1.82903e+08	2.10581e+08	1.65723e+08	1.44001e+08	1.86009e+08	1.79449e+08	1.9845e+08	1.71984e+08	1.88006e+08	2.0862e+08	1.58433e+08	AT4G11150.1
	vacuole	3.0195e+09	3.21823e+09	3.06357e+09	3.0352e+09	2.55418e+09	2.84566e+09	3.11388e+09	2.79432e+09	2.69075e+09	2.4068e+09	2.48673e+09	2.36402e+09	2.70504e+09	2.74286e+09	2.46863e+09	2.71538e+09	2.95246e+09	2.22896e+09	2.72075e+09	2.56291e+09	2.44514e+09	2.1179e+09	2.33008e+09	2.40224e+09	1.07762e+09	2.25416e+09	2.18206e+09	2.52021e+09	2.08173e+09	1.93222e+09	2.2508e+09	2.38407e+09	2.20487e+09	2.03122e+09	2.39047e+09	2.25431e+09
	Sum LFQ	1.87527e+11	1.90308e+11	1.89862e+11	1.80041e+11	1.9417e+11	2.00072e+11	1.79291e+11	1.68958e+11	1.8164e+11	1.98574e+11	2.07625e+11	2.17349e+11	2.07711e+11	2.10142e+11	1.84694e+11	1.83807e+11	1.83452e+11	2.0996e+11	1.76577e+11	1.80404e+11	1.78764e+11	2.04877e+11	2.17072e+11	1.97495e+11	1.33885e+11	1.71993e+11	1.94145e+11	2.05598e+11	2.05018e+11	1.97177e+11	2.13352e+11	2.1138e+11	1.863e+11	1.81998e+11	2.05609e+11	1.78186e+11
		rLFQ																																					Average rLFQ
	SUBCELLULAR LOCALIZATION (SUBAcon)	EV1	EV2	EV3	amiR23.5-1	amiR23.5-2	amiR23.5-3	amiR23.6-1	amiR23.6-2	amiR23.6-3	amiR26.5-1	amiR26.5-2	amiR26.5-3	amiRD-1	amiRD-2	amiRD-3	amiRT-1	amiRT-2	amiRT-3	HEV1	HEV2	HEV3	HamiR23.5-1	HamiR23.5-2	HamiR23.5-3	HamiR23.6-1	HamiR23.6-2	HamiR23.6-3	HamiR26.5-1	HamiR26.5-2	HamiR26.5-3	HamiRD-1	HamiRD-2	HamiRD-3	HamiRT-1	HamiRT-2	HamiRT-3	nº proteins	EV	amiR23.5	amiR23.6	amiR26.5	amiRD	amiRT	HEV	HamiR23.5	HamiR23.6	HamiR26.5	HamiRD
	cytosol	24.7636	25.724	24.9193	27.2234	27.9858	24.5229	25.5147	30.0382	24.9786	25.2277	25.1294	21.5536	26.4029	24.1487	30.7491	30.5494	29.5386	26.8265	33.413	33.3646	35.5347	35.7666	34.144	31.9561	37.2864	41.6102	35.9678	29.8685	32.214	31.6923	36.9206	31.7375	41.051	38.541	31.0738	36.1173	276	25.1356	26.5774	26.8439	23.9702	27.1003	28.9715	34.1041	33.9556	38.2881	31.2582	36.5697
	endoplasmic reticulum	0.174827	0.1923	0.205664	0.228849	0.244248	0.176057	0.252619	0.242411	0.225182	0.198301	0.191267	0.0896724	0.194429	0.154506	0.271887	0.272381	0.168233	0.208334	0.111202	0.11245	0.246925	0.218888	0.191086	0.0950092	0.0825525	0.287687	0.205152	0.136631	0.110115	0.139025	0.179203	0.145707	0.335103	0.196468	0.133926	0.11421	14	0.190931	0.216384	0.240071	0.159747	0.206941	0.216316	0.156859	0.168328	0.191797	0.12859	0.220004
	extracellular	2.62679	2.63431	2.63222	2.56396	2.5907	2.67325	2.99451	2.50785	2.85785	2.59831	2.33543	2.22629	2.36351	2.42636	2.22183	2.29397	2.3159	2.30843	2.41883	2.54946	2.19671	1.71198	1.77465	2.28644	1.66137	1.75335	2.30576	1.83181	1.78371	1.78735	1.76482	1.80539	1.59792	1.88791	1.82812	1.75101	56	2.63111	2.6093	2.78674	2.38668	2.33723	2.3061	2.38834	1.92436	1.90682	1.80096	1.72271
	golgi	0.685087	0.751104	0.786781	0.800909	0.822393	0.674893	0.791338	0.73314	0.796658	0.618715	0.619261	0.59704	0.60801	0.578242	0.588725	0.758179	0.78518	0.630852	0.548831	0.532394	0.662608	0.527955	0.53867	0.48273	0.244133	0.585724	0.504996	0.499308	0.499368	0.543244	0.503397	0.542101	0.648918	0.560854	0.353229	0.601493	16	0.740991	0.766065	0.773712	0.611672	0.591659	0.724737	0.581278	0.516452	0.444951	0.513973	0.564805
	mitochondrion	5.70182	5.89019	6.0245	5.7276	5.63495	5.33734	6.01101	6.18984	6.08777	5.49385	5.77092	4.31479	5.37152	5.39908	5.95071	5.78781	5.59919	5.44132	5.3165	5.10976	5.41894	4.46339	4.53686	4.60962	5.23365	5.28443	4.73485	4.77485	4.45882	4.90833	4.26525	4.38376	4.80506	5.14767	4.54568	4.54139	48	5.87217	5.56663	6.09621	5.19319	5.57377	5.60944	5.28173	4.53662	5.08431	4.714	4.48469
	nucleus	1.07953	1.25572	1.22368	1.56149	1.51949	1.24868	1.22423	1.63264	1.16506	1.27619	1.39994	1.19873	1.59368	1.38694	1.79111	1.57734	1.38274	1.57089	1.10045	1.14889	1.26394	1.47443	1.40748	1.2025	1.03124	1.55665	1.28145	1.18163	1.27942	1.33791	1.496	1.38404	1.65697	1.60275	1.40446	1.39243	30	1.18631	1.44322	1.34064	1.29162	1.59057	1.51032	1.17109	1.36147	1.28978	1.26632	1.51234
	peroxisome	7.30255	7.42117	7.04322	6.78004	5.06405	6.02105	7.3846	5.72571	6.88983	5.78245	5.7417	6.02254	5.59986	6.12546	4.76099	5.13524	6.46767	4.82754	5.56139	4.89302	5.95297	4.57663	4.63588	4.26716	4.43624	3.97369	4.71937	5.69172	4.30921	4.89005	4.42783	4.81544	3.83718	3.61111	5.54284	5.35591	19	7.25565	5.95505	6.66672	5.84889	5.49544	5.47682	5.46913	4.49322	4.37643	4.96366	4.36015
	plasma membrane	0.305559	0.352512	0.326026	0.292641	0.315578	0.298547	0.351567	0.336141	0.298733	0.302218	0.282159	0.273952	0.278577	0.260284	0.319823	0.298354	0.311846	0.263304	0.304432	0.288752	0.303197	0.179037	0.248034	0.246792	0.144511	0.233563	0.272464	0.254527	0.217951	0.211297	0.199855	0.234074	0.2468	0.259476	0.154704	0.243145	13	0.328032	0.302255	0.328814	0.28611	0.286228	0.291168	0.298794	0.224621	0.216846	0.227925	0.22691
	plastid	55.75	54.0877	55.225	53.1353	54.5073	57.625	53.7386	50.9402	55.2189	57.2902	57.3322	62.6357	56.2852	58.2151	52.0092	51.85	51.8213	56.8612	49.6845	50.58	47.0522	50.0473	51.4499	53.6373	49.075	43.4041	48.8842	54.5352	54.1121	53.5106	49.1881	53.8241	44.6376	47.0767	53.8006	48.6179	254	55.0209	55.0892	53.2992	59.0861	55.5032	53.5108	49.1056	51.7115	47.1211	54.0526	49.2166
	vacuole	1.61017	1.69106	1.61357	1.68584	1.31543	1.42232	1.73678	1.65385	1.48137	1.21204	1.1977	1.08766	1.30231	1.30524	1.3366	1.4773	1.60939	1.06161	1.54083	1.42065	1.3678	1.03374	1.07341	1.21636	0.804888	1.31061	1.12393	1.22579	1.01539	0.979945	1.05497	1.12786	1.1835	1.11607	1.16263	1.26514	13	1.63827	1.47453	1.624	1.1658	1.31472	1.38277	1.44309	1.10784	1.07981	1.07371	1.12211
[truncated: 19 more columns]
