# Supplementary material for: Mitochondrial Small Heat Shock Proteins Are Essential for Normal Growth of Arabidopsis thaliana
Source: Front Plant Sci. 2021 Feb 10;12:600426. doi: 10.3389/fpls.2021.600426 (PMC7902927; doi:10.3389/fpls.2021.600426)
Supplement: Supplementary file 1 [file Data_Sheet_1.zip › Supplementary Table 32.XLSX]

## Sheet: Table S32
		Supplemental Table S32. Mitochondrial sHSP proteins and their LFQ values in the amiR and control plants in normal and heat stress conditions. Peptides extracted from 15 days-old plants under normal conditions and after the heat stress treatment (3 h at 37 ºC) were analyzed by LC/MS and the proteins were identified through peptide cross-correlation analyses against an A. thaliana database (UP00007…
				log2-transformed LFQ																																					Average LFQ
	Accessions numbers	M-sHSPs	Majority protein IDs	EV1	EV2	EV3	amiR23.5-1	amiR23.5-2	amiR23.5-3	amiR23.6-1	amiR23.6-2	amiR23.6-3	amiR26.5-1	amiR26.5-2	amiR26.5-3	amiRD-1	amiRD-2	amiRD-3	amiRT-1	amiRT-2	amiRT-3	HEV1	HEV2	HEV3	HamiR23.5-1	HamiR23.5-2	HamiR23.5-3	HamiR23.6-1	HamiR23.6-2	HamiR23.6-3	HamiR26.5-1	HamiR26.5-2	HamiR26.5-3	HamiRD-1	HamiRD-2	HamiRD-3	HamiRT-1	HamiRT-2	HamiRT-3		EV	amiR23.5	amiR23.6	amiR26.5	amiRD	amiRT	HEV	HamiR23.5	HamiR23.6
	AT5G51440.1	sHSP23.5	sp|Q9FGM9|HS235_ARATH	0	0	0	0	0	0	0	0	0	0	0	0	0	0	0	0	0	0	0	0	0	0	0	0	0	24.7804	0	24.3646	24.3967	0	0	0	0	0	0	0		0	0	0	0	0	0	0	0	8.26013
	AT4G25200.1	sHSP23.6	sp|Q96331|HS23M_ARATH	0	0	0	0	0	0	0	0	0	0	0	0	0	0	0	0	0	0	26.5175	27.0228	28.1915	29.0294	29.1176	27.3338	0	0	0	27.841	28.2567	28.3515	26.421	0	0	27.89	27.5099	0		0	0	0	0	0	0	27.2439	28.4936	0
	AT1G52560.1	sHSP26.5	sp|Q9SSQ8|HS26M_ARATH	0	0	0	0	0	0	0	0	0	0	0	0	0	0	0	0	0	0	0	0	0	0	0	0	0	0	0	0	0	0	0	0	24.8121	0	0	0		0	0	0	0	0	0	0	0	0
[truncated: 3 more columns]
