# Supplementary material for: Mitochondrial Small Heat Shock Proteins Are Essential for Normal Growth of Arabidopsis thaliana
Source: Front Plant Sci. 2021 Feb 10;12:600426. doi: 10.3389/fpls.2021.600426 (PMC7902927; doi:10.3389/fpls.2021.600426)
Supplement: Supplementary file 1 [file Data_Sheet_1.zip › Supplementary Table 4.XLSX]

## Sheet: Table S4
	Supplementary Table S4. Hierarchical clustering of amiR and control proteomes in normal conditions. An average linkage clustering analysis of proteins was performed using a Euclidian distance method for the z-score normalized abundances on Perseus 1.6.1.1 (Tyanova et al., 2016). The processed LFQ data was filtered to have 3 valid values in at least one sample group. Biological replicates were the…
					Z-score
	Main Accession	TAIR Annotation	Protein IDs	Majority protein IDs	EV	amiR23.5	amiR23.6	amiR26.5	amiRD	amiRT	Cluster
	AT4G19170.1	chloroplast-targeted member of a family of enzymes similar to nine-cis-epoxycarotenoid dioxyg	sp|O49675|CCD4_ARATH	sp|O49675|CCD4_ARATH	1.15645	1.11809	-1.20602	0.19647	-0.876763	-0.388221	1
	AT1G37130.1	Identified as a mutant resistant to chlorate. Encodes nitrate reductase structural gene. Invol	sp|P11035|NIA2_ARATH	sp|P11035|NIA2_ARATH	0.879871	0.915947	-0.205352	-1.49226	-0.795101	0.696897	1
	AT3G44310.1	Mutants are resistant to indole-3-acetonitrile (IAN). NIT1 catalyzes the terminal activation s	sp|P32961|NRL1_ARATH;tr|Q8LFU8|Q8LFU8_ARATH	sp|P32961|NRL1_ARATH;tr|Q8LFU8|Q8LFU8_ARATH	1.31238	1.08905	-0.587142	-1.26282	-0.283825	-0.267648	1
	AT4G36810.1	Encodes a protein with geranylgeranyl pyrophosphate synthase activity involved in isoprenoid b	sp|P34802|GGPP1_ARATH;sp|Q9ZU77|GGPP7_ARATH;sp|Q9LIA0|GGPPB_ARATH;tr|A0A1I9LQ60|A0A1I9LQ60_ARATH;sp|Q9LUE1|GGPP9_ARATH;sp|Q9LUD9|GGPP3_ARATH;sp|Q9LHR4|GGPPC_ARATH;sp|Q9LRR0|GGPP8_ARATH	sp|P34802|GGPP1_ARATH	-0.330576	1.75375	-0.622287	0.248612	-1.16322	0.113724	1
	AT3G54660.1	Encodes glutathione reductase that is most likely localized in the chloroplast. protein_coding	sp|P42770|GSHRP_ARATH	sp|P42770|GSHRP_ARATH	1.75876	0.0526699	-0.958811	-0.676248	-0.59405	0.417675	1
	AT4G24510.1	Encodes a component of the fatty acid elongation machinery required for C28 to C30 fatty acid	sp|Q39048|CER2_ARATH	sp|Q39048|CER2_ARATH	1.06241	1.29417	-1.27993	-0.0208777	-0.542866	-0.512898	1
	AT5G16970.1	encodes a 2-alkenal reductase (EC 1.3.1.74), plays a key role in the detoxification of reactiv	sp|Q39172|AER_ARATH;tr|Q8GWT2|Q8GWT2_ARATH;tr|F4KFK3|F4KFK3_ARATH;tr|Q9LFK5|Q9LFK5_ARATH;tr|F4IE59|F4IE59_ARATH;tr|Q9M9M7|Q9M9M7_ARATH;tr|F4IBH8|F4IBH8_ARATH;tr|Q9C677|Q9C677_ARATH	sp|Q39172|AER_ARATH	1.53735	0.718046	-0.494919	-0.675668	-1.18703	0.102211	1
	AT2G02560.1	Arabidopsis thaliana homolog of human CAND1 (cullin-associated and neddylation-dissociated).	sp|Q8L5Y6|CAND1_ARATH	sp|Q8L5Y6|CAND1_ARATH	0.385614	0.673771	-1.24836	0.0786021	-1.13365	1.24402	1
	AT3G48530.1	SNF1-related protein kinase regulatory subunit gamma 1	sp|Q8LBB2|KING1_ARATH	sp|Q8LBB2|KING1_ARATH	1.1212	1.14028	-1.2894	-0.7825	0.178925	-0.368498	1
	AT5G28900.1	Calcium-binding EF-hand family protein	sp|Q8VZQ4|2AB2C_ARATH;sp|Q5QIT3|2AB2B_ARATH;tr|A0A1P8AMG0|A0A1P8AMG0_ARATH;tr|A0A1P8AMC2|A0A1P8AMC2_ARATH;tr|A0A1P8AMC5|A0A1P8AMC5_ARATH;sp|Q84JI6|2AB2E_ARATH;sp|Q9XGR4|2AB2A_ARATH;tr|A0A1P8BH17|A0A1P8BH17_ARATH	sp|Q8VZQ4|2AB2C_ARATH;sp|Q5QIT3|2AB2B_ARATH	-0.108338	1.66546	-1.40642	0.289685	-0.386962	-0.0534243	1
	AT5G20280.1	Encodes a protein with putative sucrose-phosphate synthase activity. When the gene was express	sp|Q94BT0|SPSA1_ARATH;sp|Q8RY24|SPSA3_ARATH	sp|Q94BT0|SPSA1_ARATH	0.876421	0.657348	-1.15565	0.132915	-1.33162	0.82059	1
	AT5G65010.2	Encodes asparagine synthetase (ASN2)	sp|Q9LV77|ASNS2_ARATH;tr|F4KGS3|F4KGS3_ARATH;sp|Q9LFU1|ASNS3_ARATH	sp|Q9LV77|ASNS2_ARATH	-0.040596	0.973274	-1.19572	0.189597	-1.09966	1.1731	1
	AT5G04590.1	A.thaliana gene encoding sulfite reductase	sp|Q9LZ66|SIR_ARATH	sp|Q9LZ66|SIR_ARATH	0.694068	0.835605	-0.116693	-1.47971	-0.865145	0.931877	1
	AT1G53280.1	Encodes a homolog of animal DJ-1 superfamily protein	sp|Q9MAH3|DJ1B_ARATH;tr|A0A1P8AUR1|A0A1P8AUR1_ARATH	sp|Q9MAH3|DJ1B_ARATH;tr|A0A1P8AUR1|A0A1P8AUR1_ARATH	1.33221	0.671398	-1.46417	-0.766013	0.208721	0.017848	1
	AT1G70730.3	Encodes a cytosolic phosphoglucomutase (PGM). Two Arabidopsis PGM proteins (AT1G70730/PGM2 an	sp|Q9SGC1|PGMC2_ARATH;tr|F4I6W4|F4I6W4_ARATH;tr|F4I6W3|F4I6W3_ARATH	sp|Q9SGC1|PGMC2_ARATH;tr|F4I6W4|F4I6W4_ARATH;tr|F4I6W3|F4I6W3_ARATH	0.595919	0.984785	-0.0396752	-0.929325	-1.45101	0.839305	1
	AT2G25450.1	Encodes a 2-oxoacid-dependent dioxygenase involved in the production of 2-hydroxybut-3-enyl gl	sp|Q9SKK4|GSL_ARATH	sp|Q9SKK4|GSL_ARATH	0.559613	1.54685	-1.08913	-0.170713	-1.02346	0.176843	1
	AT3G48990.1	Encodes an oxalyl-CoA synthetase and is required for oxalate degradation, for normal seed deve	sp|Q9SMT7|4CLLA_ARATH	sp|Q9SMT7|4CLLA_ARATH	1.20512	1.11523	-0.324864	-0.850251	-1.21282	0.0675821	1
	AT1G65930.1	Encodes a NADP+-isocitrate dehydrogenase that is believed to function in the cytosol. It appea	sp|Q9SRZ6|ICDHC_ARATH;sp|Q9SLK0|ICDHX_ARATH;tr|A0A1P8ASL1|A0A1P8ASL1_ARATH	sp|Q9SRZ6|ICDHC_ARATH	1.2223	0.733301	-0.232775	-1.40639	-0.823819	0.507388	1
	AT1G70850.1	MLP-like protein 34	sp|Q9SSK7|MLP34_ARATH;tr|F4I6Y7|F4I6Y7_ARATH	sp|Q9SSK7|MLP34_ARATH;tr|F4I6Y7|F4I6Y7_ARATH	0.52356	1.30524	-1.22866	0.520053	-1.11451	-0.00567251	1
	AT4G29010.1	Functions in beta-oxidation of fatty acids, similar to CuMFP with L-3-hydroxyacyl-CoA hydrolya	sp|Q9ZPI6|AIM1_ARATH	sp|Q9ZPI6|AIM1_ARATH	0.354432	0.67152	-0.879646	-0.422508	-1.17205	1.44825	1
	AT2G42810.2	Encodes a phytochrome-specific type 5 serine/threonine protein phosphatase. It dephosphorylate	tr|A0A1P8AY87|A0A1P8AY87_ARATH;sp|Q84XU2|PPP5_ARATH	tr|A0A1P8AY87|A0A1P8AY87_ARATH;sp|Q84XU2|PPP5_ARATH	1.26933	0.182114	-0.920521	-0.610909	-0.992447	1.07243	1
	AT5G66530.1	Galactose mutarotase-like superfamily protein	tr|A0A1P8BDF7|A0A1P8BDF7_ARATH;tr|Q9FJY6|Q9FJY6_ARATH	tr|A0A1P8BDF7|A0A1P8BDF7_ARATH;tr|Q9FJY6|Q9FJY6_ARATH	1.16539	1.13084	-0.242202	-0.819253	-1.27727	0.0424909	1
	AT5G16390.1	Encodes for the biotin carboxyl-carrier subunit of the multi-enzyme plastidial acetyl-coenzyme	tr|F4KE21|F4KE21_ARATH;sp|Q42533|BCCP1_ARATH;sp|Q9LLC1|BCCP2_ARATH	tr|F4KE21|F4KE21_ARATH;sp|Q42533|BCCP1_ARATH	0.788278	1.19297	-0.762859	-0.650566	-1.2297	0.661882	1
	AT2G22990.3	sinapoylglucose:malate sinapoyltransferase. Catalyzes the formation of sinapoylmalate from sin	tr|Q3EBW0|Q3EBW0_ARATH;tr|F4IKK4|F4IKK4_ARATH;tr|A8MR78|A8MR78_ARATH;sp|Q8RUW5|SCP8_ARATH;tr|A8MQW0|A8MQW0_ARATH	tr|Q3EBW0|Q3EBW0_ARATH;tr|F4IKK4|F4IKK4_ARATH;tr|A8MR78|A8MR78_ARATH;sp|Q8RUW5|SCP8_ARATH;tr|A8MQW0|A8MQW0_ARATH	1.18139	0.665084	-1.09923	0.713431	-1.16503	-0.295645	1
	AT5G45170.1	Haloacid dehalogenase-like hydrolase (HAD) superfamily protein	tr|Q6NMA9|Q6NMA9_ARATH;tr|A0A1P8BBQ8|A0A1P8BBQ8_ARATH	tr|Q6NMA9|Q6NMA9_ARATH;tr|A0A1P8BBQ8|A0A1P8BBQ8_ARATH	0.852661	0.93461	-0.343561	-0.714187	-1.48397	0.754451	1
	AT2G21250.1	NAD(P)-linked oxidoreductase superfamily protein	tr|Q9SJV2|Q9SJV2_ARATH;tr|F4IGK5|F4IGK5_ARATH;tr|Q9SJV1|Q9SJV1_ARATH;tr|A0A1P8B1D1|A0A1P8B1D1_ARATH	tr|Q9SJV2|Q9SJV2_ARATH;tr|F4IGK5|F4IGK5_ARATH	1.02856	0.235497	-0.648502	-1.14193	-0.742678	1.26905	1
	AT1G21680.1	DPP6 N-terminal domain-like protein	tr|Q9XI10|Q9XI10_ARATH	tr|Q9XI10|Q9XI10_ARATH	0.970381	0.912149	-0.798415	0.315531	-1.56868	0.169029	1
	ATCG01110.1	Encodes the 49KDa plastid NAD(P)H dehydrogenase subunit H protein. Its transcription is regul	sp|P56753|NDHH_ARATH	sp|P56753|NDHH_ARATH	-0.00162514	-0.437567	-1.00524	0.77993	-0.886136	1.55064	2
	AT1G14610.1	Required for proper proliferation of basal cells	sp|P93736|SYVM1_ARATH	sp|P93736|SYVM1_ARATH	0.011689	0.111671	-1.22567	0.255262	-0.813651	1.6607	2
	AT3G25800.1	one of three genes encoding the protein phosphatase 2A regulatory subunit protein_coding	sp|Q38950|2AAB_ARATH;tr|F4JA59|F4JA59_ARATH	sp|Q38950|2AAB_ARATH;tr|F4JA59|F4JA59_ARATH	0.484954	-0.820461	-1.46656	1.08998	-0.143604	0.855686	2
	AT2G42520.1	P-loop containing nucleoside triphosphate hydrolases superfamily protein	sp|Q84W89|RH37_ARATH;tr|A0A1P8BFB3|A0A1P8BFB3_ARATH;sp|Q8W4R3|RH30_ARATH;tr|A0A1I9LT69|A0A1I9LT69_ARATH;sp|Q9SQV1|RH40_ARATH	sp|Q84W89|RH37_ARATH	1.0018	-0.617295	-1.38016	0.583865	-0.595607	1.0074	2
	AT1G09795.1	ATP phosphoribosyl transferase, catalyses first step of histidine biosynthesis protein_coding	sp|Q8GSJ1|HIS1B_ARATH	sp|Q8GSJ1|HIS1B_ARATH	0.529397	-0.996207	-1.14106	0.85222	-0.46286	1.21851	2
	AT5G01410.1	Encodes a protein predicted to function in tandem with PDX2 to form glutamine amidotransferase	sp|Q8L940|PDX13_ARATH	sp|Q8L940|PDX13_ARATH	0.700866	-0.682419	-1.71108	0.327506	0.877802	0.487328	2
	AT1G52740.1	Encodes HTA9, a histone H2A protein. Loss of all H2A.Z (triple mutant with HTA8 and HTA11) res	sp|Q9C944|H2AV3_ARATH;sp|Q9T0H7|H2A8_ARATH;tr|F4JT33|F4JT33_ARATH	sp|Q9C944|H2AV3_ARATH	-0.362442	1.21049	-1.53964	-0.492418	0.380519	0.803487	2
	AT1G74960.2	Encodes a plastidic beta-ketoacyl-ACP synthase II, involved in fatty acid elongation from 16:0	sp|Q9C9P4|KASC2_ARATH	sp|Q9C9P4|KASC2_ARATH	0.877021	0.815951	-1.4681	-1.01713	0.220995	0.571264	2
	AT5G53850.2	Encodes a trifunctional dehydratase / enolase / phosphatase involved in the methionine salvage	sp|Q9FN41|MTBC_ARATH;tr|A0A1P8BAY5|A0A1P8BAY5_ARATH;tr|A0A1P8BB04|A0A1P8BB04_ARATH;tr|A0A1P8BAY8|A0A1P8BAY8_ARATH;tr|F4JYQ5|F4JYQ5_ARATH;tr|F4JYQ6|F4JYQ6_ARATH	sp|Q9FN41|MTBC_ARATH;tr|A0A1P8BAY5|A0A1P8BAY5_ARATH;tr|A0A1P8BB04|A0A1P8BB04_ARATH;tr|A0A1P8BAY8|A0A1P8BAY8_ARATH;tr|F4JYQ5|F4JYQ5_ARATH;tr|F4JYQ6|F4JYQ6_ARATH	0.963138	0.122329	-1.17513	0.230616	-1.21358	1.07262	2
	AT5G08650.1	Small GTP-binding protein	sp|Q9FNM5|GUFP_ARATH;tr|A0A1P8B9J8|A0A1P8B9J8_ARATH	sp|Q9FNM5|GUFP_ARATH;tr|A0A1P8B9J8|A0A1P8B9J8_ARATH	0.404676	-0.789535	-1.49891	0.785015	-0.0614743	1.16023	2
	AT5G08380.1	alpha-galactosidase 1	sp|Q9FT97|AGAL1_ARATH;tr|A0A1P8BFT2|A0A1P8BFT2_ARATH	sp|Q9FT97|AGAL1_ARATH;tr|A0A1P8BFT2|A0A1P8BFT2_ARATH	1.1138	0.172269	-1.73332	0.786517	-0.326541	-0.0127254	2
	AT3G28715.1	ATPase, V0/A0 complex, subunit C/D	sp|Q9LHA4|VA0D2_ARATH;tr|F4J0D8|F4J0D8_ARATH	sp|Q9LHA4|VA0D2_ARATH;tr|F4J0D8|F4J0D8_ARATH	0.661356	0.46916	-1.88182	0.889448	-0.0520607	-0.0860791	2
	AT3G13470.1	Encodes a subunit of chloroplasts chaperonins that are involved in mediating the folding of ne	sp|Q9LJE4|CPNB2_ARATH	sp|Q9LJE4|CPNB2_ARATH	0.575469	-0.512496	-1.40134	-0.483434	0.386864	1.43494	2
	AT1G66670.1	One of several nuclear-encoded ClpPs (caseinolytic protease). Contains a highly conserved cata	sp|Q9SXJ6|CLPP3_ARATH	sp|Q9SXJ6|CLPP3_ARATH	-0.156985	-0.0871648	-1.47764	0.50541	-0.337625	1.554	2
	AT2G27860.1	Encodes UDP-d-apiose/UDP-d-xylose synthase that requires NAD+ for enzymatic activity and is st	sp|Q9ZUY6|AXS1_ARATH	sp|Q9ZUY6|AXS1_ARATH	0.128792	-0.267775	-1.40771	-0.669369	0.992885	1.22318	2
	AT1G04170.1	protein synthesis initiation factor eIF2 gamma The mRNA is cell-to-cell mobile. protein_coding	tr|O64490|O64490_ARATH;tr|F4JQU2|F4JQU2_ARATH;tr|F4JQU1|F4JQU1_ARATH;tr|F4IRF5|F4IRF5_ARATH	tr|O64490|O64490_ARATH	0.780259	-0.243522	-1.53634	-0.683845	0.633276	1.05017	2
	AT2G44640.1	TRIGALACTOSYLDIACYLGLYCEROL-like protein	tr|O80503|O80503_ARATH	tr|O80503|O80503_ARATH	-0.100627	-0.763065	-1.05355	-0.286107	0.473807	1.72954	2
	AT2G40660.1	Nucleic acid-binding, OB-fold-like protein	tr|Q93VB0|Q93VB0_ARATH	tr|Q93VB0|Q93VB0_ARATH	0.948854	-0.811343	-1.51164	-0.133269	0.718487	0.788907	2
	AT1G58270.1	ZW9 mRNA, complete cds The mRNA is cell-to-cell mobile. protein_coding (ZW9) (ZW9)	tr|Q9SLV3|Q9SLV3_ARATH	tr|Q9SLV3|Q9SLV3_ARATH	0.820318	0.987981	-1.73816	-0.308939	0.44019	-0.201389	2
	AT2G40490.1	Uroporphyrinogen decarboxylase	sp|O22886|DCUP2_ARATH	sp|O22886|DCUP2_ARATH	1.70291	-1.08145	-0.794141	-0.152931	0.497089	-0.171483	3
	AT2G39310.1	jacalin-related lectin 22	sp|O80950|JAL22_ARATH;sp|O80948|JAL23_ARATH;tr|A0A1P8AXC4|A0A1P8AXC4_ARATH	sp|O80950|JAL22_ARATH	1.32851	-0.274349	-0.575263	-1.39135	-0.0320058	0.944459	3
	AT2G18960.1	Encodes a plasma membrane proton ATPase	sp|P20649|PMA1_ARATH;tr|A0A1P8AYX4|A0A1P8AYX4_ARATH	sp|P20649|PMA1_ARATH;tr|A0A1P8AYX4|A0A1P8AYX4_ARATH	1.22297	-0.610709	-0.735297	-0.883811	-0.303647	1.3105	3
	AT2G28000.1	Encodes chaperonin-60 alpha, a molecular chaperone involved in Rubisco folding. Mutants displ	sp|P21238|CPNA1_ARATH	sp|P21238|CPNA1_ARATH	1.80382	-0.787997	0.0105431	-0.886728	-0.475494	0.335854	3
	AT5G44340.1	beta tubulin gene	sp|P24636|TBB4_ARATH	sp|P24636|TBB4_ARATH	1.44397	-1.15334	-0.623726	-0.607714	0.0323243	0.90849	3
	AT5G38480.1	general regulatory factor, a 14-3-3 gene	sp|P42644|14333_ARATH	sp|P42644|14333_ARATH	0.697093	-1.22149	0.607539	-1.27946	0.985662	0.210655	3
	AT1G35160.2	GF14 protein phi chain member of 14-3-3 protein family. This protein is reported to interact w	sp|P46077|14334_ARATH;tr|F4HWQ5|F4HWQ5_ARATH	sp|P46077|14334_ARATH;tr|F4HWQ5|F4HWQ5_ARATH	1.2231	-0.785066	0.0279491	-1.5063	0.32415	0.716173	3
	AT4G38630.1	Regulatory particle non-ATPase subunit of the 26S proteasome with multiubiquitin-chain-binding	sp|P55034|PSMD4_ARATH	sp|P55034|PSMD4_ARATH	1.51568	-1.11752	-0.179457	-0.891196	0.784184	-0.111699	3
	AT1G80560.1	The AtIMD2 is one out of 3 genes encoding the enzyme 3-isopropylmalate dehydrogenase involved	sp|P93832|LEU32_ARATH	sp|P93832|LEU32_ARATH	1.43133	-0.680831	-0.857226	-0.968643	0.193848	0.881523	3
	AT4G24770.1	Encodes a chloroplast RNA-binding protein. A substrate of the type III effector HopU1 (mono-A	sp|Q04836|CP31A_ARATH	sp|Q04836|CP31A_ARATH	1.41761	-1.29591	-0.0101451	-0.86516	0.749919	0.00368153	3
	AT4G23650.1	Encodes calcium dependent protein kinase 3 (CPK3), a member of the Arabidopsis CDPK gene famil	sp|Q42479|CDPK3_ARATH	sp|Q42479|CDPK3_ARATH	1.13071	0.355611	-0.892195	-1.53356	0.415126	0.52431	3
	AT5G63980.1	Encodes a bifunctional protein that has 3'(2'),5'-bisphosphate nucleotidase and inositol polyp	sp|Q42546|DPNP1_ARATH	sp|Q42546|DPNP1_ARATH	0.627542	-0.0734106	-0.711998	-1.56015	1.16234	0.555671	3
	AT3G18780.2	Encodes an actin that is constitutively expressed in vegetative structures but not pollen. ACT	sp|Q96292|ACT2_ARATH;sp|Q96293|ACT8_ARATH;tr|F4J8V9|F4J8V9_ARATH	sp|Q96292|ACT2_ARATH;sp|Q96293|ACT8_ARATH;tr|F4J8V9|F4J8V9_ARATH	1.90266	0.0660596	-0.73051	-0.690639	0.0540689	-0.601639	3
	AT3G51800.2	putative nuclear DNA-binding protein G2p (AtG2) mRNA, protein_coding (ATG2) A. THALIANA ER	sp|Q96327|EBP1_ARATH	sp|Q96327|EBP1_ARATH	1.1051	-0.60447	-0.303331	-1.49323	0.293074	1.00286	3
	AT1G56070.1	encodes a translation elongation factor 2-like protein that is involved in cold-induced transl	sp|Q9ASR1|EF2_ARATH	sp|Q9ASR1|EF2_ARATH	0.90698	-0.742906	0.0941485	-1.54522	0.19589	1.09111	3
	AT5G49460.1	One of the two genes encoding subunit B of the cytosolic enzyme ATP Citrate Lyase (ACL) protei	sp|Q9FGX1|ACLB2_ARATH	sp|Q9FGX1|ACLB2_ARATH	1.24996	-0.32328	0.165669	-1.67821	0.691455	-0.105602	3
	AT1G10370.1	Encodes GSTU17 (Glutathione S-Transferase U17). Functions as a negative component of stress-me	sp|Q9FUS8|GSTUH_ARATH	sp|Q9FUS8|GSTUH_ARATH	1.26076	-0.415769	-0.629426	-1.15172	1.20183	-0.265669	3
	AT1G11650.2	Encodes an RNA binding protein with three RNA recognition motifs. The mRNA is cell-to-cell mob	sp|Q9SAB3|RB45B_ARATH	sp|Q9SAB3|RB45B_ARATH	1.62741	0.296258	-0.319734	-1.45276	0.0651027	-0.216283	3
	AT1G79550.1	Encodes cytosolic phosphoglycerate kinase (PGK3). Expression studies in PGK mutants showed tha	sp|Q9SAJ4|PGKY3_ARATH	sp|Q9SAJ4|PGKY3_ARATH	1.48183	-0.34469	-0.513142	-1.42274	0.200757	0.597983	3
	AT3G57560.1	encodes a N-acetylglutamate kinase, involved in arginine biosynthesis protein_coding N-ACET	sp|Q9SCL7|NAGK_ARATH	sp|Q9SCL7|NAGK_ARATH	1.18509	-0.915919	0.924439	-1.37088	0.147964	0.0292983	3
	AT2G20580.1	encoding the RPN subunits of the 26S proteasome The mRNA is cell-to-cell mobile. protei	sp|Q9SIV2|PSD2A_ARATH;sp|Q6XJG8|PSD2B_ARATH	sp|Q9SIV2|PSD2A_ARATH	1.38728	-0.678823	0.119522	-1.24863	-0.479898	0.900554	3
	AT2G31750.1	Encodes an auxin glycosyltransferase that is likely to be involved in regulation of auxin by g	sp|Q9SKC5|U74D1_ARATH;tr|A0A1P8B2S3|A0A1P8B2S3_ARATH	sp|Q9SKC5|U74D1_ARATH;tr|A0A1P8B2S3|A0A1P8B2S3_ARATH	1.14037	0.303127	-0.168812	-1.80873	-0.0202558	0.554309	3
	AT2G20990.3	Encodes a protein specifically localized to the ER-PM boundary with similarity to synaptotagmi	sp|Q9SKR2|SYT1_ARATH;tr|F4IFM7|F4IFM7_ARATH;tr|F4IFM6|F4IFM6_ARATH;tr|F4IFM9|F4IFM9_ARATH	sp|Q9SKR2|SYT1_ARATH;tr|F4IFM7|F4IFM7_ARATH;tr|F4IFM6|F4IFM6_ARATH	1.30216	0.348309	-0.910336	-1.44637	0.272579	0.433654	3
	AT3G05900.1	neurofilament protein-like protein	tr|A0A1I9LR13|A0A1I9LR13_ARATH;tr|F4J9K9|F4J9K9_ARATH	tr|A0A1I9LR13|A0A1I9LR13_ARATH;tr|F4J9K9|F4J9K9_ARATH	1.2731	-0.824624	0.389626	-1.37133	0.778806	-0.24558	3
	AT4G08390.1	Encodes a chloroplastic stromal ascorbate peroxidase sAPX. Ascorbate peroxidases are enzymes	tr|F4JFY5|F4JFY5_ARATH;sp|Q42592|APXS_ARATH;tr|F4JFY4|F4JFY4_ARATH;sp|Q9SI17|PER14_ARATH;sp|Q9SI16|PER15_ARATH	tr|F4JFY5|F4JFY5_ARATH;sp|Q42592|APXS_ARATH;tr|F4JFY4|F4JFY4_ARATH	1.01704	-0.748368	0.385393	-1.64776	0.341576	0.652124	3
	AT5G64380.1	Inositol monophosphatase family protein	tr|Q9FMF1|Q9FMF1_ARATH	tr|Q9FMF1|Q9FMF1_ARATH	1.73319	-0.503229	0.151828	-1.25622	0.195845	-0.321416	3
	AT1G09640.1	Translation elongation factor EF1B, gamma chain	sp|O04487|EF1G1_ARATH;tr|C0Z2L8|C0Z2L8_ARATH	sp|O04487|EF1G1_ARATH;tr|C0Z2L8|C0Z2L8_ARATH	0.845143	-0.387389	1.16259	-1.56061	-0.446252	0.386521	4
	AT5G26830.1	Encodes a dual-targeted threonyl-tRNA synthetase found in both the chloroplast and mitochondri	sp|O04630|SYTM1_ARATH;tr|A0A1P8AVU9|A0A1P8AVU9_ARATH;sp|Q8GZ45|SYTC_ARATH	sp|O04630|SYTM1_ARATH	0.344325	-0.0661964	0.634641	-1.82919	-0.136954	1.05337	4
	AT4G13930.1	Encodes a serine hydroxymethyltransferase maximally expressed in root protein_coding SERINE	sp|O23254|GLYC4_ARATH;tr|A0A1P8B5D5|A0A1P8B5D5_ARATH;sp|Q9SVM4|GLYC5_ARATH	sp|O23254|GLYC4_ARATH	0.115385	0.431795	0.790284	-1.98316	0.453806	0.191891	4
	AT4G13940.1	Encodes a S-adenosyl-L-homocysteine hydrolase required for DNA methylation-dependent gene sile	sp|O23255|SAHH1_ARATH;tr|F4JTV4|F4JTV4_ARATH;tr|F4JTV5|F4JTV5_ARATH;tr|A8MQP1|A8MQP1_ARATH	sp|O23255|SAHH1_ARATH;tr|F4JTV4|F4JTV4_ARATH;tr|F4JTV5|F4JTV5_ARATH;tr|A8MQP1|A8MQP1_ARATH	0.825486	0.496074	0.423112	-1.71158	-0.710589	0.677499	4
	AT3G56150.1	member of eIF3c - eukaryotic initiation factor 3c	sp|O49160|EIF3C_ARATH;tr|F4J1N5|F4J1N5_ARATH;tr|A0A1P8BD82|A0A1P8BD82_ARATH;sp|Q9FLQ7|FH20_ARATH;tr|A0A1P8BD84|A0A1P8BD84_ARATH	sp|O49160|EIF3C_ARATH	0.552765	0.0335798	-0.0711399	-1.81868	1.16707	0.1364	4
	AT1G79340.1	Encodes MCP2d, the predominant and constitutively expressed member of type II metacaspases (MC	sp|O64517|MCA4_ARATH;sp|O64518|MCA5_ARATH	sp|O64517|MCA4_ARATH	0.587199	0.477375	-0.241225	-1.89161	0.202195	0.866062	4
	AT2G22780.1	encodes an peroxisomal NAD-malate dehydrogenase that is involved in fatty acid beta-oxidation	sp|O82399|MDHX1_ARATH	sp|O82399|MDHX1_ARATH	0.858661	0.143071	1.05772	-1.75383	-0.173397	-0.132223	4
	AT5G26710.1	Glutamyl/glutaminyl-tRNA synthetase, class Ic	sp|O82462|SYEC_ARATH	sp|O82462|SYEC_ARATH	0.352668	1.17267	0.120426	-1.50381	-0.850226	0.708264	4
	AT2G36530.1	Involved in light-dependent cold tolerance and encodes an enolase. Protein is tyrosine-phospho	sp|P25696|ENO2_ARATH;tr|A0A1P8B1N1|A0A1P8B1N1_ARATH	sp|P25696|ENO2_ARATH;tr|A0A1P8B1N1|A0A1P8B1N1_ARATH	0.181932	0.0550432	0.177816	-1.72371	-0.0886478	1.39757	4
	AT3G23990.1	mitochondrial chaperonin HSP. assist in rapid assembly of the oligomeric protein structures i	sp|P29197|CH60A_ARATH	sp|P29197|CH60A_ARATH	0.598523	-0.383738	1.24644	-1.6757	-0.12721	0.34169	4
	AT2G29550.1	Encodes a beta-tubulin that is expressed in leaves, roots and flowers. protein_coding TUBULI	sp|P29515|TBB7_ARATH	sp|P29515|TBB7_ARATH	0.44682	0.53091	0.563643	-1.98071	0.520563	-0.0812261	4
	AT4G09000.2	Encodes a 14-3-3 gene, designated GRF1 chi (for general regulatory factor1-G-box factor 14-3-3	sp|P42643|14331_ARATH;tr|F4JJ94|F4JJ94_ARATH	sp|P42643|14331_ARATH;tr|F4JJ94|F4JJ94_ARATH	0.0546297	-0.21491	0.670517	-1.88107	0.577701	0.793135	4
	AT5G42080.1	Encodes a dynamin-like protein related to phragmoplastin. Mutations in this gene, in combinati	sp|P42697|DRP1A_ARATH;tr|F4K015|F4K015_ARATH	sp|P42697|DRP1A_ARATH;tr|F4K015|F4K015_ARATH	0.517203	0.359658	0.270412	-2.02386	0.280502	0.596089	4
	AT5G11520.1	Encodes the chloroplastic isozyme of aspartate aminotransferase. Involved in aspartate biosyn	sp|P46644|AAT3_ARATH	sp|P46644|AAT3_ARATH	0.841148	0.339235	0.682491	-1.89747	-0.217878	0.252472	4
	AT3G24170.1	Encodes a cytosolic glutathione reductase	sp|P48641|GSHRC_ARATH	sp|P48641|GSHRC_ARATH	-0.141801	0.807683	0.437269	-1.64059	-0.537629	1.07506	4
	AT5G56030.2	A member of heat shock protein 90 (HSP90) gene family. Expressed in all tissues and abundant i	sp|P55737|HS902_ARATH;tr|F4K6B6|F4K6B6_ARATH	sp|P55737|HS902_ARATH;tr|F4K6B6|F4K6B6_ARATH	0.927386	-0.100603	0.583373	-1.87587	0.517608	-0.05189	4
	AT2G30110.1	Encodes a ubiquitin-activating enzyme (E1), involved in the first step in conjugating multiple	sp|P93028|UBE11_ARATH	sp|P93028|UBE11_ARATH	0.310538	0.148772	0.158718	-1.97819	0.77495	0.58521	4
	AT2G47510.1	Encodes a mitochondrial-localized protein. The FUM1 gene appears to be essential, suggesting t	sp|P93033|FUM1_ARATH	sp|P93033|FUM1_ARATH	0.387405	0.48716	0.820793	-1.844	-0.439243	0.587888	4
	AT1G04410.1	predicted to encode a cytosolic malate dehydrogenase. protein_coding CYTOSOLIC-NAD-DEPENDEN	sp|P93819|MDHC1_ARATH	sp|P93819|MDHC1_ARATH	0.96416	0.524552	0.0730647	-1.89571	-0.0980306	0.431961	4
	AT1G78300.1	G-box binding factor GF14 omega encoding a 14-3-3 protein The mRNA is cell-to-cell mobile.	sp|Q01525|14332_ARATH	sp|Q01525|14332_ARATH	-0.0897749	0.0631573	0.560954	-1.90078	0.934939	0.431507	4
	AT1G11580.1	methylesterase PCR A	sp|Q1JPL7|PME18_ARATH;tr|A0A1P8ARX5|A0A1P8ARX5_ARATH	sp|Q1JPL7|PME18_ARATH;tr|A0A1P8ARX5|A0A1P8ARX5_ARATH	-0.230843	-0.302935	1.20264	-1.61168	0.899576	0.0432421	4
	AT3G25230.2	Encodes a a high molecular weight member of the FK506 binding protein (FKBP) family. It has t	sp|Q38931|FKB62_ARATH;tr|B3H746|B3H746_ARATH	sp|Q38931|FKB62_ARATH;tr|B3H746|B3H746_ARATH	0.538237	0.229515	0.441644	-2.02878	0.335701	0.48368	4
	AT3G09200.1	Ribosomal protein L10 family protein	sp|Q42112|RLA02_ARATH;tr|A8MQR4|A8MQR4_ARATH	sp|Q42112|RLA02_ARATH;tr|A8MQR4|A8MQR4_ARATH	-0.210129	0.116382	0.761662	-1.89849	0.596037	0.634541	4
	AT4G00570.1	Encodes an NAD-dependent malic enzyme (NAD-ME) that does not act on oxaloacetate, indicating t	sp|Q8L7K9|MAO2_ARATH	sp|Q8L7K9|MAO2_ARATH	0.507264	-0.28394	0.976814	-1.84799	0.527606	0.120247	4
	AT2G17265.1	Encodes a homoserine kinase (HSK) which produces O-phospho-L-homoserine (HserP), a compound at	sp|Q8L7R2|KHSE_ARATH	sp|Q8L7R2|KHSE_ARATH	0.611981	0.489455	0.756562	-1.79262	-0.579447	0.514073	4
	AT1G67730.1	Encodes one of the two Arabidopsis homologues to YBR159w encoding a S. cerevisiae beta-ketoacy	sp|Q8L9C4|KCR1_ARATH	sp|Q8L9C4|KCR1_ARATH	0.134785	0.0501948	0.856225	-1.95631	0.470585	0.44452	4
	AT1G14830.1	Encodes a dynamin-like protein that is involved in mitochondrial morphogenesis and pollen deve	sp|Q8LF21|DRP1C_ARATH	sp|Q8LF21|DRP1C_ARATH	0.74612	0.472603	0.570975	-1.5678	-0.950987	0.729088	4
	AT5G54430.1	Contains a universal stress protein domain. Protein is phosphorylated in response to Phytophth	sp|Q8VYN9|PHO32_ARATH;tr|A0A1P8BH73|A0A1P8BH73_ARATH;tr|A0A1P8BH78|A0A1P8BH78_ARATH	sp|Q8VYN9|PHO32_ARATH;tr|A0A1P8BH73|A0A1P8BH73_ARATH;tr|A0A1P8BH78|A0A1P8BH78_ARATH	0.518009	0.199993	0.21516	-1.9351	0.94752	0.0544198	4
	AT4G22670.1	Encodes one of the 36 carboxylate clamp (CC)-tetratricopeptide repeat (TPR) proteins (Prasad 2	sp|Q93YR3|F10AL_ARATH	sp|Q93YR3|F10AL_ARATH	0.0740146	1.1199	-0.24518	-1.81739	0.439761	0.428893	4
	AT5G20890.1	TCP-1/cpn60 chaperonin family protein	sp|Q940P8|TCPB_ARATH	sp|Q940P8|TCPB_ARATH	-0.181967	0.0879456	0.67544	-1.89622	0.51091	0.803894	4
	AT5G34850.1	Encodes a root-secreted purple acid phosphatase precursor involved in extracellular phosphate-	sp|Q949Y3|PPA26_ARATH	sp|Q949Y3|PPA26_ARATH	0.412825	-0.712024	1.24548	-1.52868	-0.0727651	0.655159	4
	AT4G26970.1	Encodes an aconitase that can catalyze the conversion of citrate to isocitrate through a cis-a	sp|Q94A28|ACO2M_ARATH;tr|Q9FFT5|Q9FFT5_ARATH	sp|Q94A28|ACO2M_ARATH	0.157906	0.063997	1.24534	-1.7165	-0.34583	0.595086	4
	AT4G13430.1	Encodes a methylthioalkylmalate isomerase involved in glucosinolate biosynthesis. protei	sp|Q94AR8|LEUC_ARATH	sp|Q94AR8|LEUC_ARATH	0.0147808	0.33388	0.739472	-1.9727	0.270936	0.61363	4
	AT2G33040.1	gamma subunit of Mt ATP synthase	sp|Q96250|ATPG3_ARATH	sp|Q96250|ATPG3_ARATH	-0.226662	0.1482	0.918884	-1.8597	0.281194	0.738082	4
	AT4G35630.1	Encodes a phosphoserine aminotransferase which is involved in serine biosynthesis in the chlor	sp|Q96255|SERB1_ARATH	sp|Q96255|SERB1_ARATH	0.119219	0.238447	0.976663	-1.92681	0.0877378	0.504743	4
	AT5G43940.2	Encodes a glutathione-dependent formaldehyde dehydrogenase (also known as class III type alcoh	sp|Q96533|ADHX_ARATH;tr|F4K7D6|F4K7D6_ARATH	sp|Q96533|ADHX_ARATH;tr|F4K7D6|F4K7D6_ARATH	0.934415	0.0659372	0.55843	-1.8671	-0.218068	0.526381	4
	AT5G09900.3	Encodes one of two isoforms for the 26S proteasome regulatory protein (RN) subunit RPN5. For m	sp|Q9FIB6|PS12A_ARATH;tr|F4KFD7|F4KFD7_ARATH;tr|B3H6B0|B3H6B0_ARATH;tr|A0A1P8BHB1|A0A1P8BHB1_ARATH;tr|F4KF39|F4KF39_ARATH;sp|Q8VWK0|PS12B_ARATH	sp|Q9FIB6|PS12A_ARATH;tr|F4KFD7|F4KFD7_ARATH;tr|B3H6B0|B3H6B0_ARATH;tr|A0A1P8BHB1|A0A1P8BHB1_ARATH;tr|F4KF39|F4KF39_ARATH;sp|Q8VWK0|PS12B_ARATH	0.046006	0.0888272	1.3235	-1.70085	-0.276273	0.518783	4
	AT5G06600.1	Encodes a ubiquitin-specific protease which together with UBP13 deubiquitinates DA1, DAR1 and	sp|Q9FPT1|UBP12_ARATH;tr|F4K3X1|F4K3X1_ARATH	sp|Q9FPT1|UBP12_ARATH;tr|F4K3X1|F4K3X1_ARATH	0.411714	0.186046	1.23591	-1.77189	-0.282802	0.221021	4
	AT5G52520.1	Encodes a chloroplast and mitochondria localized prolyl-tRNA synthetase. protein_coding	sp|Q9FYR6|SYPM_ARATH	sp|Q9FYR6|SYPM_ARATH	0.7917	0.465125	0.587635	-1.8899	-0.322816	0.368258	4
	AT4G11420.1	Encodes a subunit of eukaryotic initiation factor 3 (eIF3)	sp|Q9LD55|EIF3A_ARATH	sp|Q9LD55|EIF3A_ARATH	-0.15315	0.325745	0.617489	-1.90784	0.223777	0.893981	4
	AT3G52930.1	Aldolase superfamily protein	sp|Q9LF98|ALFC8_ARATH	sp|Q9LF98|ALFC8_ARATH	0.880665	-0.0136644	0.32282	-1.9385	0.171852	0.576825	4
	AT3G53580.1	diaminopimelate epimerase family protein	sp|Q9LFG2|DAPF_ARATH	sp|Q9LFG2|DAPF_ARATH	-0.036573	0.555116	0.218163	-1.95557	0.414723	0.804145	4
	AT3G27300.1	glucose-6-phosphate dehydrogenase 5	sp|Q9LK23|G6PD5_ARATH;tr|A0A1I9LLZ7|A0A1I9LLZ7_ARATH;tr|A0A1I9LLZ6|A0A1I9LLZ6_ARATH	sp|Q9LK23|G6PD5_ARATH;tr|A0A1I9LLZ7|A0A1I9LLZ7_ARATH;tr|A0A1I9LLZ6|A0A1I9LLZ6_ARATH	-0.0652794	0.513431	1.1692	-1.70365	-0.435899	0.522198	4
	AT3G23810.1	S-adenosyl-l-homocysteine (SAH) hydrolase 2	sp|Q9LK36|SAHH2_ARATH	sp|Q9LK36|SAHH2_ARATH	0.13245	0.868672	-0.017258	-1.94052	0.431619	0.525035	4
	AT1G16350.1	Aldolase-type TIM barrel family protein	sp|Q9SA34|IMDH2_ARATH;sp|P47996|IMDH1_ARATH	sp|Q9SA34|IMDH2_ARATH	0.831658	0.848336	0.308708	-1.86624	-0.0223376	-0.100126	4
	AT5G19510.1	Translation elongation factor EF1B/ribosomal protein S6 family protein	sp|Q9SCX3|EF1B2_ARATH	sp|Q9SCX3|EF1B2_ARATH	0.183312	0.274915	0.174734	-1.86998	0.0715472	1.16548	4
	AT5G43010.1	26S proteasome AAA-ATPase subunit RPT4a (RPT4a) mRNA	sp|Q9SEI3|PS10A_ARATH	sp|Q9SEI3|PS10A_ARATH	0.283235	0.119876	0.51826	-2.00586	0.429774	0.654712	4
	AT5G58290.1	26S proteasome AAA-ATPase subunit RPT3 (RPT3) mRNA	sp|Q9SEI4|PRS6B_ARATH;tr|Q9T090|Q9T090_ARATH;tr|Q9FJC9|Q9FJC9_ARATH	sp|Q9SEI4|PRS6B_ARATH	0.687154	0.254651	-0.144427	-1.94377	0.631299	0.515096	4
	AT3G11830.1	TCP-1/cpn60 chaperonin family protein	sp|Q9SF16|TCPH_ARATH	sp|Q9SF16|TCPH_ARATH	-0.22696	-0.0968559	0.906298	-1.77923	0.254896	0.941855	4
	AT3G09820.1	Involved in the salvage synthesis of adenylates and methyl recycling	sp|Q9SF85|ADK1_ARATH	sp|Q9SF85|ADK1_ARATH	-0.0754695	0.767252	0.00770691	-1.8902	0.844192	0.346513	4
	AT2G17630.1	Pyridoxal phosphate (PLP)-dependent transferases superfamily protein	sp|Q9SHP0|SERB2_ARATH	sp|Q9SHP0|SERB2_ARATH	0.0871028	-0.6857	1.13357	-1.56543	0.157633	0.872827	4
	AT3G06350.1	Encodes a bi-functional dehydroquinate-shikimate dehydrogenase enzyme that catalyzes two steps	sp|Q9SQT8|DHQSD_ARATH	sp|Q9SQT8|DHQSD_ARATH	-0.207442	-0.0425637	1.27274	-1.60784	-0.245494	0.8306	4
	AT4G11380.2	Adaptin family protein	sp|Q9SUS3|APBLB_ARATH;tr|F4JNZ8|F4JNZ8_ARATH;sp|O81742|APBLC_ARATH;tr|A0A1P8B3B6|A0A1P8B3B6_ARATH	sp|Q9SUS3|APBLB_ARATH;tr|F4JNZ8|F4JNZ8_ARATH;sp|O81742|APBLC_ARATH	0.0576321	0.649786	0.868456	-1.91808	-0.0322146	0.374417	4
	AT5G28020.1	Encodes cysteine synthase CysD2	sp|Q9SXS7|CYSD2_ARATH;tr|F4K5T1|F4K5T1_ARATH;tr|A0A1P8BB98|A0A1P8BB98_ARATH	sp|Q9SXS7|CYSD2_ARATH;tr|F4K5T1|F4K5T1_ARATH	0.573502	0.400434	1.0374	-1.782	0.226461	-0.455792	4
	AT1G20950.1	Phosphofructokinase family protein	sp|Q9SYP2|PFPA1_ARATH	sp|Q9SYP2|PFPA1_ARATH	-0.338182	0.792211	0.584268	-1.66319	-0.37864	1.00354	4
	AT4G29040.1	RPT2a encodes the 26S proteasome subunit. It is required for root meristem maintenance, and r	sp|Q9SZD4|PRS4A_ARATH;sp|Q9SL67|PRS4B_ARATH	sp|Q9SZD4|PRS4A_ARATH;sp|Q9SL67|PRS4B_ARATH	0.730866	0.0933069	0.919481	-1.88971	-0.0495016	0.195554	4
	AT3G11710.1	lysyl-tRNA synthetase 1	sp|Q9ZPI1|SYKC_ARATH	sp|Q9ZPI1|SYKC_ARATH	0.164599	0.412303	0.0908989	-1.94495	0.325303	0.951844	4
	AT1G23820.1	Spermidine synthase. protein_coding SPERMIDINE SYNTHASE 1 (SPDS1) SPERMIDINE SYNTHASE 1	sp|Q9ZUB3|SPD1_ARATH;tr|F4I7M5|F4I7M5_ARATH	sp|Q9ZUB3|SPD1_ARATH;tr|F4I7M5|F4I7M5_ARATH	0.623202	0.0946339	0.223875	-1.95768	0.18867	0.827302	4
	AT3G57050.1	Encodes cystathionine beta-lyase, the second enzyme in the methionine biosynthetic pathway. Mu	tr|A0A1I9LQK7|A0A1I9LQK7_ARATH;tr|A0A1I9LQK6|A0A1I9LQK6_ARATH;sp|P53780|METC_ARATH;tr|F4J244|F4J244_ARATH	tr|A0A1I9LQK7|A0A1I9LQK7_ARATH;tr|A0A1I9LQK6|A0A1I9LQK6_ARATH;sp|P53780|METC_ARATH;tr|F4J244|F4J244_ARATH	0.173942	0.302568	0.862007	-1.97392	0.181822	0.453578	4
	AT2G17420.1	NADPH-dependent thioredoxin reductase, major cytosolic isoform The mRNA is cell-to-cell mobile	tr|A0A1P8AZS7|A0A1P8AZS7_ARATH;sp|Q39242|TRXB2_ARATH	tr|A0A1P8AZS7|A0A1P8AZS7_ARATH;sp|Q39242|TRXB2_ARATH	0.207632	0.287398	0.649344	-2.0177	0.427058	0.446269	4
	AT4G21580.1	oxidoreductase, zinc-binding dehydrogenase family protein	tr|A8MRW5|A8MRW5_ARATH;tr|O65423|O65423_ARATH;tr|B9DGL1|B9DGL1_ARATH	tr|A8MRW5|A8MRW5_ARATH;tr|O65423|O65423_ARATH;tr|B9DGL1|B9DGL1_ARATH	0.654894	0.690774	0.403277	-1.96916	0.231524	-0.0113101	4
	AT5G37510.2	Encodes a subunit of the 400 kDa subcomplex of the mitochondrial NADH dehydrogenase (complex I	tr|B9DFQ9|B9DFQ9_ARATH;sp|Q9FGI6|NDUS1_ARATH	tr|B9DFQ9|B9DFQ9_ARATH;sp|Q9FGI6|NDUS1_ARATH	0.0964331	-0.374834	1.61756	-1.46427	0.264772	-0.13966	4
	AT2G33210.1	Involved in the RNA splicing of rpl2 and ccmFC introns in mitochondria. protein_coding HEAT S	tr|F4IVR2|F4IVR2_ARATH;sp|Q8L7B5|CH60B_ARATH	tr|F4IVR2|F4IVR2_ARATH;sp|Q8L7B5|CH60B_ARATH	0.480956	-1.00445	0.946963	-1.50616	0.606092	0.476603	4
	AT3G13790.1	Encodes a protein with invertase activity	tr|F4JEJ0|F4JEJ0_ARATH;sp|Q43866|INV1_ARATH;tr|A0A1I9LRX7|A0A1I9LRX7_ARATH	tr|F4JEJ0|F4JEJ0_ARATH;sp|Q43866|INV1_ARATH;tr|A0A1I9LRX7|A0A1I9LRX7_ARATH	0.572786	0.643495	0.655026	-1.94369	0.191479	-0.119098	4
	AT5G26260.1	TRAF-like family protein	tr|O81493|O81493_ARATH;tr|F4JZS7|F4JZS7_ARATH;tr|F4JZS4|F4JZS4_ARATH;tr|F4JZS5|F4JZS5_ARATH	tr|O81493|O81493_ARATH	0.25148	0.367877	1.05898	-1.86352	0.400898	-0.215715	4
	AT4G38220.2	Peptidase M20/M25/M40 family protein	tr|Q8S9L3|Q8S9L3_ARATH;tr|F4JTK8|F4JTK8_ARATH	tr|Q8S9L3|Q8S9L3_ARATH;tr|F4JTK8|F4JTK8_ARATH	-0.0240291	0.512244	1.23456	-1.70966	0.374132	-0.387247	4
	AT1G63660.1	GMP synthase (glutamine-hydrolyzing), putative / glutamine amidotransferase	tr|Q9CAD1|Q9CAD1_ARATH;tr|F4I3P5|F4I3P5_ARATH	tr|Q9CAD1|Q9CAD1_ARATH;tr|F4I3P5|F4I3P5_ARATH	-0.0887799	0.578772	0.596612	-1.97412	0.372317	0.515198	4
	AT1G48860.1	5-enolpyruvylshikimate-3-phosphate synthase involved in shikimic acid biosynthesis. protei	tr|Q9FVP6|Q9FVP6_ARATH;tr|F4I035|F4I035_ARATH	tr|Q9FVP6|Q9FVP6_ARATH;tr|F4I035|F4I035_ARATH	0.558828	0.540095	0.394564	-1.91225	0.707354	-0.288593	4
	AT5G13420.1	Aldolase-type TIM barrel family protein	tr|Q9LYR4|Q9LYR4_ARATH	tr|Q9LYR4|Q9LYR4_ARATH	0.0334388	0.131589	1.2266	-1.5121	-0.708953	0.829423	4
	AT3G52500.1	Eukaryotic aspartyl protease family protein	tr|Q9SVD1|Q9SVD1_ARATH	tr|Q9SVD1|Q9SVD1_ARATH	0.243212	1.0223	0.709958	-1.71844	-0.578884	0.321852	4
	AT4G28080.1	Encodes REDUCED CHLOROPLAST COVERAGE 2 (REC2). Along with REC1 and REC3 it contributes to est	sp|F4JKH6|TSS_ARATH;tr|A0A1P8ATX7|A0A1P8ATX7_ARATH	sp|F4JKH6|TSS_ARATH	-0.123873	0.359173	-0.0849188	-1.82309	0.585555	1.08715	5
	AT1G70310.1	Spermidine synthase	sp|O48661|SPD2_ARATH	sp|O48661|SPD2_ARATH	-0.422369	0.407244	0.0111729	-1.75743	0.791675	0.969705	5
	AT2G26670.1	Encodes a plastid heme oxygenase necessary for phytochrome chromophore biosynthesis and for co	sp|O48782|HMOX1_ARATH;sp|Q9C9L4|HMOX3_ARATH	sp|O48782|HMOX1_ARATH	-0.204965	0.707938	-0.651577	-1.58665	0.935618	0.799636	5
	AT2G35500.1	Encodes a protein with some sequence similarity to shikimate kinases, but a truncated form of	sp|O82290|SKL2_ARATH	sp|O82290|SKL2_ARATH	-0.196437	-1.14414	0.761126	-1.11998	0.416905	1.28253	5
	AT3G55220.1	Encodes a spliceosomal protein that is required for proper reproduction. RNAi lines display l	sp|P0DKL6|S130B_ARATH;sp|P0DKL4|S130A_ARATH	sp|P0DKL6|S130B_ARATH;sp|P0DKL4|S130A_ARATH	0.505999	-0.828871	-0.62759	-1.1023	0.613418	1.43935	5
	AT1G43170.1	Encodes a cytoplasmic ribosomal protein. The mRNA is cell-to-cell mobile. protein_coding	sp|P17094|RL31_ARATH;tr|A8MQQ1|A8MQQ1_ARATH	sp|P17094|RL31_ARATH;tr|A8MQQ1|A8MQQ1_ARATH	-0.304499	-0.606972	-0.0892596	-1.32788	0.996349	1.33226	5
	AT4G30190.2	Belongs to the P-type ATPase superfamily of cation-transporting ATPases, pumps protons out of	sp|P19456|PMA2_ARATH;tr|F4JPJ7|F4JPJ7_ARATH;sp|P20431|PMA3_ARATH;tr|A0A1P8BD43|A0A1P8BD43_ARATH;sp|Q9M2A0|PMA8_ARATH;sp|Q9SU58|PMA4_ARATH;tr|A0A1P8B2U9|A0A1P8B2U9_ARATH;sp|Q9SJB3|PMA5_ARATH;tr|A0A1P8B2Y6|A0A1P8B2Y6_ARATH;tr|A0A1P8B2V0|A0A1P8B2V0_ARATH;sp|Q43128|PMA10_ARATH;sp|Q9SH76|PMA6_ARATH;tr|A0A1I9LS30|A0A1I9LS30_ARATH;sp|Q9LY32|PMA7_ARATH	sp|P19456|PMA2_ARATH;tr|F4JPJ7|F4JPJ7_ARATH	-0.700706	-0.681085	-0.256219	-0.888102	1.27138	1.25473	5
	AT5G08690.1	Encodes the mitochondrial ATP synthase beta-subunit	sp|P83484|ATPBN_ARATH;sp|P83483|ATPBM_ARATH;sp|Q9C5A9|ATPBO_ARATH	sp|P83484|ATPBN_ARATH;sp|P83483|ATPBM_ARATH;sp|Q9C5A9|ATPBO_ARATH	-1.06667	-0.636204	0.427306	-0.921858	1.17188	1.02555	5
	AT3G02090.2	Insulinase (Peptidase family M16) protein	sp|Q42290|MPPB_ARATH	sp|Q42290|MPPB_ARATH	-0.379365	-0.419876	-0.540753	-1.11575	0.975758	1.47999	5
	AT5G13850.1	nascent polypeptide-associated complex subunit alpha-like protein 3	sp|Q6ICZ8|NACA3_ARATH	sp|Q6ICZ8|NACA3_ARATH	-0.37247	-1.22335	-0.0786166	-0.702301	1.04545	1.33129	5
	AT2G41530.1	Encodes a protein with S-formylglutathione hydrolase activity. protein_coding S-FORMYLGLUTAT	sp|Q8LAS8|SFGH_ARATH	sp|Q8LAS8|SFGH_ARATH	0.249621	-1.48418	0.38974	-0.901326	0.522296	1.22385	5
	AT3G25520.1	Encodes ribosomal protein L5 that binds to 5S ribosomal RNA and in involved in its export from	sp|Q8LBI1|RL51_ARATH;tr|F4J912|F4J912_ARATH	sp|Q8LBI1|RL51_ARATH;tr|F4J912|F4J912_ARATH	-1.27048	-0.163176	-0.135167	-0.74598	0.927888	1.38691	5
	AT1G07930.1	GTP binding Elongation factor Tu family protein	sp|Q8W4H7|EF1A2_ARATH;sp|Q8GTY0|EF1A4_ARATH;sp|Q0WL56|EF1A3_ARATH;sp|P0DH99|EF1A1_ARATH;tr|F4HUA0|F4HUA0_ARATH	sp|Q8W4H7|EF1A2_ARATH;sp|Q8GTY0|EF1A4_ARATH;sp|Q0WL56|EF1A3_ARATH;sp|P0DH99|EF1A1_ARATH;tr|F4HUA0|F4HUA0_ARATH	-0.414979	-0.340624	-0.0920153	-1.05745	0.0116721	1.8934	5
	AT1G58684.1	Ribosomal protein S5 family protein	sp|Q93VB8|RS22_ARATH;sp|Q8L8Y0|RS21_ARATH	sp|Q93VB8|RS22_ARATH;sp|Q8L8Y0|RS21_ARATH	-0.606737	-0.237723	0.119083	-1.42153	0.730079	1.41683	5
	AT5G10540.1	Zincin-like metalloproteases family protein	sp|Q949P2|COPDA_ARATH	sp|Q949P2|COPDA_ARATH	0.0784125	-0.0504049	-0.438948	-1.12619	-0.315161	1.85229	5
	AT1G69830.1	Encodes a plastid-localized &#945	sp|Q94A41|AMY3_ARATH	sp|Q94A41|AMY3_ARATH	-0.526019	0.860202	-0.514636	-1.51203	0.847192	0.845295	5
	AT1G74470.1	Encodes for a multifunctional protein with geranylgeranyl reductase activity shown to catalyze	sp|Q9CA67|CHLP_ARATH	sp|Q9CA67|CHLP_ARATH	-0.242953	-1.09919	-0.403489	-0.41565	0.352079	1.80921	5
	AT5G52470.1	Encodes a fibrillarin, a key nucleolar protein in eukaryotes which associates with box C/D sma	sp|Q9FEF8|MD36B_ARATH	sp|Q9FEF8|MD36B_ARATH	-0.651117	-0.277216	0.409842	-1.17334	-0.0268216	1.71865	5
	AT5G14040.1	Encodes a mitochondrial phosphate transporter. Modulates plant responses to salt stress.	sp|Q9FMU6|MPCP3_ARATH	sp|Q9FMU6|MPCP3_ARATH	-0.657564	-0.626404	0.696159	-1.34026	0.830695	1.09738	5
	AT1G57720.1	Translation elongation factor EF1B, gamma chain	sp|Q9FVT2|EF1G2_ARATH	sp|Q9FVT2|EF1G2_ARATH	0.408074	-0.400985	0.219528	-1.72676	0.241356	1.25879	5
	AT3G18190.1	TCP-1/cpn60 chaperonin family protein	sp|Q9LV21|TCPD_ARATH	sp|Q9LV21|TCPD_ARATH	0.0359688	-0.427931	0.0673488	-1.65269	0.738844	1.23846	5
	AT3G63490.1	Ribosomal protein L1p/L10e family	sp|Q9LY66|RK1_ARATH;tr|F4J296|F4J296_ARATH	sp|Q9LY66|RK1_ARATH;tr|F4J296|F4J296_ARATH	-0.851027	-0.549832	0.48587	-1.21258	1.02049	1.10708	5
	AT3G08590.1	Encodes a 2,3-biphosphoglycerate-independent phosphoglycerate mutase that is involved in polle	sp|Q9M9K1|PMG2_ARATH	sp|Q9M9K1|PMG2_ARATH	-0.246332	0.163019	0.0485035	-1.54915	-0.000498078	1.58446	5
	AT3G05060.1	SAR DNA-binding protein, putative, strong similarity to SAR DNA-binding protein-1 (Pisum sativ	sp|Q9MAB3|NOP5B_ARATH	sp|Q9MAB3|NOP5B_ARATH	-0.573949	-0.107707	0.458044	-1.34056	-0.0631151	1.62729	5
	AT1G58080.1	ATP phosphoribosyl transferase, catalyses first step of histidine biosynthesis protein_coding	sp|Q9S762|HIS1A_ARATH	sp|Q9S762|HIS1A_ARATH	-0.292239	-0.468359	0.331906	-1.5802	1.19181	0.817079	5
	AT1G16030.1	heat shock protein 70B	sp|Q9S9N1|HSP7E_ARATH	sp|Q9S9N1|HSP7E_ARATH	0.196537	-0.583213	0.0991589	-1.59098	1.33663	0.541862	5
	AT1G31180.1	The AtIMD3 is one out of 3 genes encoding the enzyme 3-isopropylmalate dehydrogenase involved	sp|Q9SA14|LEU31_ARATH;tr|A0A1P8AUM8|A0A1P8AUM8_ARATH	sp|Q9SA14|LEU31_ARATH;tr|A0A1P8AUM8|A0A1P8AUM8_ARATH	-0.00937526	-0.526775	-0.192714	-1.17047	0.0803177	1.81902	5
	AT3G09630.1	Ribosomal protein L4/L1 family	sp|Q9SF40|RL4A_ARATH;tr|Q2V3X4|Q2V3X4_ARATH	sp|Q9SF40|RL4A_ARATH;tr|Q2V3X4|Q2V3X4_ARATH	-0.480117	-0.522633	-0.0280805	-1.31019	1.03129	1.30973	5
	AT3G46740.1	Component of the translocon outer membrane (TOC) complex. Forms the outer envelope translocati	sp|Q9STE8|TC753_ARATH	sp|Q9STE8|TC753_ARATH	-0.232003	-0.558908	-0.86715	-0.850042	1.33767	1.17043	5
	AT4G02930.1	GTP binding Elongation factor Tu family protein	sp|Q9ZT91|EFTM_ARATH	sp|Q9ZT91|EFTM_ARATH	-0.588029	0.139389	0.0804336	-1.61629	0.839278	1.14522	5
	AT3G02780.1	Encodes a protein with isopentenyl diphosphate:dimethylallyl diphosphate isomerase activity. T	tr|A0A1I9LM15|A0A1I9LM15_ARATH;sp|Q42553|IDI2_ARATH	tr|A0A1I9LM15|A0A1I9LM15_ARATH;sp|Q42553|IDI2_ARATH	-0.942776	-0.480366	-0.377813	-0.730038	1.23584	1.29516	5
	AT4G10480.1	Nascent polypeptide-associated complex (NAC), alpha subunit family protein	tr|A8MQP6|A8MQP6_ARATH;sp|Q9SZY1|NACA4_ARATH	tr|A8MQP6|A8MQP6_ARATH;sp|Q9SZY1|NACA4_ARATH	-0.803221	0.319248	-0.602165	-1.16474	1.1407	1.11018	5
	AT3G48870.1	Encodes a nuclear encoded protein with similarity to Clpa regulatory subunit of CLP protease c	tr|F4JF64|F4JF64_ARATH;sp|Q9SXJ7|CLPC2_ARATH;tr|Q9M1G2|Q9M1G2_ARATH	tr|F4JF64|F4JF64_ARATH;sp|Q9SXJ7|CLPC2_ARATH	-0.545125	-0.641852	-0.748031	-0.532346	0.784231	1.68312	5
	AT5G02870.1	Ribosomal protein L4/L1 family	tr|F4KDU5|F4KDU5_ARATH;sp|P49691|RL4B_ARATH	tr|F4KDU5|F4KDU5_ARATH;sp|P49691|RL4B_ARATH	-0.171571	-0.284391	0.185769	-1.70135	0.893336	1.07821	5
	AT3G55260.1	Encodes a protein with &#946	sp|A7WM73|HEXO1_ARATH	sp|A7WM73|HEXO1_ARATH	1.57202	-0.746422	-0.547172	0.580653	0.265455	-1.12454	6
	AT1G11860.1	Glycine cleavage T-protein family	sp|O65396|GCST_ARATH	sp|O65396|GCST_ARATH	1.38217	0.388103	-0.937718	0.213719	0.333209	-1.37948	6
	AT2G44790.1	Encodes a uclacyanin, a protein precursor that is closely related to precursors of stellacyani	sp|O80517|BCB2_ARATH	sp|O80517|BCB2_ARATH	1.55982	0.352608	-1.25434	-0.0541262	0.282805	-0.88677	6
	AT3G58500.1	Encodes one of the isoforms of the catalytic subunit of protein phosphatase 2A: AT1G59830/PP2A	sp|P48578|PP2A4_ARATH;sp|Q07100|PP2A3_ARATH;tr|F4IN36|F4IN36_ARATH;tr|F4IN38|F4IN38_ARATH;tr|A0A1P8AYV1|A0A1P8AYV1_ARATH;tr|A0A1P8AYS4|A0A1P8AYS4_ARATH	sp|P48578|PP2A4_ARATH;sp|Q07100|PP2A3_ARATH;tr|F4IN36|F4IN36_ARATH	-0.248989	0.517875	-0.505459	0.494061	1.3095	-1.56699	6
	AT4G35100.1	a member of the plasma membrane intrinsic protein PIP. functions as aquaporin. Salt-stress-ind	sp|P93004|PIP27_ARATH;sp|Q9ZVX8|PIP28_ARATH	sp|P93004|PIP27_ARATH	0.935702	-0.717837	-1.14463	0.966678	0.805794	-0.845703	6
	AT3G16240.1	Delta tonoplast intrinsic protein, functions as a water channel and ammonium (NH3) transporter	sp|Q41951|TIP21_ARATH	sp|Q41951|TIP21_ARATH	1.01786	0.702592	-1.10369	0.892846	-0.357579	-1.15202	6
	AT3G26520.1	gamma tonoplast intrinsic protein 2 (TIP2). expressed throughout the plant and transcript leve	sp|Q41963|TIP12_ARATH	sp|Q41963|TIP12_ARATH	0.23724	0.0155857	-1.73171	0.662713	1.17372	-0.357549	6
	AT1G53210.1	Encodes a Na+/Ca 2+ exchanger-like protein that participates in the maintenance of Ca 2+ homeo	sp|Q8L636|NCL_ARATH	sp|Q8L636|NCL_ARATH	1.57326	-0.0519207	-1.51817	0.351396	-0.0527947	-0.301771	6
	AT3G02110.1	serine carboxypeptidase-like 25	sp|Q8L9Y0|SCP25_ARATH	sp|Q8L9Y0|SCP25_ARATH	0.193594	-0.110346	-1.37553	1.51691	0.492674	-0.717302	6
	AT5G12040.1	Nitrilase/cyanide hydratase and apolipoprotein N-acyltransferase family protein	sp|Q8RUF8|NILP3_ARATH	sp|Q8RUF8|NILP3_ARATH	0.449536	-0.647034	0.0136043	0.767812	1.05323	-1.63715	6
	AT5G35170.1	adenylate kinase family protein	sp|Q8VYL1|KAD5_ARATH;tr|F4JYC0|F4JYC0_ARATH	sp|Q8VYL1|KAD5_ARATH;tr|F4JYC0|F4JYC0_ARATH	0.300446	0.307888	-0.448038	1.49206	-0.11106	-1.5413	6
	AT1G25350.2	glutamine-tRNA ligase, putative / glutaminyl-tRNA synthetase, putative / GlnRS	sp|Q8W4F3|SYQ_ARATH;tr|F4ICG2|F4ICG2_ARATH	sp|Q8W4F3|SYQ_ARATH;tr|F4ICG2|F4ICG2_ARATH	0.554886	-0.773239	0.0714297	1.0173	0.721411	-1.59178	6
	AT5G19370.1	rhodanese-like domain-containing protein / PPIC-type PPIASE domain-containing protein	sp|Q93WI0|STR12_ARATH	sp|Q93WI0|STR12_ARATH	1.1133	0.209395	-0.501331	0.780938	0.0853624	-1.68767	6
	AT4G33010.1	glycine decarboxylase P-protein 1	sp|Q94B78|GCSP1_ARATH;tr|B3H5Y8|B3H5Y8_ARATH	sp|Q94B78|GCSP1_ARATH;tr|B3H5Y8|B3H5Y8_ARATH	0.883932	-0.432068	-0.660583	0.587646	1.07119	-1.45012	6
	AT5G19990.1	26S proteasome AAA-ATPase subunit The mRNA is cell-to-cell mobile. protein_coding REGULA	sp|Q9C5U3|PRS8A_ARATH;tr|A0A1P8BCJ5|A0A1P8BCJ5_ARATH;sp|Q94BQ2|PRS8B_ARATH	sp|Q9C5U3|PRS8A_ARATH;tr|A0A1P8BCJ5|A0A1P8BCJ5_ARATH;sp|Q94BQ2|PRS8B_ARATH	0.913379	0.940848	-1.39404	-0.625791	0.765396	-0.599793	6
	AT1G13270.1	Encodes a methionine aminopeptidase formerly called MAP1B, renamed to MAP1C. protein_coding	sp|Q9FV52|MAP1B_ARATH;tr|F4HQQ8|F4HQQ8_ARATH	sp|Q9FV52|MAP1B_ARATH;tr|F4HQQ8|F4HQQ8_ARATH	1.11031	0.491688	-0.569014	-0.307737	0.829851	-1.5551	6
	AT3G58010.1	plastoglobulin 34kD	sp|Q9M2P7|PAP9_ARATH	sp|Q9M2P7|PAP9_ARATH	0.752052	-0.969685	-0.218247	1.21422	0.524407	-1.30275	6
	AT4G03520.1	Encodes a redox activated co-chaperone, chloroplast localized thioredoxin, similar to prokaryo	sp|Q9SEU8|TRXM2_ARATH;tr|F4JG94|F4JG94_ARATH	sp|Q9SEU8|TRXM2_ARATH;tr|F4JG94|F4JG94_ARATH	-0.594468	0.186209	-1.04954	1.02117	1.30742	-0.870784	6
	AT4G37930.1	Encodes a protein with mitochondrial serine hydroxymethyltransferase activity, which functions	sp|Q9SZJ5|GLYM1_ARATH	sp|Q9SZJ5|GLYM1_ARATH	1.10465	0.26153	-1.58191	0.752796	0.230458	-0.767528	6
	AT5G62790.2	1-Deoxy-d-xylulose 5-phosphate reductoisomerase (DXR) catalyzes the first committed step of th	sp|Q9XFS9|DXR_ARATH;tr|F4K7T6|F4K7T6_ARATH	sp|Q9XFS9|DXR_ARATH;tr|F4K7T6|F4K7T6_ARATH	0.376855	-0.541474	-1.15497	1.55548	0.50795	-0.743846	6
	AT4G08870.1	Encodes one of the two arginase in the genome. Gene expression is enhanced by methyl jasmonate	sp|Q9ZPF5|ARGI2_ARATH;tr|B9DFC0|B9DFC0_ARATH	sp|Q9ZPF5|ARGI2_ARATH;tr|B9DFC0|B9DFC0_ARATH	0.135211	1.01487	-1.73189	0.9372	-0.104153	-0.25123	6
	AT1G13320.1	one of three genes encoding the 65 kDa regulatory subunit of protein phosphatase 2A (PP2A)	tr|F4HQR5|F4HQR5_ARATH;sp|Q38951|2AAG_ARATH;tr|A0A1P8AMM6|A0A1P8AMM6_ARATH	tr|F4HQR5|F4HQR5_ARATH;sp|Q38951|2AAG_ARATH;tr|A0A1P8AMM6|A0A1P8AMM6_ARATH	0.76171	-0.358571	-0.0887481	1.28414	0.0243513	-1.62288	6
	AT2G32810.1	putative beta-galactosidase	tr|F4IUQ7|F4IUQ7_ARATH;sp|Q9SCV3|BGAL9_ARATH	tr|F4IUQ7|F4IUQ7_ARATH;sp|Q9SCV3|BGAL9_ARATH	1.09658	-0.389756	-1.02877	0.825269	0.691607	-1.19493	6
	AT5G60980.2	Nuclear transport factor 2 (NTF2) family protein with RNA binding (RRM-RBD-RNP motifs) domain-	tr|F4K1Y4|F4K1Y4_ARATH;tr|Q9FME2|Q9FME2_ARATH	tr|F4K1Y4|F4K1Y4_ARATH;tr|Q9FME2|Q9FME2_ARATH	-0.0919235	1.13354	-1.46077	0.305981	0.914713	-0.80154	6
	AT1G45201.1	Target of AtGRP7 regulation	tr|Q8L7S1|Q8L7S1_ARATH;tr|A0A1P8AVY3|A0A1P8AVY3_ARATH;tr|F4HRB4|F4HRB4_ARATH	tr|Q8L7S1|Q8L7S1_ARATH;tr|A0A1P8AVY3|A0A1P8AVY3_ARATH;tr|F4HRB4|F4HRB4_ARATH	1.03583	1.01521	-1.13157	0.345702	-0.0426199	-1.22255	6
	ATCG00490.1	large subunit of RUBISCO. Protein is tyrosine-phosphorylated and its phosphorylation state is	sp|O03042|RBL_ARATH	sp|O03042|RBL_ARATH	1.19553	-0.123334	-0.0388094	0.267309	0.497825	-1.79853	7
	AT2G43820.1	Encodes a nicotinate-O-glycosyltransferase. Induced by Salicylic acid, virus, fungus and bacte	sp|O22822|U74F2_ARATH;tr|F4IS54|F4IS54_ARATH;sp|O22820|U74F1_ARATH	sp|O22822|U74F2_ARATH	0.474552	0.884256	0.672526	0.465828	-0.927882	-1.56928	7
	AT4G17090.1	Encodes a beta-amylase targeted to the chloroplast. Transgenic BMY8 RNAi lines fail to accumul	sp|O23553|BAM3_ARATH	sp|O23553|BAM3_ARATH	0.357227	0.279423	0.272231	0.96279	0.0745271	-1.9462	7
	AT5G66570.1	Encodes a protein which is an extrinsic subunit of photosystem II and which has been proposed	sp|P23321|PSBO1_ARATH	sp|P23321|PSBO1_ARATH	-0.669146	1.0792	0.389692	0.279389	0.595194	-1.67433	7
	AT3G54050.1	Encodes a chloroplastic fructose 1,6-bisphosphate phosphatase. also known as HCEF1 (High Cycli	sp|P25851|F16P1_ARATH	sp|P25851|F16P1_ARATH	1.02649	-0.305321	0.111678	0.644012	0.342155	-1.81901	7
	AT3G44320.1	This enzyme catalyzes the hydrolysis of indole-3-acetonitrile (IAN) to indole-3-acetic acid (I	sp|P46010|NRL3_ARATH	sp|P46010|NRL3_ARATH	1.03351	0.895955	-0.48132	-0.708316	0.66015	-1.39998	7
	AT3G55800.1	Encodes the chloroplast enzyme sedoheptulose-1,7-bisphosphatase (SBPase), involved in the carb	sp|P46283|S17P_ARATH	sp|P46283|S17P_ARATH	1.26578	0.220362	-0.248362	0.75845	-0.398185	-1.59805	7
	AT5G64300.1	encodes GTP cyclohydrolase II that can functionally complement E. coli mutant deficient in thi	sp|P47924|RIBA1_ARATH	sp|P47924|RIBA1_ARATH	0.739668	0.171535	0.541205	0.180177	0.359597	-1.99218	7
	AT3G20330.1	encodes aspartate carbamoyltransferase catalyzing the second step in the de novo pyrimidine ri	sp|P49077|PYRB_ARATH	sp|P49077|PYRB_ARATH	0.506034	0.736223	0.397597	0.823566	-0.824682	-1.63874	7
	AT1G65960.2	glutamate decarboxylase (GAD2) The mRNA is cell-to-cell mobile. protein_coding GLUTAMATE DECA	sp|Q42472|DCE2_ARATH;tr|Q56W28|Q56W28_ARATH;sp|Q9LSH2|DCE5_ARATH;tr|F4J6E0|F4J6E0_ARATH	sp|Q42472|DCE2_ARATH;tr|Q56W28|Q56W28_ARATH	0.611859	0.940569	-0.0735314	-0.359868	0.661127	-1.78016	7
	AT1G32200.1	Encodes a chloroplast glycerol-3-phosphate acyltransferase.Involved in the biosynthesis of chl	sp|Q43307|PLSB_ARATH	sp|Q43307|PLSB_ARATH	0.306163	0.901476	0.638307	0.337562	-0.320922	-1.86259	7
	AT5G19770.1	tubulin 3 protein_coding TUBULIN ALPHA-3 (TUA3) TUBULIN ALPHA-3 (TUA3)	sp|Q56WH1|TBA3_ARATH;sp|B9DHQ0|TBA5_ARATH	sp|Q56WH1|TBA3_ARATH;sp|B9DHQ0|TBA5_ARATH	0.795636	0.521203	0.520787	0.019466	0.0959843	-1.95307	7
	AT2G42600.2	Encodes one of four Arabidopsis phosphoenolpyruvate carboxylase proteins.PPC1 and PPC2 are cru	sp|Q5GM68|CAPP2_ARATH;tr|Q3EAR4|Q3EAR4_ARATH	sp|Q5GM68|CAPP2_ARATH	0.185844	1.28981	-0.0552283	0.243171	0.131498	-1.7951	7
	AT4G35260.1	Encodes a regulatory subunit of the mitochondrially-localized NAD+- dependent isocitrate dehyd	sp|Q8LFC0|IDH1_ARATH;sp|O81796|IDH3_ARATH	sp|Q8LFC0|IDH1_ARATH	-0.461054	0.41883	1.5919	0.167986	-0.3229	-1.39477	7
	AT5G03630.1	Pyridine nucleotide-disulfide oxidoreductase family protein	sp|Q93WJ8|MDAR2_ARATH	sp|Q93WJ8|MDAR2_ARATH	0.179456	0.680181	1.29036	-0.656928	0.0578085	-1.55088	7
	AT3G14930.1	Uroporphyrinogen decarboxylase	sp|Q93ZB6|DCUP1_ARATH	sp|Q93ZB6|DCUP1_ARATH	0.957477	1.26679	-0.201856	-0.0692515	-0.463973	-1.48918	7
	AT4G38970.1	Protein is tyrosine-phosphorylated and its phosphorylation state is modulated in response to A	sp|Q944G9|ALFP2_ARATH;tr|F4JUJ5|F4JUJ5_ARATH	sp|Q944G9|ALFP2_ARATH;tr|F4JUJ5|F4JUJ5_ARATH	1.45812	0.189237	0.192176	-0.335069	0.130137	-1.6346	7
	AT5G64100.1	Peroxidase superfamily protein	sp|Q96511|PER69_ARATH	sp|Q96511|PER69_ARATH	0.722439	0.505476	0.843824	-0.058051	-0.146699	-1.86699	7
	AT1G29670.1	GDSL-motif esterase/acyltransferase/lipase. Enzyme group with broad substrate specificity tha	sp|Q9C7N4|GDL15_ARATH;tr|A0A1P8ASL8|A0A1P8ASL8_ARATH	sp|Q9C7N4|GDL15_ARATH;tr|A0A1P8ASL8|A0A1P8ASL8_ARATH	0.51104	0.463624	0.945826	0.12789	-0.15384	-1.89454	7
	AT1G30360.1	Early-responsive to dehydration stress protein (ERD4)	sp|Q9C8G5|CSCLD_ARATH	sp|Q9C8G5|CSCLD_ARATH	1.10833	0.188953	0.172206	0.372351	0.0464034	-1.88824	7
	AT5G54160.1	A caffeic acid/5-hydroxyferulic acid O-methyltransferase	sp|Q9FK25|OMT1_ARATH	sp|Q9FK25|OMT1_ARATH	0.498807	0.96729	0.264121	-0.746196	0.670922	-1.65494	7
	AT3G15356.1	Legume lectin family protein	sp|Q9LJR2|LECT2_ARATH;sp|Q9LNN3|LECT4_ARATH	sp|Q9LJR2|LECT2_ARATH	0.480098	0.439763	1.07471	-0.074082	-0.0738196	-1.84667	7
	AT3G16520.3	UDP-glucosyl transferase 88A1	sp|Q9LK73|U88A1_ARATH	sp|Q9LK73|U88A1_ARATH	0.471964	0.169876	0.989514	0.701918	-0.640096	-1.69318	7
	AT5G28500.1	rubisco accumulation factor-like protein	sp|Q9LKR8|RAF1_ARATH	sp|Q9LKR8|RAF1_ARATH	1.22299	0.659867	-0.0814546	0.245683	-0.350273	-1.69681	7
	AT1G21130.1	O-methyltransferase family protein	sp|Q9LPU8|IGMT4_ARATH;sp|Q9LPU5|IGMT1_ARATH;sp|Q9LPU7|IGMT2_ARATH;sp|Q9LPU6|IGMT3_ARATH;tr|A0A1P8AP65|A0A1P8AP65_ARATH	sp|Q9LPU8|IGMT4_ARATH;sp|Q9LPU5|IGMT1_ARATH	0.0648704	0.663642	0.605137	0.441006	0.212672	-1.98733	7
	AT3G18490.1	Encodes ASPG1 (ASPARTIC PROTEASE IN GUARD CELL 1)	sp|Q9LS40|ASPG1_ARATH	sp|Q9LS40|ASPG1_ARATH	0.172963	0.460488	0.210811	0.270105	0.860513	-1.97488	7
	AT5G36160.1	Encodes a cytosolic L-tyrosine aminotransferase	sp|Q9LVY1|TAT_ARATH	sp|Q9LVY1|TAT_ARATH	0.435714	0.365825	0.396867	0.959743	-0.282545	-1.8756	7
	AT3G63140.1	Encodes a protein with ribonuclease activity that is involved in plastid rRNA maturation.	sp|Q9LYA9|CP41A_ARATH	sp|Q9LYA9|CP41A_ARATH	1.08963	0.47175	0.0395506	0.669503	-0.604685	-1.66575	7
	AT4G29840.1	threonine synthase (MTO2)	sp|Q9S7B5|THRC1_ARATH	sp|Q9S7B5|THRC1_ARATH	0.481775	0.413186	0.421398	0.254262	0.463993	-2.03461	7
	AT3G50820.1	Encodes a protein which is an extrinsic subunit of photosystem II and which has been proposed	sp|Q9S841|PSBO2_ARATH	sp|Q9S841|PSBO2_ARATH	-0.0116652	1.4511	0.0667445	0.456779	-0.367286	-1.59567	7
	AT2G32080.1	similar to the conserved animal nuclear protein PUR alpha which was implicated in the control	sp|Q9SKZ1|PUR_ARATH	sp|Q9SKZ1|PUR_ARATH	0.255816	1.20108	0.813579	-0.414582	-0.243842	-1.61205	7
	AT3G01480.1	Encodes a chloroplast cyclophilin functioning in the assembly and maintenance of photosystem I	sp|Q9SSA5|CYP38_ARATH	sp|Q9SSA5|CYP38_ARATH	0.791457	0.687536	0.166759	0.319872	-0.0239257	-1.9417	7
	AT1G78850.1	curculin-like (mannose-binding) lectin family protein, low similarity to ser/thr protein kinas	sp|Q9ZVA4|EP1L3_ARATH	sp|Q9ZVA4|EP1L3_ARATH	0.233958	0.470142	1.10028	0.566808	-0.749084	-1.6221	7
	AT3G15520.1	Cyclophilin-like peptidyl-prolyl cis-trans isomerase family protein	tr|A0A1I9LQ23|A0A1I9LQ23_ARATH;sp|P82869|CYP37_ARATH;tr|A0A1I9LQ22|A0A1I9LQ22_ARATH	tr|A0A1I9LQ23|A0A1I9LQ23_ARATH;sp|P82869|CYP37_ARATH;tr|A0A1I9LQ22|A0A1I9LQ22_ARATH	0.623283	0.572879	0.374416	0.818566	-0.638206	-1.75094	7
	AT5G23540.1	Mov34/MPN/PAD-1 family protein	tr|A8MR12|A8MR12_ARATH;sp|Q9LT08|PSDE_ARATH	tr|A8MR12|A8MR12_ARATH;sp|Q9LT08|PSDE_ARATH	0.305348	-0.0635413	1.2333	-0.161315	0.459489	-1.77328	7
	AT1G56190.1	One of a pair of plastid localized phosphoglycerate kinases involved in galactolipid biosynthe	tr|F4I3L1|F4I3L1_ARATH;sp|P50318|PGKH2_ARATH	tr|F4I3L1|F4I3L1_ARATH;sp|P50318|PGKH2_ARATH	0.443685	1.08341	-0.347942	0.742019	-0.21484	-1.70633	7
	AT1G41830.1	SKU5-similar 6	tr|F4I7X1|F4I7X1_ARATH	tr|F4I7X1|F4I7X1_ARATH	-0.233829	1.23321	0.911711	-0.140446	-0.176105	-1.59454	7
	AT5G09660.4	encodes a microbody NAD-dependent malate dehydrogenase encodes an peroxisomal NAD-malate dehy	tr|F4KDZ4|F4KDZ4_ARATH;sp|Q9ZP05|MDHX2_ARATH;tr|A0A1P8BBQ0|A0A1P8BBQ0_ARATH;tr|A8MRP1|A8MRP1_ARATH;tr|B3H560|B3H560_ARATH	tr|F4KDZ4|F4KDZ4_ARATH;sp|Q9ZP05|MDHX2_ARATH;tr|A0A1P8BBQ0|A0A1P8BBQ0_ARATH;tr|A8MRP1|A8MRP1_ARATH;tr|B3H560|B3H560_ARATH	1.11428	0.0378563	0.543638	0.0327559	0.127299	-1.85583	7
	AT4G31530.2	Atypical short-chain dehydrogenase-reductase that functions as a qH-relaxation factor. protei	tr|Q8GYZ0|Q8GYZ0_ARATH;tr|F4JSP1|F4JSP1_ARATH	tr|Q8GYZ0|Q8GYZ0_ARATH;tr|F4JSP1|F4JSP1_ARATH	0.488703	-0.151002	0.259819	0.815131	0.52018	-1.93283	7
	AT1G52510.1	alpha/beta-Hydrolases superfamily protein	tr|Q8VZ57|Q8VZ57_ARATH;tr|F4ICZ4|F4ICZ4_ARATH	tr|Q8VZ57|Q8VZ57_ARATH;tr|F4ICZ4|F4ICZ4_ARATH	0.859414	0.385747	0.551373	0.503016	-0.474643	-1.82491	7
	AT4G34090.3	cyclin delta-3	tr|Q94JY0|Q94JY0_ARATH;tr|F4JJY7|F4JJY7_ARATH;tr|Q3E7I4|Q3E7I4_ARATH	tr|Q94JY0|Q94JY0_ARATH;tr|F4JJY7|F4JJY7_ARATH;tr|Q3E7I4|Q3E7I4_ARATH	0.669884	0.416147	0.493615	0.343988	0.0788334	-2.00247	7
	AT1G33600.1	Leucine-rich repeat (LRR) family protein	tr|Q9FW48|Q9FW48_ARATH	tr|Q9FW48|Q9FW48_ARATH	0.36305	0.734799	1.02916	0.231065	-0.712424	-1.64565	7
	AT1G49750.1	Leucine-rich repeat (LRR) family protein	tr|Q9FXA1|Q9FXA1_ARATH	tr|Q9FXA1|Q9FXA1_ARATH	0.191061	0.502173	0.15743	0.681353	0.468648	-2.00067	7
	AT3G54400.1	Eukaryotic aspartyl protease family protein	tr|Q9M2U7|Q9M2U7_ARATH	tr|Q9M2U7|Q9M2U7_ARATH	1.12168	0.339591	0.35105	0.570359	-0.779404	-1.60328	7
	AT2G10940.1	Bifunctional inhibitor/lipid-transfer protein/seed storage 2S albumin superfamily protein	tr|Q9SKI0|Q9SKI0_ARATH	tr|Q9SKI0|Q9SKI0_ARATH	0.810084	0.968346	-0.0001642	0.187732	-0.134985	-1.83101	7
	AT1G70820.1	phosphoglucomutase, putative / glucose phosphomutase	tr|Q9SSL0|Q9SSL0_ARATH;tr|A0A1P8AN09|A0A1P8AN09_ARATH	tr|Q9SSL0|Q9SSL0_ARATH;tr|A0A1P8AN09|A0A1P8AN09_ARATH	0.93629	0.212803	0.135865	1.03237	-0.765697	-1.55163	7
	AT3G47800.1	Galactose mutarotase-like superfamily protein	tr|Q9STT3|Q9STT3_ARATH	tr|Q9STT3|Q9STT3_ARATH	1.17871	0.196974	0.415085	0.245005	-0.221856	-1.81392	7
	AT1G54860.1	Glycoprotein membrane precursor GPI-anchored	tr|Q9ZVL0|Q9ZVL0_ARATH	tr|Q9ZVL0|Q9ZVL0_ARATH	0.852096	0.770021	0.273825	0.50858	-0.724504	-1.68002	7
	AT4G20850.1	Tripeptidyl Peptidase II. Ser protease that assembles into a large oligomeric complex contain	sp|F4JVN6|TPPII_ARATH	sp|F4JVN6|TPPII_ARATH	1.53962	-0.495638	0.859352	-0.120109	-1.03489	-0.74834	8
	AT2G41680.1	Encodes a NADPH thioredoxin reductase involved in chloroplast protection against oxidative dam	sp|O22229|TRXB3_ARATH	sp|O22229|TRXB3_ARATH	1.63211	-0.493357	-0.168312	0.744581	-0.997925	-0.717098	8
	AT4G17300.1	Asparaginyl-tRNA synthetase protein involved in amino acid activation/protein synthesis.	sp|O48593|SYNO_ARATH;tr|A0A1P8B3X2|A0A1P8B3X2_ARATH	sp|O48593|SYNO_ARATH;tr|A0A1P8B3X2|A0A1P8B3X2_ARATH	1.62468	-0.593476	0.655478	-0.103584	-1.18824	-0.394851	8
	AT4G33030.1	involved in sulfolipid biosynthesis The mRNA is cell-to-cell mobile. protein_coding SULFOQ	sp|O48917|SQD1_ARATH	sp|O48917|SQD1_ARATH	1.86958	0.0623425	-0.422036	-0.0287076	-1.07592	-0.405255	8
	AT4G26530.1	Aldolase superfamily protein	sp|O65581|ALFC5_ARATH	sp|O65581|ALFC5_ARATH	1.41852	0.223838	-0.124867	0.601716	-0.663053	-1.45616	8
	AT2G26080.1	glycine decarboxylase P-protein 2	sp|O80988|GCSP2_ARATH	sp|O80988|GCSP2_ARATH	1.86592	-0.415799	-0.17103	0.226352	-0.496021	-1.00942	8
	AT4G20360.1	Nuclear transcribed, plastid localized EF-Tu translation elongation factor. Referred to as AtR	sp|P17745|EFTU_ARATH	sp|P17745|EFTU_ARATH	1.88132	-0.327365	-0.553284	0.352549	-0.615473	-0.737743	8
	AT1G32060.1	phosphoribulokinase	sp|P25697|KPPR_ARATH	sp|P25697|KPPR_ARATH	1.82552	-0.128111	0.0655729	0.0466423	-0.844687	-0.964935	8
	AT4G35090.1	Encodes a peroxisomal catalase, highly expressed in bolts and leaves. mRNA expression pattern	sp|P25819|CATA2_ARATH;tr|A0A1P8B564|A0A1P8B564_ARATH;tr|F4JM86|F4JM86_ARATH	sp|P25819|CATA2_ARATH;tr|A0A1P8B564|A0A1P8B564_ARATH;tr|F4JM86|F4JM86_ARATH	1.69565	-0.0295097	-0.0813988	0.384426	-1.10844	-0.860731	8
	AT3G26650.1	Encodes one of the two subunits forming the photosynthetic glyceraldehyde-3-phosphate dehydrog	sp|P25856|G3PA1_ARATH	sp|P25856|G3PA1_ARATH	1.62741	0.11144	0.441696	-0.129905	-0.914508	-1.13614	8
	AT1G42970.1	Encodes chloroplast localized glyceraldehyde-3-phosphate dehydrogenase that can use both NADH	sp|P25857|G3PB_ARATH	sp|P25857|G3PB_ARATH	1.68007	0.0691542	0.180654	0.126286	-0.956972	-1.09919	8
	AT5G46290.3	Encodes beta-ketoacyl-[acyl carrier protein] synthase I (KASI).	sp|P52410|KASC1_ARATH;tr|F4KHF4|F4KHF4_ARATH	sp|P52410|KASC1_ARATH;tr|F4KHF4|F4KHF4_ARATH	1.85516	-0.42881	0.295833	-0.224974	-0.508243	-0.988967	8
	AT1G75280.1	isoflavone reductase, putative, identical to SP:P52577	sp|P52577|IFRH_ARATH;tr|B3LFB7|B3LFB7_ARATH;tr|Q9FRM1|Q9FRM1_ARATH;tr|A0A1P8ART1|A0A1P8ART1_ARATH	sp|P52577|IFRH_ARATH	1.64749	-0.394386	0.685737	-0.188339	-0.660318	-1.09019	8
	AT5G19220.1	Encodes the large subunit of ADP-glucose pyrophosphorylase which catalyzes the first, rate lim	sp|P55229|GLGL1_ARATH;sp|P55230|GLGL2_ARATH;sp|P55231|GLGL3_ARATH;sp|Q9SIK1|GLGL4_ARATH	sp|P55229|GLGL1_ARATH	1.35107	-0.178083	0.594636	0.400605	-0.711151	-1.45708	8
	AT5G17310.2	UDP-glucose pyrophosphorylase 2	sp|P57751|UGPA1_ARATH;tr|A0A1P8BC98|A0A1P8BC98_ARATH;tr|F4KGY8|F4KGY8_ARATH;tr|A0A1P8BC93|A0A1P8BC93_ARATH	sp|P57751|UGPA1_ARATH;tr|A0A1P8BC98|A0A1P8BC98_ARATH;tr|F4KGY8|F4KGY8_ARATH;tr|A0A1P8BC93|A0A1P8BC93_ARATH	1.5451	-0.383549	0.636605	0.194306	-1.13335	-0.859105	8
	AT2G24270.4	Encodes a protein with non-phosphorylating NADP-dependent glyceraldehyde-3-phosphate dehydroge	sp|Q1WIQ6|GAPN_ARATH;tr|F4INS6|F4INS6_ARATH	sp|Q1WIQ6|GAPN_ARATH;tr|F4INS6|F4INS6_ARATH	1.71225	-0.13748	0.295038	-0.0517736	-0.517257	-1.30078	8
	AT1G03090.2	MCCA is the biotinylated subunit of the dimer MCCase, which is involved in leucine degradation	sp|Q42523|MCCA_ARATH	sp|Q42523|MCCA_ARATH	1.73678	-0.722424	0.23579	0.338915	-0.914254	-0.67481	8
	AT5G35630.1	chloroplastic glutamine synthetase The mRNA is cell-to-cell mobile. protein_coding GLUTAM	sp|Q43127|GLNA2_ARATH	sp|Q43127|GLNA2_ARATH	1.72928	0.172235	0.188819	-0.157229	-0.806683	-1.12642	8
	AT1G72150.1	novel cell-plate-associated protein that is related in sequence to proteins involved in membra	sp|Q56WK6|PATL1_ARATH	sp|Q56WK6|PATL1_ARATH	1.683	-0.0963825	0.216818	0.224372	-0.964659	-1.06315	8
	AT2G13360.1	Encodes a peroxisomal photorespiratory enzyme that catalyzes transamination reactions with mul	sp|Q56YA5|SGAT_ARATH	sp|Q56YA5|SGAT_ARATH	1.54082	0.0487073	0.213368	0.270981	-0.616192	-1.45769	8
	AT1G22530.1	PATLs belong to a family of proteins having a Golgi dynamics (GOLD) domain in tandem with the	sp|Q56ZI2|PATL2_ARATH;tr|A0A1P8ANK1|A0A1P8ANK1_ARATH	sp|Q56ZI2|PATL2_ARATH;tr|A0A1P8ANK1|A0A1P8ANK1_ARATH	1.73365	-0.100667	0.329349	-0.0257572	-0.970341	-0.966238	8
	AT1G65590.1	Encodes a protein with beta-hexosaminidase activity. Located on the plasma membrane. protei	sp|Q8L7S6|HEXO3_ARATH	sp|Q8L7S6|HEXO3_ARATH	1.54373	-0.34668	-0.242737	0.848748	-1.11587	-0.687196	8
	AT2G03750.1	P-loop containing nucleoside triphosphate hydrolases superfamily protein	sp|Q8RV79|SOT11_ARATH	sp|Q8RV79|SOT11_ARATH	1.7515	0.11364	-0.213336	0.167481	-1.21858	-0.600706	8
	AT2G30060.1	Pleckstrin homology (PH) domain superfamily protein	sp|Q8RWG8|RBP1B_ARATH	sp|Q8RWG8|RBP1B_ARATH	1.37351	0.224447	0.241927	0.500102	-1.07862	-1.26136	8
	AT5G20250.4	encodes a member of glycosyl hydrolase family 36	sp|Q8RX87|RFS6_ARATH;tr|F4K470|F4K470_ARATH	sp|Q8RX87|RFS6_ARATH;tr|F4K470|F4K470_ARATH	1.62186	0.0015292	0.32954	-0.0219368	-1.41055	-0.520439	8
	AT2G25840.2	Nucleotidylyl transferase superfamily protein	sp|Q8RXE9|SYWM_ARATH;tr|F4ISP4|F4ISP4_ARATH;tr|F4ISP6|F4ISP6_ARATH;tr|A0A1P8AY21|A0A1P8AY21_ARATH	sp|Q8RXE9|SYWM_ARATH;tr|F4ISP4|F4ISP4_ARATH;tr|F4ISP6|F4ISP6_ARATH;tr|A0A1P8AY21|A0A1P8AY21_ARATH	1.46179	-0.626664	0.255817	0.471333	-0.0874159	-1.47486	8
	AT1G20020.1	Encodes a leaf-type ferredoxin:NADP(H) oxidoreductase	sp|Q8W493|FNRL2_ARATH	sp|Q8W493|FNRL2_ARATH	1.26081	-0.777185	-0.389694	1.28858	-0.829829	-0.552675	8
	AT4G30920.1	Encodes LAP2, an aminopeptidase playing key roles in senescence, stress response and amino aci	sp|Q944P7|AMPL2_ARATH	sp|Q944P7|AMPL2_ARATH	1.75241	-0.57897	0.349985	-0.0144546	-1.16232	-0.346652	8
	AT1G55480.1	Encodes a member of a novel plant protein family containing a PDZ, a K-box, and a TPR motif. m	sp|Q94BS2|MET1_ARATH	sp|Q94BS2|MET1_ARATH	1.49389	0.332138	-0.359955	0.368808	-0.322032	-1.51284	8
	AT4G20260.4	Encodes a Ca2+ and Cu2+ binding protein. N-terminal myristylation on glycine 2 appears to enab	sp|Q96262|PCAP1_ARATH;tr|F4JUT9|F4JUT9_ARATH;tr|F4JUT8|F4JUT8_ARATH	sp|Q96262|PCAP1_ARATH;tr|F4JUT9|F4JUT9_ARATH;tr|F4JUT8|F4JUT8_ARATH	1.3699	0.265484	0.546639	0.126845	-1.3449	-0.963968	8
	AT1G80360.1	Encodes a methionine-specific aminotransferase that uses the ethylene biosynthetic intermediat	sp|Q9C969|ISS1_ARATH	sp|Q9C969|ISS1_ARATH	1.66996	-1.22565	0.205282	0.375536	-0.498507	-0.526621	8
	AT1G68010.2	Encodes hydroxypyruvate reductase	sp|Q9C9W5|HPR1_ARATH;tr|A0A1P8ANC0|A0A1P8ANC0_ARATH	sp|Q9C9W5|HPR1_ARATH;tr|A0A1P8ANC0|A0A1P8ANC0_ARATH	1.51083	-0.518567	-1.02932	0.949306	-0.645481	-0.266769	8
	AT1G79870.1	Hydroxyphenylpyruvate reductase (HPPR), which catalyzes the reduction of 4-hydroxyphenylpyruvi	sp|Q9CA90|HPR2_ARATH	sp|Q9CA90|HPR2_ARATH	1.63632	-0.552751	0.681105	-0.128502	-1.13272	-0.503445	8
	AT5G64260.1	EXORDIUM like 2	sp|Q9FE06|EXOL2_ARATH	sp|Q9FE06|EXOL2_ARATH	1.62423	-0.591277	0.322877	0.454954	-0.729922	-1.08086	8
	AT5G16370.1	acyl activating enzyme 5	sp|Q9FFE6|AAE5_ARATH;sp|Q9FFE9|AAE6_ARATH;sp|Q9LQS1|AAE8_ARATH	sp|Q9FFE6|AAE5_ARATH;sp|Q9FFE9|AAE6_ARATH	1.41961	-0.447382	0.749697	0.305428	-0.821166	-1.20619	8
	AT5G49360.1	Encodes a bifunctional {beta}-D-xylosidase/{alpha}-L-arabinofuranosidase required for pectic a	sp|Q9FGY1|BXL1_ARATH	sp|Q9FGY1|BXL1_ARATH	1.62591	0.0995519	0.191771	-0.00185494	-1.44523	-0.470151	8
	AT3G12780.1	PGK1 was localized exclusively in the chloroplasts of photosynthetic tissues and is the photos	sp|Q9LD57|PGKH1_ARATH	sp|Q9LD57|PGKH1_ARATH	1.66385	-0.0375535	-0.28997	0.254277	-0.156374	-1.43423	8
	AT5G15450.1	Encodes a chloroplast-targeted Hsp101 homologue. Functions as a molecular chaperone involved	sp|Q9LF37|CLPB3_ARATH	sp|Q9LF37|CLPB3_ARATH	1.83285	-0.468779	0.218818	0.0458202	-0.963626	-0.665086	8
	AT3G12580.1	heat shock protein 70	sp|Q9LHA8|MD37C_ARATH	sp|Q9LHA8|MD37C_ARATH	1.73054	0.369559	-0.214233	-0.190804	-1.26569	-0.429373	8
	AT1G23310.1	Identified by cloning the gene that corresponded to a purified protein having glyoxylate amino	sp|Q9LR30|GGT1_ARATH	sp|Q9LR30|GGT1_ARATH	1.75922	-0.687654	-0.116267	0.537926	-0.661407	-0.83182	8
	AT3G14420.1	Encodes a glycolate oxidase that modulates reactive oxygen species-mediated signal transductio	sp|Q9LRR9|GLO1_ARATH;tr|Q2V3V9|Q2V3V9_ARATH;tr|A8MS37|A8MS37_ARATH;tr|B3H4B8|B3H4B8_ARATH;sp|O49506|GLO5_ARATH;tr|A0A1P8B993|A0A1P8B993_ARATH	sp|Q9LRR9|GLO1_ARATH;tr|Q2V3V9|Q2V3V9_ARATH;tr|A8MS37|A8MS37_ARATH;tr|B3H4B8|B3H4B8_ARATH	1.52996	-0.662486	-0.325503	0.966939	-0.897633	-0.611279	8
	AT3G14415.2	Encodes a glycolate oxidase that modulates reactive oxygen species-mediated signal transductio	sp|Q9LRS0|GLO2_ARATH;tr|F4JFV6|F4JFV6_ARATH	sp|Q9LRS0|GLO2_ARATH;tr|F4JFV6|F4JFV6_ARATH	1.98292	-0.564841	-0.0357683	-0.32109	-0.328701	-0.732515	8
	AT3G18080.1	B-S glucosidase 44	sp|Q9LV33|BGL44_ARATH;tr|A0A1I9LMX9|A0A1I9LMX9_ARATH;tr|A0A1I9LMY0|A0A1I9LMY0_ARATH;tr|A0A1I9LMX6|A0A1I9LMX6_ARATH;sp|Q9LV34|BGL43_ARATH;tr|A0A1I9LMX7|A0A1I9LMX7_ARATH;tr|A0A1I9LMX8|A0A1I9LMX8_ARATH	sp|Q9LV33|BGL44_ARATH	1.33192	-0.176899	0.823892	0.16054	-1.38713	-0.752321	8
	AT3G06850.1	dihydrolipoamide branched chain acyltransferase protein_coding (BCE2) DARK INDUCIBLE 3 (DIN3	sp|Q9M7Z1|ODB2_ARATH	sp|Q9M7Z1|ODB2_ARATH	1.39701	-0.742801	0.578269	0.379333	-1.40564	-0.206167	8
	AT1G43670.1	Encodes a fructose-1,6-bisphosphatase. This enzyme, in addition to catalyzing the formation of	sp|Q9MA79|F16P2_ARATH	sp|Q9MA79|F16P2_ARATH	1.73271	0.184761	-0.365618	0.293319	-1.06669	-0.77848	8
	AT1G32900.1	UDP-Glycosyltransferase superfamily protein	sp|Q9MAQ0|SSG1_ARATH	sp|Q9MAQ0|SSG1_ARATH	1.42441	-1.12154	0.0796053	0.920065	-0.573649	-0.728891	8
	AT1G09340.1	Encodes CHLOROPLAST RNA BINDING (CRB), a putative RNA-binding protein. CRB is important for t	sp|Q9SA52|CP41B_ARATH;tr|A0A1P8ATL2|A0A1P8ATL2_ARATH	sp|Q9SA52|CP41B_ARATH;tr|A0A1P8ATL2|A0A1P8ATL2_ARATH	1.78101	0.0675102	-0.246366	0.214577	-1.09064	-0.726096	8
	AT1G62750.1	Nuclear encoded protein consists of the five domains conserved in EF-G proteins, with two GTP-	sp|Q9SI75|EFGC_ARATH	sp|Q9SI75|EFGC_ARATH	1.6695	-0.407108	-0.389296	0.754768	-0.834461	-0.793402	8
	AT2G16430.2	Encodes an acid phosphatase involved plant acclimation to Pi deprivation. protein_coding	sp|Q9SIV9|PPA10_ARATH	sp|Q9SIV9|PPA10_ARATH	1.51849	-1.15309	0.286472	0.588056	-0.330157	-0.909776	8
	AT2G05990.1	Encodes enoyl-ACP reductase a component of the fatty acid synthase complex. A reduced functio	sp|Q9SLA8|FABI_ARATH	sp|Q9SLA8|FABI_ARATH	1.28369	-0.316922	0.986729	0.147452	-1.20753	-0.893424	8
	AT4G24280.1	Involved in protein import into chloroplasts during early developmental stages. The mRNA is c	sp|Q9STW6|HSP7F_ARATH	sp|Q9STW6|HSP7F_ARATH	1.71265	-0.525706	0.447322	-0.0594088	-1.20381	-0.37104	8
	AT4G12420.1	Encodes a protein of unknown function involved in directed root tip growth. It is a member of	sp|Q9SU40|SKU5_ARATH	sp|Q9SU40|SKU5_ARATH	1.3841	0.189572	0.381919	0.328538	-1.44696	-0.83717	8
	AT4G29120.1	6-phosphogluconate dehydrogenase family protein	sp|Q9SZE1|3HID1_ARATH	sp|Q9SZE1|3HID1_ARATH	1.68627	0.489539	-0.232943	-0.0129266	-0.970722	-0.959221	8
	AT1G23740.1	AOR is an alkenal/one oxidoreductase that acts on compounds with unsaturated alpha,beta-carbon	sp|Q9ZUC1|AOR_ARATH	sp|Q9ZUC1|AOR_ARATH	1.56177	-0.03209	0.254764	0.270508	-0.633569	-1.42139	8
	AT1G03870.1	fasciclin-like arabinogalactan-protein 9 (Fla9). Possibly involved in embryogenesis and seed d	sp|Q9ZWA8|FLA9_ARATH	sp|Q9ZWA8|FLA9_ARATH	1.71933	0.11489	0.149651	-0.278366	-0.364677	-1.34083	8
	AT5G57850.1	ADCL encodes a protein that acts as a 4-amino-4-deoxychorismate lyase. It catalyzes the produc	tr|A0A1P8BC80|A0A1P8BC80_ARATH;sp|Q8L493|DAAA_ARATH	tr|A0A1P8BC80|A0A1P8BC80_ARATH;sp|Q8L493|DAAA_ARATH	0.806989	-0.159841	-0.0754103	1.45243	-0.729813	-1.29436	8
	AT1G17890.1	NAD(P)-binding Rossmann-fold superfamily protein	tr|B9DH36|B9DH36_ARATH;sp|Q9LMU0|FCL2_ARATH;sp|O49213|FCL1_ARATH	tr|B9DH36|B9DH36_ARATH;sp|Q9LMU0|FCL2_ARATH;sp|O49213|FCL1_ARATH	1.78483	-0.948628	0.163904	-0.229518	0.133388	-0.903973	8
	AT1G74910.1	KONJAC1 is imilar to sugar pyrophosphorylases but has an insertion of 2 AA in the pyrophosphor	tr|F4HXD1|F4HXD1_ARATH;tr|Q9C9P3|Q9C9P3_ARATH;tr|F4IFA4|F4IFA4_ARATH;tr|A0A1P8AZM7|A0A1P8AZM7_ARATH	tr|F4HXD1|F4HXD1_ARATH;tr|Q9C9P3|Q9C9P3_ARATH	1.50588	0.0190618	0.128944	0.331992	-1.55564	-0.430238	8
	AT1G56050.1	GTP-binding protein-like protein	tr|F4I3J0|F4I3J0_ARATH	tr|F4I3J0|F4I3J0_ARATH	1.972	-0.809784	-0.126927	-0.404724	-0.51115	-0.11942	8
	AT2G14260.1	encodes proline iminopeptidase protein_coding PROLINE IMINOPEPTIDASE (PIP) PROLINE IMINOP	tr|F4IFH2|F4IFH2_ARATH;tr|A0A1P8B2D9|A0A1P8B2D9_ARATH;sp|P93732|PIP_ARATH	tr|F4IFH2|F4IFH2_ARATH;tr|A0A1P8B2D9|A0A1P8B2D9_ARATH;sp|P93732|PIP_ARATH	1.34451	-0.0551311	0.514461	0.505118	-1.11092	-1.19804	8
	AT2G30520.1	light inducible root phototropism 2 encoding a signal transducer of the phototropic response i	tr|F4INU4|F4INU4_ARATH;sp|Q682S0|RPT2_ARATH;tr|A0A1I9LRW6|A0A1I9LRW6_ARATH;sp|Q9SN21|Y3997_ARATH	tr|F4INU4|F4INU4_ARATH;sp|Q682S0|RPT2_ARATH	1.47866	-0.0271453	0.482568	0.276747	-1.27788	-0.932953	8
	AT5G41970.1	Metal-dependent protein hydrolase	tr|F4K000|F4K000_ARATH;tr|A0A1I9LPM9|A0A1I9LPM9_ARATH;tr|Q9SG17|Q9SG17_ARATH	tr|F4K000|F4K000_ARATH	1.61882	0.0393885	-0.00803056	0.0593973	-1.53042	-0.179154	8
	AT5G36210.1	alpha/beta-Hydrolases superfamily protein	tr|F4K2Y3|F4K2Y3_ARATH	tr|F4K2Y3|F4K2Y3_ARATH	1.1793	-0.574457	-0.0909027	1.26729	-0.692415	-1.08882	8
	AT5G07030.1	Eukaryotic aspartyl protease family protein	tr|F4K5B9|F4K5B9_ARATH	tr|F4K5B9|F4K5B9_ARATH	1.70212	-0.559554	0.729206	-0.379095	-0.73641	-0.756266	8
	AT2G35410.1	RNA-binding (RRM/RBD/RNP motifs) family protein	tr|O82299|O82299_ARATH	tr|O82299|O82299_ARATH	1.07172	0.192848	0.737839	0.46628	-1.28529	-1.1834	8
	AT4G18810.2	NAD(P)-binding Rossmann-fold superfamily protein	tr|Q8VYA4|Q8VYA4_ARATH;tr|F4JRN8|F4JRN8_ARATH	tr|Q8VYA4|Q8VYA4_ARATH;tr|F4JRN8|F4JRN8_ARATH	1.72237	-0.538115	0.495498	-0.135995	-1.15154	-0.392217	8
	AT1G04420.1	NAD(P)-linked oxidoreductase superfamily protein	tr|Q8VZ23|Q8VZ23_ARATH	tr|Q8VZ23|Q8VZ23_ARATH	1.46003	-0.140473	0.193964	0.588122	-1.40902	-0.692623	8
	AT5G14260.3	Suppresses singlet oxygen-induced stress responses by protecting grana margins. protein_coding	tr|Q8VZB5|Q8VZB5_ARATH;tr|A0A1P8BDE0|A0A1P8BDE0_ARATH	tr|Q8VZB5|Q8VZB5_ARATH;tr|A0A1P8BDE0|A0A1P8BDE0_ARATH	1.63063	0.129935	-0.035853	0.0435256	-1.49961	-0.268627	8
	AT1G16720.1	Encodes HCF173, a protein with weak similarities to the superfamily of the short-chain dehydro	tr|Q8W4D6|Q8W4D6_ARATH;tr|A0A1P8AWY1|A0A1P8AWY1_ARATH;tr|A0A1P8AWU9|A0A1P8AWU9_ARATH	tr|Q8W4D6|Q8W4D6_ARATH;tr|A0A1P8AWY1|A0A1P8AWY1_ARATH;tr|A0A1P8AWU9|A0A1P8AWU9_ARATH	1.59221	0.151453	-0.295057	0.468018	-1.34503	-0.571601	8
	AT3G22120.1	Cell wall-plasma membrane linker protein homolog (CWLP) protein_coding CELL WALL-PLASMA MEMBR	tr|Q9LIE9|Q9LIE9_ARATH;tr|A0A1I9LSA3|A0A1I9LSA3_ARATH;tr|F4JJE4|F4JJE4_ARATH;tr|F4JJE3|F4JJE3_ARATH	tr|Q9LIE9|Q9LIE9_ARATH;tr|A0A1I9LSA3|A0A1I9LSA3_ARATH;tr|F4JJE4|F4JJE4_ARATH;tr|F4JJE3|F4JJE3_ARATH	1.39474	0.267655	0.484073	-0.0388655	-1.56674	-0.540861	8
	AT3G20820.1	Leucine-rich repeat (LRR) family protein	tr|Q9LT39|Q9LT39_ARATH	tr|Q9LT39|Q9LT39_ARATH	1.51753	-0.507369	0.639276	0.304704	-1.09715	-0.856983	8
	AT4G16155.1	dihydrolipoamide dehydrogenase	sp|F4JLP5|PLPD2_ARATH	sp|F4JLP5|PLPD2_ARATH	1.11459	-0.145734	1.24052	-0.566485	-1.33482	-0.30807	9
	AT4G15530.5	Encodes a dual-targeted protein believed to act as a pyruvate, orthophosphate dikinase. These	sp|O23404|PPDK1_ARATH	sp|O23404|PPDK1_ARATH	1.367	0.564013	0.174609	-0.249477	-1.63441	-0.221735	9
	AT1G78900.1	Encodes catalytic subunit A of the vacuolar ATP synthase. Mutants are devoid of vacuolar ATPa	sp|O23654|VATA_ARATH	sp|O23654|VATA_ARATH	1.36112	0.368484	0.547938	-1.01397	-1.29695	0.0333765	9
	AT1G01090.1	pyruvate dehydrogenase E1 alpha subunit protein_coding PYRUVATE DEHYDROGENASE E1 ALPHA (PDH-E	sp|O24457|ODPA3_ARATH	sp|O24457|ODPA3_ARATH	1.39242	-0.0137506	0.607155	-1.28471	-0.981462	0.280353	9
	AT2G34590.1	Transketolase family protein	sp|O64688|ODPB3_ARATH	sp|O64688|ODPB3_ARATH	1.56449	0.18047	-0.0024669	-1.03848	-1.12452	0.420502	9
	AT4G00620.1	Amino acid dehydrogenase family protein	sp|O65271|FOLD4_ARATH;sp|O65269|FOLD3_ARATH	sp|O65271|FOLD4_ARATH	1.5895	-0.23507	0.177353	-0.937686	-1.11285	0.518756	9
	AT5G67360.1	Encodes a subtilisin-like serine protease essential for mucilage release from seed coats.	sp|O65351|SBT17_ARATH	sp|O65351|SBT17_ARATH	0.962906	0.79789	0.748516	-1.1343	-1.25493	-0.120082	9
	AT1G12010.1	Encodes a protein that appears to have 1-amino-cyclopropane-1-carboxylic acid oxidase activity	sp|O65378|ACCO3_ARATH	sp|O65378|ACCO3_ARATH	1.69996	0.193126	0.120451	-0.891773	-1.12386	0.00209074	9
	AT4G30160.2	Encodes a major actin filament bundling protein that is involved in root hair growth through r	sp|O65570|VILI4_ARATH;sp|Q9LVC6|VILI5_ARATH	sp|O65570|VILI4_ARATH	1.63487	0.219869	-0.223314	-0.848545	-1.16685	0.383964	9
	AT1G76030.1	One of three genes encoding the vacuolar ATP synthase subunit B1. This subunit was shown to in	sp|P11574|VATB1_ARATH;sp|Q8W4E2|VATB3_ARATH	sp|P11574|VATB1_ARATH;sp|Q8W4E2|VATB3_ARATH	1.45115	0.341341	0.297361	-0.179874	-1.6003	-0.309682	9
	AT1G55490.1	encodes the beta subunit of the chloroplast chaperonin 60, a homologue of bacterial GroEL. Mut	sp|P21240|CPNB1_ARATH;tr|A0A1P8ATB3|A0A1P8ATB3_ARATH;tr|A0A1P8ATA4|A0A1P8ATA4_ARATH;sp|Q9C667|CPNB4_ARATH	sp|P21240|CPNB1_ARATH	1.80948	-0.499564	0.0590915	-1.02043	-0.604816	0.256234	9
	AT5G42740.1	Sugar isomerase (SIS) family protein	sp|P34795|G6PI_ARATH;tr|A0A1P8BG38|A0A1P8BG38_ARATH	sp|P34795|G6PI_ARATH;tr|A0A1P8BG38|A0A1P8BG38_ARATH	0.992422	0.148311	1.13559	-1.55046	-0.4974	-0.228463	9
	AT1G50200.1	Alanyl-tRNA synthetase	sp|P36428|SYA_ARATH;tr|F4I4Z2|F4I4Z2_ARATH	sp|P36428|SYA_ARATH;tr|F4I4Z2|F4I4Z2_ARATH	1.52539	-0.57786	0.616057	-0.353467	-1.34755	0.137431	9
	AT4G39330.1	cinnamyl alcohol dehydrogenase 9	sp|P42734|CADH9_ARATH	sp|P42734|CADH9_ARATH	0.890811	0.523646	0.891206	-1.56516	-0.825276	0.0847775	9
	AT1G47128.1	cysteine proteinase precursor-like protein/ dehydration stress-responsive gene (RD21). Has be	sp|P43297|RD21A_ARATH	sp|P43297|RD21A_ARATH	1.77993	0.0698218	0.291147	-0.469509	-1.08568	-0.585713	9
	AT2G30970.1	ASPARTATE AMINOTRANSFERASE 1	sp|P46643|AAT1_ARATH	sp|P46643|AAT1_ARATH	1.77578	0.157731	0.256504	-0.991361	-0.764806	-0.433844	9
	AT3G47340.1	encodes a glutamine-dependent asparagine synthetase, the predicted ASN1 peptide contains a pur	sp|P49078|ASNS1_ARATH;tr|F4JBH5|F4JBH5_ARATH;tr|A0A1I9LPY0|A0A1I9LPY0_ARATH;tr|F4JBH6|F4JBH6_ARATH	sp|P49078|ASNS1_ARATH;tr|F4JBH5|F4JBH5_ARATH;tr|A0A1I9LPY0|A0A1I9LPY0_ARATH;tr|F4JBH6|F4JBH6_ARATH	1.54964	-0.272417	0.807546	-0.386089	-1.22381	-0.474863	9
	AT3G26720.1	Glycosyl hydrolase family 38 protein	sp|P94078|MANA1_ARATH;tr|A0A1I9LSB2|A0A1I9LSB2_ARATH;tr|B3H6B8|B3H6B8_ARATH;tr|A0A1I9LSB0|A0A1I9LSB0_ARATH;tr|A0A1I9LSB1|A0A1I9LSB1_ARATH	sp|P94078|MANA1_ARATH;tr|A0A1I9LSB2|A0A1I9LSB2_ARATH;tr|B3H6B8|B3H6B8_ARATH;tr|A0A1I9LSB0|A0A1I9LSB0_ARATH;tr|A0A1I9LSB1|A0A1I9LSB1_ARATH	1.11417	0.0738381	1.07331	-1.21927	-1.05564	0.0135982	9
	AT5G07440.1	Encodes the beta-subunit of the glutamate dehydrogenase	sp|Q38946|DHE2_ARATH;tr|F4K6P9|F4K6P9_ARATH	sp|Q38946|DHE2_ARATH;tr|F4K6P9|F4K6P9_ARATH	1.22687	0.713081	0.650876	-0.728844	-1.31698	-0.545001	9
	AT2G15620.1	Involved in the second step of nitrate assimilation. Its expression is induced by nitrate. Th	sp|Q39161|NIR_ARATH	sp|Q39161|NIR_ARATH	1.37582	-0.561475	0.80162	-0.215945	-1.44921	0.0491878	9
	AT1G62380.1	Encodes a protein similar to 1-aminocyclopropane-1-carboxylic oxidase (ACC oxidase). Expressio	sp|Q41931|ACCO2_ARATH	sp|Q41931|ACCO2_ARATH	1.35531	0.687354	0.132276	-0.516927	-1.54716	-0.110854	9
	AT4G35830.1	Encodes an aconitase that can catalyze the conversion of citrate to isocitrate through a cis-a	sp|Q42560|ACO1_ARATH;tr|B3H5Y0|B3H5Y0_ARATH	sp|Q42560|ACO1_ARATH;tr|B3H5Y0|B3H5Y0_ARATH	1.42884	0.331921	0.679298	-0.506317	-1.32794	-0.605803	9
	AT2G33150.1	Encodes an organellar (peroxisome, glyoxysome) 3-ketoacyl-CoA thiolase, involved in fatty acid	sp|Q56WD9|THIK2_ARATH	sp|Q56WD9|THIK2_ARATH	1.65988	-0.362369	0.688994	-0.580361	-1.09888	-0.307267	9
	AT5G13980.1	Glycosyl hydrolase family 38 protein	sp|Q8LPJ3|MANA2_ARATH;tr|F4K5E7|F4K5E7_ARATH	sp|Q8LPJ3|MANA2_ARATH;tr|F4K5E7|F4K5E7_ARATH	0.850652	0.747105	0.776067	-1.29189	-1.19735	0.115415	9
	AT3G60750.1	Transketolase	sp|Q8RWV0|TKTC1_ARATH;tr|F4JBY2|F4JBY2_ARATH	sp|Q8RWV0|TKTC1_ARATH;tr|F4JBY2|F4JBY2_ARATH	1.78585	0.183663	0.179056	-0.687102	-1.05081	-0.410656	9
	AT4G34138.1	UDP-glucosyl transferase 73B1	sp|Q8VZE9|U73B1_ARATH	sp|Q8VZE9|U73B1_ARATH	1.01327	0.0536094	0.980938	-0.728249	-1.55622	0.23665	9
	AT4G39080.1	Vacuolar proton ATPase subunit VHA-a isoform 3. Localized in the tonoplast. The mRNA is cell-t	sp|Q8W4S4|VHAA3_ARATH;sp|Q9SJT7|VHAA2_ARATH	sp|Q8W4S4|VHAA3_ARATH	1.21935	-0.0237547	1.03488	-1.3656	-0.750841	-0.114033	9
	AT5G28840.1	Encodes a protein with GDP-D-mannose 3',5'-epimerase activity. The enzyme is involved in asco	sp|Q93VR3|GME_ARATH	sp|Q93VR3|GME_ARATH	1.89339	0.0681141	-0.143244	-0.423232	-1.04228	-0.352758	9
	AT4G14040.1	selenium-binding protein 2	sp|Q93WN0|SEBP2_ARATH	sp|Q93WN0|SEBP2_ARATH	1.20882	0.634707	0.784588	-1.22859	-0.825389	-0.574128	9
	AT4G33680.1	Encodes an L,L-diaminopimelate aminotransferase. Involved in disease resistance against Pseudo	sp|Q93ZN9|DAPAT_ARATH	sp|Q93ZN9|DAPAT_ARATH	1.09111	0.231009	0.834639	-0.867127	-1.50389	0.214256	9
	AT1G30690.1	Sec14p-like phosphatidylinositol transfer family protein	sp|Q94C59|PATL4_ARATH	sp|Q94C59|PATL4_ARATH	0.847238	0.213292	0.879134	-1.48838	-0.982845	0.531561	9
	AT3G22200.2	Genetically redundant with POP3	sp|Q94CE5|GATP_ARATH	sp|Q94CE5|GATP_ARATH	1.57003	0.0675552	0.74091	-1.04541	-0.660533	-0.672551	9
	AT5G51970.1	Encodes a putative sorbitol dehydrogenase that can be thiolated in vitro. protein_coding	sp|Q9FJ95|DHSO_ARATH	sp|Q9FJ95|DHSO_ARATH	1.80643	0.162085	-0.390229	-0.338794	-1.20083	-0.0386641	9
	AT5G64570.1	Encodes a beta-d-xylosidase that belongs to family 3 of glycoside hydrolases. protein_coding	sp|Q9FLG1|BXL4_ARATH;tr|A0A1P8BF93|A0A1P8BF93_ARATH;tr|A0A1P8BFA0|A0A1P8BFA0_ARATH;sp|Q9LXD6|BXL3_ARATH	sp|Q9FLG1|BXL4_ARATH;tr|A0A1P8BF93|A0A1P8BF93_ARATH;tr|A0A1P8BFA0|A0A1P8BFA0_ARATH	1.78476	0.269711	0.182482	-0.597086	-0.758644	-0.881219	9
	AT2G38040.1	encodes the carboxyltransferase alpha subunit of acetyl-CoA carboxylase, involved in de novo f	sp|Q9LD43|ACCA_ARATH	sp|Q9LD43|ACCA_ARATH	1.28869	-0.287212	1.12357	-0.531889	-1.2669	-0.326255	9
	AT5G10920.1	L-Aspartase-like family protein	sp|Q9LEU8|ARLY_ARATH	sp|Q9LEU8|ARLY_ARATH	1.80595	-0.0874331	-0.349657	-0.717179	-0.989896	0.338212	9
	AT3G52880.2	Encodes a peroxisomal monodehydroascorbate reductase, involved in the ascorbate-glutathione cy	sp|Q9LFA3|MDAR1_ARATH;tr|F4J849|F4J849_ARATH	sp|Q9LFA3|MDAR1_ARATH;tr|F4J849|F4J849_ARATH	1.13966	0.657334	0.25287	-1.54676	-0.83727	0.334162	9
	AT3G12290.1	MTHFD1 encodes a cytoplasmic bifunctional methylenetetrahydrofolate dehydrogenase/methenyltetr	sp|Q9LHH7|FOLD2_ARATH	sp|Q9LHH7|FOLD2_ARATH	1.05019	0.00501371	1.22303	-1.40684	-0.581338	-0.290059	9
	AT1G06410.1	Encodes an enzyme putatively involved in trehalose biosynthesis. Though the protein has both t	sp|Q9LMI0|TPS7_ARATH	sp|Q9LMI0|TPS7_ARATH	1.06165	0.354352	1.01684	-1.2902	-1.01625	-0.126397	9
	AT1G29150.1	specifically interacts with FUS6/COP11 via the C-terminal domain of FUS6/COP11 and associates	sp|Q9LP45|PSD11_ARATH	sp|Q9LP45|PSD11_ARATH	1.12485	0.894502	0.539007	-1.2293	-1.01786	-0.311199	9
	AT1G05560.1	A UDP-glucose transferase localized in the phragmoplast. It has been co-purified with the cal	sp|Q9LR44|U75B1_ARATH;tr|A0A1P8AP70|A0A1P8AP70_ARATH	sp|Q9LR44|U75B1_ARATH;tr|A0A1P8AP70|A0A1P8AP70_ARATH	0.855609	0.273596	1.11782	-0.267479	-1.66531	-0.314238	9
	AT3G15950.1	Similar to TSK-associating protein 1 (TSA1), contains 10 EFE repeats, a novel repeat sequence	sp|Q9LSB4|NAI2_ARATH;tr|A0A1I9LQE4|A0A1I9LQE4_ARATH;tr|A0A1I9LQE5|A0A1I9LQE5_ARATH;tr|A0A1I9LQE6|A0A1I9LQE6_ARATH	sp|Q9LSB4|NAI2_ARATH;tr|A0A1I9LQE4|A0A1I9LQE4_ARATH;tr|A0A1I9LQE5|A0A1I9LQE5_ARATH;tr|A0A1I9LQE6|A0A1I9LQE6_ARATH	1.89443	0.32645	-0.509481	-0.53041	-0.772564	-0.408424	9
	AT3G19480.1	D-3-phosphoglycerate dehydrogenase	sp|Q9LT69|SERA3_ARATH	sp|Q9LT69|SERA3_ARATH	1.79106	-0.572908	0.574866	-0.664981	-0.729847	-0.398184	9
	AT3G18060.1	transducin family protein / WD-40 repeat family protein	sp|Q9LV35|AIP12_ARATH;sp|Q9ZU34|AIP11_ARATH	sp|Q9LV35|AIP12_ARATH	1.06658	0.88477	0.426574	-0.457336	-1.60997	-0.310616	9
	AT3G42050.1	vacuolar ATP synthase subunit H family protein	sp|Q9LX65|VATH_ARATH	sp|Q9LX65|VATH_ARATH	1.4405	0.731633	0.198837	-0.42711	-1.34503	-0.598827	9
	AT3G57020.1	Calcium-dependent phosphotriesterase superfamily protein	sp|Q9M1J6|SSL9_ARATH	sp|Q9M1J6|SSL9_ARATH	1.55971	-0.354229	0.47301	-1.22302	-0.783871	0.328403	9
	AT1G74920.1	ALDH10A8 encodes a protein that has not been functionally characterized, but it is similar to	sp|Q9S795|BADH1_ARATH;tr|F4HXD2|F4HXD2_ARATH	sp|Q9S795|BADH1_ARATH;tr|F4HXD2|F4HXD2_ARATH	1.62556	0.404975	0.0517938	-1.38466	-0.471704	-0.225965	9
	AT1G78060.1	Glycosyl hydrolase family protein	sp|Q9SGZ5|BXL7_ARATH	sp|Q9SGZ5|BXL7_ARATH	1.23916	0.0203449	1.0327	-1.41857	-0.479488	-0.394146	9
	AT2G05710.1	Encodes an aconitase that can catalyze the conversion of citrate to isocitrate through a cis-a	sp|Q9SIB9|ACO3M_ARATH	sp|Q9SIB9|ACO3M_ARATH	1.82971	-0.659818	0.108183	-0.671926	-0.836878	0.230723	9
	AT2G35840.1	Sucrose-6F-phosphate phosphohydrolase family protein	sp|Q9SJ66|SPP2_ARATH;sp|Q9C8J4|SPP1_ARATH;tr|A0A1P8AT44|A0A1P8AT44_ARATH	sp|Q9SJ66|SPP2_ARATH	1.26221	0.383407	0.427152	-1.64283	-0.593149	0.163209	9
	AT2G42790.1	Encodes a peroxisomal citrate synthase that is expressed throughout seedling and shoot develop	sp|Q9SJH7|CISY3_ARATH;sp|Q9LXS7|CISY1_ARATH	sp|Q9SJH7|CISY3_ARATH	1.16869	0.312211	0.951683	-0.968753	-1.28918	-0.174648	9
	AT2G36460.1	Aldolase superfamily protein	sp|Q9SJQ9|ALFC6_ARATH;tr|B3H6D7|B3H6D7_ARATH	sp|Q9SJQ9|ALFC6_ARATH;tr|B3H6D7|B3H6D7_ARATH	1.93832	-0.196632	0.0533394	-0.63626	-0.82957	-0.329202	9
	AT3G48690.1	Encodes a protein with carboxylesterase whose activity was tested using both pNA and 2,4-D-met	sp|Q9SMN0|CXE12_ARATH	sp|Q9SMN0|CXE12_ARATH	1.76019	0.470877	-0.159177	-0.747779	-0.99287	-0.331237	9
	AT3G09260.1	Encodes beta-glucosidase.The major constituent of ER bodies	sp|Q9SR37|BGL23_ARATH	sp|Q9SR37|BGL23_ARATH	1.74775	-0.11784	0.356768	-0.583569	-1.19108	-0.212028	9
	AT4G24830.1	arginosuccinate synthase family	sp|Q9SZX3|ASSY_ARATH;tr|B3H778|B3H778_ARATH	sp|Q9SZX3|ASSY_ARATH;tr|B3H778|B3H778_ARATH	1.13664	-0.0631339	0.774141	-1.52295	-0.767612	0.442909	9
	AT2G05830.1	Encodes a 5-methylthioribose-1-phosphate isomerase	sp|Q9ZUG4|MTNA_ARATH;tr|A8MRP9|A8MRP9_ARATH	sp|Q9ZUG4|MTNA_ARATH;tr|A8MRP9|A8MRP9_ARATH	1.54997	-0.0762009	0.430574	-1.47103	-0.489234	0.0559219	9
	AT5G14780.1	Encodes a NAD-dependent formate dehydrogenase	tr|A0A1P8B9N1|A0A1P8B9N1_ARATH;tr|A0A1P8B9L1|A0A1P8B9L1_ARATH;sp|Q9S7E4|FDH_ARATH	tr|A0A1P8B9N1|A0A1P8B9N1_ARATH;tr|A0A1P8B9L1|A0A1P8B9L1_ARATH;sp|Q9S7E4|FDH_ARATH	1.11608	0.964819	0.554086	-0.98381	-1.13005	-0.521126	9
	AT2G14170.1	Arabidopsis thaliana methylmalonate-semialdehyde dehydrogenase protein_coding ALDEHYDE DEHYD	tr|A8MQR6|A8MQR6_ARATH;sp|Q0WM29|MMSA_ARATH;tr|A8MQH4|A8MQH4_ARATH	tr|A8MQR6|A8MQR6_ARATH;sp|Q0WM29|MMSA_ARATH;tr|A8MQH4|A8MQH4_ARATH	1.6608	-0.18324	0.44544	-0.306203	-1.3602	-0.256593	9
	AT1G80460.1	Encodes a protein similar to glycerol kinase, which converts glycerol to glycerol 3-phosphate	tr|F4HS76|F4HS76_ARATH;sp|Q9M8L4|GLPK_ARATH	tr|F4HS76|F4HS76_ARATH;sp|Q9M8L4|GLPK_ARATH	1.83146	-0.276865	0.459555	-0.617776	-0.724097	-0.672275	9
	AT2G33590.1	Encodes a protein with homology to members of the dihydroflavonol-4-reductase (DFR) superfamil	tr|O22809|O22809_ARATH	tr|O22809|O22809_ARATH	1.41325	0.663045	0.277556	-0.675372	-1.3966	-0.281874	9
	AT1G77122.1	Uncharacterized protein family UPF0090	tr|Q56XE2|Q56XE2_ARATH	tr|Q56XE2|Q56XE2_ARATH	1.81309	-0.570384	0.397382	-0.527549	-0.96387	-0.148669	9
	AT1G18270.3	ketose-bisphosphate aldolase class-II family protein	tr|Q8VYC5|Q8VYC5_ARATH;tr|B3H739|B3H739_ARATH;tr|F4IAP5|F4IAP5_ARATH;tr|A0A1P8AVD8|A0A1P8AVD8_ARATH	tr|Q8VYC5|Q8VYC5_ARATH;tr|B3H739|B3H739_ARATH;tr|F4IAP5|F4IAP5_ARATH;tr|A0A1P8AVD8|A0A1P8AVD8_ARATH	1.68157	-0.155416	0.604246	-0.825774	-1.00594	-0.298685	9
	AT5G20950.1	Encodes a beta-glucosidase involved in xyloglucan metabolism. protein_coding (BGLC1)	tr|Q8W112|Q8W112_ARATH;tr|A0A1P8BG25|A0A1P8BG25_ARATH;tr|A0A1I9LR68|A0A1I9LR68_ARATH;tr|Q9SD73|Q9SD73_ARATH;tr|Q8RWM4|Q8RWM4_ARATH	tr|Q8W112|Q8W112_ARATH;tr|A0A1P8BG25|A0A1P8BG25_ARATH	1.46573	-0.492951	1.00752	-0.834534	-0.919788	-0.225984	9
	AT4G24800.1	MA3 domain-containing protein	tr|Q8W4Q4|Q8W4Q4_ARATH	tr|Q8W4Q4|Q8W4Q4_ARATH	1.49029	-0.411631	0.914742	-0.296695	-1.19864	-0.498069	9
	AT1G76010.1	Alba DNA/RNA-binding protein	tr|Q93VA8|Q93VA8_ARATH	tr|Q93VA8|Q93VA8_ARATH	1.48708	-0.835922	0.85706	-0.59384	-0.997834	0.0834584	9
	AT1G57770.1	FAD/NAD(P)-binding oxidoreductase family protein	tr|Q9FVR9|Q9FVR9_ARATH	tr|Q9FVR9|Q9FVR9_ARATH	1.36841	0.258234	0.0318717	-1.13966	-1.16119	0.642332	9
	AT1G21670.1	DPP6 amino-terminal domain protein	tr|Q9XI11|Q9XI11_ARATH	tr|Q9XI11|Q9XI11_ARATH	1.56264	0.477716	0.438391	-0.684736	-1.06972	-0.724293	9
	AT5G35360.3	Encodes biotin carboxylase subunit (CAC2)	sp|O04983|ACCC_ARATH;tr|F4JYE0|F4JYE0_ARATH;tr|F4JYE1|F4JYE1_ARATH	sp|O04983|ACCC_ARATH;tr|F4JYE0|F4JYE0_ARATH;tr|F4JYE1|F4JYE1_ARATH	1.50429	-0.00495538	0.851944	-0.628546	-0.604165	-1.11857	10
	AT4G16130.1	Similar to galactokinase (ARA1)	sp|O23461|ARAK_ARATH;tr|Q9M1M0|Q9M1M0_ARATH;tr|A0A1I9LRU1|A0A1I9LRU1_ARATH	sp|O23461|ARAK_ARATH	1.05427	0.524782	1.01431	-0.391119	-1.15749	-1.04476	10
	AT5G05780.1	Encodes a putative 26S proteasome subunit RPN8a. The function of RPN8a and other 26S subunits	sp|O24412|PSD7A_ARATH;tr|F4K0U3|F4K0U3_ARATH;sp|Q9C774|PSD7B_ARATH;tr|F4J683|F4J683_ARATH	sp|O24412|PSD7A_ARATH;tr|F4K0U3|F4K0U3_ARATH;sp|Q9C774|PSD7B_ARATH;tr|F4J683|F4J683_ARATH	0.938786	1.14681	0.287487	-1.49721	-0.219262	-0.656608	10
	AT3G57410.1	Encodes a protein with high homology to animal villin. VLN3 is a Ca2+-regulated villin involve	sp|O81645|VILI3_ARATH;tr|A0A1I9LLW3|A0A1I9LLW3_ARATH;tr|A0A1I9LLV6|A0A1I9LLV6_ARATH	sp|O81645|VILI3_ARATH;tr|A0A1I9LLW3|A0A1I9LLW3_ARATH;tr|A0A1I9LLV6|A0A1I9LLV6_ARATH	1.45458	-0.0701405	0.835236	-0.140648	-1.05827	-1.02076	10
	AT2G35490.1	Involved in photoprotection of photosystem II. protein_coding FIBRILLIN2 (FBN2) FIBRIL	sp|O82291|PAP3_ARATH	sp|O82291|PAP3_ARATH	0.699388	0.321638	1.3774	-0.176193	-1.04057	-1.18167	10
	AT2G25830.1	YebC-like protein	sp|O82314|U082_ARATH	sp|O82314|U082_ARATH	1.48555	0.535139	0.508615	-0.694769	-0.714035	-1.1205	10
	AT2G45300.1	encodes 3-phosphoshikimate 1-carboxyvinyltransferase / 5-enolpyruvylshikimate-3-phosphate / EP	sp|P05466|AROA_ARATH;tr|A0A1P8B1E5|A0A1P8B1E5_ARATH	sp|P05466|AROA_ARATH;tr|A0A1P8B1E5|A0A1P8B1E5_ARATH	1.26814	1.16028	-0.33599	-0.407351	-0.425986	-1.25909	10
	AT2G44350.2	encodes a mitochrondrion targeted citrate synthase	sp|P20115|CISY4_ARATH;sp|Q9M1D3|CISY5_ARATH;tr|A0A1I9LSJ6|A0A1I9LSJ6_ARATH;tr|A0A1I9LSJ5|A0A1I9LSJ5_ARATH	sp|P20115|CISY4_ARATH	0.806401	0.380761	1.36005	-0.867157	-0.530389	-1.14967	10
	AT1G20010.1	beta tubulin (TUB5)	sp|P29513|TBB5_ARATH	sp|P29513|TBB5_ARATH	1.53095	0.208191	0.476794	-0.418779	-0.353012	-1.44414	10
	AT5G23210.1	serine carboxypeptidase-like 34	sp|Q0WPR4|SCP34_ARATH;tr|F4KCT5|F4KCT5_ARATH;tr|A0A1P8BEA9|A0A1P8BEA9_ARATH;tr|A8MQN9|A8MQN9_ARATH;sp|Q0WRX3|SCP40_ARATH	sp|Q0WPR4|SCP34_ARATH;tr|F4KCT5|F4KCT5_ARATH;tr|A0A1P8BEA9|A0A1P8BEA9_ARATH;tr|A8MQN9|A8MQN9_ARATH	1.0965	0.329118	0.980282	-0.626756	-0.276015	-1.50313	10
	AT1G51470.1	Encodes a myrosinase (BGLU35)	sp|Q3ECS3|BGL35_ARATH;sp|Q9C8K1|BGL36_ARATH	sp|Q3ECS3|BGL35_ARATH	1.11368	0.69676	0.588002	-0.102998	-0.771305	-1.52413	10
	AT1G62660.1	Glycosyl hydrolases family 32 protein	sp|Q43348|INVA3_ARATH;tr|A0A1P8AWL7|A0A1P8AWL7_ARATH;tr|A0A1P8AWQ1|A0A1P8AWQ1_ARATH	sp|Q43348|INVA3_ARATH;tr|A0A1P8AWL7|A0A1P8AWL7_ARATH;tr|A0A1P8AWQ1|A0A1P8AWQ1_ARATH	1.32475	0.815124	0.341832	-0.304486	-1.06711	-1.11011	10
	AT5G64120.1	Encodes a cell wall bound peroxidase that is induced by hypo-osmolarity and is involved in the	sp|Q43387|PER71_ARATH	sp|Q43387|PER71_ARATH	0.76733	0.800996	0.916993	-0.0767027	-1.3095	-1.09911	10
	AT1G52100.1	Mannose-binding lectin superfamily protein	sp|Q5XF82|JAL11_ARATH;tr|A0A1P8AWF8|A0A1P8AWF8_ARATH;tr|A0A1P8AWL3|A0A1P8AWL3_ARATH;sp|Q9FGC4|JAL42_ARATH;sp|O80998|JAL20_ARATH	sp|Q5XF82|JAL11_ARATH;tr|A0A1P8AWF8|A0A1P8AWF8_ARATH;tr|A0A1P8AWL3|A0A1P8AWL3_ARATH	1.53504	0.163538	0.582811	-0.336979	-0.602525	-1.34188	10
	AT4G24620.1	The PGI1 gene encodes the plastid phospho-glucose (Glc) isomerase. While pgi1-1 mutant has a d	sp|Q8H103|G6PIP_ARATH	sp|Q8H103|G6PIP_ARATH	1.48851	0.176524	0.668185	-0.252706	-1.23846	-0.84205	10
	AT5G48180.1	Encodes a nitrile-specifier protein NSP5. NSP5 is one out of five (At3g16400/NSP1, At2g33070/N	sp|Q93XW5|NSP5_ARATH	sp|Q93XW5|NSP5_ARATH	1.10863	0.894582	0.675228	-0.889811	-0.645958	-1.14267	10
	AT4G19410.1	Pectinacetylesterase family protein	sp|Q940J8|PAE7_ARATH;tr|F4JT64|F4JT64_ARATH	sp|Q940J8|PAE7_ARATH;tr|F4JT64|F4JT64_ARATH	0.692586	0.95568	1.00236	-0.493795	-0.950941	-1.20589	10
	AT3G51840.1	Encodes a short-chain acyl-CoA oxidase, which catalyzes the first step of peroxisomal fatty ac	sp|Q96329|ACOX4_ARATH	sp|Q96329|ACOX4_ARATH	1.25676	0.266029	0.989629	-0.818423	-0.482437	-1.21155	10
	AT1G71695.1	Peroxidase superfamily protein	sp|Q96520|PER12_ARATH	sp|Q96520|PER12_ARATH	0.61046	0.232965	1.43236	-0.0533836	-0.954652	-1.26775	10
	AT1G66430.1	Encodes one of the several Arabidopsis fructokinases.	sp|Q9C524|SCRK6_ARATH	sp|Q9C524|SCRK6_ARATH	0.254649	0.805652	1.3649	-0.265345	-0.979321	-1.18053	10
	AT3g32980.1	Peroxidase superfamily protein	sp|Q9LHB9|PER32_ARATH	sp|Q9LHB9|PER32_ARATH	1.20238	0.796376	0.317656	-0.299768	-0.418469	-1.59818	10
	AT1G12900.1	glyceraldehyde 3-phosphate dehydrogenase A subunit 2	sp|Q9LPW0|G3PA2_ARATH;tr|A0A1P8APR6|A0A1P8APR6_ARATH	sp|Q9LPW0|G3PA2_ARATH;tr|A0A1P8APR6|A0A1P8APR6_ARATH	1.44357	0.521412	0.629508	-0.827912	-0.850885	-0.915697	10
	AT3G21770.1	Peroxidase superfamily protein	sp|Q9LSY7|PER30_ARATH	sp|Q9LSY7|PER30_ARATH	0.938668	-0.508368	1.55889	-0.440671	-0.910631	-0.637886	10
	AT3G19390.1	Granulin repeat cysteine protease family protein	sp|Q9LT78|RD21C_ARATH	sp|Q9LT78|RD21C_ARATH	1.49024	0.17864	0.611996	-0.10784	-1.08209	-1.09095	10
	AT3G14067.1	Encodes a protein with similarity to serine protease, subtilisin	sp|Q9LVJ1|SBT14_ARATH	sp|Q9LVJ1|SBT14_ARATH	1.28474	0.125094	0.820572	-0.130921	-0.581028	-1.51846	10
	AT5G09650.1	Encodes a protein with inorganic pyrophosphatase activity. protein_coding PYROPHOSPHORYL	sp|Q9LXC9|IPYR6_ARATH	sp|Q9LXC9|IPYR6_ARATH	1.22926	0.761661	0.39457	-0.589297	-0.268553	-1.52765	10
	AT3G02720.1	Encodes a glyoxalase with high activity towards glyoxal and methylglyoxal. It differs from it	sp|Q9M8R4|DJ1D_ARATH	sp|Q9M8R4|DJ1D_ARATH	1.19201	0.297057	0.609423	0.276084	-0.852659	-1.52191	10
	AT3G03250.1	Is thought to encode a cytosolic UDP-glucose pyrophosphorylase with strong similarity to potat	sp|Q9M9P3|UGPA2_ARATH;tr|A0A1I9LT03|A0A1I9LT03_ARATH;tr|A0A1I9LT02|A0A1I9LT02_ARATH	sp|Q9M9P3|UGPA2_ARATH;tr|A0A1I9LT03|A0A1I9LT03_ARATH;tr|A0A1I9LT02|A0A1I9LT02_ARATH	1.33776	0.724	0.47898	-1.10231	-0.397387	-1.04105	10
	AT3G61440.1	Encodes a cysteine synthase isomer CysC1	sp|Q9S757|CYSC1_ARATH;tr|A0A1I9LTP2|A0A1I9LTP2_ARATH	sp|Q9S757|CYSC1_ARATH;tr|A0A1I9LTP2|A0A1I9LTP2_ARATH	1.42397	0.502236	0.632243	-0.69702	-0.704823	-1.1566	10
	AT1G30720.1	FAD-binding Berberine family protein	sp|Q9SA87|BBE10_ARATH;sp|Q9SVG7|BBE17_ARATH;sp|Q9SA86|BBE9_ARATH	sp|Q9SA87|BBE10_ARATH	1.05244	0.635669	0.944677	-0.621755	-0.699583	-1.31145	10
	AT3G16400.1	Encodes a nitrile-specifier protein NSP1 responsible for constitutive and herbivore-induced si	sp|Q9SDM9|JAL28_ARATH;sp|O04318|JAL27_ARATH	sp|Q9SDM9|JAL28_ARATH	1.27509	0.36395	0.971329	-0.737175	-0.922993	-0.950197	10
	AT1G69740.1	Encodes a putative 5-aminolevulinate dehydratase involved in chlorophyll biosynthesis. protei	sp|Q9SFH9|HEM21_ARATH	sp|Q9SFH9|HEM21_ARATH	0.871984	1.07704	0.730685	-1.03841	-1.06612	-0.575182	10
	AT2G21330.1	fructose-bisphosphate aldolase 1	sp|Q9SJU4|ALFP1_ARATH;tr|F4IGL5|F4IGL5_ARATH;tr|F4IGL7|F4IGL7_ARATH	sp|Q9SJU4|ALFP1_ARATH;tr|F4IGL5|F4IGL5_ARATH;tr|F4IGL7|F4IGL7_ARATH	1.04156	0.222376	0.868092	0.119783	-0.595594	-1.65621	10
	AT3G25860.1	Encodes the dihydrolipoamide S-acetyltransferase subunit of the plastid Pyruvate Dehydrogenase	sp|Q9SQI8|ODP24_ARATH	sp|Q9SQI8|ODP24_ARATH	1.36463	-0.510012	1.13649	-0.267491	-0.98234	-0.741284	10
	AT3G48000.1	Encodes a putative (NAD+) aldehyde dehydrogenase	sp|Q9SU63|AL2B4_ARATH;tr|A0A1P8AQG6|A0A1P8AQG6_ARATH;sp|Q8S528|AL2B7_ARATH	sp|Q9SU63|AL2B4_ARATH	0.704791	0.666064	1.26649	-0.991819	-0.579823	-1.0657	10
	AT4G13010.1	Oxidoreductase, zinc-binding dehydrogenase family protein	sp|Q9SV68|QORH_ARATH	sp|Q9SV68|QORH_ARATH	1.54132	-0.381076	0.779258	-0.279792	-0.373651	-1.28606	10
	AT4G20830.1	Encodes an oligogalacturonide oxidase that inactivates the elicitor-active oligogalacturonides	sp|Q9SVG4|RETOL_ARATH;sp|Q9SVG3|BBE21_ARATH	sp|Q9SVG4|RETOL_ARATH	0.941941	0.210129	1.27345	-0.240299	-1.06446	-1.12076	10
	AT4G09670.1	Oxidoreductase family protein	sp|Q9SZ83|Y4967_ARATH	sp|Q9SZ83|Y4967_ARATH	1.54721	0.329357	0.283695	-0.616679	-0.121574	-1.42201	10
	AT1G59870.1	ATP binding cassette transporter. Localized to the plasma membrane in uninfected cells	sp|Q9XIE2|AB36G_ARATH;sp|Q7PC86|AB35G_ARATH;tr|A0A1P8AW07|A0A1P8AW07_ARATH;sp|Q9M9E1|AB40G_ARATH	sp|Q9XIE2|AB36G_ARATH	0.909962	0.607382	1.13351	-0.635899	-0.802781	-1.21218	10
	AT3G20370.1	TRAF-like family protein	tr|A0A1I9LRA3|A0A1I9LRA3_ARATH;tr|Q9LTQ5|Q9LTQ5_ARATH	tr|A0A1I9LRA3|A0A1I9LRA3_ARATH;tr|Q9LTQ5|Q9LTQ5_ARATH	1.51533	0.256244	0.593453	-0.324173	-0.798759	-1.2421	10
	AT2G19940.1	Putative N-acetyl-gamma-glutamyl-phosphate reductase	tr|A0A1P8B108|A0A1P8B108_ARATH;sp|Q93Z70|ARGC_ARATH	tr|A0A1P8B108|A0A1P8B108_ARATH;sp|Q93Z70|ARGC_ARATH	0.782588	0.463633	1.03103	0.199645	-1.20533	-1.27157	10
	AT4G09040.1	Binds to the chloroplast psbA RNA. Has little effect on chloroplast gene expression under lab	tr|A8MS54|A8MS54_ARATH;tr|Q6NPL0|Q6NPL0_ARATH	tr|A8MS54|A8MS54_ARATH;tr|Q6NPL0|Q6NPL0_ARATH	0.826156	0.481982	1.21252	-0.599914	-1.41338	-0.507368	10
	AT1G33590.1	Leucine-rich repeat (LRR) family protein	tr|F4HR88|F4HR88_ARATH;tr|Q9FW47|Q9FW47_ARATH;tr|A0A1P8AWX3|A0A1P8AWX3_ARATH	tr|F4HR88|F4HR88_ARATH;tr|Q9FW47|Q9FW47_ARATH;tr|A0A1P8AWX3|A0A1P8AWX3_ARATH	1.16741	0.385456	1.0225	-0.530075	-0.834903	-1.21039	10
	AT2G34040.1	Apoptosis inhibitory protein 5 (API5)	tr|F4IGU7|F4IGU7_ARATH;tr|O22957|O22957_ARATH	tr|F4IGU7|F4IGU7_ARATH;tr|O22957|O22957_ARATH	1.05991	0.388923	1.02778	-0.853553	-0.253294	-1.36977	10
	AT4G30310.2	FGGY family of carbohydrate kinase	tr|F4JQ90|F4JQ90_ARATH;tr|F4JQ92|F4JQ92_ARATH;tr|A0A1P8B635|A0A1P8B635_ARATH;tr|F4JQ91|F4JQ91_ARATH	tr|F4JQ90|F4JQ90_ARATH;tr|F4JQ92|F4JQ92_ARATH;tr|A0A1P8B635|A0A1P8B635_ARATH;tr|F4JQ91|F4JQ91_ARATH	1.2303	0.314443	0.991768	-0.442468	-0.958652	-1.13539	10
	AT4G22010.1	SKU5 similar 4	tr|O65449|O65449_ARATH;tr|Q9SUD0|Q9SUD0_ARATH	tr|O65449|O65449_ARATH	1.16029	0.189034	0.801063	0.25924	-1.15033	-1.2593	10
	AT5G13370.1	IBA - specific acyl acid amido synthetase which conjugates glutamine to IBA. It is involved in	tr|Q8GZ29|Q8GZ29_ARATH;tr|Q9LYU1|Q9LYU1_ARATH	tr|Q8GZ29|Q8GZ29_ARATH	0.936477	0.848206	0.90691	-0.847836	-1.20695	-0.63681	10
	AT2G30200.1	Malonyl-ACP expressed in developing seeds. Loss of function mutants are embryo lethal and over	tr|Q8RU07|Q8RU07_ARATH;tr|F4IMR0|F4IMR0_ARATH	tr|Q8RU07|Q8RU07_ARATH;tr|F4IMR0|F4IMR0_ARATH	0.691894	0.308886	1.47379	-0.521176	-1.16948	-0.783909	10
	AT5G26280.1	TRAF-like family protein	tr|Q93Z83|Q93Z83_ARATH;tr|A0A1P8BA53|A0A1P8BA53_ARATH;tr|A8MR02|A8MR02_ARATH;tr|F4IV56|F4IV56_ARATH;tr|A0A1P8AYX3|A0A1P8AYX3_ARATH;tr|F4IV58|F4IV58_ARATH;tr|A0A1P8AZ34|A0A1P8AZ34_ARATH;tr|F4IV59|F4IV59_ARATH;tr|Q6RF45|Q6RF45_ARATH	tr|Q93Z83|Q93Z83_ARATH;tr|A0A1P8BA53|A0A1P8BA53_ARATH;tr|A8MR02|A8MR02_ARATH	1.1567	-0.070991	1.21225	-0.601287	-0.408696	-1.28797	10
	AT1G12230.2	Aldolase superfamily protein	tr|Q9FWX0|Q9FWX0_ARATH;tr|F4IC59|F4IC59_ARATH	tr|Q9FWX0|Q9FWX0_ARATH;tr|F4IC59|F4IC59_ARATH	1.56781	0.220606	0.609569	-0.433002	-0.939636	-1.02534	10
	AT5G60160.1	Vacuolar aspartyl aminopeptidase which also functions as a molecular chaperone. protein_coding	tr|Q9LST0|Q9LST0_ARATH	tr|Q9LST0|Q9LST0_ARATH	1.48724	0.188524	0.75874	-0.780193	-0.51109	-1.14323	10
	AT1G76160.1	SKU5 similar 5	tr|Q9SGR6|Q9SGR6_ARATH	tr|Q9SGR6|Q9SGR6_ARATH	1.44156	0.0917577	0.693281	-0.0258806	-1.17316	-1.02756	10
	AT1G03220.1	Eukaryotic aspartyl protease family protein	tr|Q9ZVS4|Q9ZVS4_ARATH	tr|Q9ZVS4|Q9ZVS4_ARATH	1.39833	0.0453976	0.810325	-0.0971715	-0.919611	-1.23727	10
	AT1G03230.1	Eukaryotic aspartyl protease family protein	tr|Q9ZVS5|Q9ZVS5_ARATH	tr|Q9ZVS5|Q9ZVS5_ARATH	1.01863	-0.106189	1.39967	-0.524982	-0.649078	-1.13804	10
	AT1G55450.2	S-adenosyl-L-methionine-dependent methyltransferases superfamily protein	tr|Q9ZVU4|Q9ZVU4_ARATH;tr|F4I0B5|F4I0B5_ARATH;tr|A0A1I9LLF7|A0A1I9LLF7_ARATH;tr|Q9M389|Q9M389_ARATH	tr|Q9ZVU4|Q9ZVU4_ARATH;tr|F4I0B5|F4I0B5_ARATH	0.764397	1.08595	0.808301	-1.20978	-0.911346	-0.537523	10
	AT2G31170.1	Encodes the cysteinyl t-RNA synthetase SYCO ARATH (SYCO)	sp|F4IPY2|SYCM_ARATH;tr|F4IQQ3|F4IQQ3_ARATH	sp|F4IPY2|SYCM_ARATH;tr|F4IQQ3|F4IQQ3_ARATH	1.67274	0.481625	-0.273606	-0.974729	0.0639754	-0.970009	11
	AT3G16460.1	Mannose-binding protein (JAL34)	sp|O04310|JAL34_ARATH	sp|O04310|JAL34_ARATH	0.986842	0.0322863	1.20524	-1.36829	-0.0194723	-0.8366	11
	AT3G16420.1	The PBP1(PYK10-binding protein 1) assists the PYK10 (beta-glucosidase complex) in its activity	sp|O04314|JAL30_ARATH	sp|O04314|JAL30_ARATH	1.33656	0.488724	0.537956	-1.29969	-0.0677658	-0.995786	11
	AT3G27925.1	Encodes a DegP protease	sp|O22609|DEGP1_ARATH	sp|O22609|DEGP1_ARATH	0.902194	0.106578	0.891677	-1.4485	0.541918	-0.993866	11
	AT4G14030.1	selenium-binding protein 1	sp|O23264|SEBP1_ARATH	sp|O23264|SEBP1_ARATH	1.72387	0.327269	-0.158862	-0.913922	0.050294	-1.02865	11
	AT2G41740.1	Encodes a protein with high homology to animal villin (VLN2)	sp|O81644|VILI2_ARATH	sp|O81644|VILI2_ARATH	1.27587	-0.448907	0.793521	-0.257003	0.197289	-1.56077	11
	AT5G54810.1	A.thaliana tryptophan synthase beta subunit (trpB)	sp|P14671|TRPB1_ARATH;sp|P25269|TRBP2_ARATH	sp|P14671|TRPB1_ARATH;sp|P25269|TRBP2_ARATH	-0.262549	-0.227394	1.80544	-0.502624	0.313534	-1.12641	11
	AT4G20890.1	tubulin 9 The mRNA is cell-to-cell mobile. protein_coding TUBULIN BETA-9 CHAIN (TUB9)	sp|P29517|TBB9_ARATH	sp|P29517|TBB9_ARATH	1.38383	-0.328224	1.05875	-0.86924	-0.219067	-1.02605	11
	AT2G24200.1	Cytosol aminopeptidase family protein	sp|P30184|AMPL1_ARATH;tr|F4INR3|F4INR3_ARATH	sp|P30184|AMPL1_ARATH;tr|F4INR3|F4INR3_ARATH	0.579811	0.189967	1.35912	-1.57557	-0.00740238	-0.545928	11
	AT1G20440.1	Belongs to the dehydrin protein family, which contains highly conserved stretches of 7-17 resi	sp|P31168|COR47_ARATH	sp|P31168|COR47_ARATH	0.926248	-0.0872301	0.391342	-0.546639	0.971295	-1.65502	11
	AT1G15690.1	Encodes a H(+)-translocating (pyrophosphate-energized) inorganic pyrophosphatase (H(+)-PPase	sp|P31414|AVP1_ARATH;tr|A8MQH1|A8MQH1_ARATH	sp|P31414|AVP1_ARATH;tr|A8MQH1|A8MQH1_ARATH	1.75296	-0.212883	0.473159	-0.966767	-0.226802	-0.819667	11
	AT5G16050.1	Encodes GF14 upsilon chain, a 14-3-3 gene family member. protein_coding GENERAL REGULA	sp|P42645|14335_ARATH	sp|P42645|14335_ARATH	1.1714	-0.679727	0.97119	-1.45807	0.217397	-0.222192	11
	AT1G76180.1	Encodes a dehydrin protein whose expression is induced early on in response to dehydration str	sp|P42763|ERD14_ARATH	sp|P42763|ERD14_ARATH	1.33349	-0.938207	0.961903	-0.952866	0.259706	-0.664022	11
	AT5G27380.1	Encodes a protein with similarity to glutathione synthetases, which catalyzes one of the early	sp|P46416|GSHB_ARATH	sp|P46416|GSHB_ARATH	1.34635	-0.255646	1.00199	-0.556463	-0.207607	-1.32863	11
	AT4G14880.1	Encodes a cytosolic isoform of cytosolic O-acetylserine(thiol)lyase, a key enzyme in cysteine	sp|P47998|CYSK1_ARATH;sp|Q9LJA0|CYSK2_ARATH	sp|P47998|CYSK1_ARATH	0.828586	0.440738	0.379406	-1.19951	0.878913	-1.32813	11
	AT5G09810.1	Member of Actin gene family.Mutants are defective in germination and root growth. The mRNA is	sp|P53492|ACT7_ARATH;tr|A0A1P8AY15|A0A1P8AY15_ARATH;tr|Q8GWA5|Q8GWA5_ARATH	sp|P53492|ACT7_ARATH	0.70428	-0.164256	1.02446	-1.68721	0.59676	-0.474034	11
	AT3G08530.1	CHC2 heavy chain subunit of clathrin. Involved in vesicle mediated trafficking. Mutants show r	sp|Q0WLB5|CLAH2_ARATH;REV__sp|Q9ZRF9|RPK1_ARATH	sp|Q0WLB5|CLAH2_ARATH	1.24204	-0.165944	1.12844	-1.32618	-0.362107	-0.516253	11
	AT5G50850.1	Transketolase family protein	sp|Q38799|ODPB1_ARATH	sp|Q38799|ODPB1_ARATH	0.991724	-0.84213	1.08259	-1.13525	0.600306	-0.69724	11
	AT1G12780.1	Encodes a UDP-glucose epimerase that catalyzes the interconversion of the sugar nucleotides UD	sp|Q42605|UGE1_ARATH;tr|A0A1P8APY6|A0A1P8APY6_ARATH;sp|Q8LDN8|UGE3_ARATH	sp|Q42605|UGE1_ARATH	1.09234	0.672563	0.518559	-1.65117	-0.0339406	-0.598348	11
	AT3G24503.1	Arabidopsis thaliana aldehyde dehydrogenase AtALDH1a mRNA. a sinapaldehyde dehydrogenase cata	sp|Q56YU0|AL2C4_ARATH	sp|Q56YU0|AL2C4_ARATH	1.242	0.679886	0.409068	-1.15162	0.0452463	-1.22458	11
	AT5G24400.1	Encodes a protein with 6-phosphoglucunolactonase activity that localizes to the chloroplasts a	sp|Q84WW2|6PGL5_ARATH	sp|Q84WW2|6PGL5_ARATH	0.539234	-0.52358	1.46965	-0.984668	0.517903	-1.01854	11
	AT5G49030.1	tRNA synthetase class I (I, L, M and V) family protein	sp|Q8RXK8|SYIM_ARATH;tr|F4K4Q2|F4K4Q2_ARATH	sp|Q8RXK8|SYIM_ARATH;tr|F4K4Q2|F4K4Q2_ARATH	1.40809	-0.355908	0.788607	-0.848059	0.230536	-1.22326	11
	AT5G48230.2	Encodes an acetoacetyl-CoA thiolase that generates the bulk of the acetoacetyl-CoA precursor n	sp|Q8S4Y1|THIC1_ARATH	sp|Q8S4Y1|THIC1_ARATH	0.852174	0.223027	1.22915	-0.804268	-0.0640162	-1.43607	11
	AT3G56310.1	Member of Glycoside Hydrolase Family 27 (GH27)that functions as an &#945	sp|Q8VXZ7|AGAL3_ARATH	sp|Q8VXZ7|AGAL3_ARATH	1.62338	0.366706	0.0187171	-0.997658	0.095796	-1.10694	11
	AT1G54010.1	GDSL-motif esterase/acyltransferase/lipase. Enzyme group with broad substrate specificity tha	sp|Q8W4H8|GDL19_ARATH	sp|Q8W4H8|GDL19_ARATH	1.4684	-0.267446	0.940207	-0.843018	-0.239804	-1.05834	11
	AT5G30510.1	ribosomal protein S1	sp|Q93VC7|RPS1_ARATH	sp|Q93VC7|RPS1_ARATH	1.55907	-0.564252	0.857171	-0.427522	-0.312951	-1.11152	11
	AT1G02305.1	Encodes a capase involved in stress induced cell death. protein_coding (ATCATHB2) (ATCA	sp|Q93VC9|CATB2_ARATH;sp|F4HVZ1|CATB1_ARATH	sp|Q93VC9|CATB2_ARATH	0.187874	-0.57465	1.3598	-0.511968	0.86879	-1.32985	11
	AT5G02240.1	Protein is tyrosine-phosphorylated and its phosphorylation state is modulated in response to A	sp|Q94EG6|Y5224_ARATH	sp|Q94EG6|Y5224_ARATH	0.872567	-0.489884	1.18407	-1.04264	0.566249	-1.09036	11
	AT2G44100.1	GDP dissociation inhibitor involved in vesicular membrane traffic protein_coding GUANOS	sp|Q96254|GDI1_ARATH	sp|Q96254|GDI1_ARATH	0.278679	-0.53133	1.47119	-1.44141	0.543372	-0.320502	11
	AT1G66270.1	BGLU21 encodes a beta-glucosidase that has a high level of activity against the naturally occu	sp|Q9C525|BGL21_ARATH	sp|Q9C525|BGL21_ARATH	0.577158	0.750993	0.720816	-1.23001	0.521932	-1.34089	11
	AT5G37830.1	Encodes a 5-oxoprolinase that acts in the glutathione degradation pathway and in 5-oxoproline	sp|Q9FIZ7|OPLA_ARATH	sp|Q9FIZ7|OPLA_ARATH	1.00028	-0.961322	1.49344	-0.630334	-0.308336	-0.593736	11
	AT5G52920.1	encodes a dominant chloroplast pyruvate kinase beta subunit. Important for seed oil biosynthes	sp|Q9FLW9|PKP2_ARATH	sp|Q9FLW9|PKP2_ARATH	1.56439	-0.68618	0.896565	-0.981007	-0.379758	-0.414015	11
	AT5G43060.1	Peptidase, activity detected in extracts of root, leaf and cell culture. protein_coding	sp|Q9FMH8|RD21B_ARATH;sp|Q9STL4|CEP2_ARATH	sp|Q9FMH8|RD21B_ARATH	1.48275	-0.270745	0.329549	-1.12516	0.587687	-1.00409	11
	AT1G33790.2	jacalin lectin family protein	sp|Q9LQ31|JAL4_ARATH;tr|A0A1P8AS94|A0A1P8AS94_ARATH;tr|A0A1P8ASF2|A0A1P8ASF2_ARATH;tr|A0A1P8AS93|A0A1P8AS93_ARATH;tr|A0A1P8AS89|A0A1P8AS89_ARATH	sp|Q9LQ31|JAL4_ARATH;tr|A0A1P8AS94|A0A1P8AS94_ARATH;tr|A0A1P8ASF2|A0A1P8ASF2_ARATH;tr|A0A1P8AS93|A0A1P8AS93_ARATH;tr|A0A1P8AS89|A0A1P8AS89_ARATH	1.16607	-0.418384	1.06668	-0.585813	0.169805	-1.39836	11
	AT5G49810.1	Arabidopsis thaliana methionine S-methyltransferase, an enzyme that catalyzes S -methylmethio	sp|Q9LTB2|MMT1_ARATH	sp|Q9LTB2|MMT1_ARATH	0.736205	-1.04892	1.3755	-0.952217	0.470514	-0.58108	11
	AT1G64190.1	6-phosphogluconate dehydrogenase family protein	sp|Q9SH69|6PGD1_ARATH	sp|Q9SH69|6PGD1_ARATH	1.25557	-0.122683	1.13289	-0.980413	-0.231738	-1.05363	11
	AT2G22250.2	Encodes a prokaryotic-type plastidic aspartate aminotransferase with glutamate/aspartate-preph	sp|Q9SIE1|PAT_ARATH	sp|Q9SIE1|PAT_ARATH	1.59596	-0.262286	0.358485	-1.16601	0.352393	-0.878542	11
	AT3G47520.1	Encodes a protein with NAD-dependent malate dehydrogenase activity, located in chloroplasts. T	sp|Q9SN86|MDHP_ARATH	sp|Q9SN86|MDHP_ARATH	1.20869	0.094353	0.983135	-0.869852	-0.0741456	-1.34219	11
	AT1G53240.1	mMDH1 encodes a mitochrondrial malate dehydrogenase	sp|Q9ZP06|MDHM1_ARATH;tr|A8MQK3|A8MQK3_ARATH;sp|Q9LKA3|MDHM2_ARATH	sp|Q9ZP06|MDHM1_ARATH	0.811322	-0.0192646	0.65141	-1.46614	0.951345	-0.928675	11
	AT1G72550.1	tRNA synthetase beta subunit family protein	tr|F4IDD6|F4IDD6_ARATH;sp|Q9SGE9|SYFB_ARATH	tr|F4IDD6|F4IDD6_ARATH;sp|Q9SGE9|SYFB_ARATH	0.950009	0.475057	0.711983	-0.985785	0.354531	-1.5058	11
	AT3G53180.1	Encodes a protein that is the product of a fusion gene with a C-terminal GSI like sequence and	tr|F4J9A0|F4J9A0_ARATH	tr|F4J9A0|F4J9A0_ARATH	0.758744	0.0935571	0.693657	-1.45619	0.906398	-0.996167	11
	AT3G09350.1	Encodes one of the Arabidopsis orthologs of the human Hsp70-binding protein 1 (HspBP-1) and ye	tr|Q84J81|Q84J81_ARATH;tr|A8MQ87|A8MQ87_ARATH;tr|Q9LZL7|Q9LZL7_ARATH;tr|F4KAZ8|F4KAZ8_ARATH;tr|A0A1I9LNM7|A0A1I9LNM7_ARATH;tr|Q9M346|Q9M346_ARATH	tr|Q84J81|Q84J81_ARATH;tr|A8MQ87|A8MQ87_ARATH	1.52681	-0.584313	0.931248	-0.663412	-0.225945	-0.984392	11
	AT3G57890.2	Tubulin binding cofactor C domain-containing protein	tr|Q940S9|Q940S9_ARATH;tr|F4J4K6|F4J4K6_ARATH;tr|F4IN01|F4IN01_ARATH;tr|Q66GP5|Q66GP5_ARATH	tr|Q940S9|Q940S9_ARATH;tr|F4J4K6|F4J4K6_ARATH	1.29288	-0.630665	1.19137	-0.361263	-0.380563	-1.11176	11
	AT1G50380.1	Prolyl oligopeptidase family protein	tr|Q9SX53|Q9SX53_ARATH;tr|A0A1P8ATN7|A0A1P8ATN7_ARATH	tr|Q9SX53|Q9SX53_ARATH;tr|A0A1P8ATN7|A0A1P8ATN7_ARATH	1.32494	0.212555	0.514994	-0.475131	0.0669898	-1.64435	11
	AT5G36880.2	Encodes a plastidic acetyl-coA synthetase	sp|B9DGD6|ACS_ARATH;tr|A0A1P8BCV2|A0A1P8BCV2_ARATH	sp|B9DGD6|ACS_ARATH;tr|A0A1P8BCV2|A0A1P8BCV2_ARATH	-0.167853	0.580363	1.40314	0.365966	-1.36697	-0.814653	12
	AT3G02760.1	Class II aaRS and biotin synthetases superfamily protein	sp|F4IYF8|SYHC_ARATH	sp|F4IYF8|SYHC_ARATH	0.0828097	0.197113	1.11829	0.715393	-1.749	-0.364605	12
	AT4G04040.1	Phosphofructokinase family protein	sp|F4JGR5|PFPB2_ARATH	sp|F4JGR5|PFPB2_ARATH	0.751165	-0.387126	1.41882	-0.15767	-1.49354	-0.131651	12
	AT1G04690.1	potassium channel beta subunit 1	sp|O23016|KCAB_ARATH	sp|O23016|KCAB_ARATH	0.488904	-0.149142	1.66234	-0.0425567	-0.815986	-1.14356	12
	AT5G36790.1	Haloacid dehalogenase-like hydrolase (HAD) superfamily protein	sp|P0DKC4|PGP1B_ARATH;sp|P0DKC3|PGP1A_ARATH;tr|A0A1P8BHG5|A0A1P8BHG5_ARATH;sp|Q8GWU0|PGP2_ARATH	sp|P0DKC4|PGP1B_ARATH;sp|P0DKC3|PGP1A_ARATH	0.782542	-0.488687	0.490624	1.3043	-1.15705	-0.931728	12
	AT1G54270.1	member of eIF4A - eukaryotic initiation factor 4A	sp|P41377|IF4A2_ARATH;tr|F4HV96|F4HV96_ARATH	sp|P41377|IF4A2_ARATH;tr|F4HV96|F4HV96_ARATH	0.735363	-0.504865	1.5797	-0.377178	-1.23606	-0.196961	12
	AT2G04400.1	Acts during tryptophan biosynthesis controlled by ERF109. protein_coding INDOLE-3-GLYCE	sp|P49572|TRPC_ARATH	sp|P49572|TRPC_ARATH	-0.53168	0.00888721	1.50382	0.844047	-0.715158	-1.10991	12
	AT5G48300.1	Encodes the small subunit of ADP-glucose pyrophosphorylase. The small subunit is the catalytic	sp|P55228|GLGS_ARATH	sp|P55228|GLGS_ARATH	0.239791	0.426911	0.983188	0.837169	-1.24542	-1.24164	12
	ATCG00120.1	Encodes the ATPase alpha subunit, which is a subunit of ATP synthase and part of the CF1 porti	sp|P56757|ATPA_ARATH	sp|P56757|ATPA_ARATH	0.478299	-1.10152	1.43783	0.635718	-0.85685	-0.59347	12
	ATCG00500.1	Encodes the carboxytransferase beta subunit of the Acetyl-CoA carboxylase (ACCase) complex in	sp|P56765|ACCD_ARATH	sp|P56765|ACCD_ARATH	0.1837	-0.196505	0.828682	1.35677	-1.22758	-0.94507	12
	AT2G06850.1	endoxyloglucan transferase (EXGT-A1) gene	sp|Q39099|XTH4_ARATH;tr|A0A1P8B288|A0A1P8B288_ARATH;sp|Q9XIW1|XTH5_ARATH	sp|Q39099|XTH4_ARATH;tr|A0A1P8B288|A0A1P8B288_ARATH	0.298073	-1.11584	0.884429	1.28331	-1.07856	-0.271417	12
	AT5G35790.1	Encodes a plastidic glucose-6-phosphate dehydrogenase that is sensitive to reduction by DTT an	sp|Q43727|G6PD1_ARATH	sp|Q43727|G6PD1_ARATH	1.15186	-0.608611	0.866566	0.419517	-1.5074	-0.321928	12
	AT3G63460.1	transducin family protein / WD-40 repeat family protein	sp|Q8L611|SC31B_ARATH;tr|F4J110|F4J110_ARATH;tr|F4J109|F4J109_ARATH	sp|Q8L611|SC31B_ARATH;tr|F4J110|F4J110_ARATH;tr|F4J109|F4J109_ARATH	0.849649	-0.0591794	1.11501	0.231789	-1.65756	-0.479709	12
	AT3G62910.1	Encodes a plastid-localized ribosome release factor 1 that is essential in chloroplast develop	sp|Q8RX79|APG3_ARATH	sp|Q8RX79|APG3_ARATH	-0.377305	-1.25021	1.68688	0.525979	-0.269358	-0.315984	12
	AT1G67280.1	Encodes a Ni+ dependent glyoxylase	sp|Q8W593|LGUC_ARATH	sp|Q8W593|LGUC_ARATH	0.307803	-0.798738	1.25434	0.889886	-1.344	-0.309292	12
	AT2G17340.1	pantothenate kinase	sp|Q949P3|Y2734_ARATH;tr|A0A1P8AXW1|A0A1P8AXW1_ARATH;tr|B9DH75|B9DH75_ARATH	sp|Q949P3|Y2734_ARATH	0.0744143	0.252568	0.736715	1.28013	-1.13707	-1.20676	12
	AT1G06690.1	NAD(P)-linked oxidoreductase superfamily protein	sp|Q94A68|Y1669_ARATH	sp|Q94A68|Y1669_ARATH	1.22844	-1.04456	1.09357	0.134516	-1.01342	-0.398532	12
	AT5G64050.1	Glutamate-tRNA ligase. Targeted to mitochondria and chloroplast. Its inactivation causes devel	sp|Q9FEA2|SYEM_ARATH	sp|Q9FEA2|SYEM_ARATH	0.748424	-1.04563	0.558225	1.14968	-1.30456	-0.106147	12
	AT5G22800.1	A locus involved in embryogenesis. Mutations in this locus result in embryo lethality. protei	sp|Q9FFC7|SYAP_ARATH;tr|A0A1P8BCC6|A0A1P8BCC6_ARATH	sp|Q9FFC7|SYAP_ARATH;tr|A0A1P8BCC6|A0A1P8BCC6_ARATH	0.690839	-0.553985	0.620027	1.23714	-1.3925	-0.601524	12
	AT1G59610.1	A high molecular weight GTPase whose GTP-binding domain shows a low homology to those of other	sp|Q9LQ55|DRP2B_ARATH	sp|Q9LQ55|DRP2B_ARATH	0.731559	-0.304007	0.944115	0.775589	-1.60943	-0.53783	12
	AT3G04940.1	Encodes cysteine synthase CysD1	sp|Q9S6Z7|CYSD1_ARATH;sp|F4K5T2|CGL_ARATH	sp|Q9S6Z7|CYSD1_ARATH	0.759775	-0.686232	0.911737	0.823657	-1.5393	-0.269636	12
	AT1G68560.1	Encodes a bifunctional alpha-l-arabinofuranosidase/beta-d-xylosidase that belongs to family 3	sp|Q9S7Y7|XYL1_ARATH;sp|F4J6T7|XYL2_ARATH	sp|Q9S7Y7|XYL1_ARATH	0.311385	-0.11943	1.1717	0.934049	-1.1921	-1.1056	12
	AT3G01910.1	Encodes a homodimeric Mo-enzyme with molybdopterin as organic component of the molybdenum cofa	sp|Q9S850|SUOX_ARATH;tr|F4JBZ5|F4JBZ5_ARATH;tr|A8MRF8|A8MRF8_ARATH	sp|Q9S850|SUOX_ARATH;tr|F4JBZ5|F4JBZ5_ARATH	0.215261	0.0997631	1.47668	0.372808	-1.45749	-0.707024	12
	AT3G01340.1	Transducin/WD40 repeat-like superfamily protein	sp|Q9SRI1|SC13A_ARATH	sp|Q9SRI1|SC13A_ARATH	-0.582521	-0.2727	1.43645	0.875987	-1.31759	-0.139626	12
	AT5G51100.1	Fe superoxide dismutase whose mRNA levels are increased in response to exposure to UV-B.	tr|A0A1P8BBK0|A0A1P8BBK0_ARATH;sp|Q9LU64|SODF2_ARATH;tr|A0A1P8BBJ5|A0A1P8BBJ5_ARATH;tr|A0A1P8BBM1|A0A1P8BBM1_ARATH;tr|F4JHF1|F4JHF1_ARATH	tr|A0A1P8BBK0|A0A1P8BBK0_ARATH;sp|Q9LU64|SODF2_ARATH;tr|A0A1P8BBJ5|A0A1P8BBJ5_ARATH;tr|A0A1P8BBM1|A0A1P8BBM1_ARATH	0.484994	-0.912483	1.44833	0.178914	-1.33567	0.135919	12
	AT4G35250.1	HCF244 is a member of the atypical short-chain dehydrogenase/reductase superfamily, a modified	tr|O65502|O65502_ARATH	tr|O65502|O65502_ARATH	0.514601	-0.76798	1.56884	0.420518	-0.883625	-0.852353	12
	AT4G36195.1	Serine carboxypeptidase S28 family protein	tr|Q683F9|Q683F9_ARATH;tr|Q94CC6|Q94CC6_ARATH;tr|A4VCL8|A4VCL8_ARATH;sp|Q1PF50|EDA2_ARATH	tr|Q683F9|Q683F9_ARATH;tr|Q94CC6|Q94CC6_ARATH	0.998962	-0.534835	1.18511	0.412332	-1.12158	-0.939994	12
	AT5G38530.1	TSBtype2 encodes a type 2 tryptophan synthase beta subunit that catalyzes a condensation react	tr|Q9FFW8|Q9FFW8_ARATH	tr|Q9FFW8|Q9FFW8_ARATH	0.851699	-0.0528907	1.30921	0.131999	-1.24556	-0.994453	12
	AT3G23700.1	Encodes a chloroplast-localized S1 domain-containing protein with RNA chaperone activity that	tr|Q9LK47|Q9LK47_ARATH	tr|Q9LK47|Q9LK47_ARATH	0.458775	-0.766236	1.13308	0.914788	-1.40274	-0.337667	12
	AT5G11420.1	Encodes a DUF642 cell wall protein	tr|Q9LYE7|Q9LYE7_ARATH	tr|Q9LYE7|Q9LYE7_ARATH	0.323567	-0.369837	1.33763	0.823272	-0.890462	-1.22417	12
	AT3G16950.2	encodes a plastid lipoamide dehydrogenase, subunit of the pyruvate dehydrogenase complex which	sp|A8MS68|PLPD1_ARATH	sp|A8MS68|PLPD1_ARATH	0.893251	0.104566	0.425448	0.389961	-1.9588	0.145573	13
	AT1G17290.1	Encodes for alanine aminotransferase (ALAAT1), involved in alanine catabolism during plants re	sp|F4I7I0|ALAT1_ARATH	sp|F4I7I0|ALAT1_ARATH	0.874353	0.799567	0.516599	-0.0823662	-1.79583	-0.312325	13
	AT2G39770.1	Encodes a GDP-mannose pyrophosphorylase/ mannose-1-pyrophosphatase. This enzyme provides GDP-m	sp|O22287|GMPP1_ARATH;sp|Q9M2S0|GMPP2_ARATH	sp|O22287|GMPP1_ARATH	0.247136	0.473551	0.166131	1.35998	-1.51929	-0.727508	13
	AT4G15110.1	member of CYP97B	sp|O23365|C97B3_ARATH	sp|O23365|C97B3_ARATH	0.81024	0.879191	0.472466	0.361949	-1.38723	-1.13662	13
	AT1G79230.1	encodes a sulfurtransferase/rhodaneses, which belongs to a group of enzymes widely distributed	sp|O64530|STR1_ARATH;tr|A8MR47|A8MR47_ARATH	sp|O64530|STR1_ARATH;tr|A8MR47|A8MR47_ARATH	0.24127	0.609341	0.0905105	1.00395	-1.88433	-0.0607475	13
	AT1G09430.1	Encodes subunit A of the heteromeric enzyme ATP citrate lyase (ACL). In animals, ACL is encod	sp|O80526|ACLA3_ARATH	sp|O80526|ACLA3_ARATH	0.515779	0.761965	0.26914	0.861129	-1.67312	-0.73489	13
	AT2G45770.1	chloroplast SRP receptor homolog, alpha subunit CPFTSY	sp|O80842|CFTSY_ARATH	sp|O80842|CFTSY_ARATH	0.790125	0.324362	-0.697856	1.40906	-1.16924	-0.656451	13
	AT4G04020.1	Fibrillin precursor protein. The fibrillin preprotein, but not the mature protein interacts wi	sp|O81439|PAP1_ARATH;REV__sp|F4JPE9|SUN5_ARATH	sp|O81439|PAP1_ARATH	0.628433	0.401102	0.537683	0.902124	-1.61706	-0.852286	13
	AT4G33670.1	Encodes a L-galactose dehydrogenase, involved in ascorbate biosynthesis protein_coding	sp|O81884|GALDH_ARATH	sp|O81884|GALDH_ARATH	0.711079	0.638098	-0.25781	0.761579	-1.85492	0.00197366	13
	AT2G24060.1	SUPPRESSOR OF VARIEGATION9 (SVR9),encodes a chloroplast-localized prokaryotic type translation	sp|O82234|IF32_ARATH	sp|O82234|IF32_ARATH	-0.136965	0.340043	0.436596	1.29924	-1.71353	-0.225385	13
	AT5G23120.1	encodes a stability and/or assembly factor of photosystem II The mRNA is cell-to-cell mobile.	sp|O82660|P2SAF_ARATH;tr|A0A1P8BG37|A0A1P8BG37_ARATH	sp|O82660|P2SAF_ARATH;tr|A0A1P8BG37|A0A1P8BG37_ARATH	0.922402	0.291587	0.17332	1.02675	-1.02528	-1.38878	13
	AT4G30270.1	encodes a protein similar to endo xyloglucan transferase in sequence. It is also very similar	sp|P24806|XTH24_ARATH;sp|Q9M0D1|XTH19_ARATH;sp|Q9M0D2|XTH18_ARATH;sp|Q9FI31|XTH20_ARATH;sp|O80803|XTH17_ARATH;tr|A0A1P8AQT8|A0A1P8AQT8_ARATH;sp|Q9ZV40|XTH21_ARATH	sp|P24806|XTH24_ARATH	1.44497	0.477051	-0.34725	0.402212	-1.46172	-0.51527	13
	AT5G03940.1	mutant has Yellow first leaves	sp|P37107|SR54C_ARATH	sp|P37107|SR54C_ARATH	-0.0423189	0.489708	0.444541	1.21417	-1.71212	-0.393979	13
	AT1G62640.1	3-ketoacyl-acyl carrier protein synthase III (KAS III)	sp|P49243|FABH_ARATH	sp|P49243|FABH_ARATH	-0.00221482	0.862181	1.02748	0.488123	-1.45329	-0.922281	13
	AT1G12240.1	Encodes a vacuolar invertase betaFruct4. betaFruct4 is transported from the endoplasmic reticu	sp|Q39041|INVA4_ARATH	sp|Q39041|INVA4_ARATH	0.980207	-0.0983997	-0.508884	1.29721	-1.42376	-0.246383	13
	AT5G27470.1	seryl-tRNA synthetase / serine-tRNA ligase	sp|Q39230|SYSC_ARATH	sp|Q39230|SYSC_ARATH	0.175111	0.313735	0.354025	0.834831	-1.98804	0.310341	13
	AT1G08550.1	Violaxanthin deepoxidase involved in xanthophyll cycle	sp|Q39249|VDE_ARATH	sp|Q39249|VDE_ARATH	0.497154	0.635	0.279817	1.06429	-1.42872	-1.04754	13
	AT1G72160.1	Sec14p-like phosphatidylinositol transfer family protein	sp|Q56Z59|PATL3_ARATH;tr|A0A1P8B4T6|A0A1P8B4T6_ARATH;tr|A0A1P8B4R9|A0A1P8B4R9_ARATH;sp|Q9M0R2|PATL5_ARATH	sp|Q56Z59|PATL3_ARATH	0.998044	0.246916	-0.643114	0.78215	-1.68191	0.297917	13
	AT2G42910.1	Phosphoribosyltransferase family protein	sp|Q680A5|KPRS4_ARATH	sp|Q680A5|KPRS4_ARATH	0.845442	-0.297543	0.302645	1.04134	-1.73051	-0.161366	13
	AT5G58330.1	lactate/malate dehydrogenase family protein	sp|Q8H1E2|MDHNP_ARATH;tr|F4KEX3|F4KEX3_ARATH	sp|Q8H1E2|MDHNP_ARATH;tr|F4KEX3|F4KEX3_ARATH	1.29795	0.101712	0.599997	0.14349	-1.63186	-0.511294	13
	AT4G37000.1	Mutants have spontaneous spreading cell death lesions and constitutive activation of defenses	sp|Q8LDU4|RCCR_ARATH	sp|Q8LDU4|RCCR_ARATH	0.7207	0.0487568	0.424321	1.13427	-1.55242	-0.775621	13
	AT4G34350.1	Arabidopsis ISPH is involved in the plastid nonmevalonate pathway of isoprenoid biosynthesis.	sp|Q94B35|ISPH_ARATH	sp|Q94B35|ISPH_ARATH	1.03443	0.504687	0.482941	-0.133139	-1.85007	-0.0388462	13
	AT3G49470.1	nascent polypeptide-associated complex subunit alpha-like protein 2	sp|Q94JX9|NACA2_ARATH;tr|A0A1I9LR04|A0A1I9LR04_ARATH	sp|Q94JX9|NACA2_ARATH;tr|A0A1I9LR04|A0A1I9LR04_ARATH	0.548357	0.871777	-0.0483777	0.997755	-1.44375	-0.925758	13
	AT3G58140.1	phenylalanyl-tRNA synthetase class IIc family protein	sp|Q94K73|SYFM_ARATH	sp|Q94K73|SYFM_ARATH	0.47816	0.268347	-0.104645	1.07033	-1.87516	0.162968	13
	AT1G53580.1	Mononuclear Fe(II)-containing member of the b-lactamase fold superfamily	sp|Q9C8L4|ETHE1_ARATH;tr|F4HRK0|F4HRK0_ARATH	sp|Q9C8L4|ETHE1_ARATH;tr|F4HRK0|F4HRK0_ARATH	1.19708	0.130807	0.441116	0.51642	-1.6311	-0.654317	13
	AT5G53480.1	ARM repeat superfamily protein	sp|Q9FJD4|IMB1_ARATH	sp|Q9FJD4|IMB1_ARATH	1.28901	0.0621287	0.451878	0.370252	-1.64866	-0.52461	13
	AT5G57655.2	xylose isomerase family protein	sp|Q9FKK7|XYLA_ARATH;tr|F4KC24|F4KC24_ARATH	sp|Q9FKK7|XYLA_ARATH;tr|F4KC24|F4KC24_ARATH	1.32153	0.305974	0.501898	0.0837536	-1.58197	-0.631186	13
	AT1G16880.1	Encodes a ACT domain-containing protein	sp|Q9FZ47|ACR11_ARATH;tr|F4I613|F4I613_ARATH	sp|Q9FZ47|ACR11_ARATH;tr|F4I613|F4I613_ARATH	1.26502	0.183099	-0.208743	0.730053	-1.63676	-0.332673	13
	AT3G22960.1	encodes a chloroplast pyruvate kinase alpha subunit. Important for seed oil biosynthesis. Ubiq	sp|Q9LIK0|PKP1_ARATH	sp|Q9LIK0|PKP1_ARATH	0.721415	-0.211167	0.5967	0.859778	-1.82172	-0.145004	13
	AT1G03475.1	Encodes coproporphyrinogen III oxidase, a key enzyme in the biosynthetic pathway of chlorophyl	sp|Q9LR75|HEM61_ARATH;sp|Q93Z96|HEM62_ARATH	sp|Q9LR75|HEM61_ARATH	0.653544	-0.0775042	0.0932994	1.48963	-1.14505	-1.01392	13
	AT5G62390.1	A member of Arabidopsis BAG (Bcl-2-associated athanogene) proteins, plant homologs of mammalia	sp|Q9LVA0|BAG7_ARATH	sp|Q9LVA0|BAG7_ARATH	0.980055	0.548667	0.0093769	0.889197	-1.18354	-1.24376	13
	AT3G17810.1	Encodes a protein predicted to have dihydropyrimidine dehydrogenase activity. Its activity has	sp|Q9LVI9|DPYD_ARATH	sp|Q9LVI9|DPYD_ARATH	0.880557	0.381876	0.380499	0.233391	-1.96754	0.0912167	13
	AT5G03650.1	Encodes starch branching enzyme (E.C.2.4.1.18) similar to SBE2 from maize and rice. Expressed	sp|Q9LZS3|GLGB2_ARATH	sp|Q9LZS3|GLGB2_ARATH	0.409541	0.465132	-0.0954047	1.11699	-1.83166	-0.0645946	13
	AT5G44070.1	Phytochelatin synthase gene confers tolerance to cadmium ions. Catalyzes phytochelatin (PC) sy	sp|Q9S7Z3|PCS1_ARATH;tr|A0A1P8BHA6|A0A1P8BHA6_ARATH;tr|A0A1P8AVJ0|A0A1P8AVJ0_ARATH;sp|Q9ZWB7|PCS2_ARATH;tr|A0A1P8AVN4|A0A1P8AVN4_ARATH	sp|Q9S7Z3|PCS1_ARATH;tr|A0A1P8BHA6|A0A1P8BHA6_ARATH	0.382828	0.950959	-0.043962	0.89293	-1.71091	-0.47184	13
	AT3G13750.1	beta-galactosidase, glycosyl hydrolase family 35 The mRNA is cell-to-cell mobile. protei	sp|Q9SCW1|BGAL1_ARATH	sp|Q9SCW1|BGAL1_ARATH	1.32257	0.32114	-0.00405336	0.234965	-1.75442	-0.120202	13
	AT5G51820.1	Encodes a plastid isoform of the enzyme phosphoglucomutase involved in controlling photosynthe	sp|Q9SCY0|PGMP_ARATH	sp|Q9SCY0|PGMP_ARATH	1.00533	0.535686	0.23539	0.689906	-1.48773	-0.97859	13
	AT1G12840.1	Encodes subunit C of the vacuolar H(+)-ATPase (V-ATPase). Bound and phosphorylated by AtWNK8.	sp|Q9SDS7|VATC_ARATH	sp|Q9SDS7|VATC_ARATH	0.625093	0.434969	-0.0163204	0.690665	-1.97144	0.237037	13
	AT3G10740.1	Encodes a bifunctional alpha-l-arabinofuranosidase/beta-d-xylosidase that belongs to family 51	sp|Q9SG80|ASD1_ARATH;tr|A0A1I9LPN8|A0A1I9LPN8_ARATH	sp|Q9SG80|ASD1_ARATH;tr|A0A1I9LPN8|A0A1I9LPN8_ARATH	0.725467	0.356289	0.885618	0.420009	-1.71149	-0.675896	13
	AT4G24220.1	encodes a progesterone-5beta-reductase-like protein. It has enone reductase activity against	sp|Q9STX2|VEP1_ARATH	sp|Q9STX2|VEP1_ARATH	0.192181	0.980505	0.280729	0.467657	-1.92462	0.00354546	13
	AT4G20860.1	involved in the generation of H2O2 from reduced compounds protein_coding (ATBBE22)	sp|Q9SUC6|BBE22_ARATH;sp|Q9FKV2|BBE23_ARATH;tr|A0A1P8BBH9|A0A1P8BBH9_ARATH	sp|Q9SUC6|BBE22_ARATH	0.897534	1.1462	-0.222531	0.446808	-1.30656	-0.961449	13
	AT3G45300.1	Encodes isovaleryl-coenzyme a dehydrogenase. Mutants have increases in 12 seed free amino aci	sp|Q9SWG0|IVD_ARATH	sp|Q9SWG0|IVD_ARATH	1.334	0.396242	-0.466403	0.275776	-1.65993	0.120315	13
	AT1G54100.1	Aldehyde dehydrogenase	sp|Q9SYG7|AL7B4_ARATH	sp|Q9SYG7|AL7B4_ARATH	1.16773	0.199763	0.598266	-0.0186358	-1.79289	-0.154237	13
	AT2G46520.1	cellular apoptosis susceptibility protein, putative / importin-alpha re-exporter	sp|Q9ZPY7|XPO2_ARATH	sp|Q9ZPY7|XPO2_ARATH	0.459676	0.0185658	0.75354	0.622207	-1.95528	0.101294	13
	AT1G78820.1	D-mannose binding lectin protein with Apple-like carbohydrate-binding domain-containing protei	sp|Q9ZVA1|EP1L1_ARATH	sp|Q9ZVA1|EP1L1_ARATH	0.917183	0.184306	0.530765	0.288342	-1.93897	0.0183777	13
	AT1G78830.1	Curculin-like (mannose-binding) lectin family protein	sp|Q9ZVA2|EP1L2_ARATH	sp|Q9ZVA2|EP1L2_ARATH	0.805191	1.05708	-0.347267	0.734196	-1.27489	-0.974309	13
	AT5G67385.1	Phototropic-responsive NPH3 family protein	tr|A0A1P8BEF2|A0A1P8BEF2_ARATH;sp|Q66GP0|SR1P1_ARATH;tr|A0A1P8AM39|A0A1P8AM39_ARATH;tr|A0A1P8AM10|A0A1P8AM10_ARATH;sp|Q9SA69|Y1301_ARATH	tr|A0A1P8BEF2|A0A1P8BEF2_ARATH;sp|Q66GP0|SR1P1_ARATH	1.16558	0.242512	0.608469	0.410124	-1.43668	-0.990004	13
	AT3G10350.2	One of 3 GET paralogs in Arabidopsis. GET3b is a chloroplast localized protein with no obvious	tr|A1L4Y1|A1L4Y1_ARATH;tr|F4J3Q8|F4J3Q8_ARATH;tr|Q5XF80|Q5XF80_ARATH	tr|A1L4Y1|A1L4Y1_ARATH;tr|F4J3Q8|F4J3Q8_ARATH	1.01331	0.0178241	-0.0924049	0.671071	-1.85806	0.248259	13
	AT1G80380.2	encodes a glycerate kinase which catalyzes the last step of photorespiration C2 cycle. protei	tr|A8MQE0|A8MQE0_ARATH;tr|F4HS63|F4HS63_ARATH;sp|Q944I4|GLYK_ARATH;tr|A0A1P8AMB3|A0A1P8AMB3_ARATH;tr|A0A1P8AMB5|A0A1P8AMB5_ARATH;tr|C0Z2X8|C0Z2X8_ARATH	tr|A8MQE0|A8MQE0_ARATH;tr|F4HS63|F4HS63_ARATH;sp|Q944I4|GLYK_ARATH;tr|A0A1P8AMB3|A0A1P8AMB3_ARATH;tr|A0A1P8AMB5|A0A1P8AMB5_ARATH;tr|C0Z2X8|C0Z2X8_ARATH	1.289	0.0116927	0.0150818	0.838037	-1.47463	-0.679185	13
	AT5G58140.2	Membrane-bound protein serine/threonine kinase that functions as blue light photoreceptor in r	tr|A8MS49|A8MS49_ARATH;sp|P93025|PHOT2_ARATH;tr|F4KDJ3|F4KDJ3_ARATH	tr|A8MS49|A8MS49_ARATH;sp|P93025|PHOT2_ARATH;tr|F4KDJ3|F4KDJ3_ARATH	0.998827	0.918867	0.0745629	0.435711	-1.3009	-1.12707	13
	AT5G12860.1	AtpOMT1 encodes dicarboxylate transporter functions both as as an oxaloacetate/malate transpo	tr|B3H4S6|B3H4S6_ARATH;sp|Q9LXV3|DIT1_ARATH	tr|B3H4S6|B3H4S6_ARATH;sp|Q9LXV3|DIT1_ARATH	0.307558	0.719428	0.663635	0.382481	-1.94547	-0.127636	13
	AT2G45960.3	a member of the plasma membrane intrinsic protein subfamily PIP1. localizes to the plasma memb	tr|B9DFR9|B9DFR9_ARATH;sp|Q06611|PIP12_ARATH;tr|A8MRW1|A8MRW1_ARATH	tr|B9DFR9|B9DFR9_ARATH;sp|Q06611|PIP12_ARATH;tr|A8MRW1|A8MRW1_ARATH	0.639075	0.0143864	-0.0945328	1.31986	-1.6727	-0.206084	13
	AT2G26740.1	Encodes a soluble epoxide hydrolase whose expression is induced by auxin and water stress.	tr|Q42566|Q42566_ARATH;tr|Q8GX63|Q8GX63_ARATH;tr|A8MR06|A8MR06_ARATH;tr|F4JKY3|F4JKY3_ARATH;tr|O48789|O48789_ARATH	tr|Q42566|Q42566_ARATH	1.06725	-0.212135	0.584086	0.81849	-1.48684	-0.770847	13
	AT1G18070.3	Translation elongation factor EF1A/initiation factor IF2gamma family protein	tr|Q8L835|Q8L835_ARATH;tr|Q9LMS7|Q9LMS7_ARATH	tr|Q8L835|Q8L835_ARATH;tr|Q9LMS7|Q9LMS7_ARATH	0.0826138	0.322576	0.401564	1.25223	-1.75063	-0.308363	13
	AT2G39080.1	NAD(P)-binding Rossmann-fold superfamily protein	tr|Q8VZB1|Q8VZB1_ARATH	tr|Q8VZB1|Q8VZB1_ARATH	0.857376	0.303754	0.260147	0.901671	-1.70641	-0.616537	13
	AT4G34180.1	Encodes a cyclase-family protein that is a negative regulator of cell death that regulates pat	tr|Q93V74|Q93V74_ARATH;tr|Q94LA9|Q94LA9_ARATH	tr|Q93V74|Q93V74_ARATH	0.130672	1.40257	0.0934996	0.193959	-1.72025	-0.100448	13
	AT5G48790.1	LOW PSII ACCUMULATION protein (DUF1995)	tr|Q94F50|Q94F50_ARATH;tr|Q9FKB7|Q9FKB7_ARATH	tr|Q94F50|Q94F50_ARATH;tr|Q9FKB7|Q9FKB7_ARATH	0.542957	0.209433	0.364945	0.831498	-1.95874	0.00990752	13
	AT5G17710.2	Chloroplast GrpE protein involved in chloroplastic response to heat stress and the correct oli	tr|Q94K56|Q94K56_ARATH;tr|Q9XQC7|Q9XQC7_ARATH	tr|Q94K56|Q94K56_ARATH;tr|Q9XQC7|Q9XQC7_ARATH	-0.111308	0.266446	0.820575	1.16966	-1.60834	-0.537033	13
	AT1G73110.1	P-loop containing nucleoside triphosphate hydrolases superfamily protein	tr|Q9AST9|Q9AST9_ARATH;tr|A0A1P8ATD8|A0A1P8ATD8_ARATH	tr|Q9AST9|Q9AST9_ARATH;tr|A0A1P8ATD8|A0A1P8ATD8_ARATH	0.4299	0.423807	0.278684	0.789263	-1.98274	0.0610828	13
	AT5G12950.1	proline-tRNA ligase (DUF1680)	tr|Q9LXU4|Q9LXU4_ARATH	tr|Q9LXU4|Q9LXU4_ARATH	0.688444	0.403306	0.815592	0.342721	-1.84938	-0.400688	13
	AT4G01870.1	tolB protein-like protein	tr|Q9SYI5|Q9SYI5_ARATH;tr|A0A1P8B8B4|A0A1P8B8B4_ARATH	tr|Q9SYI5|Q9SYI5_ARATH;tr|A0A1P8B8B4|A0A1P8B8B4_ARATH	0.811773	0.629853	0.527822	0.0593691	-1.90999	-0.118826	13
	AT2G27680.1	NAD(P)-linked oxidoreductase superfamily protein	tr|Q9ZUX0|Q9ZUX0_ARATH	tr|Q9ZUX0|Q9ZUX0_ARATH	0.783422	0.776316	0.149563	0.792682	-1.28914	-1.21284	13
	AT5G38830.1	Cysteinyl-tRNA synthetase, class Ia family protein	sp|B3LFA4|SYCC2_ARATH	sp|B3LFA4|SYCC2_ARATH	0.447636	0.277271	1.3866	-0.957895	-1.3569	0.203286	14
	AT3G07770.1	HEAT SHOCK PROTEIN 89.1	sp|F4JFN3|HS906_ARATH	sp|F4JFN3|HS906_ARATH	-0.978427	0.574102	1.56095	-1.08233	-0.263327	0.189029	14
	AT1G48410.2	Encodes an RNA Slicer that selectively recruits microRNAs and siRNAs. There is currently no e	sp|O04379|AGO1_ARATH;sp|Q9XGW1|AGO10_ARATH;sp|Q9SJK3|AGO5_ARATH	sp|O04379|AGO1_ARATH	-0.120332	1.18551	1.12525	-1.10061	-0.0405753	-1.04924	14
	AT3G59920.1	RAB GDP DISSOCIATION INHIBITOR 2 The mRNA is cell-to-cell mobile. protein_coding RAB GD	sp|O24653|GDI2_ARATH	sp|O24653|GDI2_ARATH	-0.675983	1.24145	1.02004	-1.34411	-0.371287	0.129882	14
	AT4G34490.1	CYCLASE ASSOCIATED PROTEIN (CAP1)	sp|O65902|ACAP1_ARATH;tr|A0A1P8B7W9|A0A1P8B7W9_ARATH	sp|O65902|ACAP1_ARATH;tr|A0A1P8B7W9|A0A1P8B7W9_ARATH	-0.796212	1.02773	0.962213	-0.0612233	-1.4987	0.36619	14
	AT2G44160.1	methylenetetrahydrofolate reductase MTHFR2 mRNA, complete The mRNA is cell-to-cell mobile.	sp|O80585|MTHR2_ARATH	sp|O80585|MTHR2_ARATH	-0.222368	1.06656	1.0356	-1.23772	-1.02901	0.386938	14
	AT5G63400.1	encodes a protein similar to adenylate kinase. protein_coding ADENYLATE KINASE 1 (ADK1)	sp|O82514|KAD4_ARATH;tr|F4KAP2|F4KAP2_ARATH	sp|O82514|KAD4_ARATH;tr|F4KAP2|F4KAP2_ARATH	-1.2249	0.497214	1.48756	-0.633914	-0.624138	0.49818	14
	AT3G20050.1	Encodes a putative cytoplasmic chaperonin that is similar to mouse Tcp-1 (t complex polypeptid	sp|P28769|TCPA_ARATH	sp|P28769|TCPA_ARATH	-0.547911	-0.106118	1.55059	-1.25967	-0.380359	0.743475	14
	AT5G42790.1	encodes a protein with extensive homology to the largest subunit of the multicatalytic protein	sp|P34066|PSA1A_ARATH;sp|O23712|PSA1B_ARATH	sp|P34066|PSA1A_ARATH;sp|O23712|PSA1B_ARATH	-0.2354	0.503541	1.6417	-1.34335	-0.407323	-0.159164	14
	AT4G34110.1	Putative poly-A binding protein. Member of a gene family .Expressed in stele and root meristem	sp|P42731|PABP2_ARATH;tr|Q9ZQG2|Q9ZQG2_ARATH	sp|P42731|PABP2_ARATH	-1.02612	0.627174	1.6196	-0.881037	0.050132	-0.389749	14
	AT5G63570.1	Encodes a protein with homology to glutamate-1-semialdehyde 2,1-aminomutase catalyzing the con	sp|P42799|GSA1_ARATH;tr|A0A1P8BGJ8|A0A1P8BGJ8_ARATH	sp|P42799|GSA1_ARATH;tr|A0A1P8BGJ8|A0A1P8BGJ8_ARATH	0.416966	1.10312	0.830095	-1.63034	-0.3205	-0.399334	14
	AT2G30490.1	Encodes a cinnamate-4-hydroxylase. Mutations in this gene impact phenylpropanoid metabolism, g	sp|P92994|TCMO_ARATH	sp|P92994|TCMO_ARATH	-0.721183	0.740365	1.50881	0.0491527	-1.24087	-0.336269	14
	AT4G34450.1	Member of the Coat Protein I (COPI) complex is a seven-subunit coatomer complex consisting of	sp|Q0WW26|COPG_ARATH	sp|Q0WW26|COPG_ARATH	-0.307172	-0.126717	1.78316	-0.603026	-1.10382	0.357576	14
	AT1G20620.1	Catalase, catalyzes the breakdown of hydrogen peroxide (H2O2) into water and oxygen. The mRNA	sp|Q42547|CATA3_ARATH;tr|B9DG18|B9DG18_ARATH;tr|A0A1P8AWT7|A0A1P8AWT7_ARATH;tr|F4HUL6|F4HUL6_ARATH;tr|Q2V4M4|Q2V4M4_ARATH;tr|A0A1P8AWR0|A0A1P8AWR0_ARATH	sp|Q42547|CATA3_ARATH;tr|B9DG18|B9DG18_ARATH;tr|A0A1P8AWT7|A0A1P8AWT7_ARATH;tr|F4HUL6|F4HUL6_ARATH;tr|Q2V4M4|Q2V4M4_ARATH;tr|A0A1P8AWR0|A0A1P8AWR0_ARATH	-0.163959	1.05305	1.41818	-0.918378	-0.544432	-0.844468	14
	AT5G18170.1	Encodes the 43 kDa alpha-subunit of the glutamate dehydrogenase with a putative mitochondrial	sp|Q43314|DHE1_ARATH	sp|Q43314|DHE1_ARATH	0.612771	0.593485	1.36568	-1.13451	-0.927261	-0.510169	14
	AT1G24180.1	Arabidopsis thaliana pyruvate dehydrogenase E1a-like subunit. 81% identical to a previously ch	sp|Q8H1Y0|ODPA2_ARATH	sp|Q8H1Y0|ODPA2_ARATH	-0.408918	1.16536	0.809302	-1.6124	-0.307463	0.354113	14
	AT3G53110.1	Encodes a putative DEAD-Box RNA Helicase and has RNA-dependent ATPase activity. Mutant is Sens	sp|Q93ZG7|RH38_ARATH	sp|Q93ZG7|RH38_ARATH	0.549487	0.846471	0.810189	-1.37724	-1.15094	0.322028	14
	AT5G03290.1	Encodes a catalytic subunit of the mitochondrially-localized NAD+- dependent isocitrate dehydr	sp|Q945K7|IDH5_ARATH	sp|Q945K7|IDH5_ARATH	-0.441271	0.805942	1.58418	-0.902485	-0.146216	-0.900147	14
	AT1G51710.1	Ubiquitin-specific protease 6 (UBP6). Deubiquinating enzyme	sp|Q949Y0|UBP6_ARATH;tr|B3H5V4|B3H5V4_ARATH;tr|A0A1I9LL79|A0A1I9LL79_ARATH;sp|Q84WC6|UBP7_ARATH	sp|Q949Y0|UBP6_ARATH;tr|B3H5V4|B3H5V4_ARATH	0.354183	0.861256	0.914982	-0.768194	-1.62389	0.261661	14
	AT3G06650.1	One of the two genes encoding subunit B of the trimeric enzyme ATP Citrate lyase	sp|Q9C522|ACLB1_ARATH	sp|Q9C522|ACLB1_ARATH	-1.01928	0.756361	1.4507	0.297056	-0.959033	-0.525804	14
	AT5G16510.1	RGP5 is a member of the reversably-glycosylated family of proteins	sp|Q9FFD2|RGP5_ARATH	sp|Q9FFD2|RGP5_ARATH	0.253304	0.432456	1.61778	-1.01748	-1.01002	-0.276038	14
	AT3G14990.1	Encodes a homolog of animal DJ-1 superfamily protein	sp|Q9FPF0|DJ1A_ARATH	sp|Q9FPF0|DJ1A_ARATH	0.429348	1.08924	0.837364	-1.35956	-1.03822	0.0418276	14
	AT3G29320.1	Encodes a plastidic alpha-glucan phosphorylase	sp|Q9LIB2|PHS1_ARATH	sp|Q9LIB2|PHS1_ARATH	-0.193346	1.50617	0.715542	-1.41005	-0.345784	-0.272525	14
	AT1G07140.1	Encodes a putative Ran-binding protein (siRanBP)	sp|Q9LMK7|RBP1A_ARATH	sp|Q9LMK7|RBP1A_ARATH	-0.0223866	1.29346	0.864659	0.0394949	-1.41278	-0.762443	14
	AT3G55400.1	methionyl-tRNA synthetase / methionine-tRNA ligase / MetRS (cpMetRS)	sp|Q9M2T9|SYMM_ARATH;tr|A8MRF2|A8MRF2_ARATH	sp|Q9M2T9|SYMM_ARATH;tr|A8MRF2|A8MRF2_ARATH	0.0130116	0.808872	1.19283	-0.906194	-1.41656	0.308038	14
	AT1G07370.1	Encodes putative proliferating cell nuclear antigen involved in cell cycle regulation. May be	sp|Q9M7Q7|PCNA1_ARATH;sp|Q9ZW35|PCNA2_ARATH	sp|Q9M7Q7|PCNA1_ARATH;sp|Q9ZW35|PCNA2_ARATH	0.184545	0.676319	1.15459	-1.2628	-1.18179	0.429137	14
	AT1G50480.1	10-formyltetrahydrofolate synthetase (THFS) mRNA, complete The mRNA is cell-to-cell mobile.	sp|Q9SPK5|FTHS_ARATH;tr|Q9ZUP9|Q9ZUP9_ARATH	sp|Q9SPK5|FTHS_ARATH	0.0370534	1.1844	1.08291	-0.828997	-1.30669	-0.168683	14
	AT1G53750.1	26S proteasome AAA-ATPase subunit RPT1a (RPT1a) mRNA, protein_coding REGULATORY PARTICLE TR	sp|Q9SSB5|PRS7A_ARATH;sp|Q9SSB4|PRS7B_ARATH;tr|F4HTC5|F4HTC5_ARATH;tr|A0A1P8APR7|A0A1P8APR7_ARATH;tr|F4HTC3|F4HTC3_ARATH	sp|Q9SSB5|PRS7A_ARATH	-0.58787	1.10846	1.31469	-0.199483	-1.21764	-0.418157	14
	AT5G65020.1	Annexins are calcium binding proteins that are localized in the cytoplasm. When cytosolic Ca2+	sp|Q9XEE2|ANXD2_ARATH;tr|F4KGH1|F4KGH1_ARATH	sp|Q9XEE2|ANXD2_ARATH;tr|F4KGH1|F4KGH1_ARATH	0.645877	0.443007	1.42594	-0.815946	-1.19902	-0.499863	14
	AT1G17650.1	Glyoxylate reductase located in chloroplasts. protein_coding GLYOXYLATE REDUCTASE 2 (GLYR2)	tr|A0A1P8AS42|A0A1P8AS42_ARATH;sp|F4I907|GLYR2_ARATH	tr|A0A1P8AS42|A0A1P8AS42_ARATH;sp|F4I907|GLYR2_ARATH	0.191916	0.354927	1.68631	-1.02139	-0.27713	-0.934633	14
	AT4G36760.1	Arabidopsis aminopeptidase P1 The mRNA is cell-to-cell mobile. protein_coding AMINOPEPTIDASE	tr|A0A1P8B665|A0A1P8B665_ARATH;tr|F4JQH3|F4JQH3_ARATH;tr|A0A1P8B667|A0A1P8B667_ARATH	tr|A0A1P8B665|A0A1P8B665_ARATH;tr|F4JQH3|F4JQH3_ARATH;tr|A0A1P8B667|A0A1P8B667_ARATH	0.380171	0.9913	0.982297	-0.73508	-1.53648	-0.0822032	14
	AT4G12740.1	HhH-GPD base excision DNA repair family protein	tr|A0A1P8B8A7|A0A1P8B8A7_ARATH;sp|F4JRF4|MUTYH_ARATH;tr|A0A1P8B8B5|A0A1P8B8B5_ARATH	tr|A0A1P8B8A7|A0A1P8B8A7_ARATH;sp|F4JRF4|MUTYH_ARATH;tr|A0A1P8B8B5|A0A1P8B8B5_ARATH	-0.818347	1.33785	1.15688	-0.535946	-0.206511	-0.933924	14
	AT3G55410.1	2-oxoglutarate dehydrogenase, E1 component	tr|F4IWV2|F4IWV2_ARATH	tr|F4IWV2|F4IWV2_ARATH	0.288136	0.421766	1.22663	-1.18691	-1.25366	0.504037	14
	AT2G44060.1	Late embryogenesis abundant protein, group 2	tr|O80576|O80576_ARATH	tr|O80576|O80576_ARATH	0.18162	1.60422	0.425213	-0.268175	-1.32738	-0.615502	14
	AT5G63420.1	Encodes a member of the metallo-beta-lactamase protein family that plays a vital role in embry	tr|Q84W56|Q84W56_ARATH	tr|Q84W56|Q84W56_ARATH	-0.492321	0.679454	1.42907	-1.4761	-0.250366	0.110266	14
	AT5G36230.1	ARM repeat superfamily protein	tr|Q93ZC2|Q93ZC2_ARATH;tr|A0A1P8BB34|A0A1P8BB34_ARATH;tr|A0A1R7T3J2|A0A1R7T3J2_ARATH;sp|Q9FH32|AT18F_ARATH	tr|Q93ZC2|Q93ZC2_ARATH;tr|A0A1P8BB34|A0A1P8BB34_ARATH	0.605848	0.785794	1.05555	-1.2465	-1.16013	-0.0405621	14
	AT4G33760.1	Aminoacyl tRNA synthetase functions in SAM maintenance. protein_coding OKINA KUKI (OKI1)	sp|F4JJT9|SYDM_ARATH;tr|A0A1P8B8N8|A0A1P8B8N8_ARATH	sp|F4JJT9|SYDM_ARATH;tr|A0A1P8B8N8|A0A1P8B8N8_ARATH	0.728078	-0.98656	0.582061	0.768231	-1.53878	0.44697	15
	AT4G16143.1	Protein interacts with Agrobacterium proteins VirD2 and VirE2. Is not individually essential f	sp|F4JL11|IMPA2_ARATH;tr|A0A1P8B3H5|A0A1P8B3H5_ARATH;sp|O04294|IMPA3_ARATH	sp|F4JL11|IMPA2_ARATH	0.901927	-0.839322	0.172907	1.03859	-1.52075	0.24665	15
	AT2G41790.1	Insulinase (Peptidase family M16) family protein	sp|O22941|IDE1_ARATH;tr|A0A1I9LPB3|A0A1I9LPB3_ARATH;tr|A0A1I9LPB2|A0A1I9LPB2_ARATH;tr|F4J3D7|F4J3D7_ARATH;tr|A0A1I9LPB4|A0A1I9LPB4_ARATH;sp|F4J3D9|IDE2_ARATH	sp|O22941|IDE1_ARATH	1.46806	-1.29198	-0.798602	0.0265803	-0.126014	0.721958	15
	AT1G29880.1	glycyl-tRNA synthetase / glycine-tRNA ligase	sp|O23627|SYGM1_ARATH;tr|F4J376|F4J376_ARATH;sp|Q9FXG2|SYGC_ARATH	sp|O23627|SYGM1_ARATH	1.30284	-0.55931	-0.685169	0.717503	-1.31111	0.535246	15
	AT1G75330.1	ornithine carbamoyltransferase	sp|O50039|OTC_ARATH	sp|O50039|OTC_ARATH	1.23132	-1.67106	-0.566382	0.240649	0.283416	0.482063	15
	AT3G09440.1	Heat shock protein 70 (Hsp 70) family protein	sp|O65719|HSP7C_ARATH	sp|O65719|HSP7C_ARATH	1.46909	-0.857325	-0.20932	-0.0632811	-1.16994	0.830782	15
	AT2G38230.1	Encodes a protein predicted to function in tandem with PDX2 to form glutamine amidotransferase	sp|O80448|PDX11_ARATH;sp|O80446|PDXL4_ARATH	sp|O80448|PDX11_ARATH	1.24231	-0.920126	-0.91318	1.06279	-0.753253	0.281458	15
	AT3G52380.1	Encodes a chloroplast RNA-binding protein that stabilizes chloroplast RNAs as evidenced by ana	sp|Q39061|CP33_ARATH	sp|Q39061|CP33_ARATH	0.760541	-1.58438	0.323479	0.888685	-0.880279	0.491955	15
	AT4G26500.1	Sulfur acceptor that interacts with and activates the cysteine desulfurases, AtSufS in plastid	sp|Q84W65|SUFE1_ARATH	sp|Q84W65|SUFE1_ARATH	0.727506	-1.75876	-0.600021	0.625391	0.257522	0.74836	15
	AT3G48110.1	glycine-tRNA ligase protein_coding EMBRYO-DEFECTIVE-DEVELOPMENT 1 (EDD1)	sp|Q8L785|SYGM2_ARATH	sp|Q8L785|SYGM2_ARATH	1.41437	-1.18902	0.145964	0.136275	-1.09554	0.587954	15
	AT3G57610.1	encoding adenylosuccinate synthetase (AdSS), the enzyme involved in the first step of the form	sp|Q96529|PURA_ARATH	sp|Q96529|PURA_ARATH	0.111663	-1.10957	-0.65546	0.865458	-0.670785	1.45869	15
	AT5G41670.1	6-phosphogluconate dehydrogenase family protein	sp|Q9FFR3|6PGD2_ARATH	sp|Q9FFR3|6PGD2_ARATH	1.45334	-1.32022	0.485408	-0.499627	-0.630638	0.511739	15
	AT5G63860.1	UV-B-specific signaling component that orchestrates expression of a range of genes with vital	sp|Q9FN03|UVR8_ARATH	sp|Q9FN03|UVR8_ARATH	1.09205	-1.40184	0.193444	0.676293	-1.05156	0.491611	15
	AT5G63810.1	member of Glycoside Hydrolase Family 35 protein_coding BETA-GALACTOSIDASE 10 (BGAL10) BETA-G	sp|Q9FN08|BGA10_ARATH	sp|Q9FN08|BGA10_ARATH	1.10623	-1.18851	0.830244	0.221554	-1.24481	0.275288	15
	AT5G09590.1	heat shock protein 70 (Hsc70-5)	sp|Q9LDZ0|HSP7J_ARATH;tr|B3H683|B3H683_ARATH	sp|Q9LDZ0|HSP7J_ARATH	0.778135	-1.57909	1.09651	-0.401298	-0.4629	0.568643	15
	AT5G49910.1	Stromal heat shock protein involved in protein import into chloroplast	sp|Q9LTX9|HSP7G_ARATH	sp|Q9LTX9|HSP7G_ARATH	1.45373	-1.3004	0.108714	0.42362	-0.963024	0.277357	15
	AT5G10470.2	Kinesin that binds cyclin-dependent kinase CDKA	sp|Q9LX99|KN14A_ARATH	sp|Q9LX99|KN14A_ARATH	1.37409	-1.36102	0.285677	-0.435282	-0.631409	0.767944	15
	AT5G10560.1	Glycosyl hydrolase family protein	sp|Q9LXA8|BXL6_ARATH	sp|Q9LXA8|BXL6_ARATH	1.7269	-0.934762	0.179324	-0.281596	-0.975258	0.285391	15
	AT3G56940.1	Encodes a putative ZIP protein with varying mRNA accumulation in leaves, stems and roots. Has	sp|Q9M591|CRD1_ARATH;tr|F4J0U9|F4J0U9_ARATH	sp|Q9M591|CRD1_ARATH;tr|F4J0U9|F4J0U9_ARATH	0.40957	-1.51914	-0.384539	0.129112	-0.162589	1.52758	15
	AT3G02630.1	One of seven acyl acyl carrier proteins. Expressed primarily in developing seeds.Involved in f	sp|Q9M879|STAD5_ARATH	sp|Q9M879|STAD5_ARATH	0.676539	-1.76425	0.710259	0.755805	-0.564956	0.186607	15
	AT4G35450.5	Involved in targeting of chloroplast outer membrane proteins to the chloroplast. Double mutant	sp|Q9SAR5|AKR2A_ARATH;tr|F4JN13|F4JN13_ARATH;tr|F4JN17|F4JN17_ARATH	sp|Q9SAR5|AKR2A_ARATH;tr|F4JN13|F4JN13_ARATH;tr|F4JN17|F4JN17_ARATH	1.66641	-1.05154	0.0274199	-0.303064	-0.865024	0.525795	15
	AT1G17220.1	Encodes a chloroplast localized protein with similarity to translation initiation factor 2. Ca	sp|Q9SHI1|IF2C_ARATH	sp|Q9SHI1|IF2C_ARATH	0.797303	-1.19936	-0.773428	0.717024	-0.695008	1.15347	15
	AT2G13560.1	Encodes an NAD-dependent malic enzyme (NAD-ME) that does not act on oxaloacetate, indicating t	sp|Q9SIU0|MAO1_ARATH	sp|Q9SIU0|MAO1_ARATH	0.824503	-1.80683	0.927133	0.200759	-0.342125	0.196559	15
	AT1G22430.1	GroES-like zinc-binding dehydrogenase family protein	sp|Q9SK86|ADHL1_ARATH;tr|A0A1P8APV8|A0A1P8APV8_ARATH;tr|A0A1P8APY5|A0A1P8APY5_ARATH	sp|Q9SK86|ADHL1_ARATH;tr|A0A1P8APV8|A0A1P8APV8_ARATH;tr|A0A1P8APY5|A0A1P8APY5_ARATH	1.36999	-0.56969	0.0144667	0.415933	-1.5818	0.351107	15
	AT1G80070.1	Encodes a factor that influences pre-mRNA splicing and is required for embryonic development.	sp|Q9SSD2|PRP8A_ARATH;sp|Q9T0I6|PRP8B_ARATH	sp|Q9SSD2|PRP8A_ARATH;sp|Q9T0I6|PRP8B_ARATH	0.609812	-1.52561	1.02322	0.0289416	-0.856696	0.720338	15
	AT3G46780.1	plastid transcriptionally active 16	sp|Q9STF2|PTA16_ARATH	sp|Q9STF2|PTA16_ARATH	0.413071	-1.5881	-0.0349244	0.318499	-0.504884	1.39634	15
	AT4G01800.2	Encodes the ATPase subunit of the chloroplast Sec translocation machinery which plays an essen	sp|Q9SYI0|SECA1_ARATH;tr|A0A1P8B485|A0A1P8B485_ARATH;tr|F4JG57|F4JG57_ARATH	sp|Q9SYI0|SECA1_ARATH;tr|A0A1P8B485|A0A1P8B485_ARATH;tr|F4JG57|F4JG57_ARATH	1.06751	-1.22883	-0.088958	0.749342	-1.15959	0.660538	15
	AT5G04140.2	Encodes a gene whose sequence is similar to ferredoxin dependent glutamate synthase (Fd-GOGAT)	sp|Q9ZNZ7|GLTB1_ARATH	sp|Q9ZNZ7|GLTB1_ARATH	1.61546	-0.912018	-0.109886	0.572013	-1.10238	-0.0631966	15
	AT4G04770.1	Encodes an iron-stimulated ATPase. A member of the NAP subfamily of ABC transporters. Involved	sp|Q9ZS97|AB8I_ARATH;sp|Q3E8H7|AB9I_ARATH	sp|Q9ZS97|AB8I_ARATH	1.39892	-1.39787	0.533315	0.225896	-0.862068	0.101805	15
	AT1G01790.1	Encodes a member of the cation/proton antiporters-2 antiporter superfamily, the K efflux antip	sp|Q9ZTZ7|KEA1_ARATH	sp|Q9ZTZ7|KEA1_ARATH	1.26705	-1.44157	-0.765595	0.798048	0.275174	-0.133112	15
	AT2G47940.1	Encodes DegP2 protease (DEGP2)	tr|B3H581|B3H581_ARATH;sp|O82261|DEGP2_ARATH	tr|B3H581|B3H581_ARATH;sp|O82261|DEGP2_ARATH	1.65149	-1.03584	-0.131079	0.601431	-0.882883	-0.203118	15
	AT3G29185.2	Encodes a chloroplast protein that interacts with the CF1&#946	tr|F4J1U2|F4J1U2_ARATH;tr|F4J2Z0|F4J2Z0_ARATH	tr|F4J1U2|F4J1U2_ARATH;tr|F4J2Z0|F4J2Z0_ARATH	1.44745	-1.37843	0.550114	-0.302265	-0.687876	0.371008	15
	AT4G39280.1	phenylalanyl-tRNA synthetase, putative / phenylalanine-tRNA ligase	tr|F4JVC5|F4JVC5_ARATH;sp|Q9T034|SYFA_ARATH	tr|F4JVC5|F4JVC5_ARATH;sp|Q9T034|SYFA_ARATH	1.114	-1.29242	0.424486	-0.0188478	-1.08374	0.856515	15
	AT1G14810.1	encodes an aspartate semialdehyde dehydrogenase, which produces the branch point intermediate	tr|Q8VYI4|Q8VYI4_ARATH;tr|A0A1P8ANY1|A0A1P8ANY1_ARATH	tr|Q8VYI4|Q8VYI4_ARATH	1.49043	-0.716819	-0.190431	0.307086	-1.37732	0.487059	15
	AT3G52990.1	Pyruvate kinase family protein	tr|Q94KE3|Q94KE3_ARATH;tr|A8MR07|A8MR07_ARATH	tr|Q94KE3|Q94KE3_ARATH;tr|A8MR07|A8MR07_ARATH	1.32642	-1.00229	0.579306	-0.502884	-1.08552	0.684973	15
	AT3G18860.1	transducin family protein / WD-40 repeat family protein	tr|Q9LHN3|Q9LHN3_ARATH;tr|F4J9W8|F4J9W8_ARATH	tr|Q9LHN3|Q9LHN3_ARATH;tr|F4J9W8|F4J9W8_ARATH	1.55164	-0.991124	0.110178	0.481879	-1.16854	0.015962	15
	AT4G29680.1	Alkaline-phosphatase-like family protein	tr|Q9SU83|Q9SU83_ARATH	tr|Q9SU83|Q9SU83_ARATH	1.4724	-1.50253	0.0680598	0.00706389	-0.555762	0.51077	15
	AT1G79920.1	Heat shock protein 70 (Hsp 70) family protein	sp|F4HQD4|HSP7P_ARATH;tr|F4HQD5|F4HQD5_ARATH	sp|F4HQD4|HSP7P_ARATH;tr|F4HQD5|F4HQD5_ARATH	0.203615	-0.134029	0.672519	-1.2175	-0.965003	1.4404	16
	AT2G32730.1	26S proteasome regulatory complex, non-ATPase subcomplex, Rpn2/Psmd1 subunit	sp|O48844|PSD1A_ARATH	sp|O48844|PSD1A_ARATH	1.11925	-0.508037	0.785021	-0.924797	-1.21208	0.740642	16
	AT4G34200.1	Encodes a 3-phosphoglycerate dehydrogenase that is essential for embryo and pollen development	sp|O49485|SERA1_ARATH;sp|O04130|SERA2_ARATH	sp|O49485|SERA1_ARATH	0.481583	-0.24674	1.04606	-1.29337	-0.978665	0.991133	16
	AT2G30950.1	Metalloprotease that functions in thylakoid membrane biogenesis. Involved in the repair of PSI	sp|O80860|FTSH2_ARATH;tr|A0A1P8AXC1|A0A1P8AXC1_ARATH	sp|O80860|FTSH2_ARATH;tr|A0A1P8AXC1|A0A1P8AXC1_ARATH	0.460487	-0.856385	0.839801	-0.502427	-1.21475	1.27328	16
	AT5G66760.1	One of two genes in Arabidopsis that encode a flavoprotein subunit of the mitochondrial succi	sp|O82663|SDHA1_ARATH;sp|Q9ZPX5|SDHA2_ARATH	sp|O82663|SDHA1_ARATH	0.377379	-0.758979	1.34786	-1.24219	-0.526761	0.802692	16
	AT1G06290.1	Encodes an acyl-CoA oxidase with specificity for medium chain fatty acids. The mRNA is cell-to	sp|P0CZ23|ACOX3_ARATH;sp|P0CZ24|Y3669_ARATH	sp|P0CZ23|ACOX3_ARATH	0.129312	0.142994	0.571506	-1.32365	-0.936734	1.41657	16
	AT3G04120.1	encodes cytosolic GADPH (C subunit) involved in the glycolytic pathway but also interacts with	sp|P25858|G3PC1_ARATH	sp|P25858|G3PC1_ARATH	0.363351	0.330833	-0.0623127	-1.09957	-1.07691	1.54462	16
	AT3G13920.2	eukaryotic translation initiation factor 4A-1	sp|P41376|IF4A1_ARATH;tr|F4JEL5|F4JEL5_ARATH;tr|A8MRZ7|A8MRZ7_ARATH;tr|F4JEL4|F4JEL4_ARATH;tr|A0A1I9LSZ7|A0A1I9LSZ7_ARATH	sp|P41376|IF4A1_ARATH;tr|F4JEL5|F4JEL5_ARATH;tr|A8MRZ7|A8MRZ7_ARATH;tr|F4JEL4|F4JEL4_ARATH;tr|A0A1I9LSZ7|A0A1I9LSZ7_ARATH	-0.291699	-0.257272	0.429189	-1.18484	-0.445337	1.74996	16
	AT5G19550.1	Nitrogen metabolism. Major cytosolic isoenzyme controlling aspartate biosynthesis in the light	sp|P46645|AAT2_ARATH;sp|P46646|AAT4_ARATH;tr|F4I0D4|F4I0D4_ARATH;tr|A0A1P8APT9|A0A1P8APT9_ARATH	sp|P46645|AAT2_ARATH	0.733129	0.0794149	1.0095	-1.16753	-1.29157	0.637062	16
	AT1G30230.2	Encodes a guanine nucleotide exchange factor that plays an important role in translation elong	sp|P48006|EF1D1_ARATH;tr|A8MRC4|A8MRC4_ARATH	sp|P48006|EF1D1_ARATH;tr|A8MRC4|A8MRC4_ARATH	0.38118	-0.257127	1.09041	-0.94182	-1.29291	1.02027	16
	AT3G11130.1	CHC1 heavy chain subunit of clathrin. Involved in vesicle mediated trafficking. Mutants show r	sp|Q0WNJ6|CLAH1_ARATH	sp|Q0WNJ6|CLAH1_ARATH	1.02684	-1.12405	0.707838	-0.928361	-0.637609	0.955341	16
	AT2G46280.1	Encodes a homolog of mammalian TGF-beta receptor interacting protein. Co-immunoprecipitates w	sp|Q38884|EIF3I_ARATH;tr|F4II65|F4II65_ARATH;tr|F4II66|F4II66_ARATH	sp|Q38884|EIF3I_ARATH;tr|F4II65|F4II65_ARATH	-0.0593741	0.120708	1.249	-1.36296	-0.857675	0.910296	16
	AT1G29900.1	Encodes carbamoyl phosphate synthetase (CPS) large subunit (CARB), also named as VEN3. Heterol	sp|Q42601|CARB_ARATH	sp|Q42601|CARB_ARATH	0.822114	-0.424036	-0.015525	-0.83824	-1.06398	1.51967	16
	AT3G03710.1	Encodes a chloroplast polynucleotide phosphorylase (PNPase). Involved in response to phosphor	sp|Q8GZQ3|PNP1_ARATH	sp|Q8GZQ3|PNP1_ARATH	1.28043	-1.06001	0.886387	-0.77299	-0.798555	0.464741	16
	AT1G06950.1	Encodes a protein thought to be a part of the translocon at the chloroplast inner envelope. In	sp|Q8LPR9|TI110_ARATH	sp|Q8LPR9|TI110_ARATH	0.432943	-1.14971	0.0104057	-0.529505	-0.488088	1.72395	16
	AT3G13930.1	Encodes a subunit of the mitochondrial pyruvate dehydrogenase complex. protein_coding MITOCH	sp|Q8RWN9|ODP22_ARATH	sp|Q8RWN9|ODP22_ARATH	-0.0224899	-0.854602	1.43232	-0.997741	-0.528481	0.97099	16
	AT5G66120.2	3-dehydroquinate synthase	sp|Q8VYV7|DHQS_ARATH	sp|Q8VYV7|DHQS_ARATH	0.335549	-0.192718	-0.371827	-1.03474	-0.560359	1.82409	16
	AT5G62530.1	Encodes mitochondrial Delta-pyrroline-5- carboxylate dehydrogenase. Involved in the catabolis	sp|Q8VZC3|AL121_ARATH	sp|Q8VZC3|AL121_ARATH	0.300882	0.149387	1.11745	-0.985513	-1.40863	0.826429	16
	AT2G47390.1	Prolyl oligopeptidase family protein	sp|Q8VZF3|CGEP_ARATH	sp|Q8VZF3|CGEP_ARATH	0.367689	-1.00838	-0.190487	-0.433835	-0.555635	1.82065	16
	AT4G32520.1	Encodes a serine hydroxymethyltransferase SHMT3 located in the plastid	sp|Q94JQ3|GLYP3_ARATH	sp|Q94JQ3|GLYP3_ARATH	0.219374	-0.591985	-0.343279	-0.172802	-0.980231	1.86892	16
	AT1G34430.1	2-oxoacid dehydrogenases acyltransferase family protein	sp|Q9C8P0|ODP25_ARATH	sp|Q9C8P0|ODP25_ARATH	0.456096	-0.104384	1.38689	-0.948927	-1.30186	0.512187	16
	AT5G50920.1	Encodes a protein that is similar to ATP-dependent Clp protease ATP-binding subunit / ClpC	sp|Q9FI56|CLPC1_ARATH	sp|Q9FI56|CLPC1_ARATH	0.209565	-1.65352	0.448705	-0.451561	0.102885	1.34392	16
	AT1G13440.1	The expression level of GAPC-2 is upregulated in Arabidopsis seedlings exposed to cadmium.	sp|Q9FX54|G3PC2_ARATH;tr|F4HQT1|F4HQT1_ARATH	sp|Q9FX54|G3PC2_ARATH;tr|F4HQT1|F4HQT1_ARATH	0.150897	0.378702	-0.384404	-1.33181	-0.457477	1.64409	16
	AT3G57150.1	Encodes a putative pseudouridine synthase (NAP57)	sp|Q9LD90|CBF5_ARATH	sp|Q9LD90|CBF5_ARATH	0.732209	-0.760066	0.703125	-1.47628	-0.26717	1.06818	16
	AT3G23940.1	Encodes a member of the dihydroxyacid dehydrates family of proteins that encode enzymes involv	sp|Q9LIR4|ILVD_ARATH	sp|Q9LIR4|ILVD_ARATH	0.884111	-0.420744	0.624246	-1.22309	-0.968245	1.10372	16
	AT1G20200.1	PAM domain (PCI/PINT associated module) protein	sp|Q9LNU4|PSD3A_ARATH	sp|Q9LNU4|PSD3A_ARATH	0.615319	-0.278526	0.861818	-0.948379	-1.3231	1.07287	16
	AT5G46580.1	pentatricopeptide (PPR) repeat-containing protein	sp|Q9LS25|PP420_ARATH	sp|Q9LS25|PP420_ARATH	0.0272899	-1.32574	0.370471	-0.317422	-0.432792	1.6782	16
	AT3G27740.1	Encodes carbamoyl phosphate synthetase (CPS) small subunit (carA), also named as VEN6	sp|Q9LVW7|CARA_ARATH;tr|A8MRD8|A8MRD8_ARATH	sp|Q9LVW7|CARA_ARATH;tr|A8MRD8|A8MRD8_ARATH	0.198076	-0.792689	-0.0575215	0.112501	-1.17428	1.71392	16
	AT4G31180.1	The IBI1 gene encodes an aspartyl tRNA synthetase (AspRS)	sp|Q9M084|SYDC2_ARATH	sp|Q9M084|SYDC2_ARATH	0.266313	-0.854277	1.12437	-0.98315	-0.743247	1.18999	16
	AT1G74260.1	Encodes formylglycinamidine ribonucleotide synthase an enzyme involved in de novo purine biosy	sp|Q9M8D3|PUR4_ARATH	sp|Q9M8D3|PUR4_ARATH	0.424296	-0.529932	-0.193961	-0.513745	-0.990975	1.80432	16
	AT1G31230.1	Encodes a bifunctional aspartate kinase/homoserine dehydrogenase	sp|Q9SA18|AKH1_ARATH	sp|Q9SA18|AKH1_ARATH	-0.456173	0.115247	1.09243	-0.840224	-1.15466	1.24338	16
	AT2G04030.1	Encodes a chloroplast-targeted 90-kDa heat shock protein located in the stroma involved in red	sp|Q9SIF2|HS905_ARATH	sp|Q9SIF2|HS905_ARATH	1.14448	-0.60135	-0.300804	-0.466332	-1.11182	1.33583	16
	AT2G01140.1	Aldolase superfamily protein	sp|Q9ZU52|ALFP3_ARATH	sp|Q9ZU52|ALFP3_ARATH	0.47906	-0.137362	0.126563	-1.23328	-0.826216	1.59123	16
	AT3G62120.1	Encodes a cytosolic prolyl-tRNA synthetase	tr|A0A1I9LNS4|A0A1I9LNS4_ARATH;sp|Q9M1R2|SYPC_ARATH	tr|A0A1I9LNS4|A0A1I9LNS4_ARATH;sp|Q9M1R2|SYPC_ARATH	0.33152	-0.999782	0.339513	-0.406274	-0.924787	1.65981	16
	AT4G29060.1	elongation factor Ts family protein	tr|Q9SZD6|Q9SZD6_ARATH;tr|F4JMU5|F4JMU5_ARATH	tr|Q9SZD6|Q9SZD6_ARATH;tr|F4JMU5|F4JMU5_ARATH	0.404242	-1.0168	-0.165284	-0.81974	-0.157058	1.75464	16
	AT2G04842.1	Encodes a dual localized threonyl-tRNA synthetase found both in the mitochondrion and the chlo	sp|F4IFC5|SYTM2_ARATH	sp|F4IFC5|SYTM2_ARATH	0.693904	-0.308972	0.0800599	0.468775	-1.83818	0.904414	17
	AT4G10320.1	tRNA synthetase class I (I, L, M and V) family protein	sp|F4JLM5|SYIC_ARATH	sp|F4JLM5|SYIC_ARATH	0.115232	-0.553595	1.26014	-0.130275	-1.5366	0.845102	17
	AT5G16715.1	protein EMBRYO DEFECTIVE 2247	sp|F4KE63|SYVM2_ARATH	sp|F4KE63|SYVM2_ARATH	0.63699	0.310397	0.688645	-0.692615	-1.71648	0.773068	17
	AT3G16450.1	Mannose-binding lectin superfamily protein	sp|O04311|JAL33_ARATH	sp|O04311|JAL33_ARATH	0.773175	0.619021	0.400803	-0.289027	-1.90174	0.397767	17
	AT4G16760.1	Encodes a medium to long-chain acyl-CoA oxidase. Catalyzes the first step of fatty acid beta-o	sp|O65202|ACOX1_ARATH;tr|F4JMK8|F4JMK8_ARATH;sp|Q9ZQP2|ACO12_ARATH	sp|O65202|ACOX1_ARATH;tr|F4JMK8|F4JMK8_ARATH	0.594513	-0.208977	1.17874	-0.485197	-1.63403	0.554954	17
	AT3G63520.1	Encodes a protein with 9-<i>cis</i>-epoxycarotenoid dioxygenase activity. The enzyme was shown	sp|O65572|CCD1_ARATH	sp|O65572|CCD1_ARATH	0.869774	-0.383523	0.677294	0.00227514	-1.79907	0.633252	17
	AT4G23100.1	Encodes the enzyme glutamate-cysteine ligase catalyzing the first, and rate-limiting, step of	sp|P46309|GSH1_ARATH;tr|F4JMS5|F4JMS5_ARATH	sp|P46309|GSH1_ARATH;tr|F4JMS5|F4JMS5_ARATH	0.482451	0.178194	0.631438	-0.0805216	-1.94674	0.735179	17
	AT1G63940.2	monodehydroascorbate reductase 6	sp|P92947|MDAR_ARATH;tr|F4I576|F4I576_ARATH;tr|F4I577|F4I577_ARATH	sp|P92947|MDAR_ARATH;tr|F4I576|F4I576_ARATH;tr|F4I577|F4I577_ARATH	1.46775	-0.293754	0.168259	-0.292044	-1.54842	0.498216	17
	AT1G63770.5	Peptidase M1 family protein	sp|Q8H0S9|PSA_ARATH;tr|F4I3R1|F4I3R1_ARATH;tr|F4I3R0|F4I3R0_ARATH;tr|B3H621|B3H621_ARATH;tr|F4I3R4|F4I3R4_ARATH	sp|Q8H0S9|PSA_ARATH;tr|F4I3R1|F4I3R1_ARATH;tr|F4I3R0|F4I3R0_ARATH;tr|B3H621|B3H621_ARATH;tr|F4I3R4|F4I3R4_ARATH	0.846951	0.00175426	-0.0295385	-0.519892	-1.55796	1.25868	17
	AT1G79690.1	nudix hydrolase homolog 3	sp|Q8L831|NUDT3_ARATH	sp|Q8L831|NUDT3_ARATH	0.745977	-2.3746e-05	0.662014	0.323343	-1.96155	0.230242	17
	AT5G14590.1	Isocitrate/isopropylmalate dehydrogenase family protein	sp|Q8LPJ5|ICDHP_ARATH	sp|Q8LPJ5|ICDHP_ARATH	0.256462	-0.00747664	-0.767374	0.362837	-1.37163	1.52718	17
	AT3G16910.1	Encodes a peroxisomal protein with acetyl-CoA synthetase activity that is responsible for the	sp|Q8VZF1|AEE7_ARATH	sp|Q8VZF1|AEE7_ARATH	0.35855	-0.119488	0.547807	0.756226	-1.95363	0.410532	17
	AT4G33090.1	encodes an aminopeptidase, a ortholog of mouse microsomal AP (EC 3.4.11.2). protein_coding	sp|Q8VZH2|APM1_ARATH	sp|Q8VZH2|APM1_ARATH	0.717937	-0.280979	0.282579	0.551322	-1.90316	0.632299	17
	AT5G65620.1	Zincin-like metalloproteases family protein	sp|Q94AM1|OOPDA_ARATH;tr|A0A1R7T3A4|A0A1R7T3A4_ARATH	sp|Q94AM1|OOPDA_ARATH;tr|A0A1R7T3A4|A0A1R7T3A4_ARATH	0.576643	0.601912	0.031165	-0.672352	-1.63026	1.09289	17
	AT5G64460.2	Phosphoglycerate mutase family protein	sp|Q9FGF0|PGML1_ARATH;tr|F4KDP8|F4KDP8_ARATH;tr|A8MSE9|A8MSE9_ARATH	sp|Q9FGF0|PGML1_ARATH;tr|F4KDP8|F4KDP8_ARATH;tr|A8MSE9|A8MSE9_ARATH	-0.0176824	0.86742	0.881809	-0.191036	-1.83011	0.289604	17
	AT5G42270.1	VAR1 contains a conserved motif for ATPase and a metalloprotease characteristic to FtsH protei	sp|Q9FH02|FTSH5_ARATH;sp|Q39102|FTSH1_ARATH	sp|Q9FH02|FTSH5_ARATH;sp|Q39102|FTSH1_ARATH	0.28135	-1.02296	0.802672	0.20964	-1.39025	1.11954	17
	AT5G13780.1	Encodes the catalytic subunit of a N-terminal acetyltransferase	sp|Q9FKI4|NAA10_ARATH	sp|Q9FKI4|NAA10_ARATH	0.142218	-0.293678	-0.707364	0.33153	-1.17584	1.70313	17
	AT5G55070.1	Dihydrolipoamide succinyltransferase	sp|Q9FLQ4|ODO2A_ARATH;sp|Q8H107|ODO2B_ARATH	sp|Q9FLQ4|ODO2A_ARATH;sp|Q8H107|ODO2B_ARATH	0.323258	0.0852038	0.925729	0.446848	-1.95013	0.16909	17
	AT1G48520.1	Encodes Glu-tRNA(Gln) amidotransferase subunit B (from Genbank record AF239836)	sp|Q9FV81|GATB_ARATH;tr|F4HYH1|F4HYH1_ARATH	sp|Q9FV81|GATB_ARATH;tr|F4HYH1|F4HYH1_ARATH	0.483318	-0.21487	0.511302	0.597155	-1.94429	0.56739	17
	AT5G17050.1	The At5g17050 encodes a anthocyanidin 3-O-glucosyltransferase which specifically glucosylates	sp|Q9LFJ8|U78D2_ARATH;tr|A0A1P8BEY4|A0A1P8BEY4_ARATH;sp|Q9LFJ9|U78D4_ARATH	sp|Q9LFJ8|U78D2_ARATH	-0.324322	0.866082	0.690606	-0.105032	-1.79275	0.66542	17
	AT3G19170.1	Zinc metalloprotease pitrilysin subfamily A	sp|Q9LJL3|PREP1_ARATH;tr|F4JA10|F4JA10_ARATH;sp|Q8VY06|PREP2_ARATH;tr|A0A1P8AMX1|A0A1P8AMX1_ARATH;tr|A0A1P8AMU8|A0A1P8AMU8_ARATH	sp|Q9LJL3|PREP1_ARATH;tr|F4JA10|F4JA10_ARATH	0.863708	-0.722005	-0.0483116	-0.0724281	-1.3752	1.35424	17
	AT3G63410.1	Encodes a MPBQ/MSBQ methyltransferase located in the chloroplast inner envelope membrane. Mut	sp|Q9LY74|BQMT_ARATH	sp|Q9LY74|BQMT_ARATH	-0.335528	0.252489	0.0497445	0.553602	-1.73991	1.2196	17
	AT4G04910.1	N-ethylmaleimide sensitive factor	sp|Q9M0Y8|NSF_ARATH	sp|Q9M0Y8|NSF_ARATH	0.550265	-0.273196	-0.244783	0.42621	-1.69142	1.23292	17
	AT1G07110.1	Encodes the bifunctional enzyme fructose-6-phosphate 2-kinase/fructose-2,6-bisphosphatase.	sp|Q9MB58|F26_ARATH;tr|F4J5F4|F4J5F4_ARATH	sp|Q9MB58|F26_ARATH	1.01661	0.58026	0.009422	-0.361331	-1.78957	0.544607	17
	AT3G06580.1	Encodes a protein with galactose kinase activity. The gene was shown to complement the yeast A	sp|Q9SEE5|GALK1_ARATH	sp|Q9SEE5|GALK1_ARATH	0.450177	-0.0592338	1.34098	-0.296469	-1.6866	0.251151	17
	AT3G07100.1	Encodes SEC24a/ERMO2. Required for endoplasmic reticulum (ER) morphology. Has epistatic inter	sp|Q9SFU0|SC24A_ARATH	sp|Q9SFU0|SC24A_ARATH	0.575492	0.0801664	0.88539	0.129372	-1.94575	0.275326	17
	AT4G34740.1	Encodes glutamine 5-phosphoribosylpyrophosphate amidotransferase. Mutants are deficient in lea	sp|Q9STG9|ASE2_ARATH;sp|Q9SI61|ASE1_ARATH;sp|Q9T0J5|ASE3_ARATH	sp|Q9STG9|ASE2_ARATH	1.27941	-0.220855	0.0949367	-0.159057	-1.67738	0.682948	17
	AT4G26900.1	encodes a glutamine amidotransferase and cyclase, catalyzes the fifth and sixth steps of the h	sp|Q9SZ30|HIS4_ARATH	sp|Q9SZ30|HIS4_ARATH	1.27691	-0.545897	0.226427	-0.207131	-1.53615	0.785845	17
	AT3G06860.1	Encodes a multifunctional protein. Involved in peroxisomal fatty acid beta oxidation. Loss-of-	sp|Q9ZPI5|MFP2_ARATH	sp|Q9ZPI5|MFP2_ARATH	0.756395	0.209079	0.592373	0.137132	-1.98282	0.287844	17
	AT2G23420.1	nicotinate phosphoribosyltransferase 2	tr|A0A1P8AXW4|A0A1P8AXW4_ARATH;sp|Q84WV8|NPRT2_ARATH	tr|A0A1P8AXW4|A0A1P8AXW4_ARATH;sp|Q84WV8|NPRT2_ARATH	-0.318504	0.477037	0.293684	0.886056	-1.87416	0.535886	17
	AT3G08510.1	Phosphoinositide-specific phospholipase C (PI-PLC), catalyzes hydrolysis of phosphatidylinosit	tr|F4IX90|F4IX90_ARATH;sp|Q39033|PLCD2_ARATH	tr|F4IX90|F4IX90_ARATH;sp|Q39033|PLCD2_ARATH	1.26848	-0.474621	0.193458	-0.198097	-1.57308	0.783864	17
	AT3G08943.1	ARM repeat superfamily protein	tr|F4IYK3|F4IYK3_ARATH	tr|F4IYK3|F4IYK3_ARATH	-0.0669184	-0.362948	-0.144529	0.484177	-1.47219	1.56241	17
	AT4G31990.3	Encodes a plastid-localized aspartate aminotransferase	tr|F4JTH0|F4JTH0_ARATH;sp|P46248|AAT5_ARATH;tr|B9DG21|B9DG21_ARATH	tr|F4JTH0|F4JTH0_ARATH;sp|P46248|AAT5_ARATH;tr|B9DG21|B9DG21_ARATH	1.11392	-0.299537	0.610749	-0.232005	-1.72147	0.528348	17
	AT2G35040.1	AICARFT/IMPCHase bienzyme family protein	tr|O64767|O64767_ARATH;tr|Q8RWT5|Q8RWT5_ARATH	tr|O64767|O64767_ARATH;tr|Q8RWT5|Q8RWT5_ARATH	-0.0077317	-0.127459	-0.258003	0.854027	-1.65898	1.19815	17
	AT4G26300.1	Arginyl-tRNA synthetase, class Ic	tr|Q7DLG4|Q7DLG4_ARATH;tr|A0A1P8B7W2|A0A1P8B7W2_ARATH;tr|A0A1P8B7W5|A0A1P8B7W5_ARATH;sp|O23247|SYRM_ARATH;tr|A0A1P8B7W8|A0A1P8B7W8_ARATH	tr|Q7DLG4|Q7DLG4_ARATH;tr|A0A1P8B7W2|A0A1P8B7W2_ARATH;tr|A0A1P8B7W5|A0A1P8B7W5_ARATH;sp|O23247|SYRM_ARATH;tr|A0A1P8B7W8|A0A1P8B7W8_ARATH	0.583907	0.0633459	1.23612	-0.881601	-1.46215	0.460375	17
	AT5G19820.1	Encodes an importin that transports HYL1, a component of the microprocessor, from the cytoplas	tr|Q93VS8|Q93VS8_ARATH	tr|Q93VS8|Q93VS8_ARATH	1.22091	-0.464874	0.136678	0.300097	-1.70842	0.515607	17
	AT1G24510.1	TCP-1/cpn60 chaperonin family protein	sp|O04450|TCPE_ARATH;tr|A0A1P8ARS7|A0A1P8ARS7_ARATH;tr|Q67ZE4|Q67ZE4_ARATH	sp|O04450|TCPE_ARATH;tr|A0A1P8ARS7|A0A1P8ARS7_ARATH	-0.675227	-0.156317	1.0133	0.417488	-1.55242	0.953173	18
	AT2G27020.1	Encodes 20S proteasome alpha 7 subunit PAG1	sp|O23715|PSA3_ARATH;tr|A0A1P8AX55|A0A1P8AX55_ARATH	sp|O23715|PSA3_ARATH;tr|A0A1P8AX55|A0A1P8AX55_ARATH	-1.5539	-0.383368	0.49545	0.975847	-0.519374	0.985349	18
	AT4G22240.1	Involved in photoprotection of photosystem II	sp|O49629|PAP2_ARATH	sp|O49629|PAP2_ARATH	-0.750943	-1.02413	0.610004	1.04026	-0.918722	1.04352	18
	AT3G53750.1	Member of the Actin gene family. Expressed in mature pollen	sp|P0CJ47|ACT3_ARATH;sp|P0CJ46|ACT1_ARATH	sp|P0CJ47|ACT3_ARATH;sp|P0CJ46|ACT1_ARATH	-0.987361	-0.533979	1.8865	-0.39436	0.126766	-0.0975656	18
	AT3G26618.1	eukaryotic release factor 1-3	sp|P35614|ERF1Z_ARATH	sp|P35614|ERF1Z_ARATH	-0.888902	-0.224354	0.0926247	1.03653	-1.2482	1.23229	18
	ATMG00160.1	cytochrome c oxidase subunit 2 protein_coding CYTOCHROME OXIDASE 2 (COX2) CYTOCHROME OXI	sp|P93285|COX2_ARATH	sp|P93285|COX2_ARATH	-0.392227	-1.00093	1.68568	0.0568121	-0.859701	0.510366	18
	AT4G04640.1	One of two genes (with ATPC2) encoding the gamma subunit of Arabidopsis chloroplast ATP syntha	sp|Q01908|ATPG1_ARATH	sp|Q01908|ATPG1_ARATH	-0.916661	-1.26174	0.962175	0.12781	-0.174577	1.26299	18
	AT3G15730.1	Encodes phospholipase D alpha 1 (PLD alpha 1). Positive regulator of abscisic acid (ABA) media	sp|Q38882|PLDA1_ARATH;tr|A0A1P8BEI1|A0A1P8BEI1_ARATH;sp|P58766|PLDA3_ARATH	sp|Q38882|PLDA1_ARATH	-0.626654	-0.816843	0.609676	0.576974	-1.13698	1.39383	18
	AT1G36160.1	Encodes acetyl-CoA carboxylase. Mutant displays uncoordinated cell divisions which are enhance	sp|Q38970|ACC1_ARATH;sp|F4I1L3|ACC2_ARATH	sp|Q38970|ACC1_ARATH	-0.806185	-0.554824	0.248161	1.17723	-1.17077	1.10639	18
	AT5G20920.1	protein synthesis initiation factor eIF2 beta	sp|Q41969|IF2B_ARATH	sp|Q41969|IF2B_ARATH	-1.03206	-0.0272466	1.70904	0.0909966	-0.974798	0.234066	18
	AT3G24430.1	Encodes chloroplast protein HCF101 (high chlorophyll fluorescence 101)	sp|Q6STH5|HF101_ARATH	sp|Q6STH5|HF101_ARATH	-1.21092	-0.551196	1.70223	0.412004	-0.400251	0.0481372	18
	AT2G16950.1	TRN1 is an importin beta protein that functions as a nuclear import receptor for AtGRP7 and in	sp|Q8H0U4|TNPO1_ARATH	sp|Q8H0U4|TNPO1_ARATH	-0.666747	-0.83398	0.790934	1.34984	-1.09702	0.456976	18
	AT1G64550.1	Encodes a member of GCN subfamily	sp|Q8H0V6|AB3F_ARATH	sp|Q8H0V6|AB3F_ARATH	-0.359853	-1.26002	1.30845	0.391551	-0.880978	0.800851	18
	AT5G26742.2	DEAD box RNA helicase (RH3)	sp|Q8L7S8|RH3_ARATH;tr|F4K180|F4K180_ARATH	sp|Q8L7S8|RH3_ARATH;tr|F4K180|F4K180_ARATH	-0.371518	-1.40986	0.622764	-0.117034	-0.272978	1.54862	18
	AT4G33650.2	Encodes a protein with high sequence similarity to the dynamin superfamily	sp|Q8S944|DRP3A_ARATH;tr|F4JJ15|F4JJ15_ARATH;tr|A0A1P8AX46|A0A1P8AX46_ARATH;tr|F4IFG1|F4IFG1_ARATH;sp|Q8LFT2|DRP3B_ARATH;tr|F4IFG2|F4IFG2_ARATH	sp|Q8S944|DRP3A_ARATH;tr|F4JJ15|F4JJ15_ARATH;tr|A0A1P8AX46|A0A1P8AX46_ARATH;tr|F4IFG1|F4IFG1_ARATH;sp|Q8LFT2|DRP3B_ARATH;tr|F4IFG2|F4IFG2_ARATH	-0.85618	-0.715153	1.66557	-0.728025	-0.0370261	0.670811	18
	AT5G55220.1	trigger factor type chaperone family protein	sp|Q8S9L5|TIG_ARATH	sp|Q8S9L5|TIG_ARATH	-1.07068	-0.273763	1.49865	-0.618808	-0.489473	0.954069	18
	AT1G04430.1	S-adenosyl-L-methionine-dependent methyltransferases superfamily protein	sp|Q940J9|PMT8_ARATH	sp|Q940J9|PMT8_ARATH	-0.228874	-1.15184	1.14786	0.350769	-1.10139	0.98347	18
	AT5G66680.1	Encodes a protein ortholog of human SOT48 or yeast WBP1, an essential protein subunit of the o	sp|Q944K2|OST48_ARATH	sp|Q944K2|OST48_ARATH	-1.29167	0.372442	0.865734	0.192612	-1.16423	1.02511	18
	AT3G19760.1	Encodes an RNA helicase that may be a component of the Exon Junction Complex. Subcellular loca	sp|Q94A52|RH2_ARATH	sp|Q94A52|RH2_ARATH	-0.320199	-1.3255	1.54865	-0.586745	0.0554184	0.628384	18
	AT3G44110.1	homologous to the co-chaperon DNAJ protein from E coli protein_coding (J3) (J3)	sp|Q94AW8|DNAJ3_ARATH;tr|F4J1V2|F4J1V2_ARATH	sp|Q94AW8|DNAJ3_ARATH;tr|F4J1V2|F4J1V2_ARATH	-0.749627	0.426008	0.664823	0.349509	-1.65949	0.968776	18
	AT2G42590.3	14-3-3 gene. Binds calcium and displays induced structural changes. protein_coding GENERA	sp|Q96299|14339_ARATH;tr|F4IP55|F4IP55_ARATH;tr|F4IP53|F4IP53_ARATH	sp|Q96299|14339_ARATH;tr|F4IP55|F4IP55_ARATH;tr|F4IP53|F4IP53_ARATH	-0.75339	-0.709395	0.925677	0.935286	-1.22823	0.83005	18
	AT3G10670.1	Plastidic SufC-like ATP-binding cassette/ATPase essential for Arabidopsis embryogenesis. Inv	sp|Q9CAF5|AB6I_ARATH	sp|Q9CAF5|AB6I_ARATH	-0.840252	0.157063	0.325146	0.502706	-1.46883	1.32417	18
	AT5G60790.1	member of GCN subfamily protein_coding ATP-BINDING CASSETTE F1 (ABCF1) ATP-BINDING CASSETTE F	sp|Q9FJH6|AB1F_ARATH	sp|Q9FJH6|AB1F_ARATH	-0.755555	0.527842	0.455969	0.628932	-1.68948	0.832293	18
	AT5G66190.1	Encodes a leaf-type ferredoxin:NADP(H) oxidoreductase. It is present in both chloroplast stro	sp|Q9FKW6|FNRL1_ARATH;tr|F4JZ46|F4JZ46_ARATH	sp|Q9FKW6|FNRL1_ARATH;tr|F4JZ46|F4JZ46_ARATH	-0.567889	-0.450729	0.643392	0.37516	-1.3999	1.39997	18
	AT5G03300.1	Encodes adenosine kinase 2 (ADK2), a typical, constitutively expressed housekeeping enzyme. Sh	sp|Q9LZG0|ADK2_ARATH;tr|A0A1P8BAP0|A0A1P8BAP0_ARATH	sp|Q9LZG0|ADK2_ARATH;tr|A0A1P8BAP0|A0A1P8BAP0_ARATH	-0.986683	-1.23117	1.36734	0.602586	-0.227607	0.475537	18
	AT3G54540.1	member of GCN subfamily protein_coding ATP-BINDING CASSETTE F4 (ABCF4) ATP-BINDING CASSETTE F	sp|Q9M1H3|AB4F_ARATH	sp|Q9M1H3|AB4F_ARATH	-1.35077	-0.704436	1.09848	0.476872	-0.511743	0.991592	18
	AT1G79930.1	encodes high molecular weight heat shock protein 70 not a HSP90 homolog, mRNA is constitutivel	sp|Q9S7C0|HSP7O_ARATH	sp|Q9S7C0|HSP7O_ARATH	-0.906183	-0.142477	1.22051	-0.669256	-0.775328	1.27273	18
	AT3G05530.1	Encodes RPT5a (Regulatory Particle 5a), one of the six AAA-ATPases of the proteasome regulator	sp|Q9SEI2|PS6AA_ARATH;sp|O04019|PS6AB_ARATH	sp|Q9SEI2|PS6AA_ARATH;sp|O04019|PS6AB_ARATH	-0.88828	-1.09959	0.923139	0.13729	-0.458444	1.38588	18
	AT2G21390.1	Coatomer, alpha subunit	sp|Q9SJT9|COPA2_ARATH	sp|Q9SJT9|COPA2_ARATH	-1.37748	-0.762177	1.41239	0.416717	-0.23518	0.545734	18
	AT4G31490.1	Coatomer, beta subunit	sp|Q9SV20|COPB2_ARATH	sp|Q9SV20|COPB2_ARATH	-1.05809	-0.460806	0.870892	0.671381	-1.12043	1.09705	18
	AT5G56680.1	Encodes a putative cytosolic asparaginyl-tRNA synthetase	sp|Q9SW96|SYNC1_ARATH;sp|Q9SSK1|SYNC3_ARATH	sp|Q9SW96|SYNC1_ARATH	-0.532891	-1.04405	1.19124	-0.737155	-0.157291	1.28015	18
	AT1G43190.1	polypyrimidine tract-binding protein 3	tr|A8MR27|A8MR27_ARATH;sp|Q6ICX4|PTBP3_ARATH	tr|A8MR27|A8MR27_ARATH;sp|Q6ICX4|PTBP3_ARATH	-1.32246	-0.0176976	1.30556	0.124367	-0.918617	0.828842	18
	AT1G01320.1	Encodes REDUCED CHLOROPLAST COVERAGE 1 (REC1)	tr|F4HS98|F4HS98_ARATH;tr|A0A1P8AR50|A0A1P8AR50_ARATH;tr|F4HS99|F4HS99_ARATH	tr|F4HS98|F4HS98_ARATH;tr|A0A1P8AR50|A0A1P8AR50_ARATH;tr|F4HS99|F4HS99_ARATH	-0.171523	-0.799925	0.394271	0.0799729	-1.17359	1.67079	18
	AT5G46070.1	Guanylate-binding family protein	tr|F4KG14|F4KG14_ARATH	tr|F4KG14|F4KG14_ARATH	-0.305484	-0.403065	1.16771	0.689838	-1.63391	0.484905	18
	AT5G56350.1	Pyruvate kinase family protein	tr|Q9FM97|Q9FM97_ARATH;tr|Q9LU95|Q9LU95_ARATH;sp|O65595|KPYC_ARATH;tr|Q9SQQ7|Q9SQQ7_ARATH;tr|Q9M057|Q9M057_ARATH	tr|Q9FM97|Q9FM97_ARATH	-0.298297	-0.759226	1.75152	-0.278919	-0.950109	0.535026	18
	AT2G36580.1	Pyruvate kinase family protein	tr|Q9SJQ0|Q9SJQ0_ARATH	tr|Q9SJQ0|Q9SJQ0_ARATH	-1.04232	0.247048	0.889601	0.622058	-1.45765	0.741256	18
	AT1G09620.1	ATP binding/leucine-tRNA ligases/aminoacyl-tRNA ligase	sp|F4I116|SYLC_ARATH	sp|F4I116|SYLC_ARATH	-0.826547	-0.473988	-0.310183	0.643737	-0.764312	1.73129	19
	AT5G60600.1	Encodes a chloroplast-localized hydroxy-2-methyl-2-(E)-butenyl 4-diphosphate (HMBPP) synthase	sp|F4K0E8|ISPG_ARATH;tr|B3H725|B3H725_ARATH	sp|F4K0E8|ISPG_ARATH;tr|B3H725|B3H725_ARATH	-1.44083	-0.0600199	-0.418795	0.907604	-0.333379	1.34542	19
	AT1G18080.1	Encodes the Arabidopsis thaliana homolog of the tobacco WD-40 repeat ArcA gene. It is a scaff	sp|O24456|GBLPA_ARATH	sp|O24456|GBLPA_ARATH	-1.84469	0.635503	0.0643489	0.185098	-0.109325	1.06906	19
	AT1G62390.1	Encodes one of the 36 carboxylate clamp (CC)-tetratricopeptide repeat (TPR) proteins (Prasad 2	sp|O48802|PHOX2_ARATH	sp|O48802|PHOX2_ARATH	-1.68809	0.257546	0.420548	0.274304	-0.515692	1.25139	19
	AT1G11840.6	Encodes Ni+ dependent glyoxalase I homolog ATGLX1. protein_coding GLYOXALASE I HOMOLOG (	sp|O65398|GLX1_ARATH	sp|O65398|GLX1_ARATH	-1.61642	-0.323161	0.657768	0.281433	-0.29683	1.29721	19
	AT4G19710.2	Encodes a bifunctional aspartate kinase/homoserine dehydrogenase. These two activities cataly	sp|O81852|AKH2_ARATH	sp|O81852|AKH2_ARATH	-1.07373	-0.601886	0.113984	-0.0736992	-0.214149	1.84948	19
	AT5G02500.1	encodes a member of heat shock protein 70 family	sp|P22953|MD37E_ARATH;tr|F4KCE5|F4KCE5_ARATH	sp|P22953|MD37E_ARATH;tr|F4KCE5|F4KCE5_ARATH	-1.04021	0.065874	-0.413061	-0.648527	0.227414	1.80851	19
	AT1G22300.1	Encodes a 14-3-3 protein. This protein is reported to interact with the BZR1 transcription fac	sp|P48347|14310_ARATH;tr|F4I1C1|F4I1C1_ARATH;tr|F4I1B8|F4I1B8_ARATH;tr|F4I1B7|F4I1B7_ARATH	sp|P48347|14310_ARATH;tr|F4I1C1|F4I1C1_ARATH	-1.41658	-0.70219	-0.122131	0.948974	0.0335048	1.25842	19
	AT2G41840.1	Ribosomal protein S5 family protein	sp|P49688|RS23_ARATH;sp|Q9SCM3|RS24_ARATH	sp|P49688|RS23_ARATH	-1.33802	-0.752534	0.160256	-0.16635	0.605566	1.49108	19
	ATCG00350.1	Encodes psaA protein comprising the reaction center for photosystem I along with psaB protein	sp|P56766|PSAA_ARATH	sp|P56766|PSAA_ARATH	-1.33445	-0.531215	0.249255	-0.242569	0.191861	1.66712	19
	ATCG00340.1	Encodes the D1 subunit of photosystem I reaction center. protein_coding (PSAB) (PSAB	sp|P56767|PSAB_ARATH	sp|P56767|PSAB_ARATH	-1.30309	-0.485323	0.227175	-0.421224	0.330818	1.65165	19
	ATCG00680.1	encodes for CP47, subunit of the photosystem II reaction center. protein_coding PHOTOS	sp|P56777|PSBB_ARATH	sp|P56777|PSBB_ARATH	-1.12442	-0.691684	-0.0390633	0.249101	-0.17266	1.77873	19
	ATCG00280.1	chloroplast gene encoding a CP43 subunit of the photosystem II reaction center. promoter cont	sp|P56778|PSBC_ARATH	sp|P56778|PSBC_ARATH	-1.46378	-0.437607	0.126467	0.190931	-0.0322882	1.61628	19
	AT3G58610.1	ketol-acid reductoisomerase	sp|Q05758|ILV5_ARATH	sp|Q05758|ILV5_ARATH	-0.686864	-0.281577	-0.256746	0.417259	-0.989329	1.79726	19
	AT4G11150.1	Encodes a vacuolar H+-ATPase subunit E isoform 1 which is required for Golgi organization and	sp|Q39258|VATE1_ARATH;sp|Q9C9Z8|VATE2_ARATH	sp|Q39258|VATE1_ARATH	-0.31844	-0.494013	-0.43734	-0.567647	-0.206966	2.02441	19
	AT4G16390.1	Encodes a pentatricopeptide repeat protein, SVR7 (SUPPRESSOR OF VARIEGATION7), required for Ft	sp|Q8GWE0|PP314_ARATH	sp|Q8GWE0|PP314_ARATH	-1.24678	-0.0166094	0.721895	-0.222034	-0.754756	1.51828	19
	AT5G05010.1	clathrin adaptor complexes medium subunit family protein	sp|Q93Y22|COPD_ARATH	sp|Q93Y22|COPD_ARATH	-1.81389	0.0262453	0.213892	0.0494396	0.262573	1.26174	19
	AT5G57870.1	Encodes a putative eukaryotic translation initiation factor The mRNA is cell-to-cell mobile.	sp|Q93ZT6|IF4G1_ARATH	sp|Q93ZT6|IF4G1_ARATH	-1.7997	0.147036	-0.0337861	0.10358	0.304171	1.2787	19
	AT5G11880.1	Meso-diaminopimelate decarboxylase which catalyzes the decarboxylation of mesodiaminopimelate	sp|Q94A94|DCDA2_ARATH	sp|Q94A94|DCDA2_ARATH	-0.359389	-0.0573611	-0.54349	-0.669115	-0.367916	1.99727	19
	AT5G35530.1	Ribosomal protein S3 family protein	sp|Q9FJA6|RS33_ARATH	sp|Q9FJA6|RS33_ARATH	-1.49786	-0.32401	-0.224665	0.0174107	0.494007	1.53512	19
	AT5G17380.1	Thiamine pyrophosphate dependent pyruvate decarboxylase family protein	sp|Q9LF46|HACL_ARATH	sp|Q9LF46|HACL_ARATH	-1.51325	0.0754048	-0.0335451	-0.0257109	-0.140822	1.63792	19
	AT3G12390.1	Nascent polypeptide-associated complex (NAC), alpha subunit family protein	sp|Q9LHG9|NACA1_ARATH	sp|Q9LHG9|NACA1_ARATH	-1.03695	-1.03705	0.213846	0.165614	0.028628	1.66592	19
	AT5G53460.1	NADH-dependent glutamate synthase The mRNA is cell-to-cell mobile. protein_coding NADH-D	sp|Q9LV03|GLUT1_ARATH	sp|Q9LV03|GLUT1_ARATH	-1.07187	0.109322	-0.488759	-0.560609	0.211578	1.80034	19
	AT1G79530.1	Encodes one of the chloroplast/plastid localized GAPDH isoforms (GAPCp1/At1g79530 and GAPCp2/A	sp|Q9SAJ6|G3PP1_ARATH;sp|Q5E924|G3PP2_ARATH	sp|Q9SAJ6|G3PP1_ARATH;sp|Q5E924|G3PP2_ARATH	-0.799288	0.156586	-0.670454	0.0153756	-0.584957	1.88274	19
	AT2G31610.1	Ribosomal protein S3 family protein	sp|Q9SIP7|RS31_ARATH	sp|Q9SIP7|RS31_ARATH	-1.77836	0.535003	-0.0697244	-0.150984	0.256731	1.20733	19
	AT4G13780.1	methionine-tRNA ligase, putative / methionyl-tRNA synthetase, putative / MetRS	sp|Q9SVN5|SYMC_ARATH	sp|Q9SVN5|SYMC_ARATH	-0.9017	-0.523317	0.529992	-0.629775	-0.255701	1.7805	19
	AT2G32520.1	alpha/beta-Hydrolases superfamily protein	tr|A0A1P8AZM5|A0A1P8AZM5_ARATH;tr|O80889|O80889_ARATH;tr|A0A1P8AZP9|A0A1P8AZP9_ARATH;tr|A0A1P8AZN3|A0A1P8AZN3_ARATH	tr|A0A1P8AZM5|A0A1P8AZM5_ARATH;tr|O80889|O80889_ARATH;tr|A0A1P8AZP9|A0A1P8AZP9_ARATH;tr|A0A1P8AZN3|A0A1P8AZN3_ARATH	-1.56667	0.358126	-0.562145	0.170668	0.170665	1.42935	19
	AT5G13030.1	Chloroplast localized homolog of SELO. Loss of function mutants have reduced production of rea	tr|Q8H126|Q8H126_ARATH	tr|Q8H126|Q8H126_ARATH	-0.844126	0.186381	-0.0452827	-0.834219	-0.320683	1.85793	19
	AT1G56110.1	NOP56-like protein protein_coding HOMOLOG OF NUCLEOLAR PROTEIN NOP56 (NOP56) HOMOLO	tr|Q9SGT7|Q9SGT7_ARATH	tr|Q9SGT7|Q9SGT7_ARATH	-0.523888	-0.250941	0.150624	-0.807578	-0.501216	1.933	19
	AT4G39150.1	DNAJ heat shock N-terminal domain-containing protein	tr|Q9T024|Q9T024_ARATH;tr|A0A1P8B0Z0|A0A1P8B0Z0_ARATH;tr|Q9SJS8|Q9SJS8_ARATH;tr|A0A1P8B0U4|A0A1P8B0U4_ARATH	tr|Q9T024|Q9T024_ARATH	-0.914428	-0.114235	-1.07655	0.148984	0.251419	1.70481	19
	AT1G23190.1	Encodes a cytosolic phosphoglucomutase (PGM). Two Arabidopsis PGM proteins (AT1G70730/PGM2 an	sp|O49299|PGMC1_ARATH	sp|O49299|PGMC1_ARATH	-1.14453	1.12613	0.327671	-0.748419	-0.690912	1.13006	20
	AT4G02510.1	An integral membrane GTPase that functions as a transit-sequence receptor required for the imp	sp|O81283|TC159_ARATH	sp|O81283|TC159_ARATH	-0.673606	0.215926	-0.232091	0.24037	-1.23937	1.68877	20
	AT3G48560.1	Catalyzes the formation of acetolactate from pyruvate, the first step in valine and isoleucine	sp|P17597|ILVB_ARATH	sp|P17597|ILVB_ARATH	-1.69617	0.746521	0.58492	0.198207	-0.681729	0.848254	20
	AT1G59900.1	encodes the e1 alpha subunit of the pyruvate dehydrogenase complex (PDC) The mRNA is cell-to-c	sp|P52901|ODPA1_ARATH;tr|A0A1P8AQS2|A0A1P8AQS2_ARATH	sp|P52901|ODPA1_ARATH;tr|A0A1P8AQS2|A0A1P8AQS2_ARATH	-0.847274	1.01417	-0.398824	0.568134	-1.33327	0.997064	20
	AT4G33510.1	Enzyme catalyzing the first committed step in aromatic amino acid biosynthesis The mRNA is cel	sp|Q00218|AROG_ARATH;tr|F4JIZ3|F4JIZ3_ARATH	sp|Q00218|AROG_ARATH;tr|F4JIZ3|F4JIZ3_ARATH	0.0632882	0.654941	-0.207212	-0.738161	-1.29239	1.51953	20
	AT2G17290.1	Encodes calcium dependent protein kinase 6 (CPK6), a member of the Arabidopsis CDPK gene famil	sp|Q38872|CDPK6_ARATH	sp|Q38872|CDPK6_ARATH	-1.0407	1.30434	0.342544	-1.00006	-0.517428	0.911303	20
	AT2G43790.1	Encodes a MAP kinase induced by pathogens, ethylene biosynthesis, oxidative stress and osmotic	sp|Q39026|MPK6_ARATH;sp|Q9LQQ9|MPK13_ARATH;sp|Q9M1Z5|MPK10_ARATH;sp|Q39025|MPK5_ARATH	sp|Q39026|MPK6_ARATH	-0.639525	1.06085	-0.749849	-0.916964	-0.179406	1.42489	20
	AT3G54470.1	encodes the bi-functional orotate phosphoribosyltransferase/orotidine-5'-phosphate decarboxyla	sp|Q42586|UMPS_ARATH;sp|Q9LPX2|PPR39_ARATH	sp|Q42586|UMPS_ARATH	-0.559687	0.896633	-0.585766	-0.77704	-0.584724	1.61058	20
	AT1G02150.1	Tetratricopeptide repeat (TPR)-like superfamily protein	sp|Q8LPS6|PPR3_ARATH	sp|Q8LPS6|PPR3_ARATH	-1.30914	0.761607	-0.398829	0.31334	-0.743799	1.37682	20
	AT4G24820.1	26S proteasome regulatory subunit Rpn7	sp|Q93Y35|PSMD6_ARATH	sp|Q93Y35|PSMD6_ARATH	-0.570785	0.980987	0.0537787	-0.574551	-1.24332	1.35389	20
	AT1G74030.1	Encodes the plastid-localized phosphoenolpyruvate enolase. Mutant plants have abnormal trichom	sp|Q9C9C4|ENO1_ARATH	sp|Q9C9C4|ENO1_ARATH	-1.18848	0.856735	0.747536	-0.114187	-1.2082	0.906598	20
	AT3G02360.2	6-phosphogluconate dehydrogenase family protein	sp|Q9FWA3|6GPD3_ARATH	sp|Q9FWA3|6GPD3_ARATH	-0.560361	1.55919	-0.414767	-1.00663	-0.48882	0.91139	20
	AT4G05390.1	Encodes a root-type ferredoxin:NADP(H) oxidoreductase (RFNR1)	sp|Q9M0V6|FNRR1_ARATH;tr|F4JGF4|F4JGF4_ARATH;sp|Q9S9P8|FNRR2_ARATH	sp|Q9M0V6|FNRR1_ARATH;tr|F4JGF4|F4JGF4_ARATH;sp|Q9S9P8|FNRR2_ARATH	-0.306899	0.6445	0.355289	-0.231542	-1.68053	1.21918	20
	AT3G02530.1	TCP-1/cpn60 chaperonin family protein	sp|Q9M888|TCPZA_ARATH	sp|Q9M888|TCPZA_ARATH	-1.0909	0.343921	0.426317	-0.836962	-0.455445	1.61307	20
	AT1G80600.1	Encodes HopW1-1-Interacting protein 1 (WIN1). Interacts with the P. syringae effector HopW1-1	sp|Q9M8M7|ARGD_ARATH	sp|Q9M8M7|ARGD_ARATH	0.0801808	1.1775	0.0527392	-0.88119	-1.38416	0.954926	20
	AT1G30580.1	GTP binding protein	sp|Q9SA73|OLA1_ARATH	sp|Q9SA73|OLA1_ARATH	-0.484925	0.662853	-0.0565402	-1.41283	-0.218066	1.50951	20
	AT3G59970.3	methylenetetrahydrofolate reductase MTHFR1 mRNA, complete protein_coding METHYLENETETRA	sp|Q9SE60|MTHR1_ARATH;tr|F4JAK1|F4JAK1_ARATH	sp|Q9SE60|MTHR1_ARATH;tr|F4JAK1|F4JAK1_ARATH	-0.905303	1.55474	0.295694	-1.24009	-0.0698377	0.364794	20
	AT3G49120.1	Class III peroxidase Perx34. Expressed in roots, leaves and stems. Located in the cell wall. I	sp|Q9SMU8|PER34_ARATH	sp|Q9SMU8|PER34_ARATH	-1.10176	1.34149	0.505691	0.347282	-1.25811	0.165411	20
	AT4G02450.1	Encodes one of two isoforms of a co-chaperone of HSP90 that is required for root growth, in pa	tr|F4JHJ0|F4JHJ0_ARATH;tr|Q8L7U4|Q8L7U4_ARATH	tr|F4JHJ0|F4JHJ0_ARATH;tr|Q8L7U4|Q8L7U4_ARATH	-1.22834	0.656892	0.0156121	-0.738764	-0.268031	1.56263	20
	AT4G19880.2	Glutathione S-transferase family protein	tr|Q8H121|Q8H121_ARATH;tr|F4JU03|F4JU03_ARATH;tr|F4JU04|F4JU04_ARATH;tr|Q9FL95|Q9FL95_ARATH;tr|A0A1P8BFA4|A0A1P8BFA4_ARATH;tr|Q9FL98|Q9FL98_ARATH;tr|B3H4D0|B3H4D0_ARATH	tr|Q8H121|Q8H121_ARATH;tr|F4JU03|F4JU03_ARATH;tr|F4JU04|F4JU04_ARATH	-0.987941	1.40172	0.517028	-0.726087	-0.890928	0.686209	20
	AT2G29340.1	NAD-dependent epimerase/dehydratase family protein	sp|F4IKM1|TRNHB_ARATH;tr|A0A1P8AYI3|A0A1P8AYI3_ARATH;tr|A0A1P8AYM6|A0A1P8AYM6_ARATH;sp|Q9ZW16|TRNHA_ARATH;sp|Q42182|TRNH7_ARATH;sp|Q9ZW15|TRNH9_ARATH;tr|F4IKL5|F4IKL5_ARATH	sp|F4IKM1|TRNHB_ARATH	-1.93641	0.288933	0.0064221	0.683385	0.131552	0.826119	21
	AT2G39990.1	translation initiation factor eIF2 p47 subunit homolog protein_coding EUKARYOTIC TRANSLATION	sp|O04202|EIF3F_ARATH	sp|O04202|EIF3F_ARATH	-1.52217	-0.749701	0.917248	-0.173592	0.561922	0.966291	21
	AT2G36390.1	Encodes a starch branching enzyme (EC.2.4.1.18) similar to SBE2 from maize and rice. Expressed	sp|O23647|GLGB1_ARATH	sp|O23647|GLGB1_ARATH	-1.59669	-0.711438	0.133068	1.20218	0.422256	0.550631	21
	AT2G45790.1	Encodes a cytoplasmic phosphomannomutase, involved in ascorbate biosynthesis protein_coding	sp|O80840|PMM_ARATH	sp|O80840|PMM_ARATH	-1.59355	-0.821966	0.109688	0.756875	0.759504	0.789449	21
	AT1G53850.1	Encodes alpha5 subunit of 20s proteosome involved in protein degradation and RNA degradation.	sp|O81149|PSA5A_ARATH	sp|O81149|PSA5A_ARATH	-1.77855	-0.314499	0.172769	0.822067	0.0858683	1.01234	21
	AT3G45140.1	Chloroplast lipoxygenase required for wound-induced jasmonic acid accumulation in Arabidopsis.	sp|P38418|LOX2_ARATH;tr|A0A1I9LPH1|A0A1I9LPH1_ARATH;sp|Q9LUW0|LOX5_ARATH	sp|P38418|LOX2_ARATH;tr|A0A1I9LPH1|A0A1I9LPH1_ARATH	-1.94433	0.441668	0.0597494	0.574107	0.8306	0.0382029	21
	AT2G30870.1	early dehydration-induced gene ERD13 homologous to tobacco and maize glutathione S-transferase	sp|P42761|GSTFA_ARATH	sp|P42761|GSTFA_ARATH	-1.67915	-0.321224	-0.219805	0.699725	1.19808	0.322375	21
	ATCG00540.1	Encodes cytochrome f apoprotein	sp|P56771|CYF_ARATH	sp|P56771|CYF_ARATH	-1.55851	-0.739383	0.252976	0.334519	0.416021	1.29437	21
	ATMG00510.1	NADH dehydrogenase subunit 7 protein_coding NADH DEHYDROGENASE SUBUNIT 7 (NAD7) NADH D	sp|P93306|NDUS2_ARATH	sp|P93306|NDUS2_ARATH	-1.98345	0.476421	0.0358412	0.709115	0.530116	0.231956	21
	AT5G16440.1	Encodes a protein with isopentenyl diphosphate:dimethylallyl diphosphate isomerase activity. T	sp|Q38929|IDI1_ARATH	sp|Q38929|IDI1_ARATH	-1.65962	-0.804141	0.764233	0.746092	0.433191	0.520246	21
	AT4G34670.1	Ribosomal protein S3Ae	sp|Q42262|RS3A2_ARATH	sp|Q42262|RS3A2_ARATH	-1.73189	0.0644313	-0.157837	-0.114647	0.77416	1.16578	21
	AT5G08280.1	Encodes a protein with porphobilinogen deaminase activity. This protein is targeted to the chl	sp|Q43316|HEM3_ARATH	sp|Q43316|HEM3_ARATH	-1.98212	0.182742	0.206969	0.234337	0.773535	0.584539	21
	AT3G53460.4	Encodes a nuclear gene with a consensus RNA-binding domain that is localized to the chloroplas	sp|Q43349|CP29A_ARATH;tr|F4JAF3|F4JAF3_ARATH	sp|Q43349|CP29A_ARATH;tr|F4JAF3|F4JAF3_ARATH	-1.73118	-0.14628	-0.0315181	-0.0220987	0.725097	1.20598	21
	AT5G17820.1	Peroxidase superfamily protein	sp|Q43729|PER57_ARATH;tr|A0A1P8BGP6|A0A1P8BGP6_ARATH	sp|Q43729|PER57_ARATH;tr|A0A1P8BGP6|A0A1P8BGP6_ARATH	-1.66588	-0.625509	0.302541	0.614208	1.14557	0.229065	21
	AT5G16710.1	DHAR3 protein undergoes thiolation following treatment with the oxidant tert-butylhydroperoxi	sp|Q8LE52|DHAR3_ARATH	sp|Q8LE52|DHAR3_ARATH	-1.69305	-0.105841	-0.324317	1.07229	0.922428	0.128496	21
	AT1G08360.1	Ribosomal protein L1p/L10e family	sp|Q8VZB9|R10A1_ARATH	sp|Q8VZB9|R10A1_ARATH	-1.90099	-0.298387	0.335184	0.488651	0.686205	0.68934	21
	AT1G48600.2	Encodes a phosphoethanolamine N-methyltransferase that catalyses the last two methylation step	sp|Q944H0|PEAM2_ARATH	sp|Q944H0|PEAM2_ARATH	-1.67409	0.15038	0.140104	-0.39027	1.35037	0.423502	21
	AT5G25980.2	Myrosinase (thioglucoside glucohydrolase) gene involved in glucosinoloate metabolism. The mRNA	sp|Q9C5C2|BGL37_ARATH	sp|Q9C5C2|BGL37_ARATH	-1.82945	0.590394	-0.47911	0.576269	0.784197	0.357701	21
	AT3G04840.1	Ribosomal protein S3Ae	sp|Q9CAV0|RS3A1_ARATH	sp|Q9CAV0|RS3A1_ARATH	-1.70381	-0.123363	-0.32938	0.253737	0.729397	1.17342	21
	AT5G46750.1	A member of ARF GAP domain (AGD), A thaliana has 15 members, grouped into four classes. The mR	sp|Q9FIQ0|AGD9_ARATH;sp|O82171|AGD10_ARATH;sp|Q8H100|AGD8_ARATH	sp|Q9FIQ0|AGD9_ARATH	-1.47923	-0.820625	0.149226	0.613014	1.29714	0.240468	21
	AT5G13630.1	Encodes magnesium chelatase involved in plastid-to-nucleus signal transduction. protein_coding	sp|Q9FNB0|CHLH_ARATH;tr|A8MR05|A8MR05_ARATH	sp|Q9FNB0|CHLH_ARATH;tr|A8MR05|A8MR05_ARATH	-1.50995	-0.617837	0.252346	-0.222536	1.15939	0.938582	21
	AT1G18540.1	Ribosomal protein L6 family protein	sp|Q9FZ76|RL61_ARATH	sp|Q9FZ76|RL61_ARATH	-1.92559	0.479609	-0.0586851	0.0831841	0.566815	0.854664	21
	AT1G28290.1	Encodes an atypical arabinogalactan protein that is localized to the plasma membrange. AGP31 i	sp|Q9FZA2|AGP31_ARATH	sp|Q9FZA2|AGP31_ARATH	-1.95566	-0.025839	0.638827	0.121667	0.666975	0.554034	21
	AT3G14210.1	A semidominant QTL which has an epistatic effect on the Epithiospecifier gene. Represses nitri	sp|Q9LJG3|ESM1_ARATH;tr|A0A1I9LQL1|A0A1I9LQL1_ARATH	sp|Q9LJG3|ESM1_ARATH;tr|A0A1I9LQL1|A0A1I9LQL1_ARATH	-1.91272	0.522009	-0.249684	0.285188	0.618277	0.73693	21
	AT1G63000.1	nucleotide-rhamnose synthase/epimerase-reductase	sp|Q9LQ04|RMLCD_ARATH	sp|Q9LQ04|RMLCD_ARATH	-1.87256	0.0516647	0.357615	0.0355315	1.12768	0.300063	21
	AT4G30530.1	Encodes a gamma-glutamyl peptidase, outside the GGT family, that can hydrolyze gamma-glutamyl	sp|Q9M0A7|GGP1_ARATH	sp|Q9M0A7|GGP1_ARATH	-1.46743	-0.747334	0.856573	-0.207616	1.16068	0.405129	21
	AT2G42690.1	alpha/beta-Hydrolases superfamily protein	sp|Q9SJI7|PLA20_ARATH	sp|Q9SJI7|PLA20_ARATH	-1.96995	-0.0278477	0.563306	0.593651	0.202179	0.638666	21
	AT3G56190.1	Encodes one of two alpha-SNAPs (soluble NSF attachment protein) in Arabidopsis protein_coding	sp|Q9SPE6|SNAA2_ARATH;tr|F4IZC8|F4IZC8_ARATH;sp|Q9LXZ5|SNAA1_ARATH	sp|Q9SPE6|SNAA2_ARATH;tr|F4IZC8|F4IZC8_ARATH	-1.78634	-0.515327	0.731192	0.184348	0.608947	0.777176	21
	AT1G02780.1	Ribosomal protein L19e family protein	sp|Q9SRX2|RL191_ARATH;sp|P49693|RL193_ARATH;sp|Q9LUQ6|RL192_ARATH	sp|Q9SRX2|RL191_ARATH;sp|P49693|RL193_ARATH	-1.71975	-0.247309	-0.312162	0.551528	0.655059	1.07264	21
	AT3G48170.1	ALDH10A9 encodes a protein that can function as a betaine aldehyde dehydrogenase in vitro. The	sp|Q9STS1|BADH2_ARATH	sp|Q9STS1|BADH2_ARATH	-1.81678	0.222978	0.44428	0.828108	-0.437115	0.758531	21
	At3G01500.4	Carbonic anhydrase	tr|A0A1I9LQB3|A0A1I9LQB3_ARATH	tr|A0A1I9LQB3|A0A1I9LQB3_ARATH	-1.77111	-0.172886	-0.317753	0.784485	0.852122	0.625138	21
	AT2G21385.4	Encodes a chloroplast stroma localized protein that is found only in the green plant lineage.	tr|A8MQF3|A8MQF3_ARATH;tr|Q94AU3|Q94AU3_ARATH;tr|F4IGM4|F4IGM4_ARATH	tr|A8MQF3|A8MQF3_ARATH;tr|Q94AU3|Q94AU3_ARATH;tr|F4IGM4|F4IGM4_ARATH	-1.62013	-0.849591	0.469389	0.87703	0.433274	0.690029	21
	AT3G08030.1	The mRNA of this gene is expressed in viable seeds. Its detection in a dry seed lot has poten	tr|Q9C6U3|Q9C6U3_ARATH;tr|Q9SFB1|Q9SFB1_ARATH	tr|Q9C6U3|Q9C6U3_ARATH;tr|Q9SFB1|Q9SFB1_ARATH	-1.8488	0.497619	-0.264122	0.471231	1.01251	0.131568	21
	AT3G11400.2	One of the 2 genes that code for the G subunit of eukaryotic initiation factor 3 (EIF3). The m	tr|Q9SSJ0|Q9SSJ0_ARATH;tr|F4J6A1|F4J6A1_ARATH;tr|Q9FI86|Q9FI86_ARATH	tr|Q9SSJ0|Q9SSJ0_ARATH;tr|F4J6A1|F4J6A1_ARATH	-1.97672	0.445088	0.386816	-0.0699221	0.574321	0.640413	21
	AT4G01310.1	Ribosomal L5P family protein	sp|O04603|RK5_ARATH	sp|O04603|RK5_ARATH	-1.36361	-0.728495	-0.54248	0.858572	0.86224	0.913771	22
	AT1G16470.1	Encodes 20S proteasome subunit PAB1 (PAB1). protein_coding PROTEASOME SUBUNIT PAB1 (PAB1)	sp|O23708|PSA2A_ARATH	sp|O23708|PSA2A_ARATH	-1.16729	-0.199567	-1.09069	0.306546	1.05813	1.09287	22
	AT1G07320.1	encodes a plastid ribosomal protein L4 protein_coding RIBOSOMAL PROTEIN L4 (RPL4) PLASTI	sp|O50061|RK4_ARATH;tr|Q2V4Q4|Q2V4Q4_ARATH;tr|Q3EDH2|Q3EDH2_ARATH	sp|O50061|RK4_ARATH;tr|Q2V4Q4|Q2V4Q4_ARATH;tr|Q3EDH2|Q3EDH2_ARATH	-1.32193	-0.763536	-0.462162	1.20893	0.447592	0.891102	22
	AT5G20720.1	Encodes a chloroplast co-chaperonin with similarity to CPN21 from spinach, E.coli GroES.	sp|O65282|CH20_ARATH	sp|O65282|CH20_ARATH	-1.19792	-0.954245	-0.518543	0.860264	0.847678	0.962763	22
	AT2G30860.1	Encodes glutathione transferase belonging to the phi class of GSTs. Naming convention accordin	sp|O80852|GSTF9_ARATH	sp|O80852|GSTF9_ARATH	-1.48844	-0.326334	-0.600102	0.668484	1.28921	0.457184	22
	AT3G22110.1	Encodes the alpha-3 subunit of 20s proteasome. protein_coding 20S PROTEASOME ALPHA SUBUNIT C	sp|O81148|PSA4A_ARATH;sp|F4JJE5|PSA4B_ARATH	sp|O81148|PSA4A_ARATH	-1.16716	-0.687208	-0.846705	0.796283	0.938538	0.966255	22
	AT3G25920.1	encodes a plastid ribosomal protein CL15, a constituent of the large subunit of the ribosomal	sp|P25873|RK15_ARATH	sp|P25873|RK15_ARATH	-1.03106	-0.105284	-0.95794	-0.312358	1.28893	1.11771	22
	AT3G01500.2	Encodes a putative beta-carbonic anhydrase betaCA1. Together with betaCA4 (At1g70410) regulat	sp|P27140|BCA1_ARATH	sp|P27140|BCA1_ARATH	-0.928583	-1.01227	-0.739444	1.06661	1.05844	0.555252	22
	AT1G27450.3	Adenosine phosphoribosyl transferase(E.C:2.4.2.7), involved in the one-step salvage of adenine	sp|P31166|APT1_ARATH;tr|F4HSX1|F4HSX1_ARATH	sp|P31166|APT1_ARATH;tr|F4HSX1|F4HSX1_ARATH	-1.27015	-0.331505	-1.005	0.834015	0.87964	0.893	22
	AT1G22780.1	S18 ribosomal protein involved in the binding of f-Met tRNA during initiation of mRNA translat	sp|P34788|RS18_ARATH	sp|P34788|RS18_ARATH	-1.11702	-0.681047	-0.898977	0.828993	1.08936	0.77869	22
	AT5G20010.1	A member of RAN GTPase gene family. Encodes a small soluble GTP-binding protein. Likely to be	sp|P41916|RAN1_ARATH;sp|Q8H156|RAN3_ARATH;sp|P41917|RAN2_ARATH	sp|P41916|RAN1_ARATH;sp|Q8H156|RAN3_ARATH;sp|P41917|RAN2_ARATH	-1.69368	-0.285045	-0.399974	0.740533	0.814451	0.823715	22
	AT2G18020.1	Ribosomal protein L2 family	sp|P46286|RL81_ARATH	sp|P46286|RL81_ARATH	-1.2792	-0.580594	-0.567446	0.118429	1.26672	1.04209	22
	AT4G02520.1	Encodes glutathione transferase belonging to the phi class of GSTs. Naming convention accordin	sp|P46422|GSTF2_ARATH;sp|Q9SLM6|GSTF3_ARATH	sp|P46422|GSTF2_ARATH	-1.46977	-0.540019	-0.460217	0.848808	1.19901	0.422191	22
	AT5G10360.1	RPS6A and RPS6B are fully redundant and essential during gametogenesis. protein_coding EMBRYO	sp|P51430|RS62_ARATH;tr|F4KGU2|F4KGU2_ARATH	sp|P51430|RS62_ARATH;tr|F4KGU2|F4KGU2_ARATH	-1.2393	-0.846476	-0.00120212	-0.204658	1.34574	0.945891	22
	ATCG00830.1	encodes a chloroplast ribosomal protein L2, a constituent of the large subunit of the ribosoma	sp|P56791|RK2_ARATH	sp|P56791|RK2_ARATH	-1.1242	-0.999446	-0.546671	0.69673	1.0391	0.934485	22
	ATCG00160.1	Chloroplast ribosomal protein S2 (RPS2)	sp|P56797|RR2_ARATH	sp|P56797|RR2_ARATH	-1.3686	-0.3843	-0.848022	0.875962	0.812183	0.912775	22
	ATCG00800.1	encodes a chloroplast ribosomal protein S3, a constituent of the small subunit of the ribosoma	sp|P56798|RR3_ARATH	sp|P56798|RR3_ARATH	-1.3127	-0.559842	-0.782749	0.884053	0.869687	0.901551	22
	AT2G27530.1	Encodes ribosomal protein L10aP. Identified in a screen for enhancers of as1. as1/pgy double m	sp|P59230|R10A2_ARATH	sp|P59230|R10A2_ARATH	-1.20287	-1.14118	-0.159236	0.560662	0.861249	1.08137	22
	AT2G44120.2	Ribosomal protein L30/L7 family protein	sp|P60039|RL73_ARATH;tr|F4IT48|F4IT48_ARATH	sp|P60039|RL73_ARATH;tr|F4IT48|F4IT48_ARATH	-1.24311	-0.363919	-1.00144	0.688172	0.928647	0.991656	22
	AT2G01250.1	Cytosolic ribosomal 60S subunit protein (RPL7B)	sp|P60040|RL72_ARATH;tr|A8MRH4|A8MRH4_ARATH	sp|P60040|RL72_ARATH;tr|A8MRH4|A8MRH4_ARATH	-1.66837	-0.381886	-0.34622	0.64636	0.84675	0.903366	22
	ATCG00020.1	Encodes chlorophyll binding protein D1, a part of the photosystem II reaction center core	sp|P83755|PSBA_ARATH	sp|P83755|PSBA_ARATH	-1.36851	-0.511724	-0.661843	0.549361	0.731774	1.26095	22
	AT1G07890.3	Encodes a cytosolic ascorbate peroxidase APX1. Ascorbate peroxidases are enzymes that scaveng	sp|Q05431|APX1_ARATH;tr|F4HU93|F4HU93_ARATH	sp|Q05431|APX1_ARATH;tr|F4HU93|F4HU93_ARATH	-0.95648	-0.841102	-0.695263	0.610337	1.55357	0.328934	22
	AT5G54770.1	Encodes a thiamine biosynthetic gene that has a dual function in thiamine biosynthesis and mit	sp|Q38814|THI4_ARATH	sp|Q38814|THI4_ARATH	-1.26227	-0.301323	-0.452812	-0.389042	1.38495	1.02049	22
	AT1G16920.1	small GTP-binding protein (Rab11)similar to YPT3/RAB11 proteins in yeast and mammals, respecti	sp|Q39222|RAA1B_ARATH;sp|Q9LK99|RAA1G_ARATH;sp|O04486|RAA2A_ARATH;sp|Q1PEX3|RAA1H_ARATH;sp|Q9LNW1|RAA2B_ARATH;sp|Q9FIF9|RAA2D_ARATH;sp|Q9S810|RAA1I_ARATH	sp|Q39222|RAA1B_ARATH;sp|Q9LK99|RAA1G_ARATH	-1.27359	-0.375396	-0.962259	0.823931	1.02595	0.761364	22
	AT1G06680.1	Encodes a 23 kD extrinsic protein that is part of photosystem II and participates in the regul	sp|Q42029|PSBP1_ARATH;sp|O49344|PSBP2_ARATH	sp|Q42029|PSBP1_ARATH	-1.341	-0.49438	-0.781043	0.994983	0.956934	0.664506	22
	AT4G39970.1	Haloacid dehalogenase-like hydrolase (HAD) superfamily protein	sp|Q680K2|GPPL1_ARATH	sp|Q680K2|GPPL1_ARATH	-1.3495	-0.452852	-0.789564	1.01927	0.979752	0.592892	22
	AT1G56450.1	20S proteasome beta subunit PBG1 (PBG1) mRNA, complete cds protein_coding 20S PROTEASOME	sp|Q7DLR9|PSB4_ARATH	sp|Q7DLR9|PSB4_ARATH	-1.45216	-0.263143	-0.817915	0.748927	0.88105	0.903245	22
	AT2G38270.1	Encodes protein homologous to CXIP1. CXIP1 is a PICOT domain containing protein interacts wit	sp|Q8H7F6|GRS16_ARATH	sp|Q8H7F6|GRS16_ARATH	-0.921817	-0.610636	-1.14778	0.713086	0.892358	1.07479	22
	AT5G20290.1	Ribosomal protein S8e family protein	sp|Q93VG5|RS81_ARATH;sp|Q9FIF3|RS82_ARATH	sp|Q93VG5|RS81_ARATH	-1.52538	-0.800681	-0.0774048	0.542635	0.917877	0.942958	22
	AT1G24020.1	MLP-like protein 423	sp|Q93VR4|ML423_ARATH	sp|Q93VR4|ML423_ARATH	-1.4026	-0.247879	-0.746625	0.631729	1.36042	0.404959	22
	AT1G74060.1	Ribosomal protein L6 family protein	sp|Q9C9C6|RL62_ARATH;sp|Q9C9C5|RL63_ARATH	sp|Q9C9C6|RL62_ARATH;sp|Q9C9C5|RL63_ARATH	-1.50954	-0.302448	-0.503958	0.313969	0.631316	1.37066	22
	AT1G73230.1	Nascent polypeptide-associated complex NAC	sp|Q9CAT7|BTF3L_ARATH	sp|Q9CAT7|BTF3L_ARATH	-0.934702	-1.06206	-0.47985	0.227453	0.818799	1.43036	22
	AT5G41520.1	The gene belongs to the three-member Arabidopsis gene family encoding the eukaryote-s	sp|Q9FFS8|RS102_ARATH;tr|A8MRV0|A8MRV0_ARATH	sp|Q9FFS8|RS102_ARATH;tr|A8MRV0|A8MRV0_ARATH	-1.11081	-0.414731	-0.942825	0.152501	1.17059	1.14527	22
	AT5G14660.1	Encodes a peptide deformylase PDF1B. The crystal structure has been determined at a resolutio	sp|Q9FUZ2|DEF1B_ARATH	sp|Q9FUZ2|DEF1B_ARATH	-1.15047	-0.316009	-0.937714	0.271404	1.48425	0.648539	22
	AT1G18500.1	Encodes an active Arabidopsis isopropylmalate synthase IPMS1. Involved in leucine biosynthesi	sp|Q9LPR4|LEU11_ARATH	sp|Q9LPR4|LEU11_ARATH	-1.19949	-0.510288	-0.936181	1.11923	0.707394	0.819331	22
	AT3G25530.1	Encodes gamma-hydroxybutyrate dehydrogenase (AtGHBDH). Contains a NADP-binding domain. GHBDH	sp|Q9LSV0|GLYR1_ARATH;tr|A0A1I9LPQ6|A0A1I9LPQ6_ARATH	sp|Q9LSV0|GLYR1_ARATH;tr|A0A1I9LPQ6|A0A1I9LPQ6_ARATH	-0.414593	-1.21618	-0.55424	0.179934	1.70939	0.295688	22
	AT3G56090.1	Encodes FERRITIN 3, AtFER3. Ferritins are a class of 24-mer multi-meric proteins found in all	sp|Q9LYN2|FRI3_ARATH	sp|Q9LYN2|FRI3_ARATH	-1.41974	-0.122003	-0.910342	0.560619	1.08285	0.808618	22
	AT3G62870.1	Ribosomal protein L7Ae/L30e/S12e/Gadd45 family protein	sp|Q9LZH9|RL7A2_ARATH	sp|Q9LZH9|RL7A2_ARATH	-1.06448	-1.05988	0.0640023	-0.250046	1.09218	1.21822	22
	AT3G04790.1	Ribose 5-phosphate isomerase, type A protein	sp|Q9S726|RPI3_ARATH	sp|Q9S726|RPI3_ARATH	-1.41416	-0.431747	-0.366325	0.868352	1.38696	-0.0430879	22
	AT5G54270.1	Lhcb3 protein is a component of the main light harvesting chlorophyll a/b-protein complex of P	sp|Q9S7M0|CB3_ARATH	sp|Q9S7M0|CB3_ARATH	-1.38041	0.225367	-0.769525	-0.258046	1.0526	1.13002	22
	AT1G10670.3	One of the three genes encoding subunit A of the trimeric protein ATP Citrate Lyase. Antisens	sp|Q9SGY2|ACLA1_ARATH;tr|F4I5V8|F4I5V8_ARATH;sp|O22718|ACLA2_ARATH	sp|Q9SGY2|ACLA1_ARATH;tr|F4I5V8|F4I5V8_ARATH;sp|O22718|ACLA2_ARATH	-1.5559	0.0892175	-0.782989	0.324957	0.950129	0.974583	22
	AT1G08520.1	Encodes the CHLD subunit of the Mg-chelatase enzyme involved in chlorophyll biosynthesis. Line	sp|Q9SJE1|CHLD_ARATH	sp|Q9SJE1|CHLD_ARATH	-1.24093	-0.808119	-0.597222	1.06463	0.972652	0.608986	22
	AT2G43030.1	Ribosomal protein L3 family protein	sp|Q9SKX4|RK3A_ARATH	sp|Q9SKX4|RK3A_ARATH	-1.46423	-0.842053	-0.18874	0.869345	0.682093	0.943582	22
	AT1G61520.1	PSI type III chlorophyll a/b-binding protein (Lhca3*1) The mRNA is cell-to-cell mobile. protei	sp|Q9SY97|LHCA3_ARATH	sp|Q9SY97|LHCA3_ARATH	-1.27708	-0.160157	-0.771491	-0.0978226	1.35147	0.955082	22
	AT3G08940.2	Lhcb4.2 protein (Lhcb4.2, protein involved in the light harvesting complex of photosystem II T	sp|Q9XF88|CB4B_ARATH;tr|F4IGY6|F4IGY6_ARATH;sp|Q9S7W1|CB4C_ARATH	sp|Q9XF88|CB4B_ARATH	-1.38482	-0.774494	-0.196373	0.341697	0.620328	1.39366	22
	AT4G10340.1	photosystem II encoding the light-harvesting chlorophyll a/b binding protein CP26 of the anten	sp|Q9XF89|CB5_ARATH	sp|Q9XF89|CB5_ARATH	-1.05061	-0.997236	-0.00022588	0.0975732	1.67881	0.271694	22
	AT4G03280.1	Encodes the Rieske FeS center of cytochrome b6f complex. Gene is expressed in shoot but not in	sp|Q9ZR03|UCRIA_ARATH	sp|Q9ZR03|UCRIA_ARATH	-1.27069	0.0102089	-0.928942	-0.0545049	1.09258	1.15135	22
	AT2G37220.1	Encodes a chloroplast RNA binding protein. A substrate of the type III effector HopU1 (mono-A	sp|Q9ZUU4|CP29B_ARATH	sp|Q9ZUU4|CP29B_ARATH	-0.959378	-1.26746	-0.367341	0.628696	1.0581	0.90739	22
	AT3G04920.1	Ribosomal protein S24e family protein	tr|A0A1I9LMY7|A0A1I9LMY7_ARATH;sp|Q9SS17|RS241_ARATH	tr|A0A1I9LMY7|A0A1I9LMY7_ARATH;sp|Q9SS17|RS241_ARATH	-1.33878	-0.169826	-0.885835	0.255682	1.2136	0.925165	22
	AT1G01080.2	RNA-binding (RRM/RBD/RNP motifs) family protein	tr|A0A1P8APK3|A0A1P8APK3_ARATH;tr|Q8W592|Q8W592_ARATH;tr|F4HQH8|F4HQH8_ARATH	tr|A0A1P8APK3|A0A1P8APK3_ARATH;tr|Q8W592|Q8W592_ARATH;tr|F4HQH8|F4HQH8_ARATH	-1.51143	-0.643283	-0.313322	1.15894	0.612071	0.697024	22
	AT3G49010.1	Encodes 60S ribosomal protein L13. Homolog of human breast basic conserved 1 (BBC1). protei	tr|A8MQA1|A8MQA1_ARATH;sp|P41127|RL131_ARATH;tr|F4IWP7|F4IWP7_ARATH;sp|Q9FF90|RL133_ARATH;sp|Q9SMT4|RL132_ARATH	tr|A8MQA1|A8MQA1_ARATH;sp|P41127|RL131_ARATH;tr|F4IWP7|F4IWP7_ARATH	-1.27355	-0.766009	-0.587276	0.587403	0.915456	1.12397	22
	AT5G07090.1	Ribosomal protein S4 (RPS4A) family protein	tr|F4K5C7|F4K5C7_ARATH;sp|Q93VH9|RS41_ARATH;sp|P49204|RS42_ARATH;tr|F4IMI7|F4IMI7_ARATH	tr|F4K5C7|F4K5C7_ARATH;sp|Q93VH9|RS41_ARATH;sp|P49204|RS42_ARATH;tr|F4IMI7|F4IMI7_ARATH	-1.22348	-1.11008	0.0406448	0.299424	0.686503	1.30699	22
	AT5G44020.1	HAD superfamily, subfamily IIIB acid phosphatase	tr|Q9FNC4|Q9FNC4_ARATH	tr|Q9FNC4|Q9FNC4_ARATH	-1.12518	-0.966744	-0.50017	1.30724	0.556075	0.728778	22
	AT1G15820.1	Lhcb6 protein (Lhcb6), light harvesting complex of photosystem II. protein_coding LIGHT	tr|Q9LMQ2|Q9LMQ2_ARATH	tr|Q9LMQ2|Q9LMQ2_ARATH	-1.40278	0.0819165	-0.806768	0.0740474	1.38773	0.66585	22
	AT1G80480.1	plastid transcriptionally active 17	tr|Q9M8L6|Q9M8L6_ARATH	tr|Q9M8L6|Q9M8L6_ARATH	-1.19512	-1.00506	-0.348026	0.42174	1.03453	1.09193	22
	AT3G07720.1	Galactose oxidase/kelch repeat superfamily protein	tr|Q9S7W4|Q9S7W4_ARATH	tr|Q9S7W4|Q9S7W4_ARATH	-1.54817	-0.212212	-0.59336	0.381936	0.744898	1.22691	22
	AT1G16080.1	nuclear protein	tr|Q9S9M7|Q9S9M7_ARATH	tr|Q9S9M7|Q9S9M7_ARATH	-1.5884	-0.653968	-0.147949	1.00378	0.864463	0.522077	22
	AT1G05190.1	Encodes the plastid 50S ribosomal protein L6	sp|O23049|RK6_ARATH	sp|O23049|RK6_ARATH	-1.2737	0.156376	-1.23081	0.798073	0.769393	0.780671	23
	AT1G13060.2	Encodes 20S proteasome beta subunit PBE1 (PBE1)	sp|O23717|PSB5A_ARATH;tr|F4HP14|F4HP14_ARATH;sp|Q9LIP2|PSB5B_ARATH	sp|O23717|PSB5A_ARATH;tr|F4HP14|F4HP14_ARATH;sp|Q9LIP2|PSB5B_ARATH	-1.05958	0.238714	-1.44684	0.664646	0.813618	0.789444	23
	AT4G11010.1	nucleoside diphosphate kinase 3 (ndpk3), located to the inter-membrane space in mitochondria	sp|O49203|NDK3_ARATH;sp|Q8LAH8|NDK4_ARATH;tr|F4JPD8|F4JPD8_ARATH	sp|O49203|NDK3_ARATH	-1.11239	0.0402878	-1.34547	0.78986	0.846031	0.781681	23
	AT4G28440.1	Nucleic acid-binding, OB-fold-like protein	sp|O49453|Y4844_ARATH	sp|O49453|Y4844_ARATH	-0.921707	0.11327	-1.52338	0.723166	0.810314	0.798342	23
	AT4G21210.1	Encodes a PPDK regulatory protein that has both protein kinase and protein phosphatase activit	sp|O49562|PDRP1_ARATH;sp|Q9MAC9|PDRP2_ARATH	sp|O49562|PDRP1_ARATH	-0.24747	0.408018	-1.9289	0.631715	0.510925	0.625712	23
	AT5G63310.1	Maintains intracellular dNTP levels except ATP. Plays a role in response to oxidative stress a	sp|O64903|NDK2_ARATH	sp|O64903|NDK2_ARATH	-1.39543	0.345922	-1.13135	0.939097	0.609096	0.632663	23
	AT4G39730.1	PLAT1 domain stress protein family member. Involved in mediating response to stresses such as	sp|O65660|PLAT1_ARATH	sp|O65660|PLAT1_ARATH	-1.38117	0.700076	-1.03035	1.17245	0.167619	0.371376	23
	AT4G34620.1	Encodes ribosomal protein S16, has embryo-defective lethal mutant phenotype protein_coding	sp|O65686|RS16A_ARATH	sp|O65686|RS16A_ARATH	-1.30029	0.0822146	-1.05784	1.05874	1.00968	0.207493	23
	AT3G56240.1	CCH protein belongs to a family of eukaryotic proteins that participate in intracellular copp	sp|O82089|CCH_ARATH;tr|A0A1I9LNC0|A0A1I9LNC0_ARATH	sp|O82089|CCH_ARATH;tr|A0A1I9LNC0|A0A1I9LNC0_ARATH	-0.906188	-0.153982	-1.42827	0.767923	0.709652	1.01086	23
	AT1G67090.1	Encodes a member of the Rubisco small subunit (RBCS) multigene family: RBCS1A (At1g67090), RBC	sp|P10795|RBS1A_ARATH;tr|F4HRR5|F4HRR5_ARATH	sp|P10795|RBS1A_ARATH	-1.2645	0.0812469	-1.19057	0.938177	0.899809	0.535844	23
	AT5G38430.1	Encodes a member of the Rubisco small subunit (RBCS) multigene family: RBCS1A (At1g67090), RBC	sp|P10796|RBS1B_ARATH	sp|P10796|RBS1B_ARATH	-1.40066	0.0213286	-1.02769	0.910698	0.875993	0.620332	23
	AT5G38410.3	Encodes a member of the Rubisco small subunit (RBCS) multigene family: RBCS1A (At1g67090), RBC	sp|P10798|RBS3B_ARATH;sp|P10797|RBS2B_ARATH;tr|B3H5S2|B3H5S2_ARATH;tr|F4KA76|F4KA76_ARATH	sp|P10798|RBS3B_ARATH;sp|P10797|RBS2B_ARATH;tr|B3H5S2|B3H5S2_ARATH;tr|F4KA76|F4KA76_ARATH	-1.19986	0.0560839	-1.24664	0.973043	0.869634	0.547735	23
	AT4G18480.1	Encodes the CHLI subunit of magnesium chelatase which is required for chlorophyll biosynthesis	sp|P16127|CHLI1_ARATH	sp|P16127|CHLI1_ARATH	-0.842591	0.0490606	-1.07583	0.474321	1.68042	-0.285378	23
	AT1G79850.1	nuclear-encoded 30S chloroplast ribosomal protein S17 protein_coding RIBOSOMAL PROTEIN S17	sp|P16180|RR17_ARATH	sp|P16180|RR17_ARATH	-1.37532	-0.209841	-0.944723	0.893826	0.949753	0.686303	23
	AT3G48930.1	Nucleic acid-binding, OB-fold-like protein	sp|P16181|RS111_ARATH;sp|O65569|RS112_ARATH	sp|P16181|RS111_ARATH;sp|O65569|RS112_ARATH	-1.2585	0.0493231	-1.20735	0.725909	0.84704	0.843579	23
	AT4G25100.1	Fe-superoxide dismutase protein_coding FE SUPEROXIDE DISMUTASE 1 (FSD1) FE SUPEROXIDE	sp|P21276|SODF1_ARATH;tr|F4JRV2|F4JRV2_ARATH	sp|P21276|SODF1_ARATH;tr|F4JRV2|F4JRV2_ARATH	-0.925656	0.619087	-1.45648	1.07492	0.695017	-0.00688127	23
	AT3G44890.1	Plastid ribosomal protein CL9 The mRNA is cell-to-cell mobile. protein_coding RIBOSOMAL PROT	sp|P25864|RK9_ARATH	sp|P25864|RK9_ARATH	-1.2499	0.00601199	-1.19924	0.868223	0.840051	0.734861	23
	AT3G16640.1	Encodes a protein homologous to translationally controlled tumor protein (TCTP) from Drosophi	sp|P31265|TCTP1_ARATH	sp|P31265|TCTP1_ARATH	-1.52765	-0.0417235	-0.847142	0.790376	0.810062	0.816081	23
	AT4G38740.1	Encodes cytosolic cyclophilin ROC1. protein_coding ROTAMASE CYP 1 (ROC1) ROTAMASE CYP 1	sp|P34790|CP18C_ARATH;sp|Q9SKQ0|CP19B_ARATH	sp|P34790|CP18C_ARATH;sp|Q9SKQ0|CP19B_ARATH	-1.23288	0.211681	-1.28693	0.811468	0.764719	0.731941	23
	AT3G27850.1	50S ribosomal protein L12-C The mRNA is cell-to-cell mobile. protein_coding RIBOSOMAL PROT	sp|P36212|RK123_ARATH;sp|P36210|RK121_ARATH	sp|P36212|RK123_ARATH;sp|P36210|RK121_ARATH	-1.26586	0.369498	-1.28685	0.816543	0.730428	0.636245	23
	AT5G26000.1	member of Glycoside Hydrolase Family 1. encodes one of two known functional myrosinase enzymes	sp|P37702|BGL38_ARATH	sp|P37702|BGL38_ARATH	-0.591051	0.899944	-1.5046	0.97513	0.658798	-0.438219	23
	AT4G09320.1	nucleoside diphosphate kinase type 1 (NDPK1) gene, complete The mRNA is cell-to-cell mobile.	sp|P39207|NDK1_ARATH	sp|P39207|NDK1_ARATH	-1.31697	0.130868	-1.16308	0.900011	0.858039	0.591138	23
	AT1G20340.1	recombination and DNA-damage resistance protein (DRT112) One of two Arabidopsis plastocyanin	sp|P42699|PLAS2_ARATH	sp|P42699|PLAS2_ARATH	-0.843826	0.539701	-1.23183	0.33316	1.5083	-0.305503	23
	AT5G14320.1	Ribosomal protein S13/S18 family	sp|P42732|RR13_ARATH;tr|B3H631|B3H631_ARATH	sp|P42732|RR13_ARATH;tr|B3H631|B3H631_ARATH	-1.03824	-0.212597	-1.23277	1.10828	0.99022	0.38511	23
	AT5G23740.1	Encodes a putative ribosomal protein S11 (RPS11-beta). protein_coding RIBOSOMAL PROTEIN S11-	sp|P42733|RS113_ARATH	sp|P42733|RS113_ARATH	-0.95713	-0.29751	-1.21839	0.674008	1.3677	0.43132	23
	AT3G60820.1	Encodes 20S proteasome beta subunit PBF1 (PBF1)	sp|P42742|PSB1_ARATH;tr|F4JD01|F4JD01_ARATH	sp|P42742|PSB1_ARATH;tr|F4JD01|F4JD01_ARATH	-1.19223	0.0803029	-1.28379	0.794129	0.727188	0.874401	23
	AT2G42740.1	encodes a cytosolic ribosomal protein L16, which is a constituent of 60S large ribosomal compl	sp|P42795|RL111_ARATH;sp|P42794|RL112_ARATH	sp|P42795|RL111_ARATH;sp|P42794|RL112_ARATH	-1.32151	0.04209	-1.13729	0.753209	0.770725	0.892781	23
	AT1G07770.1	Encodes cytoplasmic ribosomal protein S15a. protein_coding RIBOSOMAL PROTEIN S15A (RPS15A	sp|P42798|R15A1_ARATH;sp|Q9LX88|R15A4_ARATH;sp|O80646|R15A3_ARATH	sp|P42798|R15A1_ARATH;sp|Q9LX88|R15A4_ARATH	-1.45186	-0.109884	-0.912601	0.880796	0.825831	0.767717	23
	AT3G04720.1	Encodes a protein similar to the antifungal chitin-binding protein hevein from rubber tree lat	sp|P43082|HEVL_ARATH	sp|P43082|HEVL_ARATH	-0.719438	0.310886	-1.3347	-0.0403105	1.60317	0.180396	23
	AT2G29450.1	Encodes a member of the TAU glutathione S-transferase gene family. Gene expression is induced	sp|P46421|GSTU5_ARATH;sp|Q9ZW26|GSTU6_ARATH	sp|P46421|GSTU5_ARATH	-1.4296	0.152016	-1.04203	0.94139	0.61377	0.764452	23
	AT3G45030.1	Ribosomal protein S10p/S20e family protein	sp|P49200|RS201_ARATH	sp|P49200|RS201_ARATH	-1.30852	0.214731	-1.20961	0.701963	0.842324	0.759111	23
	AT1G33120.1	Ribosomal protein L6 family	sp|P49209|RL91_ARATH	sp|P49209|RL91_ARATH	-1.34647	-0.00152184	-1.09159	0.732878	0.822332	0.884371	23
	AT1G70600.1	Ribosomal protein L18e/L15 superfamily protein	sp|P49637|R27A3_ARATH;sp|Q9LR33|R27A2_ARATH	sp|P49637|R27A3_ARATH;sp|Q9LR33|R27A2_ARATH	-1.01917	0.162541	-1.42895	0.448272	0.964369	0.872937	23
	AT2G27720.2	60S acidic ribosomal protein family	sp|P51407|RLA21_ARATH;tr|F4IGR5|F4IGR5_ARATH;tr|F4IGR4|F4IGR4_ARATH;tr|A0A1P8B2C7|A0A1P8B2C7_ARATH	sp|P51407|RLA21_ARATH;tr|F4IGR5|F4IGR5_ARATH;tr|F4IGR4|F4IGR4_ARATH;tr|A0A1P8B2C7|A0A1P8B2C7_ARATH	-1.27996	-0.182671	-1.07156	0.767697	0.759812	1.00668	23
	AT1G35680.1	Encodes a chloroplast ribosomal protein L21 that is required for chloroplast development and e	sp|P51412|RK21_ARATH	sp|P51412|RK21_ARATH	-1.06217	0.0710515	-1.39967	0.834694	0.766562	0.789527	23
	AT1G67430.1	Ribosomal protein L22p/L17e family protein	sp|P51413|RL172_ARATH;sp|Q93VI3|RL171_ARATH;tr|F4HRW5|F4HRW5_ARATH	sp|P51413|RL172_ARATH;sp|Q93VI3|RL171_ARATH;tr|F4HRW5|F4HRW5_ARATH	-1.42621	0.115084	-1.03172	0.587106	0.844407	0.91133	23
	AT3G49910.1	Translation protein SH3-like family protein	sp|P51414|RL261_ARATH;sp|Q9FJX2|RL262_ARATH	sp|P51414|RL261_ARATH	-1.37979	0.157664	-0.98398	0.171362	0.974635	1.06011	23
	AT2G34480.1	Encodes a nuclear localized member of the ribosomal L18ae/LX protein family. Loss of functio	sp|P51418|R18A2_ARATH;tr|A0A1P8AY36|A0A1P8AY36_ARATH;sp|Q8L7K0|R18A1_ARATH;tr|A8MRF3|A8MRF3_ARATH	sp|P51418|R18A2_ARATH;tr|A0A1P8AY36|A0A1P8AY36_ARATH;sp|Q8L7K0|R18A1_ARATH;tr|A8MRF3|A8MRF3_ARATH	-1.34434	0.0886308	-1.12902	0.711613	0.79102	0.882097	23
	AT3G11940.1	One of two genes encoding the ribosomal protein S5. Mutants have semi-dominant developmental p	sp|P51427|RS52_ARATH	sp|P51427|RS52_ARATH	-1.27695	0.0241705	-1.1807	0.787795	0.820138	0.825544	23
	AT2G25080.1	Encodes glutathione peroxidase. The mRNA is cell-to-cell mobile. protein_coding GLUTAT	sp|P52032|GPX1_ARATH;sp|Q9SZ54|GPX7_ARATH	sp|P52032|GPX1_ARATH	-1.35439	0.377298	-0.899537	1.26471	0.768225	-0.156307	23
	AT4G25130.1	Encodes a chloroplast-localized methionine sulfoxide reductase that is a member of the MSRA fa	sp|P54150|MSRA4_ARATH	sp|P54150|MSRA4_ARATH	-1.66697	0.134758	-0.707988	0.829137	0.608599	0.802462	23
	ATCG00780.1	encodes a chloroplast ribosomal protein L14, a constituent of the large subunit of the ribosom	sp|P56792|RK14_ARATH	sp|P56792|RK14_ARATH	-1.41724	0.168186	-1.0561	0.99426	0.651775	0.659117	23
	ATCG00660.1	encodes a chloroplast ribosomal protein L20, a constituent of the large subunit of the ribosom	sp|P56794|RK20_ARATH	sp|P56794|RK20_ARATH	-1.15063	0.394691	-1.20622	1.35365	0.149643	0.458867	23
	ATCG00380.1	Chloroplast encoded ribosomal protein S4 protein_coding CHLOROPLAST RIBOSOMAL PROTEIN	sp|P56799|RR4_ARATH	sp|P56799|RR4_ARATH	-1.12393	0.138969	-1.36778	0.792186	0.753563	0.80699	23
	ATCG00770.1	chloroplast 30S ribosomal protein S8 protein_coding RIBOSOMAL PROTEIN S8 (RPS8) RIBOSO	sp|P56801|RR8_ARATH	sp|P56801|RR8_ARATH	-1.05687	-0.12704	-1.3046	0.980294	0.571675	0.936543	23
	ATCG00750.1	30S chloroplast ribosomal protein S11 protein_coding RIBOSOMAL PROTEIN S11 (RPS11) RIBOSO	sp|P56802|RR11_ARATH	sp|P56802|RR11_ARATH	-0.972134	-0.0175793	-1.03964	1.24286	1.14152	-0.355025	23
	AT4G40030.2	Histone superfamily protein	sp|P59169|H33_ARATH;tr|A8MRL0|A8MRL0_ARATH;sp|Q9LR02|H3L3_ARATH	sp|P59169|H33_ARATH;tr|A8MRL0|A8MRL0_ARATH;sp|Q9LR02|H3L3_ARATH	-1.1139	-0.0933534	-1.28131	0.934799	0.894854	0.658905	23
	AT3G60770.1	Ribosomal protein S13/S15	sp|P59223|RS131_ARATH;sp|P59224|RS132_ARATH	sp|P59223|RS131_ARATH;sp|P59224|RS132_ARATH	-1.11808	-0.0462859	-1.3041	0.724141	0.846207	0.898121	23
	AT1G09200.1	Histone superfamily protein	sp|P59226|H32_ARATH;sp|Q9FKQ3|H3L5_ARATH	sp|P59226|H32_ARATH;sp|Q9FKQ3|H3L5_ARATH	-1.24505	0.196992	-1.26943	0.829517	0.791256	0.696715	23
	ATCG00900.1	encodes a chloroplast ribosomal protein S7, a constituent of the small subunit of the ribosoma	sp|P61841|RR7_ARATH	sp|P61841|RR7_ARATH	-1.23028	0.0461534	-1.23419	0.894145	0.759252	0.764918	23
	AT5G53490.3	thylakoid lumenal 17.4 kDa protein, chloroplast, identical to SP:P81760 Thylakoid lumenal 17.4	sp|P81760|TL17_ARATH;tr|F4JX83|F4JX83_ARATH;tr|A0A1P8BAQ0|A0A1P8BAQ0_ARATH	sp|P81760|TL17_ARATH;tr|F4JX83|F4JX83_ARATH;tr|A0A1P8BAQ0|A0A1P8BAQ0_ARATH	-1.33049	0.335512	-1.1152	1.20845	0.393177	0.508549	23
	AT3G55330.1	PsbP-like protein 1	sp|P82538|PPL1_ARATH	sp|P82538|PPL1_ARATH	-1.19319	0.645666	-1.32539	1.00762	0.513585	0.351707	23
	AT3G63540.1	Conceptual translation of this open reading frame gave the sequence of a 229-residue hypotheti	sp|P82658|TL19_ARATH	sp|P82658|TL19_ARATH	-1.56006	0.399215	-0.945526	0.760003	0.793295	0.553075	23
	AT5G54600.1	Translation protein SH3-like family protein	sp|P92959|RK24_ARATH;tr|F4K1S8|F4K1S8_ARATH	sp|P92959|RK24_ARATH;tr|F4K1S8|F4K1S8_ARATH	-1.22818	0.0399644	-1.2072	0.957626	0.516467	0.921328	23
	AT2G33800.1	Encodes SCABRA1 (SCA1), a nuclear gene encoding a plastid-type ribosomal protein that function	sp|P93014|RR5_ARATH	sp|P93014|RR5_ARATH	-0.235752	-0.531878	-1.53548	0.506879	1.36378	0.432445	23
	AT1G09560.1	Encodes a plasodesmata-located protein involved in regulating primary root growth by controlli	sp|P94014|GL21_ARATH;sp|Q9FZ27|GL22_ARATH;tr|Q3EAG0|Q3EAG0_ARATH;sp|Q9M263|GL24_ARATH	sp|P94014|GL21_ARATH;sp|Q9FZ27|GL22_ARATH	-1.39119	0.272471	-0.949513	0.0315087	1.10098	0.935747	23
	AT1G72610.1	germin-like protein (GLP1) protein_coding GERMIN-LIKE PROTEIN 1 (GER1) GERMIN-LIKE PR	sp|P94040|GL31_ARATH	sp|P94040|GL31_ARATH	-1.04818	-0.142443	-1.27964	0.775885	1.1682	0.526173	23
	AT5G20630.1	Encodes a germin-like protein. Its transcripts are more abundant in RNA from leaves collected	sp|P94072|GL33_ARATH	sp|P94072|GL33_ARATH	-1.17882	0.0320623	-1.25991	0.821709	1.00548	0.579481	23
	AT1G56330.1	Encodes a small GTP-binding protein implicated in ER to cis-Golgi transport of other proteins.	sp|Q01474|SAR1B_ARATH	sp|Q01474|SAR1B_ARATH	-1.52127	0.194788	-0.928986	0.644516	0.994942	0.61601	23
	AT4G39260.1	Encodes a glycine-rich protein with RNA binding domain at the N-terminus. Protein is structura	sp|Q03251|RBG8_ARATH;tr|F4JVB9|F4JVB9_ARATH;tr|F4JVC0|F4JVC0_ARATH;tr|F4JVC1|F4JVC1_ARATH	sp|Q03251|RBG8_ARATH;tr|F4JVB9|F4JVB9_ARATH;tr|F4JVC0|F4JVC0_ARATH;tr|F4JVC1|F4JVC1_ARATH	-1.41367	-0.0608534	-0.985209	0.742725	0.885852	0.831157	23
	AT3G56070.1	rotamase cyclophilin 2 (ROC2) exhibiting peptidyl-prolyl cis-trans isomerase activity involved	sp|Q38867|CP19C_ARATH	sp|Q38867|CP19C_ARATH	-1.04678	0.32152	-1.4503	0.445336	0.899375	0.830848	23
	AT2G16600.1	Encodes cytosolic cyclophilin ROC3. The mRNA is cell-to-cell mobile. protein_coding ROTAMA	sp|Q38900|CP19A_ARATH	sp|Q38900|CP19A_ARATH	-1.4536	0.236793	-1.0466	0.852838	0.787182	0.623389	23
	AT1G75950.1	SKP1 is core component of the SCF family of E3 ubiquitin ligases and serves to tether the rest	sp|Q39255|SKP1A_ARATH;sp|Q9FHW7|SKP1B_ARATH;sp|O65674|ASK12_ARATH;sp|O49484|ASK11_ARATH;sp|Q9M1X5|ASK13_ARATH	sp|Q39255|SKP1A_ARATH;sp|Q9FHW7|SKP1B_ARATH	-1.16876	0.64196	-1.35551	0.776449	0.261249	0.844609	23
	AT4G05180.1	Encodes the PsbQ subunit of the oxygen evolving complex of photosystem II. protein_coding	sp|Q41932|PSBQ2_ARATH	sp|Q41932|PSBQ2_ARATH	-0.983826	0.621719	-0.977971	0.923693	1.1434	-0.727015	23
	AT4G36130.1	Ribosomal protein L2 family	sp|Q42064|RL83_ARATH;sp|Q4PSL7|RL82_ARATH	sp|Q42064|RL83_ARATH	-0.669454	0.0713107	-1.54357	0.0692727	1.11307	0.95938	23
	AT2G36620.1	RPL24A encodes ribosomal protein L24, homolog of cytosolic RPL24, found in archaea and higher	sp|Q42347|RL241_ARATH	sp|Q42347|RL241_ARATH	-1.1297	0.239714	-1.38905	0.718599	0.818897	0.741539	23
	AT4G34870.1	belongs to cyclophilin family protein_coding ROTAMASE CYCLOPHILIN 5 (ROC5) ARABIDOPSIS TH	sp|Q42406|CP18D_ARATH	sp|Q42406|CP18D_ARATH	-1.30666	0.174665	-1.2009	0.813337	0.804043	0.715517	23
	AT1G78370.1	Encodes glutathione transferase belonging to the tau class of GSTs. Naming convention accordin	sp|Q8L7C9|GSTUK_ARATH	sp|Q8L7C9|GSTUK_ARATH	-1.29092	0.12048	-1.14354	0.401932	1.0604	0.851659	23
	AT5G16130.1	Ribosomal protein S7e family protein	sp|Q8LD03|RS73_ARATH	sp|Q8LD03|RS73_ARATH	-1.36591	0.14363	-1.1268	0.736533	0.780526	0.832026	23
	AT4G31300.2	Encodes 20S proteasome subunit PBA1 (PBA1). PBA1 acts as a plant caspase-3-like enzyme. protei	sp|Q8LD27|PSB6_ARATH;tr|F4JRY2|F4JRY2_ARATH	sp|Q8LD27|PSB6_ARATH;tr|F4JRY2|F4JRY2_ARATH	-1.44735	0.253876	-1.06637	0.761541	0.724794	0.773508	23
	AT1G67700.2	multidrug resistance protein	sp|Q8LDL0|HHL1_ARATH	sp|Q8LDL0|HHL1_ARATH	-1.43361	0.0199112	-0.983127	0.991849	0.761976	0.643001	23
	AT2G29960.1	encodes a cyclophilin protein that exhibits peptidylprolyl cis/trans-isomerase and protein ref	sp|Q8LDP4|CP19D_ARATH	sp|Q8LDP4|CP19D_ARATH	-1.41967	0.494341	-1.13701	0.823051	0.587701	0.651586	23
	AT1G73260.1	Encodes a trypsin inhibitor involved in modulating programmed cell death in plant-pathogen int	sp|Q8RXD5|KTI1_ARATH	sp|Q8RXD5|KTI1_ARATH	-1.23272	0.924551	-1.19606	1.04231	0.199696	0.262225	23
	AT5G47190.1	Ribosomal protein L19 family protein	sp|Q8RXX5|RK192_ARATH	sp|Q8RXX5|RK192_ARATH	-1.36039	-0.0371013	-1.06254	0.85298	0.796613	0.810437	23
	AT2G33255.1	Haloacid dehalogenase-like hydrolase (HAD) superfamily protein	sp|Q8RYE9|GPPL3_ARATH	sp|Q8RYE9|GPPL3_ARATH	-0.76444	0.797009	-1.55919	0.598746	0.993252	-0.0653725	23
	AT4G17390.1	Ribosomal protein L23/L15e family protein	sp|Q8VYF1|RL152_ARATH;sp|O23515|RL151_ARATH	sp|Q8VYF1|RL152_ARATH;sp|O23515|RL151_ARATH	-1.12052	-0.0933462	-1.28334	0.790252	0.792465	0.914483	23
	AT3G52150.1	RNA-binding (RRM/RBD/RNP motifs) family protein	sp|Q8VYM4|PSRP2_ARATH	sp|Q8VYM4|PSRP2_ARATH	-1.37786	-0.226792	-0.931231	0.974608	0.696239	0.865031	23
	AT1G56500.1	Encodes a thylakoid membrane protein with thioredoxin-like and beta-propeller domains located	sp|Q8VZ10|SOQ1_ARATH	sp|Q8VZ10|SOQ1_ARATH	-1.19468	0.625865	-1.18097	0.218475	0.233609	1.2977	23
	AT1G26630.1	Eukaryotic translation initiation factor 5A-2. Involved in programmed cell death triggered as	sp|Q93VP3|IF5A2_ARATH	sp|Q93VP3|IF5A2_ARATH	-1.3424	0.171223	-1.15982	0.691962	0.79277	0.846266	23
	AT1G14320.1	Encodes a ribosomal protein L10 and may be involved in translation regulation. Semi-dominant m	sp|Q93VT9|RL101_ARATH;tr|A0A1P8AUU3|A0A1P8AUU3_ARATH;sp|Q08770|RL102_ARATH	sp|Q93VT9|RL101_ARATH;tr|A0A1P8AUU3|A0A1P8AUU3_ARATH;sp|Q08770|RL102_ARATH	-0.836342	0.00531987	-1.54345	0.677049	0.750555	0.946863	23
	AT5G27850.1	Ribosomal protein L18e/L15 superfamily protein	sp|Q940B0|RL183_ARATH;tr|A0A1P8BGQ0|A0A1P8BGQ0_ARATH	sp|Q940B0|RL183_ARATH;tr|A0A1P8BGQ0|A0A1P8BGQ0_ARATH	-1.26297	0.137759	-1.23522	0.742873	0.813533	0.804027	23
	AT3G52960.1	Thioredoxin superfamily protein	sp|Q949U7|PRX2E_ARATH	sp|Q949U7|PRX2E_ARATH	-1.36782	0.0155262	-1.07563	0.857003	0.827151	0.743775	23
	AT5G26780.3	Encodes a protein with serine hydroxymethyltransferase activity which is thought to be localiz	sp|Q94C74|GLYM2_ARATH	sp|Q94C74|GLYM2_ARATH	-1.58047	0.810756	-0.696106	1.12823	0.0456497	0.291942	23
	ATMG00070.1	NADH dehydrogenase subunit 9 protein_coding NADH DEHYDROGENASE SUBUNIT 9 (NAD9) NADH D	sp|Q95748|NDUS3_ARATH	sp|Q95748|NDUS3_ARATH	-1.65959	0.536924	-0.821075	0.52309	0.727142	0.693508	23
	AT2G47730.1	Encodes glutathione transferase belonging to the phi class of GSTs. Naming convention accordin	sp|Q96266|GSTF8_ARATH	sp|Q96266|GSTF8_ARATH	-1.32436	0.0843844	-1.14997	0.806761	0.870427	0.712755	23
	AT3G11630.1	Encodes a 2-Cys peroxiredoxin (2-Cys PrxA) that contains two catalytic Cys residues. Functions	sp|Q96291|BAS1A_ARATH	sp|Q96291|BAS1A_ARATH	-1.25918	0.205226	-1.23702	0.828988	0.93864	0.523338	23
	AT5G13120.1	Encodes a lumenal cyclophilin with peptidyl-prolyl isomerase activity that is associated with	sp|Q9ASS6|PNSL5_ARATH	sp|Q9ASS6|PNSL5_ARATH	-1.10269	0.130695	-1.36626	0.933705	0.557113	0.847436	23
	AT3G15190.1	chloroplast 30S ribosomal protein S20	sp|Q9ASV6|RR20_ARATH	sp|Q9ASV6|RR20_ARATH	-1.26677	0.129931	-1.22943	0.779098	0.806735	0.780441	23
	AT1G48830.1	Ribosomal protein S7e family protein	sp|Q9C514|RS71_ARATH	sp|Q9C514|RS71_ARATH	-1.05965	-0.191256	-1.29473	0.797807	0.886154	0.861673	23
	AT5G06290.1	Encodes a 2-Cys peroxiredoxin (2-Cys PrxB) that contains two catalytic Cys residues. The mRNA	sp|Q9C5R8|BAS1B_ARATH;tr|A0A1P8BD74|A0A1P8BD74_ARATH	sp|Q9C5R8|BAS1B_ARATH;tr|A0A1P8BD74|A0A1P8BD74_ARATH	-1.24803	0.273863	-1.27478	0.936804	0.700223	0.611919	23
	AT1G57660.1	Translation protein SH3-like family protein	sp|Q9FDZ9|RL212_ARATH;sp|Q43291|RL211_ARATH	sp|Q9FDZ9|RL212_ARATH;sp|Q43291|RL211_ARATH	-1.22991	0.275392	-1.30544	0.696651	0.781285	0.782027	23
	AT1G69620.1	putative 60S ribosomal protein L34 The mRNA is cell-to-cell mobile. protein_coding RIBOSO	sp|Q9FE65|RL342_ARATH	sp|Q9FE65|RL342_ARATH	-1.41209	0.127172	-1.06526	0.701087	0.780993	0.868094	23
	AT5G60640.1	Encodes a protein disulfide isomerase-like (PDIL) protein, a member of a multigene family with	sp|Q9FF55|PDI14_ARATH;tr|F4K0F7|F4K0F7_ARATH;tr|F4K0F5|F4K0F5_ARATH	sp|Q9FF55|PDI14_ARATH;tr|F4K0F7|F4K0F7_ARATH;tr|F4K0F5|F4K0F5_ARATH	-1.54742	0.938482	-0.867292	0.409494	0.876803	0.189935	23
	AT5G23820.1	ML3 can be modified by NEDD8 and ubiquitin. ML3 expression is regulated by NAI1. ML3 expressio	sp|Q9FF98|ML3_ARATH	sp|Q9FF98|ML3_ARATH	-1.31957	0.34572	-1.20812	0.971575	0.644914	0.565486	23
	AT5G50250.1	Encodes a RNA binding protein. A substrate of the type III effector HopU1 (mono-ADP-ribosyltr	sp|Q9FGS0|CP31B_ARATH	sp|Q9FGS0|CP31B_ARATH	-0.711713	0.237235	-1.61557	1.05451	0.218641	0.816903	23
	AT5G40950.1	ribosomal protein large subunit 27	sp|Q9FLN4|RK27_ARATH	sp|Q9FLN4|RK27_ARATH	-1.30372	-0.0528439	-1.11656	0.802775	0.910447	0.759902	23
	AT5G61170.1	Ribosomal protein S19e family protein	sp|Q9FNP8|RS193_ARATH	sp|Q9FNP8|RS193_ARATH	-1.28973	-0.02619	-1.14552	0.816609	0.777123	0.867709	23
	AT1G08980.1	Encodes an enzyme with similarity to bacterial acylamidohydrolases and exhibits indole-3-aceta	sp|Q9FR37|AMI1_ARATH	sp|Q9FR37|AMI1_ARATH	-0.229822	1.38798	-1.67095	0.416629	0.206825	-0.11066	23
	AT1G19570.1	Encodes a member of the dehydroascorbate reductase gene family. Critical for a mutualistic sym	sp|Q9FWR4|DHAR1_ARATH;tr|Q9LN39|Q9LN39_ARATH	sp|Q9FWR4|DHAR1_ARATH	-1.31578	-0.184358	-1.01812	0.813053	1.0566	0.648615	23
	AT5G13510.1	Ribosomal protein L10 family protein	sp|Q9FY50|RK10_ARATH	sp|Q9FY50|RK10_ARATH	-1.06778	0.272735	-1.44385	0.752967	0.865088	0.620835	23
	AT5G10860.1	Encodes a single cystathionine beta-Synthase domain-containing protein. Modulates development	sp|Q9LEV3|CBSX3_ARATH	sp|Q9LEV3|CBSX3_ARATH	-1.00179	0.41559	-1.46763	1.0972	0.542896	0.41374	23
	AT3G53430.1	Ribosomal protein L11 family protein	sp|Q9LFH5|RL122_ARATH	sp|Q9LFH5|RL122_ARATH	-1.14463	0.115273	-1.34007	0.716848	0.852398	0.800182	23
	AT5G06060.1	NAD(P)-binding Rossmann-fold superfamily protein	sp|Q9LHT0|TRNHF_ARATH;sp|Q9ZW20|TRNHD_ARATH;sp|Q9ZW18|SAG13_ARATH	sp|Q9LHT0|TRNHF_ARATH	-1.11711	0.0870579	-1.3296	0.959264	0.89502	0.505369	23
	AT1G11430.1	Encodes a protein involved in RNA editing in chloroplasts. The mRNA is cell-to-cell mobile.	sp|Q9LPZ1|MORF9_ARATH	sp|Q9LPZ1|MORF9_ARATH	-1.2413	0.709036	-1.0685	0.688418	-0.223772	1.13612	23
	AT1G32470.1	Single hybrid motif superfamily protein	sp|Q9LQL0|GCSH3_ARATH	sp|Q9LQL0|GCSH3_ARATH	-1.3005	0.132662	-1.18543	0.638867	0.920896	0.793506	23
	AT3G24830.1	Ribosomal protein L13 family protein	sp|Q9LRX8|R13A2_ARATH	sp|Q9LRX8|R13A2_ARATH	-1.17746	0.0100056	-1.26223	0.628843	0.859755	0.941085	23
	AT3G25770.1	Encodes allene oxide cyclase. One of four genes in Arabidopsis that encode this enzyme, which	sp|Q9LS02|AOC2_ARATH;sp|Q9LS01|AOC3_ARATH	sp|Q9LS02|AOC2_ARATH	-1.13292	0.241137	-1.35075	0.896938	0.921817	0.423774	23
	AT3G18820.1	RAB7 homolog, forms retromer complex with VPS35	sp|Q9LS94|RAG3F_ARATH;sp|Q9XI98|RAG3E_ARATH;sp|Q9LW76|RAG3C_ARATH;sp|Q9C820|RAG3D_ARATH	sp|Q9LS94|RAG3F_ARATH;sp|Q9XI98|RAG3E_ARATH;sp|Q9LW76|RAG3C_ARATH;sp|Q9C820|RAG3D_ARATH	-1.05765	0.600664	-1.34058	1.03611	-0.0435259	0.804985	23
	AT3G18740.1	The gene encodes a putative leucine-rich repeat (LRR)Receptor-like kinase (RLK). protei	sp|Q9LSA3|RL303_ARATH;sp|Q9C8F7|RL301_ARATH	sp|Q9LSA3|RL303_ARATH;sp|Q9C8F7|RL301_ARATH	-1.27175	-0.0765058	-1.14071	0.851089	0.88932	0.748556	23
	AT5G54500.2	Encodes a flavin mononucleotide-binding flavodoxin-like quinone reductase that is a primary au	sp|Q9LSQ5|FQR1_ARATH;tr|F4K0D0|F4K0D0_ARATH;sp|Q6NQE2|FQRL1_ARATH;tr|A0A1P8B765|A0A1P8B765_ARATH;tr|A0A1P8B767|A0A1P8B767_ARATH	sp|Q9LSQ5|FQR1_ARATH;tr|F4K0D0|F4K0D0_ARATH;sp|Q6NQE2|FQRL1_ARATH	-1.0962	0.31128	-1.41688	0.754441	0.920288	0.527067	23
	AT3G59400.1	GUN, genomes uncoupled, is necessary for coupling the expression of some nuclear genes to the	sp|Q9LX31|GUN4C_ARATH	sp|Q9LX31|GUN4C_ARATH	-0.944458	-0.308103	-1.33073	0.891463	0.93641	0.755418	23
	AT5G15200.1	Ribosomal protein S4	sp|Q9LXG1|RS91_ARATH;tr|B3H7J6|B3H7J6_ARATH;sp|Q9FLF0|RS92_ARATH	sp|Q9LXG1|RS91_ARATH;tr|B3H7J6|B3H7J6_ARATH;sp|Q9FLF0|RS92_ARATH	-1.38484	0.0701904	-1.07794	0.750297	0.777446	0.864848	23
	AT5G13410.1	FKBP-like peptidyl-prolyl cis-trans isomerase family protein	sp|Q9LYR5|FKB19_ARATH;tr|A0A1R7T3F4|A0A1R7T3F4_ARATH;tr|A0A1R7T3F3|A0A1R7T3F3_ARATH	sp|Q9LYR5|FKB19_ARATH	-1.06295	0.436238	-1.20951	1.4596	0.276551	0.10007	23
	AT5G02790.1	Glutathione S-transferase family protein	sp|Q9LZ06|GSTL3_ARATH	sp|Q9LZ06|GSTL3_ARATH	-1.43097	0.374247	-1.06039	0.547805	1.06428	0.505033	23
	AT3G46030.1	Histone superfamily protein	sp|Q9LZT0|H2B7_ARATH;sp|Q9FFC0|H2B10_ARATH;sp|Q9LQQ4|H2B1_ARATH;sp|P40283|H2B11_ARATH;sp|O23629|H2B6_ARATH;sp|Q9SI96|H2B3_ARATH;sp|Q9LZ45|H2B9_ARATH;sp|Q9ZUS0|H2B4_ARATH;sp|Q9SF55|H2B5_ARATH;sp|Q9LFF6|H2B8_ARATH	sp|Q9LZT0|H2B7_ARATH;sp|Q9FFC0|H2B10_ARATH;sp|Q9LQQ4|H2B1_ARATH;sp|P40283|H2B11_ARATH;sp|O23629|H2B6_ARATH;sp|Q9SI96|H2B3_ARATH;sp|Q9LZ45|H2B9_ARATH;sp|Q9ZUS0|H2B4_ARATH	-1.35422	0.0673123	-1.11359	0.800521	0.818113	0.781869	23
	AT5G01750.2	LURP-one-like protein (DUF567)	sp|Q9LZX1|LOR15_ARATH	sp|Q9LZX1|LOR15_ARATH	-0.882422	0.235285	-1.51421	0.977451	0.921281	0.262617	23
	AT4G30610.1	Encodes a secreted glycosylated serine carboxypeptidase with broad substrate preference that i	sp|Q9M099|SCP24_ARATH	sp|Q9M099|SCP24_ARATH	-1.19891	0.645419	-1.32455	0.956819	0.621522	0.299703	23
	AT3G63190.1	The gene encodes a chloroplast ribosome recycling factor homologue. Analysis of mutants reveal	sp|Q9M1X0|RRFC_ARATH	sp|Q9M1X0|RRFC_ARATH	-1.14428	0.219996	-1.3724	0.773481	0.775697	0.747506	23
	AT3G55360.1	Enoyl-CoA reductase is involved in all very long chain fatty acids (VLCFA) elongation reaction	sp|Q9M2U2|TECR_ARATH	sp|Q9M2U2|TECR_ARATH	-0.709398	-0.234115	-1.53356	0.99548	0.769211	0.712378	23
	AT3G53900.2	Encodes UPP, a plastidial uracil phosphoribosyltransferase (UPRT) involved in uracil salvage.	sp|Q9M336|UPP_ARATH	sp|Q9M336|UPP_ARATH	-1.45653	-0.00845852	-0.948575	0.723012	0.961287	0.729266	23
	AT3G55250.1	Encodes a nucleus-encoded protein, Photosystem I Assembly 3 (PSA3), that is required for PSI a	sp|Q9M3C6|PSA3C_ARATH	sp|Q9M3C6|PSA3C_ARATH	-1.10307	0.638921	-1.46142	0.624673	0.688546	0.612346	23
	AT3G06050.1	Encodes a mitochondrial matrix localized peroxiredoxin involved in redox homeostasis. Knockout	sp|Q9M7T0|PRX2F_ARATH;tr|A0A1I9LRF4|A0A1I9LRF4_ARATH	sp|Q9M7T0|PRX2F_ARATH	-1.38903	0.211139	-1.07431	0.405544	0.889123	0.957533	23
	AT3G02560.1	Ribosomal protein S7e family protein	sp|Q9M885|RS72_ARATH	sp|Q9M885|RS72_ARATH	-1.28581	-0.0222774	-1.09496	0.468824	0.798514	1.13571	23
	AT3G05560.1	Ribosomal L22e protein family	sp|Q9M9W1|RL222_ARATH	sp|Q9M9W1|RL222_ARATH	-1.29063	0.0293461	-1.16499	0.867509	0.845528	0.713242	23
	AT1G32990.1	mutant has Decreased effective quantum yield of photosystem II	sp|Q9MAP3|RK11_ARATH	sp|Q9MAP3|RK11_ARATH	-1.11675	0.263013	-1.37221	0.89469	0.904516	0.426742	23
	AT2G20260.1	Encodes subunit E of photosystem I. The mRNA is cell-to-cell mobile. protein_coding PHOTOS	sp|Q9S714|PSAE2_ARATH	sp|Q9S714|PSAE2_ARATH	-1.4437	0.177173	-1.04744	0.739082	0.807848	0.767038	23
	AT1G76450.1	Photosystem II reaction center PsbP family protein	sp|Q9S720|PPD3_ARATH	sp|Q9S720|PPD3_ARATH	-1.32996	0.760202	-1.22413	0.803627	0.398493	0.591769	23
	AT1G54690.1	Encodes HTA3, a histone H2A protein. H2AX is a meiosis-specific isoform of histone H2A. Upon	sp|Q9S9K7|H2AXB_ARATH;sp|O04848|H2AXA_ARATH	sp|Q9S9K7|H2AXB_ARATH;sp|O04848|H2AXA_ARATH	-1.29209	0.2112	-1.16538	0.353359	1.02185	0.871063	23
	AT1G03130.1	Encodes a protein predicted by sequence similarity with spinach PsaD to be photosystem I react	sp|Q9SA56|PSAD2_ARATH;sp|Q9S7H1|PSAD1_ARATH	sp|Q9SA56|PSAD2_ARATH;sp|Q9S7H1|PSAD1_ARATH	-1.22955	0.311758	-1.29495	0.505443	0.82914	0.878162	23
	AT1G11750.2	One of several nuclear-encoded ClpPs (caseinolytic protease). Contains a highly conserved cata	sp|Q9SAA2|CLPP6_ARATH;tr|F4IAG5|F4IAG5_ARATH	sp|Q9SAA2|CLPP6_ARATH;tr|F4IAG5|F4IAG5_ARATH	-1.08639	0.360769	-1.35398	0.930521	0.980918	0.168159	23
	AT4G17530.1	AtRabD2c encodes a Rab GTPase, which plays important roles in pollen development, germination	sp|Q9SEH3|RAD2C_ARATH;sp|Q9FPJ4|RAD2B_ARATH;sp|P28188|RAD2A_ARATH;sp|O24466|RAE1A_ARATH	sp|Q9SEH3|RAD2C_ARATH;sp|Q9FPJ4|RAD2B_ARATH	-1.25274	0.323686	-1.28086	0.597981	0.925436	0.686491	23
	AT3G15360.1	encodes a prokaryotic thioredoxin The mRNA is cell-to-cell mobile. protein_coding THIORE	sp|Q9SEU6|TRXM4_ARATH	sp|Q9SEU6|TRXM4_ARATH	-1.0852	0.0763417	-1.15786	1.2612	0.940241	-0.0347253	23
	AT3G09500.1	Ribosomal L29 family protein	sp|Q9SF53|RL351_ARATH;sp|O80626|RL352_ARATH;tr|A0A1I9LSB4|A0A1I9LSB4_ARATH;sp|Q9M3D2|RL353_ARATH;sp|Q9LZ41|RL354_ARATH;tr|F4KDR2|F4KDR2_ARATH	sp|Q9SF53|RL351_ARATH;sp|O80626|RL352_ARATH	-1.40595	0.127066	-1.06453	0.623335	0.805042	0.915036	23
	AT3G07110.2	Ribosomal protein L13 family protein	sp|Q9SFU1|R13A1_ARATH;tr|F4JD96|F4JD96_ARATH	sp|Q9SFU1|R13A1_ARATH;tr|F4JD96|F4JD96_ARATH	-1.56727	0.32896	-0.887798	0.408168	0.809052	0.908892	23
	AT1G31330.1	Encodes subunit F of photosystem I	sp|Q9SHE8|PSAF_ARATH	sp|Q9SHE8|PSAF_ARATH	-1.3862	-0.0090279	-1.04495	0.825838	0.833698	0.780638	23
	AT2G22170.1	Lipase/lipooxygenase, PLAT/LH2 family protein	sp|Q9SIE7|PLAT2_ARATH	sp|Q9SIE7|PLAT2_ARATH	-1.32188	0.0909189	-1.15027	0.905701	0.816409	0.659119	23
	AT2G36160.1	Ribosomal protein S11 family protein	sp|Q9SIH0|RS141_ARATH	sp|Q9SIH0|RS141_ARATH	-1.24285	0.0892026	-1.23985	0.795834	0.815114	0.782548	23
	AT1G17880.1	basic transcription factor 3	sp|Q9SMW7|BTF3_ARATH	sp|Q9SMW7|BTF3_ARATH	-0.967705	0.466452	-1.52166	0.341326	0.848841	0.83275	23
	AT3G10610.1	Ribosomal S17 family protein	sp|Q9SQZ1|RS173_ARATH;sp|Q9SJ36|RS172_ARATH;sp|Q9LZ17|RS174_ARATH;sp|P49205|RS171_ARATH	sp|Q9SQZ1|RS173_ARATH;sp|Q9SJ36|RS172_ARATH;sp|Q9LZ17|RS174_ARATH;sp|P49205|RS171_ARATH	-1.3054	-0.0436042	-1.11749	0.719807	0.901915	0.844781	23
	AT3G10060.1	FKBP-like peptidyl-prolyl cis-trans isomerase family protein	sp|Q9SR70|FK164_ARATH	sp|Q9SR70|FK164_ARATH	-1.277	0.13418	-0.970721	1.17463	1.01187	-0.0729575	23
	AT3G03780.1	Encodes a cytosolic methionine synthase, involved in methionine regeneration via the activated	sp|Q9SRV5|METE2_ARATH	sp|Q9SRV5|METE2_ARATH	-1.52013	0.653744	-0.595927	-0.341507	1.18754	0.616288	23
	AT1G70890.1	MLP-like protein 43	sp|Q9SSK5|MLP43_ARATH	sp|Q9SSK5|MLP43_ARATH	-1.33683	0.520209	-1.20106	0.821103	0.832394	0.364184	23
	AT4G25740.1	RNA binding Plectin/S10 domain-containing protein	sp|Q9SW09|RS101_ARATH;sp|Q9LTF2|RS103_ARATH;tr|F4JTD3|F4JTD3_ARATH	sp|Q9SW09|RS101_ARATH;sp|Q9LTF2|RS103_ARATH;tr|F4JTD3|F4JTD3_ARATH	-1.22078	-0.210251	-1.11968	0.716761	1.00747	0.826481	23
	AT1G78630.1	Ribosomal protein L13 family protein	sp|Q9SYL9|RK13_ARATH	sp|Q9SYL9|RK13_ARATH	-1.18867	0.183157	-1.32159	0.794847	0.790652	0.741611	23
	AT4G27090.1	Cytoplasmic ribosomal protein. protein_coding (RPL14B) (RPL14B)	sp|Q9T043|RL142_ARATH	sp|Q9T043|RL142_ARATH	-1.38345	0.169102	-1.11543	0.735555	0.770107	0.824118	23
	AT1G65980.1	thioredoxin-dependent peroxidase	sp|Q9XEX2|PRX2B_ARATH;tr|F4ID64|F4ID64_ARATH;sp|Q9SRZ4|PRX2C_ARATH;sp|O22711|PRX2D_ARATH	sp|Q9XEX2|PRX2B_ARATH	-1.49164	0.327753	-1.01564	0.775683	0.545386	0.858454	23
	AT4G21280.2	Encodes the PsbQ subunit of the oxygen evolving complex of photosystem II. protein_coding	sp|Q9XFT3|PSBQ1_ARATH	sp|Q9XFT3|PSBQ1_ARATH	-1.23272	0.137491	-1.24181	0.970296	0.831602	0.535139	23
	AT1G21720.1	20S proteasome beta subunit PBC1 truncated protein (PBC1) protein_coding PROTEASOME BET	sp|Q9XI05|PSB3A_ARATH;sp|O81153|PSB3B_ARATH	sp|Q9XI05|PSB3A_ARATH;sp|O81153|PSB3B_ARATH	-1.46808	0.443656	-1.01724	0.960893	0.310417	0.770357	23
	AT1G74970.1	ribosomal protein S9, nuclear encoded component of the chloroplast ribosome protein_coding	sp|Q9XJ27|RR9_ARATH	sp|Q9XJ27|RR9_ARATH	-1.36567	0.150956	-1.12999	0.815491	0.78734	0.741867	23
	AT1G12410.1	Encodes a ClpP-related sequence. Though similar to ClpP proteins, this does not contains the h	sp|Q9XJ36|CLPR2_ARATH	sp|Q9XJ36|CLPR2_ARATH	-1.05834	0.218259	-1.43422	0.837557	0.862784	0.57395	23
	AT1G78380.1	Encodes a glutathione transferase that is a member of Tau GST gene family. Expression is induc	sp|Q9ZRW8|GSTUJ_ARATH;tr|A0A1P8AUX6|A0A1P8AUX6_ARATH;sp|Q9M9F1|GSTUN_ARATH	sp|Q9ZRW8|GSTUJ_ARATH	-1.38007	-0.179513	-0.966235	0.852647	0.874181	0.798986	23
	AT1G04750.1	Encodes vesicle-associated membrane protein 7B (VAMP7B, or VAMP721). Required for cell plate f	sp|Q9ZTW3|VA721_ARATH;sp|P47192|VA722_ARATH;tr|B9DH97|B9DH97_ARATH;tr|F4IVQ2|F4IVQ2_ARATH;tr|A0A1P8AS81|A0A1P8AS81_ARATH;tr|A0A1P8AY77|A0A1P8AY77_ARATH;sp|Q8VY69|VA723_ARATH;sp|Q9MAS5|VA726_ARATH;sp|O48850|VA725_ARATH	sp|Q9ZTW3|VA721_ARATH;sp|P47192|VA722_ARATH;tr|B9DH97|B9DH97_ARATH	-1.4927	0.153432	-0.875236	0.809112	0.290372	1.11502	23
	AT2G05920.1	Subtilase family protein	sp|Q9ZUF6|SBT18_ARATH	sp|Q9ZUF6|SBT18_ARATH	-0.95562	0.980444	-1.02788	0.74546	0.989058	-0.731467	23
	AT2G37270.1	One of two genes encoding the ribosomal protein S5. Expressed at a lower level compared to ATR	sp|Q9ZUT9|RS51_ARATH	sp|Q9ZUT9|RS51_ARATH	-1.26572	0.0209399	-1.19061	0.778078	0.803855	0.853453	23
	AT2G43090.1	One of three genes encoding the small subunit of isopropylmalate isomerase, a heterodimer cons	sp|Q9ZW85|LEUD3_ARATH;tr|F4IQ61|F4IQ61_ARATH	sp|Q9ZW85|LEUD3_ARATH;tr|F4IQ61|F4IQ61_ARATH	-0.982481	-0.268354	-1.32034	0.807312	0.804297	0.959568	23
	AT3G26060.2	encodes periredoxin Q which decomposes peroxides and plays a role in the protection of the pho	tr|A0A1I9LR27|A0A1I9LR27_ARATH;sp|Q9LU86|PRXQ_ARATH;tr|F4JBC9|F4JBC9_ARATH	tr|A0A1I9LR27|A0A1I9LR27_ARATH;sp|Q9LU86|PRXQ_ARATH;tr|F4JBC9|F4JBC9_ARATH	-1.35206	0.313581	-1.16392	0.874556	0.854256	0.473589	23
	AT2G43560.1	FKBP-like peptidyl-prolyl cis-trans isomerase family protein	tr|A0A1P8B252|A0A1P8B252_ARATH;sp|O22870|FK163_ARATH	tr|A0A1P8B252|A0A1P8B252_ARATH;sp|O22870|FK163_ARATH	-1.34394	0.316811	-1.19141	0.888314	0.656795	0.673432	23
	AT4G14710.5	RmlC-like cupins superfamily protein	tr|A0A1P8B4X2|A0A1P8B4X2_ARATH;sp|Q8W108|MTND3_ARATH;tr|F4JIE0|F4JIE0_ARATH;tr|F4JIE1|F4JIE1_ARATH;tr|B3H6E4|B3H6E4_ARATH	tr|A0A1P8B4X2|A0A1P8B4X2_ARATH;sp|Q8W108|MTND3_ARATH;tr|F4JIE0|F4JIE0_ARATH;tr|F4JIE1|F4JIE1_ARATH;tr|B3H6E4|B3H6E4_ARATH	-1.49543	0.19548	-0.971297	0.797799	0.563415	0.910028	23
	AT5G47840.1	adenosine monophosphate kinase	tr|A0A1P8B9K9|A0A1P8B9K9_ARATH;sp|Q9FIJ7|KAD2_ARATH	tr|A0A1P8B9K9|A0A1P8B9K9_ARATH;sp|Q9FIJ7|KAD2_ARATH	-0.815264	0.118068	-1.59469	0.857401	0.802001	0.632482	23
	AT5G59290.2	Encodes an isoform of UDP-glucuronic acid decarboxylase, which is predicted to be cytosolic by	tr|A0A1P8BFI1|A0A1P8BFI1_ARATH;tr|A0A1P8BFL8|A0A1P8BFL8_ARATH;sp|Q9FIE8|UXS3_ARATH;tr|F4KHU8|F4KHU8_ARATH;sp|Q9SN95|UXS5_ARATH;sp|Q9ZV36|UXS6_ARATH;tr|A0A1P8B345|A0A1P8B345_ARATH;tr|B3H4I6|B3H4I6_ARATH;sp|Q8VZC0|UXS1_ARATH;tr|F4JAG3|F4JAG3_ARATH	tr|A0A1P8BFI1|A0A1P8BFI1_ARATH;tr|A0A1P8BFL8|A0A1P8BFL8_ARATH;sp|Q9FIE8|UXS3_ARATH;tr|F4KHU8|F4KHU8_ARATH;sp|Q9SN95|UXS5_ARATH;sp|Q9ZV36|UXS6_ARATH;tr|A0A1P8B345|A0A1P8B345_ARATH	-1.60933	0.709854	-0.594921	0.766249	-0.227529	0.955679	23
	AT5G56710.1	Ribosomal protein L31e family protein	tr|A8MR49|A8MR49_ARATH;sp|Q9STR1|RL312_ARATH;sp|Q9SLL7|RL311_ARATH;sp|P51420|RL313_ARATH	tr|A8MR49|A8MR49_ARATH;sp|Q9STR1|RL312_ARATH;sp|Q9SLL7|RL311_ARATH;sp|P51420|RL313_ARATH	-1.1592	0.238472	-1.35318	0.626647	0.72648	0.920779	23
	AT5G18380.1	Ribosomal protein S5 domain 2-like superfamily protein	tr|A8MRX2|A8MRX2_ARATH;sp|Q42340|RS163_ARATH;tr|F4JWM1|F4JWM1_ARATH;sp|Q9M8X9|RS162_ARATH	tr|A8MRX2|A8MRX2_ARATH;sp|Q42340|RS163_ARATH;tr|F4JWM1|F4JWM1_ARATH	-1.27532	0.327639	-1.26365	0.732754	0.879618	0.598957	23
	AT4G15000.1	Ribosomal L27e protein family	tr|A8MS28|A8MS28_ARATH;sp|P51419|RL273_ARATH	tr|A8MS28|A8MS28_ARATH;sp|P51419|RL273_ARATH	-1.36567	0.0309067	-1.08598	0.793915	0.836064	0.790771	23
	AT3G55280.1	60S ribosomal protein L23A (RPL23aB). Paralog of RPL23aA protein_coding RIBOSOMAL PROT	tr|A8MS83|A8MS83_ARATH;sp|Q9M3C3|R23A2_ARATH;sp|Q8LD46|R23A1_ARATH	tr|A8MS83|A8MS83_ARATH;sp|Q9M3C3|R23A2_ARATH;sp|Q8LD46|R23A1_ARATH	-1.28808	0.230387	-1.22841	0.606039	0.848838	0.831235	23
	AT1G04270.1	Encodes cytosolic ribosomal protein S15	tr|F4I472|F4I472_ARATH;sp|Q9FY64|RS154_ARATH;sp|Q08112|RS151_ARATH;tr|A8MQ96|A8MQ96_ARATH	tr|F4I472|F4I472_ARATH;sp|Q9FY64|RS154_ARATH;sp|Q08112|RS151_ARATH;tr|A8MQ96|A8MQ96_ARATH	-1.52084	0.391532	-1.00488	0.655497	0.762032	0.716658	23
	AT2G21660.1	Encodes a small glycine-rich RNA binding protein that is part of a negative-feedback loop thro	tr|F4IHK9|F4IHK9_ARATH;sp|Q03250|RBG7_ARATH	tr|F4IHK9|F4IHK9_ARATH;sp|Q03250|RBG7_ARATH	-1.34154	0.208173	-1.17269	0.806712	0.690811	0.808534	23
	AT2G21870.1	Encodes the FAd subunit of mitochondrial F1F0-ATP synthase. Essential for pollen formation.	tr|F4III4|F4III4_ARATH;sp|Q9SJ12|ATP7_ARATH	tr|F4III4|F4III4_ARATH;sp|Q9SJ12|ATP7_ARATH	-1.03556	0.684655	-1.47347	0.290309	0.882736	0.651333	23
	AT3G62030.2	nuclear-encoded chloroplast stromal cyclophilin CYP20-3 (also known as ROC4). Protein is tyros	tr|F4IX28|F4IX28_ARATH;sp|P34791|CP20C_ARATH;tr|F4IX26|F4IX26_ARATH	tr|F4IX28|F4IX28_ARATH;sp|P34791|CP20C_ARATH;tr|F4IX26|F4IX26_ARATH	-1.3617	0.062264	-1.10097	0.87675	0.77459	0.749061	23
	AT3G04400.1	Ribosomal protein L14p/L23e family protein	tr|F4J3P1|F4J3P1_ARATH;sp|P49690|RL23_ARATH	tr|F4J3P1|F4J3P1_ARATH;sp|P49690|RL23_ARATH	-1.02605	-0.0365254	-1.38863	0.718413	0.857275	0.875523	23
	AT4G12880.1	early nodulin-like protein 19	tr|F4JRH9|F4JRH9_ARATH;tr|Q9STZ8|Q9STZ8_ARATH	tr|F4JRH9|F4JRH9_ARATH;tr|Q9STZ8|Q9STZ8_ARATH	-1.2612	0.190344	-1.0132	0.754836	-0.00373911	1.33296	23
	AT5G59880.1	Encodes actin depolymerizing factor 3 (ADF3). protein_coding ACTIN DEPOLYMERIZING FACTOR 3	tr|F4JXD5|F4JXD5_ARATH;sp|Q9ZSK4|ADF3_ARATH	tr|F4JXD5|F4JXD5_ARATH;sp|Q9ZSK4|ADF3_ARATH	-1.39393	0.275356	-1.12844	0.875267	0.706143	0.665604	23
	AT5G60360.3	Encodes a senescence-associated thiol protease. The mRNA is cell-to-cell mobile. protei	tr|F4JYX9|F4JYX9_ARATH;sp|Q8H166|ALEU_ARATH;tr|A8MQZ1|A8MQZ1_ARATH	tr|F4JYX9|F4JYX9_ARATH;sp|Q8H166|ALEU_ARATH;tr|A8MQZ1|A8MQZ1_ARATH	-1.56006	0.516814	-0.764895	0.683659	0.00797486	1.11651	23
	AT1G62780.1	dimethylallyl, adenosine tRNA methylthiotransferase	tr|Q8VY70|Q8VY70_ARATH	tr|Q8VY70|Q8VY70_ARATH	-1.07132	-0.0289446	-1.35617	0.794627	0.826788	0.835013	23
	AT3G08740.1	elongation factor P (EF-P) family protein	tr|Q8VZW6|Q8VZW6_ARATH	tr|Q8VZW6|Q8VZW6_ARATH	-1.06312	0.0646205	-1.39634	0.747393	0.814281	0.83317	23
	AT3G62530.1	ARM repeat superfamily protein	tr|Q94K48|Q94K48_ARATH	tr|Q94K48|Q94K48_ARATH	-1.19333	0.236883	-1.32859	0.664737	0.817867	0.802438	23
	AT5G24490.1	30S ribosomal protein	tr|Q94K97|Q94K97_ARATH	tr|Q94K97|Q94K97_ARATH	-0.955903	1.02582	-1.39524	0.143264	0.162036	1.02003	23
	AT3G26450.1	Polyketide cyclase/dehydrase and lipid transport superfamily protein	tr|Q9LIN0|Q9LIN0_ARATH	tr|Q9LIN0|Q9LIN0_ARATH	-1.47077	0.0109673	-0.846349	1.11302	0.887954	0.305182	23
	AT5G48220.1	Aldolase-type TIM barrel family protein	tr|Q9LUB2|Q9LUB2_ARATH;tr|A8MS79|A8MS79_ARATH;tr|F4K083|F4K083_ARATH	tr|Q9LUB2|Q9LUB2_ARATH;tr|A8MS79|A8MS79_ARATH;tr|F4K083|F4K083_ARATH	-0.286538	1.43457	-1.64543	0.38179	0.0546053	0.0610001	23
	AT5G10160.1	Thioesterase superfamily protein	tr|Q9LX13|Q9LX13_ARATH	tr|Q9LX13|Q9LX13_ARATH	-1.4368	0.242001	-1.06481	0.91372	0.636741	0.70915	23
	AT3G62290.1	A member of ARF GTPase family. A thaliana has 21 members of this family, known to be essential	tr|Q9M1P5|Q9M1P5_ARATH;tr|Q6ID97|Q6ID97_ARATH;tr|A0A1P8BDK6|A0A1P8BDK6_ARATH;sp|Q9LQC8|ARF2A_ARATH;sp|P36397|ARF1_ARATH;sp|P0DH91|ARF2B_ARATH;tr|Q9LYJ3|Q9LYJ3_ARATH	tr|Q9M1P5|Q9M1P5_ARATH;tr|Q6ID97|Q6ID97_ARATH;tr|A0A1P8BDK6|A0A1P8BDK6_ARATH;sp|Q9LQC8|ARF2A_ARATH;sp|P36397|ARF1_ARATH;sp|P0DH91|ARF2B_ARATH;tr|Q9LYJ3|Q9LYJ3_ARATH	-1.39752	0.238926	-1.11999	0.810481	0.755239	0.712872	23
	AT5G61410.1	Arabidopsis thaliana ribulose-5-phosphate-3-epimerase mRNA protein_coding D-RIBULOSE-5-P	tr|Q9SAU2|Q9SAU2_ARATH	tr|Q9SAU2|Q9SAU2_ARATH	-1.17136	-0.0388501	-1.06492	1.01469	1.20833	0.0521106	23
	AT1G17100.1	SOUL heme-binding family protein	tr|Q9SHG8|Q9SHG8_ARATH	tr|Q9SHG8|Q9SHG8_ARATH	-1.0954	0.395717	-1.21469	1.13114	-0.147737	0.93098	23
	AT2G22230.1	Thioesterase superfamily protein	tr|Q9SIE3|Q9SIE3_ARATH	tr|Q9SIE3|Q9SIE3_ARATH	-1.31715	0.610387	-1.10884	0.663558	0.0472854	1.10476	23
	AT4G23670.1	Polyketide cyclase/dehydrase and lipid transport superfamily protein	tr|Q9SUR0|Q9SUR0_ARATH	tr|Q9SUR0|Q9SUR0_ARATH	-1.26675	0.179627	-1.24263	0.848207	0.772507	0.709036	23
	AT1G09310.1	plant/protein (Protein of unknown function, DUF538)	tr|Q9ZPZ4|Q9ZPZ4_ARATH	tr|Q9ZPZ4|Q9ZPZ4_ARATH	-1.37632	0.448371	-1.15058	0.387936	0.819674	0.870922	23
	AT3G16470.1	Encodes a JA-responsive gene that coordinates with GRP7 in shaping plant development through t	sp|O04309|JAL35_ARATH;tr|A0A1I9LQM9|A0A1I9LQM9_ARATH	sp|O04309|JAL35_ARATH;tr|A0A1I9LQM9|A0A1I9LQM9_ARATH	-0.852615	0.772997	1.01393	-1.48828	0.65052	-0.0965488	24
	AT4G31700.1	Encodes a putative ribosomal protein S6 (rps6a). RPS6A and RPS6B are fully redundant and essen	sp|O48549|RS61_ARATH;tr|A8MS03|A8MS03_ARATH	sp|O48549|RS61_ARATH;tr|A8MS03|A8MS03_ARATH	-0.672802	-0.445663	1.35456	-1.14166	1.08542	-0.179862	24
	AT5G44120.3	Encodes a 12S seed storage protein. The Landsberg erecta genome contains another copy of 12S g	sp|P15455|CRU1_ARATH;tr|F4K8S2|F4K8S2_ARATH	sp|P15455|CRU1_ARATH;tr|F4K8S2|F4K8S2_ARATH	-0.977116	0.194948	0.739541	-0.706602	1.53228	-0.783047	24
	AT4G01850.1	S-adenosylmethionine synthetase 2	sp|P17562|METK2_ARATH	sp|P17562|METK2_ARATH	0.516183	0.508137	0.0516624	-1.51379	1.24	-0.802189	24
	AT1G02500.1	encodes a S-adenosylmethionine synthetase. SAM1 is regulated by protein S-nitrosylation. The c	sp|P23686|METK1_ARATH	sp|P23686|METK1_ARATH	0.215155	0.446387	-0.258902	-1.35892	1.56982	-0.613534	24
	AT4G14960.2	Encodes an alpha-tubulin isoform required for right handed helical growth. protein_coding	sp|P29511|TBA6_ARATH;tr|B9DFF8|B9DFF8_ARATH	sp|P29511|TBA6_ARATH;tr|B9DFF8|B9DFF8_ARATH	-0.742762	0.963784	0.00339273	-0.67804	1.44271	-0.98908	24
	AT5G12250.1	Encodes a beta-tubulin. Expression of TUB6 has been shown to decrease in response to cold trea	sp|P29514|TBB6_ARATH	sp|P29514|TBB6_ARATH	-0.60285	1.22285	0.503941	-0.231145	0.657071	-1.54987	24
	AT4G39980.1	Encodes a 2-deoxy-D-arabino-heptulosonate 7-phosphate (DAHP) synthase, which catalyzes the fir	sp|P29976|AROF_ARATH	sp|P29976|AROF_ARATH	-0.839417	0.278378	0.329076	-0.989105	1.70272	-0.481657	24
	AT2G43750.1	Arabidopsis thaliana O-acetylserine (thiol) lyase (OAS-TL) isoform oasB, the key enzyme for fi	sp|P47999|CYSKP_ARATH	sp|P47999|CYSKP_ARATH	0.219579	0.591304	-0.119247	-0.740151	1.44534	-1.39682	24
	AT3G01120.1	encodes a cystathionine gamma-synthase, which performs the first committed step in methionine	sp|P55217|CGS1_ARATH	sp|P55217|CGS1_ARATH	-0.448345	0.988887	0.467542	-0.555777	1.03704	-1.48935	24
	AT1G54000.1	GDSL-motif esterase/acyltransferase/lipase. Enzyme group with broad substrate specificity tha	sp|Q1H583|GDL18_ARATH	sp|Q1H583|GDL18_ARATH	0.09387	0.56429	0.987226	-1.62825	0.714895	-0.73203	24
	AT3G59760.1	Arabidopsis thaliana O-acetylserine (thiol) lyase (OAS-TL) isoform oasC. Required for pollen t	sp|Q43725|CYSKM_ARATH;tr|B9DFR6|B9DFR6_ARATH;tr|F4J9F7|F4J9F7_ARATH	sp|Q43725|CYSKM_ARATH;tr|B9DFR6|B9DFR6_ARATH;tr|F4J9F7|F4J9F7_ARATH	-0.96702	-0.412495	1.13671	-0.563667	1.39311	-0.586636	24
	AT1G66200.3	encodes a cytosolic glutamate synthetase, this enzyme has low affinity with substrate ammonium	sp|Q8LCE1|GLN12_ARATH;tr|F4ID91|F4ID91_ARATH;tr|F4ID92|F4ID92_ARATH	sp|Q8LCE1|GLN12_ARATH;tr|F4ID91|F4ID91_ARATH;tr|F4ID92|F4ID92_ARATH	-0.84606	0.582872	-0.572079	-0.913976	1.66579	0.0834546	24
	AT1G60710.1	Encodes ATB2	sp|Q93ZN2|ALKR4_ARATH	sp|Q93ZN2|ALKR4_ARATH	-0.0892609	0.546004	1.04219	-1.30303	0.874329	-1.07023	24
	AT4G28520.1	Encodes a 12S seed storage protein that is tyrosine-phosphorylated and its phosphorylation sta	sp|Q96318|CRU3_ARATH;tr|F4JLA9|F4JLA9_ARATH;tr|A0A1P8B543|A0A1P8B543_ARATH	sp|Q96318|CRU3_ARATH;tr|F4JLA9|F4JLA9_ARATH;tr|A0A1P8B543|A0A1P8B543_ARATH	-1.10468	0.169856	0.761211	-0.763302	1.50524	-0.568329	24
	AT5G62700.1	encodes tubulin beta-2/beta-3 chain The mRNA is cell-to-cell mobile. protein_coding TUBULI	sp|Q9ASR0|TBB3_ARATH;sp|Q56YW9|TBB2_ARATH	sp|Q9ASR0|TBB3_ARATH;sp|Q56YW9|TBB2_ARATH	0.206909	0.217093	0.613873	-1.47905	1.28085	-0.839673	24
	AT5G27640.2	encodes a member of eukaryotic translation initiation factor 3B family. protein_coding TRANSL	sp|Q9C5Z1|EIF3B_ARATH;tr|F4K4D5|F4K4D5_ARATH;tr|Q8GUM1|Q8GUM1_ARATH	sp|Q9C5Z1|EIF3B_ARATH;tr|F4K4D5|F4K4D5_ARATH;tr|Q8GUM1|Q8GUM1_ARATH	-1.03395	0.750812	0.895745	-1.38069	0.810409	-0.042321	24
	AT1G66280.1	Glycosyl hydrolase superfamily protein	sp|Q9C8Y9|BGL22_ARATH	sp|Q9C8Y9|BGL22_ARATH	0.155532	0.80315	0.641744	-1.50619	0.860041	-0.954275	24
	AT1G60940.1	encodes a member of SNF1-related protein kinases (SnRK2) whose activity is activated by ionic	sp|Q9C958|SRK2B_ARATH;sp|P43291|SRK2A_ARATH;tr|F4I7B6|F4I7B6_ARATH;sp|O64812|SRK2J_ARATH	sp|Q9C958|SRK2B_ARATH;sp|P43291|SRK2A_ARATH;tr|F4I7B6|F4I7B6_ARATH	0.336677	1.15932	0.315684	-1.72965	0.432221	-0.514258	24
	AT5G39570.1	Protein of unknown function. Binds phosphatidic acid and acts downstream of PLDalpha. protei	sp|Q9FKA5|Y5957_ARATH	sp|Q9FKA5|Y5957_ARATH	0.424465	1.30528	-1.00596	-1.09262	0.833377	-0.464539	24
	AT5G15650.1	RGP2 is a UDP-arabinose mutase that catalyzes the interconversion between the pyranose and fur	sp|Q9LFW1|RGP2_ARATH;sp|Q9LUE6|RGP4_ARATH	sp|Q9LFW1|RGP2_ARATH	-0.56019	0.494453	0.814084	-1.61419	1.06479	-0.198952	24
	AT1G06000.1	encodes a flavonol-7-O-rhamnosyltransferase involved in the formation of rhamnosylated flavono	sp|Q9LNE6|U89C1_ARATH	sp|Q9LNE6|U89C1_ARATH	-0.404942	0.829114	-0.982453	-1.03582	1.44508	0.149016	24
	AT3G17390.1	S-adenosylmethionine synthetase protein_coding METHIONINE OVER-ACCUMULATOR 3 (MTO3) (ATSA	sp|Q9LUT2|METK4_ARATH	sp|Q9LUT2|METK4_ARATH	0.028946	0.711149	-0.361657	-1.26668	1.53124	-0.642995	24
	AT1G08200.1	Encodes a putative UDP-D-apiose/UPD-D-xylose synthetase. protein_coding UDP-D-APIOSE/U	sp|Q9SGE0|AXS2_ARATH	sp|Q9SGE0|AXS2_ARATH	0.274723	0.311473	0.707743	-1.77338	0.970066	-0.490628	24
	AT2G36880.1	methionine adenosyltransferase 3	sp|Q9SJL8|METK3_ARATH	sp|Q9SJL8|METK3_ARATH	-0.212296	0.494737	-0.0928553	-1.40565	1.6046	-0.38854	24
	AT1G15950.1	Encodes a cinnamoyl CoA reductase. Involved in lignin biosynthesis. The mRNA is cell-to-cell m	tr|A0A1P8ASX8|A0A1P8ASX8_ARATH;tr|A8MQW5|A8MQW5_ARATH;sp|Q9S9N9|CCR1_ARATH;tr|A0A1P8ASX1|A0A1P8ASX1_ARATH;tr|A0A1P8ASX3|A0A1P8ASX3_ARATH;tr|A0A1P8AT30|A0A1P8AT30_ARATH	tr|A0A1P8ASX8|A0A1P8ASX8_ARATH;tr|A8MQW5|A8MQW5_ARATH;sp|Q9S9N9|CCR1_ARATH;tr|A0A1P8ASX1|A0A1P8ASX1_ARATH;tr|A0A1P8ASX3|A0A1P8ASX3_ARATH;tr|A0A1P8AT30|A0A1P8AT30_ARATH	-0.764879	1.02859	1.11466	-1.22156	0.473854	-0.630673	24
	AT1G03630.1	Encodes for a protein with protochlorophyllide oxidoreductase activity. The enzyme is NADPH- a	tr|F4I2F8|F4I2F8_ARATH;sp|O48741|PORC_ARATH	tr|F4I2F8|F4I2F8_ARATH;sp|O48741|PORC_ARATH	-0.94737	0.677938	0.289306	0.0207245	1.31348	-1.35408	24
	AT3G61820.1	Eukaryotic aspartyl protease family protein	tr|Q9M356|Q9M356_ARATH	tr|Q9M356|Q9M356_ARATH	-0.511904	0.402228	1.01059	-1.12144	1.17631	-0.955786	24
	AT1G22410.1	Class-II DAHP synthetase family protein	tr|Q9SK84|Q9SK84_ARATH	tr|Q9SK84|Q9SK84_ARATH	0.223913	0.645043	0.12281	-1.25011	1.33801	-1.07966	24
	AT2G23350.1	polyadenylate-binding protein, putative / PABP, putative.Member of the Class II family of PABP	sp|O22173|PABP4_ARATH;sp|Q05196|PABP5_ARATH	sp|O22173|PABP4_ARATH	-1.62863	0.616601	1.14857	-0.688797	0.379131	0.173132	25
	AT2G47470.1	Encodes a protein disulfide isomerase-like (PDIL) protein, a member of a multigene family with	sp|O22263|PDI21_ARATH;tr|A8MSC5|A8MSC5_ARATH;tr|F4IL52|F4IL52_ARATH;tr|F4IL53|F4IL53_ARATH	sp|O22263|PDI21_ARATH;tr|A8MSC5|A8MSC5_ARATH;tr|F4IL52|F4IL52_ARATH;tr|F4IL53|F4IL53_ARATH	-1.2724	0.714566	1.31704	-0.906256	0.4632	-0.316142	25
	AT1G03880.1	Protein is tyrosine-phosphorylated and its phosphorylation state is modulated in response to A	sp|P15456|CRU2_ARATH	sp|P15456|CRU2_ARATH	-1.67229	0.6541	0.184194	-0.217046	1.28124	-0.230194	25
	AT4G27440.1	light-dependent NADPH:protochlorophyllide oxidoreductase B The mRNA is cell-to-cell mobile.	sp|P21218|PORB_ARATH	sp|P21218|PORB_ARATH	-1.82668	0.526233	0.139041	0.0255774	1.16844	-0.0326121	25
	AT2G38380.1	Peroxidase superfamily protein	sp|P24102|PER22_ARATH;sp|Q9LVL1|PER68_ARATH;sp|Q9FX85|PER10_ARATH	sp|P24102|PER22_ARATH	-1.96837	0.823367	0.279354	0.435614	0.423983	0.00605042	25
	AT3G12110.1	Encodes an actin that is expressed predominantly during reproductive development. protei	sp|P53496|ACT11_ARATH	sp|P53496|ACT11_ARATH	-1.56195	0.980127	0.197885	-0.716456	1.02018	0.080208	25
	AT4G11820.2	Encodes a protein with hydroxymethylglutaryl-CoA synthase activity which was characterized by	sp|P54873|HMCS_ARATH	sp|P54873|HMCS_ARATH	-1.92315	0.528909	0.809019	-0.210807	0.45271	0.343315	25
	AT5G20080.1	FAD/NAD(P)-binding oxidoreductase	sp|P83291|NB5R2_ARATH	sp|P83291|NB5R2_ARATH	-1.56025	0.495205	-0.129104	0.0876436	1.47082	-0.364317	25
	AT1G04820.1	Encodes an alpha tubulin isoform that is expressed in roots, leaves and flowers. protei	sp|Q0WV25|TBA4_ARATH;sp|B9DGT7|TBA2_ARATH	sp|Q0WV25|TBA4_ARATH;sp|B9DGT7|TBA2_ARATH	-1.432	0.498155	0.587885	-0.389451	1.35094	-0.615531	25
	AT1G25490.1	One of three genes encoding phosphoprotein phosphatase 2A regulatory subunit A	sp|Q38845|2AAA_ARATH	sp|Q38845|2AAA_ARATH	-0.999292	1.83595	-0.313961	-0.200382	0.307891	-0.63021	25
	AT3G19820.1	Involved in the conversion of the early brassinosteroid precursor 24-methylenecholesterol to	sp|Q39085|DIM_ARATH	sp|Q39085|DIM_ARATH	-1.86089	0.777241	0.252294	-0.345696	0.757516	0.419532	25
	AT5G17330.1	Encodes one of two isoforms of glutamate decarboxylase. The mRNA is cell-to-cell mobile.	sp|Q42521|DCE1_ARATH	sp|Q42521|DCE1_ARATH	-1.86666	0.613319	0.628688	-0.429736	0.569668	0.484726	25
	AT3G48730.1	glutamate-1-semialdehyde 2,1-aminomutase 2	sp|Q42522|GSA2_ARATH	sp|Q42522|GSA2_ARATH	-1.34776	0.978859	0.969684	-0.874188	0.628394	-0.354994	25
	AT1G76680.2	Encodes a member of an alpha/beta barrel fold family of FMN-containing oxidoreductases. One o	sp|Q8LAH7|OPR1_ARATH;tr|F4I403|F4I403_ARATH;sp|Q8GYB8|OPR2_ARATH;sp|P0DI09|ORL2B_ARATH;sp|P0DI08|ORL2A_ARATH	sp|Q8LAH7|OPR1_ARATH;tr|F4I403|F4I403_ARATH	-1.57129	1.14218	0.948415	-0.528882	-0.14888	0.158462	25
	AT1G12050.1	Encodes a fumarylacetoacetase that converts fumarylacetoacetate to acetoacetate and fumarate	sp|Q8RW90|FAH_ARATH	sp|Q8RW90|FAH_ARATH	-1.4682	0.806042	1.02562	-0.2317	0.669114	-0.800869	25
	AT2G40840.1	Encodes a cytosolic protein with transglucosidase and amylomaltase activity. It is an essent	sp|Q8RXD9|DPE2_ARATH	sp|Q8RXD9|DPE2_ARATH	-1.39336	1.18078	0.56204	0.794395	-0.749632	-0.394228	25
	AT5G58090.1	O-Glycosyl hydrolases family 17 protein	sp|Q93Z08|E136_ARATH	sp|Q93Z08|E136_ARATH	-1.51412	0.976821	0.935293	0.3153	0.155545	-0.868842	25
	AT5G12470.1	UvrABC system C protein, putative (DUF3411)	sp|Q94CJ5|RER4_ARATH	sp|Q94CJ5|RER4_ARATH	-1.29724	1.08932	1.10868	0.254671	-0.28701	-0.868423	25
	AT1G29660.1	GDSL-motif esterase/acyltransferase/lipase. Enzyme group with broad substrate specificity tha	sp|Q9C7N5|GDL14_ARATH	sp|Q9C7N5|GDL14_ARATH	-0.997285	1.09078	1.10889	0.338346	-0.393167	-1.14757	25
	AT5G48570.1	Encodes one of the 36 carboxylate clamp (CC)-tetratricopeptide repeat (TPR) proteins (Prasad 2	sp|Q9FJL3|FKB65_ARATH	sp|Q9FJL3|FKB65_ARATH	-1.76014	0.340312	1.03874	0.349194	0.556632	-0.524736	25
	AT3G29360.1	Encodes one of four UDP-glucose dehydrogenase UGD) genes. Mutation of this gene in combinatio	sp|Q9LIA8|UGDH2_ARATH	sp|Q9LIA8|UGDH2_ARATH	-1.71133	0.511615	1.01652	-0.291907	0.77523	-0.300127	25
	AT3G22890.1	encodes ATP sulfurylase, the first enzyme in the sulfate assimilation pathway of Arabidopsis.	sp|Q9LIK9|APS1_ARATH	sp|Q9LIK9|APS1_ARATH	-1.5713	0.614234	0.815252	0.0628417	0.900309	-0.821341	25
	AT5G11670.1	The malic enzyme (EC 1.1.1.40) encoded by AtNADP-ME2 is presumably a cytosolic enzyme involved	sp|Q9LYG3|MAOP2_ARATH;tr|A0A1P8BDF1|A0A1P8BDF1_ARATH	sp|Q9LYG3|MAOP2_ARATH	-1.15066	1.02937	0.851783	-0.666926	0.817936	-0.881501	25
	AT5G04430.2	Gene model AT5G04430.1 produces active protein. (BTS1S). Binds to ToMV genomic RNA and prevent	sp|Q9LZ82|BTR1_ARATH	sp|Q9LZ82|BTR1_ARATH	-1.24658	1.24123	0.766819	0.600841	-0.561953	-0.800356	25
	AT3G49720.1	Encodes CGR2 (cotton Golgi-related 2). CGR2 and a close homologue CGR3 have overlapping roles	sp|Q9M2Y6|Y3972_ARATH;tr|Q0WPN7|Q0WPN7_ARATH	sp|Q9M2Y6|Y3972_ARATH	-1.38218	1.11382	1.1182	0.0629652	-0.754774	-0.158024	25
	AT3G46970.1	Encodes a cytosolic alpha-glucan phosphorylase. In vitro, the enzyme has a preference for bran	sp|Q9SD76|PHS2_ARATH	sp|Q9SD76|PHS2_ARATH	-1.41915	0.719056	1.09868	0.175227	0.443344	-1.01716	25
	AT1G52400.1	encodes a member of glycosyl hydrolase family 1, located in inducible ER bodies which were for	sp|Q9SE50|BGL18_ARATH	sp|Q9SE50|BGL18_ARATH	-1.60987	0.378695	0.929848	0.636234	0.517898	-0.852801	25
	AT2G31390.1	Encodes a member of the fructokinase gene family. Nomenclature according to Riggs 2017 has be	sp|Q9SID0|SCRK1_ARATH;sp|Q9LNE3|SCRK2_ARATH;sp|Q9LNE4|SCRK3_ARATH;sp|Q9SX54|SCRK8_ARATH	sp|Q9SID0|SCRK1_ARATH	-1.18721	0.71293	0.97051	-1.21048	0.815405	-0.101158	25
	AT4G21150.1	ribophorin II (RPN2) family protein	tr|F4JIM7|F4JIM7_ARATH;sp|Q93Z16|RPN2_ARATH	tr|F4JIM7|F4JIM7_ARATH;sp|Q93Z16|RPN2_ARATH	-1.75903	0.77764	0.845205	0.395988	-0.574975	0.315168	25
	AT5G25754.1	RNA polymerase I-associated factor PAF67	tr|F4JY76|F4JY76_ARATH	tr|F4JY76|F4JY76_ARATH	-1.88859	0.198768	0.961998	-0.168651	0.586106	0.310367	25
	AT5G19440.1	similar to Eucalyptus gunnii alcohol dehydrogenase of unknown physiological function (GI:11434	tr|Q29Q34|Q29Q34_ARATH	tr|Q29Q34|Q29Q34_ARATH	-1.84189	0.90874	0.797867	0.332666	-0.0123506	-0.185037	25
	AT3G02200.2	Proteasome component (PCI) domain protein	tr|Q8W4A0|Q8W4A0_ARATH;tr|F4J2B4|F4J2B4_ARATH;tr|Q0WSE9|Q0WSE9_ARATH;tr|Q9LF21|Q9LF21_ARATH	tr|Q8W4A0|Q8W4A0_ARATH;tr|F4J2B4|F4J2B4_ARATH	-1.62637	0.780596	0.650952	-0.814674	0.777354	0.232139	25
	AT5G25460.1	Encodes a DUF642 cell wall protein. protein_coding DUF642 L-GALL RESPONSIVE GENE 2 (DGR2	tr|Q94F20|Q94F20_ARATH	tr|Q94F20|Q94F20_ARATH	-1.56246	1.48291	0.374599	0.224595	-0.129611	-0.39003	25
	AT1G70770.1	transmembrane protein (Protein of unknown function DUF2359, transmembrane)	tr|Q9S791|Q9S791_ARATH;tr|F4I4N4|F4I4N4_ARATH;tr|F4I4N5|F4I4N5_ARATH;tr|A0A1I9LT91|A0A1I9LT91_ARATH;tr|Q944J9|Q944J9_ARATH;tr|Q9SF11|Q9SF11_ARATH	tr|Q9S791|Q9S791_ARATH	-1.58131	0.681823	0.976204	-0.687912	0.764726	-0.153531	25
	AT2G28790.1	Pathogenesis-related thaumatin superfamily protein	tr|Q9ZV34|Q9ZV34_ARATH;tr|A0A1P8B068|A0A1P8B068_ARATH	tr|Q9ZV34|Q9ZV34_ARATH;tr|A0A1P8B068|A0A1P8B068_ARATH	-1.29045	0.0568067	-0.083096	0.387529	1.63565	-0.706446	25
	AT1G09780.1	Encodes a 2,3-biphosphoglycerate-independent phosphoglycerate mutase that is involved in polle	sp|O04499|PMG1_ARATH	sp|O04499|PMG1_ARATH	-1.17297	0.936281	0.0844337	-1.13518	0.0855961	1.20184	26
	AT4G34050.1	Methyltransferase in the lignin biosynthetic pathway. protein_coding CAFFEOYL COENZYME A O-	sp|O49499|CAMT4_ARATH;tr|A0A1P8B3H0|A0A1P8B3H0_ARATH;tr|Q3E6Z1|Q3E6Z1_ARATH	sp|O49499|CAMT4_ARATH;tr|A0A1P8B3H0|A0A1P8B3H0_ARATH;tr|Q3E6Z1|Q3E6Z1_ARATH	-1.68747	0.781393	0.367548	-0.460872	-0.0897683	1.08917	26
	AT5G17920.1	Encodes a cytosolic cobalamin-independent methionine synthase, involved in methionine regenera	sp|O50008|METE1_ARATH;sp|Q0WNZ5|METE3_ARATH;sp|O22824|FH2_ARATH	sp|O50008|METE1_ARATH	-1.02359	0.928355	-0.0833578	-1.29736	0.343572	1.13238	26
	AT1G11910.1	Encodes an aspartic proteinase that forms a heterodimer and is stable over a broad pH range (p	sp|O65390|APA1_ARATH;tr|A0A1P8AV08|A0A1P8AV08_ARATH	sp|O65390|APA1_ARATH;tr|A0A1P8AV08|A0A1P8AV08_ARATH	-1.13651	0.24628	1.24169	-1.26821	0.261738	0.655015	26
	AT2G20420.1	ATP citrate lyase (ACL) family protein	sp|O82662|SUCB_ARATH	sp|O82662|SUCB_ARATH	-0.933754	0.395747	1.0091	-1.29408	-0.274032	1.09703	26
	AT5G61790.1	calnexin 1	sp|P29402|CALX1_ARATH;sp|Q38798|CALX2_ARATH;tr|F4K6M8|F4K6M8_ARATH	sp|P29402|CALX1_ARATH	-1.63093	0.513191	0.343523	-0.820457	0.713447	0.881222	26
	AT3G55120.1	Catalyzes the conversion of chalcones into flavanones. Required for the accumulation of purple	sp|P41088|CFI1_ARATH	sp|P41088|CFI1_ARATH	-1.20593	-0.371943	0.514413	-0.95251	0.689069	1.3269	26
	AT3G09840.1	Encodes a cell division cycle protein, a member of AAA-type ATPases gene family. Expressed thr	sp|P54609|CD48A_ARATH	sp|P54609|CD48A_ARATH	-1.51668	0.280122	1.03156	-0.937491	0.458132	0.684354	26
	AT3G62250.1	Ubiquitin-40S ribosomal protein S27a-3	sp|P59233|R27AC_ARATH;sp|P59232|R27AB_ARATH;sp|P59271|R27AA_ARATH;sp|Q42202|RL40B_ARATH;sp|B9DHA6|RL40A_ARATH;tr|F4JGM3|F4JGM3_ARATH;sp|Q8RUC6|RUB2_ARATH;sp|Q9SHE7|RUB1_ARATH;sp|P0CH33|UBQ11_ARATH;sp|Q3E7K8|UBQ12_ARATH;sp|Q3E7T8|UBQ14_ARATH;tr|A0A1P8BGQ7|A0A1P8BGQ7_ARATH;sp|Q1EC66|UBQ3_ARATH;tr|F4I9X6|F4I9X6_ARATH;sp|Q9FHQ6|UBQ9_ARATH;tr|Q3EAA5|Q3EAA5_ARATH;sp|P0CH32|UBQ4_ARATH;sp|Q8H159|UBQ10_AR…	sp|P59233|R27AC_ARATH;sp|P59232|R27AB_ARATH;sp|P59271|R27AA_ARATH;sp|Q42202|RL40B_ARATH;sp|B9DHA6|RL40A_ARATH;tr|F4JGM3|F4JGM3_ARATH;sp|Q8RUC6|RUB2_ARATH;sp|Q9SHE7|RUB1_ARATH;sp|P0CH33|UBQ11_ARATH;sp|Q3E7K8|UBQ12_ARATH;sp|Q3E7T8|UBQ14_ARATH;tr|A0A1P8BGQ7|A0A1P8BGQ7_ARATH;sp|Q1EC66|UBQ3_ARATH;tr|F4I9X6|F4I9X6_ARATH;sp|Q9FHQ6|UBQ9_ARATH;tr|Q3EAA5|Q3EAA5_ARATH;sp|P0CH32|UBQ4_ARATH;sp|Q8H159|UBQ10_AR…	-1.33556	-0.468242	0.516116	-0.730385	0.725397	1.29267	26
	ATMG01190.1	ATPase subunit 1	sp|P92549|ATPAM_ARATH	sp|P92549|ATPAM_ARATH	-1.3734	-0.45482	0.882835	-0.789267	0.873647	0.861001	26
	AT5G01530.1	light harvesting complex photosystem II	sp|Q07473|CB4A_ARATH	sp|Q07473|CB4A_ARATH	-1.36568	-0.556324	0.737336	-0.574795	0.43057	1.3289	26
	AT5G47770.1	Encodes a protein with farnesyl diphosphate synthase activity. protein_coding FARNESYL DIPHO	sp|Q09152|FPPS1_ARATH;tr|A0A1P8B4W4|A0A1P8B4W4_ARATH;tr|F4JNF1|F4JNF1_ARATH	sp|Q09152|FPPS1_ARATH	-0.820637	0.315324	1.20187	-1.53578	0.609187	0.230039	26
	AT5G26360.1	TCP-1/cpn60 chaperonin family protein	sp|Q84WV1|TCPG_ARATH	sp|Q84WV1|TCPG_ARATH	-0.807278	0.402114	0.759744	-1.3809	-0.253597	1.27992	26
	AT4G37910.1	mitochondrial heat shock protein 70-1	sp|Q8GUM2|HSP7I_ARATH	sp|Q8GUM2|HSP7I_ARATH	-1.20866	0.193287	0.683279	-1.30299	0.803501	0.831579	26
	AT4G19210.1	member of RLI subfamily The mRNA is cell-to-cell mobile. protein_coding ATP-BINDING CA	sp|Q8LPJ4|AB2E_ARATH	sp|Q8LPJ4|AB2E_ARATH	-1.00103	-0.0601005	0.888591	-0.996583	-0.289552	1.45867	26
	AT5G07350.2	RNA binding protein with nuclease activity essential for stress response. Involved in mechanis	sp|Q8VZG7|TSN1_ARATH	sp|Q8VZG7|TSN1_ARATH	-1.77585	0.508857	0.684032	-0.555995	0.285046	0.853906	26
	AT1G12000.1	Phosphofructokinase family protein	sp|Q8W4M5|PFPB1_ARATH	sp|Q8W4M5|PFPB1_ARATH	-1.71402	0.762336	0.0635742	-0.60358	0.751811	0.739876	26
	AT3G03960.1	TCP-1/cpn60 chaperonin family protein	sp|Q94K05|TCPQ_ARATH	sp|Q94K05|TCPQ_ARATH	-1.23108	0.128319	0.99215	-1.18273	0.294248	0.999092	26
	AT1G48630.1	Encodes a protein with similarity to mammalian RACKs. RACKs function to shuttle activated prot	sp|Q9C4Z6|GPLPB_ARATH	sp|Q9C4Z6|GPLPB_ARATH	-1.84589	0.609405	0.251936	-0.41705	0.671857	0.729741	26
	AT1G10840.1	Encodes eukaryotic initiation factor 3H1 subunit (TIF3H1). protein_coding TRANSLATION IN	sp|Q9C5Z2|EIF3H_ARATH	sp|Q9C5Z2|EIF3H_ARATH	-0.978468	0.697721	0.612993	-1.55282	0.501036	0.719539	26
	AT3G57290.1	Encodes a protein that is found in not only the eif3 complex but also in association with subu	sp|Q9C5Z3|EIF3E_ARATH	sp|Q9C5Z3|EIF3E_ARATH	-1.59854	0.930626	0.918302	-0.71756	-0.00231594	0.46949	26
	AT5G61780.1	Involved in the regulation of AtGA20ox3 expression, as well as seed germination. The mRNA is	sp|Q9FLT0|TSN2_ARATH	sp|Q9FLT0|TSN2_ARATH	-1.25453	0.85775	0.100704	-1.20793	0.964335	0.539671	26
	AT1G49760.1	polyadenylate-binding protein, putative / PABP, putative, similar to poly(A)-binding protein G	sp|Q9FXA2|PABP8_ARATH	sp|Q9FXA2|PABP8_ARATH	-1.56988	0.429535	0.387945	-0.748361	0.243277	1.25748	26
	AT5G11200.2	One of two genes encoding an ATP-dependent RNA helicase that localizes predominantly to euchro	sp|Q9LFN6|RH56_ARATH;sp|Q56XG6|RH15_ARATH;tr|F4JWF7|F4JWF7_ARATH;tr|F4JWF6|F4JWF6_ARATH;tr|F4JWF3|F4JWF3_ARATH	sp|Q9LFN6|RH56_ARATH;sp|Q56XG6|RH15_ARATH;tr|F4JWF7|F4JWF7_ARATH;tr|F4JWF6|F4JWF6_ARATH;tr|F4JWF3|F4JWF3_ARATH	-1.53272	0.390367	1.4304	-0.530933	-0.144027	0.386915	26
	AT1G32500.1	Encodes a member of a heterogenous group of non-intrinsic ATP-binding cassette (ABC) proteins.	sp|Q9LQK7|AB7I_ARATH	sp|Q9LQK7|AB7I_ARATH	-1.32459	0.848039	0.345363	-1.14397	0.259843	1.01531	26
	AT5G47210.1	Hyaluronan / mRNA binding family	sp|Q9LVT8|RGGC_ARATH	sp|Q9LVT8|RGGC_ARATH	-1.54918	0.406459	-0.0664754	-0.733039	0.912279	1.02996	26
	AT1G53310.1	Encodes one of four Arabidopsis phosphoenolpyruvate carboxylase proteins.Plays an important ro	sp|Q9MAH0|CAPP1_ARATH	sp|Q9MAH0|CAPP1_ARATH	-1.37497	0.620612	-0.505675	-0.610296	1.35174	0.518593	26
	AT3G01420.1	Encodes an alpha-dioxygenase involved in protection against oxidative stress and cell death. I	sp|Q9SGH6|DOX1_ARATH	sp|Q9SGH6|DOX1_ARATH	-1.00389	0.368657	0.291964	-1.32882	0.284983	1.38711	26
	AT2G40290.1	Encodes an eIF2alpha homolog that can be phosphorylated by GCN2 in vitro. protein_coding	sp|Q9SIZ2|IF2AH_ARATH;tr|A2RVK1|A2RVK1_ARATH	sp|Q9SIZ2|IF2AH_ARATH;tr|A2RVK1|A2RVK1_ARATH	-1.0843	0.872158	1.05748	-1.27516	-0.121956	0.551779	26
	AT2G20360.1	NAD(P)-binding Rossmann-fold superfamily protein	sp|Q9SK66|NDUA9_ARATH	sp|Q9SK66|NDUA9_ARATH	-1.73937	0.466615	0.819808	-0.659267	0.430381	0.681837	26
	AT3G02230.1	RGP1 is a UDP-arabinose mutase that catalyzes the interconversion between the pyranose and fur	sp|Q9SRT9|RGP1_ARATH;sp|O22666|RGP3_ARATH	sp|Q9SRT9|RGP1_ARATH	-0.991031	0.629233	0.774661	-1.52333	0.761047	0.349422	26
	AT1G78570.1	Encodes a UDP-L-Rhamnose synthase involved in the biosynthesis of rhamnose, a major monosaccha	sp|Q9SYM5|RHM1_ARATH	sp|Q9SYM5|RHM1_ARATH	-1.39347	0.261972	-0.0584063	-0.895489	0.972427	1.11296	26
	AT1G35720.1	Encodes a member of the annexin gene family, a diverse, multigene family of calcium-dependent,	sp|Q9SYT0|ANXD1_ARATH	sp|Q9SYT0|ANXD1_ARATH	-1.47094	0.603009	0.208205	-0.745887	0.0375417	1.36807	26
	AT4G38510.5	One of three genes encoding the vacuolar ATP synthase subunit B1. The protein binds to and co	sp|Q9SZN1|VATB2_ARATH;tr|F4JTQ0|F4JTQ0_ARATH	sp|Q9SZN1|VATB2_ARATH;tr|F4JTQ0|F4JTQ0_ARATH	-1.41489	0.0250388	1.43508	-0.804	0.336238	0.42254	26
	AT4G37870.1	Encodes a phosphoenolpyruvate carboxykinase that localizes to the cytosol. protein_coding	sp|Q9T074|PCKA_ARATH;tr|A0A1P8BDX2|A0A1P8BDX2_ARATH;tr|B5X574|B5X574_ARATH;tr|A0A1P8BDT8|A0A1P8BDT8_ARATH	sp|Q9T074|PCKA_ARATH	-1.73982	0.380828	0.571926	-0.414153	0.049275	1.15194	26
	AT1G21750.1	Encodes a protein disulfide isomerase-like (PDIL) protein, a member of a multigene family with	sp|Q9XI01|PDI11_ARATH;tr|F4HZN9|F4HZN9_ARATH	sp|Q9XI01|PDI11_ARATH;tr|F4HZN9|F4HZN9_ARATH	-1.42452	0.608679	0.48991	-1.12649	0.591112	0.861308	26
	AT1G51980.1	Insulinase (Peptidase family M16) protein	sp|Q9ZU25|MPPA1_ARATH;tr|A8MQE5|A8MQE5_ARATH;sp|O04308|MPPA2_ARATH	sp|Q9ZU25|MPPA1_ARATH;tr|A8MQE5|A8MQE5_ARATH;sp|O04308|MPPA2_ARATH	-1.47759	0.111741	0.596479	-0.605482	-0.0664818	1.44133	26
	AT1G52360.2	Coatomer, beta subunit	tr|A0A1P8AV73|A0A1P8AV73_ARATH;sp|Q9C827|COB22_ARATH;tr|F4ICX0|F4ICX0_ARATH	tr|A0A1P8AV73|A0A1P8AV73_ARATH;sp|Q9C827|COB22_ARATH;tr|F4ICX0|F4ICX0_ARATH	-1.46994	0.57076	1.37044	-0.608336	-0.289189	0.426258	26
	AT3G49680.1	Encodes a chloroplast branched-chain amino acid aminotransferase. Complements the yeast leu/is	tr|B3H658|B3H658_ARATH;sp|Q9M401|BCAT3_ARATH	tr|B3H658|B3H658_ARATH;sp|Q9M401|BCAT3_ARATH	-1.4991	0.0998038	0.23018	-0.655514	1.45794	0.366697	26
	AT1G72370.1	acidic protein associated to 40S ribosomal subunit of ribosomes. Involved in polysome formatio	tr|B9DG17|B9DG17_ARATH;sp|Q08682|RSSA1_ARATH;sp|Q8H173|RSSA2_ARATH;tr|F4J4W3|F4J4W3_ARATH	tr|B9DG17|B9DG17_ARATH;sp|Q08682|RSSA1_ARATH	-1.71937	0.491564	0.830281	-0.645422	0.245518	0.797433	26
	AT4G24190.1	encodes an ortholog of GRP94, an ER-resident HSP90-like protein and is involved in regulation	tr|F4JQ55|F4JQ55_ARATH;sp|Q9STX5|ENPL_ARATH	tr|F4JQ55|F4JQ55_ARATH;sp|Q9STX5|ENPL_ARATH	-1.79147	0.505842	0.568231	-0.585571	0.751769	0.5512	26
	AT5G42020.1	Luminal binding protein (BiP2) involved in polar nuclei fusion during proliferation of endospe	tr|F4K007|F4K007_ARATH;sp|Q39043|MD37F_ARATH;tr|A0A1P8BF32|A0A1P8BF32_ARATH	tr|F4K007|F4K007_ARATH;sp|Q39043|MD37F_ARATH;tr|A0A1P8BF32|A0A1P8BF32_ARATH	-1.71475	0.3513	0.387567	-0.664126	0.82773	0.812282	26
	AT4G18440.1	L-Aspartase-like family protein	tr|Q8RY94|Q8RY94_ARATH;tr|F4I1L9|F4I1L9_ARATH;tr|Q8GUN7|Q8GUN7_ARATH	tr|Q8RY94|Q8RY94_ARATH;tr|F4I1L9|F4I1L9_ARATH;tr|Q8GUN7|Q8GUN7_ARATH	-0.702871	-0.383471	1.08274	-1.45619	0.712466	0.747325	26
	AT5G08570.1	Pyruvate kinase family protein	tr|Q9FNN1|Q9FNN1_ARATH	tr|Q9FNN1|Q9FNN1_ARATH	-1.71711	0.642062	0.810597	-0.373168	-0.246741	0.884358	26
	AT2G23600.1	Encodes a protein shown to have carboxylesterase activity, methyl salicylate esterase activity	sp|O80476|MES2_ARATH;tr|A0A1P8AXQ5|A0A1P8AXQ5_ARATH;tr|A0A1P8AXW0|A0A1P8AXW0_ARATH	sp|O80476|MES2_ARATH;tr|A0A1P8AXQ5|A0A1P8AXQ5_ARATH	-0.663022	-1.20547	0.0682205	1.75608	-0.0722374	0.116438	27
	AT5G35590.1	Encodes 20S proteasome subunit PAA1 (PAA1). protein_coding PROTEASOME ALPHA SUBUNIT A1 (P	sp|O81146|PSA6A_ARATH	sp|O81146|PSA6A_ARATH	-0.432943	-1.82595	0.174824	0.68985	0.703597	0.690623	27
	AT3G08580.1	mitochondrial ADP/ATP carrier protein_coding ADP/ATP CARRIER 1 (AAC1) ADP/ATP CARRIE	sp|P31167|ADT1_ARATH;sp|O49447|ADT3_ARATH	sp|P31167|ADT1_ARATH	-0.701074	-1.69156	0.344887	0.388921	0.806616	0.852214	27
	AT1G24360.1	NAD(P)-binding Rossmann-fold superfamily protein	sp|P33207|FABG_ARATH	sp|P33207|FABG_ARATH	-0.597525	-1.67051	-0.0786909	0.833302	0.699501	0.813924	27
	AT5G14740.1	Encodes a beta carbonic anhydrase likely to be localized in the cytoplasm. Expression of its	sp|P42737|BCA2_ARATH;tr|F4K875|F4K875_ARATH;tr|F4K873|F4K873_ARATH;tr|A8MQY4|A8MQY4_ARATH	sp|P42737|BCA2_ARATH;tr|F4K875|F4K875_ARATH;tr|F4K873|F4K873_ARATH;tr|A8MQY4|A8MQY4_ARATH	-0.118119	-1.59477	-0.667171	0.568375	0.77648	1.03521	27
	AT5G10450.4	Encodes a member of the 14-3-3 gene family that is a lambda isoform (14-3-3&#955	sp|P48349|14336_ARATH;tr|F4KGV2|F4KGV2_ARATH;tr|F4KGV5|F4KGV5_ARATH	sp|P48349|14336_ARATH;tr|F4KGV2|F4KGV2_ARATH;tr|F4KGV5|F4KGV5_ARATH	-0.199501	-1.62847	-0.412847	0.353281	1.28408	0.603463	27
	AT3G55440.1	Encodes triosephosphate isomerase. protein_coding TRIOSEPHOSPHATE ISOMERASE (TPI) CYTOSO	sp|P48491|TPIS_ARATH	sp|P48491|TPIS_ARATH	-0.604394	-1.61399	-0.203239	0.713284	0.75302	0.955317	27
	AT2G47610.1	Ribosomal protein L7Ae/L30e/S12e/Gadd45 family protein	sp|P49692|RL7A1_ARATH	sp|P49692|RL7A1_ARATH	-0.800272	-1.53669	0.704276	-0.0797097	0.734506	0.977894	27
	ATCG00270.1	PSII D2 protein protein_coding PHOTOSYSTEM II REACTION CENTER PROTEIN D (PSBD) PHOTOSYSTEM II	sp|P56761|PSBD_ARATH	sp|P56761|PSBD_ARATH	-0.825058	-1.42654	-0.189709	0.452247	0.813484	1.17558	27
	AT2G43910.2	HARMLESS TO OZONE LAYER 1	sp|Q0WP12|HOL1_ARATH;tr|F4IT14|F4IT14_ARATH	sp|Q0WP12|HOL1_ARATH;tr|F4IT14|F4IT14_ARATH	-0.738908	-1.50439	-0.267882	0.866036	0.733666	0.911476	27
	AT5G26570.1	chloroplastidic phosphoglucan, water dikinase (PWD) which is required for normal degradation o	sp|Q6ZY51|PWD_ARATH;tr|B3H4K8|B3H4K8_ARATH	sp|Q6ZY51|PWD_ARATH;tr|B3H4K8|B3H4K8_ARATH	-0.209812	-1.17312	-0.535106	1.55472	-0.454845	0.818166	27
	AT1G73060.1	Low PSII Accumulation 3	sp|Q8H0W0|LPA3_ARATH	sp|Q8H0W0|LPA3_ARATH	-0.533942	-1.07512	0.181245	1.67356	-0.712429	0.466684	27
	AT3G59890.1	Dihydrodipicolinate reductase, bacterial/plant	sp|Q8LB01|DAPB2_ARATH;sp|O80574|DAPB1_ARATH	sp|Q8LB01|DAPB2_ARATH;sp|O80574|DAPB1_ARATH	-1.20579	-1.17251	0.229321	0.771663	0.152603	1.22472	27
	AT1G80410.2	Encodes the catalytic subunit of a N-terminal acetyltransferase. protein_coding NAA15	sp|Q8VZM1|NAA15_ARATH;tr|F4HS68|F4HS68_ARATH	sp|Q8VZM1|NAA15_ARATH;tr|F4HS68|F4HS68_ARATH	0.129393	-1.80412	-0.025607	0.281916	0.142508	1.27591	27
	AT5G45390.1	One of several nuclear-encoded ClpPs (caseinolytic protease). Contains a highly conserved cata	sp|Q94B60|CLPP4_ARATH	sp|Q94B60|CLPP4_ARATH	-0.69063	-1.58119	-0.0122468	1.03925	0.912146	0.332673	27
	AT1G70410.2	Encodes a putative beta-carbonic anhydrase betaCA4. Together with betaCA1 (At3g01500) regulat	sp|Q94CE4|BCA4_ARATH;sp|Q9ZUC2|BCA3_ARATH	sp|Q94CE4|BCA4_ARATH	-0.355628	-1.85372	0.187025	0.835041	0.602255	0.585029	27
	AT5G19760.1	Encodes a novel mitochondrial carrier capable of transporting both dicarboxylates (such as mal	sp|Q9C5M0|DTC_ARATH	sp|Q9C5M0|DTC_ARATH	-0.28462	-1.86826	0.30844	0.622442	0.926759	0.295235	27
	AT1G47260.1	Encodes mitochondrial gamma carbonic anhydrase. Component of the NADH dehydrogenase complex.	sp|Q9C6B3|GCA2_ARATH	sp|Q9C6B3|GCA2_ARATH	-1.02801	-1.14085	1.30944	-0.26367	0.898325	0.224761	27
	AT5G67500.2	Encodes a voltage-dependent anion channel (VDAC: AT3G01280/VDAC1, AT5G67500/VDAC2, AT5G15090/V	sp|Q9FJX3|VDAC2_ARATH;tr|F4K3R8|F4K3R8_ARATH	sp|Q9FJX3|VDAC2_ARATH;tr|F4K3R8|F4K3R8_ARATH	-1.1181	-1.39536	0.329795	0.635879	0.988271	0.559508	27
	AT5G08530.1	51 kDa subunit of complex I	sp|Q9FNN5|NDUV1_ARATH	sp|Q9FNN5|NDUV1_ARATH	-0.542131	-1.73371	0.944686	0.0665918	0.587961	0.676599	27
	AT1G06220.2	Encodes a protein with similarity to splicing factor Snu114. Snu114 is thought to be involved	sp|Q9LNC5|CLO_ARATH;sp|F4JWP9|GFL_ARATH	sp|Q9LNC5|CLO_ARATH;sp|F4JWP9|GFL_ARATH	-1.10541	-1.28658	0.791728	-0.0640727	0.601001	1.06332	27
	AT2G21170.1	Encodes a plastidic triose phosphate isomerase. Mutants with reduced pdTPI levels have difficu	sp|Q9SKP6|TPIC_ARATH;tr|A8MRE8|A8MRE8_ARATH	sp|Q9SKP6|TPIC_ARATH;tr|A8MRE8|A8MRE8_ARATH	-0.44551	-1.7252	-0.150009	0.842032	0.724768	0.753919	27
	AT2G20890.1	Chloroplast-localized Thylakoid formation1 gene product involved in vesicle-mediated formation	sp|Q9SKT0|THF1_ARATH	sp|Q9SKT0|THF1_ARATH	-0.961084	-1.24627	-0.376125	1.13031	0.881858	0.571302	27
	AT5G15090.1	Encodes a voltage-dependent anion channel (VDAC: AT3G01280/VDAC1, AT5G67500/VDAC2, AT5G15090/V	sp|Q9SMX3|VDAC3_ARATH	sp|Q9SMX3|VDAC3_ARATH	-0.387217	-1.84179	0.298557	0.353642	0.804295	0.772515	27
	AT3G01280.1	Encodes a voltage-dependent anion channel (VDAC: AT3G01280/VDAC1, AT5G67500/VDAC2, AT5G15090/V	sp|Q9SRH5|VDAC1_ARATH	sp|Q9SRH5|VDAC1_ARATH	-0.533856	-1.74728	0.415436	0.153681	0.868176	0.843845	27
	AT4G25080.3	Encodes a protein with methyltransferase activity responsible for the methylation of magnesium	sp|Q9SW18|CHLM_ARATH;tr|A0A1P8B4G1|A0A1P8B4G1_ARATH	sp|Q9SW18|CHLM_ARATH;tr|A0A1P8B4G1|A0A1P8B4G1_ARATH	-1.192	-1.2724	0.289983	0.814422	1.05947	0.300522	27
	AT4G23850.1	AMP-dependent synthetase and ligase family protein	sp|Q9T0A0|LACS4_ARATH;sp|Q9C7W4|LACS3_ARATH	sp|Q9T0A0|LACS4_ARATH	-0.550863	-1.6943	0.617676	1.14497	0.148989	0.333527	27
	AT3G58730.1	vacuolar ATP synthase subunit D (VATD) / V-ATPase D subunit / vacuolar proton pump D subunit (	sp|Q9XGM1|VATD_ARATH	sp|Q9XGM1|VATD_ARATH	-0.101306	-1.86468	0.180477	0.713575	0.0907579	0.981176	27
	AT2G38750.1	Annexins are a family of calcium dependent membrane binding proteins though to be involved in	sp|Q9ZVJ6|ANXD4_ARATH;tr|A0A1P8B1L4|A0A1P8B1L4_ARATH	sp|Q9ZVJ6|ANXD4_ARATH;tr|A0A1P8B1L4|A0A1P8B1L4_ARATH	-0.466033	-1.56784	0.472323	1.36617	0.4264	-0.231014	27
	AT4G09010.1	Encodes a thylakoid lumen protein that was initially believed to act as a microsomal ascorbate	tr|A0A1P8B8W6|A0A1P8B8W6_ARATH;sp|P82281|TL29_ARATH;tr|A0A1P8B8Y3|A0A1P8B8Y3_ARATH	tr|A0A1P8B8W6|A0A1P8B8W6_ARATH;sp|P82281|TL29_ARATH;tr|A0A1P8B8Y3|A0A1P8B8Y3_ARATH	-0.354265	-1.65381	-0.0104521	1.1023	0.960356	-0.0441288	27
	AT2G45990.1	ribosomal RNA small subunit methyltransferase G	tr|F4IH73|F4IH73_ARATH;tr|O82790|O82790_ARATH;tr|F4IH74|F4IH74_ARATH	tr|F4IH73|F4IH73_ARATH;tr|O82790|O82790_ARATH;tr|F4IH74|F4IH74_ARATH	-0.738415	-1.36926	-0.376763	1.33117	0.597655	0.555621	27
	AT3G51260.1	20S proteosomal alpha subunits. Interacts with SnRK, SKP1/ASK1 during proteasomal binding of	tr|Q2V3Q0|Q2V3Q0_ARATH;sp|P30186|PSA7A_ARATH	tr|Q2V3Q0|Q2V3Q0_ARATH;sp|P30186|PSA7A_ARATH	-0.95137	-1.40774	1.20951	0.482871	0.0212667	0.645468	27
	AT2G34420.1	Photosystem II type I chlorophyll	tr|Q39141|Q39141_ARATH	tr|Q39141|Q39141_ARATH	-0.958165	-1.52451	0.255115	0.84996	0.792181	0.585421	27
	AT5G43830.1	aluminum induced protein with YGL and LRDR motifs	tr|Q9FG81|Q9FG81_ARATH	tr|Q9FG81|Q9FG81_ARATH	-0.370999	-1.73069	0.16585	0.346788	0.316635	1.27242	27
	AT1G15140.1	FAD/NAD(P)-binding oxidoreductase	tr|Q9XI55|Q9XI55_ARATH;tr|F4HXZ3|F4HXZ3_ARATH	tr|Q9XI55|Q9XI55_ARATH;tr|F4HXZ3|F4HXZ3_ARATH	-0.889052	-1.13675	-0.481295	1.26051	1.0232	0.223387	27
	AT4G02580.1	NADH-ubiquinone oxidoreductase 24 kDa subunit	sp|O22769|NDUV2_ARATH	sp|O22769|NDUV2_ARATH	0.0686678	-1.35892	-0.143295	-0.165951	1.75404	-0.154549	28
	AT2G43610.1	Chitinase family protein	sp|O22842|CHI61_ARATH	sp|O22842|CHI61_ARATH	0.305392	-1.2033	0.548936	1.05728	0.591566	-1.29988	28
	AT5G35100.1	Cyclophilin-like peptidyl-prolyl cis-trans isomerase family protein	sp|O65220|CPY28_ARATH;tr|A0A1P8B9P2|A0A1P8B9P2_ARATH	sp|O65220|CPY28_ARATH;tr|A0A1P8B9P2|A0A1P8B9P2_ARATH	0.772706	-1.63359	0.728157	0.329058	0.635503	-0.831833	28
	AT2G37660.1	NAD(P)-binding Rossmann-fold superfamily protein	sp|O80934|Y2766_ARATH	sp|O80934|Y2766_ARATH	0.892943	-1.42268	0.217506	0.710658	0.680253	-1.07868	28
	AT1G58290.1	Encodes a protein with glutamyl-tRNA reductase (GluTR) activity, catalyzing the NADPH-dependen	sp|P42804|HEM11_ARATH;sp|P49294|HEM12_ARATH;sp|Q9SJX1|HEM13_ARATH	sp|P42804|HEM11_ARATH;sp|P49294|HEM12_ARATH	0.978677	-1.67968	0.0382191	0.66352	0.62379	-0.624525	28
	AT5G65430.3	member of 14-3-3 proteins. This protein is reported to interact with the BZR1 transcription fa	sp|P48348|14338_ARATH;tr|F4KHY7|F4KHY7_ARATH	sp|P48348|14338_ARATH;tr|F4KHY7|F4KHY7_ARATH	0.281205	-1.78044	0.157885	-0.0906946	1.30441	0.127634	28
	ATCG00740.1	RNA polymerase alpha subunit protein_coding RNA POLYMERASE SUBUNIT ALPHA (RPOA) RNA PO	sp|P56762|RPOA_ARATH	sp|P56762|RPOA_ARATH	0.876977	-1.76092	0.605753	0.788579	-0.180971	-0.329416	28
	AT3G48420.1	Haloacid dehalogenase-like hydrolase (HAD) superfamily protein	sp|Q94K71|CBBY_ARATH	sp|Q94K71|CBBY_ARATH	0.575983	-1.80231	0.279829	1.13593	0.0343999	-0.223834	28
	AT4G30170.1	Peroxidase family protein	sp|Q96522|PER45_ARATH;sp|Q43873|PER73_ARATH	sp|Q96522|PER45_ARATH	-0.0585291	-0.696138	1.38316	0.322265	0.535315	-1.48607	28
	AT5G05890.1	Encodes a nicotinate-N-glycosyltransferase. protein_coding UDP-GLUCOSYL TRANSFERASE 76C5	sp|Q9FI97|U76C5_ARATH	sp|Q9FI97|U76C5_ARATH	0.74873	-1.2352	-0.0998905	-0.445382	1.55825	-0.526503	28
	AT5G65780.2	Encodes a chloroplast branched-chain amino acid aminotransferase, can complement the yeast leu	sp|Q9FYA6|BCAT5_ARATH	sp|Q9FYA6|BCAT5_ARATH	-0.175446	-1.10541	0.434805	-0.486362	1.76939	-0.436972	28
	AT5G04740.1	Encodes a ACT domain-containing protein. The ACT domain, named after bacterial aspartate kina	sp|Q9LZ23|ACR12_ARATH;tr|F4JXP5|F4JXP5_ARATH	sp|Q9LZ23|ACR12_ARATH	-0.071672	-1.86303	0.657031	0.0138667	1.01498	0.248826	28
	AT1G79440.1	Encodes a mitochondrial succinic semialdehyde dehydrogenase (SSADH). Nomenclature according t	sp|Q9SAK4|SSDH_ARATH	sp|Q9SAK4|SSDH_ARATH	0.382239	-2.01709	0.578983	0.561617	0.32604	0.168213	28
	AT1G64520.1	regulatory particle non-ATPase 12A	sp|Q9SGW3|PSD8A_ARATH;sp|Q9FHY0|PSD8B_ARATH	sp|Q9SGW3|PSD8A_ARATH	0.389151	-0.724582	0.702589	0.0507291	1.15854	-1.57643	28
	AT1G77510.1	Encodes a protein disulfide isomerase-like (PDIL) protein, a member of a multigene family with	sp|Q9SRG3|PDI12_ARATH	sp|Q9SRG3|PDI12_ARATH	0.293248	-1.39875	0.0870064	-0.279037	1.65631	-0.358778	28
	AT1G49970.1	Encodes a ClpP-related sequence. Though similar to ClpP proteins, this does not contains the h	sp|Q9XJ35|CLPR1_ARATH	sp|Q9XJ35|CLPR1_ARATH	0.51025	-1.73908	0.614801	0.64872	0.659349	-0.694043	28
	AT1G65260.1	Encodes a protein required for thylakoid membrane formation. protein_coding PLASTID TRANSC	tr|A0A1P8ATS2|A0A1P8ATS2_ARATH;sp|O80796|VIPP1_ARATH	tr|A0A1P8ATS2|A0A1P8ATS2_ARATH;sp|O80796|VIPP1_ARATH	0.902626	-1.74668	0.971632	-0.340971	-0.0534075	0.266803	28
	AT4G39660.1	alanine:glyoxylate aminotransferase 2 homolog (AGT2). The mRNA is cell-to-cell mobile. protei	tr|A0A1P8B5L9|A0A1P8B5L9_ARATH;sp|Q940M2|AGT21_ARATH	tr|A0A1P8B5L9|A0A1P8B5L9_ARATH;sp|Q940M2|AGT21_ARATH	1.00928	-1.75759	0.358048	0.813946	-0.135119	-0.288558	28
	AT5G44320.1	Eukaryotic translation initiation factor 3 subunit 7 (eIF-3)	tr|Q9FKV6|Q9FKV6_ARATH	tr|Q9FKV6|Q9FKV6_ARATH	0.651217	-1.84329	1.04834	-0.171562	0.1631	0.152189	28
	AT3G43540.1	initiation factor 4F subunit (DUF1350)	tr|Q9M236|Q9M236_ARATH;tr|F4IZ56|F4IZ56_ARATH	tr|Q9M236|Q9M236_ARATH;tr|F4IZ56|F4IZ56_ARATH	0.928856	-0.984543	0.595307	0.796762	0.133595	-1.46998	28
	AT3G43300.1	AtMIN7 is an immunity associated Arabidopsis protein targeted by HopM1, a conserved Pseudomona	sp|F4IXW2|BIG5_ARATH	sp|F4IXW2|BIG5_ARATH	-1.04495	-0.939007	1.23374	1.18006	-0.313105	-0.11674	29
	AT3G52140.4	Involved in regulating mitochondrial quality control. Regulates mitochondrial association time	sp|F4J5S1|CLU_ARATH;tr|F4J5R9|F4J5R9_ARATH;tr|F4J5S0|F4J5S0_ARATH	sp|F4J5S1|CLU_ARATH;tr|F4J5R9|F4J5R9_ARATH;tr|F4J5S0|F4J5S0_ARATH	-1.10243	-0.808033	0.655097	1.55164	-0.502471	0.206193	29
	AT3G14310.1	encodes a pectin methylesterase, targeted by a cellulose binding protein (CBP) from the parasi	sp|O49006|PME3_ARATH;sp|Q42534|PME2_ARATH	sp|O49006|PME3_ARATH	-0.690298	-0.919169	0.526369	1.34873	0.746724	-1.01236	29
	AT2G39730.1	Rubisco activase, a nuclear-encoded chloroplast protein that consists of two isoforms arising	sp|P10896|RCA_ARATH;tr|F4IVZ7|F4IVZ7_ARATH	sp|P10896|RCA_ARATH;tr|F4IVZ7|F4IVZ7_ARATH	-1.00445	0.630521	0.206423	1.43521	-0.0475326	-1.22018	29
	ATCG00480.1	chloroplast-encoded gene for beta subunit of ATP synthase protein_coding ATP SYNTHASE S	sp|P19366|ATPB_ARATH	sp|P19366|ATPB_ARATH	-0.590518	-1.08408	1.1544	1.29112	-0.684858	-0.0860565	29
	AT5G08300.1	Succinyl-CoA ligase, alpha subunit	sp|P68209|SUCA1_ARATH;tr|B3H632|B3H632_ARATH;tr|A0A1P8BEZ0|A0A1P8BEZ0_ARATH	sp|P68209|SUCA1_ARATH;tr|B3H632|B3H632_ARATH	-1.55468	-0.737475	1.19225	0.471749	0.628555	-0.000395669	29
	AT4G37980.1	NADPH-dependent cinnamaldehyde and hexenal reductase involved in the production of green leaf	sp|Q02971|CADH7_ARATH;sp|Q02972|CADH8_ARATH	sp|Q02971|CADH7_ARATH	-1.32651	0.729419	0.00231652	1.36202	0.145004	-0.912245	29
	AT5G55280.1	Encodes one of two FtsZ proteins, tubulin-like proteins, in Arabidopsis. It is involved in ch	sp|Q42545|FTSZ1_ARATH	sp|Q42545|FTSZ1_ARATH	-1.27116	-0.81425	0.504763	1.54011	0.236598	-0.196059	29
	AT1G09130.3	ATP-dependent caseinolytic (Clp) protease/crotonase family protein	sp|Q8L770|CLPR3_ARATH;tr|F4HZE0|F4HZE0_ARATH	sp|Q8L770|CLPR3_ARATH;tr|F4HZE0|F4HZE0_ARATH	-1.27031	-0.925564	0.36187	1.39282	0.645695	-0.204512	29
	AT5G42240.1	serine carboxypeptidase-like 42	sp|Q9FH05|SCP42_ARATH	sp|Q9FH05|SCP42_ARATH	-1.35038	-0.286157	0.336203	1.34508	0.742905	-0.787656	29
	AT5G42390.1	Encodes a chloroplast-localized metalloprotease that is essential for embryo development. Mut	sp|Q9FIH8|SPP_ARATH;tr|A0A1P8BEG1|A0A1P8BEG1_ARATH	sp|Q9FIH8|SPP_ARATH;tr|A0A1P8BEG1|A0A1P8BEG1_ARATH	-1.04605	-0.668901	1.16702	1.32551	-0.525012	-0.252563	29
	AT3G28200.1	Peroxidase superfamily protein	sp|Q9LHA7|PER31_ARATH	sp|Q9LHA7|PER31_ARATH	-1.24061	0.614843	0.248638	0.966901	0.682923	-1.27269	29
	AT3G22060.1	contains Pfam profile: PF01657 Domain of unknown function that is usually associated with prot	sp|Q9LRJ9|CRR38_ARATH	sp|Q9LRJ9|CRR38_ARATH	-0.512357	-0.561994	-0.73699	1.72008	0.722266	-0.631002	29
	AT3G23400.1	Encodes FIBRILLIN 4 (FIB4). The fibrillins are a large family of chloroplast proteins that hav	sp|Q9LW57|PAP6_ARATH;tr|A0A1I9LQU5|A0A1I9LQU5_ARATH;tr|A0A1I9LQU3|A0A1I9LQU3_ARATH	sp|Q9LW57|PAP6_ARATH;tr|A0A1I9LQU5|A0A1I9LQU5_ARATH;tr|A0A1I9LQU3|A0A1I9LQU3_ARATH	-1.35007	-0.985349	1.19253	0.863106	0.149362	0.130417	29
	AT1G48030.1	Encodes a mitochondrial lipoamide dehydrogenase whose expression is induced by light. protei	sp|Q9M5K3|DLDH1_ARATH	sp|Q9M5K3|DLDH1_ARATH	-0.878237	0.0707646	1.45951	0.604002	0.0575098	-1.31355	29
	AT2G05070.1	Encodes Lhcb2.2. Belongs to the Lhc super-gene family encodes the light-harvesting chlorophyl	sp|Q9S7J7|CB22_ARATH;sp|Q9SHR7|CB21_ARATH;sp|Q9XF87|CB24_ARATH;tr|A0A1I9LMB4|A0A1I9LMB4_ARATH;tr|A0A1P8AZ91|A0A1P8AZ91_ARATH	sp|Q9S7J7|CB22_ARATH;sp|Q9SHR7|CB21_ARATH;sp|Q9XF87|CB24_ARATH;tr|A0A1I9LMB4|A0A1I9LMB4_ARATH;tr|A0A1P8AZ91|A0A1P8AZ91_ARATH	-0.92479	-0.938015	0.417013	0.857966	1.33845	-0.750624	29
	AT4G16260.1	Encodes a putative beta-1,3-endoglucanase that interacts with the 30C02 cyst nematode effector	tr|A0A1P8B3U2|A0A1P8B3U2_ARATH;sp|Q8VZJ2|BGNEM_ARATH	tr|A0A1P8B3U2|A0A1P8B3U2_ARATH;sp|Q8VZJ2|BGNEM_ARATH	-1.28265	-0.242656	1.57491	0.701785	-0.232894	-0.518498	29
	AT2G39800.1	encodes a delta1-pyrroline-5-carboxylate synthase that catalyzes the rate-limiting enzyme in t	tr|B9DFG0|B9DFG0_ARATH;tr|F4IFZ9|F4IFZ9_ARATH;sp|P54887|P5CS1_ARATH	tr|B9DFG0|B9DFG0_ARATH;tr|F4IFZ9|F4IFZ9_ARATH;sp|P54887|P5CS1_ARATH	-0.899482	-0.340125	1.18883	1.33592	-0.802979	-0.482161	29
	AT5G13650.2	Encodes SVR3, a putative chloroplast TypA translation elongation GTPase. Loss of SVR3 suppres	sp|F4K410|SVR3_ARATH;tr|F4K409|F4K409_ARATH	sp|F4K410|SVR3_ARATH;tr|F4K409|F4K409_ARATH	-0.0187029	-0.72627	-0.226498	1.43329	-1.29391	0.832086	30
	AT1G09750.1	Eukaryotic aspartyl protease family protein	sp|O04496|AED3_ARATH	sp|O04496|AED3_ARATH	-0.95519	1.1516	-0.728233	1.13597	0.313631	-0.917778	30
	AT2G43710.2	Encodes a stearoyl-ACP desaturase, involved in fatty acid desaturation. The ssi2 mutants have	sp|O22832|STAD7_ARATH;tr|F4IS32|F4IS32_ARATH;tr|A0A1I9LTN9|A0A1I9LTN9_ARATH;sp|Q9M880|STAD4_ARATH;tr|A0A178VGR6|A0A178VGR6_ARATH	sp|O22832|STAD7_ARATH;tr|F4IS32|F4IS32_ARATH	-1.16777	0.592157	-0.26481	1.59152	-0.823054	0.071958	30
	AT3G45780.1	Blue-light photoreceptor. Contains a light activated serine-threonine kinase domain and LOV1 a	sp|O48963|PHOT1_ARATH	sp|O48963|PHOT1_ARATH	0.788255	0.0416999	-0.943713	1.55606	-0.832687	-0.609615	30
	AT3G53420.1	a member of the plasma membrane intrinsic protein subfamily PIP2. localizes to the plasma memb	sp|P43286|PIP21_ARATH	sp|P43286|PIP21_ARATH	0.290999	-0.564103	-1.35209	1.66278	-0.0600035	0.0224192	30
	AT3G19450.1	Encodes a catalytically active cinnamyl alcohol dehydrogenase which uses p-coumaryl aldehyde a	sp|P48523|CADH4_ARATH	sp|P48523|CADH4_ARATH	-0.390946	0.880852	-1.00344	1.11014	-1.20769	0.611095	30
	AT3G55610.1	encodes delta 1-pyrroline-5-carboxylate synthetase B. Gene expression is induced by dehydratio	sp|P54888|P5CS2_ARATH;tr|B3H5E3|B3H5E3_ARATH	sp|P54888|P5CS2_ARATH;tr|B3H5E3|B3H5E3_ARATH	-0.909094	0.507219	0.275942	1.45687	-1.31044	-0.0205011	30
	AT1G48850.1	chorismate synthase, putative / 5-enolpyruvylshikimate-3-phosphate phospholyase	sp|P57720|AROC_ARATH;tr|F4I033|F4I033_ARATH;tr|F4I032|F4I032_ARATH	sp|P57720|AROC_ARATH;tr|F4I033|F4I033_ARATH;tr|F4I032|F4I032_ARATH	0.13196	-0.112259	-0.810732	1.80524	-1.02648	0.0122643	30
	AT1G05010.1	Encodes 1-aminocyclopropane-1-carboxylate oxidase protein_coding ETHYLENE-FORMING ENZYM	sp|Q06588|ACCO4_ARATH	sp|Q06588|ACCO4_ARATH	-0.193148	0.781359	-0.00813125	1.25399	-1.65788	-0.176196	30
	AT4G37800.1	xyloglucan endotransglucosylase/hydrolase 7	sp|Q8LER3|XTH7_ARATH	sp|Q8LER3|XTH7_ARATH	-0.582416	0.674935	-0.172741	1.36621	-1.50381	0.217817	30
	AT2G42130.4	Plastid-lipid associated protein PAP / fibrillin family protein	sp|Q8S9M1|PAP13_ARATH;tr|F4IM05|F4IM05_ARATH;tr|A8MRU9|A8MRU9_ARATH	sp|Q8S9M1|PAP13_ARATH;tr|F4IM05|F4IM05_ARATH;tr|A8MRU9|A8MRU9_ARATH	0.122975	-0.31095	-0.220697	1.89295	-0.464058	-1.02022	30
	AT2G31810.1	ACT domain-containing small subunit of acetolactate synthase protein	sp|Q93YZ7|ILVH2_ARATH	sp|Q93YZ7|ILVH2_ARATH	-1.08754	0.601035	-0.767109	0.974711	-0.829728	1.10863	30
	AT1G15750.1	Encodes a protein with several WD40 repeats at the C-terminus and predicted protein-protein in	sp|Q94AI7|TPL_ARATH;sp|Q0WV90|TPR1_ARATH;sp|Q84JM4|TPR3_ARATH;tr|F4J043|F4J043_ARATH;tr|F4K2T3|F4K2T3_ARATH;sp|Q27GK7|TPR4_ARATH	sp|Q94AI7|TPL_ARATH;sp|Q0WV90|TPR1_ARATH	-0.668687	0.33259	-0.460666	1.23401	-1.36135	0.9241	30
	AT5G63890.2	Encodes histidinol dehydrogenase. Up-regulated in response to UV-B. protein_coding HISTID	sp|Q9C5U8|HIS8_ARATH	sp|Q9C5U8|HIS8_ARATH	-0.665822	0.187224	-0.17667	1.10133	-1.48359	1.03752	30
	AT5G24300.1	SSI is a plastidial enzyme and crucial for the synthesis of normal amylopectin in the leaves o	sp|Q9FNF2|SSY1_ARATH	sp|Q9FNF2|SSY1_ARATH	-0.830664	1.0227	0.055833	1.23218	-0.171062	-1.30899	30
	AT3G13490.1	Encodes a dual targeted lysyl-tRNA ligase that is found both in the mitochondrion and the chlo	sp|Q9LJE2|SYKM_ARATH	sp|Q9LJE2|SYKM_ARATH	-0.768926	-0.853578	-0.119196	1.63464	-0.649379	0.756435	30
	AT3G61220.2	CytADR/SDR1 is an aldehyde reductase that catalyzes the reduction of the aldehyde carbonyl gro	sp|Q9M2E2|SDR1_ARATH;tr|F4JE70|F4JE70_ARATH;tr|A0A1I9LNT2|A0A1I9LNT2_ARATH;sp|Q9ZUH5|SDR2B_ARATH	sp|Q9M2E2|SDR1_ARATH;tr|F4JE70|F4JE70_ARATH;tr|A0A1I9LNT2|A0A1I9LNT2_ARATH	-0.288778	-0.0653328	0.246788	1.82918	-0.753373	-0.968485	30
	AT3G02660.1	Tyrosyl-tRNA synthetase, class Ib, bacterial/mitochondrial	sp|Q9M876|SYYM_ARATH	sp|Q9M876|SYYM_ARATH	-0.0809766	0.684631	-0.548566	1.5608	-0.31695	-1.29894	30
	AT1G10760.1	Alpha-glucan water dikinase 1	sp|Q9SAC6|GWD1_ARATH;sp|Q9STV0|GWD2_ARATH	sp|Q9SAC6|GWD1_ARATH	0.639338	0.421204	-0.895495	1.49464	-0.811209	-0.848478	30
	AT1G76080.1	Encodes a thioredoxin localized in chloroplast stroma. Known as CDSP32 (CHLOROPLASTIC DROUGHT	sp|Q9SGS4|CDSP_ARATH	sp|Q9SGS4|CDSP_ARATH	-0.183228	0.551143	-0.551187	1.6568	-1.25069	-0.222836	30
	AT2G18110.1	Translation elongation factor EF1B/ribosomal protein S6 family protein	sp|Q9SI20|EF1D2_ARATH	sp|Q9SI20|EF1D2_ARATH	-0.527139	0.414964	-1.01726	1.09275	-1.05876	1.09546	30
	AT3G04550.1	Encodes an ancillary chaperone protein that functions in Rubisco biogenesis. RAF1 dimers funct	sp|Q9SR19|RAF2_ARATH	sp|Q9SR19|RAF2_ARATH	-0.843275	-0.102874	-0.0251675	1.93396	-0.67385	-0.288792	30
	AT2G35780.1	serine carboxypeptidase-like 26	sp|Q9ZQQ0|SCP26_ARATH;sp|Q1PF08|SCP22_ARATH	sp|Q9ZQQ0|SCP26_ARATH	-0.887381	0.794744	-1.16482	1.43064	-0.371559	0.19837	30
	AT3G52180.1	Encodes a plant-specific glucan phosphatase that contains a noncatalytic carbohydrate-binding	tr|A0A1I9LQR5|A0A1I9LQR5_ARATH;sp|Q9FEB5|DSP4_ARATH;tr|A0A1I9LQR6|A0A1I9LQR6_ARATH;tr|F4J5T0|F4J5T0_ARATH	tr|A0A1I9LQR5|A0A1I9LQR5_ARATH;sp|Q9FEB5|DSP4_ARATH	-1.22855	0.805339	0.218016	1.33847	-0.991426	-0.141847	30
	AT2G36250.1	Encodes one of two FtsZ proteins, tubulin-like proteins, in Arabidopsis. It is involved in ch	tr|A0A1P8AXD8|A0A1P8AXD8_ARATH;sp|O82533|FTZ21_ARATH	tr|A0A1P8AXD8|A0A1P8AXD8_ARATH;sp|O82533|FTZ21_ARATH	-0.686308	-0.464153	-0.450281	2.00669	-0.231279	-0.174667	30
	AT2G43230.1	Protein kinase superfamily protein	tr|Q9ZW72|Q9ZW72_ARATH;sp|B9DFG5|PTI13_ARATH;tr|A0A1I9LM53|A0A1I9LM53_ARATH;tr|F4IQ85|F4IQ85_ARATH;tr|A0A1P8AZ55|A0A1P8AZ55_ARATH;tr|A0A1I9LNW0|A0A1I9LNW0_ARATH;tr|A0A1P8APV1|A0A1P8APV1_ARATH;tr|F4IK66|F4IK66_ARATH;tr|Q9M1Q2|Q9M1Q2_ARATH;sp|Q8H1G6|PTI11_ARATH;tr|F4HWU0|F4HWU0_ARATH;tr|Q9SX57|Q9SX57_ARATH;tr|Q9LUT0|Q9LUT0_ARATH;sp|P93749|Y2197_ARATH;sp|O80719|Y2706_ARATH;tr|A0A1I9LM51|A0A1I9LM51_A…	tr|Q9ZW72|Q9ZW72_ARATH;sp|B9DFG5|PTI13_ARATH;tr|A0A1I9LM53|A0A1I9LM53_ARATH;tr|F4IQ85|F4IQ85_ARATH;tr|A0A1P8AZ55|A0A1P8AZ55_ARATH;tr|A0A1I9LNW0|A0A1I9LNW0_ARATH;tr|A0A1P8APV1|A0A1P8APV1_ARATH;tr|F4IK66|F4IK66_ARATH;tr|Q9M1Q2|Q9M1Q2_ARATH;sp|Q8H1G6|PTI11_ARATH;tr|F4HWU0|F4HWU0_ARATH;tr|Q9SX57|Q9SX57_ARATH;tr|Q9LUT0|Q9LUT0_ARATH;sp|P93749|Y2197_ARATH;sp|O80719|Y2706_ARATH;tr|A0A1I9LM51|A0A1I9LM51_A…	-0.0941663	1.21249	-0.369584	1.20252	-1.1072	-0.844067	30
