# Supplementary material for: Mitochondrial Small Heat Shock Proteins Are Essential for Normal Growth of Arabidopsis thaliana
Source: Front Plant Sci. 2021 Feb 10;12:600426. doi: 10.3389/fpls.2021.600426 (PMC7902927; doi:10.3389/fpls.2021.600426)
Supplement: Supplementary file 1 [file Data_Sheet_1.zip › Supplementary Table 5-10.XLSX]

## Sheet: Table S5
	Supplementary Table S5. List of significantly changed proteins in at least one amiR plants compared to the empty vector in normal condition. Protein groups and LFQ values from Table S2 were used for the statistical quantitative comparison between amiR and EV samples, the three biological and two technical replicates were grouped. Only proteins with at least 2 uniques peptides were considered. The…
				LFQ																			t-test P-value
Main Accession	TAIR Annotation	Majority protein IDs	SUBCELLULAR LOCALIZATION (SUBAcon)	EV1	EV2	EV3	amiR23.5-1	amiR23.5-2	amiR23.5-3	amiR23.6-1	amiR23.6-2	amiR23.6-3	amiR26.5-1	amiR26.5-2	amiR26.5-3	amiRD-1	amiRD-2	amiRD-3	amiRT-1	amiRT-2	amiRT-3		amiR23.5	amiR23.6	amiR26.5	amiRD	amiRT
AT1G01090.1	pyruvate dehydrogenase E1 alpha subunit protein_coding PYRUVATE DEHYDROGENASE E1 ALPHA (PDH-E	sp|O24457|ODPA3_ARATH	plastid	1.17852e+08	1.26442e+08	1.12769e+08	1.0581e+08	1.05466e+08	1.098e+08	1.19895e+08	1.10786e+08	1.06052e+08	9.98182e+07	9.62178e+07	9.58915e+07	1.12395e+08	8.39077e+07	1.04541e+08	1.05722e+08	1.10709e+08	1.11835e+08		0.0469171	0.2998	0.00656226	0.116552	0.0951049
AT1G01790.1	Encodes a member of the cation/proton antiporters-2 antiporter superfamily, the K efflux antip	sp|Q9ZTZ7|KEA1_ARATH	plastid	1.66717e+07	1.73881e+07	1.85485e+07	0	0	0	1.62395e+07	0	0	1.98564e+07	0	0	0	1.84767e+07	1.6199e+07	0	1.2404e+07	1.3583e+07		5.6358e-06	0.0897902	0.175554	0.364067	0.112656
AT1G02305.1	Encodes a capase involved in stress induced cell death. protein_coding (ATCATHB2) (ATCA	sp|Q93VC9|CATB2_ARATH	extracellular	0	0	0	0	1.17569e+07	6.91597e+06	1.51142e+07	0	1.48432e+07	0	7.962e+06	0	1.54425e+07	7.59648e+06	1.47407e+07	0	0	0		0.142132	0.116149	0.373901	0.00736408
AT1G02780.1	Ribosomal protein L19e family protein	sp|Q9SRX2|RL191_ARATH;sp|P49693|RL193_ARATH	cytosol	0	0	2.37414e+07	0	4.22427e+07	3.55267e+07	1.63298e+07	4.66541e+07	1.64684e+07	3.21719e+07	4.44784e+07	3.84879e+07	4.41222e+07	3.66421e+07	4.06767e+07	4.92459e+07	5.97692e+07	4.56845e+07		0.30469	0.221026	0.0246279	0.0165421	0.00824849
AT1G03090.2	MCCA is the biotinylated subunit of the dimer MCCase, which is involved in leucine degradation	sp|Q42523|MCCA_ARATH	mitochondrion	5.49837e+07	6.69138e+07	9.9839e+07	0	3.32465e+07	4.26044e+07	5.979e+07	0	6.50705e+07	3.28776e+07	1.94842e+07	6.24371e+07	2.06466e+07	3.29734e+07	0	2.38304e+07	3.61652e+07	0		0.0593935	0.262884	0.125733	0.0274002	0.0344493
AT1G03130.1	Encodes a protein predicted by sequence similarity with spinach PsaD to be photosystem I react	sp|Q9SA56|PSAD2_ARATH;sp|Q9S7H1|PSAD1_ARATH	plastid	0	0	0	0	8.92408e+07	8.26723e+07	0	0	0	9.26958e+07	7.5753e+07	0	6.81542e+07	7.67573e+07	1.33577e+08	1.239e+08	1.11101e+08	6.03563e+07		0.116697		0.120125	0.0106353	0.00711022
AT1G03220.1	Eukaryotic aspartyl protease family protein	tr|Q9ZVS4|Q9ZVS4_ARATH	extracellular	6.76493e+08	8.00874e+08	7.6793e+08	5.92812e+08	5.89902e+08	6.39558e+08	7.63843e+08	5.19915e+08	7.99931e+08	6.55491e+08	5.35496e+08	5.96811e+08	4.82114e+08	6.28614e+08	4.74029e+08	4.99151e+08	4.02496e+08	6.18072e+08		0.025383	0.602787	0.0399495	0.0244023	0.0290679
AT1G03230.1	Eukaryotic aspartyl protease family protein	tr|Q9ZVS5|Q9ZVS5_ARATH	extracellular	1.46345e+08	1.88123e+08	1.79126e+08	1.36526e+08	1.3924e+08	1.38528e+08	2.0008e+08	1.69252e+08	1.80097e+08	1.50282e+08	1.26433e+08	1.09731e+08	1.10571e+08	1.49607e+08	1.17615e+08	1.07712e+08	9.83894e+07	1.39762e+08		0.0599205	0.485961	0.0705566	0.0606743	0.0350318
AT1G03630.1	Encodes for a protein with protochlorophyllide oxidoreductase activity. The enzyme is NADPH- a	tr|F4I2F8|F4I2F8_ARATH;sp|O48741|PORC_ARATH	plastid	2.93849e+08	2.56059e+08	2.78905e+08	3.78994e+08	2.87303e+08	3.10582e+08	2.93035e+08	3.77526e+08	2.7273e+08	3.02613e+08	3.37825e+08	2.72768e+08	3.49351e+08	3.16208e+08	3.68937e+08	3.32344e+08	1.56882e+08	3.57186e+08		0.171095	0.323493	0.26602	0.022241	0.931365
AT1G03870.1	fasciclin-like arabinogalactan-protein 9 (Fla9). Possibly involved in embryogenesis and seed d	sp|Q9ZWA8|FLA9_ARATH	plasma membrane	8.21126e+07	1.02788e+08	8.48611e+07	5.76533e+07	6.14965e+07	6.93407e+07	1.03474e+08	4.36416e+07	5.57203e+07	5.3177e+07	5.77653e+07	6.1586e+07	4.9733e+07	6.52285e+07	5.50561e+07	3.94631e+07	5.12057e+07	4.6114e+07		0.0209885	0.313884	0.0094375	0.013703	0.00375344
AT1G04270.1	Encodes cytosolic ribosomal protein S15. protein_coding CYTOSOLIC RIBOSOMAL PROTEIN S1	tr|F4I472|F4I472_ARATH;sp|Q9FY64|RS154_ARATH;sp|Q08112|RS151_ARATH;tr|A8MQ96|A8MQ96_ARATH	cytosol	0	0	0	0	8.87658e+07	6.11055e+07	0	0	0	5.08026e+07	5.443e+07	5.25687e+07	5.3558e+07	4.18e+07	8.91666e+07	5.60301e+07	5.78014e+07	5.38484e+07		0.129485		9.40313e-07	0.0124523	1.047e-06
AT1G04410.1	predicted to encode a cytosolic malate dehydrogenase. protein_coding CYTOSOLIC-NAD-DEPENDEN	sp|P93819|MDHC1_ARATH	vacuole	1.18694e+09	1.29688e+09	1.41318e+09	1.62231e+09	1.1352e+09	1.07181e+09	1.20844e+09	1.20827e+09	1.22344e+09	1.0446e+09	1.12004e+09	9.88112e+08	1.19123e+09	1.24976e+09	1.15536e+09	1.25523e+09	1.2364e+09	1.24612e+09		0.909185	0.261328	0.0305511	0.230253	0.463428
AT1G04420.1	NAD(P)-linked oxidoreductase superfamily protein	tr|Q8VZ23|Q8VZ23_ARATH	plastid	2.24136e+08	2.07898e+08	2.24805e+08	1.74409e+08	1.59314e+08	1.71009e+08	1.98422e+08	1.39163e+08	2.02999e+08	2.10946e+08	1.8588e+08	1.73673e+08	1.34506e+08	1.60356e+08	1.17721e+08	1.38787e+08	1.49794e+08	1.73999e+08		0.00211371	0.142829	0.0791459	0.0038892	0.00533521
AT1G04750.1	Encodes vesicle-associated membrane protein 7B (VAMP7B, or VAMP721). Required for cell plate f	sp|Q9ZTW3|VA721_ARATH;sp|P47192|VA722_ARATH;tr|B9DH97|B9DH97_ARATH	plasma membrane	0	0	0	0	2.95776e+07	0	0	0	0	2.28327e+07	2.63939e+07	0	2.15413e+07	0	2.72037e+07	2.52364e+07	2.21346e+07	2.34503e+07		0.373901		0.118194	0.121456	1.24881e-05
AT1G04820.1	Encodes an alpha tubulin isoform that is expressed in roots, leaves and flowers. protei	sp|Q0WV25|TBA4_ARATH;sp|B9DGT7|TBA2_ARATH	cytosol	3.44899e+08	3.59346e+08	3.36866e+08	4.44467e+08	4.24797e+08	3.79783e+08	4.06421e+08	5.19087e+08	3.48576e+08	3.90595e+08	4.30847e+08	3.32274e+08	4.59854e+08	3.76115e+08	5.26552e+08	4.41886e+08	2.74057e+08	4.33393e+08		0.026681	0.198875	0.270241	0.0716605	0.547541
AT1G05190.1	Encodes the plastid 50S ribosomal protein L6. protein_coding EMBRYO DEFECTIVE 2394 (emb2394	sp|O23049|RK6_ARATH	plastid	0	0	0	0	3.06221e+08	2.76308e+08	0	0	0	3.24288e+08	3.34446e+08	3.45091e+08	3.25166e+08	3.40788e+08	2.87642e+08	2.87343e+08	2.87782e+08	4.10583e+08		0.117164		6.21365e-07	3.57628e-05	0.00131606
AT1G06410.1	Encodes an enzyme putatively involved in trehalose biosynthesis. Though the protein has both t	sp|Q9LMI0|TPS7_ARATH	cytosol	3.41765e+07	3.96166e+07	3.84905e+07	3.36546e+07	3.1762e+07	3.55193e+07	3.94494e+07	3.565e+07	3.6321e+07	3.61377e+07	3.01844e+07	0	2.84081e+07	2.90533e+07	2.4901e+07	2.49511e+07	4.198e+07	2.9227e+07		0.128856	0.894124	0.246959	0.00898518	0.374035
AT1G06680.1	Encodes a 23 kD extrinsic protein that is part of photosystem II and participates in the regul	sp|Q42029|PSBP1_ARATH	plastid	8.92947e+08	4.43153e+07	1.42126e+08	0	2.4513e+09	2.96914e+09	2.1834e+08	6.06528e+08	2.61077e+08	1.99425e+09	2.73293e+09	2.01286e+09	2.42998e+09	2.07448e+09	1.92352e+09	1.88041e+09	1.00762e+09	1.98254e+09		0.203962	0.994442	0.006457	0.00438695	0.0366744
AT1G06690.1	NAD(P)-linked oxidoreductase superfamily protein	sp|Q94A68|Y1669_ARATH	plastid	8.87719e+07	9.28179e+07	8.62547e+07	9.20938e+07	6.46569e+07	7.29852e+07	8.48258e+07	7.74359e+07	1.05079e+08	7.9409e+07	7.90576e+07	8.93398e+07	7.17661e+07	8.11113e+07	7.51568e+07	7.16171e+07	8.22664e+07	8.48258e+07		0.202548	0.985153	0.159836	0.0163962	0.0957056
AT1G07320.1	encodes a plastid ribosomal protein L4 protein_coding RIBOSOMAL PROTEIN L4 (RPL4) PLASTI	sp|O50061|RK4_ARATH;tr|Q2V4Q4|Q2V4Q4_ARATH;tr|Q3EDH2|Q3EDH2_ARATH	plastid	2.88501e+08	1.97134e+08	1.52085e+08	1.16552e+08	3.64035e+08	2.9444e+08	2.67971e+08	2.5904e+08	2.19463e+08	3.78417e+08	3.63833e+08	3.32482e+08	3.08865e+08	2.89021e+08	3.10625e+08	3.35073e+08	3.55457e+08	3.1179e+08		0.614412	0.444781	0.0263127	0.0909612	0.0446009
AT1G07370.1	Encodes putative proliferating cell nuclear antigen involved in cell cycle regulation. May be	sp|Q9M7Q7|PCNA1_ARATH;sp|Q9ZW35|PCNA2_ARATH	nucleus	2.40095e+07	2.65388e+07	2.41798e+07	2.65462e+07	3.0407e+07	2.48424e+07	2.92534e+07	3.13269e+07	2.82785e+07	2.87369e+07	2.38122e+07	0	3.47715e+07	2.87628e+07	0	2.87229e+07	2.37644e+07	2.57327e+07		0.269045	0.0178495	0.453346	0.746262	0.521003
AT1G07770.1	Encodes cytoplasmic ribosomal protein S15a. protein_coding RIBOSOMAL PROTEIN S15A (RPS15A	sp|P42798|R15A1_ARATH;sp|Q9LX88|R15A4_ARATH	cytosol	0	0	0	0	6.22513e+07	7.98285e+07	0	0	0	7.30966e+07	1.00422e+08	2.85537e+08	1.44882e+08	1.46294e+08	7.78665e+07	8.22379e+07	1.03942e+08	1.4996e+08		0.122169		0.083562	0.00551186	0.0049533
AT1G08550.1	Violaxanthin deepoxidase involved in xanthophyll cycle.Two major consequences of the npq1 muta	sp|Q39249|VDE_ARATH	plastid	3.85626e+07	3.63059e+07	3.88255e+07	3.87072e+07	3.58856e+07	4.13562e+07	4.1405e+07	2.61154e+07	4.60852e+07	4.73086e+07	3.55636e+07	4.05444e+07	2.98019e+07	3.65635e+07	2.30778e+07	2.8993e+07	2.85265e+07	3.54185e+07		0.692985	0.996367	0.406401	0.111705	0.0429074
AT1G09130.3	ATP-dependent caseinolytic (Clp) protease/crotonase family protein	sp|Q8L770|CLPR3_ARATH;tr|F4HZE0|F4HZE0_ARATH	plastid	3.58085e+07	3.32488e+07	2.57309e+07	2.1845e+07	3.62029e+07	4.45678e+07	3.53351e+07	4.28265e+07	3.93238e+07	4.35539e+07	4.71973e+07	4.40305e+07	4.61939e+07	4.09682e+07	3.52935e+07	3.79054e+07	5.17265e+07	2.41045e+07		0.738563	0.111644	0.0145735	0.102166	0.500041
AT1G09200.1	Histone superfamily protein	sp|P59226|H32_ARATH;sp|Q9FKQ3|H3L5_ARATH	nucleus	0	0	0	0	7.25816e+07	7.58634e+07	0	0	0	7.68371e+07	8.51498e+07	1.65746e+08	1.05568e+08	8.27927e+07	1.06325e+08	8.77503e+07	6.75522e+07	1.07034e+08		0.116311		0.0182549	0.000219894	0.00155216
AT1G09310.1	plant/protein (Protein of unknown function, DUF538)	tr|Q9ZPZ4|Q9ZPZ4_ARATH	cytosol	1.79328e+07	0	0	0	9.94177e+07	8.79817e+07	0	3.91878e+07	0	5.14797e+07	8.37857e+07	0	8.63026e+07	6.13219e+07	3.68842e+07	9.39116e+07	9.04677e+07	2.61626e+07		0.151992	0.647722	0.194452	0.0229675	0.0481958
AT1G09340.1	Encodes CHLOROPLAST RNA BINDING (CRB), a putative RNA-binding protein. CRB is important for t	sp|Q9SA52|CP41B_ARATH;tr|A0A1P8ATL2|A0A1P8ATL2_ARATH	plastid	4.01291e+09	4.00624e+09	4.12744e+09	3.54269e+09	3.41254e+09	3.28968e+09	3.58195e+09	2.56676e+09	3.93878e+09	3.8859e+09	3.87648e+09	2.759e+09	3.06322e+09	3.47292e+09	2.64515e+09	2.73729e+09	2.92056e+09	3.92488e+09		0.00157649	0.171759	0.223216	0.0150803	0.0827388
AT1G09560.1	Encodes a plasodesmata-located protein involved in regulating primary root growth by controlli	sp|P94014|GL21_ARATH;sp|Q9FZ27|GL22_ARATH	extracellular	0	0	0	0	2.04883e+07	1.84472e+07	0	0	0	0	3.07738e+07	0	1.72477e+07	2.40928e+07	3.20051e+07	2.26876e+07	0	3.08785e+07		0.117208		0.373901	0.00458175	0.125333
AT1G09640.1	Translation elongation factor EF1B, gamma chain	sp|O04487|EF1G1_ARATH;tr|C0Z2L8|C0Z2L8_ARATH	cytosol	1.70619e+08	2.12517e+08	1.90881e+08	2.44202e+08	1.4769e+08	1.39433e+08	1.84481e+08	2.28513e+08	1.78271e+08	1.5596e+08	1.51055e+08	1.57503e+08	1.68655e+08	1.63238e+08	1.79898e+08	1.76881e+08	1.94798e+08	1.7837e+08		0.710855	0.787097	0.0407783	0.187277	0.582855
AT1G09750.1	Eukaryotic aspartyl protease family protein	sp|O04496|AED3_ARATH	extracellular	2.64172e+08	2.59094e+08	2.5693e+08	3.49472e+08	3.0069e+08	3.34377e+08	2.78577e+08	2.74703e+08	2.47594e+08	3.31102e+08	3.43373e+08	3.07476e+08	2.96386e+08	3.41569e+08	2.6355e+08	2.83859e+08	1.80185e+08	3.48069e+08		0.00950106	0.52776	0.00332979	0.149692	0.838591
AT1G11430.1	Encodes a protein involved in RNA editing in chloroplasts. The mRNA is cell-to-cell mobile.	sp|Q9LPZ1|MORF9_ARATH	plastid	0	0	0	0	2.7924e+07	2.08855e+07	0	0	0	2.16776e+07	2.97812e+07	0	0	1.95708e+07	0	2.64947e+07	3.24699e+07	2.14236e+07		0.124321		0.125886	0.373901	0.00110227
AT1G11750.2	One of several nuclear-encoded ClpPs (caseinolytic protease). Contains a highly conserved cata	sp|Q9SAA2|CLPP6_ARATH;tr|F4IAG5|F4IAG5_ARATH	plastid	0	0	0	0	2.18163e+07	3.57664e+07	0	0	0	1.91296e+07	3.93729e+07	0	3.05274e+07	2.9553e+07	2.33869e+07	2.08957e+07	3.64446e+07	0		0.138917		0.1614	0.00023967	0.144502
AT1G11840.6	Encodes Ni+ dependent glyoxalase I homolog ATGLX1. protein_coding GLYOXALASE I HOMOLOG (	sp|O65398|GLX1_ARATH	endoplasmic reticulum	1.75671e+08	1.69381e+08	1.34899e+08	1.33995e+08	2.33719e+08	1.96643e+08	1.8275e+08	2.09228e+08	2.22819e+08	2.27628e+08	2.18658e+08	1.51128e+08	2.02634e+08	1.57546e+08	1.94595e+08	2.18158e+08	2.27265e+08	2.12325e+08		0.425487	0.0600865	0.22437	0.255264	0.0114801
AT1G12000.1	Phosphofructokinase family protein	sp|Q8W4M5|PFPB1_ARATH	golgi	0	0	0	2.68813e+07	2.27585e+07	2.37677e+07	2.27664e+07	3.91823e+07	0	0	1.92733e+07	1.84651e+07	2.70645e+07	0	3.76018e+07	3.94959e+07	0	2.20275e+07		3.89961e-05	0.143262	0.116299	0.126569	0.147141
AT1G12010.1	Encodes a protein that appears to have 1-amino-cyclopropane-1-carboxylic acid oxidase activity	sp|O65378|ACCO3_ARATH	peroxisome	7.59633e+07	6.74119e+07	4.93621e+07	5.25577e+07	6.14794e+07	3.67999e+07	5.16012e+07	3.43713e+07	6.46479e+07	4.22164e+07	4.26133e+07	3.84026e+07	4.27138e+07	3.62606e+07	3.97128e+07	4.42907e+07	7.13446e+07	3.41954e+07		0.260112	0.298597	0.043567	0.0375576	0.351731
AT1G12230.2	Aldolase superfamily protein	tr|Q9FWX0|Q9FWX0_ARATH;tr|F4IC59|F4IC59_ARATH	plastid	1.31574e+08	1.77938e+08	1.49825e+08	1.26424e+08	7.13347e+07	1.18548e+08	1.36176e+08	9.71358e+07	1.13908e+08	7.6074e+07	7.44981e+07	1.06001e+08	9.20363e+07	1.01486e+08	4.11389e+07	7.50163e+07	1.26118e+08	3.76618e+07		0.0946079	0.100926	0.0162578	0.0315595	0.0641324
AT1G12410.1	Encodes a ClpP-related sequence. Though similar to ClpP proteins, this does not contains the h	sp|Q9XJ36|CLPR2_ARATH	plastid	0	0	0	0	3.24519e+07	5.32324e+07	0	0	0	2.89287e+07	4.38538e+07	6.40458e+07	5.44451e+07	5.62208e+07	2.83098e+07	3.69866e+07	5.42117e+07	2.06681e+07		0.138965		0.0109701	0.00681702	0.0182963
AT1G12780.1	Encodes a UDP-glucose epimerase that catalyzes the interconversion of the sugar nucleotides UD	sp|Q42605|UGE1_ARATH	cytosol	2.75014e+07	3.42049e+07	2.63573e+07	2.97565e+07	1.79415e+07	2.30171e+07	2.36134e+07	2.02119e+07	1.99019e+07	0	0	0	1.95586e+07	2.15547e+07	0	0	2.56188e+07	0		0.241258	0.0406873	0.000277031	0.0986283	0.0791082
AT1G12840.1	Encodes subunit C of the vacuolar H(+)-ATPase (V-ATPase). Bound and phosphorylated by AtWNK8.	sp|Q9SDS7|VATC_ARATH	golgi, vacuole	1.98973e+08	2.21173e+08	2.20408e+08	2.16907e+08	2.06405e+08	2.08374e+08	2.27391e+08	1.68526e+08	2.21895e+08	2.08143e+08	2.07035e+08	2.28133e+08	1.80835e+08	1.65942e+08	1.89707e+08	2.07667e+08	2.31815e+08	1.86061e+08		0.729107	0.725649	0.931174	0.0260162	0.756783
AT1G12900.1	glyceraldehyde 3-phosphate dehydrogenase A subunit 2	sp|Q9LPW0|G3PA2_ARATH;tr|A0A1P8APR6|A0A1P8APR6_ARATH	plastid	6.38274e+08	5.32313e+08	6.12952e+08	5.04228e+08	4.7216e+08	5.43197e+08	5.58043e+08	4.32612e+08	5.6646e+08	4.55318e+08	4.46443e+08	3.16801e+08	4.54498e+08	4.47465e+08	3.12894e+08	3.60769e+08	3.30139e+08	5.16717e+08		0.081439	0.233271	0.0266752	0.0277598	0.0437637
AT1G13060.2	Encodes 20S proteasome beta subunit PBE1 (PBE1). protein_coding 20S PROTEASOME BETA SU	sp|O23717|PSB5A_ARATH;tr|F4HP14|F4HP14_ARATH;sp|Q9LIP2|PSB5B_ARATH	cytosol	0	0	0	0	3.57143e+07	3.04682e+07	0	0	0	2.67308e+07	2.75128e+07	3.11839e+07	3.27934e+07	2.93061e+07	3.17598e+07	2.81572e+07	3.504e+07	2.95345e+07		0.11861		3.19074e-05	7.10977e-06	0.000124598
AT1G14320.1	Encodes a ribosomal protein L10 and may be involved in translation regulation. Semi-dominant m	sp|Q93VT9|RL101_ARATH;tr|A0A1P8AUU3|A0A1P8AUU3_ARATH;sp|Q08770|RL102_ARATH	cytosol	3.21452e+07	2.69709e+07	1.88845e+07	0	1.62391e+08	1.07757e+08	0	3.16741e+07	0	1.26987e+08	1.45809e+08	1.52814e+08	1.36962e+08	1.32912e+08	1.99623e+08	1.55507e+08	2.41509e+08	1.88776e+08		0.251843	0.241484	0.000177434	0.00400537	0.0026088
AT1G14810.1	encodes an aspartate semialdehyde dehydrogenase, which produces the branch point intermediate	tr|Q8VYI4|Q8VYI4_ARATH	plastid	1.38077e+08	1.4666e+08	1.66034e+08	1.30123e+08	1.28438e+08	1.24063e+08	1.49742e+08	1.07697e+08	1.4427e+08	1.46802e+08	1.38797e+08	1.27339e+08	1.18236e+08	1.1673e+08	1.29997e+08	1.19563e+08	1.56447e+08	1.4428e+08		0.0549978	0.352934	0.276358	0.0367472	0.497799
AT1G15690.1	Encodes a H(+)-translocating (pyrophosphate-energized) inorganic pyrophosphatase (H(+)-PPase	sp|P31414|AVP1_ARATH;tr|A8MQH1|A8MQH1_ARATH	vacuole	1.6631e+08	2.06219e+08	1.71496e+08	1.459e+08	1.02475e+08	1.27958e+08	1.96997e+08	1.31738e+08	1.09087e+08	1.06465e+08	1.31474e+08	8.88519e+07	1.29925e+08	1.31848e+08	1.10801e+08	1.3271e+08	2.09344e+08	4.86926e+07		0.0346449	0.291783	0.0146889	0.015862	0.347605
AT1G15820.1	Lhcb6 protein (Lhcb6), light harvesting complex of photosystem II. protein_coding LIGHT	tr|Q9LMQ2|Q9LMQ2_ARATH	plastid	0	0	0	0	0	4.90925e+07	0	0	0	0	0	5.33875e+07	3.50182e+07	4.3693e+07	2.59297e+07	0	6.32692e+07	0		0.373901		0.373901	0.00244116	0.373901
AT1G16350.1	Aldolase-type TIM barrel family protein	sp|Q9SA34|IMDH2_ARATH	peroxisome	1.87229e+07	2.17785e+07	1.98e+07	2.18253e+07	1.87957e+07	1.98936e+07	2.19315e+07	2.15249e+07	0	0	0	0	1.88244e+07	1.54778e+07	1.59804e+07	1.783e+07	1.66486e+07	1.49175e+07		0.957688	0.484616	2.3252e-05	0.0718528	0.0418668
AT1G16720.1	Encodes HCF173, a protein with weak similarities to the superfamily of the short-chain dehydro	tr|Q8W4D6|Q8W4D6_ARATH;tr|A0A1P8AWY1|A0A1P8AWY1_ARATH;tr|A0A1P8AWU9|A0A1P8AWU9_ARATH	plastid	7.26218e+07	6.66037e+07	7.41838e+07	5.39231e+07	5.34209e+07	6.36122e+07	6.33218e+07	3.73732e+07	6.28757e+07	6.16929e+07	5.40578e+07	6.36872e+07	5.2365e+07	5.03888e+07	3.456e+07	5.10639e+07	4.51086e+07	5.67808e+07		0.0248773	0.13477	0.0387129	0.0140875	0.00786108
AT1G16920.1	small GTP-binding protein (Rab11)similar to YPT3/RAB11 proteins in yeast and mammals, respecti	sp|Q39222|RAA1B_ARATH;sp|Q9LK99|RAA1G_ARATH	golgi, plasma membrane	1.62361e+07	0	0	0	2.41346e+07	2.35023e+07	0	2.66457e+07	0	2.49632e+07	2.34844e+07	2.63792e+07	2.76179e+07	2.54595e+07	2.86752e+07	2.58256e+07	2.58812e+07	2.13126e+07		0.337317	0.755427	0.0234511	0.0164706	0.0280933
AT1G17100.1	SOUL heme-binding family protein	tr|Q9SHG8|Q9SHG8_ARATH	extracellular	3.75784e+07	0	0	0	5.35209e+07	4.08406e+07	0	0	0	5.89791e+07	6.04526e+07	4.54885e+07	3.56797e+07	4.29633e+07	0	4.40152e+07	4.24129e+07	5.23396e+07		0.406772	0.373901	0.0339367	0.494976	0.0591074
AT1G17220.1	Encodes a chloroplast localized protein with similarity to translation initiation factor 2. Ca	sp|Q9SHI1|IF2C_ARATH	plastid	6.44912e+07	6.08013e+07	6.43127e+07	4.94443e+07	5.36323e+07	5.55892e+07	5.4464e+07	5.02284e+07	6.0419e+07	6.95284e+07	6.15092e+07	5.77133e+07	5.22019e+07	5.57164e+07	5.80422e+07	6.21047e+07	6.63917e+07	6.73138e+07		0.00901746	0.0627027	0.942098	0.0192707	0.360491
AT1G17880.1	basic transcription factor 3	sp|Q9SMW7|BTF3_ARATH	nucleus	0	0	0	0	3.34476e+07	3.92394e+07	0	0	0	2.14876e+07	2.22037e+07	1.90225e+07	4.18754e+07	2.34096e+07	2.63445e+07	2.57309e+07	3.69533e+07	2.62734e+07		0.118636		2.66985e-05	0.00596029	0.0012535
AT1G17890.1	NAD(P)-binding Rossmann-fold superfamily protein	tr|B9DH36|B9DH36_ARATH;sp|Q9LMU0|FCL2_ARATH;sp|O49213|FCL1_ARATH	cytosol	2.38155e+07	2.83295e+07	2.27254e+07	0	0	1.76455e+07	2.99302e+07	2.96412e+07	0	1.32033e+07	1.47315e+07	0	0	2.27664e+07	0	1.80438e+07	1.95925e+07	0		0.0357571	0.639394	0.0348227	0.0893807	0.129633
AT1G18080.1	Encodes the Arabidopsis thaliana homolog of the tobacco WD-40 repeat ArcA gene. It is a scaff	sp|O24456|GBLPA_ARATH	cytosol	9.19708e+08	9.75928e+08	9.31642e+08	1.09767e+09	1.15994e+09	9.74644e+08	1.04069e+09	9.95192e+08	1.09403e+09	1.15616e+09	1.08722e+09	9.18879e+08	1.04322e+09	9.57568e+08	1.10332e+09	1.18562e+09	1.1609e+09	9.65968e+08		0.0771843	0.0387673	0.198454	0.113125	0.0866027
AT1G18270.3	ketose-bisphosphate aldolase class-II family protein	tr|Q8VYC5|Q8VYC5_ARATH;tr|B3H739|B3H739_ARATH;tr|F4IAP5|F4IAP5_ARATH;tr|A0A1P8AVD8|A0A1P8AVD8_ARATH	plasma membrane	6.19628e+07	1.24943e+08	1.34395e+08	4.02225e+07	2.92798e+07	3.05634e+07	6.8481e+07	2.53714e+07	8.32761e+07	2.85859e+07	1.54564e+07	2.38701e+07	3.05401e+07	3.04175e+07	8.16262e+06	2.62279e+07	2.99614e+07	3.52373e+07		0.0326771	0.168294	0.0215134	0.0245752	0.0286066
AT1G18540.1	Ribosomal protein L6 family protein	sp|Q9FZ76|RL61_ARATH	cytosol	0	0	0	2.38139e+07	4.12875e+07	5.1662e+07	0	6.04107e+07	2.15174e+07	3.69431e+07	4.21112e+07	0	3.80607e+07	3.30627e+07	4.90619e+07	5.91346e+07	4.7145e+07	4.21696e+07		0.00871218	0.197274	0.117814	0.00106133	0.000601063
AT1G19570.1	Encodes a member of the dehydroascorbate reductase gene family. Critical for a mutualistic sym	sp|Q9FWR4|DHAR1_ARATH	peroxisome	9.54869e+07	0	0	0	1.15555e+08	2.49991e+08	3.02934e+07	1.27313e+08	0	1.18302e+08	1.50731e+08	1.54454e+08	2.18537e+08	2.22711e+08	1.05473e+08	1.426e+08	1.67049e+08	7.59265e+07		0.317763	0.699321	0.0319375	0.0393341	0.0821693
AT1G20010.1	beta tubulin protein_coding TUBULIN BETA-5 CHAIN (TUB5) TUBULIN BETA-5 CHAIN (TUB5)	sp|P29513|TBB5_ARATH	cytosol	3.1422e+08	3.00148e+08	3.06667e+08	2.78249e+08	2.64685e+08	2.85596e+08	2.99961e+08	2.79331e+08	2.67822e+08	2.79253e+08	2.72277e+08	2.37854e+08	2.69479e+08	2.71391e+08	2.51242e+08	2.41107e+08	1.99512e+08	2.93727e+08		0.013757	0.0739052	0.0308377	0.00482128	0.0868827
AT1G20200.1	PAM domain (PCI/PINT associated module) protein	sp|Q9LNU4|PSD3A_ARATH	cytosol, nucleus	5.57435e+07	6.72719e+07	6.22383e+07	6.446e+07	5.3085e+07	5.11773e+07	6.2867e+07	7.10189e+07	5.65804e+07	5.39829e+07	5.38521e+07	4.8578e+07	4.63704e+07	4.97295e+07	5.42982e+07	6.56686e+07	7.29397e+07	5.64394e+07		0.358987	0.76155	0.0638527	0.0455659	0.605066
AT1G20340.1	recombination and DNA-damage resistance protein (DRT112) One of two Arabidopsis plastocyanin	sp|P42699|PLAS2_ARATH	plastid	0	0	0	0	5.10285e+07	8.61352e+07	0	0	0	4.91845e+07	7.09107e+07	0	8.8563e+07	9.038e+07	7.98949e+07	0	0	7.55485e+07		0.141492		0.128968	1.1748e-05	0.373901
AT1G21670.1	DPP6 amino-terminal domain protein	tr|Q9XI11|Q9XI11_ARATH	extracellular	4.26044e+07	5.56431e+07	5.69108e+07	3.65609e+07	2.93875e+07	3.43094e+07	4.4937e+07	1.63015e+07	4.80123e+07	4.39726e+07	3.22613e+07	0	2.87528e+07	3.71022e+07	0	3.26573e+07	0	2.98743e+07		0.0221258	0.239525	0.131758	0.0701668	0.0537461
AT1G21680.1	DPP6 N-terminal domain-like protein	tr|Q9XI10|Q9XI10_ARATH	extracellular	2.39945e+07	2.22932e+07	2.21576e+07	2.49649e+07	2.11756e+07	2.12993e+07	2.48424e+07	0	2.41246e+07	2.42907e+07	2.22238e+07	0	0	2.30218e+07	0	1.94451e+07	1.59505e+07	1.88557e+07		0.819582	0.472036	0.401586	0.120551	0.0184154
AT1G21720.1	20S proteasome beta subunit PBC1 truncated protein (PBC1) protein_coding PROTEASOME BET	sp|Q9XI05|PSB3A_ARATH;sp|O81153|PSB3B_ARATH	cytosol, nucleus	0	0	0	0	2.13702e+07	2.40211e+07	0	0	0	1.44003e+07	2.40294e+07	2.51717e+07	2.92879e+07	2.57434e+07	0	2.3434e+07	2.47547e+07	0		0.117471		0.00342916	0.117764	0.116415
AT1G22300.1	Encodes a 14-3-3 protein. This protein is reported to interact with the BZR1 transcription fac	sp|P48347|14310_ARATH;tr|F4I1C1|F4I1C1_ARATH	cytosol	1.40881e+08	1.1364e+08	8.68787e+07	6.62768e+07	2.07107e+08	1.45173e+08	1.3924e+08	1.34348e+08	1.4265e+08	1.75549e+08	1.78259e+08	1.46193e+08	1.40131e+08	1.30928e+08	1.57295e+08	2.01053e+08	1.78828e+08	1.48687e+08		0.587244	0.188939	0.0472389	0.171063	0.0455695
AT1G22410.1	Class-II DAHP synthetase family protein	tr|Q9SK84|Q9SK84_ARATH	plastid	1.89816e+07	1.61116e+07	1.7846e+07	2.79743e+07	2.24778e+07	0	1.80476e+07	2.52049e+07	0	0	0	0	2.63026e+07	2.06251e+07	2.02385e+07	2.70195e+07	0	0		0.92782	0.690727	2.95627e-05	0.0900015	0.393566
AT1G22430.1	GroES-like zinc-binding dehydrogenase family protein	sp|Q9SK86|ADHL1_ARATH;tr|A0A1P8APV8|A0A1P8APV8_ARATH;tr|A0A1P8APY5|A0A1P8APY5_ARATH	cytosol	1.96034e+07	1.75334e+07	2.0409e+07	0	1.34472e+07	0	0	0	1.53326e+07	1.99571e+07	0	1.96824e+07	0	0	0	1.47632e+07	1.39562e+07	1.72824e+07		0.0322462	0.0532448	0.420951	2.35307e-05	0.0432545
AT1G22530.1	PATLs belong to a family of proteins having a Golgi dynamics (GOLD) domain in tandem with the	sp|Q56ZI2|PATL2_ARATH;tr|A0A1P8ANK1|A0A1P8ANK1_ARATH	cytosol, plasma membrane	3.19912e+08	3.73077e+08	4.603e+08	1.91504e+08	1.75634e+08	2.81762e+08	3.30529e+08	1.34413e+08	3.22048e+08	2.47937e+08	1.9173e+08	2.14202e+08	1.62989e+08	2.16201e+08	1.169e+08	1.5158e+08	1.28679e+08	2.12031e+08		0.0330173	0.183281	0.019466	0.0118444	0.0100194
AT1G22780.1	S18 ribosomal protein involved in the binding of f-Met tRNA during initiation of mRNA translat	sp|P34788|RS18_ARATH	cytosol	4.82391e+07	7.56533e+07	3.61878e+07	0	2.34417e+08	2.29736e+08	6.76553e+07	6.76459e+07	4.81523e+07	1.86992e+08	2.00941e+08	3.39515e+08	2.77248e+08	2.29274e+08	3.69936e+08	2.06806e+08	2.13373e+08	2.56877e+08		0.264898	0.591182	0.0194755	0.00510395	0.000918512
AT1G23310.1	Identified by cloning the gene that corresponded to a purified protein having glyoxylate amino	sp|Q9LR30|GGT1_ARATH	peroxisome	2.70391e+09	2.86145e+09	2.87198e+09	2.44519e+09	2.04039e+09	2.09936e+09	2.38625e+09	2.07261e+09	2.52441e+09	2.51847e+09	2.48948e+09	2.43487e+09	2.24085e+09	2.51655e+09	1.87248e+09	1.93596e+09	2.12218e+09	2.43893e+09		0.0108894	0.028329	0.0051234	0.0362064	0.0144796
AT1G23740.1	AOR is an alkenal/one oxidoreductase that acts on compounds with unsaturated alpha,beta-carbon	sp|Q9ZUC1|AOR_ARATH	plastid	6.84607e+08	7.02051e+08	7.04098e+08	6.06192e+08	5.01613e+08	5.65519e+08	6.25008e+08	4.83721e+08	6.42491e+08	5.9615e+08	6.20777e+08	5.2838e+08	5.12189e+08	6.02172e+08	4.31863e+08	4.3535e+08	3.39845e+08	6.44185e+08		0.0109895	0.0891297	0.0152527	0.0215584	0.0678838
AT1G24020.1	MLP-like protein 423	sp|Q93VR4|ML423_ARATH	golgi	0	0	0	0	2.16011e+07	0	0	0	0	0	2.8993e+07	2.71077e+07	3.01739e+07	3.03733e+07	2.8483e+07	2.47204e+07	0	3.29757e+07		0.373901		0.116566	9.97302e-07	0.124195
AT1G24180.1	Arabidopsis thaliana pyruvate dehydrogenase E1a-like subunit. 81% identical to a previously ch	sp|Q8H1Y0|ODPA2_ARATH	mitochondrion	2.00737e+07	2.164e+07	2.02652e+07	3.35637e+07	2.53978e+07	2.32883e+07	2.25527e+07	2.85324e+07	2.56668e+07	2.0887e+07	2.23427e+07	0	2.37068e+07	1.53475e+07	2.54983e+07	2.34145e+07	2.4215e+07	2.30282e+07		0.100179	0.0517882	0.436352	0.799859	0.00874237
AT1G26630.1	Eukaryotic translation initiation factor 5A-2. Involved in programmed cell death triggered as	sp|Q93VP3|IF5A2_ARATH	cytosol	0	0	0	0	1.14717e+08	4.62612e+07	0	0	0	5.82236e+07	7.50839e+07	4.26961e+07	7.49955e+07	6.32166e+07	5.46872e+07	6.32692e+07	5.99518e+07	8.1376e+07		0.182613		0.00329605	0.000399146	0.000511969
AT1G27450.3	Adenosine phosphoribosyl transferase(E.C:2.4.2.7), involved in the one-step salvage of adenine	sp|P31166|APT1_ARATH;tr|F4HSX1|F4HSX1_ARATH	plastid	7.59107e+07	0	0	0	1.2576e+08	1.0217e+08	0	9.03612e+07	2.41396e+07	1.0112e+08	1.08883e+08	1.07369e+08	1.1394e+08	1.02867e+08	1.13114e+08	1.13028e+08	1.14067e+08	1.06347e+08		0.333849	0.745699	0.0339575	0.0295573	0.0278589
AT1G29150.1	specifically interacts with FUS6/COP11 via the C-terminal domain of FUS6/COP11 and associates	sp|Q9LP45|PSD11_ARATH	cytosol, nucleus	8.1568e+07	9.35997e+07	7.98894e+07	9.12234e+07	8.64882e+07	7.35489e+07	8.09036e+07	7.73394e+07	8.58789e+07	7.45446e+07	6.92063e+07	7.10583e+07	7.74306e+07	6.52919e+07	7.59054e+07	6.60475e+07	8.77198e+07	7.71734e+07		0.861864	0.504566	0.0431874	0.102841	0.349943
AT1G29660.1	GDSL-motif esterase/acyltransferase/lipase. Enzyme group with broad substrate specificity tha	sp|Q9C7N5|GDL14_ARATH	extracellular	5.54891e+07	4.35721e+07	4.97675e+07	6.30722e+07	6.45986e+07	6.57688e+07	7.54177e+07	6.07592e+07	5.88851e+07	6.08477e+07	6.15903e+07	5.35803e+07	5.22526e+07	5.19169e+07	5.59138e+07	4.71613e+07	4.48467e+07	5.36993e+07		0.0135389	0.0694839	0.10196	0.364632	0.822469
AT1G29670.1	GDSL-motif esterase/acyltransferase/lipase. Enzyme group with broad substrate specificity tha	sp|Q9C7N4|GDL15_ARATH;tr|A0A1P8ASL8|A0A1P8ASL8_ARATH	extracellular	2.07365e+08	1.78581e+08	1.5969e+08	2.08605e+08	1.79449e+08	1.54251e+08	2.01849e+08	1.81879e+08	2.00552e+08	1.73457e+08	1.56729e+08	1.79337e+08	1.82371e+08	1.76599e+08	1.31346e+08	1.04108e+08	1.27604e+08	1.32434e+08		0.960265	0.446933	0.47881	0.434866	0.0210044
AT1G29880.1	glycyl-tRNA synthetase / glycine-tRNA ligase	sp|O23627|SYGM1_ARATH	cytosol	2.14559e+08	2.39127e+08	2.6162e+08	2.13402e+08	1.59657e+08	2.08779e+08	2.01499e+08	1.68491e+08	2.00705e+08	2.26118e+08	2.2191e+08	2.19098e+08	1.93144e+08	1.71128e+08	1.66552e+08	2.04241e+08	2.03775e+08	2.48247e+08		0.112237	0.050347	0.307429	0.0179428	0.381953
AT1G29900.1	Encodes carbamoyl phosphate synthetase (CPS) large subunit (CARB), also named as VEN3. Heterol	sp|Q42601|CARB_ARATH	plastid	1.50804e+08	1.78482e+08	1.75659e+08	1.40803e+08	1.35395e+08	1.41409e+08	1.47977e+08	1.3873e+08	1.57874e+08	1.40608e+08	1.48337e+08	1.0725e+08	1.31601e+08	1.23574e+08	1.24235e+08	1.29484e+08	2.84884e+08	1.75501e+08		0.0318176	0.124767	0.0777933	0.0102821	0.578815
AT1G30360.1	Early-responsive to dehydration stress protein (ERD4)	sp|Q9C8G5|CSCLD_ARATH	plasma membrane	5.62793e+07	7.29498e+07	7.4793e+07	4.83228e+07	3.74017e+07	5.75455e+07	5.75774e+07	3.52349e+07	5.02667e+07	4.91947e+07	4.5372e+07	5.78294e+07	4.61875e+07	5.0072e+07	3.80238e+07	0	4.30766e+07	2.6729e+07		0.0707782	0.0828252	0.0683925	0.0277617	0.0320892
AT1G30720.1	FAD-binding Berberine family protein	sp|Q9SA87|BBE10_ARATH	extracellular	4.50649e+07	5.49456e+07	6.84383e+07	3.51373e+07	5.54506e+07	3.71099e+07	9.25481e+07	2.1227e+07	6.92111e+07	0	0	6.87854e+07	2.213e+07	2.84081e+07	0	1.43764e+07	0	0		0.22057	0.836888	0.237018	0.0230418	0.00346376
AT1G31330.1	Encodes subunit F of photosystem I. protein_coding PHOTOSYSTEM I SUBUNIT F (PSAF) PHOTOS	sp|Q9SHE8|PSAF_ARATH	plastid	0	0	0	0	3.19209e+07	5.2336e+07	0	0	0	3.45265e+07	2.98722e+07	1.25551e+08	6.32692e+07	5.35358e+07	3.9147e+07	5.09825e+07	6.92687e+07	3.19918e+07		0.138923		0.111846	0.00176134	0.00920113
AT1G32060.1	phosphoribulokinase	sp|P25697|KPPR_ARATH	plastid	2.35324e+09	2.27939e+09	2.3752e+09	1.93488e+09	1.85916e+09	1.94362e+09	2.22244e+09	1.49448e+09	2.23403e+09	2.16918e+09	2.11851e+09	1.60542e+09	1.80431e+09	2.08616e+09	1.49055e+09	1.60675e+09	1.65135e+09	2.03785e+09		0.000428631	0.225883	0.111286	0.0359209	0.0151157
AT1G32200.1	Encodes a chloroplast glycerol-3-phosphate acyltransferase.Involved in the biosynthesis of chl	sp|Q43307|PLSB_ARATH	plastid	5.85473e+07	5.24595e+07	5.49913e+07	6.27582e+07	5.75894e+07	6.09998e+07	5.95088e+07	5.82034e+07	5.65765e+07	6.37314e+07	5.23251e+07	5.13621e+07	5.53278e+07	5.55198e+07	4.15285e+07	3.43689e+07	4.13046e+07	4.50774e+07		0.0928876	0.231128	0.918512	0.411507	0.0137962
AT1G32470.1	Single hybrid motif superfamily protein	sp|Q9LQL0|GCSH3_ARATH	mitochondrion	0	0	0	0	6.12243e+07	7.90795e+07	0	0	0	5.37328e+07	6.94899e+07	4.37264e+07	1.00193e+08	8.53862e+07	5.12128e+07	5.80825e+07	5.64512e+07	8.55462e+07		0.122518		0.00175971	0.00553441	0.00211598
AT1G32990.1	mutant has Decreased effective quantum yield of photosystem II	sp|Q9MAP3|RK11_ARATH	plastid	0	0	0	0	3.14575e+07	1.01184e+08	0	0	0	3.72671e+07	4.55643e+07	1.5424e+08	9.33923e+07	1.11479e+08	2.59189e+07	3.04239e+07	5.70056e+07	3.63865e+07		0.213265		0.104005	0.0417645	0.00686178
AT1G33120.1	Ribosomal protein L6 family	sp|P49209|RL91_ARATH	cytosol	0	0	0	0	3.806e+08	2.95033e+08	0	0	0	3.44589e+08	4.16864e+08	3.44636e+08	4.17992e+08	3.92468e+08	5.08792e+08	4.96769e+08	5.06364e+08	4.76698e+08		0.122457		0.000106197	0.000238729	5.90122e-07
AT1G33590.1	Leucine-rich repeat (LRR) family protein	tr|F4HR88|F4HR88_ARATH;tr|Q9FW47|Q9FW47_ARATH;tr|A0A1P8AWX3|A0A1P8AWX3_ARATH	extracellular	2.72976e+08	2.98178e+08	2.88881e+08	3.17438e+08	2.2148e+08	2.60066e+08	2.86687e+08	2.51957e+08	3.10668e+08	2.34238e+08	2.39857e+08	2.42414e+08	2.30038e+08	2.70715e+08	1.98271e+08	2.05705e+08	2.02831e+08	2.62292e+08		0.519227	0.856685	0.00348762	0.0731183	0.0382042
AT1G33790.2	jacalin lectin family protein	sp|Q9LQ31|JAL4_ARATH;tr|A0A1P8AS94|A0A1P8AS94_ARATH;tr|A0A1P8ASF2|A0A1P8ASF2_ARATH;tr|A0A1P8AS93|A0A1P8AS93_ARATH;tr|A0A1P8AS89|A0A1P8AS89_ARATH	cytosol	1.864e+07	2.34926e+07	1.87736e+07	0	0	0	0	2.58113e+07	1.9737e+07	0	0	0	0	0	0	0	0	0		0.000219856	0.554825	0.000219856	0.000219856	0.000219856
AT1G34430.1	2-oxoacid dehydrogenases acyltransferase family protein	sp|Q9C8P0|ODP25_ARATH	plastid	7.60424e+07	8.07411e+07	7.37531e+07	7.24258e+07	7.10238e+07	7.98119e+07	9.13942e+07	7.20952e+07	8.08643e+07	7.68691e+07	6.67239e+07	6.90578e+07	6.85617e+07	6.79279e+07	7.15079e+07	7.53916e+07	8.31377e+07	7.29548e+07		0.516825	0.481816	0.181779	0.0323101	0.935989
AT1G35680.1	Encodes a chloroplast ribosomal protein L21 that is required for chloroplast development and e	sp|P51412|RK21_ARATH	plastid	0	0	0	0	1.04382e+08	9.59181e+07	0	0	0	1.0193e+08	9.82736e+07	1.2255e+08	9.4205e+07	1.08739e+08	9.25994e+07	1.01838e+08	9.38335e+07	1.08273e+08		0.116826		0.000141382	4.3445e-05	1.71327e-05
AT1G35720.1	Encodes a member of the annexin gene family, a diverse, multigene family of calcium-dependent,	sp|Q9SYT0|ANXD1_ARATH	peroxisome	1.94838e+08	2.24338e+08	2.27344e+08	3.3239e+08	3.04908e+08	2.35116e+08	2.49714e+08	3.18055e+08	2.54008e+08	2.41325e+08	2.7079e+08	2.06448e+08	2.74475e+08	2.31542e+08	2.95401e+08	3.40646e+08	3.40788e+08	2.83427e+08		0.0705643	0.074918	0.32246	0.0739371	0.00814287
AT1G42970.1	Encodes chloroplast localized glyceraldehyde-3-phosphate dehydrogenase that can use both NADH	sp|P25857|G3PB_ARATH	plastid	1.01658e+10	1.06453e+10	1.12835e+10	1.00927e+10	8.2463e+09	8.90581e+09	9.4975e+09	7.57448e+09	1.06667e+10	9.55362e+09	8.9324e+09	8.84123e+09	8.31345e+09	9.29109e+09	6.98203e+09	6.5894e+09	8.57387e+09	9.134e+09		0.0621893	0.204131	0.0156359	0.0281306	0.0360507
AT1G43670.1	Encodes a fructose-1,6-bisphosphatase. This enzyme, in addition to catalyzing the formation of	sp|Q9MA79|F16P2_ARATH	cytosol	4.51797e+08	4.29654e+08	4.81647e+08	3.87038e+08	4.02329e+08	3.34818e+08	3.94623e+08	2.58538e+08	4.15191e+08	4.162e+08	3.78836e+08	3.44493e+08	3.3612e+08	3.62047e+08	2.67173e+08	3.01713e+08	3.25031e+08	3.69628e+08		0.0349599	0.128566	0.043661	0.0144418	0.00807827
AT1G47128.1	cysteine proteinase precursor-like protein/ dehydration stress-responsive gene (RD21). Has be	sp|P43297|RD21A_ARATH	extracellular	4.0258e+08	4.6524e+08	4.29535e+08	3.08458e+08	3.10776e+08	3.20711e+08	3.71735e+08	2.41442e+08	3.87951e+08	3.2449e+08	2.69293e+08	2.59777e+08	2.42549e+08	3.29362e+08	2.009e+08	2.30437e+08	3.17438e+08	2.90669e+08		0.00301076	0.118399	0.0054998	0.0140726	0.0082927
AT1G48410.2	Encodes an RNA Slicer that selectively recruits microRNAs and siRNAs. There is currently no e	sp|O04379|AGO1_ARATH	nucleus	1.86517e+07	1.85575e+07	2.12948e+07	2.27853e+07	3.51519e+07	2.40378e+07	2.7488e+07	2.49546e+07	2.68534e+07	2.3306e+07	2.43852e+07	0	1.65945e+07	1.86646e+07	2.52346e+07	0	3.64926e+07	1.78337e+07		0.124268	0.00415226	0.675856	0.821577	0.901577
AT1G48520.1	Encodes Glu-tRNA(Gln) amidotransferase subunit B (from Genbank record AF239836). protei	sp|Q9FV81|GATB_ARATH;tr|F4HYH1|F4HYH1_ARATH	plastid	2.35463e+07	1.70646e+07	2.20488e+07	0	2.29597e+07	2.02091e+07	2.40311e+07	2.16385e+07	1.7463e+07	2.49528e+07	2.08783e+07	0	0	0	0	2.19467e+07	2.09435e+07	2.07542e+07		0.435155	0.956922	0.5205	0.000438556	0.877237
AT1G48600.2	Encodes a phosphoethanolamine N-methyltransferase that catalyses the last two methylation step	sp|Q944H0|PEAM2_ARATH	cytosol	4.44814e+07	5.05708e+07	4.32861e+07	6.61162e+07	6.12667e+07	5.63144e+07	4.42815e+07	8.32358e+07	6.15988e+07	6.02977e+07	6.68581e+07	4.39665e+07	7.38093e+07	6.2247e+07	8.69209e+07	6.39925e+07	4.79325e+07	8.44796e+07		0.0139369	0.214773	0.202154	0.0195385	0.147973
AT1G48630.1	Encodes a protein with similarity to mammalian RACKs. RACKs function to shuttle activated prot	sp|Q9C4Z6|GPLPB_ARATH	cytosol	4.58876e+07	3.91091e+07	4.85208e+07	8.86366e+07	1.07458e+08	5.95336e+07	6.72066e+07	1.04035e+08	6.17442e+07	6.43528e+07	8.01001e+07	5.02632e+07	9.32435e+07	6.66638e+07	9.56791e+07	1.04274e+08	8.45148e+07	7.05381e+07		0.0458122	0.0709969	0.0875401	0.0137825	0.0146176
AT1G48830.1	Ribosomal protein S7e family protein	sp|Q9C514|RS71_ARATH	cytosol	0	1.81027e+07	0	0	7.1305e+07	6.73185e+07	0	2.43615e+07	0	8.35537e+07	8.61711e+07	7.09205e+07	9.06623e+07	8.09036e+07	9.28115e+07	7.46014e+07	9.98736e+07	8.43684e+07		0.168169	0.846695	0.000634267	0.000312569	0.00108283
AT1G49760.1	polyadenylate-binding protein, putative / PABP, putative, similar to poly(A)-binding protein G	sp|Q9FXA2|PABP8_ARATH	cytosol	4.50617e+07	4.80289e+07	5.53047e+07	7.43743e+07	5.49989e+07	5.79418e+07	5.30629e+07	7.84408e+07	5.6139e+07	6.20187e+07	5.11064e+07	5.00061e+07	6.32692e+07	5.37254e+07	6.54278e+07	6.86759e+07	7.82398e+07	5.85311e+07		0.127093	0.200965	0.372398	0.0737128	0.0420889
AT1G50200.1	Alanyl-tRNA synthetase	sp|P36428|SYA_ARATH;tr|F4I4Z2|F4I4Z2_ARATH	mitochondrion	1.65413e+08	1.67629e+08	1.74312e+08	1.44621e+08	1.43502e+08	1.51969e+08	1.60912e+08	1.33874e+08	1.86565e+08	1.42551e+08	1.5989e+08	1.44821e+08	1.47813e+08	1.32379e+08	1.37876e+08	1.37142e+08	1.72749e+08	1.5393e+08		0.00400618	0.604611	0.0298208	0.00477221	0.243817
AT1G50380.1	Prolyl oligopeptidase family protein	tr|Q9SX53|Q9SX53_ARATH;tr|A0A1P8ATN7|A0A1P8ATN7_ARATH	cytosol	2.25731e+07	2.29152e+07	2.56597e+07	1.88636e+07	1.71856e+07	1.8857e+07	1.90159e+07	1.77129e+07	2.24078e+07	2.32334e+07	1.99973e+07	0	1.81832e+07	1.81605e+07	1.67261e+07	0	2.28581e+07	1.71999e+07		0.00857348	0.0788491	0.273128	0.0052171	0.209783
AT1G51710.1	Ubiquitin-specific protease 6 (UBP6). Deubiquinating enzyme. Interacts with calmodulin. protei	sp|Q949Y0|UBP6_ARATH;tr|B3H5V4|B3H5V4_ARATH	cytosol	1.84166e+07	2.11419e+07	2.14118e+07	2.51578e+07	2.57613e+07	2.59476e+07	2.47033e+07	2.78717e+07	2.63062e+07	0	0	2.77138e+07	0	0	0	0	2.31354e+07	2.57274e+07		0.00578847	0.0107322	0.29858	2.902e-05	0.649698
AT1G51980.1	Insulinase (Peptidase family M16) protein	sp|Q9ZU25|MPPA1_ARATH;tr|A8MQE5|A8MQE5_ARATH;sp|O04308|MPPA2_ARATH	mitochondrion	4.29335e+07	3.9392e+07	4.33131e+07	5.5566e+07	5.58944e+07	4.90313e+07	5.80664e+07	6.60612e+07	4.96262e+07	4.91913e+07	4.44907e+07	5.00095e+07	4.47753e+07	4.22632e+07	7.41272e+07	7.71039e+07	8.11394e+07	4.48996e+07		0.010513	0.0308231	0.0472595	0.314492	0.0886424
AT1G52100.1	Mannose-binding lectin superfamily protein	sp|Q5XF82|JAL11_ARATH;tr|A0A1P8AWF8|A0A1P8AWF8_ARATH;tr|A0A1P8AWL3|A0A1P8AWL3_ARATH	cytosol	1.9067e+08	1.67073e+08	1.71877e+08	1.12122e+08	1.23531e+08	1.36176e+08	1.67536e+08	1.0054e+08	1.55097e+08	1.43652e+08	1.06016e+08	8.39426e+07	9.15908e+07	1.19812e+08	9.47748e+07	8.60338e+07	7.25162e+07	9.3853e+07		0.00626668	0.178909	0.025713	0.0028972	0.000631284
AT1G52360.2	Coatomer, beta subunit	tr|A0A1P8AV73|A0A1P8AV73_ARATH;sp|Q9C827|COB22_ARATH;tr|F4ICX0|F4ICX0_ARATH	plasma membrane	5.67021e+07	5.63612e+07	6.26756e+07	6.91583e+07	7.06997e+07	6.49218e+07	6.87664e+07	7.14534e+07	7.73769e+07	6.93792e+07	6.12412e+07	5.7259e+07	6.60749e+07	5.79177e+07	6.8315e+07	6.49984e+07	6.8481e+07	6.90243e+07		0.0225416	0.0129422	0.380969	0.216429	0.0207221
AT1G52740.1	Encodes HTA9, a histone H2A protein. Loss of all H2A.Z (triple mutant with HTA8 and HTA11) res	sp|Q9C944|H2AV3_ARATH	nucleus	0	0	0	0	1.77954e+07	2.04047e+07	0	0	0	1.1384e+07	1.21529e+07	0	1.63467e+07	1.0357e+07	0	1.29191e+07	1.78646e+07	1.95207e+07		0.117969		0.116541	0.135731	0.00107169
AT1G53210.1	Encodes a Na+/Ca 2+ exchanger-like protein that participates in the maintenance of Ca 2+ homeo	sp|Q8L636|NCL_ARATH	plasma membrane	3.27638e+07	4.77203e+07	4.04742e+07	0	2.76141e+07	2.30634e+07	0	0	0	2.42638e+07	2.63939e+07	0	0	3.31798e+07	2.40945e+07	0	2.74024e+07	2.39745e+07		0.0707295	0.000732532	0.0692518	0.12079	0.0738943
AT1G53240.1	mMDH1 encodes a mitochrondrial malate dehydrogenase. It is expressed at higher levels than the	sp|Q9ZP06|MDHM1_ARATH	mitochondrion	5.24221e+08	6.18115e+08	5.37877e+08	6.56082e+08	3.49351e+08	5.30803e+08	5.77242e+08	6.18887e+08	4.55224e+08	3.20045e+08	4.57977e+08	4.43789e+08	5.85056e+08	6.30666e+08	5.01822e+08	5.12118e+08	5.03041e+08	3.18628e+08		0.635612	0.874552	0.0441283	0.807286	0.171993
AT1G53310.1	Encodes one of four Arabidopsis phosphoenolpyruvate carboxylase proteins.Plays an important ro	sp|Q9MAH0|CAPP1_ARATH	cytosol	6.91392e+07	7.32538e+07	7.01529e+07	1.08785e+08	9.00673e+07	7.97124e+07	7.94696e+07	7.47049e+07	8.4345e+07	7.11273e+07	1.00269e+08	6.73652e+07	1.15835e+08	7.69277e+07	1.16973e+08	1.12138e+08	6.89334e+07	9.70483e+07		0.062654	0.046743	0.450923	0.0704147	0.160852
AT1G54010.1	GDSL-motif esterase/acyltransferase/lipase. Enzyme group with broad substrate specificity tha	sp|Q8W4H8|GDL19_ARATH	vacuole	8.58653e+08	7.03805e+08	7.06689e+08	6.05143e+08	3.88813e+08	5.89575e+08	7.0571e+08	7.21338e+08	5.95819e+08	4.60428e+08	4.26804e+08	4.86175e+08	5.07172e+08	6.11552e+08	4.55318e+08	5.23894e+08	5.93059e+08	2.67451e+08		0.0573061	0.272783	0.00521081	0.0280355	0.0572346
AT1G54100.1	Aldehyde dehydrogenase protein_coding ALDEHYDE DEHYDROGENASE 7B4 (ALDH7B4) ALDEHYDE DEHYD	sp|Q9SYG7|AL7B4_ARATH	cytosol	1.15531e+08	1.61437e+08	1.51653e+08	1.09412e+08	1.09967e+08	1.03102e+08	1.28875e+08	9.67998e+07	1.39607e+08	1.03446e+08	7.89316e+07	1.26144e+08	4.10335e+07	1.00506e+08	5.5121e+07	9.77572e+07	1.08581e+08	8.64522e+07		0.0665262	0.328326	0.109482	0.0272505	0.042006
AT1G54690.1	Encodes HTA3, a histone H2A protein. H2AX is a meiosis-specific isoform of histone H2A. Upon	sp|Q9S9K7|H2AXB_ARATH;sp|O04848|H2AXA_ARATH	nucleus	0	0	0	0	7.05968e+07	1.29682e+08	0	0	0	0	1.20729e+08	1.63204e+08	1.47343e+08	1.00033e+08	1.17054e+08	9.63713e+07	1.31702e+08	7.37633e+07		0.149516		0.124941	0.000927781	0.00395994
AT1G54860.1	Glycoprotein membrane precursor GPI-anchored	tr|Q9ZVL0|Q9ZVL0_ARATH	extracellular	3.12424e+07	3.60501e+07	2.64782e+07	0	3.07568e+07	2.54542e+07	4.36113e+07	0	2.23535e+07	4.23395e+07	2.92311e+07	0	0	1.92319e+07	0	0	0	0		0.274116	0.511891	0.5946	0.0236024	0.00034811
AT1G55480.1	Encodes a member of a novel plant protein family containing a PDZ, a K-box, and a TPR motif. m	sp|Q94BS2|MET1_ARATH	plastid	1.96615e+08	2.12502e+08	2.05491e+08	1.84494e+08	1.66887e+08	1.76709e+08	1.64089e+08	1.32315e+08	1.90974e+08	1.72605e+08	1.92436e+08	1.66172e+08	1.71069e+08	1.74023e+08	1.4137e+08	1.17168e+08	1.19978e+08	1.87563e+08		0.0136607	0.0732003	0.0383877	0.0199712	0.0542315
AT1G55490.1	encodes the beta subunit of the chloroplast chaperonin 60, a homologue of bacterial GroEL. Mut	sp|P21240|CPNB1_ARATH	plastid	4.40685e+09	4.69279e+09	4.56795e+09	3.97636e+09	3.32452e+09	3.07556e+09	3.54761e+09	4.19639e+09	3.34904e+09	3.74236e+09	3.21039e+09	2.7981e+09	3.38076e+09	3.26198e+09	3.54786e+09	3.78855e+09	3.56017e+09	3.97222e+09		0.0174872	0.0331739	0.0102464	0.000585949	0.00572731
AT1G56050.1	GTP-binding protein-like protein	tr|F4I3J0|F4I3J0_ARATH	plastid	6.7909e+07	7.24509e+07	7.23957e+07	5.35172e+07	5.8155e+07	6.06582e+07	5.89382e+07	5.81953e+07	6.43261e+07	6.55685e+07	6.23463e+07	5.06514e+07	5.60612e+07	6.0591e+07	5.94964e+07	5.37999e+07	5.95129e+07	6.90243e+07		0.00638761	0.0130509	0.0754436	0.00386638	0.096595
AT1G56330.1	Encodes a small GTP-binding protein implicated in ER to cis-Golgi transport of other proteins.	sp|Q01474|SAR1B_ARATH	endoplasmic reticulum, cytosol	0	0	0	0	3.79159e+07	3.4122e+07	0	0	0	2.76639e+07	3.0407e+07	3.58358e+07	4.62708e+07	4.71744e+07	3.26822e+07	3.301e+07	2.89829e+07	2.93712e+07		0.117219		0.000199834	0.000855011	1.86515e-05
AT1G56450.1	20S proteasome beta subunit PBG1 (PBG1) mRNA, complete cds protein_coding 20S PROTEASOME	sp|Q7DLR9|PSB4_ARATH	nucleus, cytosol	2.54383e+07	0	0	0	4.48747e+07	4.19771e+07	0	2.73701e+07	0	3.96715e+07	4.15602e+07	3.99585e+07	4.25631e+07	4.88447e+07	4.31453e+07	4.77071e+07	4.19829e+07	4.71678e+07		0.289899	0.961247	0.0198594	0.0139814	0.0128277
AT1G57660.1	Translation protein SH3-like family protein	sp|Q9FDZ9|RL212_ARATH;sp|Q43291|RL211_ARATH	cytosol	0	0	0	0	5.61079e+07	4.85343e+07	0	0	0	5.80543e+07	4.1405e+07	5.89791e+07	5.17947e+07	4.12703e+07	8.59921e+07	5.09296e+07	6.09068e+07	5.93934e+07		0.118196		0.000759762	0.0114991	5.14895e-05
AT1G57770.1	FAD/NAD(P)-binding oxidoreductase family protein	tr|Q9FVR9|Q9FVR9_ARATH	plastid	3.79869e+07	3.98148e+07	4.18841e+07	3.12164e+07	2.62661e+07	3.34615e+07	3.59403e+07	0	4.65669e+07	3.83733e+07	3.06461e+07	0	3.16961e+07	3.11818e+07	0	2.7283e+07	3.62656e+07	3.70379e+07		0.0163565	0.430095	0.224685	0.146849	0.128228
AT1G58080.1	ATP phosphoribosyl transferase, catalyses first step of histidine biosynthesis protein_coding	sp|Q9S762|HIS1A_ARATH	plastid	2.02624e+07	2.32206e+07	1.97822e+07	3.36663e+07	0	2.57006e+07	0	3.56229e+07	2.41095e+07	0	2.22299e+07	0	2.98432e+07	2.85344e+07	3.5074e+07	2.68273e+07	3.07205e+07	2.69971e+07		0.904914	0.916505	0.14175	0.0113757	0.0130308
AT1G58684.1	Ribosomal protein S5 family protein	sp|Q93VB8|RS22_ARATH;sp|Q8L8Y0|RS21_ARATH	cytosol	2.1634e+07	2.31386e+07	1.76211e+07	2.33465e+07	2.53064e+07	2.10936e+07	2.77888e+07	3.71588e+07	1.68576e+07	2.52836e+07	2.22484e+07	0	2.92149e+07	2.71152e+07	3.89468e+07	3.75966e+07	4.50149e+07	3.46848e+07		0.297432	0.348116	0.575603	0.0518698	0.00631305
AT1G61520.1	PSI type III chlorophyll a/b-binding protein (Lhca3*1) The mRNA is cell-to-cell mobile. protei	sp|Q9SY97|LHCA3_ARATH	plastid	0	0	0	0	0	3.59403e+07	0	2.22191e+07	0	0	0	4.19771e+07	2.93427e+07	3.67413e+07	1.53486e+07	2.35137e+07	4.25513e+07	0		0.373901	0.373901	0.373901	0.012375	0.148039
AT1G62660.1	Glycosyl hydrolases family 32 protein	sp|Q43348|INVA3_ARATH;tr|A0A1P8AWL7|A0A1P8AWL7_ARATH;tr|A0A1P8AWQ1|A0A1P8AWQ1_ARATH	vacuole	1.00554e+08	1.12926e+08	1.01184e+08	8.75862e+07	9.79132e+07	1.09223e+08	9.27922e+07	7.40759e+07	1.12722e+08	8.85568e+07	7.70772e+07	8.76105e+07	7.59054e+07	1.00206e+08	5.79096e+07	7.6965e+07	6.07592e+07	9.25802e+07		0.421622	0.380105	0.0198533	0.105544	0.0486172
AT1G62750.1	Nuclear encoded protein consists of the five domains conserved in EF-G proteins, with two GTP-	sp|Q9SI75|EFGC_ARATH	plastid	1.12408e+09	1.09387e+09	1.06433e+09	1.01336e+09	9.35395e+08	1.02267e+09	9.91405e+08	9.85582e+08	9.94641e+08	1.01885e+09	1.07367e+09	1.04815e+09	9.60826e+08	9.87975e+08	9.60027e+08	9.50229e+08	8.39293e+08	1.14953e+09		0.033607	0.00404344	0.114023	0.00311452	0.283278
AT1G62780.1	dimethylallyl, adenosine tRNA methylthiotransferase	tr|Q8VY70|Q8VY70_ARATH	plastid	6.18899e+07	0	0	0	1.09246e+08	8.98989e+07	0	6.27147e+07	0	9.2164e+07	1.13562e+08	8.33975e+07	1.05568e+08	8.60398e+07	1.04723e+08	1.22321e+08	8.46085e+07	9.39507e+07		0.310951	0.992979	0.0281023	0.0223719	0.0276817
AT1G63000.1	nucleotide-rhamnose synthase/epimerase-reductase	sp|Q9LQ04|RMLCD_ARATH	cytosol	2.63007e+07	2.83884e+07	2.17875e+07	2.68999e+07	3.96605e+07	3.99087e+07	3.28252e+07	4.45462e+07	3.3931e+07	3.01928e+07	3.79185e+07	3.68919e+07	5.04482e+07	3.34476e+07	4.32171e+07	4.97709e+07	2.86394e+07	3.38206e+07		0.101379	0.051112	0.0376926	0.0333287	0.147591
AT1G63770.5	Peptidase M1 family protein	sp|Q8H0S9|PSA_ARATH;tr|F4I3R1|F4I3R1_ARATH;tr|F4I3R0|F4I3R0_ARATH;tr|B3H621|B3H621_ARATH;tr|F4I3R4|F4I3R4_ARATH	mitochondrion	1.77581e+08	1.92569e+08	2.29116e+08	1.43433e+08	2.22665e+08	1.7418e+08	2.20775e+08	1.22831e+08	2.02564e+08	2.15812e+08	2.14366e+08	9.73448e+07	1.46772e+08	1.52941e+08	1.31747e+08	1.8672e+08	2.59471e+08	1.91053e+08		0.516689	0.627674	0.600618	0.0277815	0.675628
AT1G63940.2	monodehydroascorbate reductase 6	sp|P92947|MDAR_ARATH;tr|F4I576|F4I576_ARATH;tr|F4I577|F4I577_ARATH	mitochondrion	7.59566e+08	8.23504e+08	8.72633e+08	8.07172e+08	6.77009e+08	6.45079e+08	7.21738e+08	7.03756e+08	7.78326e+08	7.54372e+08	7.01662e+08	6.66255e+08	6.17772e+08	6.91858e+08	6.04053e+08	7.08111e+08	7.90999e+08	7.66069e+08		0.140944	0.101939	0.0555453	0.0132559	0.195593
AT1G64190.1	6-phosphogluconate dehydrogenase family protein	sp|Q9SH69|6PGD1_ARATH	plastid	8.57124e+07	9.63713e+07	9.32112e+07	8.69932e+07	7.76079e+07	8.25348e+07	7.90356e+07	9.86694e+07	9.59314e+07	7.54857e+07	7.29295e+07	8.2764e+07	8.13929e+07	7.88496e+07	8.4632e+07	6.72952e+07	8.00779e+07	8.31204e+07		0.087232	0.94004	0.0271942	0.047091	0.0613062
AT1G65590.1	Encodes a protein with beta-hexosaminidase activity. Located on the plasma membrane. protei	sp|Q8L7S6|HEXO3_ARATH	plasma membrane, extracellular	5.27e+07	4.97744e+07	6.34141e+07	3.02158e+07	4.1719e+07	4.46173e+07	5.65765e+07	0	6.17057e+07	5.04762e+07	3.95343e+07	5.59525e+07	3.31522e+07	4.08519e+07	2.67141e+07	2.86434e+07	3.77428e+07	4.27968e+07		0.0529322	0.47602	0.355465	0.0202681	0.0321057
AT1G65930.1	Encodes a NADP+-isocitrate dehydrogenase that is believed to function in the cytosol. It appea	sp|Q9SRZ6|ICDHC_ARATH	cytosol	1.32083e+09	1.41671e+09	1.53575e+09	1.81196e+09	1.25123e+09	1.17646e+09	1.31809e+09	1.28578e+09	1.35787e+09	1.26931e+09	1.25383e+09	1.20878e+09	1.31827e+09	1.32047e+09	1.20794e+09	1.31864e+09	1.36561e+09	1.43082e+09		0.959945	0.188379	0.0494852	0.121035	0.494016
AT1G66200.3	encodes a cytosolic glutamate synthetase, this enzyme has low affinity with substrate ammonium	sp|Q8LCE1|GLN12_ARATH;tr|F4ID91|F4ID91_ARATH;tr|F4ID92|F4ID92_ARATH	cytosol	2.76097e+08	2.92265e+08	3.00836e+08	3.7238e+08	3.12482e+08	2.65825e+08	2.85398e+08	3.01566e+08	2.95463e+08	2.82818e+08	3.41995e+08	2.48126e+08	3.33336e+08	3.24648e+08	3.4342e+08	3.36539e+08	2.75447e+08	3.06561e+08		0.439548	0.637025	0.967007	0.00824429	0.436993
AT1G67090.1	Encodes a member of the Rubisco small subunit (RBCS) multigene family: RBCS1A (At1g67090), RBC	sp|P10795|RBS1A_ARATH	plastid	8.92037e+07	9.16671e+07	6.28583e+07	6.04065e+07	1.68839e+09	3.69237e+09	1.32342e+08	9.0543e+07	6.1633e+07	1.44048e+09	2.03474e+09	8.57269e+09	4.46558e+09	3.8789e+09	1.20193e+09	1.40585e+09	1.245e+09	1.99757e+09		0.174411	0.578261	0.160154	0.0366841	0.00304042
AT1G67430.1	Ribosomal protein L22p/L17e family protein	sp|P51413|RL172_ARATH;sp|Q93VI3|RL171_ARATH;tr|F4HRW5|F4HRW5_ARATH	nucleus, cytosol	0	0	0	0	1.14574e+08	8.22322e+07	0	1.53305e+07	0	8.36928e+07	9.34311e+07	1.01507e+08	1.38624e+08	9.32241e+07	1.84507e+08	1.41645e+08	1.86345e+08	1.20262e+08		0.126746	0.373901	5.55733e-05	0.00622591	0.00154972
AT1G67700.2	multidrug resistance protein	sp|Q8LDL0|HHL1_ARATH	plastid	0	0	0	0	5.21513e+07	5.32803e+07	0	0	0	4.79358e+07	5.95047e+07	7.20353e+07	5.7263e+07	5.87628e+07	3.56179e+07	4.4735e+07	3.18259e+07	6.36872e+07		0.116162		0.00100589	0.00249764	0.00721789
AT1G67730.1	Encodes one of the two Arabidopsis homologues to YBR159w encoding a S. cerevisiae beta-ketoacy	sp|Q8L9C4|KCR1_ARATH	endoplasmic reticulum	1.76101e+07	2.01867e+07	1.75224e+07	2.23473e+07	1.96388e+07	0	2.26734e+07	2.58632e+07	2.24234e+07	0	0	0	2.03468e+07	1.82185e+07	2.37924e+07	2.01517e+07	1.98564e+07	2.14534e+07		0.565032	0.0209066	2.9811e-05	0.272219	0.110555
AT1G68010.2	Encodes hydroxypyruvate reductase. protein_coding HYDROXYPYRUVATE REDUCTASE (HPR) HYDROX	sp|Q9C9W5|HPR1_ARATH;tr|A0A1P8ANC0|A0A1P8ANC0_ARATH	peroxisome	1.5559e+09	1.44548e+09	1.42015e+09	1.24699e+09	1.21626e+09	1.31882e+09	1.48478e+09	9.01655e+08	1.32808e+09	1.52303e+09	1.56737e+09	1.17548e+09	1.21609e+09	1.45755e+09	1.09592e+09	1.21356e+09	1.21777e+09	1.4343e+09		0.0144615	0.258673	0.711717	0.129808	0.0919349
AT1G68560.1	Encodes a bifunctional alpha-l-arabinofuranosidase/beta-d-xylosidase that belongs to family 3	sp|Q9S7Y7|XYL1_ARATH	extracellular	1.5093e+08	1.55474e+08	1.56773e+08	1.17868e+08	1.50085e+08	1.75902e+08	1.81224e+08	1.60222e+08	1.76991e+08	1.78395e+08	1.5238e+08	1.72366e+08	1.27366e+08	1.39433e+08	1.15507e+08	1.22415e+08	1.09405e+08	1.584e+08		0.722204	0.050392	0.173671	0.0194286	0.174768
AT1G69620.1	putative 60S ribosomal protein L34 The mRNA is cell-to-cell mobile. protein_coding RIBOSO	sp|Q9FE65|RL342_ARATH	cytosol	0	0	0	0	7.34979e+07	8.57421e+07	0	0	0	7.64122e+07	4.16987e+07	2.05491e+08	9.51566e+07	9.15781e+07	1.00457e+08	1.08483e+08	1.20003e+08	9.22983e+07		0.118463		0.096379	3.14556e-06	0.000184354
AT1G69830.1	Encodes a plastid-localized &#945	sp|Q94A41|AMY3_ARATH	plastid	9.06749e+07	8.34495e+07	9.49326e+07	1.08755e+08	9.9012e+07	1.0038e+08	8.88212e+07	8.70174e+07	9.325e+07	1.21443e+08	1.27101e+08	3.48004e+07	1.0606e+08	1.01838e+08	9.96938e+07	9.27858e+07	8.36174e+07	1.3871e+08		0.0451316	0.997943	0.88178	0.0286548	0.426697
AT1G70310.1	Spermidine synthase. protein_coding SPERMIDINE SYNTHASE 2 (SPDS2) SPERMIDINE SYNTHASE 2	sp|O48661|SPD2_ARATH	cytosol	2.25621e+07	2.38304e+07	2.5493e+07	3.24339e+07	2.40578e+07	2.61118e+07	2.40578e+07	2.90392e+07	2.41346e+07	2.39745e+07	2.36527e+07	0	2.89849e+07	3.23015e+07	2.61462e+07	3.00425e+07	3.17841e+07	2.79143e+07		0.250305	0.390783	0.368426	0.0582072	0.0132846
AT1G70600.1	Ribosomal protein L18e/L15 superfamily protein	sp|P49637|R27A3_ARATH;sp|Q9LR33|R27A2_ARATH	cytosol	0	1.79627e+07	0	0	1.03181e+08	6.06919e+07	0	0	0	3.37504e+07	4.11047e+07	5.91019e+07	6.02852e+07	6.8424e+07	1.20053e+08	5.3677e+07	6.98279e+07	9.60778e+07		0.186394	0.373901	0.015878	0.0173145	0.00807294
AT1G70820.1	phosphoglucomutase, putative / glucose phosphomutase	tr|Q9SSL0|Q9SSL0_ARATH;tr|A0A1P8AN09|A0A1P8AN09_ARATH	plastid	7.6444e+07	6.82062e+07	7.18707e+07	5.80141e+07	5.57203e+07	7.25011e+07	6.45181e+07	4.46018e+07	7.74789e+07	7.30257e+07	6.95718e+07	7.85006e+07	5.08661e+07	5.33727e+07	4.57478e+07	4.31782e+07	2.72433e+07	6.34097e+07		0.155002	0.368693	0.687565	0.00247551	0.0621002
AT1G70890.1	MLP-like protein 43	sp|Q9SSK5|MLP43_ARATH	peroxisome	0	0	0	0	4.88752e+07	1.05898e+08	0	0	0	4.69851e+07	6.28104e+07	6.62125e+07	8.25978e+07	7.47308e+07	3.26731e+07	3.5754e+07	5.61974e+07	2.70908e+07		0.167081		0.000583492	0.0150161	0.0100408
AT1G71695.1	Peroxidase superfamily protein	sp|Q96520|PER12_ARATH	extracellular	1.58587e+08	1.35208e+08	1.57219e+08	1.47026e+08	1.43194e+08	1.39153e+08	1.66437e+08	1.50116e+08	1.83131e+08	1.57951e+08	1.35086e+08	1.23437e+08	1.21165e+08	1.43155e+08	1.08619e+08	1.20337e+08	1.27755e+08	1.09087e+08		0.413361	0.253527	0.414399	0.108178	0.0283951
AT1G72150.1	novel cell-plate-associated protein that is related in sequence to proteins involved in membra	sp|Q56WK6|PATL1_ARATH	plasma membrane	1.5331e+09	1.63915e+09	1.83674e+09	7.92151e+08	9.76605e+08	1.24181e+09	1.36079e+09	6.42045e+08	1.44939e+09	1.24345e+09	9.61759e+08	1.06596e+09	7.84392e+08	1.03832e+09	5.4838e+08	6.38185e+08	6.36021e+08	1.00873e+09		0.0135045	0.127691	0.00876663	0.00624786	0.00398418
AT1G72160.1	Sec14p-like phosphatidylinositol transfer family protein	sp|Q56Z59|PATL3_ARATH	cytosol	2.89428e+07	3.08016e+07	3.04218e+07	2.28898e+07	2.53556e+07	2.27853e+07	2.82393e+07	0	2.89127e+07	2.86553e+07	2.65922e+07	2.89528e+07	0	0	0	2.48562e+07	2.54418e+07	2.19573e+07		0.0032552	0.313111	0.100322	7.5814e-07	0.00801904
AT1G72610.1	germin-like protein (GLP1) protein_coding GERMIN-LIKE PROTEIN 1 (GER1) GERMIN-LIKE PR	sp|P94040|GL31_ARATH	extracellular	3.85012e+07	0	0	0	7.28891e+07	1.22593e+08	0	0	0	7.3203e+07	1.24606e+08	1.83194e+08	1.8227e+08	2.38415e+08	1.44591e+08	1.01514e+08	1.12582e+08	6.29324e+07		0.238922	0.373901	0.0290628	0.00431824	0.0158625
AT1G73060.1	Low PSII Accumulation 3	sp|Q8H0W0|LPA3_ARATH	plastid	2.1631e+07	1.60414e+07	2.14831e+07	0	2.91239e+07	2.39214e+07	2.76332e+07	2.06366e+07	1.92666e+07	3.21853e+07	2.59027e+07	2.96042e+07	1.90251e+07	1.35351e+07	2.62771e+07	2.57345e+07	2.37331e+07	2.10017e+07		0.834828	0.428913	0.0213313	0.980697	0.175566
AT1G73230.1	Nascent polypeptide-associated complex NAC	sp|Q9CAT7|BTF3L_ARATH	nucleus	0	0	0	0	0	0	0	0	0	0	0	0	2.19513e+07	0	1.94788e+07	1.96034e+07	2.91158e+07	1.5538e+07					0.117531	0.00599056
AT1G73260.1	Encodes a trypsin inhibitor involved in modulating programmed cell death in plant-pathogen int	sp|Q8RXD5|KTI1_ARATH	extracellular	0	0	0	0	3.52349e+07	2.97091e+07	0	0	0	2.59135e+07	2.48562e+07	4.14423e+07	2.89327e+07	3.88632e+07	0	0	0	3.50935e+07		0.118988		0.00458363	0.12458	0.373901
AT1G74060.1	Ribosomal protein L6 family protein	sp|Q9C9C6|RL62_ARATH;sp|Q9C9C5|RL63_ARATH	cytosol	1.56025e+08	1.13028e+08	9.17688e+07	1.14526e+08	2.59399e+08	1.73336e+08	1.43652e+08	2.65567e+08	1.11271e+08	2.11781e+08	2.2826e+08	1.92396e+08	2.34173e+08	1.90181e+08	2.83112e+08	3.46601e+08	3.47154e+08	2.12929e+08		0.249065	0.352509	0.013692	0.0244498	0.0198986
AT1G74260.1	Encodes formylglycinamidine ribonucleotide synthase an enzyme involved in de novo purine biosy	sp|Q9M8D3|PUR4_ARATH	mitochondrion, plastid	6.59788e+07	6.39881e+07	6.60566e+07	6.01099e+07	5.29894e+07	5.56817e+07	5.54237e+07	6.25497e+07	6.00017e+07	6.08056e+07	5.30372e+07	5.54199e+07	4.13161e+07	5.72829e+07	6.02184e+07	5.09684e+07	1.55184e+08	6.78573e+07		0.0141556	0.0516531	0.0204032	0.103907	0.466056
AT1G74970.1	ribosomal protein S9, nuclear encoded component of the chloroplast ribosome protein_coding	sp|Q9XJ27|RR9_ARATH	plastid	0	0	0	0	1.47916e+08	1.2756e+08	0	0	0	1.28795e+08	1.51885e+08	1.81488e+08	1.59801e+08	1.57077e+08	1.27383e+08	1.31747e+08	1.17273e+08	1.74748e+08		0.118284		0.000540329	0.000140304	0.00121388
AT1G75280.1	isoflavone reductase, putative, identical to SP:P52577 Isoflavone reductase homolog P3 (EC 1.3	sp|P52577|IFRH_ARATH	cytosol	6.4527e+07	5.85149e+07	6.83482e+07	5.29343e+07	4.82759e+07	5.03609e+07	6.54913e+07	4.69395e+07	6.04945e+07	4.88989e+07	5.48885e+07	5.14369e+07	5.02388e+07	5.55814e+07	4.20937e+07	4.72693e+07	4.15487e+07	5.16978e+07		0.0137402	0.379622	0.0227265	0.0405349	0.0144382
AT1G75950.1	SKP1 is core component of the SCF family of E3 ubiquitin ligases and serves to tether the rest	sp|Q39255|SKP1A_ARATH;sp|Q9FHW7|SKP1B_ARATH	cytosol	0	0	0	0	3.02514e+07	1.57048e+07	0	0	0	1.49009e+07	1.31012e+07	0	1.3036e+07	0	0	1.83096e+07	2.13658e+07	9.55948e+06		0.154343		0.117757	0.373901	0.00974221
AT1G76010.1	Alba DNA/RNA-binding protein	tr|Q93VA8|Q93VA8_ARATH	nucleus	4.2272e+07	4.72627e+07	4.45864e+07	4.17276e+07	2.8989e+07	4.00389e+07	4.01919e+07	4.90075e+07	3.83361e+07	4.22486e+07	3.31453e+07	3.68535e+07	3.35521e+07	3.7866e+07	3.65381e+07	3.75966e+07	4.65733e+07	3.52031e+07		0.140585	0.574304	0.0726215	0.0105755	0.259987
AT1G76160.1	SKU5 similar 5	tr|Q9SGR6|Q9SGR6_ARATH	extracellular	2.09692e+08	2.0725e+08	2.24323e+08	1.98505e+08	1.63272e+08	1.68293e+08	2.17223e+08	1.66241e+08	1.9565e+08	1.89431e+08	1.68924e+08	1.62054e+08	1.42927e+08	1.65425e+08	1.33893e+08	1.41949e+08	1.59182e+08	1.49151e+08		0.0387226	0.25762	0.0147232	0.00354291	0.000955572
AT1G76180.1	Encodes a dehydrin protein whose expression is induced early on in response to dehydration str	sp|P42763|ERD14_ARATH	peroxisome	4.04462e+07	6.07634e+07	5.09649e+07	3.48462e+07	0	0	3.8718e+07	3.19099e+07	4.99057e+07	0	2.51892e+07	0	0	6.01558e+07	2.01615e+07	0	0	3.4989e+07		0.0397272	0.251247	0.0144639	0.267831	0.040257
AT1G76450.1	Photosystem II reaction center PsbP family protein	sp|Q9S720|PPD3_ARATH	plastid	0	0	0	0	2.93204e+07	2.37924e+07	0	0	0	2.91926e+07	3.29826e+07	0	2.9978e+07	2.12506e+07	0	1.65394e+07	1.1e+07	2.60738e+07		0.120407		0.117592	0.127531	0.0153528
AT1G77122.1	Uncharacterized protein family UPF0090	tr|Q56XE2|Q56XE2_ARATH	plastid	2.65333e+07	2.53556e+07	2.50742e+07	0	2.36199e+07	0	0	0	2.86772e+07	2.12698e+07	0	0	1.93952e+07	0	0	0	2.80578e+07	0		0.0871837	0.167873	0.059218	0.0415102	0.15665
AT1G78370.1	Encodes glutathione transferase belonging to the tau class of GSTs. Naming convention accordin	sp|Q8L7C9|GSTUK_ARATH	peroxisome	1.83274e+07	0	0	0	1.63147e+08	7.73072e+07	0	7.58686e+07	0	5.92044e+07	9.9673e+07	5.50104e+07	1.52074e+08	7.61109e+07	1.81942e+08	1.67548e+08	1.02653e+08	6.76835e+07		0.194145	0.50189	0.0136202	0.0152235	0.0235022
AT1G78380.1	Encodes a glutathione transferase that is a member of Tau GST gene family. Expression is induc	sp|Q9ZRW8|GSTUJ_ARATH	cytosol	2.94767e+08	0	0	0	5.38138e+08	6.97443e+08	1.75857e+07	2.74418e+08	2.98474e+07	3.45186e+08	5.42256e+08	5.60679e+08	6.35449e+08	7.29483e+08	2.44744e+08	4.56361e+08	5.68269e+08	3.33128e+08		0.249132	0.947579	0.0328194	0.0695019	0.0412811
AT1G78630.1	Ribosomal protein L13 family protein	sp|Q9SYL9|RK13_ARATH	plastid	0	0	0	0	1.45738e+08	1.53387e+08	0	0	0	1.37228e+08	1.80135e+08	2.23609e+08	1.66402e+08	2.10639e+08	1.54657e+08	1.45113e+08	1.65988e+08	1.79238e+08		0.116377		0.00194008	0.00048298	7.98542e-05
AT1G78820.1	D-mannose binding lectin protein with Apple-like carbohydrate-binding domain-containing protei	sp|Q9ZVA1|EP1L1_ARATH	extracellular	2.85483e+07	3.13248e+07	2.70139e+07	2.23272e+07	2.51682e+07	2.67104e+07	2.71698e+07	2.67568e+07	2.58543e+07	2.51578e+07	2.2974e+07	2.77849e+07	0	3.08165e+07	2.23846e+07	2.29263e+07	2.23473e+07	2.63026e+07		0.0786375	0.147176	0.123313	0.292945	0.0444365
AT1G78900.1	Encodes catalytic subunit A of the vacuolar ATP synthase. Mutants are devoid of vacuolar ATPa	sp|O23654|VATA_ARATH	golgi, vacuole	8.67146e+08	1.00818e+09	9.52207e+08	9.30867e+08	9.22837e+08	8.00929e+08	9.5069e+08	8.34537e+08	8.97664e+08	8.71968e+08	7.8952e+08	7.66494e+08	7.70116e+08	7.77787e+08	8.34305e+08	8.51304e+08	9.44189e+08	8.02652e+08		0.381938	0.414381	0.0626245	0.0314793	0.26024
AT1G79530.1	Encodes one of the chloroplast/plastid localized GAPDH isoforms (GAPCp1/At1g79530 and GAPCp2/A	sp|Q9SAJ6|G3PP1_ARATH;sp|Q5E924|G3PP2_ARATH	plastid	0	1.89974e+07	1.95735e+07	2.81884e+07	1.9651e+07	0	0	3.24542e+07	0	0	2.49131e+07	0	0	0	2.11551e+07	4.03174e+07	3.16807e+07	2.99344e+07		0.783921	0.879151	0.687037	0.57584	0.0424472
AT1G79550.1	Encodes cytosolic phosphoglycerate kinase (PGK3). Expression studies in PGK mutants showed tha	sp|Q9SAJ4|PGKY3_ARATH	cytosol	8.58832e+08	9.7033e+08	8.7076e+08	8.70941e+08	7.28978e+08	6.449e+08	6.98362e+08	7.50148e+08	7.41412e+08	6.70983e+08	7.61305e+08	5.71826e+08	7.82275e+08	7.77518e+08	7.98601e+08	7.74291e+08	7.8298e+08	9.07423e+08		0.11258	0.0118629	0.0235754	0.0338738	0.231733
AT1G79850.1	nuclear-encoded 30S chloroplast ribosomal protein S17 protein_coding RIBOSOMAL PROTEIN S17	sp|P16180|RR17_ARATH	plastid	0	0	0	0	5.70412e+07	5.35098e+07	0	0	0	7.86967e+07	6.89143e+07	1.05913e+08	8.59563e+07	8.90307e+07	9.07566e+07	6.2915e+07	5.78535e+07	7.79854e+07		0.116522		0.00158067	3.77868e-07	0.000394078
AT1G79870.1	Hydroxyphenylpyruvate reductase (HPPR), which catalyzes the reduction of 4-hydroxyphenylpyruvi	sp|Q9CA90|HPR2_ARATH	cytosol	1.07742e+08	1.0281e+08	8.41582e+07	8.44913e+07	5.88443e+07	5.45925e+07	8.63205e+07	7.50787e+07	8.39542e+07	6.8519e+07	6.83482e+07	7.36152e+07	5.58634e+07	6.38198e+07	5.48999e+07	5.66825e+07	8.712e+07	5.65138e+07		0.0519915	0.107464	0.0190892	0.00656897	0.0649016
AT1G80380.2	encodes a glycerate kinase which catalyzes the last step of photorespiration C2 cycle. protei	tr|A8MQE0|A8MQE0_ARATH;tr|F4HS63|F4HS63_ARATH;sp|Q944I4|GLYK_ARATH;tr|A0A1P8AMB3|A0A1P8AMB3_ARATH;tr|A0A1P8AMB5|A0A1P8AMB5_ARATH;tr|C0Z2X8|C0Z2X8_ARATH	plastid	4.0451e+08	4.05099e+08	4.02189e+08	3.37263e+08	3.59172e+08	3.63379e+08	4.08851e+08	2.68342e+08	4.01632e+08	4.41794e+08	3.63555e+08	3.55827e+08	3.20156e+08	3.30597e+08	2.60011e+08	2.98364e+08	3.58004e+08	3.31286e+08		0.00340018	0.386919	0.572295	0.0103526	0.0123867
AT2G01250.1	Cytosolic ribosomal 60S subunit protein. protein_coding (RPL7B) (RPL7B)	sp|P60040|RL72_ARATH;tr|A8MRH4|A8MRH4_ARATH	cytosol	2.80553e+08	0	0	0	4.1047e+08	3.83008e+08	7.52141e+07	4.93611e+08	5.92865e+07	3.73e+08	4.63181e+08	3.96185e+08	536870912	4.58453e+08	5.56652e+08	5.38399e+08	5.51505e+08	5.61379e+08		0.351206	0.533411	0.0311059	0.0124922	0.00819906
AT2G03750.1	P-loop containing nucleoside triphosphate hydrolases superfamily protein	sp|Q8RV79|SOT11_ARATH	golgi	1.39649e+07	1.17618e+07	1.26822e+07	0	1.29057e+07	0	0	0	1.40484e+07	0	0	0	0	0	0	0	0	0		0.122298	0.160903	3.6587e-05	3.6587e-05	3.6587e-05
AT2G04030.1	Encodes a chloroplast-targeted 90-kDa heat shock protein located in the stroma involved in red	sp|Q9SIF2|HS905_ARATH	plastid	6.09014e+08	6.28789e+08	6.57584e+08	5.86396e+08	5.3702e+08	5.34272e+08	5.50741e+08	5.99548e+08	5.4618e+08	5.74687e+08	5.76282e+08	5.24112e+08	5.0318e+08	5.16502e+08	5.75364e+08	5.78443e+08	7.86516e+08	5.78563e+08		0.0228522	0.0401934	0.029662	0.0189497	0.831724
AT2G04400.1	Acts during tryptophan biosynthesis controlled by ERF109. protein_coding INDOLE-3-GLYCE	sp|P49572|TRPC_ARATH	plastid	3.11818e+07	3.13487e+07	3.53155e+07	2.86851e+07	4.06739e+07	3.67541e+07	4.69135e+07	2.90956e+07	5.72313e+07	3.88039e+07	4.08576e+07	3.78109e+07	3.76592e+07	2.97255e+07	2.86474e+07	2.60251e+07	3.71279e+07	2.83295e+07		0.506274	0.229528	0.0156794	0.856969	0.591603
AT2G05710.1	Encodes an aconitase that can catalyze the conversion of citrate to isocitrate through a cis-a	sp|Q9SIB9|ACO3M_ARATH	mitochondrion	2.40523e+08	2.63842e+08	2.48971e+08	9.20236e+07	1.85842e+08	1.8729e+08	1.73433e+08	1.39047e+08	2.17298e+08	1.74349e+08	1.63623e+08	1.11402e+08	1.23326e+08	1.61437e+08	1.43612e+08	1.57415e+08	2.09271e+08	1.72068e+08		0.0407786	0.0344742	0.00794201	0.00111672	0.0132709
AT2G05830.1	Encodes a 5-methylthioribose-1-phosphate isomerase. protein_coding 5-METHYLTHIORIBOSE KIN	sp|Q9ZUG4|MTNA_ARATH;tr|A8MRP9|A8MRP9_ARATH	cytosol	2.27395e+07	2.20275e+07	2.55656e+07	2.8709e+07	2.02441e+07	0	2.40745e+07	0	2.29438e+07	0	0	0	0	2.23566e+07	0	2.26389e+07	1.95627e+07	0		0.453157	0.381879	2.66853e-05	0.100917	0.261107
AT2G05990.1	Encodes enoyl-ACP reductase a component of the fatty acid synthase complex. A reduced functio	sp|Q9SLA8|FABI_ARATH	plastid	3.6616e+08	3.69731e+08	3.56617e+08	2.87264e+08	3.08052e+08	3.01964e+08	4.09333e+08	2.94379e+08	3.59023e+08	3.09916e+08	2.89242e+08	3.53933e+08	2.95094e+08	2.59687e+08	2.50928e+08	2.7877e+08	3.19823e+08	2.42213e+08		0.000878683	0.781782	0.075454	0.00244206	0.0210745
AT2G10940.1	Bifunctional inhibitor/lipid-transfer protein/seed storage 2S albumin superfamily protein	tr|Q9SKI0|Q9SKI0_ARATH	vacuole	5.64981e+07	1.00624e+08	6.76366e+07	5.71916e+07	5.11241e+07	1.51979e+08	1.06096e+08	3.36803e+07	5.13194e+07	5.54314e+07	4.60565e+07	8.52798e+07	5.64277e+07	6.10801e+07	4.70405e+07	3.14793e+07	3.39028e+07	3.22456e+07		0.753657	0.682775	0.515176	0.22163	0.0330892
AT2G13360.1	Encodes a peroxisomal photorespiratory enzyme that catalyzes transamination reactions with mul	sp|Q56YA5|SGAT_ARATH	peroxisome	3.06917e+09	3.13301e+09	2.99166e+09	2.59592e+09	1.94295e+09	2.79248e+09	3.03974e+09	1.84158e+09	2.72215e+09	2.26663e+09	2.31217e+09	2.98917e+09	2.34737e+09	2.82519e+09	1.54494e+09	1.95673e+09	2.17475e+09	1.60954e+09		0.0753458	0.215585	0.0843177	0.0929815	0.00246038
AT2G14170.1	Arabidopsis thaliana methylmalonate-semialdehyde dehydrogenase protein_coding ALDEHYDE DEHYD	tr|A8MQR6|A8MQR6_ARATH;sp|Q0WM29|MMSA_ARATH;tr|A8MQH4|A8MQH4_ARATH	mitochondrion	7.79908e+07	8.88827e+07	1.05035e+08	5.35432e+07	3.92775e+07	4.54287e+07	6.14837e+07	4.33131e+07	7.16916e+07	4.58049e+07	4.34755e+07	4.18957e+07	3.31982e+07	4.56655e+07	0	3.99779e+07	4.5093e+07	4.8882e+07		0.00738832	0.0496501	0.00410388	0.0149655	0.0051193
AT2G14260.1	encodes proline iminopeptidase protein_coding PROLINE IMINOPEPTIDASE (PIP) PROLINE IMINOP	tr|F4IFH2|F4IFH2_ARATH;tr|A0A1P8B2D9|A0A1P8B2D9_ARATH;sp|P93732|PIP_ARATH	vacuole	5.17408e+07	5.84136e+07	5.86773e+07	4.13476e+07	3.85867e+07	5.20791e+07	5.40578e+07	3.4868e+07	6.00142e+07	5.19349e+07	4.65765e+07	4.65281e+07	4.15314e+07	4.1641e+07	2.7119e+07	2.84771e+07	4.40519e+07	3.56649e+07		0.0593268	0.44953	0.0518365	0.021558	0.0159942
AT2G15620.1	Involved in the second step of nitrate assimilation. Its expression is induced by nitrate. Th	sp|Q39161|NIR_ARATH	plastid	4.09135e+08	4.72487e+08	4.75708e+08	4.43267e+08	3.67839e+08	3.88786e+08	4.55224e+08	4.00604e+08	4.51578e+08	4.31056e+08	4.09049e+08	3.84178e+08	3.52879e+08	3.81604e+08	3.96982e+08	3.65526e+08	4.2052e+08	4.63695e+08		0.168141	0.58349	0.157698	0.0405997	0.372327
AT2G16430.2	Encodes an acid phosphatase involved plant acclimation to Pi deprivation. protein_coding	sp|Q9SIV9|PPA10_ARATH	extracellular	1.97767e+07	3.04302e+07	2.19072e+07	0	0	0	1.94693e+07	0	0	0	1.35717e+07	1.71595e+07	1.58678e+07	0	0	0	0	0		0.00179188	0.0729955	0.0885528	0.0392052	0.00179188
AT2G16600.1	Encodes cytosolic cyclophilin ROC3. The mRNA is cell-to-cell mobile. protein_coding ROTAMA	sp|Q38900|CP19A_ARATH	cytosol	0	0	0	0	2.08678e+08	1.21006e+08	0	0	0	1.6089e+08	1.90881e+08	1.62594e+08	1.81199e+08	1.44731e+08	1.41125e+08	1.20362e+08	7.88988e+07	1.84571e+08		0.143448		6.08046e-05	0.000262178	0.0141202
AT2G16950.1	TRN1 is an importin beta protein that functions as a nuclear import receptor for AtGRP7 and in	sp|Q8H0U4|TNPO1_ARATH	nucleus	4.03594e+07	3.67566e+07	4.64154e+07	3.3587e+07	3.99502e+07	4.72693e+07	5.42192e+07	4.65604e+07	5.5817e+07	5.32656e+07	5.16012e+07	6.74633e+07	3.66345e+07	3.99336e+07	3.81003e+07	5.3273e+07	5.66157e+07	3.96468e+07		0.860692	0.0515509	0.0478294	0.376938	0.216068
AT2G17265.1	Encodes a homoserine kinase (HSK) which produces O-phospho-L-homoserine (HserP), a compound at	sp|Q8L7R2|KHSE_ARATH	plastid	1.86931e+07	2.25715e+07	2.17709e+07	2.44596e+07	1.91813e+07	1.65073e+07	2.14563e+07	2.50551e+07	2.08971e+07	0	0	0	1.96946e+07	0	0	1.86788e+07	2.42385e+07	1.77019e+07		0.731823	0.453921	5.88766e-05	0.096261	0.749467
AT2G17290.1	Encodes calcium dependent protein kinase 6 (CPK6), a member of the Arabidopsis CDPK gene famil	sp|Q38872|CDPK6_ARATH	cytosol	0	0	0	2.20626e+07	1.7061e+07	1.92186e+07	2.48441e+07	0	0	0	0	0	0	0	0	2.10775e+07	1.61844e+07	0		0.000177959	0.373901			0.12293
AT2G18020.1	Ribosomal protein L2 family	sp|P46286|RL81_ARATH	cytosol	3.29088e+08	3.69551e+08	2.3999e+08	2.94828e+08	4.32223e+08	3.44231e+08	2.99048e+08	5.05663e+08	2.92285e+08	3.59995e+08	4.17124e+08	4.39108e+08	4.77392e+08	4.43789e+08	6.07917e+08	4.62764e+08	4.99947e+08	4.88336e+08		0.470151	0.544453	0.108626	0.0354014	0.0127456
AT2G19940.1	Putative N-acetyl-gamma-glutamyl-phosphate reductase	tr|A0A1P8B108|A0A1P8B108_ARATH;sp|Q93Z70|ARGC_ARATH	plastid	9.87584e+07	8.90431e+07	1.03719e+08	9.96592e+07	9.55068e+07	8.63624e+07	1.14717e+08	8.18398e+07	1.05342e+08	8.60815e+07	8.33975e+07	1.05064e+08	8.13873e+07	7.97345e+07	7.35336e+07	6.82251e+07	9.26315e+07	7.38964e+07		0.598443	0.762367	0.521667	0.0183658	0.0910807
AT2G20260.1	Encodes subunit E of photosystem I. The mRNA is cell-to-cell mobile. protein_coding PHOTOS	sp|Q9S714|PSAE2_ARATH	plastid	0	0	0	0	7.22653e+07	7.39989e+07	0	0	0	6.75991e+07	6.29891e+07	6.6162e+07	6.26712e+07	6.3895e+07	8.9346e+07	6.54505e+07	6.34845e+07	7.47205e+07		0.116172		1.11237e-06	0.00116265	4.00034e-05
AT2G20580.1	encoding the RPN subunits of the 26S proteasome The mRNA is cell-to-cell mobile. protei	sp|Q9SIV2|PSD2A_ARATH	nucleus, cytosol	1.17281e+08	1.38451e+08	1.19298e+08	1.22253e+08	9.91356e+07	1.05532e+08	1.10894e+08	1.26556e+08	1.0699e+08	1.02e+08	1.03848e+08	1.07682e+08	9.94453e+07	1.09026e+08	1.22771e+08	1.18696e+08	1.21342e+08	1.21966e+08		0.17166	0.321156	0.041982	0.20139	0.558899
AT2G21330.1	fructose-bisphosphate aldolase 1	sp|Q9SJU4|ALFP1_ARATH;tr|F4IGL5|F4IGL5_ARATH;tr|F4IGL7|F4IGL7_ARATH	plastid	2.4513e+09	2.13635e+09	2.26899e+09	2.62833e+09	1.7006e+09	2.15016e+09	2.38113e+09	2.13679e+09	2.23279e+09	2.05629e+09	2.25409e+09	2.01915e+09	2.10664e+09	2.12704e+09	1.73537e+09	1.76742e+09	1.80144e+09	1.85594e+09		0.679536	0.775461	0.207078	0.131948	0.00732747
AT2G21660.1	Encodes a small glycine-rich RNA binding protein that is part of a negative-feedback loop thro	tr|F4IHK9|F4IHK9_ARATH;sp|Q03250|RBG7_ARATH	nucleus	0	0	0	0	1.08815e+08	5.4691e+07	0	0	0	7.61426e+07	9.96178e+07	7.31574e+07	1.06185e+08	5.61234e+07	6.26539e+07	9.09645e+07	7.98617e+07	7.68584e+07		0.157748		0.000580536	0.00882348	4.29625e-05
AT2G21870.1	Encodes the FAd subunit of mitochondrial F1F0-ATP synthase. Essential for pollen formation.	tr|F4III4|F4III4_ARATH;sp|Q9SJ12|ATP7_ARATH	mitochondrion	0	0	0	0	2.55426e+07	2.36379e+07	0	0	0	0	2.36822e+07	0	2.16026e+07	1.5619e+07	2.76332e+07	2.65462e+07	3.67159e+07	0		0.116713		0.373901	0.00337456	0.126293
AT2G22170.1	Lipase/lipooxygenase, PLAT/LH2 family protein	sp|Q9SIE7|PLAT2_ARATH	extracellular	0	0	0	0	4.89668e+07	9.63245e+07	0	0	0	7.9343e+07	7.77694e+07	9.59647e+07	8.08755e+07	9.08196e+07	6.08351e+07	6.08013e+07	7.56271e+07	5.91756e+07		0.156542		0.000131773	0.000923834	0.000238788
AT2G22230.1	Thioesterase superfamily protein	tr|Q9SIE3|Q9SIE3_ARATH	plastid	0	0	0	0	4.05725e+07	3.99807e+07	0	0	0	4.22222e+07	3.97403e+07	0	0	3.28252e+07	3.15077e+07	2.80578e+07	3.36499e+07	3.84345e+07		0.116138		0.116481	0.116283	0.000370498
AT2G22780.1	encodes an peroxisomal NAD-malate dehydrogenase that is involved in fatty acid beta-oxidation	sp|O82399|MDHX1_ARATH	peroxisome	1.94504e+07	2.27458e+07	1.69867e+07	2.41012e+07	0	2.49234e+07	3.29734e+07	2.07902e+07	0	0	0	0	2.10877e+07	2.53257e+07	0	1.77584e+07	2.57167e+07	0		0.705607	0.8623	0.000292764	0.623174	0.537938
AT2G23350.1	polyadenylate-binding protein, putative / PABP, putative.Member of the Class II family of PABP	sp|O22173|PABP4_ARATH	cytosol	4.94546e+07	5.65726e+07	5.32176e+07	6.24155e+07	6.52602e+07	5.97858e+07	6.25454e+07	7.52089e+07	5.81752e+07	6.00849e+07	5.52741e+07	5.50867e+07	6.27451e+07	5.33727e+07	6.90338e+07	6.3749e+07	5.72432e+07	6.05532e+07		0.022223	0.0905236	0.228328	0.158766	0.0558377
AT2G24060.1	SUPPRESSOR OF VARIEGATION9 (SVR9),encodes a chloroplast-localized prokaryotic type translation	sp|O82234|IF32_ARATH	plastid	3.13965e+07	2.10366e+07	3.04766e+07	2.58991e+07	3.57936e+07	3.11775e+07	3.27638e+07	2.47084e+07	3.84132e+07	3.76906e+07	4.15602e+07	3.81876e+07	2.81904e+07	2.9296e+07	0	2.75586e+07	3.04049e+07	2.24654e+07		0.490074	0.450228	0.0309783	0.450394	0.847953
AT2G24200.1	Cytosol aminopeptidase family protein	sp|P30184|AMPL1_ARATH;tr|F4INR3|F4INR3_ARATH	cytosol	3.31331e+08	3.42422e+08	3.44899e+08	3.92686e+08	3.12851e+08	2.93401e+08	3.46433e+08	3.66516e+08	3.63178e+08	2.99462e+08	2.933e+08	2.82916e+08	3.47491e+08	3.09122e+08	3.21914e+08	3.16384e+08	3.25143e+08	3.00107e+08		0.840775	0.0626408	0.00171724	0.328386	0.0383119
AT2G24270.4	Encodes a protein with non-phosphorylating NADP-dependent glyceraldehyde-3-phosphate dehydroge	sp|Q1WIQ6|GAPN_ARATH;tr|F4INS6|F4INS6_ARATH	peroxisome	6.32592e+08	6.29268e+08	6.27352e+08	4.92006e+08	5.3728e+08	5.69531e+08	5.83962e+08	4.83419e+08	6.00296e+08	5.76482e+08	5.83962e+08	4.57818e+08	5.05032e+08	5.34902e+08	5.02274e+08	4.73339e+08	3.97065e+08	5.82668e+08		0.0126945	0.113622	0.0917353	0.00039439	0.0542039
AT2G25830.1	YebC-like protein	sp|O82314|U082_ARATH	plastid	2.19939e+07	2.03863e+07	1.9866e+07	2.37183e+07	1.96701e+07	0	0	2.08147e+07	0	0	0	0	0	0	0	0	0	0		0.440807	0.118521	5.4116e-06	5.4116e-06	5.4116e-06
AT2G25840.2	Nucleotidylyl transferase superfamily protein	sp|Q8RXE9|SYWM_ARATH;tr|F4ISP4|F4ISP4_ARATH;tr|F4ISP6|F4ISP6_ARATH;tr|A0A1P8AY21|A0A1P8AY21_ARATH	plastid	2.8418e+07	3.76201e+07	3.13291e+07	3.41149e+07	1.92974e+07	0	2.57006e+07	1.94478e+07	2.50707e+07	2.39596e+07	2.39082e+07	2.60775e+07	0	2.86931e+07	2.80734e+07	1.96974e+07	2.72207e+07	0		0.225832	0.0547096	0.0497974	0.241206	0.120859
AT2G26740.1	Encodes a soluble epoxide hydrolase whose expression is induced by auxin and water stress.	tr|Q42566|Q42566_ARATH	cytosol	3.83095e+07	3.69943e+07	3.11645e+07	2.65039e+07	3.05464e+07	3.16061e+07	3.4596e+07	2.26766e+07	4.58113e+07	3.60151e+07	2.92048e+07	3.77638e+07	2.6237e+07	2.88167e+07	1.96469e+07	2.39529e+07	2.66753e+07	3.15514e+07		0.0919285	0.8803	0.75061	0.0390667	0.0605908
AT2G27720.2	60S acidic ribosomal protein family	sp|P51407|RLA21_ARATH;tr|F4IGR5|F4IGR5_ARATH;tr|F4IGR4|F4IGR4_ARATH;tr|A0A1P8B2C7|A0A1P8B2C7_ARATH	cytosol	0	0	0	0	5.17767e+07	4.63929e+07	0	0	0	3.16895e+07	4.71809e+07	7.86367e+07	6.19371e+07	3.55858e+07	5.23287e+07	4.93484e+07	6.65761e+07	6.38507e+07		0.117311		0.0190802	0.00291046	0.00036083
AT2G28000.1	Encodes chaperonin-60 alpha, a molecular chaperone involved in Rubisco folding. Mutants displ	sp|P21238|CPNA1_ARATH	plastid	3.70879e+09	3.82656e+09	3.94506e+09	3.39532e+09	2.58838e+09	2.60313e+09	3.02838e+09	3.52188e+09	2.82597e+09	3.18799e+09	2.92766e+09	2.36895e+09	2.7834e+09	2.96031e+09	3.09309e+09	3.17894e+09	3.20305e+09	3.3121e+09		0.0247718	0.032194	0.0164332	0.00144352	0.00170465
AT2G29960.1	encodes a cyclophilin protein that exhibits peptidylprolyl cis/trans-isomerase and protein ref	sp|Q8LDP4|CP19D_ARATH	endoplasmic reticulum	0	0	0	0	4.61555e+07	3.68919e+07	0	0	0	3.75081e+07	3.57193e+07	3.40984e+07	3.44094e+07	2.5562e+07	3.06249e+07	3.30489e+07	2.90715e+07	3.23598e+07		0.121042		3.42655e-06	0.000296852	1.36947e-05
AT2G30520.1	light inducible root phototropism 2 encoding a signal transducer of the phototropic response i	tr|F4INU4|F4INU4_ARATH;sp|Q682S0|RPT2_ARATH	golgi	5.03434e+07	4.48467e+07	4.77766e+07	2.59279e+07	2.43497e+07	3.35172e+07	3.73162e+07	2.90533e+07	3.38769e+07	3.37831e+07	2.88967e+07	3.01134e+07	2.18117e+07	2.51665e+07	0	2.29231e+07	1.62834e+07	2.1283e+07		0.00370147	0.00774206	0.00150658	0.0164577	0.000420502
AT2G30970.1	ASPARTATE AMINOTRANSFERASE 1 protein_coding ASPARTATE AMINOTRANSFERASE 1 (ASP1) ASPART	sp|P46643|AAT1_ARATH	mitochondrion	1.52095e+08	1.79785e+08	1.62639e+08	1.32306e+08	1.27586e+08	1.2366e+08	1.32517e+08	1.16868e+08	1.41155e+08	1.25943e+08	1.12138e+08	8.63804e+07	1.04992e+08	1.23292e+08	1.04774e+08	1.13459e+08	1.3532e+08	1.03109e+08		0.0118845	0.0321785	0.0159538	0.00604941	0.0188466
AT2G31170.1	Encodes the cysteinyl t-RNA synthetase SYCO ARATH (SYCO), which is expressed and required in t	sp|F4IPY2|SYCM_ARATH;tr|F4IQQ3|F4IQQ3_ARATH	plastid	1.6306e+07	1.66452e+07	1.30795e+07	0	0	1.17683e+07	1.2212e+07	0	0	0	0	0	0	0	0	0	0	0		0.0489879	0.0559619	0.000174043	0.000174043	0.000174043
AT2G31610.1	Ribosomal protein S3 family protein	sp|Q9SIP7|RS31_ARATH	cytosol	4.91665e+08	4.12323e+08	3.94568e+08	5.90147e+08	6.47992e+08	5.48456e+08	5.5727e+08	6.72659e+08	4.34867e+08	5.31171e+08	5.44479e+08	5.44894e+08	5.76602e+08	4.93919e+08	6.55809e+08	6.89846e+08	7.16554e+08	5.61496e+08		0.0172746	0.178285	0.0236846	0.0618967	0.0167402
AT2G31750.1	Encodes an auxin glycosyltransferase that is likely to be involved in regulation of auxin by g	sp|Q9SKC5|U74D1_ARATH;tr|A0A1P8B2S3|A0A1P8B2S3_ARATH	plastid	4.33762e+07	4.20762e+07	4.59226e+07	3.82697e+07	4.00278e+07	3.59677e+07	3.85172e+07	3.20918e+07	3.51836e+07	3.5806e+07	3.53204e+07	0	4.03789e+07	4.07755e+07	2.84574e+07	3.9989e+07	3.89414e+07	4.01278e+07		0.0249367	0.0171633	0.167003	0.158927	0.0260588
AT2G31810.1	ACT domain-containing small subunit of acetolactate synthase protein	sp|Q93YZ7|ILVH2_ARATH	plastid	3.89036e+07	3.19963e+07	4.38417e+07	4.55832e+07	5.16906e+07	5.5906e+07	4.51274e+07	3.77821e+07	3.78345e+07	5.89341e+07	5.05182e+07	5.37738e+07	4.36234e+07	3.45576e+07	4.14136e+07	5.46379e+07	6.84667e+07	4.58907e+07		0.0482805	0.659645	0.018614	0.731028	0.0713056
AT2G32810.1	putative beta-galactosidase protein_coding BETA GALACTOSIDASE 9 (BGAL9) BETA GALACTOSI	tr|F4IUQ7|F4IUQ7_ARATH;sp|Q9SCV3|BGAL9_ARATH	vacuole	1.63717e+07	1.3229e+07	1.60059e+07	0	0	0	0	0	0	0	0	0	0	0	1.20181e+07	0	0	0		0.000105864	0.000105864	0.000105864	0.053379	0.000105864
AT2G33255.1	Haloacid dehalogenase-like hydrolase (HAD) superfamily protein	sp|Q8RYE9|GPPL3_ARATH	mitochondrion	0	0	0	0	1.86879e+07	1.78188e+07	0	0	0	1.80901e+07	1.94275e+07	0	1.58513e+07	1.56114e+07	1.35745e+07	0	1.65635e+07	1.3154e+07		0.116342		0.116622	3.16579e-05	0.121326
AT2G34040.1	Apoptosis inhibitory protein 5 (API5)	tr|F4IGU7|F4IGU7_ARATH;tr|O22957|O22957_ARATH	cytosol	4.7463e+07	4.91334e+07	4.99957e+07	4.88515e+07	4.40366e+07	4.43829e+07	4.45555e+07	4.82191e+07	5.37477e+07	4.33461e+07	3.72542e+07	4.08406e+07	4.53375e+07	4.40336e+07	3.94986e+07	3.44023e+07	4.5539e+07	3.60976e+07		0.145064	0.993708	0.0119527	0.0370049	0.0452738
AT2G34480.1	Encodes a nuclear localized member of the ribosomal L18ae/LX protein family. Loss of functio	sp|P51418|R18A2_ARATH;tr|A0A1P8AY36|A0A1P8AY36_ARATH;sp|Q8L7K0|R18A1_ARATH;tr|A8MRF3|A8MRF3_ARATH	cytosol	0	0	0	0	1.9918e+08	1.53366e+08	0	0	0	1.62808e+08	1.87472e+08	2.10144e+08	2.28624e+08	1.80585e+08	2.32491e+08	2.13107e+08	2.94828e+08	2.42566e+08		0.12279		0.000166001	0.000213902	0.000470449
AT2G35040.1	AICARFT/IMPCHase bienzyme family protein	tr|O64767|O64767_ARATH;tr|Q8RWT5|Q8RWT5_ARATH	plastid	5.27073e+07	5.64238e+07	6.26495e+07	4.98676e+07	6.2066e+07	5.71678e+07	5.82276e+07	4.5328e+07	6.33745e+07	7.60002e+07	6.05784e+07	5.8657e+07	4.66411e+07	4.1025e+07	4.78031e+07	5.79377e+07	9.96661e+07	5.42455e+07		0.854891	0.804097	0.276373	0.0276779	0.419281
AT2G35410.1	RNA-binding (RRM/RBD/RNP motifs) family protein	tr|O82299|O82299_ARATH	plastid	1.49804e+08	1.4137e+08	1.3052e+08	1.3111e+08	1.20997e+08	1.22542e+08	1.4415e+08	1.15996e+08	1.44611e+08	1.19315e+08	1.30294e+08	1.39511e+08	1.04194e+08	1.07518e+08	9.59979e+07	1.10044e+08	1.01859e+08	9.9929e+07		0.0706104	0.634405	0.249984	0.00438628	0.00457613
AT2G35780.1	serine carboxypeptidase-like 26	sp|Q9ZQQ0|SCP26_ARATH	vacuole	0	0	0	0	0	2.18768e+07	0	0	0	1.84306e+07	1.91256e+07	2.30282e+07	0	0	0	0	0	0		0.373901		0.000146275
AT2G35840.1	Sucrose-6F-phosphate phosphohydrolase family protein	sp|Q9SJ66|SPP2_ARATH	cytosol	3.86911e+07	2.88626e+07	3.63411e+07	2.85839e+07	3.02368e+07	2.68403e+07	2.88867e+07	2.60793e+07	3.16587e+07	3.53082e+07	3.38206e+07	0	2.19467e+07	2.69074e+07	2.1098e+07	2.56064e+07	3.09514e+07	2.54401e+07		0.123339	0.163033	0.38543	0.0311497	0.103409
AT2G36160.1	Ribosomal protein S11 family protein	sp|Q9SIH0|RS141_ARATH	cytosol	0	0	0	0	8.01945e+07	6.72952e+07	0	0	0	7.10041e+07	7.65872e+07	1.38845e+08	1.17225e+08	8.11282e+07	8.57659e+07	9.10465e+07	9.4532e+07	8.31723e+07		0.11915		0.0117711	0.00112321	1.17613e-05
AT2G36250.1	Encodes one of two FtsZ proteins, tubulin-like proteins, in Arabidopsis. It is involved in ch	tr|A0A1P8AXD8|A0A1P8AXD8_ARATH;sp|O82533|FTZ21_ARATH	plastid	3.31798e+07	2.16011e+07	2.44512e+07	2.37957e+07	3.21407e+07	2.55957e+07	3.24789e+07	2.49373e+07	2.43345e+07	4.17942e+07	3.61201e+07	4.4389e+07	2.47513e+07	2.60143e+07	3.4141e+07	3.11256e+07	3.19763e+07	2.27175e+07		0.867395	0.856639	0.0279073	0.699529	0.655812
AT2G36390.1	Encodes a starch branching enzyme (EC.2.4.1.18) similar to SBE2 from maize and rice. Expressed	sp|O23647|GLGB1_ARATH	plastid	0	0	1.4284e+07	0	0	1.74812e+07	1.52299e+07	0	1.80926e+07	2.70495e+07	1.93429e+07	1.61396e+07	1.56439e+07	1.49911e+07	1.62834e+07	1.66187e+07	1.73508e+07	1.50912e+07		0.894223	0.437286	0.0491523	0.0850025	0.0734593
AT2G36460.1	Aldolase superfamily protein	sp|Q9SJQ9|ALFC6_ARATH;tr|B3H6D7|B3H6D7_ARATH	cytosol	2.03211e+08	2.34465e+08	1.97284e+08	2.28513e+08	1.3473e+08	1.52296e+08	1.77445e+08	1.66229e+08	1.72438e+08	1.6841e+08	1.43492e+08	1.68141e+08	1.5138e+08	1.73252e+08	1.45465e+08	1.50846e+08	2.06047e+08	1.44471e+08		0.268546	0.0297511	0.0219678	0.0184059	0.12129
AT2G36580.1	Pyruvate kinase family protein	tr|Q9SJQ0|Q9SJQ0_ARATH	plasma membrane, cytosol	1.338e+08	1.28065e+08	1.33171e+08	1.531e+08	1.43393e+08	1.28403e+08	1.50637e+08	1.48831e+08	1.39714e+08	1.5513e+08	1.41321e+08	1.36744e+08	1.49306e+08	1.08221e+08	1.31921e+08	1.49089e+08	1.3579e+08	1.51003e+08		0.250318	0.0185408	0.0940343	0.884606	0.0563435
AT2G36620.1	RPL24A encodes ribosomal protein L24, homolog of cytosolic RPL24, found in archaea and higher	sp|Q42347|RL241_ARATH	cytosol	0	0	0	0	8.82443e+07	4.98711e+07	0	0	0	5.61585e+07	5.3785e+07	6.65991e+07	5.66943e+07	5.33395e+07	8.9955e+07	4.95403e+07	5.68793e+07	7.64917e+07		0.145867		0.000116566	0.00466865	0.00162517
AT2G37270.1	One of two genes encoding the ribosomal protein S5. Expressed at a lower level compared to ATR	sp|Q9ZUT9|RS51_ARATH	cytosol	0	0	0	0	3.16011e+08	2.99234e+08	0	0	0	3.1483e+08	3.71375e+08	4.00659e+08	3.93749e+08	3.36446e+08	4.11295e+08	4.38044e+08	4.13554e+08	4.02189e+08		0.116412		0.000135818	7.29554e-05	2.45275e-06
AT2G38040.1	encodes the carboxyltransferase alpha subunit of acetyl-CoA carboxylase, involved in de novo f	sp|Q9LD43|ACCA_ARATH	plastid	9.80286e+07	1.01465e+08	1.05422e+08	9.45714e+07	9.44993e+07	8.74406e+07	1.04216e+08	9.35932e+07	1.04238e+08	9.64582e+07	8.72227e+07	8.87412e+07	9.29209e+07	8.79329e+07	7.96737e+07	8.34148e+07	8.81282e+07	1.05539e+08		0.0411048	0.828616	0.0386001	0.0285163	0.259045
AT2G38230.1	Encodes a protein predicted to function in tandem with PDX2 to form glutamine amidotransferase	sp|O80448|PDX11_ARATH	cytosol	6.95994e+08	7.66548e+08	6.7476e+08	4.73668e+08	5.99174e+08	6.00213e+08	5.88106e+08	3.94897e+08	7.35271e+08	7.09634e+08	7.16852e+08	6.6501e+08	5.56999e+08	6.24315e+08	5.19015e+08	4.9505e+08	7.95121e+08	6.55854e+08		0.0371527	0.244218	0.659438	0.0245694	0.522259
AT2G38380.1	Peroxidase superfamily protein	sp|P24102|PER22_ARATH	extracellular	8.5138e+07	7.85659e+07	1.07005e+08	1.75464e+08	1.584e+08	1.83538e+08	1.5439e+08	1.21459e+08	1.85533e+08	1.32003e+08	1.34656e+08	2.18476e+08	1.71377e+08	1.49244e+08	1.50606e+08	1.5723e+08	1.33143e+08	1.37133e+08		0.00192571	0.0356713	0.0736027	0.00394499	0.0100785
AT2G39800.1	encodes a delta1-pyrroline-5-carboxylate synthase that catalyzes the rate-limiting enzyme in t	tr|B9DFG0|B9DFG0_ARATH;tr|F4IFZ9|F4IFZ9_ARATH;sp|P54887|P5CS1_ARATH	peroxisome	2.1631e+07	1.47652e+07	1.81215e+07	1.66417e+07	1.99143e+07	2.37068e+07	2.005e+07	3.10868e+07	2.90574e+07	2.7249e+07	2.76907e+07	2.60125e+07	1.4963e+07	2.02371e+07	2.01475e+07	0	2.76217e+07	2.25966e+07		0.537812	0.0948828	0.0125539	0.921581	0.877461
AT2G40490.1	Uroporphyrinogen decarboxylase	sp|O22886|DCUP2_ARATH	plastid	3.47997e+08	3.48069e+08	3.57706e+08	3.41285e+08	3.32297e+08	3.08694e+08	3.3124e+08	3.29933e+08	3.2745e+08	3.46961e+08	3.57855e+08	3.02739e+08	3.34099e+08	3.39515e+08	3.48263e+08	3.37965e+08	3.01086e+08	3.6886e+08		0.0804713	0.00311925	0.420013	0.11217	0.484264
AT2G40840.1	Encodes a cytosolic protein with transglucosidase and amylomaltase activity. It is an essent	sp|Q8RXD9|DPE2_ARATH	cytosol	7.60476e+07	6.57506e+07	8.74285e+07	8.73437e+07	1.03195e+08	1.13208e+08	9.36905e+07	8.37857e+07	1.06023e+08	9.44142e+07	9.81578e+07	9.69408e+07	9.29338e+07	7.16767e+07	8.11282e+07	8.34553e+07	7.44155e+07	9.78182e+07		0.0642046	0.11408	0.0341438	0.564535	0.394435
AT2G41680.1	Encodes a NADPH thioredoxin reductase involved in chloroplast protection against oxidative dam	sp|O22229|TRXB3_ARATH	plastid	1.66034e+08	1.79163e+08	1.59469e+08	1.54154e+08	1.29376e+08	1.28225e+08	1.38893e+08	1.23591e+08	1.63748e+08	1.56209e+08	1.3419e+08	1.74845e+08	1.29871e+08	1.4189e+08	1.19845e+08	1.19514e+08	1.3215e+08	1.51716e+08		0.0391016	0.115767	0.37252	0.011901	0.0374443
AT2G41840.1	Ribosomal protein S5 family protein	sp|P49688|RS23_ARATH	cytosol	1.7424e+08	1.93962e+08	1.53461e+08	1.70347e+08	2.32201e+08	1.79972e+08	2.02367e+08	3.23457e+08	1.78173e+08	2.24276e+08	2.25695e+08	1.9309e+08	2.44982e+08	2.06247e+08	2.93666e+08	2.85774e+08	2.86786e+08	2.92285e+08		0.41814	0.260732	0.06266	0.055768	0.000647607
AT2G42130.4	Plastid-lipid associated protein PAP / fibrillin family protein	sp|Q8S9M1|PAP13_ARATH;tr|F4IM05|F4IM05_ARATH;tr|A8MRU9|A8MRU9_ARATH	plastid	1.24098e+08	1.14741e+08	9.81919e+07	7.65501e+07	1.27507e+08	1.2301e+08	1.07473e+08	8.98304e+07	1.28376e+08	1.41292e+08	1.32894e+08	1.38614e+08	1.06983e+08	1.13798e+08	9.34635e+07	9.39246e+07	8.59146e+07	1.15996e+08		0.862315	0.792745	0.0338717	0.475131	0.307747
AT2G42740.1	encodes a cytosolic ribosomal protein L16, which is a constituent of 60S large ribosomal compl	sp|P42795|RL111_ARATH;sp|P42794|RL112_ARATH	cytosol	0	0	0	0	2.55261e+08	2.07006e+08	0	0	0	2.37113e+08	2.35198e+08	2.14188e+08	2.80145e+08	1.83487e+08	2.54519e+08	2.92325e+08	3.3163e+08	2.54502e+08		0.120433		6.31982e-06	0.00116126	0.000193107
AT2G42790.1	Encodes a peroxisomal citrate synthase that is expressed throughout seedling and shoot develop	sp|Q9SJH7|CISY3_ARATH	peroxisome	3.59104e+07	4.06091e+07	3.81955e+07	3.47811e+07	3.33088e+07	3.17378e+07	3.51665e+07	3.54136e+07	4.02588e+07	2.89187e+07	2.37661e+07	2.87468e+07	2.32302e+07	2.99178e+07	2.43362e+07	3.24025e+07	3.12445e+07	2.86812e+07		0.0372813	0.578921	0.00688531	0.00741105	0.012914
AT2G43030.1	Ribosomal protein L3 family protein	sp|Q9SKX4|RK3A_ARATH	plastid	1.9289e+08	2.8353e+07	3.9953e+07	0	3.14285e+08	2.5039e+08	1.1755e+08	2.25289e+08	1.07116e+08	3.06987e+08	2.79912e+08	2.76864e+08	2.61204e+08	2.33217e+08	2.68026e+08	2.98592e+08	3.10216e+08	2.98137e+08		0.408179	0.388503	0.0203296	0.0365836	0.0154923
AT2G43090.1	One of three genes encoding the small subunit of isopropylmalate isomerase, a heterodimer cons	sp|Q9ZW85|LEUD3_ARATH;tr|F4IQ61|F4IQ61_ARATH	plastid	3.9234e+07	0	0	0	7.00072e+07	4.77699e+07	0	3.74666e+07	0	5.97113e+07	6.56731e+07	4.52558e+07	6.0035e+07	4.9458e+07	5.93564e+07	6.42503e+07	6.54051e+07	5.9956e+07		0.344483	0.975571	0.0384489	0.0330177	0.0190641
AT2G43230.2	Member of cytosolic ABA receptor kinases	tr|Q9ZW72|Q9ZW72_ARATH;sp|B9DFG5|PTI13_ARATH;tr|A0A1I9LM53|A0A1I9LM53_ARATH;tr|F4IQ85|F4IQ85_ARATH;tr|A0A1P8AZ55|A0A1P8AZ55_ARATH;tr|A0A1I9LNW0|A0A1I9LNW0_ARATH;tr|A0A1P8APV1|A0A1P8APV1_ARATH;tr|F4IK66|F4IK66_ARATH;tr|Q9M1Q2|Q9M1Q2_ARATH;sp|Q8H1G6|PTI11_ARATH;tr|F4HWU0|F4HWU0_ARATH;tr|Q9SX57|Q9SX57_ARATH;tr|Q9LUT0|Q9LUT0_ARATH;sp|P93749|Y2197_ARATH;sp|O80719|Y2706_ARATH;tr|A0A1I9LM51|A0A1I9LM51_A…	cytosol	5.47528e+06	1.27368e+07	1.31805e+07	0	1.32758e+07	0	0	0	1.2829e+07	0	0	0	1.23337e+07	0	0	0	1.0717e+07	0		0.300409	0.279609	0.0138125	0.257111	0.189016
AT2G43560.1	FKBP-like peptidyl-prolyl cis-trans isomerase family protein	tr|A0A1P8B252|A0A1P8B252_ARATH;sp|O22870|FK163_ARATH	plastid	0	0	0	0	4.7886e+07	7.73019e+07	0	0	0	6.39792e+07	7.02649e+07	8.13591e+07	6.03186e+07	6.05238e+07	4.95987e+07	5.34727e+07	5.27731e+07	6.74961e+07		0.137597		0.000145007	9.50186e-05	0.00026958
AT2G43750.1	Arabidopsis thaliana O-acetylserine (thiol) lyase (OAS-TL) isoform oasB, the key enzyme for fi	sp|P47999|CYSKP_ARATH	plastid	3.68375e+08	4.02217e+08	3.68452e+08	5.20961e+08	3.28314e+08	3.59048e+08	3.66897e+08	3.85325e+08	3.46817e+08	3.05585e+08	4.05914e+08	3.24693e+08	4.34235e+08	4.42622e+08	4.18804e+08	3.53565e+08	3.32828e+08	2.77998e+08		0.723425	0.447014	0.354342	0.0169685	0.0820241
AT2G43790.1	Encodes a MAP kinase induced by pathogens, ethylene biosynthesis, oxidative stress and osmotic	sp|Q39026|MPK6_ARATH	cytosol	1.78164e+07	1.63649e+07	1.61497e+07	2.1895e+07	1.96265e+07	1.98399e+07	0	1.59284e+07	1.80588e+07	1.56537e+07	2.37611e+07	0	1.81743e+07	1.62485e+07	1.87242e+07	1.96088e+07	2.38469e+07	2.07025e+07		0.0146304	0.394949	0.630314	0.362948	0.0284419
AT2G44120.2	Ribosomal protein L30/L7 family protein	sp|P60039|RL73_ARATH;tr|F4IT48|F4IT48_ARATH	cytosol	8.11844e+07	0	0	0	1.2433e+08	1.11851e+08	0	1.49462e+08	0	1.10932e+08	1.29493e+08	1.24961e+08	1.54475e+08	1.36905e+08	1.8232e+08	1.61348e+08	1.76293e+08	1.65631e+08		0.341498	0.708629	0.026575	0.0122135	0.00683649
AT2G45770.1	chloroplast SRP receptor homolog, alpha subunit CPFTSY. Required for LHCP integration into is	sp|O80842|CFTSY_ARATH	plastid	2.95632e+07	3.47522e+07	2.95714e+07	2.33999e+07	3.13204e+07	3.45265e+07	2.91946e+07	1.81706e+07	3.19364e+07	3.72516e+07	3.10223e+07	3.35172e+07	2.54154e+07	2.45344e+07	2.25825e+07	2.24156e+07	2.42234e+07	3.17158e+07		0.69975	0.345294	0.351835	0.0207123	0.195036
AT2G47730.1	Encodes glutathione transferase belonging to the phi class of GSTs. Naming convention accordin	sp|Q96266|GSTF8_ARATH	plastid	2.20194e+08	0	0	0	3.32943e+08	4.01271e+08	0	2.11825e+08	0	2.56201e+08	3.3731e+08	3.26861e+08	3.9734e+08	4.31295e+08	2.13402e+08	3.56197e+08	2.56414e+08	2.11166e+08		0.300043	0.979461	0.0397833	0.0517033	0.0770418
AT2G47940.1	Encodes DegP2 protease (DEGP2)	tr|B3H581|B3H581_ARATH;sp|O82261|DEGP2_ARATH	plastid	6.09744e+07	6.99393e+07	7.37582e+07	4.42907e+07	4.54444e+07	4.88786e+07	5.69661e+07	3.97376e+07	6.4277e+07	6.49038e+07	5.39642e+07	5.70293e+07	4.19684e+07	5.02388e+07	4.98503e+07	4.26251e+07	5.8151e+07	5.6899e+07		0.0054636	0.150439	0.12735	0.0109113	0.0665091
AT3G01120.1	encodes a cystathionine gamma-synthase, which performs the first committed step in methionine	sp|P55217|CGS1_ARATH	plastid	2.06709e+07	1.7788e+07	2.03398e+07	2.80676e+07	2.61191e+07	2.67141e+07	2.85245e+07	2.8124e+07	1.72166e+07	0	2.52486e+07	1.93389e+07	2.54807e+07	2.4316e+07	3.26437e+07	3.0243e+07	0	1.33265e+07		0.00239721	0.258361	0.570679	0.0460679	0.59487
AT3G01280.1	Encodes a voltage-dependent anion channel (VDAC: AT3G01280/VDAC1, AT5G67500/VDAC2, AT5G15090/V	sp|Q9SRH5|VDAC1_ARATH	mitochondrion	1.08702e+08	8.97246e+07	5.69463e+07	0	1.30584e+08	1.02298e+08	1.07884e+08	1.65184e+08	9.23366e+07	1.21056e+08	1.13334e+08	8.88951e+07	1.32159e+08	1.22754e+08	1.70264e+08	1.45556e+08	1.52412e+08	1.21098e+08		0.868385	0.243219	0.275968	0.0540972	0.0378118
AT3G01910.1	Encodes a homodimeric Mo-enzyme with molybdopterin as organic component of the molybdenum cofa	sp|Q9S850|SUOX_ARATH;tr|F4JBZ5|F4JBZ5_ARATH	peroxisome	6.64332e+07	6.12073e+07	6.26278e+07	7.36969e+07	5.62052e+07	5.97983e+07	7.18408e+07	6.5892e+07	7.29043e+07	6.37623e+07	5.82438e+07	7.1226e+07	5.6174e+07	5.68911e+07	5.32582e+07	5.95418e+07	5.50218e+07	6.2247e+07		0.974456	0.0645738	0.820251	0.0140589	0.162292
AT3G02110.1	serine carboxypeptidase-like 25	sp|Q8L9Y0|SCP25_ARATH	extracellular	2.11991e+07	2.07197e+07	2.05025e+07	0	2.44919e+07	2.35023e+07	2.29772e+07	0	2.8995e+07	2.73019e+07	2.08349e+07	2.56526e+07	1.83859e+07	2.62916e+07	2.07772e+07	1.77142e+07	1.94963e+07	1.8706e+07		0.580465	0.713581	0.124053	0.68914	0.0174526
AT3G02560.1	Ribosomal protein S7e family protein	sp|Q9M885|RS72_ARATH	cytosol	0	0	0	0	3.16149e+07	3.05994e+07	0	0	0	4.08746e+07	3.58532e+07	0	2.82334e+07	2.97771e+07	3.1751e+07	4.81489e+07	4.34303e+07	2.30874e+07		0.116222		0.117817	7.97783e-06	0.00764605
AT3G02720.1	Encodes a glyoxalase with high activity towards glyoxal and methylglyoxal. It differs from it	sp|Q9M8R4|DJ1D_ARATH	plasma membrane	2.8705e+07	3.53106e+07	3.28639e+07	2.25356e+07	3.22568e+07	2.26499e+07	2.61825e+07	2.61281e+07	3.07781e+07	2.41815e+07	2.51038e+07	2.66771e+07	2.48269e+07	2.9223e+07	0	0	2.39032e+07	2.76256e+07		0.15948	0.136018	0.0277151	0.199524	0.163432
AT3G03250.1	Is thought to encode a cytosolic UDP-glucose pyrophosphorylase with strong similarity to potat	sp|Q9M9P3|UGPA2_ARATH;tr|A0A1I9LT03|A0A1I9LT03_ARATH;tr|A0A1I9LT02|A0A1I9LT02_ARATH	cytosol	5.76962e+08	6.73826e+08	6.49971e+08	7.84066e+08	5.07559e+08	5.50703e+08	5.64618e+08	6.277e+08	5.84246e+08	5.26406e+08	5.75444e+08	4.73668e+08	5.72262e+08	5.77602e+08	5.11196e+08	5.45385e+08	4.81046e+08	5.54764e+08		0.840466	0.297443	0.0588155	0.0912515	0.0458616
AT3G03710.1	Encodes a chloroplast polynucleotide phosphorylase (PNPase). Involved in response to phosphor	sp|Q8GZQ3|PNP1_ARATH	plastid	6.79891e+07	8.17548e+07	8.30974e+07	6.17142e+07	5.53201e+07	6.68211e+07	7.8419e+07	6.48678e+07	8.06348e+07	7.02259e+07	6.76788e+07	5.2336e+07	6.60658e+07	5.89913e+07	6.33306e+07	6.46748e+07	7.41221e+07	7.53498e+07		0.0495688	0.688699	0.126828	0.0476806	0.349658
AT3G03780.1	Encodes a cytosolic methionine synthase, involved in methionine regeneration via the activated	sp|Q9SRV5|METE2_ARATH	cytosol	5.92607e+08	5.87209e+08	6.62387e+08	1.0202e+09	7.74935e+08	6.04304e+08	6.04221e+08	8.10704e+08	6.41512e+08	7.20888e+08	7.98435e+08	5.94541e+08	8.57523e+08	7.82166e+08	8.51895e+08	8.59844e+08	5.42933e+08	1.01062e+09		0.205841	0.352826	0.230984	0.00320881	0.245241
AT3G03960.1	TCP-1/cpn60 chaperonin family protein	sp|Q94K05|TCPQ_ARATH	cytosol	1.17054e+08	1.19879e+08	1.26951e+08	1.4444e+08	1.24321e+08	1.3091e+08	1.35217e+08	1.64875e+08	1.25751e+08	1.23805e+08	1.14733e+08	1.2667e+08	1.42828e+08	1.15099e+08	1.47916e+08	1.4422e+08	1.4424e+08	1.34964e+08		0.145582	0.1643	0.928929	0.257989	0.00965006
AT3G04120.1	encodes cytosolic GADPH (C subunit) involved in the glycolytic pathway but also interacts with	sp|P25858|G3PC1_ARATH	nucleus, cytosol	9.11538e+07	7.24609e+07	8.62248e+07	1.06997e+08	7.5261e+07	6.93215e+07	8.17605e+07	8.04841e+07	6.66545e+07	5.4464e+07	8.26322e+07	5.15797e+07	6.95429e+07	6.2122e+07	5.44904e+07	1.25534e+08	1.16189e+08	8.0579e+07		0.966453	0.398641	0.147558	0.0400592	0.177869
AT3G04400.1	Ribosomal protein L14p/L23e family protein	tr|F4J3P1|F4J3P1_ARATH;sp|P49690|RL23_ARATH	nucleus, cytosol	0	0	0	0	4.06683e+07	3.81638e+07	0	0	0	3.77455e+07	4.9671e+07	1.20679e+08	7.01432e+07	5.76653e+07	8.57242e+07	6.03981e+07	7.40143e+07	8.20386e+07		0.116518		0.0552544	0.000932171	0.000335086
AT3G04550.1	Encodes an ancillary chaperone protein that functions in Rubisco biogenesis. RAF1 dimers funct	sp|Q9SR19|RAF2_ARATH	plastid	7.34012e+07	5.77493e+07	7.43691e+07	8.84096e+07	6.80645e+07	6.40591e+07	8.02668e+07	7.65341e+07	6.40946e+07	9.03925e+07	9.0405e+07	8.205e+07	7.51047e+07	5.99643e+07	7.32995e+07	7.55328e+07	6.22211e+07	7.798e+07		0.61775	0.519905	0.0344436	0.901402	0.664304
AT3G04720.1	Encodes a protein similar to the antifungal chitin-binding protein hevein from rubber tree lat	sp|P43082|HEVL_ARATH	extracellular	0	0	0	0	3.09021e+07	2.32786e+07	0	0	0	1.97274e+07	0	2.88067e+07	3.2074e+07	4.24541e+07	2.64672e+07	0	2.13362e+07	3.51714e+07		0.123931		0.129846	0.00198388	0.139392
AT3G04840.1	Ribosomal protein S3Ae	sp|Q9CAV0|RS3A1_ARATH	cytosol	2.16546e+08	1.85777e+08	1.39153e+08	2.44795e+08	3.28929e+08	2.46994e+08	2.07984e+08	4.0166e+08	2.01807e+08	2.96591e+08	3.13894e+08	2.89061e+08	3.6152e+08	2.8625e+08	3.80864e+08	4.15191e+08	4.30339e+08	3.1494e+08		0.0594684	0.264256	0.00726675	0.011354	0.00839777
AT3G04920.1	Ribosomal protein S24e family protein	tr|A0A1I9LMY7|A0A1I9LMY7_ARATH;sp|Q9SS17|RS241_ARATH	cytosol	0	0	0	0	4.09994e+07	3.79948e+07	0	0	0	0	4.24629e+07	7.20003e+07	7.60845e+07	6.04693e+07	7.13594e+07	4.74367e+07	5.1519e+07	6.15988e+07		0.116692		0.141899	0.000115387	0.000220312
AT3G04940.1	Encodes cysteine synthase CysD1. protein_coding CYSTEINE SYNTHASE D1 (CYSD1) CYSTEI	sp|Q9S6Z7|CYSD1_ARATH	peroxisome	1.35351e+07	1.39204e+07	1.52183e+07	0	1.70717e+07	1.06563e+07	1.84447e+07	0	1.44093e+07	1.55822e+07	1.39117e+07	0	0	0	0	1.47683e+07	1.60237e+07	0		0.375845	0.591612	0.426261	9.76403e-06	0.486333
AT3G05560.1	Ribosomal L22e protein family	sp|Q9M9W1|RL222_ARATH	cytosol	0	0	0	0	3.53719e+07	3.33596e+07	0	0	0	3.92911e+07	3.7866e+07	1.24227e+08	6.14965e+07	5.28537e+07	5.32656e+07	4.32951e+07	3.95589e+07	6.8192e+07		0.116457		0.0784255	3.80059e-05	0.0049837
AT3G05900.1	neurofilament protein-like protein	tr|A0A1I9LR13|A0A1I9LR13_ARATH;tr|F4J9K9|F4J9K9_ARATH	nucleus	1.44754e+07	2.50343e+07	2.12786e+07	0	0	1.29936e+07	0	0	1.97165e+07	0	0	0	2.04926e+07	1.33654e+07	0	0	0	1.8197e+07		0.0401653	0.132492	0.00279735	0.254596	0.105363
AT3G06050.1	Encodes a mitochondrial matrix localized peroxiredoxin involved in redox homeostasis. Knockout	sp|Q9M7T0|PRX2F_ARATH	mitochondrion	0	0	0	0	3.46632e+07	2.94426e+07	0	0	0	3.2034e+07	3.48004e+07	0	3.09879e+07	3.38394e+07	2.82491e+07	3.01447e+07	3.68408e+07	3.03628e+07		0.118748		0.116798	4.31505e-05	0.000122226
AT3G06650.1	One of the two genes encoding subunit B of the trimeric enzyme ATP Citrate lyase protei	sp|Q9C522|ACLB1_ARATH	cytosol	1.80359e+08	1.8841e+08	2.08706e+08	2.41074e+08	1.86694e+08	2.17419e+08	2.20606e+08	2.35867e+08	2.13299e+08	2.09591e+08	1.81073e+08	2.37245e+08	1.94204e+08	1.83106e+08	2.01639e+08	2.19219e+08	1.66841e+08	2.1206e+08		0.274939	0.0457081	0.409753	0.963216	0.727924
AT3G06850.1	dihydrolipoamide branched chain acyltransferase protein_coding (BCE2) DARK INDUCIBLE 3 (DIN3	sp|Q9M7Z1|ODB2_ARATH	mitochondrion	2.27758e+07	2.04983e+07	2.3842e+07	0	1.39098e+07	1.31303e+07	2.17815e+07	0	2.26154e+07	1.52362e+07	0	1.83821e+07	0	1.33839e+07	0	0	1.51163e+07	1.35051e+07		0.0444632	0.367948	0.124646	0.017247	0.0586576
AT3G06860.1	Encodes a multifunctional protein. Involved in peroxisomal fatty acid beta oxidation. Loss-of-	sp|Q9ZPI5|MFP2_ARATH	peroxisome	4.77468e+07	6.00267e+07	6.32341e+07	5.23251e+07	5.16584e+07	3.75966e+07	4.81756e+07	5.46834e+07	5.78414e+07	4.30348e+07	3.94822e+07	5.54314e+07	3.09685e+07	3.5023e+07	0	4.88414e+07	5.02075e+07	4.50399e+07		0.218888	0.566797	0.17821	0.0436381	0.145095
AT3G07110.2	Ribosomal protein L13 family protein	sp|Q9SFU1|R13A1_ARATH;tr|F4JD96|F4JD96_ARATH	cytosol	0	0	0	0	4.0337e+07	3.75289e+07	0	0	0	3.18546e+07	3.66269e+07	2.84278e+07	5.05217e+07	3.60376e+07	5.67769e+07	5.30482e+07	6.64239e+07	3.89387e+07		0.116634		0.000169867	0.00147251	0.00264867
AT3G07720.1	Galactose oxidase/kelch repeat superfamily protein	tr|Q9S7W4|Q9S7W4_ARATH	cytosol	0	0	0	0	1.9774e+07	0	0	0	1.75626e+07	2.15383e+07	3.08251e+07	0	2.60341e+07	2.20825e+07	2.32125e+07	4.0337e+07	2.90111e+07	2.77023e+07		0.373901	0.373901	0.128475	3.52179e-05	0.00128388
AT3G08030.1	The mRNA of this gene is expressed in viable seeds. Its detection in a dry seed lot has poten	tr|Q9C6U3|Q9C6U3_ARATH;tr|Q9SFB1|Q9SFB1_ARATH	extracellular	5.00789e+07	3.51227e+07	4.29127e+07	9.53084e+07	8.71079e+07	7.28841e+07	6.51021e+07	9.73785e+07	4.85645e+07	7.37991e+07	1.16326e+08	6.88522e+07	9.20491e+07	8.37915e+07	1.23874e+08	5.31512e+07	6.11903e+07	1.3446e+08		0.00567984	0.138533	0.049671	0.0115687	0.199819
AT3G08510.1	Phosphoinositide-specific phospholipase C (PI-PLC), catalyzes hydrolysis of phosphatidylinosit	tr|F4IX90|F4IX90_ARATH;sp|Q39033|PLCD2_ARATH	plasma membrane	1.70965e+07	2.73341e+07	2.14014e+07	0	1.12031e+07	1.48875e+07	1.43814e+07	0	1.77252e+07	1.56624e+07	0	0	0	0	0	0	2.19452e+07	1.4796e+07		0.0692132	0.14375	0.0495789	0.00178412	0.244368
AT3G08590.1	Encodes a 2,3-biphosphoglycerate-independent phosphoglycerate mutase that is involved in polle	sp|Q9M9K1|PMG2_ARATH	cytosol	1.9104e+08	1.86242e+08	1.99886e+08	2.43323e+08	1.98422e+08	1.6937e+08	1.77384e+08	2.25304e+08	1.96779e+08	1.78346e+08	1.86242e+08	1.37295e+08	2.03662e+08	1.75854e+08	2.15947e+08	2.17283e+08	2.66674e+08	2.29179e+08		0.6323	0.634744	0.184955	0.651553	0.0423387
AT3G08740.1	elongation factor P (EF-P) family protein	tr|Q8VZW6|Q8VZW6_ARATH	plastid	0	0	0	0	1.07302e+08	1.01493e+08	0	0	0	9.16099e+07	1.11735e+08	8.35131e+07	9.31531e+07	1.21771e+08	9.76015e+07	1.02454e+08	9.62178e+07	1.20805e+08		0.116424		0.000338077	0.000303489	0.000134012
AT3G09200.1	Ribosomal protein L10 family protein	sp|Q42112|RLA02_ARATH;tr|A8MQR4|A8MQR4_ARATH	cytosol	5.29737e+08	5.82023e+08	5.49788e+08	7.21038e+08	5.63055e+08	4.66629e+08	5.85502e+08	7.93745e+08	5.0784e+08	4.60236e+08	4.76764e+08	4.34626e+08	5.98012e+08	5.46823e+08	6.82191e+08	6.38229e+08	6.59136e+08	5.3728e+08		0.714602	0.434805	0.00779866	0.262197	0.228191
AT3G09260.1	Encodes beta-glucosidase.The major constituent of ER bodies. One of the most abundant proteins	sp|Q9SR37|BGL23_ARATH	endoplasmic reticulum	5.20482e+09	6.50229e+09	6.17632e+09	3.57154e+09	4.55278e+09	4.34648e+09	4.75237e+09	3.70622e+09	5.28736e+09	4.61249e+09	3.52262e+09	3.31831e+09	3.03911e+09	4.01847e+09	3.10146e+09	3.83771e+09	3.87084e+09	4.50444e+09		0.0213053	0.08524	0.018623	0.00684664	0.0132854
AT3G09350.1	Encodes one of the Arabidopsis orthologs of the human Hsp70-binding protein 1 (HspBP-1) and ye	tr|Q84J81|Q84J81_ARATH;tr|A8MQ87|A8MQ87_ARATH	cytosol	1.587e+07	2.09987e+07	1.76101e+07	0	7.96421e+06	0	0	0	2.81982e+07	0	0	0	0	0	0	0	0	0		0.00708011	0.409512	0.000271121	0.000271121	0.000271121
AT3G09500.1	Ribosomal L29 family protein	sp|Q9SF53|RL351_ARATH;sp|O80626|RL352_ARATH	cytosol	0	0	0	0	2.95386e+07	2.43902e+07	0	0	0	2.09508e+07	2.35578e+07	4.17913e+07	3.08421e+07	2.40895e+07	4.15631e+07	3.1639e+07	3.83893e+07	3.24587e+07		0.119729		0.0118006	0.00320205	8.78295e-05
AT3G09630.1	Ribosomal protein L4/L1 family	sp|Q9SF40|RL4A_ARATH;tr|Q2V3X4|Q2V3X4_ARATH	cytosol	1.8011e+08	2.29656e+08	2.04241e+08	2.45458e+08	1.86565e+08	1.81086e+08	1.94933e+08	2.93096e+08	1.8011e+08	1.76195e+08	1.88449e+08	1.77114e+08	2.35328e+08	2.29052e+08	3.03096e+08	2.58861e+08	2.79099e+08	2.5535e+08		0.991044	0.661521	0.17988	0.138354	0.0206366
AT3G09840.1	Encodes a cell division cycle protein, a member of AAA-type ATPases gene family. Expressed thr	sp|P54609|CD48A_ARATH	cytosol	3.60494e+08	3.81101e+08	3.93285e+08	4.41274e+08	4.25475e+08	4.04454e+08	4.16228e+08	4.9129e+08	4.28197e+08	3.83912e+08	3.90352e+08	4.02301e+08	4.39656e+08	3.74295e+08	4.7726e+08	4.56013e+08	4.35924e+08	4.12409e+08		0.0338147	0.0564282	0.274464	0.174126	0.0233722
AT3G10060.1	FKBP-like peptidyl-prolyl cis-trans isomerase family protein	sp|Q9SR70|FK164_ARATH	plastid	0	0	0	0	1.73364e+07	2.47702e+07	0	0	0	2.04401e+07	2.29915e+07	4.70046e+07	2.90956e+07	3.97844e+07	1.41834e+07	0	1.90277e+07	2.86812e+07		0.128364		0.0235319	0.0203041	0.13214
AT3G10350.2	One of 3 GET paralogs in Arabidopsis. GET3b is a chloroplast localized protein with no obvious	tr|A1L4Y1|A1L4Y1_ARATH;tr|F4J3Q8|F4J3Q8_ARATH	plastid	3.7115e+07	3.66117e+07	4.04097e+07	3.62455e+07	3.24924e+07	3.60926e+07	3.59902e+07	3.20096e+07	3.58657e+07	3.92612e+07	3.51519e+07	3.64345e+07	2.85344e+07	2.99095e+07	3.07418e+07	3.58234e+07	3.39875e+07	3.70431e+07		0.143791	0.124882	0.554256	0.00356011	0.177606
AT3G10610.1	Ribosomal S17 family protein	sp|Q9SQZ1|RS173_ARATH;sp|Q9SJ36|RS172_ARATH;sp|Q9LZ17|RS174_ARATH;sp|P49205|RS171_ARATH	cytosol	0	0	0	0	4.77137e+07	4.26162e+07	0	0	0	4.57066e+07	5.74897e+07	6.93456e+07	7.83104e+07	5.45509e+07	7.46997e+07	5.47327e+07	6.11055e+07	8.00335e+07		0.117382		0.0010852	0.000725656	0.00100744
AT3G10670.1	Plastidic SufC-like ATP-binding cassette/ATPase essential for Arabidopsis embryogenesis. Inv	sp|Q9CAF5|AB6I_ARATH	plastid	0	0	0	0	1.46236e+07	0	0	0	1.44624e+07	0	1.78238e+07	0	0	0	0	1.85537e+07	1.79864e+07	1.24238e+07		0.373901	0.373901	0.373901		0.00112669
AT3G10740.1	Encodes a bifunctional alpha-l-arabinofuranosidase/beta-d-xylosidase that belongs to family 51	sp|Q9SG80|ASD1_ARATH;tr|A0A1I9LPN8|A0A1I9LPN8_ARATH	extracellular	3.60076e+07	4.21141e+07	5.5516e+07	3.10653e+07	4.82625e+07	4.40061e+07	5.82559e+07	3.17708e+07	5.05532e+07	5.22164e+07	3.73758e+07	3.52593e+07	3.04534e+07	2.60395e+07	2.12565e+07	2.74595e+07	3.58334e+07	3.39286e+07		0.680235	0.824049	0.728074	0.0425339	0.126018
AT3G11630.1	Encodes a 2-Cys peroxiredoxin (2-Cys PrxA) that contains two catalytic Cys residues. Functions	sp|Q96291|BAS1A_ARATH	plastid	2.13584e+07	0	0	0	1.751e+08	7.22289e+08	0	0	0	2.14321e+08	2.07826e+08	4.27219e+08	4.31684e+08	6.5354e+08	1.17868e+08	1.33651e+08	3.07391e+08	9.7703e+07		0.250813	0.373901	0.0189247	0.0645078	0.0571075
AT3G11830.1	TCP-1/cpn60 chaperonin family protein	sp|Q9SF16|TCPH_ARATH	cytosol	1.15387e+08	1.31364e+08	1.27604e+08	1.43891e+08	1.27083e+08	1.10449e+08	1.42314e+08	1.56491e+08	1.26617e+08	1.06288e+08	1.00457e+08	1.08063e+08	1.35527e+08	1.10433e+08	1.51706e+08	1.29027e+08	1.507e+08	1.46751e+08		0.837876	0.160137	0.0205549	0.58053	0.102258
AT3G11940.1	One of two genes encoding the ribosomal protein S5. Mutants have semi-dominant developmental p	sp|P51427|RS52_ARATH	cytosol	0	0	0	0	1.33411e+08	1.61147e+08	0	0	0	1.45677e+08	1.53483e+08	1.56241e+08	1.6562e+08	1.49721e+08	1.65127e+08	1.61326e+08	1.67641e+08	1.55474e+08		0.119631		1.12835e-06	6.72058e-06	1.3399e-06
AT3G12290.1	MTHFD1 encodes a cytoplasmic bifunctional methylenetetrahydrofolate dehydrogenase/methenyltetr	sp|Q9LHH7|FOLD2_ARATH	cytosol	7.76779e+07	8.12802e+07	8.42866e+07	8.75983e+07	6.69277e+07	6.8614e+07	8.91604e+07	7.47464e+07	8.36232e+07	6.62217e+07	7.0896e+07	5.87221e+07	7.42043e+07	7.30105e+07	6.34669e+07	7.75487e+07	8.1585e+07	5.87547e+07		0.386237	0.772247	0.0171991	0.049583	0.310747
AT3G12390.1	Nascent polypeptide-associated complex (NAC), alpha subunit family protein	sp|Q9LHG9|NACA1_ARATH	nucleus	8.05343e+07	7.09304e+07	6.75944e+07	3.94713e+07	1.1309e+08	8.65002e+07	8.89074e+07	9.21576e+07	8.56827e+07	1.03024e+08	9.71156e+07	6.8576e+07	8.84035e+07	7.69011e+07	9.45255e+07	9.792e+07	1.50293e+08	9.55068e+07		0.775667	0.0209828	0.217528	0.103221	0.0855385
AT3G12580.1	heat shock protein 70	sp|Q9LHA8|MD37C_ARATH	cytosol	2.17107e+07	4.70894e+07	2.26766e+07	0	1.14926e+07	3.30902e+07	9.53499e+06	0	2.49719e+07	2.00028e+07	2.5345e+07	0	0	9.63665e+06	0	1.0749e+07	1.44113e+07	0		0.288037	0.160526	0.246386	0.0375064	0.077562
AT3G13750.1	beta-galactosidase, glycosyl hydrolase family 35 The mRNA is cell-to-cell mobile. protei	sp|Q9SCW1|BGAL1_ARATH	extracellular	7.80881e+07	8.38496e+07	1.45032e+08	5.18234e+07	6.53009e+07	5.79177e+07	1.01542e+08	0	9.28244e+07	6.15604e+07	3.63739e+07	7.64175e+07	2.35415e+07	5.53239e+07	0	3.54627e+07	6.10547e+07	4.51587e+07		0.113503	0.38942	0.14426	0.0467683	0.0720389
AT3G13790.1	Encodes a protein with invertase activity. protein_coding (ATBFRUCT1) (ATCWI1)	tr|F4JEJ0|F4JEJ0_ARATH;sp|Q43866|INV1_ARATH;tr|A0A1I9LRX7|A0A1I9LRX7_ARATH	extracellular	2.63994e+07	3.36289e+07	2.82471e+07	3.73059e+07	2.67401e+07	2.75262e+07	3.34082e+07	2.28565e+07	3.64976e+07	0	2.02989e+07	0	2.43666e+07	3.16829e+07	1.99198e+07	1.98922e+07	1.89935e+07	2.73284e+07		0.798666	0.764525	0.033248	0.369196	0.0977813
AT3G14067.1	Encodes a protein with similarity to serine protease, subtilisin, that is upregulated during s	sp|Q9LVJ1|SBT14_ARATH	extracellular	4.80256e+07	5.03818e+07	5.26124e+07	4.08774e+07	4.43153e+07	4.49557e+07	4.65346e+07	4.46482e+07	5.12412e+07	4.18029e+07	5.13834e+07	3.43498e+07	3.84479e+07	4.60948e+07	3.5006e+07	3.06334e+07	2.90634e+07	4.85578e+07		0.0191516	0.292501	0.199939	0.0412206	0.0895831
AT3G14210.1	A semidominant QTL which has an epistatic effect on the Epithiospecifier gene. Represses nitri	sp|Q9LJG3|ESM1_ARATH;tr|A0A1I9LQL1|A0A1I9LQL1_ARATH	vacuole	3.72723e+07	0	2.94589e+07	2.13846e+08	2.26087e+08	1.51664e+08	1.07272e+08	1.27198e+08	6.17656e+07	1.69053e+08	2.71147e+08	8.2352e+07	2.46806e+08	1.57121e+08	2.4768e+08	4.20666e+08	1.08123e+08	2.94502e+08		0.00242714	0.0270643	0.0526359	0.00371877	0.0510301
AT3G14415.2	Encodes a glycolate oxidase that modulates reactive oxygen species-mediated signal transductio	sp|Q9LRS0|GLO2_ARATH;tr|F4JFV6|F4JFV6_ARATH	peroxisome	9.56441e+08	8.59785e+08	8.45424e+08	7.64637e+08	5.20492e+08	6.9426e+08	8.18609e+08	5.80814e+08	7.03902e+08	5.81982e+08	6.43293e+08	8.06165e+08	7.22439e+08	8.13068e+08	5.12437e+08	5.61924e+08	8.66906e+08	5.33828e+08		0.0475719	0.0730066	0.0495686	0.0991475	0.106439
AT3G14420.1	Encodes a glycolate oxidase that modulates reactive oxygen species-mediated signal transductio	sp|Q9LRR9|GLO1_ARATH;tr|Q2V3V9|Q2V3V9_ARATH;tr|A8MS37|A8MS37_ARATH;tr|B3H4B8|B3H4B8_ARATH	peroxisome	5.16099e+09	5.23702e+09	5.15277e+09	4.61889e+09	3.92025e+09	4.40807e+09	4.83075e+09	3.54982e+09	5.07057e+09	4.67623e+09	5.01882e+09	5.14384e+09	4.44951e+09	4.72806e+09	3.57427e+09	3.72373e+09	4.99383e+09	4.34859e+09		0.0141471	0.212911	0.170782	0.0554527	0.0873781
AT3G15190.1	chloroplast 30S ribosomal protein S20	sp|Q9ASV6|RR20_ARATH	plastid	0	0	0	0	1.78853e+08	1.57252e+08	0	0	0	1.80798e+08	1.54251e+08	1.6343e+08	1.80998e+08	1.86642e+08	1.54144e+08	1.43791e+08	1.46762e+08	2.17388e+08		0.117757		2.84799e-05	6.47937e-05	0.00214659
AT3G15356.1	Legume lectin family protein	sp|Q9LJR2|LECT2_ARATH	extracellular	1.15611e+08	1.23497e+08	1.31001e+08	1.2408e+08	1.34646e+08	1.09185e+08	1.51685e+08	8.18455e+07	2.17765e+08	1.06834e+08	1.02206e+08	1.21502e+08	1.18696e+08	1.40179e+08	7.9751e+07	6.38242e+07	6.53145e+07	1.06126e+08		0.93638	0.530832	0.145899	0.59579	0.0366301
AT3G15360.1	encodes a prokaryotic thioredoxin The mRNA is cell-to-cell mobile. protein_coding THIORE	sp|Q9SEU6|TRXM4_ARATH	plastid	0	0	0	0	3.89252e+07	6.96297e+07	0	0	0	4.2231e+07	5.85839e+07	1.13964e+08	7.01918e+07	6.04065e+07	2.88346e+07	3.64496e+07	0	4.638e+07		0.146913		0.029977	0.0130663	0.121802
AT3G15520.1	Cyclophilin-like peptidyl-prolyl cis-trans isomerase family protein	tr|A0A1I9LQ23|A0A1I9LQ23_ARATH;sp|P82869|CYP37_ARATH;tr|A0A1I9LQ22|A0A1I9LQ22_ARATH	plastid	2.14429e+07	2.43294e+07	2.34535e+07	2.37595e+07	1.92974e+07	2.53503e+07	2.59009e+07	0	2.51125e+07	2.34226e+07	2.96207e+07	2.15204e+07	2.18814e+07	2.11053e+07	0	0	0	0		0.898207	0.516793	0.529928	0.292332	1.11775e-05
AT3G16400.1	Encodes a nitrile-specifier protein NSP1 responsible for constitutive and herbivore-induced si	sp|Q9SDM9|JAL28_ARATH	cytosol	6.17344e+08	6.86365e+08	6.75556e+08	5.817e+08	5.67246e+08	6.1393e+08	6.33953e+08	5.47886e+08	7.34405e+08	6.63674e+08	4.68703e+08	4.28791e+08	4.55129e+08	5.75603e+08	4.74489e+08	5.03285e+08	4.40205e+08	5.55265e+08		0.0473649	0.735542	0.139285	0.0214056	0.0155087
AT3G16420.1	The PBP1(PYK10-binding protein 1) assists the PYK10 (beta-glucosidase complex) in its activity	sp|O04314|JAL30_ARATH	cytosol	1.50415e+09	1.56314e+09	1.51126e+09	1.44608e+09	1.29715e+09	1.2521e+09	1.35186e+09	1.32257e+09	1.34569e+09	1.17239e+09	1.00483e+09	8.32572e+08	1.18793e+09	1.39208e+09	1.08241e+09	1.22107e+09	7.66548e+08	1.2155e+09		0.0341347	0.000834038	0.00635195	0.0301732	0.0391004
AT3G16460.1	Mannose-binding protein protein_coding JACALIN-RELATED LECTIN 34 (JAL34) JACALIN-RELATE	sp|O04310|JAL34_ARATH	cytosol	5.76882e+08	6.16874e+08	6.44408e+08	5.88065e+08	4.83654e+08	5.06715e+08	6.03007e+08	6.58588e+08	6.42268e+08	5.06856e+08	4.05661e+08	3.54497e+08	5.10487e+08	5.51467e+08	4.99185e+08	5.31207e+08	3.3491e+08	5.30729e+08		0.0807326	0.440833	0.017605	0.0215805	0.0973203
AT3G16640.1	Encodes a protein homologous to translationally controlled tumor protein (TCTP) from Drosophi	sp|P31265|TCTP1_ARATH	cytosol	1.24278e+08	0	0	0	7.2555e+08	5.95283e+08	0	1.22143e+08	3.88793e+07	6.21164e+08	7.05514e+08	5.0019e+08	6.40356e+08	6.07286e+08	6.22457e+08	6.46646e+08	5.29259e+08	7.28978e+08		0.153935	0.834391	0.00144322	0.000165	0.00113373
AT3G16950.2	encodes a plastid lipoamide dehydrogenase, subunit of the pyruvate dehydrogenase complex which	sp|A8MS68|PLPD1_ARATH	plastid	3.10201e+07	3.11386e+07	2.82471e+07	2.64782e+07	1.85228e+07	2.39662e+07	2.69335e+07	2.63336e+07	2.33448e+07	2.66882e+07	2.15413e+07	2.77291e+07	2.12109e+07	0	0	2.47153e+07	2.6237e+07	1.89383e+07		0.0476512	0.0343561	0.0869447	0.0318695	0.0472957
AT3G17810.1	Encodes a protein predicted to have dihydropyrimidine dehydrogenase activity. Its activity has	sp|Q9LVI9|DPYD_ARATH	plastid	2.77734e+07	3.1512e+07	3.34036e+07	3.15383e+07	2.86951e+07	2.06666e+07	2.76505e+07	0	3.02976e+07	2.42957e+07	2.52819e+07	2.66568e+07	2.73531e+07	0	2.06824e+07	2.48993e+07	3.12294e+07	1.85408e+07		0.342412	0.304005	0.0375232	0.151047	0.209356
AT3G18060.1	transducin family protein / WD-40 repeat family protein	sp|Q9LV35|AIP12_ARATH	cytosol	3.35172e+07	2.99116e+07	3.22233e+07	3.68638e+07	2.71962e+07	2.61462e+07	2.4441e+07	2.31804e+07	2.73266e+07	2.47891e+07	2.50777e+07	0	0	0	2.05937e+07	2.14281e+07	0	2.95018e+07		0.637902	0.0129992	0.14261	0.0227084	0.167955
AT3G18080.1	B-S glucosidase 44	sp|Q9LV33|BGL44_ARATH	extracellular	1.33439e+08	1.26311e+08	1.33679e+08	7.86694e+07	1.2892e+08	1.07072e+08	1.43941e+08	9.48011e+07	1.29135e+08	1.27772e+08	1.1451e+08	8.7374e+07	7.94311e+07	8.37218e+07	9.09267e+07	8.56114e+07	1.07235e+08	8.95382e+07		0.149603	0.594664	0.154631	0.000357395	0.00638031
AT3G18740.1	The gene encodes a putative leucine-rich repeat (LRR)Receptor-like kinase (RLK). protei	sp|Q9LSA3|RL303_ARATH;sp|Q9C8F7|RL301_ARATH	cytosol	0	0	0	0	6.52014e+07	5.40241e+07	0	0	0	5.04797e+07	5.3495e+07	9.70483e+07	8.42516e+07	6.11564e+07	5.64903e+07	4.62548e+07	5.67847e+07	7.52871e+07		0.119601		0.011215	0.00142846	0.00218618
AT3G18780.2	Encodes an actin that is constitutively expressed in vegetative structures but not pollen. ACT	sp|Q96292|ACT2_ARATH;sp|Q96293|ACT8_ARATH;tr|F4J8V9|F4J8V9_ARATH	cytosol	1.49241e+09	1.79359e+09	1.65261e+09	1.46281e+09	1.33983e+09	1.37816e+09	1.33834e+09	1.15641e+09	1.40917e+09	1.3223e+09	1.36722e+09	1.21929e+09	1.29607e+09	1.45584e+09	1.42696e+09	1.27028e+09	1.23649e+09	1.43749e+09		0.0552738	0.0400271	0.0243536	0.064366	0.0362125
AT3G18820.1	RAB7 homolog, forms retromer complex with VPS35	sp|Q9LS94|RAG3F_ARATH;sp|Q9XI98|RAG3E_ARATH;sp|Q9LW76|RAG3C_ARATH;sp|Q9C820|RAG3D_ARATH	golgi	0	0	0	0	5.38185e+07	4.10876e+07	0	0	0	5.6506e+07	4.26369e+07	5.24667e+07	4.02699e+07	3.38183e+07	0	4.22076e+07	4.64637e+07	3.83148e+07		0.123224		0.000253294	0.119124	5.6145e-05
AT3G19170.1	Zinc metalloprotease pitrilysin subfamily A. Signal peptide degrading enzyme targeted to mitoc	sp|Q9LJL3|PREP1_ARATH;tr|F4JA10|F4JA10_ARATH	mitochondrion, plastid	4.03194e+08	4.45793e+08	5.18332e+08	3.6583e+08	3.62649e+08	3.80178e+08	4.00243e+08	3.63959e+08	4.49392e+08	4.33513e+08	4.279e+08	3.49617e+08	3.44517e+08	3.56271e+08	3.19137e+08	3.47852e+08	7.5925e+08	4.26509e+08		0.0644615	0.286912	0.293917	0.030625	0.692838
AT3G19390.1	Granulin repeat cysteine protease family protein	sp|Q9LT78|RD21C_ARATH	extracellular	3.42381e+07	3.94111e+07	4.24217e+07	2.59548e+07	2.57648e+07	2.16671e+07	3.4004e+07	2.17272e+07	3.08764e+07	1.95545e+07	1.90225e+07	2.88526e+07	2.12432e+07	2.96864e+07	0	1.94774e+07	0	2.38172e+07		0.00679868	0.0889349	0.0152679	0.076539	0.0345485
AT3G19480.1	D-3-phosphoglycerate dehydrogenase	sp|Q9LT69|SERA3_ARATH	plastid	2.92514e+07	2.37266e+07	2.6447e+07	0	0	2.04713e+07	2.3837e+07	0	2.6257e+07	2.0409e+07	0	0	0	2.04869e+07	0	0	1.94936e+07	1.98564e+07		0.0486013	0.315558	0.0480557	0.0487386	0.118949
AT3G20370.1	TRAF-like family protein	tr|A0A1I9LRA3|A0A1I9LRA3_ARATH;tr|Q9LTQ5|Q9LTQ5_ARATH	extracellular	2.36703e+08	2.18143e+08	2.40957e+08	1.88697e+08	1.602e+08	2.01416e+08	2.07524e+08	1.54872e+08	2.29402e+08	1.92489e+08	1.46051e+08	1.55809e+08	1.55399e+08	1.72342e+08	1.24935e+08	1.50856e+08	1.04281e+08	1.65367e+08		0.0260408	0.209402	0.0130907	0.00644586	0.00962371
AT3G20820.1	Leucine-rich repeat (LRR) family protein	tr|Q9LT39|Q9LT39_ARATH	extracellular	3.78154e+08	3.73181e+08	3.61971e+08	2.57715e+08	2.48626e+08	3.29088e+08	3.83327e+08	2.71617e+08	3.34238e+08	3.12829e+08	2.74076e+08	3.50709e+08	2.48247e+08	2.79874e+08	2.34579e+08	2.21066e+08	3.1138e+08	2.62948e+08		0.0232101	0.274192	0.0608507	0.0012017	0.0162046
AT3G21770.1	Peroxidase superfamily protein	sp|Q9LSY7|PER30_ARATH	extracellular	1.24989e+07	1.58294e+07	1.19309e+07	0	1.2212e+07	9.59665e+06	1.51982e+07	0	1.42929e+07	0	0	1.57037e+07	0	0	1.38848e+07	0	0	0		0.190517	0.518052	0.202395	0.140056	0.000383177
AT3G22060.1	contains Pfam profile: PF01657 Domain of unknown function that is usually associated with prot	sp|Q9LRJ9|CRR38_ARATH	extracellular	0	0	0	0	2.15786e+07	0	0	0	0	2.51892e+07	2.48889e+07	3.4438e+07	2.11668e+07	2.89167e+07	0	0	0	0		0.373901		0.000847957	0.125552
AT3G22200.2	Genetically redundant with POP3	sp|Q94CE5|GATP_ARATH	mitochondrion	2.15932e+08	2.06505e+08	2.30677e+08	2.15558e+08	1.60067e+08	1.75027e+08	1.97312e+08	1.8716e+08	2.07624e+08	1.57208e+08	1.62088e+08	1.59745e+08	1.69135e+08	1.85687e+08	1.48563e+08	1.88684e+08	1.37542e+08	1.79002e+08		0.130731	0.0911954	0.0012697	0.0177196	0.0455741
AT3G22890.1	encodes ATP sulfurylase, the first enzyme in the sulfate assimilation pathway of Arabidopsis.	sp|Q9LIK9|APS1_ARATH	cytosol, plastid	1.54336e+08	1.67746e+08	1.72557e+08	2.52674e+08	1.79151e+08	2.01388e+08	2.14961e+08	2.37953e+08	1.90313e+08	1.68737e+08	2.05719e+08	2.19387e+08	2.45152e+08	1.90406e+08	2.14425e+08	2.11151e+08	1.98381e+08	1.36233e+08		0.108665	0.0286365	0.108907	0.0365575	0.513095
AT3G23940.1	Encodes a member of the dihydroxyacid dehydrates family of proteins that encode enzymes involv	sp|Q9LIR4|ILVD_ARATH	plastid	8.97681e+07	9.25096e+07	9.87926e+07	9.41071e+07	8.35247e+07	7.54386e+07	9.3853e+07	8.42808e+07	9.72234e+07	8.97992e+07	7.52298e+07	7.18956e+07	8.40532e+07	7.7393e+07	7.95523e+07	7.4679e+07	1.26293e+08	9.18706e+07		0.196532	0.706524	0.073738	0.0157297	0.811519
AT3G23990.1	mitochondrial chaperonin HSP. assist in rapid assembly of the oligomeric protein structures i	sp|P29197|CH60A_ARATH	mitochondrion	3.30529e+08	3.81419e+08	3.86609e+08	4.00742e+08	3.19247e+08	3.0671e+08	3.70809e+08	4.39626e+08	3.44947e+08	3.13024e+08	3.2149e+08	2.93157e+08	3.33613e+08	3.10087e+08	4.01437e+08	3.81207e+08	3.30804e+08	3.65197e+08		0.525528	0.601384	0.0449171	0.615126	0.774947
AT3G24503.1	Arabidopsis thaliana aldehyde dehydrogenase AtALDH1a mRNA. a sinapaldehyde dehydrogenase cata	sp|Q56YU0|AL2C4_ARATH	cytosol	8.79451e+07	9.42899e+07	9.31402e+07	1.16302e+08	7.89426e+07	7.20153e+07	7.73555e+07	9.25417e+07	8.57005e+07	7.0046e+07	8.04841e+07	7.06899e+07	8.15002e+07	7.77479e+07	8.75619e+07	7.98063e+07	5.16906e+07	9.46829e+07		0.855094	0.241996	0.00982218	0.0513449	0.267968
AT3G24830.1	Ribosomal protein L13 family protein	sp|Q9LRX8|R13A2_ARATH	cytosol	0	0	0	0	8.47083e+07	6.23549e+07	0	0	0	6.55685e+07	7.67413e+07	5.82559e+07	8.42691e+07	7.45911e+07	1.0266e+08	8.47847e+07	1.15003e+08	8.738e+07		0.125224		0.000240223	0.00045002	0.000584397
AT3G25520.1	Encodes ribosomal protein L5 that binds to 5S ribosomal RNA and in involved in its export from	sp|Q8LBI1|RL51_ARATH;tr|F4J912|F4J912_ARATH	cytosol	4.72585e+08	4.67535e+08	3.58749e+08	6.0855e+08	5.25385e+08	4.34867e+08	4.60364e+08	7.33032e+08	4.17934e+08	4.76566e+08	5.16467e+08	4.20258e+08	5.95077e+08	5.53996e+08	7.33743e+08	6.86555e+08	6.98653e+08	6.36639e+08		0.222791	0.379318	0.457709	0.0417159	0.00445318
AT3G25770.1	Encodes allene oxide cyclase. One of four genes in Arabidopsis that encode this enzyme, which	sp|Q9LS02|AOC2_ARATH	plastid	0	0	0	0	6.25237e+07	5.67533e+07	0	0	0	4.9764e+07	6.90434e+07	4.93655e+07	6.43305e+07	5.43283e+07	5.2278e+07	3.47474e+07	2.81689e+07	4.21375e+07		0.117047		0.000990249	0.000106334	0.000969888
AT3G25860.1	Encodes the dihydrolipoamide S-acetyltransferase subunit of the plastid Pyruvate Dehydrogenase	sp|Q9SQI8|ODP24_ARATH	plastid	2.02409e+08	2.15648e+08	2.13817e+08	2.02479e+08	1.67606e+08	1.90802e+08	2.16456e+08	2.15573e+08	1.91292e+08	1.91358e+08	1.80722e+08	1.96302e+08	1.81011e+08	1.82548e+08	1.78717e+08	1.89392e+08	1.72617e+08	1.89326e+08		0.0990143	0.772755	0.0267639	0.00223458	0.0181012
AT3G25920.1	encodes a plastid ribosomal protein CL15, a constituent of the large subunit of the ribosomal	sp|P25873|RK15_ARATH	plastid	0	0	0	0	4.7266e+07	0	0	0	0	0	0	5.482e+07	4.20324e+07	3.92857e+07	1.07376e+08	4.24129e+07	4.97778e+07	5.12483e+07		0.373901		0.373901	0.0475147	6.26985e-05
AT3G26060.2	encodes periredoxin Q which decomposes peroxides and plays a role in the protection of the pho	tr|A0A1I9LR27|A0A1I9LR27_ARATH;sp|Q9LU86|PRXQ_ARATH;tr|F4JBC9|F4JBC9_ARATH	plastid	0	0	0	0	5.92865e+07	1.49887e+08	0	0	0	5.9931e+07	1.239e+08	1.54668e+08	1.64578e+08	1.73782e+08	3.70559e+07	4.81856e+07	7.73233e+07	6.3059e+07		0.184885		0.0155545	0.0470468	0.00171472
AT3G26450.1	Polyketide cyclase/dehydrase and lipid transport superfamily protein	tr|Q9LIN0|Q9LIN0_ARATH	cytosol	0	0	0	0	3.98617e+07	3.93374e+07	0	0	0	4.14883e+07	6.40946e+07	6.92111e+07	5.08026e+07	6.04861e+07	3.18061e+07	0	4.02253e+07	6.21349e+07		0.116134		0.00238922	0.0047951	0.134011
AT3G26520.1	gamma tonoplast intrinsic protein 2 (TIP2). expressed throughout the plant and transcript leve	sp|Q41963|TIP12_ARATH	vacuole	1.82143e+08	2.47611e+08	1.41488e+08	7.59318e+07	2.00816e+08	3.1779e+08	8.15963e+07	9.26958e+07	7.31675e+07	1.64168e+08	1.74724e+08	3.77343e+08	3.30552e+08	3.786e+08	1.63136e+08	1.33967e+08	2.4228e+08	9.39376e+07		0.9239	0.0264304	0.559101	0.237193	0.566748
AT3G26650.1	Encodes one of the two subunits forming the photosynthetic glyceraldehyde-3-phosphate dehydrog	sp|P25856|G3PA1_ARATH	plastid	9.54038e+09	1.01264e+10	1.09075e+10	9.3583e+09	7.40576e+09	7.93069e+09	9.7476e+09	6.54071e+09	9.9345e+09	8.62633e+09	7.52999e+09	7.62928e+09	7.20225e+09	8.33769e+09	5.89237e+09	6.17461e+09	6.01743e+09	8.65868e+09		0.0498401	0.282998	0.0128338	0.0197312	0.0263315
AT3G26720.1	Glycosyl hydrolase family 38 protein	sp|P94078|MANA1_ARATH;tr|A0A1I9LSB2|A0A1I9LSB2_ARATH;tr|B3H6B8|B3H6B8_ARATH;tr|A0A1I9LSB0|A0A1I9LSB0_ARATH;tr|A0A1I9LSB1|A0A1I9LSB1_ARATH	extracellular	2.9361e+07	2.63117e+07	2.83177e+07	0	2.19193e+07	2.33691e+07	2.92757e+07	2.51281e+07	2.75357e+07	0	0	0	0	0	0	0	1.96075e+07	2.50794e+07		0.165383	0.671981	6.21766e-06	6.21766e-06	0.162626
AT3G27300.1	glucose-6-phosphate dehydrogenase 5	sp|Q9LK23|G6PD5_ARATH;tr|A0A1I9LLZ7|A0A1I9LLZ7_ARATH;tr|A0A1I9LLZ6|A0A1I9LLZ6_ARATH	cytosol	1.84063e+07	1.89527e+07	2.02849e+07	2.09029e+07	2.1283e+07	1.97891e+07	2.24747e+07	2.32834e+07	2.15458e+07	2.25887e+07	1.9541e+07	0	1.6465e+07	1.80776e+07	2.06724e+07	1.96633e+07	2.43514e+07	1.84472e+07		0.113848	0.0127413	0.506655	0.580069	0.442097
AT3G27850.1	50S ribosomal protein L12-C The mRNA is cell-to-cell mobile. protein_coding RIBOSOMAL PROT	sp|P36212|RK123_ARATH;sp|P36210|RK121_ARATH	plastid	0	0	0	0	1.87381e+08	5.27319e+08	0	0	0	2.06133e+08	2.04695e+08	3.44183e+08	2.81801e+08	3.35701e+08	1.01015e+08	1.78247e+08	2.52656e+08	1.34255e+08		0.197553		0.00554099	0.0279229	0.00549914
AT3G27925.1	Encodes a DegP protease	sp|O22609|DEGP1_ARATH	plastid	4.07981e+07	3.85546e+07	3.5888e+07	3.18105e+07	2.91845e+07	3.31407e+07	4.32981e+07	3.40771e+07	3.79527e+07	2.9837e+07	3.01509e+07	0	2.90352e+07	3.90522e+07	3.78214e+07	3.10137e+07	0	3.72e+07		0.0185372	0.992802	0.142252	0.419281	0.247801
AT3G29185.2	Encodes a chloroplast protein that interacts with the CF1&#946	tr|F4J1U2|F4J1U2_ARATH;tr|F4J2Z0|F4J2Z0_ARATH	plastid	2.43126e+07	2.63244e+07	2.56597e+07	1.97548e+07	2.02778e+07	0	2.0337e+07	1.95045e+07	2.03765e+07	2.26876e+07	2.31322e+07	0	0	1.76676e+07	1.98454e+07	1.53944e+07	0	2.65775e+07		0.145528	0.00122591	0.255451	0.1099	0.212789
AT3G29360.1	Encodes one of four UDP-glucose dehydrogenase UGD) genes. Mutation of this gene in combinatio	sp|Q9LIA8|UGDH2_ARATH	extracellular	1.2576e+08	1.24089e+08	1.33226e+08	1.83894e+08	1.52348e+08	1.36186e+08	1.34078e+08	2.33331e+08	1.39995e+08	1.42857e+08	1.45768e+08	1.47118e+08	1.7453e+08	1.23926e+08	1.89576e+08	1.57535e+08	1.18409e+08	1.63873e+08		0.10547	0.268337	0.00466711	0.156008	0.261849
AT3G42050.1	vacuolar ATP synthase subunit H family protein	sp|Q9LX65|VATH_ARATH	golgi, vacuole	1.46122e+08	1.60556e+08	1.59369e+08	1.58203e+08	1.41458e+08	1.43821e+08	1.48234e+08	1.36384e+08	1.42264e+08	1.43284e+08	1.28768e+08	1.36564e+08	1.23685e+08	1.23403e+08	1.35988e+08	1.35762e+08	1.51464e+08	1.18171e+08		0.342113	0.0858186	0.0374467	0.0112393	0.131056
AT3G43300.1	AtMIN7 is an immunity associated Arabidopsis protein targeted by HopM1, a conserved Pseudomona	sp|F4IXW2|BIG5_ARATH	golgi	1.80526e+07	1.99364e+07	2.38602e+07	2.08277e+07	1.84843e+07	2.32786e+07	2.70758e+07	2.58489e+07	3.06503e+07	2.5989e+07	2.30059e+07	3.51105e+07	2.30794e+07	2.02231e+07	2.46896e+07	2.44698e+07	2.18087e+07	2.33659e+07		0.915973	0.0317177	0.138924	0.395262	0.238414
AT3G43540.1	initiation factor 4F subunit (DUF1350)	tr|Q9M236|Q9M236_ARATH;tr|F4IZ56|F4IZ56_ARATH	plastid	1.60081e+07	1.29729e+07	1.1088e+07	0	0	1.41128e+07	1.65577e+07	7.58543e+06	1.40766e+07	1.55736e+07	1.44995e+07	0	9.51452e+06	0	0	0	0	0		0.15333	0.848949	0.558148	0.0429667	0.000737883
AT3G44890.1	Plastid ribosomal protein CL9 The mRNA is cell-to-cell mobile. protein_coding RIBOSOMAL PROT	sp|P25864|RK9_ARATH	plastid	0	0	0	0	9.37815e+07	1.04636e+08	0	0	0	8.88335e+07	1.16028e+08	2.32604e+08	1.50616e+08	1.29439e+08	1.09382e+08	8.32761e+07	1.11719e+08	1.48018e+08		0.117305		0.029739	0.000401601	0.00364781
AT3G45030.1	Ribosomal protein S10p/S20e family protein	sp|P49200|RS201_ARATH	cytosol	0	0	0	0	1.64567e+08	1.6676e+08	0	0	0	1.481e+08	1.76795e+08	2.49679e+08	2.37574e+08	2.44439e+08	2.38613e+08	1.67525e+08	1.98354e+08	2.67118e+08		0.116134		0.00317924	3.75211e-08	0.00200563
AT3G45140.1	Chloroplast lipoxygenase required for wound-induced jasmonic acid accumulation in Arabidopsis.	sp|P38418|LOX2_ARATH;tr|A0A1I9LPH1|A0A1I9LPH1_ARATH	plastid	3.36033e+07	0	2.12315e+07	2.42852e+08	2.7968e+08	1.8466e+08	1.34283e+08	2.40023e+08	1.05495e+08	2.1995e+08	4.96803e+08	1.80472e+08	3.46289e+08	2.47525e+08	5.52768e+08	1.89195e+08	4.89566e+07	3.41024e+08		0.00177037	0.0280944	0.0484188	0.0158258	0.108628
AT3G46030.1	Histone superfamily protein	sp|Q9LZT0|H2B7_ARATH;sp|Q9FFC0|H2B10_ARATH;sp|Q9LQQ4|H2B1_ARATH;sp|P40283|H2B11_ARATH;sp|O23629|H2B6_ARATH;sp|Q9SI96|H2B3_ARATH;sp|Q9LZ45|H2B9_ARATH;sp|Q9ZUS0|H2B4_ARATH	nucleus	0	0	0	0	2.99919e+08	2.75734e+08	0	7.68052e+07	0	2.83191e+08	3.69731e+08	2.69685e+08	3.49302e+08	3.18253e+08	2.77594e+08	2.92832e+08	2.70284e+08	3.2476e+08		0.116818	0.373901	0.000604697	0.000109968	4.78662e-05
AT3G47340.1	encodes a glutamine-dependent asparagine synthetase, the predicted ASN1 peptide contains a pur	sp|P49078|ASNS1_ARATH;tr|F4JBH5|F4JBH5_ARATH;tr|A0A1I9LPY0|A0A1I9LPY0_ARATH;tr|F4JBH6|F4JBH6_ARATH	cytosol	3.40441e+07	3.68306e+07	4.55548e+07	0	0	0	2.73095e+07	0	4.02644e+07	0	0	0	0	0	0	0	0	0		0.000362652	0.258146	0.000362652	0.000362652	0.000362652
AT3G47520.1	Encodes a protein with NAD-dependent malate dehydrogenase activity, located in chloroplasts. T	sp|Q9SN86|MDHP_ARATH	plastid	4.36407e+08	5.19267e+08	4.48272e+08	5.07313e+08	3.71941e+08	4.01632e+08	4.72782e+08	4.56994e+08	4.43082e+08	3.74061e+08	3.8857e+08	4.04678e+08	4.25711e+08	4.46257e+08	3.8163e+08	4.03278e+08	4.02747e+08	3.19846e+08		0.445711	0.723123	0.0447798	0.193886	0.070864
AT3G47800.1	Galactose mutarotase-like superfamily protein	tr|Q9STT3|Q9STT3_ARATH	extracellular	6.34713e+07	6.09786e+07	7.23054e+07	5.0669e+07	4.15458e+07	5.13372e+07	5.70768e+07	4.19248e+07	5.57937e+07	6.03772e+07	3.60027e+07	5.20827e+07	4.22164e+07	4.30169e+07	3.96523e+07	4.39238e+07	4.66832e+07	0		0.0191078	0.0782788	0.112459	0.00260207	0.0846345
AT3G48690.1	Encodes a protein with carboxylesterase whose activity was tested using both pNA and 2,4-D-met	sp|Q9SMN0|CXE12_ARATH	cytosol	7.65978e+07	8.14268e+07	8.7805e+07	7.69597e+07	6.33789e+07	6.34757e+07	5.60923e+07	5.67257e+07	7.36356e+07	6.54187e+07	5.55853e+07	4.96641e+07	5.6769e+07	5.93235e+07	4.81189e+07	4.82659e+07	6.5705e+07	6.84715e+07		0.0653422	0.0399621	0.0112131	0.00440368	0.0410539
AT3G48930.1	Nucleic acid-binding, OB-fold-like protein	sp|P16181|RS111_ARATH;sp|O65569|RS112_ARATH	cytosol	0	0	0	0	1.53472e+08	1.15691e+08	0	0	0	1.15091e+08	1.43711e+08	1.92342e+08	1.59049e+08	1.60356e+08	2.13669e+08	1.44661e+08	1.73481e+08	2.13817e+08		0.123894		0.00262663	0.000589862	0.000903466
AT3G48990.1	Encodes an oxalyl-CoA synthetase and is required for oxalate degradation, for normal seed deve	sp|Q9SMT7|4CLLA_ARATH	peroxisome	3.77866e+08	3.9814e+08	4.23416e+08	4.42745e+08	4.10214e+08	3.4041e+08	3.44804e+08	3.18518e+08	3.49036e+08	3.45138e+08	3.31814e+08	2.81137e+08	3.34516e+08	3.33567e+08	2.55828e+08	3.50928e+08	3.28359e+08	3.78915e+08		0.954092	0.0185785	0.0268126	0.0347218	0.0750356
AT3G49010.1	Encodes 60S ribosomal protein L13. Homolog of human breast basic conserved 1 (BBC1). protei	tr|A8MQA1|A8MQA1_ARATH;sp|P41127|RL131_ARATH;tr|F4IWP7|F4IWP7_ARATH	cytosol	1.46619e+08	4.53343e+07	7.43382e+07	0	2.55368e+08	2.26385e+08	9.13942e+07	1.85032e+08	8.18455e+07	1.94433e+08	1.94474e+08	2.13373e+08	1.93586e+08	2.31783e+08	2.94196e+08	2.39375e+08	2.68287e+08	2.81098e+08		0.451413	0.529732	0.0219649	0.0228673	0.00588077
AT3G49120.1	Class III peroxidase Perx34. Expressed in roots, leaves and stems. Located in the cell wall. I	sp|Q9SMU8|PER34_ARATH	extracellular	1.43194e+08	1.57143e+08	1.64225e+08	1.82118e+08	2.02087e+08	2.11532e+08	1.83754e+08	1.32756e+08	2.47319e+08	1.61583e+08	1.65815e+08	2.14574e+08	1.64978e+08	1.92729e+08	1.10817e+08	1.62899e+08	1.76012e+08	1.89694e+08		0.014767	0.381869	0.226909	0.960139	0.0972882
AT3G49680.1	Encodes a chloroplast branched-chain amino acid aminotransferase. Complements the yeast leu/is	tr|B3H658|B3H658_ARATH;sp|Q9M401|BCAT3_ARATH	plastid	4.60341e+07	5.51554e+07	4.69038e+07	7.38656e+07	5.24922e+07	5.19601e+07	5.03469e+07	7.67466e+07	5.44187e+07	5.35915e+07	5.73623e+07	5.11241e+07	6.17998e+07	6.34009e+07	8.03559e+07	6.58144e+07	5.59603e+07	5.97154e+07		0.264925	0.269856	0.245245	0.0442113	0.0527248
AT3G49910.1	Translation protein SH3-like family protein	sp|P51414|RL261_ARATH	cytosol	0	0	0	0	7.10534e+07	4.67026e+07	0	0	0	6.20746e+07	6.78526e+07	0	9.21512e+07	6.08224e+07	8.04729e+07	8.22037e+07	1.01352e+08	7.02454e+07		0.13284		0.116903	0.00104452	0.000732073
AT3G51800.2	putative nuclear DNA-binding protein G2p (AtG2) mRNA, protein_coding (ATG2) A. THALIANA ER	sp|Q96327|EBP1_ARATH	cytosol	1.60845e+08	2.03958e+08	1.86849e+08	1.96302e+08	1.35001e+08	1.15187e+08	1.34562e+08	1.9165e+08	1.33837e+08	1.41635e+08	1.44761e+08	1.03611e+08	1.5485e+08	1.60233e+08	1.77396e+08	1.74554e+08	1.75209e+08	1.92249e+08		0.270606	0.253064	0.0416776	0.238757	0.827374
AT3G51840.1	Encodes a short-chain acyl-CoA oxidase, which catalyzes the first step of peroxisomal fatty ac	sp|Q96329|ACOX4_ARATH	peroxisome	3.8769e+07	4.22808e+07	3.67719e+07	3.80686e+07	3.28138e+07	0	3.88659e+07	2.76332e+07	3.50182e+07	0	2.70795e+07	0	2.59512e+07	3.37644e+07	0	0	0	2.92676e+07		0.262894	0.212557	0.0299651	0.134089	0.0405265
AT3G52150.1	RNA-binding (RRM/RBD/RNP motifs) family protein	sp|Q8VYM4|PSRP2_ARATH	plastid	6.92975e+07	0	0	0	7.43176e+07	8.68667e+07	2.47273e+07	6.3749e+07	0	8.43977e+07	1.01612e+08	1.00269e+08	7.84136e+07	7.45549e+07	8.3409e+07	1.04093e+08	7.60213e+07	8.69149e+07		0.43827	0.839729	0.0382082	0.0746515	0.0546562
AT3G52880.2	Encodes a peroxisomal monodehydroascorbate reductase, involved in the ascorbate-glutathione cy	sp|Q9LFA3|MDAR1_ARATH;tr|F4J849|F4J849_ARATH	plasma membrane, extracellular	7.74183e+08	8.24303e+08	8.71605e+08	9.09942e+08	7.67877e+08	6.99379e+08	7.38796e+08	7.15264e+08	8.29692e+08	7.08847e+08	7.02878e+08	5.42933e+08	7.13036e+08	7.31407e+08	6.27439e+08	6.92769e+08	7.82058e+08	8.27108e+08		0.67287	0.238002	0.0484139	0.0357485	0.311873
AT3G52930.1	Aldolase superfamily protein	sp|Q9LF98|ALFC8_ARATH	cytosol	1.53352e+09	1.764e+09	1.62231e+09	1.89625e+09	1.4734e+09	1.26553e+09	1.38372e+09	1.84082e+09	1.50571e+09	1.29168e+09	1.39373e+09	1.23375e+09	1.58727e+09	1.41201e+09	1.64998e+09	1.73995e+09	1.50425e+09	1.55806e+09		0.655754	0.699384	0.0151264	0.408858	0.709479
AT3G52960.1	Thioredoxin superfamily protein	sp|Q949U7|PRX2E_ARATH	plastid	0	0	0	0	3.65881e+08	3.30437e+08	0	0	0	3.44016e+08	3.59346e+08	3.26046e+08	3.60069e+08	3.59297e+08	2.65346e+08	2.36982e+08	2.3644e+08	3.91246e+08		0.117146		3.69205e-06	0.000475957	0.00500746
AT3G53180.1	Encodes a protein that is the product of a fusion gene with a C-terminal GSI like sequence and	tr|F4J9A0|F4J9A0_ARATH	cytosol	1.69526e+07	1.67586e+07	1.56114e+07	1.60214e+07	0	1.71773e+07	1.50212e+07	0	1.86065e+07	0	0	0	1.96197e+07	1.50744e+07	0	0	0	1.86659e+07		0.388373	0.411742	2.50771e-06	0.458096	0.17662
AT3G53430.1	Ribosomal protein L11 family protein	sp|Q9LFH5|RL122_ARATH	cytosol	0	0	0	0	3.47491e+08	3.11747e+08	0	0	0	2.67859e+08	2.98778e+08	3.77945e+08	4.89896e+08	3.84951e+08	3.30964e+08	3.36983e+08	3.71143e+08	3.77552e+08		0.117285		0.000656737	0.000998208	8.72269e-06
AT3G53460.4	Encodes a nuclear gene with a consensus RNA-binding domain that is localized to the chloroplas	sp|Q43349|CP29A_ARATH;tr|F4JAF3|F4JAF3_ARATH	plastid	3.73266e+07	2.31964e+07	2.55408e+07	6.86235e+07	5.14583e+07	4.3781e+07	4.52025e+07	1.39636e+08	2.81963e+07	5.5968e+07	6.25974e+07	5.13906e+07	7.89261e+07	5.07041e+07	1.12535e+08	1.16528e+08	9.56923e+07	7.28639e+07		0.0386173	0.292394	0.00683167	0.0474346	0.00764632
AT3G53580.1	diaminopimelate epimerase family protein	sp|Q9LFG2|DAPF_ARATH	plastid	2.84377e+07	2.6425e+07	2.46281e+07	3.34917e+07	3.13573e+07	3.0264e+07	2.83609e+07	3.04682e+07	2.70327e+07	0	0	3.0744e+07	3.23284e+07	2.6859e+07	3.21965e+07	3.39498e+07	3.60151e+07	3.26391e+07		0.0230477	0.226434	0.190038	0.133597	0.00641635
AT3G54400.1	Eukaryotic aspartyl protease family protein	tr|Q9M2U7|Q9M2U7_ARATH	extracellular	2.97044e+08	2.98695e+08	2.9884e+08	3.0119e+08	2.36752e+08	2.82035e+08	2.49731e+08	2.58592e+08	3.12699e+08	2.87682e+08	2.1966e+08	3.45306e+08	2.23748e+08	2.75543e+08	2.19676e+08	2.20943e+08	1.83093e+08	2.50199e+08		0.263127	0.280959	0.719925	0.0312669	0.014582
AT3G54540.1	member of GCN subfamily protein_coding ATP-BINDING CASSETTE F4 (ABCF4) ATP-BINDING CASSETTE F	sp|Q9M1H3|AB4F_ARATH	nucleus	0	0	0	0	0	0	1.19848e+07	1.05169e+07	1.038e+07	0	0	0	0	0	0	0	0	1.21336e+07			2.85192e-05			0.373901
AT3G54660.1	Encodes glutathione reductase that is most likely localized in the chloroplast. protein_coding	sp|P42770|GSHRP_ARATH	plastid	1.14932e+08	1.39646e+08	1.28163e+08	9.76759e+07	9.59713e+07	9.57189e+07	1.01577e+08	4.80456e+07	1.12418e+08	1.08273e+08	1.00513e+08	5.78374e+07	8.12407e+07	1.01359e+08	7.95578e+07	7.80665e+07	1.23711e+08	1.10955e+08		0.0122251	0.129772	0.0879771	0.015881	0.203269
AT3G55220.1	Encodes a spliceosomal protein that is required for proper reproduction. RNAi lines display l	sp|P0DKL6|S130B_ARATH;sp|P0DKL4|S130A_ARATH	nucleus	1.61128e+07	1.8501e+07	1.72896e+07	1.5683e+07	1.8119e+07	0	2.13702e+07	0	2.03398e+07	1.67273e+07	1.45882e+07	0	1.85665e+07	1.59461e+07	1.83974e+07	1.90185e+07	2.07729e+07	2.10877e+07		0.350923	0.652426	0.265114	0.773935	0.0337949
AT3G55260.1	Encodes a protein with &#946	sp|A7WM73|HEXO1_ARATH	extracellular	4.33191e+07	4.54696e+07	4.34243e+07	0	3.3587e+07	3.08507e+07	3.93538e+07	0	3.58781e+07	3.26301e+07	2.5962e+07	3.814e+07	2.76754e+07	3.42809e+07	2.49874e+07	0	2.52836e+07	3.34082e+07		0.104416	0.206128	0.0300816	0.00609714	0.0719496
AT3G55280.1	60S ribosomal protein L23A (RPL23aB). Paralog of RPL23aA protein_coding RIBOSOMAL PROT	tr|A8MS83|A8MS83_ARATH;sp|Q9M3C3|R23A2_ARATH;sp|Q8LD46|R23A1_ARATH	cytosol	0	0	0	0	2.49696e+08	1.76868e+08	0	0	0	1.76098e+08	1.53153e+08	1.58543e+08	2.68789e+08	1.84571e+08	2.82799e+08	1.94933e+08	2.56645e+08	2.57269e+08		0.12758		1.95251e-05	0.00132425	0.000334508
AT3G55330.1	PsbP-like protein 1	sp|P82538|PPL1_ARATH	plastid	0	0	0	0	5.63964e+07	5.94717e+07	0	0	0	4.44876e+07	5.16012e+07	5.44904e+07	4.85814e+07	5.35952e+07	0	3.64572e+07	0	4.9304e+07		0.116397		7.20746e-05	0.117073	0.124965
AT3G55360.1	Enoyl-CoA reductase is involved in all very long chain fatty acids (VLCFA) elongation reaction	sp|Q9M2U2|TECR_ARATH	plasma membrane, endoplasmic reticulum	0	0	0	0	1.38742e+07	0	0	1.30822e+07	0	1.77178e+07	1.34016e+07	0	0	0	1.88048e+07	1.1354e+07	1.46004e+07	1.39504e+07		0.373901	0.373901	0.123712	0.373901	0.000178699
AT3G55610.1	encodes delta 1-pyrroline-5-carboxylate synthetase B. Gene expression is induced by dehydratio	sp|P54888|P5CS2_ARATH;tr|B3H5E3|B3H5E3_ARATH	cytosol	6.24847e+07	5.31255e+07	6.15263e+07	6.79279e+07	6.99054e+07	6.39349e+07	6.69741e+07	6.30765e+07	6.73605e+07	7.44104e+07	7.24509e+07	7.34623e+07	5.49037e+07	5.67021e+07	5.86326e+07	6.15732e+07	6.17014e+07	6.89382e+07		0.0761584	0.10783	0.0089255	0.507377	0.260984
AT3G56070.1	rotamase cyclophilin 2 (ROC2) exhibiting peptidyl-prolyl cis-trans isomerase activity involved	sp|Q38867|CP19C_ARATH	mitochondrion	0	0	0	0	1.80676e+07	2.15637e+07	0	0	0	2.09435e+07	2.08797e+07	0	1.79614e+07	1.91614e+07	2.0858e+07	2.54454e+07	2.05452e+07	0		0.119203		0.116117	2.11691e-05	0.120612
AT3G56090.1	Encodes FERRITIN 3, AtFER3. Ferritins are a class of 24-mer multi-meric proteins found in all	sp|Q9LYN2|FRI3_ARATH	plastid	1.74812e+07	0	0	0	2.69578e+07	1.99516e+07	0	0	0	2.36003e+07	2.31611e+07	0	2.346e+07	2.58704e+07	2.46896e+07	2.18859e+07	2.41664e+07	2.11771e+07		0.380373	0.373901	0.372662	0.032544	0.0482024
AT3G56240.1	CCH protein belongs to a family of eukaryotic proteins that participate in intracellular copp	sp|O82089|CCH_ARATH;tr|A0A1I9LNC0|A0A1I9LNC0_ARATH	peroxisome	2.56455e+07	0	0	0	8.36522e+07	6.5746e+07	0	0	0	9.28823e+07	9.94936e+07	4.59067e+07	7.06752e+07	7.7538e+07	6.58144e+07	9.60778e+07	9.25481e+07	9.38791e+07		0.198976	0.373901	0.0199816	0.00240944	0.000574357
AT3G56310.1	Member of Glycoside Hydrolase Family 27 (GH27)that functions as an &#945	sp|Q8VXZ7|AGAL3_ARATH	extracellular	5.43057e+07	5.43622e+07	6.52783e+07	5.15547e+07	5.36361e+07	4.38326e+07	5.39717e+07	3.84132e+07	5.14191e+07	4.06626e+07	3.9234e+07	4.59258e+07	4.15055e+07	6.42726e+07	4.11161e+07	4.29603e+07	4.12303e+07	3.97293e+07		0.15266	0.171711	0.0184566	0.347533	0.0114375
AT3G56940.1	Encodes a putative ZIP protein with varying mRNA accumulation in leaves, stems and roots. Has	sp|Q9M591|CRD1_ARATH;tr|F4J0U9|F4J0U9_ARATH	plastid	2.43936e+07	2.00681e+07	2.06724e+07	0	2.32238e+07	0	0	5.91674e+07	0	0	3.41788e+07	0	0	0	3.80871e+07	4.10962e+07	4.21842e+07	2.62734e+07		0.150086	0.924704	0.419304	0.51906	0.0493142
AT3G57020.1	Calcium-dependent phosphotriesterase superfamily protein	sp|Q9M1J6|SSL9_ARATH	endoplasmic reticulum	1.87697e+07	3.03796e+07	2.56632e+07	0	1.58502e+07	0	0	1.82046e+07	2.51386e+07	0	0	0	0	1.54179e+07	0	1.60325e+07	0	0		0.0349826	0.270932	0.00178106	0.0322443	0.0361894
AT3G57050.1	Encodes cystathionine beta-lyase, the second enzyme in the methionine biosynthetic pathway. Mu	tr|A0A1I9LQK7|A0A1I9LQK7_ARATH;tr|A0A1I9LQK6|A0A1I9LQK6_ARATH;sp|P53780|METC_ARATH;tr|F4J244|F4J244_ARATH	plastid	2.17755e+07	2.00056e+07	2.2055e+07	2.02933e+07	2.16821e+07	2.34893e+07	2.35823e+07	2.38056e+07	2.52941e+07	0	2.1136e+07	0	2.33643e+07	1.9737e+07	2.09275e+07	2.12742e+07	2.3097e+07	2.29168e+07		0.654889	0.0243742	0.114548	0.961322	0.254159
AT3G57290.1	Encodes a protein that is found in not only the eif3 complex but also in association with subu	sp|Q9C5Z3|EIF3E_ARATH	cytosol	5.64394e+07	5.71876e+07	6.04484e+07	7.52558e+07	7.14089e+07	6.65761e+07	6.88952e+07	7.39886e+07	6.99829e+07	6.7202e+07	6.77492e+07	5.29306e+07	6.70252e+07	5.9447e+07	7.1801e+07	7.21802e+07	6.80079e+07	6.52512e+07		0.00952869	0.00283034	0.409827	0.101139	0.0114286
AT3G57890.2	Tubulin binding cofactor C domain-containing protein	tr|Q940S9|Q940S9_ARATH;tr|F4J4K6|F4J4K6_ARATH	nucleus	1.75176e+07	2.81299e+07	2.52416e+07	0	2.55815e+07	0	2.34991e+07	2.49096e+07	1.86478e+07	0	0	0	0	0	2.2675e+07	0	2.73929e+07	0		0.172203	0.746758	0.00172585	0.121409	0.207964
AT3G58140.1	phenylalanyl-tRNA synthetase class IIc family protein	sp|Q94K73|SYFM_ARATH	plastid	1.26389e+08	1.0682e+08	1.25769e+08	1.06945e+08	1.19646e+08	1.23574e+08	1.2779e+08	8.36522e+07	1.30322e+08	1.35686e+08	1.19018e+08	1.28554e+08	9.3166e+07	9.23751e+07	8.8735e+07	1.01254e+08	1.35114e+08	1.1151e+08		0.736774	0.744918	0.370792	0.0126435	0.771485
AT3G58500.1	Encodes one of the isoforms of the catalytic subunit of protein phosphatase 2A: AT1G59830/PP2A	sp|P48578|PP2A4_ARATH;sp|Q07100|PP2A3_ARATH;tr|F4IN36|F4IN36_ARATH	cytosol	4.08434e+07	4.29156e+07	4.20908e+07	5.94758e+07	4.62452e+07	3.25465e+07	4.03034e+07	4.50649e+07	3.80766e+07	3.42785e+07	5.41253e+07	4.79557e+07	4.55927e+07	4.78926e+07	5.00512e+07	3.68408e+07	4.08604e+07	3.51519e+07		0.623634	0.727852	0.584322	0.0142802	0.0734916
AT3G59400.1	GUN, genomes uncoupled, is necessary for coupling the expression of some nuclear genes to the	sp|Q9LX31|GUN4C_ARATH	plastid	0	0	0	0	2.26907e+07	0	0	0	0	2.8713e+07	2.16791e+07	2.09537e+07	2.48011e+07	2.12285e+07	2.69335e+07	2.67123e+07	1.9617e+07	1.93228e+07		0.373901		0.000655152	0.000127558	0.000822778
AT3G59760.1	Arabidopsis thaliana O-acetylserine (thiol) lyase (OAS-TL) isoform oasC. Required for pollen t	sp|Q43725|CYSKM_ARATH;tr|B9DFR6|B9DFR6_ARATH;tr|F4J9F7|F4J9F7_ARATH	mitochondrion	0	0	1.52637e+07	0	1.55122e+07	1.41382e+07	1.85138e+07	1.94626e+07	1.99184e+07	0	0	0	2.34226e+07	1.8119e+07	1.96156e+07	2.02273e+07	1.33145e+07	0		0.536643	0.0496258	0.373901	0.0453929	0.479322
AT3G59920.1	RAB GDP DISSOCIATION INHIBITOR 2 The mRNA is cell-to-cell mobile. protein_coding RAB GD	sp|O24653|GDI2_ARATH	extracellular, cytosol	6.39615e+07	6.09406e+07	6.46793e+07	8.44503e+07	7.15625e+07	7.11865e+07	7.32792e+07	8.08419e+07	6.82724e+07	5.96079e+07	6.28147e+07	5.58944e+07	6.34097e+07	5.96658e+07	7.25464e+07	7.29397e+07	6.26582e+07	6.9053e+07		0.0497366	0.0460863	0.178562	0.640608	0.192528
AT3G60770.1	Ribosomal protein S13/S15	sp|P59223|RS131_ARATH;sp|P59224|RS132_ARATH	cytosol	0	2.02287e+07	0	0	1.85533e+08	1.37352e+08	0	0	0	1.46416e+08	1.85481e+08	2.23686e+08	2.47765e+08	1.65746e+08	2.56378e+08	2.08172e+08	2.42667e+08	2.63331e+08		0.145925	0.373901	0.0015628	0.00187101	0.000186948
AT3G60820.1	Encodes 20S proteasome beta subunit PBF1 (PBF1). protein_coding (PBF1) (PBF1)	sp|P42742|PSB1_ARATH;tr|F4JD01|F4JD01_ARATH	nucleus, cytosol	0	0	0	0	4.83127e+07	4.00029e+07	0	0	0	3.95973e+07	4.07247e+07	3.78765e+07	4.34605e+07	4.16814e+07	2.85166e+07	4.11988e+07	3.97128e+07	4.56401e+07		0.119626		1.1676e-06	0.00129967	1.88214e-05
AT3G61820.1	Eukaryotic aspartyl protease family protein	tr|Q9M356|Q9M356_ARATH	extracellular	2.20733e+07	1.99987e+07	1.78473e+07	2.44902e+07	2.34194e+07	2.37463e+07	2.55745e+07	3.51422e+07	2.18147e+07	2.32883e+07	2.48699e+07	0	2.65296e+07	2.39613e+07	3.40582e+07	2.93224e+07	0	2.78351e+07		0.0360905	0.143545	0.654911	0.0658001	0.928318
AT3G62030.2	nuclear-encoded chloroplast stromal cyclophilin CYP20-3 (also known as ROC4). Protein is tyros	tr|F4IX28|F4IX28_ARATH;sp|P34791|CP20C_ARATH;tr|F4IX26|F4IX26_ARATH	plastid	0	0	0	0	1.09973e+09	1.07211e+09	0	0	0	1.24362e+09	1.23426e+09	1.17719e+09	1.07337e+09	1.0957e+09	7.44553e+08	7.90505e+08	7.81408e+08	1.18292e+09		0.116181		5.04829e-07	0.00102444	0.00226584
AT3G62250.1	ubiquitin 5	sp|P59233|R27AC_ARATH;sp|P59232|R27AB_ARATH;sp|P59271|R27AA_ARATH;sp|Q42202|RL40B_ARATH;sp|B9DHA6|RL40A_ARATH;tr|F4JGM3|F4JGM3_ARATH;sp|Q8RUC6|RUB2_ARATH;sp|Q9SHE7|RUB1_ARATH;sp|P0CH33|UBQ11_ARATH;sp|Q3E7K8|UBQ12_ARATH;sp|Q3E7T8|UBQ14_ARATH;tr|A0A1P8BGQ7|A0A1P8BGQ7_ARATH;sp|Q1EC66|UBQ3_ARATH;tr|F4I9X6|F4I9X6_ARATH;sp|Q9FHQ6|UBQ9_ARATH;tr|Q3EAA5|Q3EAA5_ARATH;sp|P0CH32|UBQ4_ARATH;sp|Q8H159|UBQ10_AR…	nucleus	2.92366e+08	4.15623e+08	3.66211e+08	4.15565e+08	3.95609e+08	3.73077e+08	4.33934e+08	5.25713e+08	3.87011e+08	3.71246e+08	3.51951e+08	4.26036e+08	4.58771e+08	4.40388e+08	4.72127e+08	5.12402e+08	4.93714e+08	4.65143e+08		0.387422	0.169348	0.584685	0.0553342	0.0260461
AT3G62290.1	A member of ARF GTPase family. A thaliana has 21 members of this family, known to be essential	tr|Q9M1P5|Q9M1P5_ARATH;tr|Q6ID97|Q6ID97_ARATH;tr|A0A1P8BDK6|A0A1P8BDK6_ARATH;sp|Q9LQC8|ARF2A_ARATH;sp|P36397|ARF1_ARATH;sp|P0DH91|ARF2B_ARATH;tr|Q9LYJ3|Q9LYJ3_ARATH	vacuole	0	0	0	0	2.2027e+08	1.55291e+08	0	0	0	1.65505e+08	2.09054e+08	1.69781e+08	2.00205e+08	1.69875e+08	1.34032e+08	1.52793e+08	1.82953e+08	1.34236e+08		0.127885		0.000196491	0.000925319	0.000383297
AT3G62530.1	ARM repeat superfamily protein	tr|Q94K48|Q94K48_ARATH	mitochondrion	0	0	0	0	5.11915e+07	4.16265e+07	0	0	0	3.67209e+07	3.96001e+07	5.00338e+07	5.01032e+07	4.24982e+07	4.9968e+07	4.1099e+07	5.58634e+07	4.45988e+07		0.120323		0.000480088	4.60339e-05	0.00044936
AT3G62870.1	Ribosomal protein L7Ae/L30e/S12e/Gadd45 family protein	sp|Q9LZH9|RL7A2_ARATH	cytosol	3.43016e+08	3.0512e+08	2.16756e+08	1.70678e+08	4.09986e+08	3.25076e+08	3.25843e+08	4.64757e+08	2.92853e+08	3.56716e+08	3.78626e+08	2.72466e+08	4.11096e+08	3.75386e+08	5.29333e+08	4.57374e+08	4.54121e+08	4.23856e+08		0.872182	0.322502	0.390006	0.0654979	0.0157138
AT3G63190.1	The gene encodes a chloroplast ribosome recycling factor homologue. Analysis of mutants reveal	sp|Q9M1X0|RRFC_ARATH	plastid	0	0	0	0	5.89873e+07	9.31143e+07	0	0	0	5.40728e+07	7.83212e+07	5.68162e+07	7.5795e+07	8.53093e+07	3.74769e+07	6.04987e+07	6.55458e+07	5.58905e+07		0.135742		0.00119028	0.0105934	2.64346e-05
AT3G63520.1	Encodes a protein with 9-<i>cis</i>-epoxycarotenoid dioxygenase activity. The enzyme was shown	sp|O65572|CCD1_ARATH	vacuole	2.98101e+07	3.29369e+07	3.53376e+07	3.06567e+07	2.61553e+07	0	3.14924e+07	2.36773e+07	3.36849e+07	3.00946e+07	2.20382e+07	0	0	0	0	2.18829e+07	3.5367e+07	3.01405e+07		0.228712	0.420795	0.168926	3.38878e-05	0.447698
AT3G63540.1	Conceptual translation of this open reading frame gave the sequence of a 229-residue hypotheti	sp|P82658|TL19_ARATH	plastid	0	0	0	0	3.74588e+07	3.13334e+07	0	0	0	3.28229e+07	5.06269e+07	0	2.99821e+07	3.4212e+07	3.03628e+07	3.34221e+07	2.65498e+07	1.98853e+07		0.119261		0.133897	2.0007e-05	0.00242767
AT4G00620.1	Amino acid dehydrogenase family protein	sp|O65271|FOLD4_ARATH	plastid	2.17046e+07	2.06494e+07	1.96783e+07	0	1.51205e+07	1.78708e+07	1.9522e+07	0	1.58425e+07	1.7939e+07	0	0	0	0	1.44714e+07	0	2.52854e+07	1.7554e+07		0.15815	0.213675	0.070729	0.0310036	0.44191
AT4G01310.1	Ribosomal L5P family protein	sp|O04603|RK5_ARATH	plastid	2.68529e+08	2.16116e+07	4.99749e+07	0	5.11231e+08	4.66241e+08	8.99176e+07	2.7079e+08	1.16294e+08	5.64579e+08	5.48038e+08	4.46783e+08	5.08369e+08	5.20239e+08	5.28014e+08	5.32682e+08	5.94005e+08	5.09215e+08		0.305819	0.660231	0.009229	0.00658704	0.00622361
AT4G01800.2	Encodes the ATPase subunit of the chloroplast Sec translocation machinery which plays an essen	sp|Q9SYI0|SECA1_ARATH;tr|A0A1P8B485|A0A1P8B485_ARATH;tr|F4JG57|F4JG57_ARATH	plastid	4.85443e+07	4.97985e+07	5.14797e+07	2.66938e+07	2.85364e+07	4.09511e+07	4.78727e+07	2.84318e+07	4.55485e+07	5.29013e+07	4.06176e+07	4.78097e+07	3.24902e+07	3.07909e+07	3.25082e+07	3.81294e+07	5.40316e+07	4.72693e+07		0.0171948	0.206398	0.482721	6.122e-05	0.500744
AT4G02450.1	Encodes one of two isoforms of a co-chaperone of HSP90 that is required for root growth, in pa	tr|F4JHJ0|F4JHJ0_ARATH;tr|Q8L7U4|Q8L7U4_ARATH	cytosol	7.9387e+07	9.15591e+07	7.33351e+07	8.58491e+07	1.1478e+08	8.38612e+07	1.00061e+08	8.19818e+07	8.67825e+07	9.92181e+07	1.00813e+08	5.97154e+07	8.88581e+07	8.10776e+07	9.25096e+07	1.01254e+08	1.03274e+08	9.75609e+07		0.302618	0.343012	0.73965	0.393047	0.0264754
AT4G02580.1	NADH-ubiquinone oxidoreductase 24 kDa subunit	sp|O22769|NDUV2_ARATH	mitochondrion	0	0	0	0	1.42484e+07	0	0	2.88326e+07	0	0	1.45176e+07	0	1.86245e+07	1.97452e+07	2.05196e+07	1.87229e+07	2.62461e+07	0		0.373901	0.373901	0.373901	3.6812e-06	0.127128
AT4G03280.1	Encodes the Rieske FeS center of cytochrome b6f complex. Gene is expressed in shoot but not in	sp|Q9ZR03|UCRIA_ARATH	plastid	0	0	0	0	0	3.08122e+07	0	0	0	0	2.23396e+07	3.70508e+07	3.65356e+07	3.5613e+07	3.09342e+07	4.09369e+07	6.8315e+07	1.59992e+07		0.373901		0.139926	3.82551e-05	0.0506669
AT4G03520.1	Encodes a redox activated co-chaperone, chloroplast localized thioredoxin, similar to prokaryo	sp|Q9SEU8|TRXM2_ARATH;tr|F4JG94|F4JG94_ARATH	plastid	0	0	0	0	0	2.02708e+07	0	0	0	1.24539e+07	1.58645e+07	3.4122e+07	2.37793e+07	4.49931e+07	0	0	0	0		0.373901		0.0364269	0.152501
AT4G04770.1	Encodes an iron-stimulated ATPase. A member of the NAP subfamily of ABC transporters. Involved	sp|Q9ZS97|AB8I_ARATH	plastid	1.69326e+07	2.19695e+07	2.00584e+07	0	0	0	1.99737e+07	0	0	0	0	0	0	0	0	0	2.46298e+07	0		0.000180045	0.129324	0.000180045	0.000180045	0.241948
AT4G09040.1	Binds to the chloroplast psbA RNA. Has little effect on chloroplast gene expression under labo	tr|A8MS54|A8MS54_ARATH;tr|Q6NPL0|Q6NPL0_ARATH	plastid	8.90246e+07	8.33166e+07	7.64917e+07	8.323e+07	8.36348e+07	7.38554e+07	9.1078e+07	8.5197e+07	8.16755e+07	6.81401e+07	6.38065e+07	8.67163e+07	7.44774e+07	6.20875e+07	6.45852e+07	7.01189e+07	7.1498e+07	7.72322e+07		0.605429	0.540194	0.272259	0.0386106	0.0772864
AT4G09320.1	nucleoside diphosphate kinase type 1 (NDPK1) gene, complete The mRNA is cell-to-cell mobile.	sp|P39207|NDK1_ARATH	cytosol	0	0	0	0	1.00847e+08	2.36309e+08	0	0	0	9.79743e+07	1.24141e+08	5.52041e+08	2.91597e+08	2.18749e+08	8.82321e+07	9.84986e+07	1.98257e+08	9.384e+07		0.176013		0.154437	0.0284614	0.0187287
AT4G09670.1	Oxidoreductase family protein	sp|Q9SZ83|Y4967_ARATH	cytosol	6.62217e+07	7.99946e+07	7.08125e+07	7.75219e+07	5.03155e+07	6.22599e+07	6.67609e+07	5.76893e+07	6.20316e+07	4.71156e+07	5.70214e+07	6.44778e+07	5.92495e+07	6.56504e+07	5.31476e+07	4.89736e+07	5.34394e+07	4.96434e+07		0.367938	0.102321	0.0667907	0.0747211	0.00718566
AT4G11010.1	nucleoside diphosphate kinase 3 (ndpk3), located to the inter-membrane space in mitochondria	sp|O49203|NDK3_ARATH	mitochondrion	0	0	0	0	5.08449e+07	5.61118e+07	0	0	0	5.92742e+07	5.33358e+07	9.42703e+07	8.60755e+07	6.44064e+07	6.58646e+07	5.35655e+07	6.41746e+07	8.41757e+07		0.11708		0.0056927	0.000498738	0.00169083
AT4G11820.2	Encodes a protein with hydroxymethylglutaryl-CoA synthase activity which was characterized by	sp|P54873|HMCS_ARATH	cytosol	1.7352e+07	0	0	2.70495e+07	2.35072e+07	2.2153e+07	2.07154e+07	3.25962e+07	2.84653e+07	2.25168e+07	2.10527e+07	0	2.43345e+07	2.02947e+07	2.62097e+07	2.65646e+07	1.80201e+07	2.3948e+07		0.036458	0.033509	0.400266	0.0419254	0.0539405
AT4G12420.1	Encodes a protein of unknown function involved in directed root tip growth. It is a member of	sp|Q9SU40|SKU5_ARATH	plasma membrane	1.48893e+08	1.59193e+08	1.82295e+08	1.18968e+08	1.41743e+08	1.32544e+08	1.38951e+08	1.17306e+08	1.52486e+08	1.37428e+08	1.18253e+08	1.48501e+08	1.02546e+08	1.12014e+08	7.88769e+07	1.12504e+08	8.90863e+07	1.26565e+08		0.0527827	0.128396	0.0959925	0.00927011	0.0213768
AT4G12740.1	HhH-GPD base excision DNA repair family protein	tr|A0A1P8B8A7|A0A1P8B8A7_ARATH;sp|F4JRF4|MUTYH_ARATH;tr|A0A1P8B8B5|A0A1P8B8B5_ARATH	plastid	0	0	0	8.18796e+07	3.64496e+07	6.00308e+07	2.25746e+07	5.59176e+07	8.86981e+07	2.25324e+07	0	0	0	5.97858e+07	0	0	0	0		0.0105588	0.0432618	0.373901	0.373901
AT4G12880.1	early nodulin-like protein 19	tr|F4JRH9|F4JRH9_ARATH;tr|Q9STZ8|Q9STZ8_ARATH	extracellular	0	0	0	0	0	3.32603e+07	0	0	0	3.14379e+07	2.71867e+07	0	2.82315e+07	0	0	2.2866e+07	2.73531e+07	2.20336e+07		0.373901		0.118204	0.373901	0.000128755
AT4G13930.1	Encodes a serine hydroxymethyltransferase maximally expressed in root protein_coding SERINE	sp|O23254|GLYC4_ARATH	cytosol	6.6996e+08	7.00447e+08	7.07669e+08	9.05162e+08	6.31322e+08	6.17088e+08	6.53404e+08	8.56632e+08	6.74293e+08	6.2138e+08	6.2194e+08	5.77042e+08	7.16504e+08	6.82096e+08	7.24545e+08	7.52544e+08	6.07538e+08	7.36954e+08		0.803078	0.617762	0.0103316	0.436784	0.900343
AT4G13940.1	Encodes a S-adenosyl-L-homocysteine hydrolase required for DNA methylation-dependent gene sile	sp|O23255|SAHH1_ARATH;tr|F4JTV4|F4JTV4_ARATH;tr|F4JTV5|F4JTV5_ARATH;tr|A8MQP1|A8MQP1_ARATH	cytosol	2.85195e+09	3.03111e+09	3.01122e+09	3.44821e+09	2.76245e+09	2.5961e+09	2.71461e+09	3.2979e+09	2.73122e+09	2.75977e+09	2.6176e+09	2.42729e+09	2.88275e+09	2.53792e+09	2.8012e+09	3.23787e+09	2.72121e+09	2.88715e+09		0.918216	0.814187	0.0313817	0.131524	0.926241
AT4G14030.1	selenium-binding protein 1	sp|O23264|SEBP1_ARATH	cytosol	4.78628e+07	5.05883e+07	4.79059e+07	4.45771e+07	3.76566e+07	4.07501e+07	4.00001e+07	3.82724e+07	3.7182e+07	3.21185e+07	3.14968e+07	4.22925e+07	3.60201e+07	4.15228e+07	4.11903e+07	3.17752e+07	3.62606e+07	3.55587e+07		0.0238149	0.00107398	0.0202795	0.00993986	0.00100859
AT4G14040.1	selenium-binding protein 2	sp|Q93WN0|SEBP2_ARATH	cytosol	1.18236e+08	1.2284e+08	1.31629e+08	1.42887e+08	1.01345e+08	1.09193e+08	1.13412e+08	1.21384e+08	1.20696e+08	9.15401e+07	8.37799e+07	1.1134e+08	1.08071e+08	9.32823e+07	9.67796e+07	1.17607e+08	8.6933e+07	1.03697e+08		0.655011	0.287763	0.0344207	0.0139058	0.0910522
AT4G14710.5	RmlC-like cupins superfamily protein	tr|A0A1P8B4X2|A0A1P8B4X2_ARATH;sp|Q8W108|MTND3_ARATH;tr|F4JIE0|F4JIE0_ARATH;tr|F4JIE1|F4JIE1_ARATH;tr|B3H6E4|B3H6E4_ARATH	cytosol	0	0	0	0	2.91138e+07	2.07269e+07	0	0	0	2.57024e+07	3.3436e+07	1.96987e+07	2.36658e+07	2.12329e+07	2.178e+07	2.61734e+07	3.57168e+07	2.23179e+07		0.127256		0.00271642	7.19688e-06	0.00213626
AT4G15000.1	Ribosomal L27e protein family	tr|A8MS28|A8MS28_ARATH;sp|P51419|RL273_ARATH	cytosol	0	0	0	0	1.13318e+08	9.95695e+07	0	0	0	9.97906e+07	9.09078e+07	1.86048e+08	1.41841e+08	1.20287e+08	1.18368e+08	1.05612e+08	1.20453e+08	1.3091e+08		0.117773		0.0143887	7.26367e-05	8.46791e-05
AT4G15530.5	Encodes a dual-targeted protein believed to act as a pyruvate, orthophosphate dikinase. These	sp|O23404|PPDK1_ARATH	cytosol, plastid	1.80309e+08	1.98024e+08	2.57447e+08	1.27613e+08	1.53898e+08	1.36337e+08	1.83881e+08	4.03985e+07	1.98189e+08	7.60476e+07	6.90434e+07	1.46183e+08	6.02476e+07	9.54208e+07	1.59086e+07	8.51321e+07	1.09587e+08	8.58551e+07		0.0417176	0.26952	0.0276523	0.00915144	0.00865431
AT4G16130.1	Similar to galactokinase. protein_coding ARABINOSE KINASE (ARA1) (ATISA1)	sp|O23461|ARAK_ARATH	cytosol	1.43565e+07	1.43167e+07	1.85755e+07	1.46795e+07	0	1.52415e+07	1.46095e+07	1.35341e+07	1.83096e+07	0	0	0	0	0	0	0	0	0		0.32777	0.901992	0.000368732	0.000368732	0.000368732
AT4G16155.1	dihydrolipoamide dehydrogenase	sp|F4JLP5|PLPD2_ARATH	plastid	2.41057e+08	2.69237e+08	2.75409e+08	2.62966e+08	1.94339e+08	2.42515e+08	2.87682e+08	2.65641e+08	2.42616e+08	2.51834e+08	2.05263e+08	2.12149e+08	1.93157e+08	2.16576e+08	2.09692e+08	2.35655e+08	2.54061e+08	1.97448e+08		0.279874	0.848665	0.0966833	0.0118689	0.171498
AT4G17300.1	Asparaginyl-tRNA synthetase protein involved in amino acid activation/protein synthesis.	sp|O48593|SYNO_ARATH;tr|A0A1P8B3X2|A0A1P8B3X2_ARATH	plastid	3.98838e+07	4.26074e+07	4.30587e+07	3.20962e+07	2.84574e+07	2.81143e+07	3.88901e+07	3.39851e+07	3.50352e+07	3.43951e+07	2.67809e+07	3.51324e+07	2.81533e+07	3.32788e+07	2.06996e+07	2.38155e+07	3.1225e+07	3.79264e+07		0.00159633	0.0304032	0.0267113	0.0187061	0.0607106
AT4G17390.1	Ribosomal protein L23/L15e family protein	sp|Q8VYF1|RL152_ARATH;sp|O23515|RL151_ARATH	cytosol	1.25961e+08	0	2.37694e+07	0	5.52998e+08	3.90298e+08	0	8.90492e+07	3.456e+07	4.60364e+08	4.9262e+08	4.45608e+08	5.11479e+08	3.76768e+08	5.2948e+08	5.79527e+08	5.83881e+08	5.14608e+08		0.191681	0.860664	0.000532704	0.00238605	0.000337039
AT4G17530.1	AtRabD2c encodes a Rab GTPase, which plays important roles in pollen development, germination	sp|Q9SEH3|RAD2C_ARATH;sp|Q9FPJ4|RAD2B_ARATH	cytosol	0	0	0	0	3.87771e+07	5.83731e+07	0	0	0	3.1628e+07	3.23553e+07	4.26044e+07	5.88443e+07	5.47289e+07	3.24497e+07	4.23248e+07	4.79192e+07	2.72245e+07		0.132042		0.00055644	0.00403624	0.00317808
AT4G18480.1	Encodes the CHLI subunit of magnesium chelatase which is required for chlorophyll biosynthesis	sp|P16127|CHLI1_ARATH	plastid	4.09361e+08	4.25829e+08	4.15738e+08	4.79914e+08	4.28999e+08	3.9712e+08	3.92305e+08	4.75147e+08	3.76689e+08	4.42101e+08	5.11125e+08	3.83221e+08	4.7726e+08	4.36892e+08	4.88946e+08	4.23768e+08	3.57756e+08	5.1543e+08		0.496466	0.945192	0.487007	0.0370193	0.755333
AT4G18810.2	NAD(P)-binding Rossmann-fold superfamily protein	tr|Q8VYA4|Q8VYA4_ARATH;tr|F4JRN8|F4JRN8_ARATH	plastid	1.08626e+08	1.11032e+08	1.22143e+08	8.21354e+07	6.24847e+07	8.86059e+07	1.04057e+08	7.47049e+07	1.0013e+08	8.94824e+07	7.58949e+07	8.25348e+07	7.08272e+07	8.75498e+07	5.33062e+07	6.90099e+07	8.1314e+07	8.74224e+07		0.0152043	0.106421	0.00542918	0.0155607	0.00708888
AT4G19170.1	chloroplast-targeted member of a family of enzymes similar to nine-cis-epoxycarotenoid dioxyg	sp|O49675|CCD4_ARATH	plastid	1.6262e+07	1.59549e+07	1.36623e+07	0	1.32841e+07	1.48011e+07	0	0	1.74026e+07	1.71904e+07	1.71072e+07	0	0	0	0	0	0	1.31467e+07		0.281795	0.180498	0.540408	4.87e-05	0.070651
AT4G19410.1	Pectinacetylesterase family protein	sp|Q940J8|PAE7_ARATH;tr|F4JT64|F4JT64_ARATH	extracellular	1.49255e+08	1.45879e+08	1.63464e+08	1.62741e+08	1.6174e+08	1.48872e+08	1.69887e+08	1.33568e+08	1.75659e+08	1.42937e+08	1.34078e+08	1.20287e+08	1.34348e+08	1.39976e+08	1.03711e+08	1.15059e+08	1.09815e+08	1.40598e+08		0.520914	0.655994	0.0743287	0.0979696	0.046848
AT4G19880.2	Glutathione S-transferase family protein	tr|Q8H121|Q8H121_ARATH;tr|F4JU03|F4JU03_ARATH;tr|F4JU04|F4JU04_ARATH	plastid	2.77657e+07	2.95653e+07	3.19896e+07	5.0852e+07	4.5435e+07	4.27731e+07	4.19917e+07	3.23778e+07	4.4503e+07	2.78795e+07	2.81357e+07	3.87099e+07	3.09406e+07	3.52617e+07	2.54013e+07	4.96125e+07	3.46439e+07	3.86643e+07		0.00343853	0.064614	0.657879	0.81844	0.0731305
AT4G20260.4	Encodes a Ca2+ and Cu2+ binding protein. N-terminal myristylation on glycine 2 appears to enab	sp|Q96262|PCAP1_ARATH;tr|F4JUT9|F4JUT9_ARATH;tr|F4JUT8|F4JUT8_ARATH	cytosol	2.85913e+08	3.02446e+08	3.39303e+08	2.50286e+08	2.34758e+08	2.70396e+08	3.34215e+08	1.81476e+08	3.06221e+08	2.51259e+08	2.42784e+08	2.41141e+08	1.93693e+08	2.66822e+08	1.25664e+08	2.17253e+08	1.66437e+08	2.21941e+08		0.0382163	0.515958	0.0162944	0.0597705	0.0106862
AT4G20360.1	Nuclear transcribed, plastid localized EF-Tu translation elongation factor. Referred to as AtR	sp|P17745|EFTU_ARATH	plastid	5.96304e+09	6.33765e+09	6.18918e+09	4.38582e+09	5.57838e+09	4.79705e+09	4.9009e+09	4.0383e+09	5.52604e+09	5.6449e+09	5.67629e+09	4.52886e+09	4.87076e+09	4.63075e+09	4.75567e+09	4.49259e+09	3.99597e+09	5.75114e+09		0.0274557	0.0393247	0.0885805	0.000398036	0.0566772
AT4G20890.1	tubulin 9 The mRNA is cell-to-cell mobile. protein_coding TUBULIN BETA-9 CHAIN (TUB9)	sp|P29517|TBB9_ARATH	cytosol	2.26479e+08	2.17027e+08	2.11532e+08	2.16171e+08	1.6827e+08	2.17132e+08	2.31494e+08	2.1831e+08	1.95271e+08	1.89642e+08	2.07092e+08	1.84366e+08	1.93465e+08	2.03591e+08	2.04057e+08	1.8452e+08	1.7677e+08	2.16486e+08		0.346285	0.786182	0.0388235	0.0320156	0.116895
AT4G21280.2	Encodes the PsbQ subunit of the oxygen evolving complex of photosystem II. protein_coding	sp|Q9XFT3|PSBQ1_ARATH	plastid	2.11962e+07	1.2479e+07	0	0	2.2864e+08	1.01533e+09	0	0	0	2.9536e+08	5.52117e+08	1.00755e+09	8.19177e+08	7.06542e+08	1.37066e+08	2.22465e+08	3.10841e+08	2.41944e+08		0.259842	0.142056	0.0434952	0.0619053	0.000848486
AT4G22010.1	SKU5 similar 4	tr|O65449|O65449_ARATH	extracellular	5.15511e+07	5.34468e+07	5.49113e+07	4.61715e+07	5.12838e+07	5.02249e+07	5.06023e+07	5.15547e+07	5.30519e+07	5.443e+07	4.60724e+07	4.82558e+07	4.62067e+07	4.4537e+07	4.14681e+07	4.29841e+07	4.14854e+07	4.65798e+07		0.0906641	0.263701	0.238475	0.00551311	0.00587807
AT4G23100.1	Encodes the enzyme glutamate-cysteine ligase catalyzing the first, and rate-limiting, step of	sp|P46309|GSH1_ARATH;tr|F4JMS5|F4JMS5_ARATH	plastid	1.26486e+08	1.13004e+08	1.24184e+08	1.22025e+08	1.14971e+08	1.15187e+08	1.32544e+08	1.13554e+08	1.23463e+08	1.1494e+08	1.32618e+08	9.79064e+07	1.02461e+08	7.94806e+07	1.03124e+08	1.20738e+08	1.37333e+08	1.15715e+08		0.466508	0.789782	0.605752	0.0410803	0.685909
AT4G23650.1	Encodes calcium dependent protein kinase 3 (CPK3), a member of the Arabidopsis CDPK gene famil	sp|Q42479|CDPK3_ARATH	cytosol	2.56188e+07	2.67642e+07	2.24872e+07	2.27995e+07	2.16295e+07	2.09711e+07	1.48989e+07	1.81693e+07	2.00876e+07	1.48751e+07	2.10965e+07	0	2.17558e+07	1.6521e+07	2.967e+07	1.67795e+07	1.89474e+07	3.54824e+07		0.0849525	0.0217342	0.11223	0.597537	0.849824
AT4G23670.1	Polyketide cyclase/dehydrase and lipid transport superfamily protein	tr|Q9SUR0|Q9SUR0_ARATH	cytosol	0	0	0	0	4.21863e+08	4.19967e+08	0	0	0	4.16488e+08	4.59949e+08	3.40835e+08	4.34144e+08	3.48407e+08	2.79331e+08	2.36162e+08	2.60138e+08	4.77425e+08		0.116119		0.000309359	0.00138542	0.0133738
AT4G24190.1	encodes an ortholog of GRP94, an ER-resident HSP90-like protein and is involved in regulation	tr|F4JQ55|F4JQ55_ARATH;sp|Q9STX5|ENPL_ARATH	endoplasmic reticulum	9.22471e+07	9.09267e+07	9.92731e+07	1.33957e+08	1.4136e+08	1.12816e+08	1.22593e+08	1.67769e+08	1.06553e+08	1.17754e+08	1.21527e+08	9.54142e+07	1.23018e+08	1.06908e+08	1.79673e+08	1.78197e+08	9.02735e+07	1.35283e+08		0.0169248	0.108265	0.111337	0.129082	0.188204
AT4G24220.1	encodes a progesterone-5beta-reductase-like protein. It has enone reductase activity against	sp|Q9STX2|VEP1_ARATH	cytosol	3.95644e+07	4.90993e+07	5.18414e+07	5.79458e+07	4.99126e+07	4.65088e+07	4.63993e+07	4.26428e+07	5.25796e+07	4.45401e+07	4.56465e+07	5.48048e+07	3.7701e+07	3.37995e+07	3.63336e+07	4.21521e+07	4.85208e+07	4.59449e+07		0.410584	0.940872	0.777282	0.0489076	0.770719
AT4G24280.1	Involved in protein import into chloroplasts during early developmental stages. The mRNA is c	sp|Q9STW6|HSP7F_ARATH	plastid	1.63042e+09	1.80531e+09	1.80256e+09	1.53756e+09	1.36789e+09	1.33936e+09	1.53097e+09	1.54719e+09	1.56596e+09	1.65617e+09	1.42528e+09	1.36155e+09	1.32689e+09	1.41593e+09	1.23752e+09	1.33704e+09	1.44238e+09	1.52599e+09		0.0173919	0.0279665	0.0676448	0.0056388	0.0174347
AT4G24510.1	Encodes a component of the fatty acid elongation machinery required for C28 to C30 fatty acid	sp|Q39048|CER2_ARATH	golgi	1.6853e+07	1.94761e+07	2.16851e+07	1.76737e+07	2.37266e+07	2.2686e+07	0	0	0	0	1.9268e+07	0	0	0	0	0	0	1.80576e+07		0.434536	0.000157709	0.120861	0.000157709	0.0973821
AT4G24620.1	The PGI1 gene encodes the plastid phospho-glucose (Glc) isomerase. While pgi1-1 mutant has a d	sp|Q8H103|G6PIP_ARATH	plastid	2.0978e+08	1.94029e+08	1.98038e+08	1.73048e+08	1.90842e+08	1.88514e+08	2.06691e+08	1.58444e+08	2.09431e+08	1.827e+08	1.75087e+08	1.78853e+08	1.83347e+08	1.60522e+08	1.601e+08	1.54005e+08	1.7447e+08	1.89602e+08		0.0873597	0.625364	0.0140267	0.0223928	0.069603
AT4G24770.1	Encodes a chloroplast RNA-binding protein. A substrate of the type III effector HopU1 (mono-A	sp|Q04836|CP31A_ARATH	plastid	4.82281e+08	4.1476e+08	3.68401e+08	1.62211e+08	2.64721e+08	3.02739e+08	4.7617e+08	2.56112e+08	2.42515e+08	2.16576e+08	2.65273e+08	2.97992e+08	2.63824e+08	4.50671e+08	4.04426e+08	2.51974e+08	4.06308e+08	2.91455e+08		0.0287628	0.306039	0.016378	0.495396	0.137997
AT4G24830.1	arginosuccinate synthase family	sp|Q9SZX3|ASSY_ARATH;tr|B3H778|B3H778_ARATH	plastid	1.3759e+08	1.25629e+08	1.31474e+08	1.30078e+08	1.12941e+08	1.16617e+08	1.38269e+08	1.17257e+08	1.28697e+08	1.14296e+08	1.13224e+08	9.3866e+07	1.14526e+08	1.1114e+08	1.14019e+08	1.1051e+08	1.46244e+08	1.19423e+08		0.134845	0.643608	0.0309173	0.00708719	0.613346
AT4G25100.1	Fe-superoxide dismutase protein_coding FE SUPEROXIDE DISMUTASE 1 (FSD1) FE SUPEROXIDE	sp|P21276|SODF1_ARATH;tr|F4JRV2|F4JRV2_ARATH	plastid	4.68323e+07	0	0	0	5.68005e+07	1.46294e+08	0	0	0	5.99601e+07	7.93815e+07	1.05957e+08	1.39105e+08	1.93626e+08	0	3.94002e+07	1.29655e+08	0		0.314776	0.373901	0.0322012	0.185782	0.381095
AT4G25130.1	Encodes a chloroplast-localized methionine sulfoxide reductase that is a member of the MSRA fa	sp|P54150|MSRA4_ARATH	plastid	0	0	0	0	7.94201e+07	7.4793e+07	0	0	1.41314e+07	9.98182e+07	7.5711e+07	7.92221e+07	7.05773e+07	6.67054e+07	6.0814e+07	8.62368e+07	9.55863e+07	6.64332e+07		0.116474	0.373901	0.000350336	2.02355e-05	0.00065053
AT4G25740.1	RNA binding Plectin/S10 domain-containing protein	sp|Q9SW09|RS101_ARATH;sp|Q9LTF2|RS103_ARATH;tr|F4JTD3|F4JTD3_ARATH	cytosol	0	0	0	0	7.25162e+07	9.15908e+07	0	0	0	6.92783e+07	1.02767e+08	1.20621e+08	1.63476e+08	1.47465e+08	1.0405e+08	9.30434e+07	1.14748e+08	1.20529e+08		0.121462		0.00291873	0.00146308	0.000197187
AT4G26300.1	Arginyl-tRNA synthetase, class Ic	tr|Q7DLG4|Q7DLG4_ARATH;tr|A0A1P8B7W2|A0A1P8B7W2_ARATH;tr|A0A1P8B7W5|A0A1P8B7W5_ARATH;sp|O23247|SYRM_ARATH;tr|A0A1P8B7W8|A0A1P8B7W8_ARATH	plastid	1.28616e+08	1.28536e+08	1.35715e+08	1.34069e+08	1.17095e+08	1.28679e+08	1.26039e+08	1.45506e+08	1.3954e+08	1.27967e+08	1.14621e+08	1.1383e+08	1.1677e+08	1.10564e+08	1.15035e+08	1.1594e+08	1.4423e+08	1.30883e+08		0.477346	0.384913	0.0783897	0.00503775	0.94676
AT4G26530.1	Aldolase superfamily protein	sp|O65581|ALFC5_ARATH	plastid	8.0678e+08	8.20086e+08	8.7451e+08	6.59638e+08	6.39691e+08	6.69496e+08	6.87841e+08	4.23181e+08	7.87279e+08	7.36546e+08	7.79352e+08	6.17387e+08	6.13973e+08	6.70332e+08	4.0311e+08	4.51766e+08	3.62072e+08	6.30185e+08		0.0013949	0.143309	0.080407	0.0318848	0.0123903
AT4G26900.1	encodes a glutamine amidotransferase and cyclase, catalyzes the fifth and sixth steps of the h	sp|Q9SZ30|HIS4_ARATH	plastid	6.3599e+07	6.33043e+07	6.64838e+07	4.41191e+07	5.05252e+07	5.39194e+07	6.57597e+07	4.17739e+07	6.1424e+07	6.09786e+07	4.96228e+07	4.60948e+07	4.48095e+07	4.49744e+07	3.86054e+07	4.50711e+07	8.66022e+07	5.52703e+07		0.00802401	0.335729	0.0565802	0.00074245	0.872287
AT4G26970.1	Encodes an aconitase that can catalyze the conversion of citrate to isocitrate through a cis-a	sp|Q94A28|ACO2M_ARATH	mitochondrion	5.76613e+07	6.95284e+07	6.70717e+07	6.86616e+07	6.30066e+07	6.0035e+07	7.49279e+07	6.95622e+07	7.72001e+07	5.24922e+07	5.22056e+07	4.89871e+07	6.26104e+07	6.08309e+07	5.85798e+07	7.32284e+07	5.68753e+07	7.5916e+07		0.856213	0.0987797	0.0233433	0.343393	0.603542
AT4G27090.1	Cytoplasmic ribosomal protein. protein_coding (RPL14B) (RPL14B)	sp|Q9T043|RL142_ARATH	cytosol	0	0	0	0	8.91048e+07	7.53759e+07	0	0	0	5.36398e+07	5.19313e+07	2.07035e+08	1.05327e+08	7.00703e+07	8.90307e+07	7.56114e+07	1.30177e+08	8.18625e+07		0.11888		0.112656	0.000981616	0.00511918
AT4G27440.1	light-dependent NADPH:protochlorophyllide oxidoreductase B The mRNA is cell-to-cell mobile.	sp|P21218|PORB_ARATH	plastid	1.39511e+08	1.42669e+08	1.3595e+08	3.48987e+08	3.12309e+08	2.18961e+08	2.28846e+08	4.539e+08	1.60578e+08	2.54396e+08	3.12959e+08	1.88619e+08	3.57533e+08	2.63696e+08	4.58549e+08	3.75074e+08	1.1854e+08	3.20045e+08		0.0164714	0.185063	0.0351478	0.017281	0.166232
AT4G28440.1	Nucleic acid-binding, OB-fold-like protein	sp|O49453|Y4844_ARATH	cytosol	0	0	0	0	5.51822e+07	5.51937e+07	0	0	0	5.91797e+07	5.19709e+07	6.82724e+07	6.80598e+07	6.3895e+07	6.34757e+07	6.60063e+07	5.99975e+07	6.71368e+07		0.116117		0.000222711	1.52194e-06	8.34846e-06
AT4G29040.1	RPT2a encodes the 26S proteasome subunit. It is required for root meristem maintenance, and r	sp|Q9SZD4|PRS4A_ARATH;sp|Q9SL67|PRS4B_ARATH	nucleus, cytosol	5.24013e+07	6.26843e+07	5.68556e+07	6.50479e+07	4.80556e+07	4.82793e+07	5.71163e+07	6.62263e+07	5.25869e+07	4.28562e+07	4.64733e+07	3.90576e+07	5.09366e+07	4.95747e+07	5.69819e+07	5.35655e+07	5.45547e+07	5.34431e+07		0.609817	0.803277	0.0166919	0.268139	0.312798
AT4G29680.1	Alkaline-phosphatase-like family protein	tr|Q9SU83|Q9SU83_ARATH	extracellular	2.0701e+07	1.47325e+07	1.928e+07	0	0	0	1.90898e+07	0	1.3807e+07	0	0	0	0	0	0	0	1.72764e+07	1.7268e+07		0.000534183	0.29003	0.000534183	0.000534183	0.327503
AT4G30270.1	encodes a protein similar to endo xyloglucan transferase in sequence. It is also very similar	sp|P24806|XTH24_ARATH	extracellular	7.31371e+07	7.79746e+07	7.95082e+07	4.07162e+07	6.59834e+07	5.66825e+07	8.11901e+07	0	7.83049e+07	4.70764e+07	4.62869e+07	6.4228e+07	2.98432e+07	5.19385e+07	0	3.17664e+07	4.29335e+07	3.64799e+07		0.042397	0.424176	0.0167937	0.0307812	0.000451688
AT4G30310.2	FGGY family of carbohydrate kinase	tr|F4JQ90|F4JQ90_ARATH;tr|F4JQ92|F4JQ92_ARATH;tr|A0A1P8B635|A0A1P8B635_ARATH;tr|F4JQ91|F4JQ91_ARATH	cytosol	2.17543e+07	1.84191e+07	2.53679e+07	1.81228e+07	1.74667e+07	2.16385e+07	2.36019e+07	1.81706e+07	2.1388e+07	2.36035e+07	1.85267e+07	0	1.6253e+07	1.53592e+07	1.5848e+07	0	2.07183e+07	1.80914e+07		0.310445	0.771342	0.353904	0.0407713	0.261113
AT4G30610.1	Encodes a secreted glycosylated serine carboxypeptidase with broad substrate preference that i	sp|Q9M099|SCP24_ARATH	extracellular	0	0	0	0	1.69537e+07	1.71345e+07	0	0	0	1.53794e+07	1.53518e+07	1.67563e+07	1.54072e+07	1.84805e+07	0	1.4104e+07	0	1.29532e+07		0.116128		4.39081e-06	0.119378	0.116836
AT4G30920.1	Encodes LAP2, an aminopeptidase playing key roles in senescence, stress response and amino aci	sp|Q944P7|AMPL2_ARATH	plastid	8.43275e+07	1.08951e+08	9.09582e+07	6.79514e+07	4.91811e+07	6.36122e+07	6.92783e+07	7.02162e+07	7.5402e+07	6.9567e+07	6.04903e+07	7.03721e+07	4.76674e+07	6.20832e+07	5.10038e+07	5.30261e+07	7.12013e+07	6.45404e+07		0.0205919	0.0383337	0.0251708	0.00855795	0.0247171
AT4G31300.2	Encodes 20S proteasome subunit PBA1 (PBA1). PBA1 acts as a plant caspase-3-like enzyme. protei	sp|Q8LD27|PSB6_ARATH;tr|F4JRY2|F4JRY2_ARATH	cytosol	0	0	0	0	4.50586e+07	4.70372e+07	0	0	0	3.9801e+07	4.08038e+07	5.91469e+07	4.51055e+07	4.07925e+07	4.71025e+07	4.73578e+07	4.5539e+07	4.60565e+07		0.1163		0.00177138	1.84521e-05	1.11622e-07
AT4G31700.1	Encodes a putative ribosomal protein S6 (rps6a). RPS6A and RPS6B are fully redundant and essen	sp|O48549|RS61_ARATH;tr|A8MS03|A8MS03_ARATH	cytosol	0	0	0	0	1.97589e+07	0	2.25324e+07	3.56377e+07	1.74679e+07	0	0	0	0	2.58095e+07	3.68842e+07	0	1.81781e+07	0		0.373901	0.00960942		0.128378	0.373901
AT4G31990.3	Encodes a plastid-localized aspartate aminotransferase. Does not display any PAT (glutamate/a	tr|F4JTH0|F4JTH0_ARATH;sp|P46248|AAT5_ARATH;tr|B9DG21|B9DG21_ARATH	plastid	4.72389e+08	5.07278e+08	4.92347e+08	5.55496e+08	4.1218e+08	4.22595e+08	4.45886e+08	5.17398e+08	4.76533e+08	4.68736e+08	4.49237e+08	4.63888e+08	4.19269e+08	4.56741e+08	4.13898e+08	4.50078e+08	5.20311e+08	4.64081e+08		0.594896	0.665693	0.0618333	0.0226816	0.62572
AT4G33030.1	involved in sulfolipid biosynthesis The mRNA is cell-to-cell mobile. protein_coding SULFOQ	sp|O48917|SQD1_ARATH	plastid	5.11099e+07	6.27973e+07	5.47859e+07	5.27366e+07	3.36803e+07	3.74614e+07	3.94795e+07	3.41812e+07	3.80001e+07	4.05444e+07	3.90495e+07	4.00167e+07	3.54726e+07	3.65027e+07	2.78659e+07	3.49866e+07	3.53009e+07	4.18957e+07		0.091989	0.00743561	0.00928053	0.00642266	0.0102499
AT4G33090.1	encodes an aminopeptidase, a ortholog of mouse microsomal AP (EC 3.4.11.2). protein_coding	sp|Q8VZH2|APM1_ARATH	cytosol	1.78333e+08	1.72713e+08	2.01402e+08	1.66345e+08	1.77938e+08	1.71484e+08	1.80235e+08	1.536e+08	2.05334e+08	2.05121e+08	1.7622e+08	1.65976e+08	1.56317e+08	1.59646e+08	1.46853e+08	1.64738e+08	2.03732e+08	1.8169e+08		0.263068	0.810943	0.912647	0.0355423	0.960031
AT4G33650.2	Encodes a protein with high sequence similarity to the dynamin superfamily. Among those membe	sp|Q8S944|DRP3A_ARATH;tr|F4JJ15|F4JJ15_ARATH;tr|A0A1P8AX46|A0A1P8AX46_ARATH;tr|F4IFG1|F4IFG1_ARATH;sp|Q8LFT2|DRP3B_ARATH;tr|F4IFG2|F4IFG2_ARATH	plastid	0	0	1.14679e+07	0	0	0	1.47366e+07	2.21515e+07	1.75528e+07	0	1.36661e+07	0	0	1.50337e+07	1.26532e+07	1.44393e+07	0	1.47325e+07		0.373901	0.0310204	0.90788	0.42073	0.394071
AT4G33670.1	Encodes a L-galactose dehydrogenase, involved in ascorbate biosynthesis protein_coding	sp|O81884|GALDH_ARATH	cytosol	1.82033e+07	1.57844e+07	2.11155e+07	1.91229e+07	1.75346e+07	1.68728e+07	1.96265e+07	0	1.66152e+07	1.61553e+07	2.26687e+07	0	0	1.39658e+07	0	1.87359e+07	0	1.7268e+07		0.770503	0.374373	0.476319	0.0489948	0.363211
AT4G33680.1	Encodes an L,L-diaminopimelate aminotransferase. Involved in disease resistance against Pseudo	sp|Q93ZN9|DAPAT_ARATH	plastid	2.45475e+08	2.4265e+08	2.51992e+08	2.81137e+08	2.17826e+08	2.13921e+08	2.39807e+08	2.48178e+08	2.42162e+08	2.26243e+08	2.22079e+08	2.19174e+08	2.19265e+08	2.19554e+08	2.06834e+08	2.39874e+08	2.35655e+08	2.31141e+08		0.700526	0.422586	0.00215842	0.00330423	0.0407882
AT4G34050.1	Methyltransferase in the lignin biosynthetic pathway. protein_coding CAFFEOYL COENZYME A O-	sp|O49499|CAMT4_ARATH;tr|A0A1P8B3H0|A0A1P8B3H0_ARATH;tr|Q3E6Z1|Q3E6Z1_ARATH	cytosol	3.48438e+07	3.32926e+07	3.46776e+07	5.74021e+07	6.52376e+07	4.15804e+07	4.96848e+07	5.13229e+07	4.8669e+07	5.84987e+07	4.68875e+07	2.87309e+07	5.16978e+07	3.6961e+07	5.05427e+07	6.38862e+07	6.7002e+07	4.30646e+07		0.0426206	6.9414e-05	0.295432	0.0633224	0.0345419
AT4G34090.3	cyclin delta-3	tr|Q94JY0|Q94JY0_ARATH;tr|F4JJY7|F4JJY7_ARATH;tr|Q3E7I4|Q3E7I4_ARATH	plastid	4.17942e+07	4.40946e+07	4.39269e+07	4.11703e+07	3.97844e+07	3.89144e+07	4.1615e+07	3.20184e+07	5.14583e+07	3.60626e+07	4.18957e+07	3.94139e+07	3.49866e+07	3.91525e+07	3.38628e+07	2.32383e+07	0	3.80766e+07		0.0285771	0.794661	0.0878462	0.0147878	0.108933
AT4G34110.1	Putative poly-A binding protein. Member of a gene family .Expressed in stele and root meristem	sp|P42731|PABP2_ARATH	nucleus	4.18464e+07	4.668e+07	5.06444e+07	5.75814e+07	5.24886e+07	5.36175e+07	5.66314e+07	6.78102e+07	5.67454e+07	4.80456e+07	4.723e+07	4.55232e+07	4.95163e+07	4.8838e+07	5.64081e+07	5.12092e+07	3.98617e+07	5.86042e+07		0.0515798	0.0357021	0.847752	0.212792	0.591712
AT4G34138.1	UDP-glucosyl transferase 73B1	sp|Q8VZE9|U73B1_ARATH	plasma membrane	2.76715e+07	2.9707e+07	3.13074e+07	2.84929e+07	2.56295e+07	2.29041e+07	2.83295e+07	2.63628e+07	3.39639e+07	2.36871e+07	1.98303e+07	2.50638e+07	2.12668e+07	2.47702e+07	1.54093e+07	2.42722e+07	2.80656e+07	2.66549e+07		0.113798	0.997035	0.0237616	0.036119	0.101834
AT4G34200.1	Encodes a 3-phosphoglycerate dehydrogenase that is essential for embryo and pollen development	sp|O49485|SERA1_ARATH	plastid	2.94073e+08	3.06073e+08	3.02089e+08	2.90045e+08	2.72239e+08	2.73962e+08	3.34168e+08	3.02152e+08	3.2149e+08	2.5535e+08	2.39027e+08	2.55191e+08	2.54872e+08	2.3999e+08	2.81059e+08	3.05818e+08	3.5726e+08	2.92022e+08		0.0301089	0.136262	0.00140613	0.0281729	0.431443
AT4G34450.1	Member of the Coat Protein I (COPI) complex is a seven-subunit coatomer complex consisting of	sp|Q0WW26|COPG_ARATH	cytosol	1.71698e+08	1.79536e+08	1.7868e+08	1.83665e+08	1.86875e+08	1.65494e+08	1.89839e+08	2.1441e+08	1.93412e+08	1.82586e+08	1.74119e+08	1.64715e+08	1.65723e+08	1.65942e+08	1.74784e+08	1.90656e+08	1.70808e+08	1.89484e+08		0.788288	0.0486663	0.64697	0.114161	0.366539
AT4G34620.1	Encodes ribosomal protein S16, has embryo-defective lethal mutant phenotype protein_coding	sp|O65686|RS16A_ARATH	plastid	0	0	0	0	4.41405e+07	6.26625e+07	0	0	0	4.60501e+07	5.1469e+07	8.38903e+07	5.97237e+07	5.33025e+07	5.49684e+07	0	4.03258e+07	7.07291e+07		0.127939		0.00689394	8.29282e-06	0.145031
AT4G34670.1	Ribosomal protein S3Ae	sp|Q42262|RS3A2_ARATH	cytosol	3.0574e+07	0	1.89935e+07	2.55479e+07	4.1471e+07	3.35265e+07	2.52486e+07	4.76707e+07	2.41095e+07	3.7581e+07	4.0954e+07	0	4.69656e+07	2.8709e+07	5.02458e+07	5.18773e+07	4.45678e+07	4.18406e+07		0.1654	0.249696	0.575641	0.0845304	0.0346704
AT4G34740.1	Encodes glutamine 5-phosphoribosylpyrophosphate amidotransferase. Mutants are deficient in lea	sp|Q9STG9|ASE2_ARATH	plastid	7.17462e+07	7.47308e+07	7.42403e+07	7.70398e+07	5.35803e+07	6.27103e+07	6.99781e+07	5.77453e+07	7.01383e+07	6.48633e+07	5.49037e+07	7.39886e+07	5.5393e+07	5.83367e+07	5.27512e+07	5.41178e+07	9.81102e+07	6.31816e+07		0.255782	0.144413	0.18305	0.000626104	0.901645
AT4G34870.1	belongs to cyclophilin family protein_coding ROTAMASE CYCLOPHILIN 5 (ROC5) ARABIDOPSIS TH	sp|Q42406|CP18D_ARATH	cytosol	0	0	0	0	3.36913e+08	2.82153e+08	0	0	0	2.89984e+08	3.34516e+08	2.58592e+08	3.27019e+08	2.60661e+08	2.79757e+08	2.71391e+08	1.90472e+08	2.84785e+08		0.119219		0.000181286	0.00012595	0.00107551
AT4G35090.1	Encodes a peroxisomal catalase, highly expressed in bolts and leaves. mRNA expression pattern	sp|P25819|CATA2_ARATH;tr|A0A1P8B564|A0A1P8B564_ARATH;tr|F4JM86|F4JM86_ARATH	peroxisome	4.66296e+09	4.56162e+09	4.61154e+09	3.29721e+09	3.2534e+09	3.73743e+09	3.82258e+09	2.46288e+09	4.1455e+09	3.73251e+09	3.58991e+09	3.70853e+09	2.96873e+09	3.66559e+09	2.10533e+09	2.70485e+09	2.75805e+09	3.49223e+09		0.00167522	0.0928501	6.02136e-05	0.0198315	0.00312913
AT4G35260.1	Encodes a regulatory subunit of the mitochondrially-localized NAD+- dependent isocitrate dehyd	sp|Q8LFC0|IDH1_ARATH	mitochondrion	3.17907e+07	3.38558e+07	3.44619e+07	3.72671e+07	3.44691e+07	3.59952e+07	3.98451e+07	3.86268e+07	4.03034e+07	3.04851e+07	3.34221e+07	4.26162e+07	3.73369e+07	2.94528e+07	3.49164e+07	3.90143e+07	3.23665e+07	2.32496e+07		0.0904315	0.00281827	0.598306	0.839713	0.714027
AT4G36195.1	Serine carboxypeptidase S28 family protein	tr|Q683F9|Q683F9_ARATH;tr|Q94CC6|Q94CC6_ARATH	extracellular	2.82785e+07	3.06588e+07	3.69149e+07	0	2.03384e+07	2.35741e+07	3.9721e+07	2.80948e+07	3.4376e+07	2.95653e+07	2.80734e+07	0	0	2.38403e+07	0	0	2.74062e+07	2.32883e+07		0.0910697	0.643856	0.269884	0.0453106	0.166503
AT4G37000.1	Mutants have spontaneous spreading cell death lesions and constitutive activation of defenses	sp|Q8LDU4|RCCR_ARATH	plastid	5.47289e+07	5.25577e+07	5.12305e+07	4.04939e+07	4.86926e+07	5.42643e+07	5.91141e+07	3.37621e+07	6.41213e+07	5.90691e+07	5.35655e+07	5.67218e+07	4.01501e+07	4.24394e+07	2.92858e+07	3.03838e+07	4.74268e+07	5.01345e+07		0.290548	0.95983	0.128891	0.0205372	0.179172
AT4G37800.1	xyloglucan endotransglucosylase/hydrolase 7	sp|Q8LER3|XTH7_ARATH	extracellular	1.02738e+08	9.02923e+07	8.94824e+07	8.84893e+07	1.56914e+08	1.08168e+08	9.86079e+07	9.7392e+07	1.04861e+08	1.30448e+08	1.35048e+08	1.18105e+08	7.71306e+07	9.06749e+07	7.68584e+07	8.63923e+07	1.32508e+08	1.05759e+08		0.31808	0.277884	0.00707878	0.114155	0.373658
AT4G37870.1	Encodes a phosphoenolpyruvate carboxykinase that localizes to the cytosol. protein_coding	sp|Q9T074|PCKA_ARATH	cytosol	0	0	0	2.36888e+07	2.12477e+07	0	2.45293e+07	2.74633e+07	0	0	0	0	0	0	2.86275e+07	2.68013e+07	2.01895e+07	2.42352e+07		0.117289	0.117382		0.373901	0.000248084
AT4G37980.1	NADPH-dependent cinnamaldehyde and hexenal reductase involved in the production of green leaf	sp|Q02971|CADH7_ARATH	cytosol	4.70046e+07	2.94895e+07	3.34105e+07	5.2307e+07	6.41746e+07	6.66638e+07	5.53009e+07	4.18696e+07	5.53661e+07	8.21695e+07	1.0266e+08	4.30706e+07	5.97444e+07	4.67966e+07	5.11489e+07	4.81957e+07	2.39629e+07	5.5079e+07		0.0241922	0.110363	0.0976375	0.0712513	0.62185
AT4G38740.1	Encodes cytosolic cyclophilin ROC1. protein_coding ROTAMASE CYP 1 (ROC1) ROTAMASE CYP 1	sp|P34790|CP18C_ARATH;sp|Q9SKQ0|CP19B_ARATH	cytosol	0	0	0	0	1.79511e+08	1.32205e+08	0	0	0	1.37152e+08	2.10596e+08	1.17168e+08	1.52655e+08	1.4847e+08	1.22925e+08	1.04368e+08	1.43921e+08	1.61818e+08		0.125196		0.00548472	0.00010887	0.00129031
AT4G38970.1	Protein is tyrosine-phosphorylated and its phosphorylation state is modulated in response to A	sp|Q944G9|ALFP2_ARATH;tr|F4JUJ5|F4JUJ5_ARATH	plastid	7.3786e+09	7.39191e+09	7.275e+09	7.72721e+09	5.76351e+09	6.26123e+09	6.78781e+09	5.97959e+09	6.87637e+09	6.1558e+09	6.61824e+09	5.91692e+09	6.56933e+09	7.2619e+09	5.74994e+09	5.45072e+09	5.05372e+09	6.0972e+09		0.265139	0.0496807	0.00589945	0.134341	0.00406815
AT4G39150.1	DNAJ heat shock N-terminal domain-containing protein	tr|Q9T024|Q9T024_ARATH	cytosol	0	1.41824e+07	0	0	1.92599e+07	1.66083e+07	0	0	0	0	2.40594e+07	0	0	2.20733e+07	0	1.84076e+07	1.8609e+07	2.27411e+07		0.398752	0.373901	0.741451	0.778585	0.0369647
AT4G39260.1	Encodes a glycine-rich protein with RNA binding domain at the N-terminus. Protein is structura	sp|Q03251|RBG8_ARATH;tr|F4JVB9|F4JVB9_ARATH;tr|F4JVC0|F4JVC0_ARATH;tr|F4JVC1|F4JVC1_ARATH	nucleus	0	0	0	0	1.49172e+08	1.31702e+08	0	0	0	1.51202e+08	1.9177e+08	1.68072e+08	2.28719e+08	1.78259e+08	2.43999e+08	1.61931e+08	1.89918e+08	2.46276e+08		0.117653		0.000132328	0.000398695	0.0013001
AT4G39280.1	phenylalanyl-tRNA synthetase, putative / phenylalanine-tRNA ligase	tr|F4JVC5|F4JVC5_ARATH;sp|Q9T034|SYFA_ARATH	cytosol	1.72968e+07	1.37136e+07	1.51993e+07	0	1.38348e+07	0	1.47642e+07	0	1.64149e+07	0	0	0	1.86181e+07	0	0	1.02307e+07	1.61306e+07	1.82627e+07		0.0845222	0.399703	0.000120716	0.217652	0.84983
AT4G39730.1	PLAT1 domain stress protein family member. Involved in mediating response to stresses such as	sp|O65660|PLAT1_ARATH	plastid	0	0	0	0	5.0676e+07	9.03424e+07	0	0	0	4.57573e+07	4.79125e+07	8.39542e+07	6.68257e+07	7.05137e+07	0	0	5.51975e+07	5.11737e+07		0.146585		0.00878077	0.116403	0.116685
AT4G40030.2	Histone superfamily protein	sp|P59169|H33_ARATH;tr|A8MRL0|A8MRL0_ARATH;sp|Q9LR02|H3L3_ARATH	mitochondrion	0	0	0	0	6.22081e+07	4.7674e+07	0	0	0	4.4881e+07	7.05039e+07	1.24434e+08	6.62584e+07	8.22721e+07	6.43484e+07	3.77324e+07	6.33438e+07	7.41632e+07		0.123029		0.0270338	0.000236639	0.00566297
AT5G02870.1	Ribosomal protein L4/L1 family	tr|F4KDU5|F4KDU5_ARATH;sp|P49691|RL4B_ARATH	cytosol	6.8795e+07	7.48916e+07	6.80174e+07	8.70656e+07	6.77069e+07	5.66157e+07	6.49398e+07	1.07376e+08	5.86407e+07	6.08393e+07	6.03395e+07	4.92835e+07	7.19405e+07	7.67573e+07	1.00533e+08	8.40765e+07	7.93595e+07	9.01297e+07		0.991385	0.699311	0.0342428	0.241297	0.0213514
AT5G03650.1	Encodes starch branching enzyme (E.C.2.4.1.18) similar to SBE2 from maize and rice. Expressed	sp|Q9LZS3|GLGB2_ARATH	plastid	4.02058e+07	3.57664e+07	4.03118e+07	2.77388e+07	5.38671e+07	3.97348e+07	4.23277e+07	2.77522e+07	3.97376e+07	5.27878e+07	5.01588e+07	2.96576e+07	2.26138e+07	3.15864e+07	3.10352e+07	3.59353e+07	3.29277e+07	3.99751e+07		0.837403	0.67242	0.506437	0.0339238	0.382503
AT5G04140.2	Encodes a gene whose sequence is similar to ferredoxin dependent glutamate synthase (Fd-GOGAT)	sp|Q9ZNZ7|GLTB1_ARATH	plastid	3.64532e+09	3.81967e+09	4.0439e+09	3.3509e+09	2.52756e+09	3.05749e+09	3.43366e+09	2.57335e+09	3.74989e+09	3.64684e+09	3.57228e+09	3.13648e+09	2.9472e+09	3.25904e+09	2.54268e+09	2.68747e+09	3.42843e+09	3.64836e+09		0.0325654	0.1896	0.122153	0.0178881	0.136453
AT5G04590.1	A.thaliana gene encoding sulfite reductase. protein_coding SULFITE REDUCTASE (SIR) SULFIT	sp|Q9LZ66|SIR_ARATH	plastid	3.16384e+08	3.0818e+08	3.3447e+08	3.65856e+08	3.18761e+08	2.88321e+08	3.21268e+08	2.79079e+08	3.05268e+08	3.0142e+08	3.10302e+08	2.17932e+08	2.72655e+08	2.93808e+08	2.90628e+08	3.09615e+08	3.45833e+08	3.20622e+08		0.855412	0.287994	0.229371	0.0289082	0.690012
AT5G05010.1	clathrin adaptor complexes medium subunit family protein	sp|Q93Y22|COPD_ARATH	golgi	2.85028e+07	2.76275e+07	2.5555e+07	3.39192e+07	3.312e+07	2.57506e+07	2.47925e+07	4.19451e+07	2.88626e+07	3.13769e+07	2.75472e+07	3.36173e+07	3.24362e+07	3.0153e+07	3.09879e+07	3.51178e+07	3.53009e+07	2.97688e+07		0.248504	0.426683	0.141013	0.0226495	0.0375654
AT5G05890.1	Encodes a nicotinate-N-glycosyltransferase. protein_coding UDP-GLUCOSYL TRANSFERASE 76C5	sp|Q9FI97|U76C5_ARATH	plasma membrane	8.33124e+06	9.76711e+06	9.37833e+06	0	0	9.09284e+06	9.11998e+06	0	9.68956e+06	0	0	9.01877e+06	0	0	0	0	0	0		0.11587	0.413438	0.112711	2.84038e-05	2.84038e-05
AT5G06290.1	Encodes a 2-Cys peroxiredoxin (2-Cys PrxB) that contains two catalytic Cys residues. The mRNA	sp|Q9C5R8|BAS1B_ARATH;tr|A0A1P8BD74|A0A1P8BD74_ARATH	plastid	0	0	0	0	3.50109e+07	1.78321e+08	0	0	0	5.78495e+07	5.9612e+07	1.12621e+08	1.13719e+08	1.57732e+08	0	4.90551e+07	7.50319e+07	3.65179e+07		0.262337		0.0129733	0.126467	0.00916952
AT5G07030.1	Eukaryotic aspartyl protease family protein	tr|F4K5B9|F4K5B9_ARATH	extracellular	2.22002e+08	2.37738e+08	2.18628e+08	1.63012e+08	1.78841e+08	1.85726e+08	1.88894e+08	1.94191e+08	2.2717e+08	2.06576e+08	1.50261e+08	1.85289e+08	1.54186e+08	1.84507e+08	1.79387e+08	1.61303e+08	1.88697e+08	1.66564e+08		0.0049178	0.164068	0.059809	0.00847645	0.00625306
AT5G07090.1	Ribosomal protein S4 (RPS4A) family protein	tr|F4K5C7|F4K5C7_ARATH;sp|Q93VH9|RS41_ARATH;sp|P49204|RS42_ARATH;tr|F4IMI7|F4IMI7_ARATH	cytosol	3.89109e+08	3.77238e+08	2.47937e+08	1.78915e+08	5.55149e+08	3.9539e+08	4.08936e+08	5.59592e+08	3.71503e+08	4.71571e+08	4.96872e+08	4.31624e+08	4.96494e+08	4.25033e+08	6.21423e+08	5.90106e+08	6.30141e+08	5.34754e+08		0.761275	0.211776	0.0586503	0.0733869	0.00959715
AT5G07350.2	RNA binding protein with nuclease activity essential for stress response. Involved in mechanis	sp|Q8VZG7|TSN1_ARATH	cytosol	7.59844e+07	9.02735e+07	9.30047e+07	1.29889e+08	1.29772e+08	1.05722e+08	1.132e+08	1.51779e+08	1.12224e+08	1.01247e+08	9.5978e+07	1.13625e+08	1.26302e+08	9.33082e+07	1.36744e+08	1.58609e+08	1.11333e+08	1.17852e+08		0.0212169	0.048946	0.0816438	0.0835757	0.0525566
AT5G07440.1	Encodes the beta-subunit of the glutamate dehydrogenase. The enzyme is almost exclusively foun	sp|Q38946|DHE2_ARATH;tr|F4K6P9|F4K6P9_ARATH	mitochondrion	3.99384e+08	4.90372e+08	5.38884e+08	3.88813e+08	4.88336e+08	4.33874e+08	5.2849e+08	2.77825e+08	5.44479e+08	3.21914e+08	3.26272e+08	3.91436e+08	3.23816e+08	3.51488e+08	2.72051e+08	3.6132e+08	3.68937e+08	3.36983e+08		0.47678	0.79936	0.0498691	0.0270357	0.0455738
AT5G08300.1	Succinyl-CoA ligase, alpha subunit	sp|P68209|SUCA1_ARATH;tr|B3H632|B3H632_ARATH	mitochondrion	3.0793e+07	2.85206e+07	3.21653e+07	2.9294e+07	3.16434e+07	3.5754e+07	3.92857e+07	3.4269e+07	3.59005e+07	3.39686e+07	3.63109e+07	3.40346e+07	3.87448e+07	2.91845e+07	3.82803e+07	3.60776e+07	3.59727e+07	2.94957e+07		0.467486	0.0301456	0.03108	0.209709	0.238193
AT5G08380.1	alpha-galactosidase 1	sp|Q9FT97|AGAL1_ARATH;tr|A0A1P8BFT2|A0A1P8BFT2_ARATH	extracellular	2.37315e+07	2.27869e+07	2.27679e+07	1.87346e+07	2.02877e+07	2.03708e+07	2.06423e+07	0	2.78254e+07	2.11756e+07	2.09682e+07	2.36003e+07	2.01601e+07	2.03708e+07	1.47468e+07	1.5213e+07	2.07053e+07	2.24405e+07		0.00600701	0.452453	0.261018	0.0667689	0.173349
AT5G08570.1	Pyruvate kinase family protein	tr|Q9FNN1|Q9FNN1_ARATH	cytosol	3.09299e+07	2.80306e+07	3.52202e+07	5.22164e+07	3.64244e+07	3.98893e+07	3.98368e+07	4.48001e+07	4.53689e+07	4.02644e+07	3.72826e+07	3.41623e+07	3.66396e+07	3.17532e+07	4.62837e+07	4.92698e+07	4.87467e+07	3.46848e+07		0.0936546	0.011915	0.0992517	0.223923	0.0694739
AT5G09900.3	Encodes one of two isoforms for the 26S proteasome regulatory protein (RN) subunit RPN5. For m	sp|Q9FIB6|PS12A_ARATH;tr|F4KFD7|F4KFD7_ARATH;tr|B3H6B0|B3H6B0_ARATH;tr|A0A1P8BHB1|A0A1P8BHB1_ARATH;tr|F4KF39|F4KF39_ARATH;sp|Q8VWK0|PS12B_ARATH	nucleus	8.85937e+07	9.15464e+07	9.48668e+07	1.00715e+08	8.45792e+07	9.14703e+07	1.03992e+08	1.08011e+08	9.99221e+07	9.07692e+07	8.44094e+07	5.99227e+07	9.13436e+07	7.67041e+07	9.98321e+07	9.91013e+07	9.80151e+07	9.10844e+07		0.912611	0.0141033	0.237148	0.751169	0.228542
AT5G10160.1	Thioesterase superfamily protein	tr|Q9LX13|Q9LX13_ARATH	plastid	0	0	0	0	1.01774e+08	8.68486e+07	0	0	0	1.05137e+08	9.72908e+07	1.06612e+08	8.55047e+07	7.53028e+07	5.90691e+07	6.13007e+07	9.48011e+07	8.6189e+07		0.118601		3.71201e-06	0.000679174	0.00129841
AT5G10560.1	Glycosyl hydrolase family protein	sp|Q9LXA8|BXL6_ARATH	extracellular	1.82033e+07	1.88074e+07	2.49165e+07	0	0	2.06294e+07	1.76345e+07	0	1.93872e+07	1.69279e+07	0	0	1.33682e+07	0	0	0	0	1.65646e+07		0.128577	0.273864	0.067851	0.0306958	0.063117
AT5G10860.1	Encodes a single cystathionine beta-Synthase domain-containing protein. Modulates development	sp|Q9LEV3|CBSX3_ARATH	mitochondrion	0	0	0	0	3.28502e+07	3.64926e+07	0	0	0	3.40984e+07	2.84239e+07	4.59927e+07	2.84988e+07	2.07298e+07	2.38502e+07	3.04154e+07	3.12229e+07	0		0.117213		0.00220671	0.000418079	0.116185
AT5G10920.1	L-Aspartase-like family protein	sp|Q9LEU8|ARLY_ARATH	plastid	9.3237e+07	6.80929e+07	7.94311e+07	6.47959e+07	6.57642e+07	5.3358e+07	7.62271e+07	4.20674e+07	6.34977e+07	5.90978e+07	6.09448e+07	4.84368e+07	5.1227e+07	5.06971e+07	5.98895e+07	4.60182e+07	9.69004e+07	6.09871e+07		0.0842681	0.186315	0.0432121	0.0285874	0.504123
AT5G11200.2	One of two genes encoding an ATP-dependent RNA helicase that localizes predominantly to euchro	sp|Q9LFN6|RH56_ARATH;sp|Q56XG6|RH15_ARATH;tr|F4JWF7|F4JWF7_ARATH;tr|F4JWF6|F4JWF6_ARATH;tr|F4JWF3|F4JWF3_ARATH	nucleus	1.60367e+08	1.68632e+08	1.82586e+08	1.85109e+08	2.18992e+08	1.87836e+08	2.20148e+08	2.0888e+08	2.09315e+08	1.98491e+08	1.68351e+08	1.85173e+08	1.87953e+08	1.7037e+08	2.10829e+08	1.83118e+08	2.5385e+08	1.6368e+08		0.10175	0.00478661	0.282666	0.22504	0.351152
AT5G11670.1	The malic enzyme (EC 1.1.1.40) encoded by AtNADP-ME2 is presumably a cytosolic enzyme involved	sp|Q9LYG3|MAOP2_ARATH	cytosol	2.21695e+08	2.25273e+08	2.44846e+08	3.23144e+08	2.73753e+08	2.6961e+08	2.88481e+08	2.54114e+08	3.08116e+08	2.18219e+08	2.62784e+08	2.47302e+08	2.88541e+08	2.6012e+08	2.97827e+08	2.44575e+08	1.91265e+08	2.83879e+08		0.035392	0.0378875	0.460507	0.0184862	0.754615
AT5G13120.1	Encodes a lumenal cyclophilin with peptidyl-prolyl isomerase activity that is associated with	sp|Q9ASS6|PNSL5_ARATH	plastid	0	0	0	0	5.78655e+07	5.30372e+07	0	0	0	4.87298e+07	5.15618e+07	6.19328e+07	4.51837e+07	4.13218e+07	3.28411e+07	4.82525e+07	5.14619e+07	5.06269e+07		0.11687		0.000175523	0.000400278	8.10503e-07
AT5G13370.1	IBA - specific acyl acid amido synthetase which conjugates glutamine to IBA. It is involved in	tr|Q8GZ29|Q8GZ29_ARATH	cytosol	3.07333e+07	3.21118e+07	3.54726e+07	3.51958e+07	2.79046e+07	3.09922e+07	3.22971e+07	3.20762e+07	3.22456e+07	2.45974e+07	0	0	0	2.55443e+07	0	2.1114e+07	2.79143e+07	0		0.608632	0.708317	0.0418078	0.0482794	0.12608
AT5G13410.1	FKBP-like peptidyl-prolyl cis-trans isomerase family protein	sp|Q9LYR5|FKB19_ARATH	plastid	0	0	0	0	2.78119e+07	3.4326e+07	0	0	0	3.01614e+07	3.23867e+07	2.97297e+07	2.54366e+07	1.9617e+07	0	0	1.74026e+07	2.06939e+07		0.12047		3.06373e-06	0.122711	0.119077
AT5G13420.1	Aldolase-type TIM barrel family protein	tr|Q9LYR4|Q9LYR4_ARATH	plastid	1.22618e+08	1.26197e+08	1.29862e+08	1.6326e+08	1.1097e+08	1.14098e+08	1.37924e+08	1.38049e+08	1.48883e+08	1.06901e+08	1.07824e+08	1.11642e+08	1.23112e+08	1.1199e+08	1.17656e+08	1.62921e+08	1.24373e+08	1.24753e+08		0.859605	0.0213403	0.00237603	0.0871873	0.438996
AT5G13510.1	Ribosomal protein L10 family protein	sp|Q9FY50|RK10_ARATH	plastid	0	0	0	0	1.06531e+08	1.68573e+08	0	0	0	9.33211e+07	1.08792e+08	1.3111e+08	1.84251e+08	1.67049e+08	7.10879e+07	7.9409e+07	1.12403e+08	8.30168e+07		0.13594		0.000535199	0.0161409	0.000932963
AT5G13630.1	Encodes magnesium chelatase involved in plastid-to-nucleus signal transduction. protein_coding	sp|Q9FNB0|CHLH_ARATH;tr|A8MR05|A8MR05_ARATH	plastid	9.70887e+07	8.67163e+07	1.05028e+08	1.1084e+08	1.18894e+08	1.11109e+08	1.17176e+08	1.70335e+08	1.19987e+08	1.3367e+08	1.48152e+08	9.24583e+07	1.56686e+08	1.24693e+08	2.04709e+08	1.65965e+08	1.37238e+08	1.5499e+08		0.0429445	0.0937452	0.179051	0.05101	0.00468731
AT5G13650.2	Encodes SVR3, a putative chloroplast TypA translation elongation GTPase. Loss of SVR3 suppres	sp|F4K410|SVR3_ARATH;tr|F4K409|F4K409_ARATH	plastid	1.48111e+08	1.39888e+08	1.59745e+08	1.24244e+08	1.46213e+08	1.42897e+08	1.36583e+08	1.43881e+08	1.56827e+08	1.78519e+08	1.72821e+08	1.7666e+08	1.26188e+08	1.2529e+08	1.35095e+08	1.64487e+08	1.83144e+08	1.47159e+08		0.269057	0.694802	0.0111708	0.0358587	0.25731
AT5G13780.1	Encodes the catalytic subunit of a N-terminal acetyltransferase. protein_coding NAA10	sp|Q9FKI4|NAA10_ARATH	cytosol	0	0	0	0	0	0	0	0	0	0	1.49921e+07	0	0	0	0	1.63094e+07	2.21024e+07	1.46267e+07				0.373901		0.00145163
AT5G13850.1	nascent polypeptide-associated complex subunit alpha-like protein 3	sp|Q6ICZ8|NACA3_ARATH	cytosol	2.11243e+07	1.95288e+07	2.20488e+07	0	3.02745e+07	2.69672e+07	2.42134e+07	1.85974e+07	2.29931e+07	2.73758e+07	2.67939e+07	0	2.48613e+07	2.45582e+07	2.78293e+07	2.29613e+07	3.39616e+07	2.47119e+07		0.859093	0.60742	0.76927	0.0191493	0.144931
AT5G14260.3	Suppresses singlet oxygen-induced stress responses by protecting grana margins. protein_coding	tr|Q8VZB5|Q8VZB5_ARATH;tr|A0A1P8BDE0|A0A1P8BDE0_ARATH	plastid	1.13735e+08	1.03388e+08	1.16366e+08	9.99983e+07	8.49023e+07	1.06177e+08	9.67595e+07	8.72166e+07	1.02e+08	1.01071e+08	1.00757e+08	8.64223e+07	8.23691e+07	8.66502e+07	8.02779e+07	8.23691e+07	9.22407e+07	1.06199e+08		0.130889	0.0541129	0.0732593	0.00305434	0.0922343
AT5G14320.1	Ribosomal protein S13/S18 family	sp|P42732|RR13_ARATH;tr|B3H631|B3H631_ARATH	plastid	0	0	0	0	2.64177e+07	2.82902e+07	0	0	0	3.07717e+07	3.76227e+07	1.3984e+08	5.46114e+07	4.62292e+07	4.61619e+07	0	3.01468e+07	7.44723e+07		0.116582		0.120443	6.30761e-05	0.182166
AT5G14590.1	Isocitrate/isopropylmalate dehydrogenase family protein	sp|Q8LPJ5|ICDHP_ARATH	mitochondrion	2.09203e+07	2.2321e+07	2.74804e+07	1.79055e+07	2.69242e+07	2.22053e+07	2.73133e+07	9.90757e+06	2.3473e+07	3.05295e+07	2.88346e+07	1.56819e+07	1.54757e+07	1.52955e+07	1.77203e+07	2.77753e+07	5.55776e+07	1.98963e+07		0.726963	0.585532	0.791425	0.0258214	0.38027
AT5G14660.1	Encodes a peptide deformylase PDF1B. The crystal structure has been determined at a resolutio	sp|Q9FUZ2|DEF1B_ARATH	plastid	2.74747e+07	0	0	0	4.17595e+07	0	0	0	0	0	4.22925e+07	0	3.50789e+07	4.72136e+07	3.5702e+07	0	4.29841e+07	4.89023e+07		0.789243	0.373901	0.783517	0.0389389	0.297128
AT5G14780.1	Encodes a NAD-dependent formate dehydrogenase. protein_coding FORMATE DEHYDROGENASE (FDH)	tr|A0A1P8B9N1|A0A1P8B9N1_ARATH;tr|A0A1P8B9L1|A0A1P8B9L1_ARATH;sp|Q9S7E4|FDH_ARATH	mitochondrion	1.59701e+08	1.85584e+08	2.13358e+08	2.17268e+08	1.86177e+08	1.43602e+08	1.9907e+08	1.12161e+08	2.06576e+08	1.18261e+08	1.2733e+08	1.29144e+08	1.26617e+08	1.70441e+08	8.29995e+07	1.30711e+08	1.74772e+08	1.1038e+08		0.89059	0.709594	0.018044	0.114811	0.124224
AT5G15200.1	Ribosomal protein S4	sp|Q9LXG1|RS91_ARATH;tr|B3H7J6|B3H7J6_ARATH;sp|Q9FLF0|RS92_ARATH	cytosol	0	0	0	0	4.56329e+08	3.89946e+08	0	0	0	3.73491e+08	3.96982e+08	3.7009e+08	4.14357e+08	3.28746e+08	4.73996e+08	4.99843e+08	5.31023e+08	4.10754e+08		0.118558		1.46245e-06	0.000651644	0.000182824
AT5G15450.1	Encodes a chloroplast-targeted Hsp101 homologue. Functions as a molecular chaperone involved	sp|Q9LF37|CLPB3_ARATH	plastid	1.14415e+08	1.3562e+08	1.48029e+08	1.05115e+08	8.92655e+07	1.01029e+08	1.04999e+08	9.60246e+07	1.22474e+08	1.1273e+08	1.15635e+08	8.86305e+07	1.08928e+08	9.67193e+07	7.43846e+07	6.54913e+07	1.04122e+08	1.28902e+08		0.0349033	0.117969	0.106591	0.0492171	0.187509
AT5G16130.1	Ribosomal protein S7e family protein	sp|Q8LD03|RS73_ARATH	cytosol	2.49062e+07	0	0	0	2.13358e+08	1.82472e+08	0	1.98289e+07	0	2.07423e+08	2.2228e+08	2.06304e+08	2.35345e+08	2.0888e+08	2.36194e+08	2.45832e+08	2.31912e+08	2.57179e+08		0.139114	0.881016	3.12579e-05	5.74856e-05	2.81976e-05
AT5G16370.1	acyl activating enzyme 5	sp|Q9FFE6|AAE5_ARATH;sp|Q9FFE9|AAE6_ARATH	peroxisome	2.99448e+07	3.09214e+07	3.08721e+07	0	0	3.22054e+07	2.86414e+07	0	2.89789e+07	0	0	3.39098e+07	0	0	0	0	0	0		0.138354	0.302133	0.163455	6.9802e-08	6.9802e-08
AT5G16970.1	encodes a 2-alkenal reductase (EC 1.3.1.74), plays a key role in the detoxification of reactiv	sp|Q39172|AER_ARATH	cytosol	1.61191e+08	1.6499e+08	1.54261e+08	1.52814e+08	1.54058e+08	1.22899e+08	1.60812e+08	7.37071e+07	1.45566e+08	1.21022e+08	1.26635e+08	1.0423e+08	1.06096e+08	1.66968e+08	7.25212e+07	1.18269e+08	1.3739e+08	1.36962e+08		0.188216	0.2837	0.00448022	0.18143	0.0141829
AT5G17310.2	UDP-glucose pyrophosphorylase 2	sp|P57751|UGPA1_ARATH;tr|A0A1P8BC98|A0A1P8BC98_ARATH;tr|F4KGY8|F4KGY8_ARATH;tr|A0A1P8BC93|A0A1P8BC93_ARATH	cytosol	1.38691e+08	1.51223e+08	1.68819e+08	1.37647e+08	8.70355e+07	1.16641e+08	1.27693e+08	1.11017e+08	1.61191e+08	1.22203e+08	1.09079e+08	1.38509e+08	1.08536e+08	1.07973e+08	8.30686e+07	8.56589e+07	1.02895e+08	1.26066e+08		0.0837837	0.316542	0.0719514	0.0118964	0.0302586
AT5G17330.1	Encodes one of two isoforms of glutamate decarboxylase. The mRNA is cell-to-cell mobile.	sp|Q42521|DCE1_ARATH	cytosol	0	0	2.45616e+07	3.30673e+07	3.72181e+07	2.88606e+07	3.69969e+07	3.15033e+07	3.12164e+07	2.32592e+07	2.97441e+07	0	3.4004e+07	2.53538e+07	3.84772e+07	3.59328e+07	2.68571e+07	3.00925e+07		0.0435562	0.0406512	0.480127	0.0541264	0.0572263
AT5G17820.1	Peroxidase superfamily protein	sp|Q43729|PER57_ARATH;tr|A0A1P8BGP6|A0A1P8BGP6_ARATH	extracellular	2.15502e+07	0	1.4797e+07	0	2.87947e+07	2.47376e+07	2.25715e+07	2.85206e+07	2.62534e+07	2.80656e+07	2.25653e+07	3.61076e+07	3.27956e+07	3.30879e+07	3.52862e+07	2.75988e+07	0	3.02032e+07		0.630679	0.106991	0.0880936	0.0280501	0.569965
AT5G18380.1	Ribosomal protein S5 domain 2-like superfamily protein	tr|A8MRX2|A8MRX2_ARATH;sp|Q42340|RS163_ARATH;tr|F4JWM1|F4JWM1_ARATH	cytosol	0	0	0	0	8.84035e+07	1.20428e+08	0	0	0	8.06181e+07	8.58253e+07	1.87355e+08	1.74663e+08	1.31001e+08	1.02099e+08	8.83974e+07	1.10013e+08	7.79421e+07		0.125386		0.0274193	0.00298353	0.000618602
AT5G19220.1	Encodes the large subunit of ADP-glucose pyrophosphorylase which catalyzes the first, rate lim	sp|P55229|GLGL1_ARATH	plastid	6.55445e+08	6.98701e+08	7.07228e+08	6.48981e+08	5.38399e+08	5.68821e+08	6.6718e+08	5.49407e+08	6.93923e+08	6.37389e+08	5.77322e+08	6.49701e+08	5.43159e+08	6.13292e+08	5.0325e+08	4.77856e+08	4.53995e+08	6.08972e+08		0.0501231	0.346692	0.0754587	0.0203722	0.026843
AT5G19550.1	Nitrogen metabolism. Major cytosolic isoenzyme controlling aspartate biosynthesis in the light	sp|P46645|AAT2_ARATH	cytosol	1.12481e+08	1.2726e+08	1.24399e+08	1.49472e+08	9.34376e+07	9.2164e+07	1.17103e+08	1.41115e+08	1.236e+08	7.56691e+07	8.82443e+07	1.03798e+08	9.46435e+07	9.04427e+07	7.61373e+07	1.07585e+08	2.00482e+08	7.87076e+07		0.644182	0.525345	0.0259889	0.00888014	0.848427
AT5G20010.1	A member of RAN GTPase gene family. Encodes a small soluble GTP-binding protein. Likely to be	sp|P41916|RAN1_ARATH;sp|Q8H156|RAN3_ARATH;sp|P41917|RAN2_ARATH	cytosol	1.75087e+08	0	0	0	2.48764e+08	2.22156e+08	4.36023e+07	1.71829e+08	5.57203e+07	2.21756e+08	2.56538e+08	1.91371e+08	2.28465e+08	2.66193e+08	2.21158e+08	2.23702e+08	2.69125e+08	2.29417e+08		0.371709	0.676408	0.054752	0.0397976	0.0385736
AT5G20250.4	encodes a member of glycosyl hydrolase family 36. Expression is induced within 3 hours of dark	sp|Q8RX87|RFS6_ARATH;tr|F4K470|F4K470_ARATH	plastid	1.18589e+08	1.27941e+08	1.65792e+08	5.69463e+07	8.30513e+07	8.11057e+07	1.04151e+08	3.61753e+07	1.48986e+08	6.51427e+07	5.56354e+07	1.03002e+08	4.57003e+07	6.78338e+07	2.40278e+07	5.47479e+07	7.0543e+07	5.41929e+07		0.0188135	0.316263	0.0370873	0.00881887	0.00727258
AT5G20290.1	Ribosomal protein S8e family protein	sp|Q93VG5|RS81_ARATH	nucleus, cytosol	3.86154e+08	3.43635e+08	2.50095e+08	2.20072e+08	5.82224e+08	4.38226e+08	3.78784e+08	6.63168e+08	3.77761e+08	4.92586e+08	5.25458e+08	5.74886e+08	5.84772e+08	5.02483e+08	6.64871e+08	6.31716e+08	5.45385e+08	5.77442e+08		0.483714	0.228154	0.0119715	0.0140436	0.00552827
AT5G20630.1	Encodes a germin-like protein. Its transcripts are more abundant in RNA from leaves collected	sp|P94072|GL33_ARATH	extracellular	2.39131e+07	0	0	0	1.09511e+08	2.4854e+08	0	0	0	1.15811e+08	1.85945e+08	3.02173e+08	2.58556e+08	3.60194e+08	1.55431e+08	1.99042e+08	1.20328e+08	9.47091e+07		0.198562	0.373901	0.0244494	0.013774	0.0159226
AT5G20720.1	Encodes a chloroplast co-chaperonin with similarity to CPN21 from spinach, E.coli GroES.	sp|O65282|CH20_ARATH	plastid	6.93442e+08	3.11904e+07	1.30738e+08	0	9.27968e+08	7.60093e+08	1.33837e+08	5.99382e+08	2.08764e+08	9.9065e+08	1.03043e+09	6.06318e+08	8.12504e+08	8.6253e+08	8.54497e+08	9.8524e+08	8.5592e+08	9.59828e+08		0.474666	0.914196	0.0747096	0.054144	0.0366001
AT5G20950.1	Encodes a beta-glucosidase involved in xyloglucan metabolism. protein_coding (BGLC1)	tr|Q8W112|Q8W112_ARATH;tr|A0A1P8BG25|A0A1P8BG25_ARATH	extracellular	8.21809e+07	8.76226e+07	8.48846e+07	6.61437e+07	6.86378e+07	6.97312e+07	8.88889e+07	7.40913e+07	7.95743e+07	7.73608e+07	6.53824e+07	5.57976e+07	5.72075e+07	6.2316e+07	7.69384e+07	7.16518e+07	8.28558e+07	5.83286e+07		0.000911335	0.428544	0.0436935	0.0337723	0.127086
AT5G22800.1	A locus involved in embryogenesis. Mutations in this locus result in embryo lethality. protei	sp|Q9FFC7|SYAP_ARATH;tr|A0A1P8BCC6|A0A1P8BCC6_ARATH	plastid	8.30398e+07	9.07e+07	9.54538e+07	7.87404e+07	7.59949e+07	7.86585e+07	8.53744e+07	8.45851e+07	9.71897e+07	1.00123e+08	8.52561e+07	1.01429e+08	6.71833e+07	8.07075e+07	6.52512e+07	7.59791e+07	6.91871e+07	8.80976e+07		0.0328419	0.906504	0.405666	0.03681	0.144138
AT5G23120.1	encodes a stability and/or assembly factor of photosystem II The mRNA is cell-to-cell mobile.	sp|O82660|P2SAF_ARATH;tr|A0A1P8BG37|A0A1P8BG37_ARATH	plastid	9.82785e+08	8.88933e+08	9.89758e+08	8.92143e+08	8.17872e+08	8.92081e+08	9.28933e+08	6.39514e+08	1.03889e+09	9.61026e+08	8.74147e+08	1.07874e+09	7.61622e+08	7.59197e+08	6.22285e+08	6.55718e+08	5.48152e+08	8.49948e+08		0.101775	0.530338	0.808765	0.0131763	0.0458889
AT5G23740.1	Encodes a putative ribosomal protein S11 (RPS11-beta). protein_coding RIBOSOMAL PROTEIN S11-	sp|P42733|RS113_ARATH	cytosol	0	0	0	0	2.55567e+07	0	0	0	0	0	2.12256e+07	2.94548e+07	3.40134e+07	1.97274e+07	2.857e+07	1.89317e+07	0	2.73569e+07		0.373901		0.126497	0.00274442	0.129124
AT5G23820.1	ML3 can be modified by NEDD8 and ubiquitin. ML3 expression is regulated by NAI1. ML3 expressio	sp|Q9FF98|ML3_ARATH	extracellular	0	0	0	0	1.82207e+08	1.59701e+08	0	0	0	1.85096e+08	1.60689e+08	1.83627e+08	1.45012e+08	1.24029e+08	8.18625e+07	8.74648e+07	9.66657e+07	1.26609e+08		0.117837		2.38032e-05	0.00324589	0.000933856
AT5G25460.1	Encodes a DUF642 cell wall protein. protein_coding DUF642 L-GALL RESPONSIVE GENE 2 (DGR2	tr|Q94F20|Q94F20_ARATH	extracellular	2.54167e+08	2.43087e+08	2.29068e+08	2.72353e+08	2.97353e+08	2.77171e+08	2.88421e+08	2.6077e+08	2.52324e+08	3.25301e+08	2.78114e+08	2.0505e+08	2.74837e+08	2.38085e+08	2.68715e+08	2.2747e+08	2.9263e+08	2.53903e+08		0.0189776	0.128224	0.486162	0.243471	0.476761
AT5G25980.2	Myrosinase (thioglucoside glucohydrolase) gene involved in glucosinoloate metabolism. The mRNA	sp|Q9C5C2|BGL37_ARATH	vacuole	3.42263e+07	2.28644e+07	2.84436e+07	1.18359e+08	1.72151e+08	1.08461e+08	5.81711e+07	9.95212e+07	5.00269e+07	1.30964e+08	2.56183e+08	6.41213e+07	1.64613e+08	9.19343e+07	2.11034e+08	1.19084e+08	7.36305e+07	1.61975e+08		0.0064764	0.0600962	0.0966631	0.0216175	0.0251517
AT5G26000.1	member of Glycoside Hydrolase Family 1. encodes one of two known functional myrosinase enzymes	sp|P37702|BGL38_ARATH	peroxisome	1.38467e+09	1.40683e+09	1.32266e+09	1.45231e+09	1.61267e+09	1.50738e+09	1.289e+09	1.22141e+09	1.34952e+09	1.59024e+09	1.83712e+09	1.22769e+09	1.39122e+09	1.59333e+09	1.51356e+09	1.15496e+09	1.4123e+09	1.63144e+09		0.0458263	0.131243	0.370239	0.11593	0.85028
AT5G26260.1	TRAF-like family protein	tr|O81493|O81493_ARATH	extracellular	2.02525e+07	1.90225e+07	2.09261e+07	2.56739e+07	1.74691e+07	1.99267e+07	2.11067e+07	2.72717e+07	2.86355e+07	1.54307e+07	0	0	2.21638e+07	2.10863e+07	1.96905e+07	1.91441e+07	0	1.94626e+07		0.720952	0.0782878	0.0448097	0.371123	0.327548
AT5G26280.1	TRAF-like family protein	tr|Q93Z83|Q93Z83_ARATH;tr|A0A1P8BA53|A0A1P8BA53_ARATH;tr|A8MR02|A8MR02_ARATH	extracellular	5.99797e+08	5.9851e+08	5.55727e+08	4.87423e+08	4.43175e+08	4.57089e+08	6.1996e+08	4.95497e+08	6.70471e+08	4.13755e+08	3.85859e+08	4.56456e+08	4.38591e+08	4.47e+08	4.15047e+08	3.90244e+08	2.75734e+08	4.56931e+08		0.00331849	0.853448	0.00271934	0.000957177	0.0185385
AT5G26360.1	TCP-1/cpn60 chaperonin family protein	sp|Q84WV1|TCPG_ARATH	cytosol	8.33339e+07	8.74042e+07	1.00137e+08	1.04484e+08	1.08461e+08	9.3801e+07	1.11812e+08	1.06502e+08	9.97906e+07	1.03632e+08	9.30627e+07	6.3256e+07	9.72369e+07	8.62009e+07	1.03396e+08	1.12613e+08	1.16892e+08	1.0614e+08		0.148476	0.0623974	0.794895	0.497386	0.0221644
AT5G26710.1	Glutamyl/glutaminyl-tRNA synthetase, class Ic	sp|O82462|SYEC_ARATH	cytosol	2.1114e+07	2.04302e+07	2.04288e+07	2.77753e+07	2.30634e+07	1.95274e+07	2.08335e+07	2.19072e+07	1.74836e+07	1.9168e+07	2.16265e+07	0	1.82008e+07	1.58327e+07	1.82906e+07	2.02511e+07	2.66605e+07	1.90001e+07		0.308481	0.688473	0.360335	0.018381	0.611082
AT5G26780.3	Encodes a protein with serine hydroxymethyltransferase activity which is thought to be localiz	sp|Q94C74|GLYM2_ARATH	mitochondrion	0	0	1.3477e+07	1.85588e+07	1.90106e+07	1.54307e+07	1.78584e+07	1.64936e+07	0	2.02835e+07	1.38061e+07	0	1.56624e+07	0	2.00904e+07	1.76517e+07	1.49444e+07	0		0.0466457	0.393768	0.410332	0.382255	0.419699
AT5G27850.1	Ribosomal protein L18e/L15 superfamily protein	sp|Q940B0|RL183_ARATH;tr|A0A1P8BGQ0|A0A1P8BGQ0_ARATH	cytosol	0	0	0	0	2.90165e+08	2.22249e+08	0	0	0	2.48126e+08	3.08672e+08	3.49787e+08	3.45091e+08	3.08801e+08	3.70526e+08	3.10884e+08	3.29339e+08	3.66033e+08		0.123057		0.000513587	4.45873e-05	3.22092e-05
AT5G28500.1	rubisco accumulation factor-like protein	sp|Q9LKR8|RAF1_ARATH	plastid	5.48048e+07	5.35915e+07	5.4317e+07	5.38484e+07	4.79757e+07	5.30298e+07	4.72988e+07	5.26088e+07	4.50493e+07	5.04517e+07	5.13443e+07	4.72791e+07	4.87703e+07	5.18126e+07	4.12474e+07	4.46451e+07	3.11537e+07	5.20502e+07		0.23382	0.0594824	0.023935	0.0923401	0.130734
AT5G28840.1	Encodes a protein with GDP-D-mannose 3',5'-epimerase activity. The enzyme is involved in asco	sp|Q93VR3|GME_ARATH	cytosol	7.52961e+08	8.31938e+08	8.3471e+08	7.07718e+08	6.57128e+08	6.38716e+08	6.76399e+08	5.34754e+08	7.69155e+08	6.58177e+08	6.35096e+08	6.10282e+08	6.17772e+08	6.49926e+08	5.24475e+08	6.19273e+08	5.59514e+08	7.52439e+08		0.014845	0.116181	0.00466974	0.0105943	0.061079
AT5G28900.1	Calcium-binding EF-hand family protein	sp|Q8VZQ4|2AB2C_ARATH;sp|Q5QIT3|2AB2B_ARATH	cytosol	0	0	0	1.86633e+07	1.75322e+07	1.63456e+07	0	0	0	0	1.84779e+07	0	0	0	0	0	0	0		1.26603e-05		0.373901
AT5G30510.1	ribosomal protein S1	sp|Q93VC7|RPS1_ARATH	plastid	6.87889e+08	7.1959e+08	6.8646e+08	6.91618e+08	5.42294e+08	5.55765e+08	6.49791e+08	6.60508e+08	6.73639e+08	6.12188e+08	5.92443e+08	5.931e+08	5.81821e+08	6.65056e+08	5.70756e+08	6.06276e+08	4.74588e+08	6.38672e+08		0.106735	0.0459739	0.00143372	0.0437357	0.0718642
AT5G35360.3	Encodes biotin carboxylase subunit (CAC2). protein_coding ACETYL CO-ENZYME A CARBOXYLASE	sp|O04983|ACCC_ARATH;tr|F4JYE0|F4JYE0_ARATH;tr|F4JYE1|F4JYE1_ARATH	plastid	5.39931e+08	5.91581e+08	5.7242e+08	5.11337e+08	4.7416e+08	5.00224e+08	5.44894e+08	5.20456e+08	5.39856e+08	4.8631e+08	4.42407e+08	4.75774e+08	4.54089e+08	4.82817e+08	4.69972e+08	4.52832e+08	4.29148e+08	4.61003e+08		0.0176072	0.121957	0.00761804	0.00452776	0.00252276
AT5G35630.1	chloroplastic glutamine synthetase The mRNA is cell-to-cell mobile. protein_coding GLUTAM	sp|Q43127|GLNA2_ARATH	plastid	4.75501e+09	4.97517e+09	4.84517e+09	4.46403e+09	3.90209e+09	3.74443e+09	4.30809e+09	3.48787e+09	4.36701e+09	4.19232e+09	4.09183e+09	3.37444e+09	3.63649e+09	4.11145e+09	3.06046e+09	3.49029e+09	2.98565e+09	3.91075e+09		0.0225416	0.0505996	0.0214977	0.0155546	0.00709034
AT5G35790.1	Encodes a plastidic glucose-6-phosphate dehydrogenase that is sensitive to reduction by DTT an	sp|Q43727|G6PD1_ARATH	plastid	5.12909e+07	5.84905e+07	6.44644e+07	4.49121e+07	4.87365e+07	5.30225e+07	5.98771e+07	4.74301e+07	6.26886e+07	5.97154e+07	4.95026e+07	5.2905e+07	4.28681e+07	4.72267e+07	4.41742e+07	4.53909e+07	5.36286e+07	5.18126e+07		0.108974	0.826079	0.451556	0.0295518	0.161791
AT5G37830.1	Encodes a 5-oxoprolinase that acts in the glutathione degradation pathway and in 5-oxoproline	sp|Q9FIZ7|OPLA_ARATH	cytosol	1.85447e+07	2.12329e+07	2.17287e+07	1.51551e+07	1.81404e+07	1.81832e+07	2.31002e+07	1.8878e+07	2.24576e+07	2.44596e+07	2.1006e+07	0	1.88819e+07	1.65968e+07	1.90753e+07	1.76235e+07	1.77609e+07	1.76614e+07		0.076515	0.584556	0.525992	0.141988	0.0464573
AT5G38410.3	Encodes a member of the Rubisco small subunit (RBCS) multigene family: RBCS1A (At1g67090), RBC	sp|P10798|RBS3B_ARATH;sp|P10797|RBS2B_ARATH;tr|B3H5S2|B3H5S2_ARATH;tr|F4KA76|F4KA76_ARATH	plastid	5.02971e+08	6.25095e+08	5.86721e+08	3.7401e+08	1.1999e+10	1.93766e+10	7.4631e+08	4.9732e+08	3.9517e+08	1.07164e+10	1.59131e+10	4.56343e+10	2.31244e+10	2.18029e+10	9.29817e+09	8.77225e+09	7.38269e+09	1.49456e+10		0.144542	0.829693	0.0966735	0.0164919	0.013544
AT5G38430.1	Encodes a member of the Rubisco small subunit (RBCS) multigene family: RBCS1A (At1g67090), RBC	sp|P10796|RBS1B_ARATH	plastid	0	0	0	0	3.47178e+08	5.54457e+08	0	0	0	2.87383e+08	4.33844e+08	1.27354e+09	7.35984e+08	6.39071e+08	2.76365e+08	2.78558e+08	2.10027e+08	5.08651e+08		0.136699		0.0964308	0.0170267	0.0211915
AT5G40950.1	ribosomal protein large subunit 27	sp|Q9FLN4|RK27_ARATH	plastid	0	0	0	0	6.36166e+07	3.85653e+07	0	0	0	5.35915e+07	4.85343e+07	9.69811e+07	7.25866e+07	8.38496e+07	5.84905e+07	5.42192e+07	5.34172e+07	7.5937e+07		0.139452		0.0124816	0.000615867	0.00115311
AT5G41520.1	The gene belongs to the three-member Arabidopsis gene family encoding the eukaryote-s	sp|Q9FFS8|RS102_ARATH;tr|A8MRV0|A8MRV0_ARATH	cytosol	0	0	0	0	2.21377e+07	0	0	0	0	0	2.27932e+07	0	2.70589e+07	2.86851e+07	2.81923e+07	2.8705e+07	2.74518e+07	2.64984e+07		0.373901		0.373901	5.24996e-07	1.72943e-06
AT5G41970.1	Metal-dependent protein hydrolase	tr|F4K000|F4K000_ARATH	mitochondrion	2.07226e+07	1.58832e+07	2.36101e+07	1.44885e+07	1.70776e+07	0	0	0	1.44774e+07	0	0	0	0	0	0	1.49485e+07	1.93362e+07	0		0.173373	0.0458173	0.000879151	0.000879151	0.240221
AT5G42270.1	VAR1 contains a conserved motif for ATPase and a metalloprotease characteristic to FtsH protei	sp|Q9FH02|FTSH5_ARATH;sp|Q39102|FTSH1_ARATH	plastid	2.92048e+07	3.72981e+07	4.23982e+07	2.52626e+07	2.65775e+07	1.98757e+07	3.30695e+07	6.07255e+07	3.77716e+07	4.06739e+07	2.86077e+07	3.70687e+07	2.27648e+07	0	4.21842e+07	4.30318e+07	9.35867e+07	2.54648e+07		0.0465467	0.465145	0.879151	0.315593	0.441624
AT5G44070.1	Phytochelatin synthase gene confers tolerance to cadmium ions. Catalyzes phytochelatin (PC) sy	sp|Q9S7Z3|PCS1_ARATH;tr|A0A1P8BHA6|A0A1P8BHA6_ARATH	cytosol	1.53347e+07	1.43874e+07	1.55316e+07	1.94087e+07	1.44664e+07	1.63083e+07	1.83668e+07	0	1.81504e+07	1.4903e+07	1.39978e+07	0	1.44283e+07	0	1.53146e+07	1.21613e+07	1.33988e+07	1.35962e+07		0.330467	0.657827	0.322783	0.35749	0.0236343
AT5G44340.1	beta tubulin gene protein_coding TUBULIN BETA CHAIN 4 (TUB4) TUBULIN BETA CHAIN 4 (	sp|P24636|TBB4_ARATH	cytosol	9.33664e+07	1.11124e+08	1.04527e+08	0	5.40691e+07	5.48657e+07	9.22471e+07	0	7.60424e+07	8.04952e+07	8.45323e+07	0	4.28116e+07	7.08468e+07	7.06115e+07	6.42414e+07	9.90807e+07	9.2081e+07		0.0241847	0.179924	0.161798	0.017485	0.205545
AT5G46070.1	Guanylate-binding family protein	tr|F4KG14|F4KG14_ARATH	cytosol, nucleus	8.75697e+06	1.1437e+07	1.55413e+07	0	1.3855e+07	0	1.82564e+07	0	1.54275e+07	1.6606e+07	1.49848e+07	0	0	0	0	1.85678e+07	1.18067e+07	1.30514e+07		0.220068	0.914849	0.81862	0.00379366	0.421476
AT5G46290.3	Encodes beta-ketoacyl-[acyl carrier protein] synthase I (KASI). Crucial for fatty acid synthe	sp|P52410|KASC1_ARATH;tr|F4KHF4|F4KHF4_ARATH	plastid	3.24963e+08	3.02781e+08	3.13763e+08	2.92873e+08	2.71655e+08	2.95463e+08	3.03895e+08	2.61729e+08	3.22227e+08	2.89462e+08	2.88941e+08	2.87981e+08	2.82505e+08	3.23009e+08	2.55173e+08	2.81274e+08	2.72711e+08	2.86627e+08		0.0515581	0.400295	0.017518	0.263384	0.0113515
AT5G46750.1	A member of ARF GAP domain (AGD), A thaliana has 15 members, grouped into four classes. The mR	sp|Q9FIQ0|AGD9_ARATH	golgi	0	0	0	0	0	1.1974e+07	0	1.37412e+07	0	0	1.19342e+07	0	1.49994e+07	1.28717e+07	1.33099e+07	0	0	1.55413e+07		0.373901	0.373901	0.373901	2.94738e-05	0.373901
AT5G47190.1	Ribosomal protein L19 family protein	sp|Q8RXX5|RK192_ARATH	plastid	0	0	0	0	6.43841e+07	5.45887e+07	0	0	0	6.35769e+07	8.28558e+07	8.91851e+07	7.12902e+07	7.04062e+07	7.65925e+07	6.35153e+07	6.86806e+07	9.25738e+07		0.118806		0.0005208	2.96637e-06	0.00111383
AT5G47210.1	Hyaluronan / mRNA binding family	sp|Q9LVT8|RGGC_ARATH	nucleus	6.94321e+07	6.22081e+07	4.2871e+07	9.97422e+07	9.05995e+07	7.86749e+07	6.55503e+07	1.21577e+08	6.44376e+07	7.51307e+07	9.1502e+07	4.72202e+07	1.09329e+08	8.48258e+07	1.08574e+08	1.12216e+08	1.11147e+08	8.75376e+07		0.0345435	0.277731	0.435951	0.0193727	0.0158299
AT5G47770.1	Encodes a protein with farnesyl diphosphate synthase activity. protein_coding FARNESYL DIPHO	sp|Q09152|FPPS1_ARATH	cytosol	2.50725e+07	2.69933e+07	2.91865e+07	2.78679e+07	2.93936e+07	2.96494e+07	3.02619e+07	3.08657e+07	3.05464e+07	2.34048e+07	2.99219e+07	2.47702e+07	3.20007e+07	2.44681e+07	3.27184e+07	3.41623e+07	2.43413e+07	2.87548e+07		0.223962	0.0444756	0.672887	0.412442	0.550961
AT5G48180.1	Encodes a nitrile-specifier protein NSP5. NSP5 is one out of five (At3g16400/NSP1, At2g33070/N	sp|Q93XW5|NSP5_ARATH	cytosol	3.06334e+07	2.55691e+07	2.39131e+07	2.92554e+07	2.04189e+07	2.36085e+07	2.46725e+07	0	2.9633e+07	0	0	0	1.58173e+07	2.32721e+07	0	0	0	2.11815e+07		0.525699	0.411106	0.000189661	0.128462	0.0555236
AT5G48790.1	LOW PSII ACCUMULATION protein (DUF1995)	tr|Q94F50|Q94F50_ARATH;tr|Q9FKB7|Q9FKB7_ARATH	plastid	1.65233e+07	1.04211e+07	1.35689e+07	0	1.4206e+07	1.4646e+07	1.50233e+07	0	1.84869e+07	1.4903e+07	1.25728e+07	0	0	0	0	0	0	1.30704e+07		0.490239	0.714421	0.429753	0.00155737	0.123454
AT5G49030.1	tRNA synthetase class I (I, L, M and V) family protein	sp|Q8RXK8|SYIM_ARATH;tr|F4K4Q2|F4K4Q2_ARATH	plastid	2.75052e+07	3.71202e+07	3.51397e+07	2.95612e+07	2.3842e+07	0	2.74385e+07	2.62643e+07	2.83e+07	2.75452e+07	2.54154e+07	0	2.5163e+07	2.45905e+07	1.98165e+07	0	1.88466e+07	2.81045e+07		0.179667	0.118777	0.169486	0.0410382	0.115238
AT5G49360.1	Encodes a bifunctional {beta}-D-xylosidase/{alpha}-L-arabinofuranosidase required for pectic a	sp|Q9FGY1|BXL1_ARATH	extracellular	4.64596e+08	5.32018e+08	5.98095e+08	3.30597e+08	3.20045e+08	3.34168e+08	4.13697e+08	2.10712e+08	4.42254e+08	3.4778e+08	2.55067e+08	3.62423e+08	2.06247e+08	3.27269e+08	1.23138e+08	2.08071e+08	3.8677e+08	2.5759e+08		0.00632488	0.0996674	0.0148171	0.0114833	0.019718
AT5G49460.1	One of the two genes encoding subunit B of the cytosolic enzyme ATP Citrate Lyase (ACL) protei	sp|Q9FGX1|ACLB2_ARATH	cytosol	2.28612e+07	2.28058e+07	2.39496e+07	0	2.06237e+07	0	2.79394e+07	0	0	0	0	0	1.94262e+07	1.94397e+07	1.85511e+07	0	2.07672e+07	2.70139e+07		0.0766462	0.210346	3.97151e-07	0.00101743	0.423523
AT5G49910.1	Stromal heat shock protein involved in protein import into chloroplast. The mRNA is cell-to-ce	sp|Q9LTX9|HSP7G_ARATH	plastid	3.9187e+08	3.91599e+08	4.19879e+08	3.95034e+08	2.86945e+08	3.10023e+08	3.69398e+08	3.72045e+08	3.48673e+08	3.76846e+08	3.51342e+08	3.87924e+08	3.18231e+08	3.39562e+08	3.50296e+08	3.51829e+08	3.6611e+08	3.861e+08		0.108304	0.0341665	0.1123	0.00807509	0.0726055
AT5G51100.1	Fe superoxide dismutase whose mRNA levels are increased in response to exposure to UV-B.	tr|A0A1P8BBK0|A0A1P8BBK0_ARATH;sp|Q9LU64|SODF2_ARATH;tr|A0A1P8BBJ5|A0A1P8BBJ5_ARATH;tr|A0A1P8BBM1|A0A1P8BBM1_ARATH	plastid	2.8713e+07	2.40211e+07	2.29947e+07	0	2.2481e+07	2.63135e+07	2.99406e+07	2.99178e+07	3.0464e+07	3.06844e+07	2.18662e+07	1.98936e+07	1.71833e+07	1.86349e+07	1.77584e+07	2.43835e+07	2.7336e+07	1.95451e+07		0.345051	0.0513943	0.785125	0.015104	0.631836
AT5G51820.1	Encodes a plastid isoform of the enzyme phosphoglucomutase involved in controlling photosynthe	sp|Q9SCY0|PGMP_ARATH	plastid	2.91233e+08	2.78673e+08	3.20756e+08	3.0398e+08	268435456	2.85082e+08	3.20356e+08	2.14574e+08	3.14918e+08	3.15092e+08	3.11142e+08	2.46208e+08	2.60499e+08	2.54325e+08	2.16231e+08	2.4792e+08	2.22387e+08	2.93544e+08		0.53137	0.72883	0.823989	0.0461459	0.156446
AT5G51970.1	Encodes a putative sorbitol dehydrogenase that can be thiolated in vitro. protein_coding	sp|Q9FJ95|DHSO_ARATH	cytosol	2.25883e+08	2.38002e+08	2.40173e+08	2.34433e+08	1.85623e+08	1.87355e+08	2.06262e+08	1.70064e+08	1.99167e+08	1.89576e+08	1.8729e+08	1.99609e+08	1.70915e+08	2.11591e+08	1.54005e+08	1.5238e+08	2.49991e+08	2.02353e+08		0.124205	0.0229382	0.001887	0.0340901	0.310343
AT5G52470.1	Encodes a fibrillarin, a key nucleolar protein in eukaryotes which associates with box C/D sma	sp|Q9FEF8|MD36B_ARATH	nucleus	3.15295e+07	3.37293e+07	3.18414e+07	3.78503e+07	4.09171e+07	3.0975e+07	4.34725e+07	5.14547e+07	4.06767e+07	4.70503e+07	3.79422e+07	0	3.95589e+07	2.79336e+07	5.482e+07	5.2474e+07	1.58972e+08	3.69175e+07		0.235211	0.0177281	0.793496	0.342762	0.259029
AT5G52520.1	Encodes a chloroplast and mitochondria localized prolyl-tRNA synthetase. protein_coding	sp|Q9FYR6|SYPM_ARATH	plastid	3.75315e+07	4.16179e+07	3.80528e+07	4.33131e+07	3.45528e+07	2.98743e+07	4.03817e+07	3.82273e+07	3.223e+07	3.63689e+07	2.81318e+07	0	2.70383e+07	3.15252e+07	2.63902e+07	3.02661e+07	3.49915e+07	3.87986e+07		0.488864	0.484487	0.188183	0.00646758	0.190338
AT5G52920.1	encodes a dominant chloroplast pyruvate kinase beta subunit. Important for seed oil biosynthes	sp|Q9FLW9|PKP2_ARATH	plastid	1.49908e+08	1.60734e+08	1.6127e+08	1.46082e+08	1.3355e+08	1.35133e+08	1.47455e+08	1.58367e+08	1.48316e+08	1.39047e+08	1.14486e+08	1.57404e+08	1.34171e+08	1.24796e+08	1.65999e+08	1.26661e+08	1.62696e+08	1.34069e+08		0.0243669	0.309643	0.192218	0.295279	0.235758
AT5G53460.1	NADH-dependent glutamate synthase The mRNA is cell-to-cell mobile. protein_coding NADH-D	sp|Q9LV03|GLUT1_ARATH	plastid	2.42436e+07	2.99801e+07	7.53446e+07	2.53692e+08	4.29067e+07	2.77272e+07	4.14998e+07	1.07943e+08	2.83884e+07	6.10844e+07	1.08905e+08	1.72322e+07	9.22343e+07	2.83412e+07	1.33846e+08	1.0942e+08	1.59182e+08	1.9954e+08		0.43381	0.613987	0.569065	0.29632	0.0212028
AT5G53480.1	ARM repeat superfamily protein	sp|Q9FJD4|IMB1_ARATH	cytosol, plastid, nucleus	7.10682e+07	6.06078e+07	6.93888e+07	5.4585e+07	6.18942e+07	6.0654e+07	7.02746e+07	5.81349e+07	5.65452e+07	6.5396e+07	5.90363e+07	5.83529e+07	5.59874e+07	4.48312e+07	4.82291e+07	5.46228e+07	5.54775e+07	5.64512e+07		0.113694	0.377456	0.197171	0.0200082	0.0248741
AT5G53490.3	thylakoid lumenal 17.4 kDa protein, chloroplast, identical to SP:P81760 Thylakoid lumenal 17.4	sp|P81760|TL17_ARATH;tr|F4JX83|F4JX83_ARATH;tr|A0A1P8BAQ0|A0A1P8BAQ0_ARATH	plastid	0	0	0	0	7.20652e+07	9.19662e+07	0	0	0	5.9344e+07	8.22835e+07	1.3579e+08	9.27858e+07	9.56857e+07	0	3.38019e+07	5.56547e+07	4.31274e+07		0.121938		0.0150618	0.116211	0.00221482
AT5G54600.1	Translation protein SH3-like family protein	sp|P92959|RK24_ARATH;tr|F4K1S8|F4K1S8_ARATH	plastid	0	0	0	0	5.88892e+07	5.65648e+07	0	0	0	4.58399e+07	6.87044e+07	5.66197e+07	6.98424e+07	7.33961e+07	0	4.53595e+07	6.2541e+07	5.70372e+07		0.116278		0.000987165	0.116361	0.000408943
AT5G55280.1	Encodes one of two FtsZ proteins, tubulin-like proteins, in Arabidopsis. It is involved in ch	sp|Q42545|FTSZ1_ARATH	plastid	3.5608e+07	2.89488e+07	3.22747e+07	3.69533e+07	2.94711e+07	3.36406e+07	3.90576e+07	3.96111e+07	3.12835e+07	3.89387e+07	3.83999e+07	4.02783e+07	4.44229e+07	3.15317e+07	3.26527e+07	3.68203e+07	3.86001e+07	2.93712e+07		0.728549	0.256297	0.0257928	0.436874	0.480978
AT5G56030.2	A member of heat shock protein 90 (HSP90) gene family. Expressed in all tissues and abundant i	sp|P55737|HS902_ARATH;tr|F4K6B6|F4K6B6_ARATH	cytosol, nucleus	1.88537e+09	2.08428e+09	2.01105e+09	2.01565e+09	1.7443e+09	1.69554e+09	1.7743e+09	2.22861e+09	1.81862e+09	1.54066e+09	1.65823e+09	1.4341e+09	1.86923e+09	1.79819e+09	2.10125e+09	1.92205e+09	1.57992e+09	1.98942e+09		0.203468	0.750668	0.00667207	0.54993	0.307082
AT5G56350.1	Pyruvate kinase family protein	tr|Q9FM97|Q9FM97_ARATH	cytosol	4.16323e+07	4.75948e+07	4.59003e+07	4.95644e+07	4.23865e+07	3.92285e+07	4.90143e+07	5.30923e+07	5.41591e+07	4.55138e+07	4.52495e+07	4.43429e+07	4.57573e+07	3.60002e+07	4.80322e+07	4.40794e+07	5.35432e+07	4.60437e+07		0.728587	0.0408833	0.997078	0.686322	0.447814
AT5G56710.1	Ribosomal protein L31e family protein	tr|A8MR49|A8MR49_ARATH;sp|Q9STR1|RL312_ARATH;sp|Q9SLL7|RL311_ARATH;sp|P51420|RL313_ARATH	cytosol	0	0	0	0	4.80489e+07	3.55686e+07	0	0	0	3.96523e+07	4.89939e+07	5.5018e+07	5.5786e+07	3.85573e+07	6.73559e+07	6.42592e+07	6.70345e+07	6.07887e+07		0.124901		0.000430199	0.00298746	3.78396e-06
AT5G57655.2	xylose isomerase family protein	sp|Q9FKK7|XYLA_ARATH;tr|F4KC24|F4KC24_ARATH	extracellular	1.28394e+08	1.37152e+08	1.42838e+08	1.14296e+08	1.10013e+08	1.12848e+08	1.35592e+08	8.85875e+07	1.31912e+08	1.11866e+08	9.11159e+07	1.22823e+08	7.78989e+07	8.95506e+07	7.01821e+07	8.22721e+07	1.09762e+08	9.26508e+07		0.00563854	0.328224	0.0542051	0.00126096	0.0103643
AT5G57870.1	Encodes a putative eukaryotic translation initiation factor The mRNA is cell-to-cell mobile.	sp|Q93ZT6|IF4G1_ARATH	cytosol, nucleus	4.90517e+07	4.90925e+07	3.98921e+07	6.46434e+07	5.86489e+07	6.10378e+07	5.50218e+07	7.97621e+07	4.85915e+07	6.5215e+07	5.75455e+07	6.04609e+07	6.52602e+07	5.59331e+07	6.80551e+07	7.05577e+07	8.38961e+07	6.51698e+07		0.0118537	0.204588	0.0164737	0.0232606	0.01283
AT5G58140.2	Membrane-bound protein serine/threonine kinase that functions as blue light photoreceptor in r	tr|A8MS49|A8MS49_ARATH;sp|P93025|PHOT2_ARATH;tr|F4KDJ3|F4KDJ3_ARATH	plasma membrane	1.50108e+07	1.03161e+07	1.24522e+07	0	0	1.14592e+07	1.22332e+07	0	1.45741e+07	1.40143e+07	1.58052e+07	0	0	0	1.41079e+07	0	0	0		0.0964218	0.481515	0.635352	0.182235	0.000750127
AT5G58330.1	lactate/malate dehydrogenase family protein	sp|Q8H1E2|MDHNP_ARATH;tr|F4KEX3|F4KEX3_ARATH	plastid	4.29833e+08	4.3031e+08	4.72094e+08	3.94377e+08	4.32582e+08	3.96542e+08	4.25092e+08	3.80653e+08	4.64982e+08	4.57057e+08	4.15076e+08	3.5977e+08	3.72432e+08	3.58153e+08	3.5032e+08	3.62021e+08	4.0538e+08	4.04398e+08		0.124653	0.505988	0.347703	0.00558365	0.0556726
AT5G59290.2	Encodes an isoform of UDP-glucuronic acid decarboxylase, which is predicted to be cytosolic by	tr|A0A1P8BFI1|A0A1P8BFI1_ARATH;tr|A0A1P8BFL8|A0A1P8BFL8_ARATH;sp|Q9FIE8|UXS3_ARATH;tr|F4KHU8|F4KHU8_ARATH;sp|Q9SN95|UXS5_ARATH;sp|Q9ZV36|UXS6_ARATH;tr|A0A1P8B345|A0A1P8B345_ARATH	plastid	3.71459e+07	4.56465e+07	4.36355e+07	5.77133e+07	5.39194e+07	4.64862e+07	5.03713e+07	4.50024e+07	4.37597e+07	5.28683e+07	4.96056e+07	5.60651e+07	4.58018e+07	4.79424e+07	5.02388e+07	4.71776e+07	7.38964e+07	4.45524e+07		0.0647495	0.264989	0.0279048	0.110817	0.250002
AT5G59880.1	Encodes actin depolymerizing factor 3 (ADF3). protein_coding ACTIN DEPOLYMERIZING FACTOR 3	tr|F4JXD5|F4JXD5_ARATH;sp|Q9ZSK4|ADF3_ARATH	cytosol	0	0	0	0	2.6039e+08	1.91385e+08	0	0	0	1.99789e+08	1.94744e+08	2.17494e+08	1.82915e+08	1.55722e+08	134217728	1.3871e+08	1.27233e+08	1.79052e+08		0.125313		7.78349e-06	0.000363531	0.000702203
AT5G60790.1	member of GCN subfamily protein_coding ATP-BINDING CASSETTE F1 (ABCF1) ATP-BINDING CASSETTE F	sp|Q9FJH6|AB1F_ARATH	cytosol	1.64103e+07	1.18272e+07	1.85627e+07	1.91004e+07	2.67809e+07	2.20443e+07	2.00709e+07	2.41045e+07	2.18632e+07	2.30986e+07	2.3145e+07	2.30746e+07	2.21684e+07	0	2.39696e+07	2.55178e+07	2.99468e+07	1.93442e+07		0.0781866	0.049619	0.0194525	0.979203	0.0632562
AT5G61170.1	Ribosomal protein S19e family protein	sp|Q9FNP8|RS193_ARATH	cytosol	0	0	0	0	1.07131e+08	9.46238e+07	0	0	0	7.87786e+07	1.10533e+08	2.05748e+08	1.32489e+08	1.00743e+08	1.15019e+08	1.03159e+08	1.38345e+08	1.53302e+08		0.117643		0.026008	0.000225176	0.00089825
AT5G63310.1	Maintains intracellular dNTP levels except ATP. Plays a role in response to oxidative stress a	sp|O64903|NDK2_ARATH	plastid	0	0	0	0	1.28688e+08	1.38106e+08	0	0	0	1.2012e+08	1.27013e+08	2.19767e+08	1.28216e+08	1.14241e+08	6.3957e+07	9.3866e+07	1.17379e+08	9.31272e+07		0.116612		0.00837528	0.00636362	0.000218694
AT5G63810.1	member of Glycoside Hydrolase Family 35 protein_coding BETA-GALACTOSIDASE 10 (BGAL10) BETA-G	sp|Q9FN08|BGA10_ARATH	extracellular	3.60151e+07	3.83946e+07	3.75862e+07	0	2.50221e+07	2.82628e+07	3.856e+07	0	4.23835e+07	3.70919e+07	2.39347e+07	0	0	3.08251e+07	0	2.79123e+07	2.79259e+07	2.37085e+07		0.0942308	0.487611	0.193404	0.0583564	0.00231449
AT5G63860.1	UV-B-specific signaling component that orchestrates expression of a range of genes with vital	sp|Q9FN03|UVR8_ARATH	cytosol, nucleus	1.85254e+07	2.12153e+07	1.98358e+07	0	0	1.88767e+07	2.14088e+07	0	2.28597e+07	2.75071e+07	1.98165e+07	0	0	0	0	0	2.17167e+07	2.16206e+07		0.0991042	0.530008	0.645758	1.38897e-05	0.497591
AT5G64100.1	Peroxidase superfamily protein	sp|Q96511|PER69_ARATH	extracellular	1.26495e+08	1.54958e+08	1.37819e+08	8.1252e+07	1.89169e+08	1.40423e+08	2.11005e+08	1.02078e+08	1.42195e+08	1.32839e+08	5.82357e+07	1.55776e+08	6.76882e+07	1.37476e+08	1.18155e+08	4.19044e+07	4.96469e+07	8.91851e+07		0.934831	0.733448	0.474099	0.226319	0.00911786
AT5G64120.1	Encodes a cell wall bound peroxidase that is induced by hypo-osmolarity and is involved in the	sp|Q43387|PER71_ARATH	extracellular	1.35611e+08	1.4768e+08	1.63034e+08	1.64841e+08	1.88136e+08	1.12426e+08	2.30166e+08	9.36451e+07	2.02859e+08	5.93646e+07	3.90008e+07	2.71598e+08	7.85931e+07	1.08664e+08	0	3.13161e+07	2.77311e+07	9.84713e+07		0.802151	0.562411	0.750735	0.0607333	0.016736
AT5G64260.1	EXORDIUM like 2	sp|Q9FE06|EXOL2_ARATH	extracellular	8.85445e+07	9.20363e+07	6.31203e+07	3.17048e+07	5.11524e+07	5.45434e+07	7.42867e+07	3.11343e+07	7.90795e+07	6.15946e+07	5.90282e+07	5.58673e+07	4.15372e+07	6.67146e+07	2.85899e+07	3.61352e+07	3.62254e+07	4.57954e+07		0.0374831	0.328839	0.0728497	0.069103	0.0123285
AT5G64380.1	Inositol monophosphatase family protein	tr|Q9FMF1|Q9FMF1_ARATH	plastid	1.53901e+07	1.45599e+07	1.23962e+07	0	0	0	1.1065e+07	0	0	0	0	0	0	0	0	0	0	1.29289e+07		9.33418e-05	0.0514924	9.33418e-05	9.33418e-05	0.0898054
AT5G64460.2	Phosphoglycerate mutase family protein	sp|Q9FGF0|PGML1_ARATH;tr|F4KDP8|F4KDP8_ARATH;tr|A8MSE9|A8MSE9_ARATH	cytosol	1.72381e+07	1.47806e+07	1.49475e+07	1.748e+07	2.19391e+07	2.19406e+07	1.99129e+07	2.21484e+07	1.93255e+07	1.9971e+07	1.46836e+07	0	1.7061e+07	0	0	1.96524e+07	1.49724e+07	1.70433e+07		0.0465052	0.0147369	0.533262	0.157564	0.374378
AT5G64570.1	Encodes a beta-d-xylosidase that belongs to family 3 of glycoside hydrolases. protein_coding	sp|Q9FLG1|BXL4_ARATH;tr|A0A1P8BF93|A0A1P8BF93_ARATH;tr|A0A1P8BFA0|A0A1P8BFA0_ARATH	extracellular	5.2043e+07	4.83328e+07	5.70135e+07	3.83281e+07	4.2782e+07	4.1296e+07	4.36416e+07	3.76305e+07	3.94932e+07	3.56031e+07	3.07269e+07	4.02923e+07	3.28525e+07	4.00251e+07	3.09449e+07	3.95589e+07	2.60467e+07	3.71639e+07		0.0146946	0.0166078	0.0105701	0.00878711	0.0200572
AT5G65020.1	Annexins are calcium binding proteins that are localized in the cytoplasm. When cytosolic Ca2+	sp|Q9XEE2|ANXD2_ARATH;tr|F4KGH1|F4KGH1_ARATH	plasma membrane, cytosol	6.45583e+07	6.4108e+07	6.86711e+07	6.49533e+07	6.71275e+07	6.19113e+07	6.8538e+07	6.8614e+07	7.37122e+07	6.47421e+07	6.34757e+07	4.76839e+07	5.5844e+07	5.28756e+07	6.02017e+07	6.01516e+07	5.61779e+07	6.28452e+07		0.623004	0.11499	0.276541	0.02125	0.0666627
AT5G66120.2	3-dehydroquinate synthase	sp|Q8VYV7|DHQS_ARATH	plastid	5.16513e+07	5.19061e+07	5.28573e+07	6.29281e+07	4.11047e+07	4.54413e+07	4.47102e+07	4.41803e+07	5.58479e+07	4.69558e+07	5.16799e+07	3.59528e+07	4.82859e+07	4.63286e+07	4.61331e+07	5.07463e+07	7.78503e+07	6.07676e+07		0.74655	0.366059	0.194524	0.00257876	0.237829
AT5G66530.1	Galactose mutarotase-like superfamily protein	tr|A0A1P8BDF7|A0A1P8BDF7_ARATH;tr|Q9FJY6|Q9FJY6_ARATH	plastid	8.77016e+07	8.9439e+07	9.87584e+07	7.98229e+07	1.09549e+08	8.77259e+07	9.36516e+07	4.87331e+07	1.1379e+08	8.98615e+07	1.01887e+08	4.81389e+07	7.3203e+07	8.19193e+07	6.4536e+07	7.69117e+07	9.41919e+07	7.77209e+07		0.96856	0.753342	0.510686	0.0368107	0.242947
AT5G67385.1	Phototropic-responsive NPH3 family protein	tr|A0A1P8BEF2|A0A1P8BEF2_ARATH;sp|Q66GP0|SR1P1_ARATH	cytosol, plasma membrane	1.53146e+07	1.45347e+07	1.81895e+07	0	1.23414e+07	1.73232e+07	1.30795e+07	0	1.43694e+07	0	1.55758e+07	0	0	0	0	0	0	1.35877e+07		0.309581	0.219805	0.111192	0.000134835	0.0695109
AT5G67500.2	Encodes a voltage-dependent anion channel (VDAC: AT3G01280/VDAC1, AT5G67500/VDAC2, AT5G15090/V	sp|Q9FJX3|VDAC2_ARATH;tr|F4K3R8|F4K3R8_ARATH	mitochondrion	3.55735e+07	2.42436e+07	1.58305e+07	0	3.79896e+07	3.78896e+07	3.10115e+07	5.31881e+07	2.91926e+07	3.81638e+07	3.38652e+07	4.86319e+07	4.44321e+07	3.99502e+07	4.81222e+07	4.7886e+07	4.20354e+07	2.92169e+07		0.995828	0.260299	0.105808	0.0375718	0.14208
ATCG00160.1	Chloroplast ribosomal protein S2 protein_coding RIBOSOMAL PROTEIN S2 (RPS2) RIBOSO	sp|P56797|RR2_ARATH	plastid	1.31711e+08	0	0	0	1.57776e+08	1.41703e+08	0	1.13782e+08	4.33702e+07	1.71187e+08	1.6841e+08	1.52888e+08	1.66841e+08	1.42186e+08	1.54647e+08	1.67177e+08	1.78519e+08	1.64191e+08		0.448571	0.884958	0.0531849	0.067636	0.0460608
ATCG00380.1	Chloroplast encoded ribosomal protein S4 protein_coding CHLOROPLAST RIBOSOMAL PROTEIN	sp|P56799|RR4_ARATH	plastid	0	0	0	0	2.63568e+08	1.93171e+08	0	0	0	2.6463e+08	2.78615e+08	2.50476e+08	2.67822e+08	2.39425e+08	2.32652e+08	2.62656e+08	2.756e+08	2.76844e+08		0.125479		5.29808e-06	2.15698e-05	4.65343e-07
ATCG00660.1	encodes a chloroplast ribosomal protein L20, a constituent of the large subunit of the ribosom	sp|P56794|RK20_ARATH	plastid	0	0	0	0	3.89765e+07	4.11418e+07	0	0	0	4.70764e+07	4.6319e+07	1.22084e+08	4.52276e+07	0	2.8487e+07	3.79606e+07	0	6.24198e+07		0.116407		0.0460119	0.136212	0.139175
ATCG00750.1	30S chloroplast ribosomal protein S11 protein_coding RIBOSOMAL PROTEIN S11 (RPS11) RIBOSO	sp|P56802|RR11_ARATH	plastid	0	0	0	0	3.68408e+07	3.25195e+07	0	0	0	3.01677e+07	3.16895e+07	8.55996e+07	4.56465e+07	4.24158e+07	3.43403e+07	0	0	5.85068e+07		0.117658		0.0542975	0.000264584	0.373901
ATCG00770.1	chloroplast 30S ribosomal protein S8 protein_coding RIBOSOMAL PROTEIN S8 (RPS8) RIBOSO	sp|P56801|RR8_ARATH	plastid	0	0	0	0	1.78696e+07	1.72334e+07	0	0	0	0	2.89047e+07	1.19796e+08	3.11948e+07	1.95817e+07	2.2686e+07	3.29734e+07	2.74976e+07	3.3748e+07		0.116247		0.241596	0.00212958	8.99807e-05
ATCG00780.1	encodes a chloroplast ribosomal protein L14, a constituent of the large subunit of the ribosom	sp|P56792|RK14_ARATH	plastid	0	0	0	0	5.0785e+07	6.26018e+07	0	0	0	4.06204e+07	4.52025e+07	1.8336e+08	6.15562e+07	5.90159e+07	3.57564e+07	3.99502e+07	5.48048e+07	6.05532e+07		0.120419		0.127884	0.00315552	0.00108235
ATCG00800.1	encodes a chloroplast ribosomal protein S3, a constituent of the small subunit of the ribosoma	sp|P56798|RR3_ARATH	plastid	2.37261e+08	2.73284e+07	2.93997e+07	0	4.19065e+08	3.73906e+08	4.95678e+07	2.3863e+08	6.92687e+07	4.4821e+08	4.20287e+08	4.26686e+08	4.16604e+08	4.19472e+08	4.42131e+08	4.47558e+08	4.18804e+08	4.49984e+08		0.329537	0.829243	0.0089201	0.00944789	0.00837535
ATCG00830.1	encodes a chloroplast ribosomal protein L2, a constituent of the large subunit of the ribosoma	sp|P56791|RK2_ARATH	plastid	1.66126e+08	1.53504e+08	1.16213e+08	1.00771e+08	1.9697e+08	1.59094e+08	1.48749e+08	1.75866e+08	1.51969e+08	1.95068e+08	2.00524e+08	1.91318e+08	1.85148e+08	1.97572e+08	2.43526e+08	1.95257e+08	1.79325e+08	2.41224e+08		0.836307	0.47523	0.0296959	0.0523428	0.0656973
ATCG00900.1	encodes a chloroplast ribosomal protein S7, a constituent of the small subunit of the ribosoma	sp|P61841|RR7_ARATH	plastid	1.58502e+07	0	0	0	1.21603e+08	1.27958e+08	0	0	0	1.09177e+08	1.04541e+08	2.80184e+08	1.43125e+08	1.18877e+08	1.12965e+08	1.0138e+08	9.54605e+07	2.02901e+08		0.136991	0.373901	0.0515891	0.000354621	0.0221903
ATMG00070.1	NADH dehydrogenase subunit 9 protein_coding NADH DEHYDROGENASE SUBUNIT 9 (NAD9) NADH D	sp|Q95748|NDUS3_ARATH	mitochondrion	0	0	0	0	2.42369e+07	2.51927e+07	0	0	0	2.41313e+07	2.37793e+07	0	2.62025e+07	2.09537e+07	2.41547e+07	2.39297e+07	2.89709e+07	0		0.116265		0.116138	9.95172e-05	0.119716
			Sum LFQ	1.62441e+11	1.65099e+11	1.66116e+11	1.50087e+11	1.73667e+11	1.85909e+11	1.51941e+11	1.36949e+11	1.55096e+11	1.78294e+11	1.84085e+11	2.11788e+11	1.88661e+11	1.9308e+11	1.56887e+11	1.60827e+11	1.63276e+11	1.86102e+11		0.640197	0.044005	0.0611937	0.260663	0.53429

## Sheet: Table S6
	Supplementary Table S6. List of significantly changed proteins in the amiR23.5 plants compared to the empty vector in normal condition. Proteins and LFQ values from Table S2 were used for the statistical quantitative comparison between amiR23.5 and EV samples, only proteins with at least 2 uniques peptides were considered. The table shows the LFQ and the log2-transformed LFQ intensities of the pr…
							LFQ						log2-transformed LFQ
Main Accession	TAIR Annotation	EV Average	amiR23.5 Average	Difference	P-value t-test		EV1	EV2	EV3	amiR23.5-1	amiR23.5-2	amiR23.5-3	EV1	EV2	EV3	amiR23.5-1	amiR23.5-2	amiR23.5-3
AT4G12740.1	HhH-GPD base excision DNA repair family protein	0	25.7485	25.7485	0.0105588		0	0	0	8.18796e+07	3.64496e+07	6.00308e+07	0	0	0	26.287	25.1194	25.8392
AT1G18540.1	Ribosomal protein L6 family protein	0	25.1424	25.1424	0.00871218		0	0	0	2.38139e+07	4.12875e+07	5.1662e+07	0	0	0	24.5053	25.2992	25.6226
AT1G12000.1	Phosphofructokinase family protein	0	24.5408	24.5408	3.89961e-05		0	0	0	2.68813e+07	2.27585e+07	2.37677e+07	0	0	0	24.6801	24.4399	24.5025
AT2G17290.1	Encodes calcium dependent protein kinase 6 (CPK6), a member of the Arabidopsis CDPK gene famil	0	24.2051	24.2051	0.000177959		0	0	0	2.20626e+07	1.7061e+07	1.92186e+07	0	0	0	24.3951	24.0242	24.196
AT5G28900.1	Calcium-binding EF-hand family protein	0	24.0599	24.0599	1.26603e-05		0	0	0	1.86633e+07	1.75322e+07	1.63456e+07	0	0	0	24.1537	24.0635	23.9624
AT5G17330.1	Encodes one of two isoforms of glutamate decarboxylase. The mRNA is cell-to-cell mobile.	8.1833	24.9703	16.787	0.0435562		0	0	2.45616e+07	3.30673e+07	3.72181e+07	2.88606e+07	0	0	24.5499	24.9789	25.1495	24.7826
AT4G11820.2	Encodes a protein with hydroxymethylglutaryl-CoA synthase activity which was characterized by	8.0162	24.5256	16.5094	0.036458		1.7352e+07	0	0	2.70495e+07	2.35072e+07	2.2153e+07	24.0486	0	0	24.6891	24.4866	24.401
AT5G26780.3	Encodes a protein with serine hydroxymethyltransferase activity which is thought to be localiz	7.89467	24.0684	16.1737	0.0466457		0	0	1.3477e+07	1.85588e+07	1.90106e+07	1.54307e+07	0	0	23.684	24.1456	24.1803	23.8793
AT3G45140.1	Chloroplast lipoxygenase required for wound-induced jasmonic acid accumulation in Arabidopsis.	16.4473	27.7917	11.3444	0.00177037		3.36033e+07	0	2.12315e+07	2.42852e+08	2.7968e+08	1.8466e+08	25.0021	0	24.3397	27.8555	28.0592	27.4603
AT3G14210.1	A semidominant QTL which has an epistatic effect on the Epithiospecifier gene. Represses nitri	16.6546	27.5335	10.8789	0.00242714		3.72723e+07	0	2.94589e+07	2.13846e+08	2.26087e+08	1.51664e+08	25.1516	0	24.8122	27.672	27.7523	27.1763
AT5G25980.2	Myrosinase (thioglucoside glucohydrolase) gene involved in glucosinoloate metabolism. The mRNA	24.7456	26.9568	2.21117	0.0064764		3.42263e+07	2.28644e+07	2.84436e+07	1.18359e+08	1.72151e+08	1.08461e+08	25.0286	24.4466	24.7616	26.8186	27.3591	26.6926
AT4G27440.1	light-dependent NADPH:protochlorophyllide oxidoreductase B The mRNA is cell-to-cell mobile.	27.0541	28.101	1.0469	0.0164714		1.39511e+08	1.42669e+08	1.3595e+08	3.48987e+08	3.12309e+08	2.18961e+08	27.0558	27.0881	27.0185	28.3786	28.2184	27.7061
AT3G08030.1	The mRNA of this gene is expressed in viable seeds. Its detection in a dry seed lot has poten	25.3328	26.3338	1.001	0.00567984		5.00789e+07	3.51227e+07	4.29127e+07	9.53084e+07	8.71079e+07	7.28841e+07	25.5777	25.0659	25.3549	26.5061	26.3763	26.1191
AT2G38380.1	Peroxidase superfamily protein	26.4146	27.359	0.944433	0.00192571		8.5138e+07	7.85659e+07	1.07005e+08	1.75464e+08	1.584e+08	1.83538e+08	26.3433	26.2274	26.6731	27.3866	27.239	27.4515
AT3G53460.4	Encodes a nuclear gene with a consensus RNA-binding domain that is localized to the chloroplas	24.7425	25.6776	0.935167	0.0386173		3.73266e+07	2.31964e+07	2.55408e+07	6.86235e+07	5.14583e+07	4.3781e+07	25.1537	24.4674	24.6063	26.0322	25.6169	25.3838
AT1G48630.1	Encodes a protein with similarity to mammalian RACKs. RACKs function to shuttle activated prot	25.4016	26.3026	0.901033	0.0458122		4.58876e+07	3.91091e+07	4.85208e+07	8.86366e+07	1.07458e+08	5.95336e+07	25.4516	25.221	25.5321	26.4014	26.6792	25.8272
AT4G37980.1	NADPH-dependent cinnamaldehyde and hexenal reductase involved in the production of green leaf	25.0979	25.8555	0.757533	0.0241922		4.70046e+07	2.94895e+07	3.34105e+07	5.2307e+07	6.41746e+07	6.66638e+07	25.4863	24.8137	24.9938	25.6405	25.9355	25.9904
AT4G34050.1	Methyltransferase in the lignin biosynthetic pathway. protein_coding CAFFEOYL COENZYME A O-	25.0302	25.6811	0.650867	0.0426206		3.48438e+07	3.32926e+07	3.46776e+07	5.74021e+07	6.52376e+07	4.15804e+07	25.0544	24.9887	25.0475	25.7746	25.9592	25.3094
AT5G47210.1	Hyaluronan / mRNA binding family	25.7644	26.4114	0.646967	0.0345435		6.94321e+07	6.22081e+07	4.2871e+07	9.97422e+07	9.05995e+07	7.86749e+07	26.0491	25.8906	25.3535	26.5717	26.433	26.2294
AT4G19880.2	Glutathione S-transferase family protein	24.8251	25.4624	0.637333	0.00343853		2.77657e+07	2.95653e+07	3.19896e+07	5.0852e+07	4.5435e+07	4.27731e+07	24.7268	24.8174	24.9311	25.5998	25.4373	25.3502
AT5G07350.2	RNA binding protein with nuclease activity essential for stress response. Involved in mechanis	26.3593	26.8533	0.494	0.0212169		7.59844e+07	9.02735e+07	9.30047e+07	1.29889e+08	1.29772e+08	1.05722e+08	26.1792	26.4278	26.4708	26.9527	26.9514	26.6557
AT2G31610.1	Ribosomal protein S3 family protein	28.6827	29.1462	0.463567	0.0172746		4.91665e+08	4.12323e+08	3.94568e+08	5.90147e+08	6.47992e+08	5.48456e+08	28.8731	28.6192	28.5557	29.1365	29.2714	29.0308
AT3G01120.1	encodes a cystathionine gamma-synthase, which performs the first committed step in methionine	24.2211	24.684	0.462933	0.00239721		2.06709e+07	1.7788e+07	2.03398e+07	2.80676e+07	2.61191e+07	2.67141e+07	24.3011	24.0844	24.2778	24.7424	24.6386	24.6711
AT4G24190.1	encodes an ortholog of GRP94, an ER-resident HSP90-like protein and is involved in regulation	26.4874	26.9405	0.4531	0.0169248		9.22471e+07	9.09267e+07	9.92731e+07	1.33957e+08	1.4136e+08	1.12816e+08	26.459	26.4382	26.5649	26.9972	27.0748	26.7494
AT2G31810.1	ACT domain-containing small subunit of acetolactate synthase protein	25.1769	25.6006	0.423767	0.0482805		3.89036e+07	3.19963e+07	4.38417e+07	4.55832e+07	5.16906e+07	5.5906e+07	25.2134	24.9314	25.3858	25.442	25.6234	25.7365
AT5G57870.1	Encodes a putative eukaryotic translation initiation factor The mRNA is cell-to-cell mobile.	25.4488	25.8716	0.4228	0.0118537		4.90517e+07	4.90925e+07	3.98921e+07	6.46434e+07	5.86489e+07	6.10378e+07	25.5478	25.549	25.2496	25.946	25.8056	25.8632
AT1G48600.2	Encodes a phosphoethanolamine N-methyltransferase that catalyses the last two methylation step	25.4553	25.8647	0.4094	0.0139369		4.44814e+07	5.05708e+07	4.32861e+07	6.61162e+07	6.12667e+07	5.63144e+07	25.4067	25.5918	25.3674	25.9785	25.8686	25.747
AT1G29660.1	GDSL-motif esterase/acyltransferase/lipase. Enzyme group with broad substrate specificity tha	25.5571	25.9421	0.385033	0.0135389		5.54891e+07	4.35721e+07	4.97675e+07	6.30722e+07	6.45986e+07	6.57688e+07	25.7257	25.3769	25.5687	25.9105	25.945	25.9709
AT5G64460.2	Phosphoglycerate mutase family protein	23.8966	24.2778	0.3812	0.0465052		1.72381e+07	1.47806e+07	1.49475e+07	1.748e+07	2.19391e+07	2.19406e+07	24.0391	23.8172	23.8334	24.0592	24.387	24.3871
AT3G49120.1	Class III peroxidase Perx34. Expressed in roots, leaves and stems. Located in the cell wall. I	27.204	27.5623	0.358333	0.014767		1.43194e+08	1.57143e+08	1.64225e+08	1.82118e+08	2.02087e+08	2.11532e+08	27.0934	27.2275	27.2911	27.4403	27.5904	27.6563
AT1G51980.1	Insulinase (Peptidase family M16) protein	25.3184	25.6704	0.351933	0.010513		4.29335e+07	3.9392e+07	4.33131e+07	5.5566e+07	5.58944e+07	4.90313e+07	25.3556	25.2314	25.3683	25.7277	25.7362	25.5472
AT1G51710.1	Ubiquitin-specific protease 6 (UBP6). Deubiquinating enzyme. Interacts with calmodulin. protei	24.2733	24.6108	0.337433	0.00578847		1.84166e+07	2.11419e+07	2.14118e+07	2.51578e+07	2.57613e+07	2.59476e+07	24.1345	24.3336	24.3519	24.5845	24.6187	24.6291
AT1G09750.1	Eukaryotic aspartyl protease family protein	27.9542	28.2871	0.332867	0.00950106		2.64172e+08	2.59094e+08	2.5693e+08	3.49472e+08	3.0069e+08	3.34377e+08	27.9769	27.9489	27.9368	28.3806	28.1637	28.3169
AT5G11670.1	The malic enzyme (EC 1.1.1.40) encoded by AtNADP-ME2 is presumably a cytosolic enzyme involved	27.7795	28.1007	0.321267	0.035392		2.21695e+08	2.25273e+08	2.44846e+08	3.23144e+08	2.73753e+08	2.6961e+08	27.724	27.7471	27.8673	28.2676	28.0283	28.0063
AT3G57290.1	Encodes a protein that is found in not only the eif3 complex but also in association with subu	25.7895	26.0811	0.2916	0.00952869		5.64394e+07	5.71876e+07	6.04484e+07	7.52558e+07	7.14089e+07	6.65761e+07	25.7502	25.7692	25.8492	26.1653	26.0896	25.9885
AT2G43790.1	Encodes a MAP kinase induced by pathogens, ethylene biosynthesis, oxidative stress and osmotic	23.9986	24.2841	0.2855	0.0146304		1.78164e+07	1.63649e+07	1.61497e+07	2.1895e+07	1.96265e+07	1.98399e+07	24.0867	23.9641	23.945	24.3841	24.2263	24.2419
AT3G61820.1	Eukaryotic aspartyl protease family protein	24.2461	24.5094	0.263233	0.0360905		2.20733e+07	1.99987e+07	1.78473e+07	2.44902e+07	2.34194e+07	2.37463e+07	24.3958	24.2534	24.0892	24.5457	24.4812	24.5012
AT1G04820.1	Encodes an alpha tubulin isoform that is expressed in roots, leaves and flowers. protei	28.37	28.6301	0.2601	0.026681		3.44899e+08	3.59346e+08	3.36866e+08	4.44467e+08	4.24797e+08	3.79783e+08	28.3616	28.4208	28.3276	28.7275	28.6622	28.5006
AT3G53580.1	diaminopimelate epimerase family protein	24.6568	24.9169	0.260067	0.0230477		2.84377e+07	2.6425e+07	2.46281e+07	3.34917e+07	3.13573e+07	3.0264e+07	24.7613	24.6554	24.5538	24.9973	24.9023	24.8511
AT3G59920.1	RAB GDP DISSOCIATION INHIBITOR 2 The mRNA is cell-to-cell mobile. protein_coding RAB GD	25.9128	26.1698	0.257	0.0497366		6.39615e+07	6.09406e+07	6.46793e+07	8.44503e+07	7.15625e+07	7.11865e+07	25.9307	25.8609	25.9468	26.3316	26.0927	26.0851
AT5G13630.1	Encodes magnesium chelatase involved in plastid-to-nucleus signal transduction. protein_coding	26.5163	26.7588	0.242533	0.0429445		9.70887e+07	8.67163e+07	1.05028e+08	1.1084e+08	1.18894e+08	1.11109e+08	26.5328	26.3698	26.6462	26.7239	26.8251	26.7274
AT2G23350.1	polyadenylate-binding protein, putative / PABP, putative.Member of the Class II family of PABP	25.6595	25.8961	0.2366	0.022223		4.94546e+07	5.65726e+07	5.32176e+07	6.24155e+07	6.52602e+07	5.97858e+07	25.5596	25.7536	25.6654	25.8954	25.9597	25.8333
AT5G25460.1	Encodes a DUF642 cell wall protein. protein_coding DUF642 L-GALL RESPONSIVE GENE 2 (DGR2	27.8498	28.0716	0.2218	0.0189776		2.54167e+08	2.43087e+08	2.29068e+08	2.72353e+08	2.97353e+08	2.77171e+08	27.9212	27.8569	27.7712	28.0209	28.1476	28.0462
AT1G52360.2	Coatomer, beta subunit	25.8022	26.0236	0.221433	0.0225416		5.67021e+07	5.63612e+07	6.26756e+07	6.91583e+07	7.06997e+07	6.49218e+07	25.7569	25.7482	25.9014	26.0434	26.0752	25.9522
AT1G69830.1	Encodes a plastid-localized &#945	26.4163	26.6128	0.1965	0.0451316		9.06749e+07	8.34495e+07	9.49326e+07	1.08755e+08	9.9012e+07	1.0038e+08	26.4342	26.3144	26.5004	26.6965	26.5611	26.5809
AT3G09840.1	Encodes a cell division cycle protein, a member of AAA-type ATPases gene family. Expressed thr	28.494	28.6577	0.163667	0.0338147		3.60494e+08	3.81101e+08	3.93285e+08	4.41274e+08	4.25475e+08	4.04454e+08	28.4254	28.5056	28.551	28.7171	28.6645	28.5914
AT5G26000.1	member of Glycoside Hydrolase Family 1. encodes one of two known functional myrosinase enzymes	30.3525	30.504	0.151467	0.0458263		1.38467e+09	1.40683e+09	1.32266e+09	1.45231e+09	1.61267e+09	1.50738e+09	30.3669	30.3898	30.3008	30.4357	30.5868	30.4894
AT4G34200.1	Encodes a 3-phosphoglycerate dehydrogenase that is essential for embryo and pollen development	28.1638	28.0538	-0.109967	0.0301089		2.94073e+08	3.06073e+08	3.02089e+08	2.90045e+08	2.72239e+08	2.73962e+08	28.1316	28.1893	28.1704	28.1117	28.0203	28.0294
AT4G34090.3	cyclin delta-3	25.3665	25.2515	-0.114967	0.0285771		4.17942e+07	4.40946e+07	4.39269e+07	4.11703e+07	3.97844e+07	3.89144e+07	25.3168	25.3941	25.3886	25.2951	25.2457	25.2138
AT2G38040.1	encodes the carboxyltransferase alpha subunit of acetyl-CoA carboxylase, involved in de novo f	26.5982	26.4568	-0.1414	0.0411048		9.80286e+07	1.01465e+08	1.05422e+08	9.45714e+07	9.44993e+07	8.74406e+07	26.5467	26.5964	26.6516	26.4949	26.4938	26.3818
AT1G62750.1	Nuclear encoded protein consists of the five domains conserved in EF-G proteins, with two GTP-	30.0267	29.8824	-0.144333	0.033607		1.12408e+09	1.09387e+09	1.06433e+09	1.01336e+09	9.35395e+08	1.02267e+09	30.0661	30.0268	29.9873	29.9165	29.801	29.9297
AT1G01090.1	pyruvate dehydrogenase E1 alpha subunit protein_coding PYRUVATE DEHYDROGENASE E1 ALPHA (PDH-E	26.825	26.6731	-0.1519	0.0469171		1.17852e+08	1.26442e+08	1.12769e+08	1.0581e+08	1.05466e+08	1.098e+08	26.8124	26.9139	26.7488	26.6569	26.6522	26.7103
AT1G20010.1	beta tubulin protein_coding TUBULIN BETA-5 CHAIN (TUB5) TUBULIN BETA-5 CHAIN (TUB5)	28.1935	28.0403	-0.153167	0.013757		3.1422e+08	3.00148e+08	3.06667e+08	2.78249e+08	2.64685e+08	2.85596e+08	28.2272	28.1611	28.1921	28.0518	27.9797	28.0894
AT3G16400.1	Encodes a nitrile-specifier protein NSP1 responsible for constitutive and herbivore-induced si	29.2958	29.1295	-0.166267	0.0473649		6.17344e+08	6.86365e+08	6.75556e+08	5.817e+08	5.67246e+08	6.1393e+08	29.2015	29.3544	29.3315	29.1157	29.0794	29.1935
AT5G52920.1	encodes a dominant chloroplast pyruvate kinase beta subunit. Important for seed oil biosynthes	27.2282	27.0416	-0.186567	0.0243669		1.49908e+08	1.60734e+08	1.6127e+08	1.46082e+08	1.3355e+08	1.35133e+08	27.1595	27.2601	27.2649	27.1222	26.9928	27.0098
AT2G04030.1	Encodes a chloroplast-targeted 90-kDa heat shock protein located in the stroma involved in red	29.2342	29.0402	-0.193933	0.0228522		6.09014e+08	6.28789e+08	6.57584e+08	5.86396e+08	5.3702e+08	5.34272e+08	29.1819	29.228	29.2926	29.1273	29.0004	28.993
AT1G80380.2	encodes a glycerate kinase which catalyzes the last step of photorespiration C2 cycle. protei	28.5895	28.3954	-0.1941	0.00340018		4.0451e+08	4.05099e+08	4.02189e+08	3.37263e+08	3.59172e+08	3.63379e+08	28.5916	28.5937	28.5833	28.3293	28.4201	28.4369
AT5G35360.3	Encodes biotin carboxylase subunit (CAC2). protein_coding ACETYL CO-ENZYME A CARBOXYLASE	29.0802	28.8828	-0.1974	0.0176072		5.39931e+08	5.91581e+08	5.7242e+08	5.11337e+08	4.7416e+08	5.00224e+08	29.0082	29.14	29.0925	28.9297	28.8208	28.898
AT3G16420.1	The PBP1(PYK10-binding protein 1) assists the PYK10 (beta-glucosidase complex) in its activity	30.5071	30.308	-0.1991	0.0341347		1.50415e+09	1.56314e+09	1.51126e+09	1.44608e+09	1.29715e+09	1.2521e+09	30.4863	30.5418	30.4931	30.4295	30.2727	30.2217
AT2G42790.1	Encodes a peroxisomal citrate synthase that is expressed throughout seedling and shoot develop	25.1867	24.987	-0.199733	0.0372813		3.59104e+07	4.06091e+07	3.81955e+07	3.47811e+07	3.33088e+07	3.17378e+07	25.0979	25.2753	25.1869	25.0518	24.9894	24.9197
AT2G31750.1	Encodes an auxin glycosyltransferase that is likely to be involved in regulation of auxin by g	25.3832	25.1815	-0.201733	0.0249367		4.33762e+07	4.20762e+07	4.59226e+07	3.82697e+07	4.00278e+07	3.59677e+07	25.3704	25.3265	25.4527	25.1897	25.2545	25.1002
AT5G22800.1	A locus involved in embryogenesis. Mutations in this locus result in embryo lethality. protei	26.4167	26.213	-0.2037	0.0328419		8.30398e+07	9.07e+07	9.54538e+07	7.87404e+07	7.59949e+07	7.86585e+07	26.3073	26.4346	26.5083	26.2306	26.1794	26.2291
AT1G50200.1	Alanyl-tRNA synthetase	27.3331	27.1278	-0.2053	0.00400618		1.65413e+08	1.67629e+08	1.74312e+08	1.44621e+08	1.43502e+08	1.51969e+08	27.3015	27.3207	27.3771	27.1077	27.0965	27.1792
AT3G14067.1	Encodes a protein with similarity to serine protease, subtilisin, that is upregulated during s	25.5842	25.3694	-0.214833	0.0191516		4.80256e+07	5.03818e+07	5.26124e+07	4.08774e+07	4.43153e+07	4.49557e+07	25.5173	25.5864	25.6489	25.2848	25.4013	25.422
AT1G74260.1	Encodes formylglycinamidine ribonucleotide synthase an enzyme involved in de novo purine biosy	25.9613	25.7437	-0.217667	0.0141556		6.59788e+07	6.39881e+07	6.60566e+07	6.01099e+07	5.29894e+07	5.56817e+07	25.9755	25.9313	25.9772	25.8411	25.6592	25.7307
AT1G55480.1	Encodes a member of a novel plant protein family containing a PDZ, a K-box, and a TPR motif. m	27.6094	27.39	-0.219367	0.0136607		1.96615e+08	2.12502e+08	2.05491e+08	1.84494e+08	1.66887e+08	1.76709e+08	27.5508	27.6629	27.6145	27.459	27.3143	27.3968
AT5G08380.1	alpha-galactosidase 1	24.4608	24.2378	-0.223067	0.00600701		2.37315e+07	2.27869e+07	2.27679e+07	1.87346e+07	2.02877e+07	2.03708e+07	24.5003	24.4417	24.4405	24.1592	24.2741	24.28
AT1G68010.2	Encodes hydroxypyruvate reductase. protein_coding HYDROXYPYRUVATE REDUCTASE (HPR) HYDROX	30.4558	30.2307	-0.225067	0.0144615		1.5559e+09	1.44548e+09	1.42015e+09	1.24699e+09	1.21626e+09	1.31882e+09	30.5351	30.4289	30.4034	30.2158	30.1798	30.2966
AT2G24270.4	Encodes a protein with non-phosphorylating NADP-dependent glyceraldehyde-3-phosphate dehydroge	29.2302	28.9868	-0.243367	0.0126945		6.32592e+08	6.29268e+08	6.27352e+08	4.92006e+08	5.3728e+08	5.69531e+08	29.2367	29.2291	29.2247	28.8741	29.0011	29.0852
AT1G09340.1	Encodes CHLOROPLAST RNA BINDING (CRB), a putative RNA-binding protein. CRB is important for t	31.9147	31.6686	-0.246167	0.00157649		4.01291e+09	4.00624e+09	4.12744e+09	3.54269e+09	3.41254e+09	3.28968e+09	31.902	31.8996	31.9426	31.7222	31.6682	31.6153
AT4G14030.1	selenium-binding protein 1	25.5395	25.2855	-0.253967	0.0238149		4.78628e+07	5.05883e+07	4.79059e+07	4.45771e+07	3.76566e+07	4.07501e+07	25.5124	25.5923	25.5137	25.4098	25.1664	25.2803
AT1G17220.1	Encodes a chloroplast localized protein with similarity to translation initiation factor 2. Ca	25.9129	25.6547	-0.2582	0.00901746		6.44912e+07	6.08013e+07	6.43127e+07	4.94443e+07	5.36323e+07	5.55892e+07	25.9426	25.8576	25.9386	25.5593	25.6766	25.7283
AT3G14420.1	Encodes a glycolate oxidase that modulates reactive oxygen species-mediated signal transductio	32.2713	32.0036	-0.2677	0.0141471		5.16099e+09	5.23702e+09	5.15277e+09	4.61889e+09	3.92025e+09	4.40807e+09	32.265	32.2861	32.2627	32.1049	31.8683	32.0375
AT1G29900.1	Encodes carbamoyl phosphate synthetase (CPS) large subunit (CARB), also named as VEN3. Heterol	27.3225	27.0523	-0.270167	0.0318176		1.50804e+08	1.78482e+08	1.75659e+08	1.40803e+08	1.35395e+08	1.41409e+08	27.1681	27.4112	27.3882	27.0691	27.0126	27.0753
AT5G35630.1	chloroplastic glutamine synthetase The mRNA is cell-to-cell mobile. protein_coding GLUTAM	32.1776	31.9065	-0.271133	0.0225416		4.75501e+09	4.97517e+09	4.84517e+09	4.46403e+09	3.90209e+09	3.74443e+09	32.1468	32.2121	32.1739	32.0557	31.8616	31.8021
AT5G28840.1	Encodes a protein with GDP-D-mannose 3',5'-epimerase activity. The enzyme is involved in asco	29.5855	29.3136	-0.271933	0.014845		7.52961e+08	8.31938e+08	8.3471e+08	7.07718e+08	6.57128e+08	6.38716e+08	29.488	29.6319	29.6367	29.3986	29.2916	29.2506
AT5G57655.2	xylose isomerase family protein	27.019	26.7437	-0.2753	0.00563854		1.28394e+08	1.37152e+08	1.42838e+08	1.14296e+08	1.10013e+08	1.12848e+08	26.936	27.0312	27.0898	26.7682	26.7131	26.7498
AT1G76160.1	SKU5 similar 5	27.6705	27.3912	-0.279267	0.0387226		2.09692e+08	2.0725e+08	2.24323e+08	1.98505e+08	1.63272e+08	1.68293e+08	27.6437	27.6268	27.741	27.5646	27.2827	27.3264
AT1G43670.1	Encodes a fructose-1,6-bisphosphatase. This enzyme, in addition to catalyzing the formation of	28.7577	28.4768	-0.280867	0.0349599		4.51797e+08	4.29654e+08	4.81647e+08	3.87038e+08	4.02329e+08	3.34818e+08	28.7511	28.6786	28.8434	28.5279	28.5838	28.3188
AT2G05990.1	Encodes enoyl-ACP reductase a component of the fatty acid synthase complex. A reduced functio	28.4399	28.1554	-0.284467	0.000878683		3.6616e+08	3.69731e+08	3.56617e+08	2.87264e+08	3.08052e+08	3.01964e+08	28.4479	28.4619	28.4098	28.0978	28.1986	28.1698
AT1G32060.1	phosphoribulokinase	31.1211	30.8326	-0.288567	0.000428631		2.35324e+09	2.27939e+09	2.3752e+09	1.93488e+09	1.85916e+09	1.94362e+09	31.132	31.086	31.1454	30.8496	30.792	30.8561
AT3G27925.1	Encodes a DegP protease	25.1931	24.9013	-0.291867	0.0185372		4.07981e+07	3.85546e+07	3.5888e+07	3.18105e+07	2.91845e+07	3.31407e+07	25.282	25.2004	25.097	24.923	24.7987	24.9821
AT4G20260.4	Encodes a Ca2+ and Cu2+ binding protein. N-terminal myristylation on glycine 2 appears to enab	28.2004	27.9054	-0.295	0.0382163		2.85913e+08	3.02446e+08	3.39303e+08	2.50286e+08	2.34758e+08	2.70396e+08	28.091	28.1721	28.338	27.899	27.8066	28.0105
AT2G41680.1	Encodes a NADPH thioredoxin reductase involved in chloroplast protection against oxidative dam	27.3241	27.027	-0.297133	0.0391016		1.66034e+08	1.79163e+08	1.59469e+08	1.54154e+08	1.29376e+08	1.28225e+08	27.3069	27.4167	27.2487	27.1998	26.947	26.9341
AT1G03220.1	Eukaryotic aspartyl protease family protein	29.4756	29.1771	-0.2985	0.025383		6.76493e+08	8.00874e+08	7.6793e+08	5.92812e+08	5.89902e+08	6.39558e+08	29.3335	29.577	29.5164	29.143	29.1359	29.2525
AT4G24280.1	Involved in protein import into chloroplasts during early developmental stages. The mRNA is c	30.6999	30.3954	-0.304467	0.0173919		1.63042e+09	1.80531e+09	1.80256e+09	1.53756e+09	1.36789e+09	1.33936e+09	30.6026	30.7496	30.7474	30.518	30.3493	30.3189
AT1G56050.1	GTP-binding protein-like protein	26.079	25.7737	-0.3053	0.00638761		6.7909e+07	7.24509e+07	7.23957e+07	5.35172e+07	5.8155e+07	6.06582e+07	26.0171	26.1105	26.1094	25.6735	25.7934	25.8542
AT3G26650.1	Encodes one of the two subunits forming the photosynthetic glyceraldehyde-3-phosphate dehydrog	33.2445	32.9315	-0.313	0.0498401		9.54038e+09	1.01264e+10	1.09075e+10	9.3583e+09	7.40576e+09	7.93069e+09	33.1514	33.2374	33.3446	33.1236	32.786	32.8848
AT5G20950.1	Encodes a beta-glucosidase involved in xyloglucan metabolism. protein_coding (BGLC1)	26.3387	26.0223	-0.3164	0.000911335		8.21809e+07	8.76226e+07	8.48846e+07	6.61437e+07	6.86378e+07	6.97312e+07	26.2923	26.3848	26.339	25.9791	26.0325	26.0553
AT1G16720.1	Encodes HCF173, a protein with weak similarities to the superfamily of the short-chain dehydro	26.0825	25.7594	-0.323167	0.0248773		7.26218e+07	6.66037e+07	7.41838e+07	5.39231e+07	5.34209e+07	6.36122e+07	26.1139	25.9891	26.1446	25.6844	25.6709	25.9228
AT1G23740.1	AOR is an alkenal/one oxidoreductase that acts on compounds with unsaturated alpha,beta-carbon	29.3763	29.0507	-0.325567	0.0109895		6.84607e+08	7.02051e+08	7.04098e+08	6.06192e+08	5.01613e+08	5.65519e+08	29.3507	29.387	29.3912	29.1752	28.902	29.075
AT4G20360.1	Nuclear transcribed, plastid localized EF-Tu translation elongation factor. Referred to as AtR	32.5206	32.189	-0.331633	0.0274557		5.96304e+09	6.33765e+09	6.18918e+09	4.38582e+09	5.57838e+09	4.79705e+09	32.4734	32.5613	32.5271	32.0302	32.3772	32.1595
AT1G75280.1	isoflavone reductase, putative, identical to SP:P52577 Isoflavone reductase homolog P3 (EC 1.3	25.924	25.5894	-0.3346	0.0137402		6.4527e+07	5.85149e+07	6.83482e+07	5.29343e+07	4.82759e+07	5.03609e+07	25.9434	25.8023	26.0264	25.6577	25.5248	25.5858
AT5G26280.1	TRAF-like family protein	29.1222	28.7839	-0.338233	0.00331849		5.99797e+08	5.9851e+08	5.55727e+08	4.87423e+08	4.43175e+08	4.57089e+08	29.1599	29.1568	29.0498	28.8606	28.7233	28.7679
AT3G03710.1	Encodes a chloroplast polynucleotide phosphorylase (PNPase). Involved in response to phosphor	26.204	25.8647	-0.339233	0.0495688		6.79891e+07	8.17548e+07	8.30974e+07	6.17142e+07	5.53201e+07	6.68211e+07	26.0188	26.2848	26.3083	25.8791	25.7213	25.9938
AT3G20370.1	TRAF-like family protein	27.7878	27.4441	-0.343667	0.0260408		2.36703e+08	2.18143e+08	2.40957e+08	1.88697e+08	1.602e+08	2.01416e+08	27.8185	27.7007	27.8442	27.4915	27.2553	27.5856
AT4G26530.1	Aldolase superfamily protein	29.6342	29.2895	-0.344767	0.0013949		8.0678e+08	8.20086e+08	8.7451e+08	6.59638e+08	6.39691e+08	6.69496e+08	29.5876	29.6112	29.7039	29.2971	29.2528	29.3185
AT1G72160.1	Sec14p-like phosphatidylinositol transfer family protein	24.8406	24.4952	-0.3454	0.0032552		2.89428e+07	3.08016e+07	3.04218e+07	2.28898e+07	2.53556e+07	2.27853e+07	24.7867	24.8765	24.8586	24.4482	24.5958	24.4416
AT2G38230.1	Encodes a protein predicted to function in tandem with PDX2 to form glutamine amidotransferase	29.406	29.0462	-0.359833	0.0371527		6.95994e+08	7.66548e+08	6.7476e+08	4.73668e+08	5.99174e+08	6.00213e+08	29.3745	29.5138	29.3298	28.8193	29.1584	29.1609
AT5G64570.1	Encodes a beta-d-xylosidase that belongs to family 3 of glycoside hydrolases. protein_coding	25.6415	25.2806	-0.360867	0.0146946		5.2043e+07	4.83328e+07	5.70135e+07	3.83281e+07	4.2782e+07	4.1296e+07	25.6332	25.5265	25.7648	25.1919	25.3505	25.2995
AT1G23310.1	Identified by cloning the gene that corresponded to a purified protein having glyoxylate amino	31.3886	31.0269	-0.3617	0.0108894		2.70391e+09	2.86145e+09	2.87198e+09	2.44519e+09	2.04039e+09	2.09936e+09	31.3324	31.4141	31.4194	31.1873	30.9262	30.9673
AT2G30970.1	ASPARTATE AMINOTRANSFERASE 1 protein_coding ASPARTATE AMINOTRANSFERASE 1 (ASP1) ASPART	27.2931	26.9293	-0.363733	0.0118845		1.52095e+08	1.79785e+08	1.62639e+08	1.32306e+08	1.27586e+08	1.2366e+08	27.1804	27.4217	27.2771	26.9793	26.9269	26.8818
AT5G07030.1	Eukaryotic aspartyl protease family protein	27.7516	27.3877	-0.363867	0.0049178		2.22002e+08	2.37738e+08	2.18628e+08	1.63012e+08	1.78841e+08	1.85726e+08	27.726	27.8248	27.7039	27.2804	27.4141	27.4686
AT1G50380.1	Prolyl oligopeptidase family protein	24.497	24.1241	-0.372833	0.00857348		2.25731e+07	2.29152e+07	2.56597e+07	1.88636e+07	1.71856e+07	1.8857e+07	24.4281	24.4498	24.613	24.1691	24.0347	24.1686
AT5G04140.2	Encodes a gene whose sequence is similar to ferredoxin dependent glutamate synthase (Fd-GOGAT)	31.8358	31.4622	-0.373533	0.0325654		3.64532e+09	3.81967e+09	4.0439e+09	3.3509e+09	2.52756e+09	3.05749e+09	31.7634	31.8308	31.9131	31.6419	31.2351	31.5097
AT1G04420.1	NAD(P)-linked oxidoreductase superfamily protein	27.7051	27.3249	-0.380167	0.00211371		2.24136e+08	2.07898e+08	2.24805e+08	1.74409e+08	1.59314e+08	1.71009e+08	27.7398	27.6313	27.7441	27.3779	27.2473	27.3495
AT4G26900.1	encodes a glutamine amidotransferase and cyclase, catalyzes the fifth and sixth steps of the h	25.9416	25.5566	-0.385033	0.00802401		6.3599e+07	6.33043e+07	6.64838e+07	4.41191e+07	5.05252e+07	5.39194e+07	25.9225	25.9158	25.9865	25.3949	25.5905	25.6843
AT3G54660.1	Encodes glutathione reductase that is most likely localized in the chloroplast. protein_coding	26.9223	26.5233	-0.398967	0.0122251		1.14932e+08	1.39646e+08	1.28163e+08	9.76759e+07	9.59713e+07	9.57189e+07	26.7762	27.0572	26.9334	26.5415	26.5161	26.5123
AT1G57770.1	FAD/NAD(P)-binding oxidoreductase family protein	25.2486	24.8462	-0.4024	0.0163565		3.79869e+07	3.98148e+07	4.18841e+07	3.12164e+07	2.62661e+07	3.34615e+07	25.179	25.2468	25.3199	24.8958	24.6467	24.996
AT3G16950.2	encodes a plastid lipoamide dehydrogenase, subunit of the pyruvate dehydrogenase complex which	24.8435	24.4385	-0.404967	0.0476512		3.10201e+07	3.11386e+07	2.82471e+07	2.64782e+07	1.85228e+07	2.39662e+07	24.8867	24.8922	24.7516	24.6583	24.1428	24.5145
AT1G55490.1	encodes the beta subunit of the chloroplast chaperonin 60, a homologue of bacterial GroEL. Mut	32.0846	31.6792	-0.405433	0.0174872		4.40685e+09	4.69279e+09	4.56795e+09	3.97636e+09	3.32452e+09	3.07556e+09	32.0371	32.1278	32.0889	31.8888	31.6305	31.5182
AT3G20820.1	Leucine-rich repeat (LRR) family protein	28.467	28.0415	-0.4255	0.0232101		3.78154e+08	3.73181e+08	3.61971e+08	2.57715e+08	2.48626e+08	3.29088e+08	28.4944	28.4753	28.4313	27.9412	27.8894	28.2939
AT5G15450.1	Encodes a chloroplast-targeted Hsp101 homologue. Functions as a molecular chaperone involved	26.9753	26.5497	-0.4256	0.0349033		1.14415e+08	1.3562e+08	1.48029e+08	1.05115e+08	8.92655e+07	1.01029e+08	26.7697	27.015	27.1413	26.6474	26.4116	26.5902
AT4G35090.1	Encodes a peroxisomal catalase, highly expressed in bolts and leaves. mRNA expression pattern	32.1027	31.6724	-0.430267	0.00167522		4.66296e+09	4.56162e+09	4.61154e+09	3.29721e+09	3.2534e+09	3.73743e+09	32.1186	32.0869	32.1026	31.6186	31.5993	31.7994
AT2G28000.1	Encodes chaperonin-60 alpha, a molecular chaperone involved in Rubisco folding. Mutants displ	31.833	31.4026	-0.4304	0.0247718		3.70879e+09	3.82656e+09	3.94506e+09	3.39532e+09	2.58838e+09	2.60313e+09	31.7883	31.8334	31.8774	31.6609	31.2694	31.2776
AT3G14415.2	Encodes a glycolate oxidase that modulates reactive oxygen species-mediated signal transductio	29.7225	29.2788	-0.443733	0.0475719		9.56441e+08	8.59785e+08	8.45424e+08	7.64637e+08	5.20492e+08	6.9426e+08	29.8331	29.6794	29.6551	29.5102	28.9553	29.3709
AT3G47800.1	Galactose mutarotase-like superfamily protein	25.963	25.5054	-0.457567	0.0191078		6.34713e+07	6.09786e+07	7.23054e+07	5.0669e+07	4.15458e+07	5.13372e+07	25.9196	25.8618	26.1076	25.5946	25.3082	25.6135
AT1G47128.1	cysteine proteinase precursor-like protein/ dehydration stress-responsive gene (RD21). Has be	28.6854	28.2228	-0.4626	0.00301076		4.0258e+08	4.6524e+08	4.29535e+08	3.08458e+08	3.10776e+08	3.20711e+08	28.5847	28.7934	28.6782	28.2005	28.2113	28.2567
AT4G17300.1	Asparaginyl-tRNA synthetase protein involved in amino acid activation/protein synthesis.	25.3179	24.8143	-0.503567	0.00159633		3.98838e+07	4.26074e+07	4.30587e+07	3.20962e+07	2.84574e+07	2.81143e+07	25.2493	25.3446	25.3598	24.9359	24.7623	24.7448
AT1G52100.1	Mannose-binding lectin superfamily protein	27.3931	26.8806	-0.5125	0.00626668		1.9067e+08	1.67073e+08	1.71877e+08	1.12122e+08	1.23531e+08	1.36176e+08	27.5065	27.3159	27.3568	26.7405	26.8803	27.0209
AT1G03870.1	fasciclin-like arabinogalactan-protein 9 (Fla9). Possibly involved in embryogenesis and seed d	26.4149	25.9007	-0.514233	0.0209885		8.21126e+07	1.02788e+08	8.48611e+07	5.76533e+07	6.14965e+07	6.93407e+07	26.2911	26.6151	26.3386	25.7809	25.874	26.0472
AT3G09260.1	Encodes beta-glucosidase.The major constituent of ER bodies. One of the most abundant proteins	32.4665	31.9451	-0.521467	0.0213053		5.20482e+09	6.50229e+09	6.17632e+09	3.57154e+09	4.55278e+09	4.34648e+09	32.2772	32.5983	32.5241	31.7339	32.0841	32.0172
AT4G30270.1	encodes a protein similar to endo xyloglucan transferase in sequence. It is also very similar	26.1951	25.6704	-0.5247	0.042397		7.31371e+07	7.79746e+07	7.95082e+07	4.07162e+07	6.59834e+07	5.66825e+07	26.1241	26.2165	26.2446	25.2791	25.9756	25.7564
AT1G15690.1	Encodes a H(+)-translocating (pyrophosphate-energized) inorganic pyrophosphatase (H(+)-PPase	27.4275	26.8874	-0.5401	0.0346449		1.6631e+08	2.06219e+08	1.71496e+08	1.459e+08	1.02475e+08	1.27958e+08	27.3093	27.6196	27.3536	27.1204	26.6107	26.9311
AT2G47940.1	Encodes DegP2 protease (DEGP2)	26.0192	25.4603	-0.558933	0.0054636		6.09744e+07	6.99393e+07	7.37582e+07	4.42907e+07	4.54444e+07	4.88786e+07	25.8617	26.0596	26.1363	25.4005	25.4376	25.5427
AT4G18810.2	NAD(P)-binding Rossmann-fold superfamily protein	26.7617	26.1965	-0.565267	0.0152043		1.08626e+08	1.11032e+08	1.22143e+08	8.21354e+07	6.24847e+07	8.86059e+07	26.6948	26.7264	26.864	26.2915	25.897	26.4009
AT4G15530.5	Encodes a dual-targeted protein believed to act as a pyruvate, orthophosphate dikinase. These	27.6422	27.0491	-0.593167	0.0417176		1.80309e+08	1.98024e+08	2.57447e+08	1.27613e+08	1.53898e+08	1.36337e+08	27.4259	27.5611	27.9397	26.9272	27.1974	27.0226
AT5G42270.1	VAR1 contains a conserved motif for ATPase and a metalloprotease characteristic to FtsH protei	25.0966	24.4996	-0.597033	0.0465467		2.92048e+07	3.72981e+07	4.23982e+07	2.52626e+07	2.65775e+07	1.98757e+07	24.7997	25.1526	25.3375	24.5905	24.6637	24.2445
AT1G21670.1	DPP6 amino-terminal domain protein	25.6121	24.9882	-0.623933	0.0221258		4.26044e+07	5.56431e+07	5.69108e+07	3.65609e+07	2.93875e+07	3.43094e+07	25.3445	25.7297	25.7622	25.1238	24.8087	25.0321
AT4G30920.1	Encodes LAP2, an aminopeptidase playing key roles in senescence, stress response and amino aci	26.4891	25.8308	-0.6583	0.0205919		8.43275e+07	1.08951e+08	9.09582e+07	6.79514e+07	4.91811e+07	6.36122e+07	26.3295	26.6991	26.4387	26.018	25.5516	25.9228
AT3G19390.1	Granulin repeat cysteine protease family protein	25.1998	24.5391	-0.6607	0.00679868		3.42381e+07	3.94111e+07	4.24217e+07	2.59548e+07	2.57648e+07	2.16671e+07	25.0291	25.2321	25.3383	24.6295	24.6189	24.369
AT4G01800.2	Encodes the ATPase subunit of the chloroplast Sec translocation machinery which plays an essen	25.5733	24.9079	-0.6654	0.0171948		4.85443e+07	4.97985e+07	5.14797e+07	2.66938e+07	2.85364e+07	4.09511e+07	25.5328	25.5696	25.6175	24.67	24.7663	25.2874
AT5G49360.1	Encodes a bifunctional {beta}-D-xylosidase/{alpha}-L-arabinofuranosidase required for pectic a	28.978	28.2901	-0.687967	0.00632488		4.64596e+08	5.32018e+08	5.98095e+08	3.30597e+08	3.20045e+08	3.34168e+08	28.7914	28.9869	29.1558	28.3005	28.2537	28.316
AT1G72150.1	novel cell-plate-associated protein that is related in sequence to proteins involved in membra	30.6329	29.8781	-0.7548	0.0135045		1.5331e+09	1.63915e+09	1.83674e+09	7.92151e+08	9.76605e+08	1.24181e+09	30.5138	30.6103	30.7745	29.5612	29.8632	30.2098
AT2G05710.1	Encodes an aconitase that can catalyze the conversion of citrate to isocitrate through a cis-a	27.9027	27.1352	-0.767467	0.0407786		2.40523e+08	2.63842e+08	2.48971e+08	9.20236e+07	1.85842e+08	1.8729e+08	27.8416	27.9751	27.8914	26.4555	27.4695	27.4807
AT2G30520.1	light inducible root phototropism 2 encoding a signal transducer of the phototropic response i	25.5045	24.7213	-0.783267	0.00370147		5.03434e+07	4.48467e+07	4.77766e+07	2.59279e+07	2.43497e+07	3.35172e+07	25.5853	25.4185	25.5098	24.628	24.5374	24.9984
AT4G24770.1	Encodes a chloroplast RNA-binding protein. A substrate of the type III effector HopU1 (mono-A	28.6432	27.8089	-0.834333	0.0287628		4.82281e+08	4.1476e+08	3.68401e+08	1.62211e+08	2.64721e+08	3.02739e+08	28.8453	28.6277	28.4567	27.2733	27.9799	28.1735
AT1G22530.1	PATLs belong to a family of proteins having a Golgi dynamics (GOLD) domain in tandem with the	28.502	27.6569	-0.8451	0.0330173		3.19912e+08	3.73077e+08	4.603e+08	1.91504e+08	1.75634e+08	2.81762e+08	28.2531	28.4749	28.778	27.5128	27.388	28.0699
AT5G64260.1	EXORDIUM like 2	26.2557	25.4091	-0.8466	0.0374831		8.85445e+07	9.20363e+07	6.31203e+07	3.17048e+07	5.11524e+07	5.45434e+07	26.3999	26.4557	25.9116	24.9182	25.6083	25.7009
AT5G20250.4	encodes a member of glycosyl hydrolase family 36. Expression is induced within 3 hours of dark	27.019	26.1146	-0.9044	0.0188135		1.18589e+08	1.27941e+08	1.65792e+08	5.69463e+07	8.30513e+07	8.11057e+07	26.8214	26.9309	27.3048	25.7631	26.3075	26.2733
AT2G14170.1	Arabidopsis thaliana methylmalonate-semialdehyde dehydrogenase protein_coding ALDEHYDE DEHYD	26.4228	25.4462	-0.976667	0.00738832		7.79908e+07	8.88827e+07	1.05035e+08	5.35432e+07	3.92775e+07	4.54287e+07	26.2168	26.4054	26.6463	25.6742	25.2272	25.4371
AT1G18270.3	ketose-bisphosphate aldolase class-II family protein	26.5945	24.9767	-1.61777	0.0326771		6.19628e+07	1.24943e+08	1.34395e+08	4.02225e+07	2.92798e+07	3.05634e+07	25.8849	26.8967	27.0019	25.2615	24.8034	24.8653
AT3G06850.1	dihydrolipoamide branched chain acyltransferase protein_coding (BCE2) DARK INDUCIBLE 3 (DIN3	24.4123	15.792	-8.62033	0.0444632		2.27758e+07	2.04983e+07	2.3842e+07	0	1.39098e+07	1.31303e+07	24.441	24.289	24.507	0	23.7296	23.6464
AT5G44340.1	beta tubulin gene protein_coding TUBULIN BETA CHAIN 4 (TUB4) TUBULIN BETA CHAIN 4 (	26.6144	17.1326	-9.48187	0.0241847		9.33664e+07	1.11124e+08	1.04527e+08	0	5.40691e+07	5.48657e+07	26.4764	26.7276	26.6393	0	25.6883	25.7094
AT2G31170.1	Encodes the cysteinyl t-RNA synthetase SYCO ARATH (SYCO), which is expressed and required in t	23.8628	7.82947	-16.0333	0.0489879		1.6306e+07	1.66452e+07	1.30795e+07	0	0	1.17683e+07	23.9589	23.9886	23.6408	0	0	23.4884
AT1G22430.1	GroES-like zinc-binding dehydrogenase family protein	24.1903	7.8936	-16.2967	0.0322462		1.96034e+07	1.75334e+07	2.0409e+07	0	1.34472e+07	0	24.2246	24.0636	24.2827	0	23.6808	0
AT3G05900.1	neurofilament protein-like protein	24.2358	7.8771	-16.3587	0.0401653		1.44754e+07	2.50343e+07	2.12786e+07	0	0	1.29936e+07	23.7871	24.5774	24.3429	0	0	23.6313
AT3G09350.1	Encodes one of the Arabidopsis orthologs of the human Hsp70-binding protein 1 (HspBP-1) and ye	24.1045	7.6417	-16.4628	0.00708011		1.587e+07	2.09987e+07	1.76101e+07	0	7.96421e+06	0	23.9198	24.3238	24.0699	0	22.9251	0
AT1G17890.1	NAD(P)-binding Rossmann-fold superfamily protein	24.5663	8.02427	-16.5421	0.0357571		2.38155e+07	2.83295e+07	2.27254e+07	0	0	1.76455e+07	24.5054	24.7558	24.4378	0	0	24.0728
AT3G19480.1	D-3-phosphoglycerate dehydrogenase	24.6529	8.0957	-16.5572	0.0486013		2.92514e+07	2.37266e+07	2.6447e+07	0	0	2.04713e+07	24.802	24.5	24.6566	0	0	24.2871
AT3G57020.1	Calcium-dependent phosphotriesterase superfamily protein	24.5439	7.97267	-16.5712	0.0349826		1.87697e+07	3.03796e+07	2.56632e+07	0	1.58502e+07	0	24.1619	24.8566	24.6132	0	23.918	0
AT1G76180.1	Encodes a dehydrin protein whose expression is induced early on in response to dehydration str	25.5764	8.3515	-17.2249	0.0397272		4.04462e+07	6.07634e+07	5.09649e+07	3.48462e+07	0	0	25.2695	25.8567	25.603	25.0545	0	0
AT5G64380.1	Inositol monophosphatase family protein	23.7448	0	-23.7448	9.33418e-05		1.53901e+07	1.45599e+07	1.23962e+07	0	0	0	23.8755	23.7955	23.5634	0	0	0
AT2G32810.1	putative beta-galactosidase protein_coding BETA GALACTOSIDASE 9 (BGAL9) BETA GALACTOSI	23.8513	0	-23.8513	0.000105864		1.63717e+07	1.3229e+07	1.60059e+07	0	0	0	23.9647	23.6572	23.9321	0	0	0
AT1G01790.1	Encodes a member of the cation/proton antiporters-2 antiporter superfamily, the K efflux antip	24.0624	0	-24.0624	5.6358e-06		1.66717e+07	1.73881e+07	1.85485e+07	0	0	0	23.9909	24.0516	24.1448	0	0	0
AT4G29680.1	Alkaline-phosphatase-like family protein	24.1054	0	-24.1054	0.000534183		2.0701e+07	1.47325e+07	1.928e+07	0	0	0	24.3032	23.8125	24.2006	0	0	0
AT4G04770.1	Encodes an iron-stimulated ATPase. A member of the NAP subfamily of ABC transporters. Involved	24.22	0	-24.22	0.000180045		1.69326e+07	2.19695e+07	2.00584e+07	0	0	0	24.0133	24.389	24.2577	0	0	0
AT1G33790.2	jacalin lectin family protein	24.2666	0	-24.2666	0.000219856		1.864e+07	2.34926e+07	1.87736e+07	0	0	0	24.1519	24.4857	24.1622	0	0	0
AT2G16430.2	Encodes an acid phosphatase involved plant acclimation to Pi deprivation. protein_coding	24.4937	0	-24.4937	0.00179188		1.97767e+07	3.04302e+07	2.19072e+07	0	0	0	24.2373	24.859	24.3849	0	0	0
AT3G47340.1	encodes a glutamine-dependent asparagine synthetase, the predicted ASN1 peptide contains a pur	25.1988	0	-25.1988	0.000362652		3.40441e+07	3.68306e+07	4.55548e+07	0	0	0	25.0209	25.1344	25.4411	0	0	0

## Sheet: Table S7
	Supplementary Table S7. List of significantly changed proteins in the amiR23.6 plants compared to the empty vector in normal condition. Proteins and LFQ values from Table S2 were used for the statistical quantitative comparison between amiR23.6 and EV samples, only proteins with at least 2 uniques peptides were considered. The table shows the LFQ and the log2-transformed LFQ intensities of the pr…
							LFQ						log2-transformed LFQ
Main Accession	TAIR Annotation	EV Average	amiR23.6 Average	Difference	P-value t-test		EV1	EV2	EV3	amiR23.6-1	amiR23.6-2	amiR23.6-3	EV1	EV2	EV3	amiR23.6-1	amiR23.6-2	amiR23.6-3
AT4G12740.1	HhH-GPD base excision DNA repair family protein	0	25.5225	25.5225	0.0432618		0	0	0	2.25746e+07	5.59176e+07	8.86981e+07	0	0	0	24.4282	25.7368	26.4024
AT4G31700.1	Encodes a putative ribosomal protein S6 (rps6a). RPS6A and RPS6B are fully redundant and essen	0	24.5235	24.5235	0.00960942		0	0	0	2.25324e+07	3.56377e+07	1.74679e+07	0	0	0	24.4255	25.0869	24.0582
AT3G54540.1	member of GCN subfamily protein_coding ATP-BINDING CASSETTE F4 (ABCF4) ATP-BINDING CASSETTE F	0	23.3827	23.3827	2.85192e-05		0	0	0	1.19848e+07	1.05169e+07	1.038e+07	0	0	0	23.5147	23.3262	23.3073
AT5G17330.1	Encodes one of two isoforms of glutamate decarboxylase. The mRNA is cell-to-cell mobile.	8.1833	24.9819	16.7986	0.0406512		0	0	2.45616e+07	3.69969e+07	3.15033e+07	3.12164e+07	0	0	24.5499	25.1409	24.909	24.8958
AT4G11820.2	Encodes a protein with hydroxymethylglutaryl-CoA synthase activity which was characterized by	8.0162	24.675	16.6588	0.033509		1.7352e+07	0	0	2.07154e+07	3.25962e+07	2.84653e+07	24.0486	0	0	24.3042	24.9582	24.7627
AT4G33650.2	Encodes a protein with high sequence similarity to the dynamin superfamily. Among those membe	7.81703	24.093	16.276	0.0310204		0	0	1.14679e+07	1.47366e+07	2.21515e+07	1.75528e+07	0	0	23.4511	23.8129	24.4009	24.0652
AT3G59760.1	Arabidopsis thaliana O-acetylserine (thiol) lyase (OAS-TL) isoform oasC. Required for pollen t	7.95453	24.2013	16.2468	0.0496258		0	0	1.52637e+07	1.85138e+07	1.94626e+07	1.99184e+07	0	0	23.8636	24.1421	24.2142	24.2476
AT3G45140.1	Chloroplast lipoxygenase required for wound-induced jasmonic acid accumulation in Arabidopsis.	16.4473	27.164	10.7167	0.0280944		3.36033e+07	0	2.12315e+07	1.34283e+08	2.40023e+08	1.05495e+08	25.0021	0	24.3397	27.0007	27.8386	26.6526
AT3G14210.1	A semidominant QTL which has an epistatic effect on the Epithiospecifier gene. Represses nitri	16.6546	26.4932	9.83857	0.0270643		3.72723e+07	0	2.94589e+07	1.07272e+08	1.27198e+08	6.17656e+07	25.1516	0	24.8122	26.6767	26.9225	25.8803
AT2G38380.1	Peroxidase superfamily protein	26.4146	27.175	0.7604	0.0356713		8.5138e+07	7.85659e+07	1.07005e+08	1.5439e+08	1.21459e+08	1.85533e+08	26.3433	26.2274	26.6731	27.202	26.8559	27.4671
AT4G34050.1	Methyltransferase in the lignin biosynthetic pathway. protein_coding CAFFEOYL COENZYME A O-	25.0302	25.572	0.541767	6.9414e-05		3.48438e+07	3.32926e+07	3.46776e+07	4.96848e+07	5.13229e+07	4.8669e+07	25.0544	24.9887	25.0475	25.5663	25.6131	25.5365
AT5G07350.2	RNA binding protein with nuclease activity essential for stress response. Involved in mechanis	26.3593	26.8912	0.5319	0.048946		7.59844e+07	9.02735e+07	9.30047e+07	1.132e+08	1.51779e+08	1.12224e+08	26.1792	26.4278	26.4708	26.7543	27.1774	26.7418
AT5G60790.1	member of GCN subfamily protein_coding ATP-BINDING CASSETTE F1 (ABCF1) ATP-BINDING CASSETTE F	23.8699	24.3878	0.517933	0.049619		1.64103e+07	1.18272e+07	1.85627e+07	2.00709e+07	2.41045e+07	2.18632e+07	23.9681	23.4956	24.1459	24.2586	24.5228	24.382
AT5G52470.1	Encodes a fibrillarin, a key nucleolar protein in eukaryotes which associates with box C/D sma	24.9474	25.4227	0.475333	0.0177281		3.15295e+07	3.37293e+07	3.18414e+07	4.34725e+07	5.14547e+07	4.06767e+07	24.9102	25.0075	24.9244	25.3736	25.6168	25.2777
AT5G08570.1	Pyruvate kinase family protein	24.8976	25.3666	0.468967	0.011915		3.09299e+07	2.80306e+07	3.52202e+07	3.98368e+07	4.48001e+07	4.53689e+07	24.8825	24.7405	25.0699	25.2476	25.417	25.4352
AT1G51980.1	Insulinase (Peptidase family M16) protein	25.3184	25.7777	0.459267	0.0308231		4.29335e+07	3.9392e+07	4.33131e+07	5.80664e+07	6.60612e+07	4.96262e+07	25.3556	25.2314	25.3683	25.7912	25.9773	25.5646
AT1G48410.2	Encodes an RNA Slicer that selectively recruits microRNAs and siRNAs. There is currently no e	24.2141	24.6546	0.440467	0.00415226		1.86517e+07	1.85575e+07	2.12948e+07	2.7488e+07	2.49546e+07	2.68534e+07	24.1528	24.1455	24.344	24.7123	24.5728	24.6786
AT3G43300.1	AtMIN7 is an immunity associated Arabidopsis protein targeted by HopM1, a conserved Pseudomona	24.2876	24.7278	0.440267	0.0317177		1.80526e+07	1.99364e+07	2.38602e+07	2.70758e+07	2.58489e+07	3.06503e+07	24.1057	24.2489	24.5081	24.6905	24.6236	24.8694
AT5G64460.2	Phosphoglycerate mutase family protein	23.8966	24.284	0.3874	0.0147369		1.72381e+07	1.47806e+07	1.49475e+07	1.99129e+07	2.21484e+07	1.93255e+07	24.0391	23.8172	23.8334	24.2472	24.4007	24.204
AT4G34110.1	Putative poly-A binding protein. Member of a gene family .Expressed in stele and root meristem	25.4629	25.8427	0.379767	0.0357021		4.18464e+07	4.668e+07	5.06444e+07	5.66314e+07	6.78102e+07	5.67454e+07	25.3186	25.4763	25.5939	25.7551	26.015	25.758
AT3G22890.1	encodes ATP sulfurylase, the first enzyme in the sulfate assimilation pathway of Arabidopsis.	27.2952	27.6698	0.374567	0.0286365		1.54336e+08	1.67746e+08	1.72557e+08	2.14961e+08	2.37953e+08	1.90313e+08	27.2015	27.3217	27.3625	27.6795	27.8261	27.5038
AT1G51710.1	Ubiquitin-specific protease 6 (UBP6). Deubiquinating enzyme. Interacts with calmodulin. protei	24.2733	24.6465	0.373133	0.0107322		1.84166e+07	2.11419e+07	2.14118e+07	2.47033e+07	2.78717e+07	2.63062e+07	24.1345	24.3336	24.3519	24.5582	24.7323	24.6489
AT1G67730.1	Encodes one of the two Arabidopsis homologues to YBR159w encoding a S. cerevisiae beta-ketoacy	24.1332	24.4925	0.3593	0.0209066		1.76101e+07	2.01867e+07	1.75224e+07	2.26734e+07	2.58632e+07	2.24234e+07	24.0699	24.2669	24.0627	24.4345	24.6244	24.4185
AT5G11200.2	One of two genes encoding an ATP-dependent RNA helicase that localizes predominantly to euchro	27.3434	27.6644	0.321	0.00478661		1.60367e+08	1.68632e+08	1.82586e+08	2.20148e+08	2.0888e+08	2.09315e+08	27.2568	27.3293	27.444	27.7139	27.6381	27.6411
AT1G52360.2	Coatomer, beta subunit	25.8022	26.1104	0.3082	0.0129422		5.67021e+07	5.63612e+07	6.26756e+07	6.87664e+07	7.14534e+07	7.73769e+07	25.7569	25.7482	25.9014	26.0352	26.0905	26.2054
AT5G11670.1	The malic enzyme (EC 1.1.1.40) encoded by AtNADP-ME2 is presumably a cytosolic enzyme involved	27.7795	28.0746	0.2951	0.0378875		2.21695e+08	2.25273e+08	2.44846e+08	2.88481e+08	2.54114e+08	3.08116e+08	27.724	27.7471	27.8673	28.1039	27.9209	28.1989
AT3G57290.1	Encodes a protein that is found in not only the eif3 complex but also in association with subu	25.7895	26.0797	0.2902	0.00283034		5.64394e+07	5.71876e+07	6.04484e+07	6.88952e+07	7.39886e+07	6.99829e+07	25.7502	25.7692	25.8492	26.0379	26.1408	26.0605
AT3G12390.1	Nascent polypeptide-associated complex (NAC), alpha subunit family protein	26.1178	26.4053	0.2875	0.0209828		8.05343e+07	7.09304e+07	6.75944e+07	8.89074e+07	9.21576e+07	8.56827e+07	26.2631	26.0799	26.0104	26.4058	26.4576	26.3525
AT5G08300.1	Succinyl-CoA ligase, alpha subunit	24.8602	25.1185	0.258267	0.0301456		3.0793e+07	2.85206e+07	3.21653e+07	3.92857e+07	3.4269e+07	3.59005e+07	24.8761	24.7655	24.939	25.2275	25.0304	25.0975
AT1G07370.1	Encodes putative proliferating cell nuclear antigen involved in cell cycle regulation. May be	24.5687	24.8187	0.250067	0.0178495		2.40095e+07	2.65388e+07	2.41798e+07	2.92534e+07	3.13269e+07	2.82785e+07	24.5171	24.6616	24.5273	24.8021	24.9009	24.7532
AT4G35260.1	Encodes a regulatory subunit of the mitochondrially-localized NAD+- dependent isocitrate dehyd	24.9912	25.2385	0.2473	0.00281827		3.17907e+07	3.38558e+07	3.44619e+07	3.98451e+07	3.86268e+07	4.03034e+07	24.9221	25.0129	25.0385	25.2479	25.2031	25.2644
AT3G59920.1	RAB GDP DISSOCIATION INHIBITOR 2 The mRNA is cell-to-cell mobile. protein_coding RAB GD	25.9128	26.1401	0.2273	0.0460863		6.39615e+07	6.09406e+07	6.46793e+07	7.32792e+07	8.08419e+07	6.82724e+07	25.9307	25.8609	25.9468	26.1269	26.2686	26.0248
AT3G27300.1	glucose-6-phosphate dehydrogenase 5	24.1945	24.4185	0.224	0.0127413		1.84063e+07	1.89527e+07	2.02849e+07	2.24747e+07	2.32834e+07	2.15458e+07	24.1337	24.1759	24.2739	24.4218	24.4728	24.3609
AT3G06650.1	One of the two genes encoding subunit B of the trimeric enzyme ATP Citrate lyase protei	27.5175	27.7329	0.215367	0.0457081		1.80359e+08	1.8841e+08	2.08706e+08	2.20606e+08	2.35867e+08	2.13299e+08	27.4263	27.4893	27.6369	27.7169	27.8134	27.6683
AT5G56350.1	Pyruvate kinase family protein	25.4225	25.6331	0.210633	0.0408833		4.16323e+07	4.75948e+07	4.59003e+07	4.90143e+07	5.30923e+07	5.41591e+07	25.3112	25.5043	25.452	25.5467	25.662	25.6907
AT3G57050.1	Encodes cystathionine beta-lyase, the second enzyme in the methionine biosynthetic pathway. Mu	24.3416	24.5294	0.187867	0.0243742		2.17755e+07	2.00056e+07	2.2055e+07	2.35823e+07	2.38056e+07	2.52941e+07	24.3762	24.2539	24.3946	24.4912	24.5048	24.5923
AT5G09900.3	Encodes one of two isoforms for the 26S proteasome regulatory protein (RN) subunit RPN5. For m	26.4494	26.6309	0.181567	0.0141033		8.85937e+07	9.15464e+07	9.48668e+07	1.03992e+08	1.08011e+08	9.99221e+07	26.4007	26.448	26.4994	26.6319	26.6866	26.5743
AT5G47770.1	Encodes a protein with farnesyl diphosphate synthase activity. protein_coding FARNESYL DIPHO	24.6882	24.865	0.176833	0.0444756		2.50725e+07	2.69933e+07	2.91865e+07	3.02619e+07	3.08657e+07	3.05464e+07	24.5796	24.6861	24.7988	24.851	24.8795	24.8645
AT4G34450.1	Member of the Coat Protein I (COPI) complex is a seven-subunit coatomer complex consisting of	27.3959	27.5677	0.171767	0.0486663		1.71698e+08	1.79536e+08	1.7868e+08	1.89839e+08	2.1441e+08	1.93412e+08	27.3553	27.4197	27.4128	27.5002	27.6758	27.5271
AT5G13420.1	Aldolase-type TIM barrel family protein	26.911	27.0765	0.165467	0.0213403		1.22618e+08	1.26197e+08	1.29862e+08	1.37924e+08	1.38049e+08	1.48883e+08	26.8696	26.9111	26.9524	27.0393	27.0406	27.1496
AT1G53310.1	Encodes one of four Arabidopsis phosphoenolpyruvate carboxylase proteins.Plays an important ro	26.0778	26.2428	0.165	0.046743		6.91392e+07	7.32538e+07	7.01529e+07	7.94696e+07	7.47049e+07	8.4345e+07	26.043	26.1264	26.064	26.2439	26.1547	26.3298
AT2G36580.1	Pyruvate kinase family protein	26.9722	27.1245	0.152333	0.0185408		1.338e+08	1.28065e+08	1.33171e+08	1.50637e+08	1.48831e+08	1.39714e+08	26.9955	26.9323	26.9887	27.1665	27.1491	27.0579
AT1G18080.1	Encodes the Arabidopsis thaliana homolog of the tobacco WD-40 repeat ArcA gene. It is a scaff	29.8113	29.9574	0.1461	0.0387673		9.19708e+08	9.75928e+08	9.31642e+08	1.04069e+09	9.95192e+08	1.09403e+09	29.7766	29.8622	29.7952	29.9549	29.8904	30.027
AT5G30510.1	ribosomal protein S1	29.3783	29.3006	-0.0776667	0.0459739		6.87889e+08	7.1959e+08	6.8646e+08	6.49791e+08	6.60508e+08	6.73639e+08	29.3576	29.4226	29.3546	29.2754	29.299	29.3274
AT2G40490.1	Uroporphyrinogen decarboxylase	28.3878	28.2959	-0.0919667	0.00311925		3.47997e+08	3.48069e+08	3.57706e+08	3.3124e+08	3.29933e+08	3.2745e+08	28.3745	28.3748	28.4142	28.3033	28.2976	28.2867
AT5G49910.1	Stromal heat shock protein involved in protein import into chloroplast. The mRNA is cell-to-ce	28.5787	28.4363	-0.1424	0.0341665		3.9187e+08	3.91599e+08	4.19879e+08	3.69398e+08	3.72045e+08	3.48673e+08	28.5458	28.5448	28.6454	28.4606	28.4709	28.3773
AT1G62750.1	Nuclear encoded protein consists of the five domains conserved in EF-G proteins, with two GTP-	30.0267	29.8836	-0.1431	0.00404344		1.12408e+09	1.09387e+09	1.06433e+09	9.91405e+08	9.85582e+08	9.94641e+08	30.0661	30.0268	29.9873	29.8849	29.8764	29.8896
AT2G04030.1	Encodes a chloroplast-targeted 90-kDa heat shock protein located in the stroma involved in red	29.2342	29.0736	-0.160533	0.0401934		6.09014e+08	6.28789e+08	6.57584e+08	5.50741e+08	5.99548e+08	5.4618e+08	29.1819	29.228	29.2926	29.0368	29.1593	29.0248
AT4G38970.1	Protein is tyrosine-phosphorylated and its phosphorylation state is modulated in response to A	32.7748	32.6056	-0.1692	0.0496807		7.3786e+09	7.39191e+09	7.275e+09	6.78781e+09	5.97959e+09	6.87637e+09	32.7807	32.7833	32.7603	32.6603	32.4774	32.679
AT4G24280.1	Involved in protein import into chloroplasts during early developmental stages. The mRNA is c	30.6999	30.5277	-0.172133	0.0279665		1.63042e+09	1.80531e+09	1.80256e+09	1.53097e+09	1.54719e+09	1.56596e+09	30.6026	30.7496	30.7474	30.5118	30.527	30.5444
AT3G16420.1	The PBP1(PYK10-binding protein 1) assists the PYK10 (beta-glucosidase complex) in its activity	30.5071	30.3196	-0.1875	0.000834038		1.50415e+09	1.56314e+09	1.51126e+09	1.35186e+09	1.32257e+09	1.34569e+09	30.4863	30.5418	30.4931	30.3323	30.3007	30.3257
AT4G17300.1	Asparaginyl-tRNA synthetase protein involved in amino acid activation/protein synthesis.	25.3179	25.0979	-0.220033	0.0304032		3.98838e+07	4.26074e+07	4.30587e+07	3.88901e+07	3.39851e+07	3.50352e+07	25.2493	25.3446	25.3598	25.2129	25.0184	25.0623
AT1G56050.1	GTP-binding protein-like protein	26.079	25.8487	-0.230333	0.0130509		6.7909e+07	7.24509e+07	7.23957e+07	5.89382e+07	5.81953e+07	6.43261e+07	26.0171	26.1105	26.1094	25.8127	25.7944	25.9389
AT3G16950.2	encodes a plastid lipoamide dehydrogenase, subunit of the pyruvate dehydrogenase complex which	24.8435	24.6033	-0.2402	0.0343561		3.10201e+07	3.11386e+07	2.82471e+07	2.69335e+07	2.63336e+07	2.33448e+07	24.8867	24.8922	24.7516	24.6829	24.6504	24.4766
AT3G48990.1	Encodes an oxalyl-CoA synthetase and is required for oxalate degradation, for normal seed deve	28.5732	28.3289	-0.244233	0.0185785		3.77866e+08	3.9814e+08	4.23416e+08	3.44804e+08	3.18518e+08	3.49036e+08	28.4933	28.5687	28.6575	28.3612	28.2468	28.3788
AT1G23310.1	Identified by cloning the gene that corresponded to a purified protein having glyoxylate amino	31.3886	31.1114	-0.277233	0.028329		2.70391e+09	2.86145e+09	2.87198e+09	2.38625e+09	2.07261e+09	2.52441e+09	31.3324	31.4141	31.4194	31.1521	30.9488	31.2333
AT2G36460.1	Aldolase superfamily protein	27.653	27.3576	-0.295333	0.0297511		2.03211e+08	2.34465e+08	1.97284e+08	1.77445e+08	1.66229e+08	1.72438e+08	27.5984	27.8048	27.5557	27.4028	27.3086	27.3615
AT5G51970.1	Encodes a putative sorbitol dehydrogenase that can be thiolated in vitro. protein_coding	27.8056	27.5103	-0.295367	0.0229382		2.25883e+08	2.38002e+08	2.40173e+08	2.06262e+08	1.70064e+08	1.99167e+08	27.751	27.8264	27.8395	27.6199	27.3415	27.5694
AT2G28000.1	Encodes chaperonin-60 alpha, a molecular chaperone involved in Rubisco folding. Mutants displ	31.833	31.5352	-0.2978	0.032194		3.70879e+09	3.82656e+09	3.94506e+09	3.02838e+09	3.52188e+09	2.82597e+09	31.7883	31.8334	31.8774	31.4959	31.7137	31.3961
AT1G79550.1	Encodes cytosolic phosphoglycerate kinase (PGK3). Expression studies in PGK mutants showed tha	29.7431	29.4426	-0.300567	0.0118629		8.58832e+08	9.7033e+08	8.7076e+08	6.98362e+08	7.50148e+08	7.41412e+08	29.6778	29.8539	29.6977	29.3794	29.4826	29.4657
AT1G55490.1	encodes the beta subunit of the chloroplast chaperonin 60, a homologue of bacterial GroEL. Mut	32.0846	31.7773	-0.307333	0.0331739		4.40685e+09	4.69279e+09	4.56795e+09	3.54761e+09	4.19639e+09	3.34904e+09	32.0371	32.1278	32.0889	31.7242	31.9665	31.6411
AT2G31750.1	Encodes an auxin glycosyltransferase that is likely to be involved in regulation of auxin by g	25.3832	25.0677	-0.3155	0.0171633		4.33762e+07	4.20762e+07	4.59226e+07	3.85172e+07	3.20918e+07	3.51836e+07	25.3704	25.3265	25.4527	25.199	24.9357	25.0684
AT3G18780.2	Encodes an actin that is constitutively expressed in vegetative structures but not pollen. ACT	30.6124	30.2723	-0.3401	0.0400271		1.49241e+09	1.79359e+09	1.65261e+09	1.33834e+09	1.15641e+09	1.40917e+09	30.475	30.7402	30.6221	30.3178	30.107	30.3922
AT3G29185.2	Encodes a chloroplast protein that interacts with the CF1&#946	24.5994	24.2584	-0.340933	0.00122591		2.43126e+07	2.63244e+07	2.56597e+07	2.0337e+07	1.95045e+07	2.03765e+07	24.5352	24.6499	24.613	24.2776	24.2173	24.2804
AT2G30970.1	ASPARTATE AMINOTRANSFERASE 1 protein_coding ASPARTATE AMINOTRANSFERASE 1 (ASP1) ASPART	27.2931	26.9515	-0.341533	0.0321785		1.52095e+08	1.79785e+08	1.62639e+08	1.32517e+08	1.16868e+08	1.41155e+08	27.1804	27.4217	27.2771	26.9816	26.8003	27.0727
AT4G14030.1	selenium-binding protein 1	25.5395	25.1971	-0.342333	0.00107398		4.78628e+07	5.05883e+07	4.79059e+07	4.00001e+07	3.82724e+07	3.7182e+07	25.5124	25.5923	25.5137	25.2535	25.1898	25.1481
AT3G18060.1	transducin family protein / WD-40 repeat family protein	24.9247	24.571	-0.353733	0.0129992		3.35172e+07	2.99116e+07	3.22233e+07	2.4441e+07	2.31804e+07	2.73266e+07	24.9984	24.8342	24.9416	24.5428	24.4664	24.7038
AT4G20360.1	Nuclear transcribed, plastid localized EF-Tu translation elongation factor. Referred to as AtR	32.5206	32.155	-0.365567	0.0393247		5.96304e+09	6.33765e+09	6.18918e+09	4.9009e+09	4.0383e+09	5.52604e+09	32.4734	32.5613	32.5271	32.1904	31.9111	32.3636
AT5G64570.1	Encodes a beta-d-xylosidase that belongs to family 3 of glycoside hydrolases. protein_coding	25.6415	25.2599	-0.3816	0.0166078		5.2043e+07	4.83328e+07	5.70135e+07	4.36416e+07	3.76305e+07	3.94932e+07	25.6332	25.5265	25.7648	25.3792	25.1654	25.2351
AT4G30920.1	Encodes LAP2, an aminopeptidase playing key roles in senescence, stress response and amino aci	26.4891	26.0931	-0.396	0.0383337		8.43275e+07	1.08951e+08	9.09582e+07	6.92783e+07	7.02162e+07	7.5402e+07	26.3295	26.6991	26.4387	26.0459	26.0653	26.1681
AT3G48690.1	Encodes a protein with carboxylesterase whose activity was tested using both pNA and 2,4-D-met	26.2859	25.8776	-0.4083	0.0399621		7.65978e+07	8.14268e+07	8.7805e+07	5.60923e+07	5.67257e+07	7.36356e+07	26.1908	26.279	26.3878	25.7413	25.7575	26.1339
AT1G12780.1	Encodes a UDP-glucose epimerase that catalyzes the interconversion of the sugar nucleotides UD	24.7975	24.3361	-0.4614	0.0406873		2.75014e+07	3.42049e+07	2.63573e+07	2.36134e+07	2.02119e+07	1.99019e+07	24.713	25.0277	24.6517	24.4931	24.2687	24.2464
AT4G23650.1	Encodes calcium dependent protein kinase 3 (CPK3), a member of the Arabidopsis CDPK gene famil	24.569	24.0678	-0.5012	0.0217342		2.56188e+07	2.67642e+07	2.24872e+07	1.48989e+07	1.81693e+07	2.00876e+07	24.6107	24.6738	24.4226	23.8287	24.115	24.2598
AT2G30520.1	light inducible root phototropism 2 encoding a signal transducer of the phototropic response i	25.5045	24.9864	-0.5181	0.00774206		5.03434e+07	4.48467e+07	4.77766e+07	3.73162e+07	2.90533e+07	3.38769e+07	25.5853	25.4185	25.5098	25.1533	24.7922	25.0138
AT2G05710.1	Encodes an aconitase that can catalyze the conversion of citrate to isocitrate through a cis-a	27.9027	27.372	-0.530733	0.0344742		2.40523e+08	2.63842e+08	2.48971e+08	1.73433e+08	1.39047e+08	2.17298e+08	27.8416	27.9751	27.8914	27.3698	27.051	27.6951
AT4G33030.1	involved in sulfolipid biosynthesis The mRNA is cell-to-cell mobile. protein_coding SULFOQ	25.7395	25.1469	-0.5926	0.00743561		5.11099e+07	6.27973e+07	5.47859e+07	3.94795e+07	3.41812e+07	3.80001e+07	25.6071	25.9042	25.7073	25.2346	25.0267	25.1795
AT2G14170.1	Arabidopsis thaliana methylmalonate-semialdehyde dehydrogenase protein_coding ALDEHYDE DEHYD	26.4228	25.7791	-0.643733	0.0496501		7.79908e+07	8.88827e+07	1.05035e+08	6.14837e+07	4.33131e+07	7.16916e+07	26.2168	26.4054	26.6463	25.8737	25.3683	26.0953
AT3G26520.1	gamma tonoplast intrinsic protein 2 (TIP2). expressed throughout the plant and transcript leve	27.4667	26.2909	-1.1758	0.0264304		1.82143e+08	2.47611e+08	1.41488e+08	8.15963e+07	9.26958e+07	7.31675e+07	27.4405	27.8835	27.0761	26.282	26.466	26.1247
AT5G41970.1	Metal-dependent protein hydrolase	24.2395	7.9291	-16.3104	0.0458173		2.07226e+07	1.58832e+07	2.36101e+07	0	0	1.44774e+07	24.3047	23.921	24.4929	0	0	23.7873
AT2G32810.1	putative beta-galactosidase protein_coding BETA GALACTOSIDASE 9 (BGAL9) BETA GALACTOSI	23.8513	0	-23.8513	0.000105864		1.63717e+07	1.3229e+07	1.60059e+07	0	0	0	23.9647	23.6572	23.9321	0	0	0
AT4G24510.1	Encodes a component of the fatty acid elongation machinery required for C28 to C30 fatty acid	24.1973	0	-24.1973	0.000157709		1.6853e+07	1.94761e+07	2.16851e+07	0	0	0	24.0065	24.2152	24.3702	0	0	0
AT1G53210.1	Encodes a Na+/Ca 2+ exchanger-like protein that participates in the maintenance of Ca 2+ homeo	25.2481	0	-25.2481	0.000732532		3.27638e+07	4.77203e+07	4.04742e+07	0	0	0	24.9656	25.5081	25.2705	0	0	0

## Sheet: Table S8
	Supplementary Table S8. List of significantly changed proteins in the amiR26.5 plants compared to the empty vector in normal condition. Proteins and LFQ values from Table S2 were used for the statistical quantitative comparison between amiR26.5 and EV samples, only proteins with at least 2 uniques peptides were considered. The table shows the LFQ and the log2-transformed LFQ intensities of the pr…
							LFQ						log2-transformed LFQ
Main Accession	TAIR Annotation	EV Average	amiR26.5 Average	Difference	P-value t-test		EV1	EV2	EV3	amiR26.5-1	amiR26.5-2	amiR26.5-3	EV1	EV2	EV3	amiR26.5-1	amiR26.5-2	amiR26.5-3
AT3G62030.2	nuclear-encoded chloroplast stromal cyclophilin CYP20-3 (also known as ROC4). Protein is tyros	0	30.1819	30.1819	5.04829e-07		0	0	0	1.24362e+09	1.23426e+09	1.17719e+09	0	0	0	30.2119	30.201	30.1327
AT4G23670.1	Polyketide cyclase/dehydrase and lipid transport superfamily protein	0	28.585	28.585	0.000309359		0	0	0	4.16488e+08	4.59949e+08	3.40835e+08	0	0	0	28.6337	28.7769	28.3445
AT5G15200.1	Ribosomal protein S4	0	28.5014	28.5014	1.46245e-06		0	0	0	3.73491e+08	3.96982e+08	3.7009e+08	0	0	0	28.4765	28.5645	28.4633
AT1G33120.1	Ribosomal protein L6 family	0	28.4519	28.4519	0.000106197		0	0	0	3.44589e+08	4.16864e+08	3.44636e+08	0	0	0	28.3603	28.635	28.3605
AT2G37270.1	One of two genes encoding the ribosomal protein S5. Expressed at a lower level compared to ATR	0	28.4254	28.4254	0.000135818		0	0	0	3.1483e+08	3.71375e+08	4.00659e+08	0	0	0	28.23	28.4683	28.5778
AT3G52960.1	Thioredoxin superfamily protein	0	28.3531	28.3531	3.69205e-06		0	0	0	3.44016e+08	3.59346e+08	3.26046e+08	0	0	0	28.3579	28.4208	28.2805
AT1G05190.1	Encodes the plastid 50S ribosomal protein L6. protein_coding EMBRYO DEFECTIVE 2394 (emb2394	0	28.3174	28.3174	6.21365e-07		0	0	0	3.24288e+08	3.34446e+08	3.45091e+08	0	0	0	28.2727	28.3172	28.3624
AT3G53430.1	Ribosomal protein L11 family protein	0	28.215	28.215	0.000656737		0	0	0	2.67859e+08	2.98778e+08	3.77945e+08	0	0	0	27.9969	28.1545	28.4936
AT3G46030.1	Histone superfamily protein	0	28.1819	28.1819	0.000604697		0	0	0	2.83191e+08	3.69731e+08	2.69685e+08	0	0	0	28.0772	28.4619	28.0067
AT5G27850.1	Ribosomal protein L18e/L15 superfamily protein	0	28.1566	28.1566	0.000513587		0	0	0	2.48126e+08	3.08672e+08	3.49787e+08	0	0	0	27.8865	28.2015	28.3819
AT4G34870.1	belongs to cyclophilin family protein_coding ROTAMASE CYCLOPHILIN 5 (ROC5) ARABIDOPSIS TH	0	28.125	28.125	0.000181286		0	0	0	2.89984e+08	3.34516e+08	2.58592e+08	0	0	0	28.1114	28.3175	27.9461
ATCG00380.1	Chloroplast encoded ribosomal protein S4 protein_coding CHLOROPLAST RIBOSOMAL PROTEIN	0	27.9777	27.9777	5.29808e-06		0	0	0	2.6463e+08	2.78615e+08	2.50476e+08	0	0	0	27.9794	28.0537	27.9001
AT3G27850.1	50S ribosomal protein L12-C The mRNA is cell-to-cell mobile. protein_coding RIBOSOMAL PROT	0	27.8622	27.8622	0.00554099		0	0	0	2.06133e+08	2.04695e+08	3.44183e+08	0	0	0	27.619	27.6089	28.3586
AT2G42740.1	encodes a cytosolic ribosomal protein L16, which is a constituent of 60S large ribosomal compl	0	27.7682	27.7682	6.31982e-06		0	0	0	2.37113e+08	2.35198e+08	2.14188e+08	0	0	0	27.821	27.8093	27.6743
AT5G59880.1	Encodes actin depolymerizing factor 3 (ADF3). protein_coding ACTIN DEPOLYMERIZING FACTOR 3	0	27.6024	27.6024	7.78349e-06		0	0	0	1.99789e+08	1.94744e+08	2.17494e+08	0	0	0	27.5739	27.537	27.6964
AT3G45030.1	Ribosomal protein S10p/S20e family protein	0	27.4783	27.4783	0.00317924		0	0	0	1.481e+08	1.76795e+08	2.49679e+08	0	0	0	27.142	27.3975	27.8955
AT2G34480.1	Encodes a nuclear localized member of the ribosomal L18ae/LX protein family. Loss of functio	0	27.4692	27.4692	0.000166001		0	0	0	1.62808e+08	1.87472e+08	2.10144e+08	0	0	0	27.2786	27.4821	27.6468
AT3G62290.1	A member of ARF GTPase family. A thaliana has 21 members of this family, known to be essential	0	27.4269	27.4269	0.000196491		0	0	0	1.65505e+08	2.09054e+08	1.69781e+08	0	0	0	27.3023	27.6393	27.3391
AT1G78630.1	Ribosomal protein L13 family protein	0	27.3976	27.3976	0.00194008		0	0	0	1.37228e+08	1.80135e+08	2.23609e+08	0	0	0	27.032	27.4245	27.7364
AT5G23820.1	ML3 can be modified by NEDD8 and ubiquitin. ML3 expression is regulated by NAI1. ML3 expressio	0	27.3919	27.3919	2.38032e-05		0	0	0	1.85096e+08	1.60689e+08	1.83627e+08	0	0	0	27.4637	27.2597	27.4522
AT2G16600.1	Encodes cytosolic cyclophilin ROC3. The mRNA is cell-to-cell mobile. protein_coding ROTAMA	0	27.3488	27.3488	6.08046e-05		0	0	0	1.6089e+08	1.90881e+08	1.62594e+08	0	0	0	27.2615	27.5081	27.2767
AT4G39260.1	Encodes a glycine-rich protein with RNA binding domain at the N-terminus. Protein is structura	0	27.3371	27.3371	0.000132328		0	0	0	1.51202e+08	1.9177e+08	1.68072e+08	0	0	0	27.1719	27.5148	27.3245
AT3G15190.1	chloroplast 30S ribosomal protein S20	0	27.3049	27.3049	2.84799e-05		0	0	0	1.80798e+08	1.54251e+08	1.6343e+08	0	0	0	27.4298	27.2007	27.2841
AT3G55280.1	60S ribosomal protein L23A (RPL23aB). Paralog of RPL23aA protein_coding RIBOSOMAL PROT	0	27.2742	27.2742	1.95251e-05		0	0	0	1.76098e+08	1.53153e+08	1.58543e+08	0	0	0	27.3918	27.1904	27.2403
AT1G74970.1	ribosomal protein S9, nuclear encoded component of the chloroplast ribosome protein_coding	0	27.1847	27.1847	0.000540329		0	0	0	1.28795e+08	1.51885e+08	1.81488e+08	0	0	0	26.9405	27.1784	27.4353
AT3G11940.1	One of two genes encoding the ribosomal protein S5. Mutants have semi-dominant developmental p	0	27.177	27.177	1.12835e-06		0	0	0	1.45677e+08	1.53483e+08	1.56241e+08	0	0	0	27.1182	27.1935	27.2192
AT4G38740.1	Encodes cytosolic cyclophilin ROC1. protein_coding ROTAMASE CYP 1 (ROC1) ROTAMASE CYP 1	0	27.1617	27.1617	0.00548472		0	0	0	1.37152e+08	2.10596e+08	1.17168e+08	0	0	0	27.0312	27.6499	26.804
AT5G63310.1	Maintains intracellular dNTP levels except ATP. Plays a role in response to oxidative stress a	0	27.1572	27.1572	0.00837528		0	0	0	1.2012e+08	1.27013e+08	2.19767e+08	0	0	0	26.8399	26.9204	27.7114
AT3G48930.1	Nucleic acid-binding, OB-fold-like protein	0	27.132	27.132	0.00262663		0	0	0	1.15091e+08	1.43711e+08	1.92342e+08	0	0	0	26.7782	27.0986	27.5191
AT3G44890.1	Plastid ribosomal protein CL9 The mRNA is cell-to-cell mobile. protein_coding RIBOSOMAL PROT	0	26.9959	26.9959	0.029739		0	0	0	8.88335e+07	1.16028e+08	2.32604e+08	0	0	0	26.4046	26.7899	27.7933
AT5G61170.1	Ribosomal protein S19e family protein	0	26.8558	26.8558	0.026008		0	0	0	7.87786e+07	1.10533e+08	2.05748e+08	0	0	0	26.2313	26.7199	27.6163
AT4G15000.1	Ribosomal L27e protein family	0	26.8271	26.8271	0.0143887		0	0	0	9.97906e+07	9.09078e+07	1.86048e+08	0	0	0	26.5724	26.4379	27.4711
AT5G13510.1	Ribosomal protein L10 family protein	0	26.713	26.713	0.000535199		0	0	0	9.33211e+07	1.08792e+08	1.3111e+08	0	0	0	26.4757	26.697	26.9662
AT5G18380.1	Ribosomal protein S5 domain 2-like superfamily protein	0	26.7002	26.7002	0.0274193		0	0	0	8.06181e+07	8.58253e+07	1.87355e+08	0	0	0	26.2646	26.3549	27.4812
AT1G35680.1	Encodes a chloroplast ribosomal protein L21 that is required for chloroplast development and e	0	26.674	26.674	0.000141382		0	0	0	1.0193e+08	9.82736e+07	1.2255e+08	0	0	0	26.603	26.5503	26.8688
AT3G26060.2	encodes periredoxin Q which decomposes peroxides and plays a role in the protection of the pho	0	26.642	26.642	0.0155545		0	0	0	5.9931e+07	1.239e+08	1.54668e+08	0	0	0	25.8368	26.8846	27.2046
AT5G10160.1	Thioesterase superfamily protein	0	26.6171	26.6171	3.71201e-06		0	0	0	1.05137e+08	9.72908e+07	1.06612e+08	0	0	0	26.6477	26.5358	26.6678
AT1G09200.1	Histone superfamily protein	0	26.6144	26.6144	0.0182549		0	0	0	7.68371e+07	8.51498e+07	1.65746e+08	0	0	0	26.1953	26.3435	27.3044
AT4G25740.1	RNA binding Plectin/S10 domain-containing protein	0	26.5022	26.5022	0.00291873		0	0	0	6.92783e+07	1.02767e+08	1.20621e+08	0	0	0	26.0459	26.6148	26.8459
AT3G08740.1	elongation factor P (EF-P) family protein	0	26.5	26.5	0.000338077		0	0	0	9.16099e+07	1.11735e+08	8.35131e+07	0	0	0	26.449	26.7355	26.3155
AT1G67430.1	Ribosomal protein L22p/L17e family protein	0	26.4643	26.4643	5.55733e-05		0	0	0	8.36928e+07	9.34311e+07	1.01507e+08	0	0	0	26.3186	26.4774	26.597
AT2G36160.1	Ribosomal protein S11 family protein	0	26.4403	26.4403	0.0117711		0	0	0	7.10041e+07	7.65872e+07	1.38845e+08	0	0	0	26.0814	26.1906	27.0489
AT5G53490.3	thylakoid lumenal 17.4 kDa protein, chloroplast, identical to SP:P81760 Thylakoid lumenal 17.4	0	26.3778	26.3778	0.0150618		0	0	0	5.9344e+07	8.22835e+07	1.3579e+08	0	0	0	25.8226	26.2941	27.0168
AT4G25130.1	Encodes a chloroplast-localized methionine sulfoxide reductase that is a member of the MSRA fa	0	26.3287	26.3287	0.000350336		0	0	0	9.98182e+07	7.5711e+07	7.92221e+07	0	0	0	26.5728	26.174	26.2394
AT2G22170.1	Lipase/lipooxygenase, PLAT/LH2 family protein	0	26.3234	26.3234	0.000131773		0	0	0	7.9343e+07	7.77694e+07	9.59647e+07	0	0	0	26.2416	26.2127	26.516
AT1G79850.1	nuclear-encoded 30S chloroplast ribosomal protein S17 protein_coding RIBOSOMAL PROTEIN S17	0	26.3088	26.3088	0.00158067		0	0	0	7.86967e+07	6.89143e+07	1.05913e+08	0	0	0	26.2298	26.0383	26.6583
AT2G21660.1	Encodes a small glycine-rich RNA binding protein that is part of a negative-feedback loop thro	0	26.2922	26.2922	0.000580536		0	0	0	7.61426e+07	9.96178e+07	7.31574e+07	0	0	0	26.1822	26.5699	26.1245
AT5G47190.1	Ribosomal protein L19 family protein	0	26.2121	26.2121	0.0005208		0	0	0	6.35769e+07	8.28558e+07	8.91851e+07	0	0	0	25.922	26.3041	26.4103
AT4G40030.2	Histone superfamily protein	0	26.1272	26.1272	0.0270338		0	0	0	4.4881e+07	7.05039e+07	1.24434e+08	0	0	0	25.4196	26.0712	26.8908
AT5G06290.1	Encodes a 2-Cys peroxiredoxin (2-Cys PrxB) that contains two catalytic Cys residues. The mRNA	0	26.1206	26.1206	0.0129733		0	0	0	5.78495e+07	5.9612e+07	1.12621e+08	0	0	0	25.7858	25.8291	26.7469
AT2G43560.1	FKBP-like peptidyl-prolyl cis-trans isomerase family protein	0	26.0917	26.0917	0.000145007		0	0	0	6.39792e+07	7.02649e+07	8.13591e+07	0	0	0	25.9311	26.0663	26.2778
AT4G11010.1	nucleoside diphosphate kinase 3 (ndpk3), located to the inter-membrane space in mitochondria	0	25.9933	25.9933	0.0056927		0	0	0	5.92742e+07	5.33358e+07	9.42703e+07	0	0	0	25.8209	25.6686	26.4903
AT3G24830.1	Ribosomal protein L13 family protein	0	25.9853	25.9853	0.000240223		0	0	0	6.55685e+07	7.67413e+07	5.82559e+07	0	0	0	25.9665	26.1935	25.7959
AT3G15360.1	encodes a prokaryotic thioredoxin The mRNA is cell-to-cell mobile. protein_coding THIORE	0	25.9666	25.9666	0.029977		0	0	0	4.2231e+07	5.85839e+07	1.13964e+08	0	0	0	25.3318	25.804	26.764
AT2G20260.1	Encodes subunit E of photosystem I. The mRNA is cell-to-cell mobile. protein_coding PHOTOS	0	25.9662	25.9662	1.11237e-06		0	0	0	6.75991e+07	6.29891e+07	6.6162e+07	0	0	0	26.0105	25.9086	25.9795
ATCG00660.1	encodes a chloroplast ribosomal protein L20, a constituent of the large subunit of the ribosom	0	25.939	25.939	0.0460119		0	0	0	4.70764e+07	4.6319e+07	1.22084e+08	0	0	0	25.4885	25.4651	26.8633
AT3G18740.1	The gene encodes a putative leucine-rich repeat (LRR)Receptor-like kinase (RLK). protei	0	25.9314	25.9314	0.011215		0	0	0	5.04797e+07	5.3495e+07	9.70483e+07	0	0	0	25.5892	25.6729	26.5322
AT5G40950.1	ribosomal protein large subunit 27	0	25.9131	25.9131	0.0124816		0	0	0	5.35915e+07	4.85343e+07	9.69811e+07	0	0	0	25.6755	25.5325	26.5312
AT3G63190.1	The gene encodes a chloroplast ribosome recycling factor homologue. Analysis of mutants reveal	0	25.8904	25.8904	0.00119028		0	0	0	5.40728e+07	7.83212e+07	5.68162e+07	0	0	0	25.6884	26.2229	25.7598
AT4G28440.1	Nucleic acid-binding, OB-fold-like protein	0	25.8249	25.8249	0.000222711		0	0	0	5.91797e+07	5.19709e+07	6.82724e+07	0	0	0	25.8186	25.6312	26.0248
AT1G67700.2	multidrug resistance protein	0	25.8144	25.8144	0.00100589		0	0	0	4.79358e+07	5.95047e+07	7.20353e+07	0	0	0	25.5146	25.8265	26.1022
AT2G36620.1	RPL24A encodes ribosomal protein L24, homolog of cytosolic RPL24, found in archaea and higher	0	25.8042	25.8042	0.000116566		0	0	0	5.61585e+07	5.3785e+07	6.65991e+07	0	0	0	25.743	25.6807	25.989
AT4G34620.1	Encodes ribosomal protein S16, has embryo-defective lethal mutant phenotype protein_coding	0	25.7986	25.7986	0.00689394		0	0	0	4.60501e+07	5.1469e+07	8.38903e+07	0	0	0	25.4567	25.6172	26.322
AT1G70890.1	MLP-like protein 43	0	25.7903	25.7903	0.000583492		0	0	0	4.69851e+07	6.28104e+07	6.62125e+07	0	0	0	25.4857	25.9045	25.9806
AT1G26630.1	Eukaryotic translation initiation factor 5A-2. Involved in programmed cell death triggered as	0	25.7682	25.7682	0.00329605		0	0	0	5.82236e+07	7.50839e+07	4.26961e+07	0	0	0	25.7951	26.162	25.3476
AT4G39730.1	PLAT1 domain stress protein family member. Involved in mediating response to stresses such as	0	25.7615	25.7615	0.00878077		0	0	0	4.57573e+07	4.79125e+07	8.39542e+07	0	0	0	25.4475	25.5139	26.3231
AT3G26450.1	Polyketide cyclase/dehydrase and lipid transport superfamily protein	0	25.7615	25.7615	0.00238922		0	0	0	4.14883e+07	6.40946e+07	6.92111e+07	0	0	0	25.3062	25.9337	26.0445
AT3G10610.1	Ribosomal S17 family protein	0	25.7567	25.7567	0.0010852		0	0	0	4.57066e+07	5.74897e+07	6.93456e+07	0	0	0	25.4459	25.7768	26.0473
AT5G54600.1	Translation protein SH3-like family protein	0	25.7463	25.7463	0.000987165		0	0	0	4.58399e+07	6.87044e+07	5.66197e+07	0	0	0	25.4501	26.0339	25.7548
AT3G25770.1	Encodes allene oxide cyclase. One of four genes in Arabidopsis that encode this enzyme, which	0	25.7222	25.7222	0.000990249		0	0	0	4.9764e+07	6.90434e+07	4.93655e+07	0	0	0	25.5686	26.041	25.557
AT1G32470.1	Single hybrid motif superfamily protein	0	25.7039	25.7039	0.00175971		0	0	0	5.37328e+07	6.94899e+07	4.37264e+07	0	0	0	25.6793	26.0503	25.382
AT5G13120.1	Encodes a lumenal cyclophilin with peptidyl-prolyl isomerase activity that is associated with	0	25.6808	25.6808	0.000175523		0	0	0	4.87298e+07	5.15618e+07	6.19328e+07	0	0	0	25.5383	25.6198	25.8842
AT1G04270.1	Encodes cytosolic ribosomal protein S15. protein_coding CYTOSOLIC RIBOSOMAL PROTEIN S1	0	25.648	25.648	9.40313e-07		0	0	0	5.08026e+07	5.443e+07	5.25687e+07	0	0	0	25.5984	25.6979	25.6477
AT1G57660.1	Translation protein SH3-like family protein	0	25.636	25.636	0.000759762		0	0	0	5.80543e+07	4.1405e+07	5.89791e+07	0	0	0	25.7909	25.3033	25.8137
AT3G18820.1	RAB7 homolog, forms retromer complex with VPS35	0	25.5808	25.5808	0.000253294		0	0	0	5.6506e+07	4.26369e+07	5.24667e+07	0	0	0	25.7519	25.3456	25.6449
AT3G55330.1	PsbP-like protein 1	0	25.5758	25.5758	7.20746e-05		0	0	0	4.44876e+07	5.16012e+07	5.44904e+07	0	0	0	25.4069	25.6209	25.6995
AT2G27720.2	60S acidic ribosomal protein family	0	25.546	25.546	0.0190802		0	0	0	3.16895e+07	4.71809e+07	7.86367e+07	0	0	0	24.9175	25.4917	26.2287
AT5G56710.1	Ribosomal protein L31e family protein	0	25.5001	25.5001	0.000430199		0	0	0	3.96523e+07	4.89939e+07	5.5018e+07	0	0	0	25.2409	25.5461	25.7134
AT4G31300.2	Encodes 20S proteasome subunit PBA1 (PBA1). PBA1 acts as a plant caspase-3-like enzyme. protei	0	25.4488	25.4488	0.00177138		0	0	0	3.9801e+07	4.08038e+07	5.91469e+07	0	0	0	25.2463	25.2822	25.8178
AT1G12410.1	Encodes a ClpP-related sequence. Though similar to ClpP proteins, this does not contains the h	0	25.3683	25.3683	0.0109701		0	0	0	2.89287e+07	4.38538e+07	6.40458e+07	0	0	0	24.786	25.3862	25.9326
AT3G62530.1	ARM repeat superfamily protein	0	25.3152	25.3152	0.000480088		0	0	0	3.67209e+07	3.96001e+07	5.00338e+07	0	0	0	25.1301	25.239	25.5764
AT3G60820.1	Encodes 20S proteasome beta subunit PBF1 (PBF1). protein_coding (PBF1) (PBF1)	0	25.231	25.231	1.1676e-06		0	0	0	3.95973e+07	4.07247e+07	3.78765e+07	0	0	0	25.2389	25.2794	25.1748
AT2G29960.1	encodes a cyclophilin protein that exhibits peptidylprolyl cis/trans-isomerase and protein ref	0	25.0914	25.0914	3.42655e-06		0	0	0	3.75081e+07	3.57193e+07	3.40984e+07	0	0	0	25.1607	25.0902	25.0232
AT5G10860.1	Encodes a single cystathionine beta-Synthase domain-containing protein. Modulates development	0	25.0796	25.0796	0.00220671		0	0	0	3.40984e+07	2.84239e+07	4.59927e+07	0	0	0	25.0232	24.7606	25.4549
AT4G17530.1	AtRabD2c encodes a Rab GTPase, which plays important roles in pollen development, germination	0	25.0689	25.0689	0.00055644		0	0	0	3.1628e+07	3.23553e+07	4.26044e+07	0	0	0	24.9147	24.9475	25.3445
AT3G07110.2	Ribosomal protein L13 family protein	0	24.9374	24.9374	0.000169867		0	0	0	3.18546e+07	3.66269e+07	2.84278e+07	0	0	0	24.925	25.1264	24.7608
AT1G56330.1	Encodes a small GTP-binding protein implicated in ER to cis-Golgi transport of other proteins.	0	24.8914	24.8914	0.000199834		0	0	0	2.76639e+07	3.0407e+07	3.58358e+07	0	0	0	24.7215	24.8579	25.0949
AT5G13410.1	FKBP-like peptidyl-prolyl cis-trans isomerase family protein	0	24.8735	24.8735	3.06373e-06		0	0	0	3.01614e+07	3.23867e+07	2.97297e+07	0	0	0	24.8462	24.9489	24.8254
AT1G73260.1	Encodes a trypsin inhibitor involved in modulating programmed cell death in plant-pathogen int	0	24.833	24.833	0.00458363		0	0	0	2.59135e+07	2.48562e+07	4.14423e+07	0	0	0	24.6272	24.5671	25.3046
AT1G13060.2	Encodes 20S proteasome beta subunit PBE1 (PBE1). protein_coding 20S PROTEASOME BETA SU	0	24.76	24.76	3.19074e-05		0	0	0	2.67308e+07	2.75128e+07	3.11839e+07	0	0	0	24.672	24.7136	24.8943
AT3G10060.1	FKBP-like peptidyl-prolyl cis-trans isomerase family protein	0	24.7419	24.7419	0.0235319		0	0	0	2.04401e+07	2.29915e+07	4.70046e+07	0	0	0	24.2849	24.4546	25.4863
AT3G22060.1	contains Pfam profile: PF01657 Domain of unknown function that is usually associated with prot	0	24.7309	24.7309	0.000847957		0	0	0	2.51892e+07	2.48889e+07	3.4438e+07	0	0	0	24.5863	24.569	25.0375
AT3G09500.1	Ribosomal L29 family protein	0	24.709	24.709	0.0118006		0	0	0	2.09508e+07	2.35578e+07	4.17913e+07	0	0	0	24.3205	24.4897	25.3167
AT4G14710.5	RmlC-like cupins superfamily protein	0	24.614	24.614	0.00271642		0	0	0	2.57024e+07	3.3436e+07	1.96987e+07	0	0	0	24.6154	24.9949	24.2316
AT3G59400.1	GUN, genomes uncoupled, is necessary for coupling the expression of some nuclear genes to the	0	24.4886	24.4886	0.000655152		0	0	0	2.8713e+07	2.16791e+07	2.09537e+07	0	0	0	24.7752	24.3698	24.3207
AT1G17880.1	basic transcription factor 3	0	24.3142	24.3142	2.66985e-05		0	0	0	2.14876e+07	2.22037e+07	1.90225e+07	0	0	0	24.357	24.4043	24.1812
AT1G21720.1	20S proteasome beta subunit PBC1 truncated protein (PBC1) protein_coding PROTEASOME BET	0	24.2944	24.2944	0.00342916		0	0	0	1.44003e+07	2.40294e+07	2.51717e+07	0	0	0	23.7796	24.5183	24.5853
AT2G35780.1	serine carboxypeptidase-like 26	0	24.2605	24.2605	0.000146275		0	0	0	1.84306e+07	1.91256e+07	2.30282e+07	0	0	0	24.1356	24.189	24.4569
AT4G03520.1	Encodes a redox activated co-chaperone, chloroplast localized thioredoxin, similar to prokaryo	0	24.1712	24.1712	0.0364269		0	0	0	1.24539e+07	1.58645e+07	3.4122e+07	0	0	0	23.5701	23.9193	25.0242
AT4G30610.1	Encodes a secreted glycosylated serine carboxypeptidase with broad substrate preference that i	0	23.9149	23.9149	4.39081e-06		0	0	0	1.53794e+07	1.53518e+07	1.67563e+07	0	0	0	23.8745	23.8719	23.9982
AT3G16640.1	Encodes a protein homologous to translationally controlled tumor protein (TCTP) from Drosophi	8.963	29.1675	20.2045	0.00144322		1.24278e+08	0	0	6.21164e+08	7.05514e+08	5.0019e+08	26.889	0	0	29.2104	29.3941	28.8979
AT3G11630.1	Encodes a 2-Cys peroxiredoxin (2-Cys PrxA) that contains two catalytic Cys residues. Functions	8.1161	27.9921	19.876	0.0189247		2.13584e+07	0	0	2.14321e+08	2.07826e+08	4.27219e+08	24.3483	0	0	27.6752	27.6308	28.6704
AT5G16130.1	Ribosomal protein S7e family protein	8.19	27.6587	19.4687	3.12579e-05		2.49062e+07	0	0	2.07423e+08	2.2228e+08	2.06304e+08	24.57	0	0	27.628	27.7278	27.6202
AT1G78380.1	Encodes a glutathione transferase that is a member of Tau GST gene family. Expression is induc	9.37833	28.8133	19.4349	0.0328194		2.94767e+08	0	0	3.45186e+08	5.42256e+08	5.60679e+08	28.135	0	0	28.3628	29.0144	29.0626
AT3G60770.1	Ribosomal protein S13/S15	8.08997	27.443	19.3531	0.0015628		0	2.02287e+07	0	1.46416e+08	1.85481e+08	2.23686e+08	0	24.2699	0	27.1255	27.4667	27.7369
AT5G20630.1	Encodes a germin-like protein. Its transcripts are more abundant in RNA from leaves collected	8.17043	27.4761	19.3057	0.0244494		2.39131e+07	0	0	1.15811e+08	1.85945e+08	3.02173e+08	24.5113	0	0	26.7872	27.4703	28.1708
AT2G01250.1	Cytosolic ribosomal 60S subunit protein. protein_coding (RPL7B) (RPL7B)	9.35457	28.6077	19.2532	0.0311059		2.80553e+08	0	0	3.73e+08	4.63181e+08	3.96185e+08	28.0637	0	0	28.4746	28.787	28.5616
AT2G47730.1	Encodes glutathione transferase belonging to the phi class of GSTs. Naming convention accordin	9.23807	28.1821	18.944	0.0397833		2.20194e+08	0	0	2.56201e+08	3.3731e+08	3.26861e+08	27.7142	0	0	27.9327	28.3295	28.2841
AT1G72610.1	germin-like protein (GLP1) protein_coding GERMIN-LIKE PROTEIN 1 (GER1) GERMIN-LIKE PR	8.39947	26.8223	18.4229	0.0290628		3.85012e+07	0	0	7.3203e+07	1.24606e+08	1.83194e+08	25.1984	0	0	26.1254	26.8928	27.4488
AT1G19570.1	Encodes a member of the dehydroascorbate reductase gene family. Critical for a mutualistic sym	8.83627	27.0626	18.2264	0.0319375		9.54869e+07	0	0	1.18302e+08	1.50731e+08	1.54454e+08	26.5088	0	0	26.8179	27.1674	27.2026
AT1G48830.1	Ribosomal protein S7e family protein	8.03657	26.2522	18.2156	0.000634267		0	1.81027e+07	0	8.35537e+07	8.61711e+07	7.09205e+07	0	24.1097	0	26.3162	26.3607	26.0797
AT2G44120.2	Ribosomal protein L30/L7 family protein	8.75823	26.8568	18.0985	0.026575		8.11844e+07	0	0	1.10932e+08	1.29493e+08	1.24961e+08	26.2747	0	0	26.7251	26.9483	26.8969
AT1G78370.1	Encodes glutathione transferase belonging to the tau class of GSTs. Naming convention accordin	8.0425	26.0344	17.9919	0.0136202		1.83274e+07	0	0	5.92044e+07	9.9673e+07	5.50104e+07	24.1275	0	0	25.8192	26.5707	25.7132
AT3G56240.1	CCH protein belongs to a family of eukaryotic proteins that participate in intracellular copp	8.20407	26.1631	17.959	0.0199816		2.56455e+07	0	0	9.28823e+07	9.94936e+07	4.59067e+07	24.6122	0	0	26.4689	26.5681	25.4522
AT1G27450.3	Adenosine phosphoribosyl transferase(E.C:2.4.2.7), involved in the one-step salvage of adenine	8.72593	26.6559	17.93	0.0339575		7.59107e+07	0	0	1.0112e+08	1.08883e+08	1.07369e+08	26.1778	0	0	26.5915	26.6982	26.678
AT1G62780.1	dimethylallyl, adenosine tRNA methylthiotransferase	8.62773	26.51	17.8823	0.0281023		6.18899e+07	0	0	9.2164e+07	1.13562e+08	8.33975e+07	25.8832	0	0	26.4577	26.7589	26.3135
AT3G52150.1	RNA-binding (RRM/RBD/RNP motifs) family protein	8.6821	26.5028	17.8207	0.0382082		6.92975e+07	0	0	8.43977e+07	1.01612e+08	1.00269e+08	26.0463	0	0	26.3307	26.5985	26.5793
AT4G25100.1	Fe-superoxide dismutase protein_coding FE SUPEROXIDE DISMUTASE 1 (FSD1) FE SUPEROXIDE	8.49367	26.2462	17.7526	0.0322012		4.68323e+07	0	0	5.99601e+07	7.93815e+07	1.05957e+08	25.481	0	0	25.8375	26.2423	26.6589
AT1G70600.1	Ribosomal protein L18e/L15 superfamily protein	8.03283	25.3726	17.3398	0.015878		0	1.79627e+07	0	3.37504e+07	4.11047e+07	5.91019e+07	0	24.0985	0	25.0084	25.2928	25.8167
AT2G43090.1	One of three genes encoding the small subunit of isopropylmalate isomerase, a heterodimer cons	8.40853	25.744	17.3354	0.0384489		3.9234e+07	0	0	5.97113e+07	6.56731e+07	4.52558e+07	25.2256	0	0	25.8315	25.9688	25.4316
AT1G17100.1	SOUL heme-binding family protein	8.3878	25.7007	17.3129	0.0339367		3.75784e+07	0	0	5.89791e+07	6.04526e+07	4.54885e+07	25.1634	0	0	25.8137	25.8493	25.439
AT1G56450.1	20S proteasome beta subunit PBG1 (PBG1) mRNA, complete cds protein_coding 20S PROTEASOME	8.20017	25.2674	17.0673	0.0198594		2.54383e+07	0	0	3.96715e+07	4.15602e+07	3.99585e+07	24.6005	0	0	25.2416	25.3087	25.252
AT1G02780.1	Ribosomal protein L19e family protein	8.16697	25.1813	17.0143	0.0246279		0	0	2.37414e+07	3.21719e+07	4.44784e+07	3.84879e+07	0	0	24.5009	24.9393	25.4066	25.1979
AT1G16920.1	small GTP-binding protein (Rab11)similar to YPT3/RAB11 proteins in yeast and mammals, respecti	7.98423	24.5705	16.5862	0.0234511		1.62361e+07	0	0	2.49632e+07	2.34844e+07	2.63792e+07	23.9527	0	0	24.5733	24.4852	24.6529
AT2G36390.1	Encodes a starch branching enzyme (EC.2.4.1.18) similar to SBE2 from maize and rice. Expressed	7.92263	24.2795	16.3569	0.0491523		0	0	1.4284e+07	2.70495e+07	1.93429e+07	1.61396e+07	0	0	23.7679	24.6891	24.2053	23.9441
AT4G21280.2	Encodes the PsbQ subunit of the oxygen evolving complex of photosystem II. protein_coding	15.9701	29.0288	13.0587	0.0434952		2.11962e+07	1.2479e+07	0	2.9536e+08	5.52117e+08	1.00755e+09	24.3373	23.573	0	28.1379	29.0404	29.9082
AT4G17390.1	Ribosomal protein L23/L15e family protein	17.137	28.7951	11.6581	0.000532704		1.25961e+08	0	2.37694e+07	4.60364e+08	4.9262e+08	4.45608e+08	26.9084	0	24.5026	28.7782	28.8759	28.7312
AT3G45140.1	Chloroplast lipoxygenase required for wound-induced jasmonic acid accumulation in Arabidopsis.	16.4473	28.0093	11.562	0.0484188		3.36033e+07	0	2.12315e+07	2.1995e+08	4.96803e+08	1.80472e+08	25.0021	0	24.3397	27.7126	28.8881	27.4272
AT1G06680.1	Encodes a 23 kD extrinsic protein that is part of photosystem II and participates in the regul	27.406	31.0492	3.64323	0.006457		8.92947e+08	4.43153e+07	1.42126e+08	1.99425e+09	2.73293e+09	2.01286e+09	29.734	25.4013	27.0826	30.8932	31.3478	30.9066
AT4G01310.1	Ribosomal L5P family protein	25.9802	28.9458	2.9656	0.009229		2.68529e+08	2.16116e+07	4.99749e+07	5.64579e+08	5.48038e+08	4.46783e+08	28.0005	24.3653	25.5747	29.0726	29.0297	28.735
ATCG00800.1	encodes a chloroplast ribosomal protein S3, a constituent of the small subunit of the ribosoma	25.7784	28.685	2.90663	0.0089201		2.37261e+08	2.73284e+07	2.93997e+07	4.4821e+08	4.20287e+08	4.26686e+08	27.8219	24.7039	24.8093	28.7396	28.6468	28.6686
AT1G14320.1	Encodes a ribosomal protein L10 and may be involved in translation regulation. Semi-dominant m	24.5979	27.0756	2.4777	0.000177434		3.21452e+07	2.69709e+07	1.88845e+07	1.26987e+08	1.45809e+08	1.52814e+08	24.9381	24.6849	24.1707	26.9201	27.1195	27.1872
AT2G43030.1	Ribosomal protein L3 family protein	25.844	28.0995	2.25553	0.0203296		1.9289e+08	2.8353e+07	3.9953e+07	3.06987e+08	2.79912e+08	2.76864e+08	27.5232	24.757	25.2518	28.1936	28.0604	28.0446
AT1G22780.1	S18 ribosomal protein involved in the binding of f-Met tRNA during initiation of mRNA translat	25.6019	27.7998	2.19797	0.0194755		4.82391e+07	7.56533e+07	3.61878e+07	1.86992e+08	2.00941e+08	3.39515e+08	25.5237	26.1729	25.109	27.4784	27.5822	28.3389
AT3G49010.1	Encodes 60S ribosomal protein L13. Homolog of human breast basic conserved 1 (BBC1). protei	26.2364	27.5795	1.3431	0.0219649		1.46619e+08	4.53343e+07	7.43382e+07	1.94433e+08	1.94474e+08	2.13373e+08	27.1275	25.4341	26.1476	27.5347	27.535	27.6688
AT3G53460.4	Encodes a nuclear gene with a consensus RNA-binding domain that is localized to the chloroplas	24.7425	25.7509	1.00843	0.00683167		3.73266e+07	2.31964e+07	2.55408e+07	5.5968e+07	6.25974e+07	5.13906e+07	25.1537	24.4674	24.6063	25.7381	25.8996	25.615
AT3G08030.1	The mRNA of this gene is expressed in viable seeds. Its detection in a dry seed lot has poten	25.3328	26.3226	0.989733	0.049671		5.00789e+07	3.51227e+07	4.29127e+07	7.37991e+07	1.16326e+08	6.88522e+07	25.5777	25.0659	25.3549	26.1371	26.7936	26.037
AT1G74060.1	Ribosomal protein L6 family protein	26.8069	27.6479	0.840933	0.013692		1.56025e+08	1.13028e+08	9.17688e+07	2.11781e+08	2.2826e+08	1.92396e+08	27.2172	26.7521	26.4515	27.658	27.7661	27.5195
AT4G27440.1	light-dependent NADPH:protochlorophyllide oxidoreductase B The mRNA is cell-to-cell mobile.	27.0541	27.8783	0.824133	0.0351478		1.39511e+08	1.42669e+08	1.3595e+08	2.54396e+08	3.12959e+08	1.88619e+08	27.0558	27.0881	27.0185	27.9225	28.2214	27.4909
AT1G07320.1	encodes a plastid ribosomal protein L4 protein_coding RIBOSOMAL PROTEIN L4 (RPL4) PLASTI	27.613	28.4143	0.8013	0.0263127		2.88501e+08	1.97134e+08	1.52085e+08	3.78417e+08	3.63833e+08	3.32482e+08	28.104	27.5546	27.1803	28.4954	28.4387	28.3087
AT3G04840.1	Ribosomal protein S3Ae	27.4037	28.1588	0.755067	0.00726675		2.16546e+08	1.85777e+08	1.39153e+08	2.96591e+08	3.13894e+08	2.89061e+08	27.6901	27.469	27.0521	28.1439	28.2257	28.1068
AT5G20290.1	Ribosomal protein S8e family protein	28.2596	28.9812	0.721567	0.0119715		3.86154e+08	3.43635e+08	2.50095e+08	4.92586e+08	5.25458e+08	5.74886e+08	28.5246	28.3563	27.8979	28.8758	28.969	29.0987
AT2G36250.1	Encodes one of two FtsZ proteins, tubulin-like proteins, in Arabidopsis. It is involved in ch	24.6306	25.2756	0.645	0.0279073		3.31798e+07	2.16011e+07	2.44512e+07	4.17942e+07	3.61201e+07	4.4389e+07	24.9838	24.3646	24.5434	25.3168	25.1063	25.4037
AT5G60790.1	member of GCN subfamily protein_coding ATP-BINDING CASSETTE F1 (ABCF1) ATP-BINDING CASSETTE F	23.8699	24.4618	0.5919	0.0194525		1.64103e+07	1.18272e+07	1.85627e+07	2.30986e+07	2.3145e+07	2.30746e+07	23.9681	23.4956	24.1459	24.4613	24.4642	24.4598
AT2G39800.1	encodes a delta1-pyrroline-5-carboxylate synthase that catalyzes the rate-limiting enzyme in t	24.0978	24.6851	0.587267	0.0125539		2.1631e+07	1.47652e+07	1.81215e+07	2.7249e+07	2.76907e+07	2.60125e+07	24.3666	23.8157	24.1112	24.6997	24.7229	24.6327
AT1G73060.1	Low PSII Accumulation 3	24.2195	24.7953	0.575733	0.0213313		2.1631e+07	1.60414e+07	2.14831e+07	3.21853e+07	2.59027e+07	2.96042e+07	24.3666	23.9353	24.3567	24.9399	24.6266	24.8193
AT1G22300.1	Encodes a 14-3-3 protein. This protein is reported to interact with the BZR1 transcription fac	26.7341	27.3067	0.572567	0.0472389		1.40881e+08	1.1364e+08	8.68787e+07	1.75549e+08	1.78259e+08	1.46193e+08	27.0699	26.7599	26.3725	27.3873	27.4094	27.1233
AT2G24060.1	SUPPRESSOR OF VARIEGATION9 (SVR9),encodes a chloroplast-localized prokaryotic type translation	24.6972	25.221	0.523767	0.0309783		3.13965e+07	2.10366e+07	3.04766e+07	3.76906e+07	4.15602e+07	3.81876e+07	24.9041	24.3264	24.8612	25.1677	25.3087	25.1866
AT1G09130.3	ATP-dependent caseinolytic (Clp) protease/crotonase family protein	24.8992	25.4202	0.520967	0.0145735		3.58085e+07	3.32488e+07	2.57309e+07	4.35539e+07	4.71973e+07	4.40305e+07	25.0938	24.9868	24.617	25.3763	25.4922	25.392
AT2G31810.1	ACT domain-containing small subunit of acetolactate synthase protein	25.1769	25.6944	0.517567	0.018614		3.89036e+07	3.19963e+07	4.38417e+07	5.89341e+07	5.05182e+07	5.37738e+07	25.2134	24.9314	25.3858	25.8126	25.5903	25.6804
AT2G16950.1	TRN1 is an importin beta protein that functions as a nuclear import receptor for AtGRP7 and in	25.2887	25.7651	0.4764	0.0478294		4.03594e+07	3.67566e+07	4.64154e+07	5.32656e+07	5.16012e+07	6.74633e+07	25.2664	25.1315	25.4681	25.6667	25.6209	26.0076
AT1G63000.1	nucleotide-rhamnose synthase/epimerase-reductase	24.5948	25.0536	0.458833	0.0376926		2.63007e+07	2.83884e+07	2.17875e+07	3.01928e+07	3.79185e+07	3.68919e+07	24.6486	24.7588	24.377	24.8477	25.1764	25.1368
ATCG00830.1	encodes a chloroplast ribosomal protein L2, a constituent of the large subunit of the ribosoma	27.0979	27.5433	0.445467	0.0296959		1.66126e+08	1.53504e+08	1.16213e+08	1.95068e+08	2.00524e+08	1.91318e+08	27.3077	27.1937	26.7922	27.5394	27.5792	27.5114
AT4G37800.1	xyloglucan endotransglucosylase/hydrolase 7	26.4859	26.9278	0.4419	0.00707878		1.02738e+08	9.02923e+07	8.94824e+07	1.30448e+08	1.35048e+08	1.18105e+08	26.6144	26.4281	26.4151	26.9589	27.0089	26.8155
AT5G57870.1	Encodes a putative eukaryotic translation initiation factor The mRNA is cell-to-cell mobile.	25.4488	25.8621	0.413333	0.0164737		4.90517e+07	4.90925e+07	3.98921e+07	6.5215e+07	5.75455e+07	6.04609e+07	25.5478	25.549	25.2496	25.9587	25.7782	25.8495
AT3G04550.1	Encodes an ancillary chaperone protein that functions in Rubisco biogenesis. RAF1 dimers funct	26.0203	26.3832	0.362933	0.0344436		7.34012e+07	5.77493e+07	7.43691e+07	9.03925e+07	9.0405e+07	8.205e+07	26.1293	25.7833	26.1482	26.4297	26.4299	26.29
AT2G40840.1	Encodes a cytosolic protein with transglucosidase and amylomaltase activity. It is an essent	26.1775	26.5239	0.3464	0.0341438		7.60476e+07	6.57506e+07	8.74285e+07	9.44142e+07	9.81578e+07	9.69408e+07	26.1804	25.9705	26.3816	26.4925	26.5486	26.5306
AT1G09750.1	Eukaryotic aspartyl protease family protein	27.9542	28.2846	0.3304	0.00332979		2.64172e+08	2.59094e+08	2.5693e+08	3.31102e+08	3.43373e+08	3.07476e+08	27.9769	27.9489	27.9368	28.3027	28.3552	28.1959
AT5G59290.2	Encodes an isoform of UDP-glucuronic acid decarboxylase, which is predicted to be cytosolic by	25.3232	25.6535	0.330267	0.0279048		3.71459e+07	4.56465e+07	4.36355e+07	5.28683e+07	4.96056e+07	5.60651e+07	25.1467	25.444	25.379	25.6559	25.564	25.7406
AT2G31610.1	Ribosomal protein S3 family protein	28.6827	29.0088	0.3261	0.0236846		4.91665e+08	4.12323e+08	3.94568e+08	5.31171e+08	5.44479e+08	5.44894e+08	28.8731	28.6192	28.5557	28.9846	29.0203	29.0214
AT3G55610.1	encodes delta 1-pyrroline-5-carboxylate synthetase B. Gene expression is induced by dehydratio	25.8115	26.13	0.318467	0.0089255		6.24847e+07	5.31255e+07	6.15263e+07	7.44104e+07	7.24509e+07	7.34623e+07	25.897	25.6629	25.8747	26.149	26.1105	26.1305
AT2G42130.4	Plastid-lipid associated protein PAP / fibrillin family protein	26.7366	27.0354	0.298833	0.0338717		1.24098e+08	1.14741e+08	9.81919e+07	1.41292e+08	1.32894e+08	1.38614e+08	26.8869	26.7738	26.5491	27.0741	26.9857	27.0465
AT5G55280.1	Encodes one of two FtsZ proteins, tubulin-like proteins, in Arabidopsis. It is involved in ch	24.9389	25.2243	0.2854	0.0257928		3.5608e+07	2.89488e+07	3.22747e+07	3.89387e+07	3.83999e+07	4.02783e+07	25.0857	24.787	24.9439	25.2147	25.1946	25.2635
AT2G04400.1	Acts during tryptophan biosynthesis controlled by ERF109. protein_coding INDOLE-3-GLYCE	24.9566	25.222	0.2654	0.0156794		3.11818e+07	3.13487e+07	3.53155e+07	3.88039e+07	4.08576e+07	3.78109e+07	24.8942	24.9019	25.0738	25.2097	25.2841	25.1723
AT5G13650.2	Encodes SVR3, a putative chloroplast TypA translation elongation GTPase. Loss of SVR3 suppres	27.151	27.3909	0.239867	0.0111708		1.48111e+08	1.39888e+08	1.59745e+08	1.78519e+08	1.72821e+08	1.7666e+08	27.1421	27.0597	27.2512	27.4115	27.3647	27.3964
AT1G51980.1	Insulinase (Peptidase family M16) protein	25.3184	25.5115	0.1931	0.0472595		4.29335e+07	3.9392e+07	4.33131e+07	4.91913e+07	4.44907e+07	5.00095e+07	25.3556	25.2314	25.3683	25.5519	25.407	25.5757
AT5G08300.1	Succinyl-CoA ligase, alpha subunit	24.8602	25.0507	0.1905	0.03108		3.0793e+07	2.85206e+07	3.21653e+07	3.39686e+07	3.63109e+07	3.40346e+07	24.8761	24.7655	24.939	25.0177	25.1139	25.0205
AT3G29360.1	Encodes one of four UDP-glucose dehydrogenase UGD) genes. Mutation of this gene in combinatio	26.9274	27.1138	0.186433	0.00466711		1.2576e+08	1.24089e+08	1.33226e+08	1.42857e+08	1.45768e+08	1.47118e+08	26.9061	26.8868	26.9893	27.09	27.1191	27.1324
AT5G46290.3	Encodes beta-ketoacyl-[acyl carrier protein] synthase I (KASI). Crucial for fatty acid synthe	28.2248	28.1055	-0.119367	0.017518		3.24963e+08	3.02781e+08	3.13763e+08	2.89462e+08	2.88941e+08	2.87981e+08	28.2757	28.1737	28.2251	28.1088	28.1062	28.1014
AT5G28500.1	rubisco accumulation factor-like protein	25.6927	25.5656	-0.127133	0.023935		5.48048e+07	5.35915e+07	5.4317e+07	5.04517e+07	5.13443e+07	4.72791e+07	25.7078	25.6755	25.6949	25.5884	25.6137	25.4947
AT4G33680.1	Encodes an L,L-diaminopimelate aminotransferase. Involved in disease resistance against Pseudo	27.878	27.7291	-0.148933	0.00215842		2.45475e+08	2.4265e+08	2.51992e+08	2.26243e+08	2.22079e+08	2.19174e+08	27.871	27.8543	27.9088	27.7533	27.7265	27.7075
AT3G25860.1	Encodes the dihydrolipoamide S-acetyltransferase subunit of the plastid Pyruvate Dehydrogenase	27.6495	27.4965	-0.153067	0.0267639		2.02409e+08	2.15648e+08	2.13817e+08	1.91358e+08	1.80722e+08	1.96302e+08	27.5927	27.6841	27.6718	27.5117	27.4292	27.5485
AT2G38040.1	encodes the carboxyltransferase alpha subunit of acetyl-CoA carboxylase, involved in de novo f	26.5982	26.4349	-0.163333	0.0386001		9.80286e+07	1.01465e+08	1.05422e+08	9.64582e+07	8.72227e+07	8.87412e+07	26.5467	26.5964	26.6516	26.5234	26.3782	26.4031
AT4G24620.1	The PGI1 gene encodes the plastid phospho-glucose (Glc) isomerase. While pgi1-1 mutant has a d	27.5791	27.4142	-0.164867	0.0140267		2.0978e+08	1.94029e+08	1.98038e+08	1.827e+08	1.75087e+08	1.78853e+08	27.6443	27.5317	27.5612	27.4449	27.3835	27.4142
AT4G20890.1	tubulin 9 The mRNA is cell-to-cell mobile. protein_coding TUBULIN BETA-9 CHAIN (TUB9)	27.7015	27.5275	-0.174	0.0388235		2.26479e+08	2.17027e+08	2.11532e+08	1.89642e+08	2.07092e+08	1.84366e+08	27.7548	27.6933	27.6563	27.4987	27.6257	27.458
AT2G04030.1	Encodes a chloroplast-targeted 90-kDa heat shock protein located in the stroma involved in red	29.2342	29.0552	-0.178933	0.029662		6.09014e+08	6.28789e+08	6.57584e+08	5.74687e+08	5.76282e+08	5.24112e+08	29.1819	29.228	29.2926	29.0982	29.1022	28.9653
AT1G23310.1	Identified by cloning the gene that corresponded to a purified protein having glyoxylate amino	31.3886	31.2081	-0.180533	0.0051234		2.70391e+09	2.86145e+09	2.87198e+09	2.51847e+09	2.48948e+09	2.43487e+09	31.3324	31.4141	31.4194	31.2299	31.2132	31.1812
AT1G50200.1	Alanyl-tRNA synthetase	27.3331	27.1497	-0.1834	0.0298208		1.65413e+08	1.67629e+08	1.74312e+08	1.42551e+08	1.5989e+08	1.44821e+08	27.3015	27.3207	27.3771	27.0869	27.2525	27.1097
AT3G42050.1	vacuolar ATP synthase subunit H family protein	27.2096	27.0198	-0.1898	0.0374467		1.46122e+08	1.60556e+08	1.59369e+08	1.43284e+08	1.28768e+08	1.36564e+08	27.1226	27.2585	27.2478	27.0943	26.9402	27.025
AT4G13940.1	Encodes a S-adenosyl-L-homocysteine hydrolase required for DNA methylation-dependent gene sile	31.4647	31.2747	-0.19	0.0313817		2.85195e+09	3.03111e+09	3.01122e+09	2.75977e+09	2.6176e+09	2.42729e+09	31.4093	31.4972	31.4877	31.3619	31.2856	31.1767
AT4G13930.1	Encodes a serine hydroxymethyltransferase maximally expressed in root protein_coding SERINE	29.3672	29.1757	-0.1915	0.0103316		6.6996e+08	7.00447e+08	7.07669e+08	6.2138e+08	6.2194e+08	5.77042e+08	29.3195	29.3837	29.3985	29.2109	29.2122	29.1041
AT1G65930.1	Encodes a NADP+-isocitrate dehydrogenase that is believed to function in the cytosol. It appea	30.405	30.212	-0.193	0.0494852		1.32083e+09	1.41671e+09	1.53575e+09	1.26931e+09	1.25383e+09	1.20878e+09	30.2988	30.3999	30.5163	30.2414	30.2237	30.1709
AT1G55480.1	Encodes a member of a novel plant protein family containing a PDZ, a K-box, and a TPR motif. m	27.6094	27.3969	-0.212467	0.0383877		1.96615e+08	2.12502e+08	2.05491e+08	1.72605e+08	1.92436e+08	1.66172e+08	27.5508	27.6629	27.6145	27.3629	27.5198	27.3081
AT1G74260.1	Encodes formylglycinamidine ribonucleotide synthase an enzyme involved in de novo purine biosy	25.9613	25.7474	-0.213967	0.0204032		6.59788e+07	6.39881e+07	6.60566e+07	6.08056e+07	5.30372e+07	5.54199e+07	25.9755	25.9313	25.9772	25.8577	25.6605	25.7239
AT5G13420.1	Aldolase-type TIM barrel family protein	26.911	26.6967	-0.214333	0.00237603		1.22618e+08	1.26197e+08	1.29862e+08	1.06901e+08	1.07824e+08	1.11642e+08	26.8696	26.9111	26.9524	26.6717	26.6841	26.7343
AT2G24200.1	Cytosol aminopeptidase family protein	28.3388	28.1205	-0.218367	0.00171724		3.31331e+08	3.42422e+08	3.44899e+08	2.99462e+08	2.933e+08	2.82916e+08	28.3037	28.3512	28.3616	28.1578	28.1278	28.0758
AT5G30510.1	ribosomal protein S1	29.3783	29.1584	-0.219867	0.00143372		6.87889e+08	7.1959e+08	6.8646e+08	6.12188e+08	5.92443e+08	5.931e+08	29.3576	29.4226	29.3546	29.1894	29.1421	29.1437
AT1G20010.1	beta tubulin protein_coding TUBULIN BETA-5 CHAIN (TUB5) TUBULIN BETA-5 CHAIN (TUB5)	28.1935	27.9677	-0.2258	0.0308377		3.1422e+08	3.00148e+08	3.06667e+08	2.79253e+08	2.72277e+08	2.37854e+08	28.2272	28.1611	28.1921	28.057	28.0205	27.8255
AT1G42970.1	Encodes chloroplast localized glyceraldehyde-3-phosphate dehydrogenase that can use both NADH	33.3153	33.0838	-0.231533	0.0156359		1.01658e+10	1.06453e+10	1.12835e+10	9.55362e+09	8.9324e+09	8.84123e+09	33.243	33.3095	33.3935	33.1534	33.0564	33.0416
AT4G38970.1	Protein is tyrosine-phosphorylated and its phosphorylation state is modulated in response to A	32.7748	32.5351	-0.239667	0.00589945		7.3786e+09	7.39191e+09	7.275e+09	6.1558e+09	6.61824e+09	5.91692e+09	32.7807	32.7833	32.7603	32.5193	32.6238	32.4622
AT3G23990.1	mitochondrial chaperonin HSP. assist in rapid assembly of the oligomeric protein structures i	28.4444	28.203	-0.241433	0.0449171		3.30529e+08	3.81419e+08	3.86609e+08	3.13024e+08	3.2149e+08	2.93157e+08	28.3002	28.5068	28.5263	28.2217	28.2602	28.1271
AT1G29150.1	specifically interacts with FUS6/COP11 via the C-terminal domain of FUS6/COP11 and associates	26.3377	26.0928	-0.244833	0.0431874		8.1568e+07	9.35997e+07	7.98894e+07	7.45446e+07	6.92063e+07	7.10583e+07	26.2815	26.48	26.2515	26.1516	26.0444	26.0825
AT3G11830.1	TCP-1/cpn60 chaperonin family protein	26.8927	26.6442	-0.248433	0.0205549		1.15387e+08	1.31364e+08	1.27604e+08	1.06288e+08	1.00457e+08	1.08063e+08	26.7819	26.969	26.9271	26.6634	26.582	26.6873
AT1G16720.1	Encodes HCF173, a protein with weak similarities to the superfamily of the short-chain dehydro	26.0825	25.8304	-0.252167	0.0387129		7.26218e+07	6.66037e+07	7.41838e+07	6.16929e+07	5.40578e+07	6.36872e+07	26.1139	25.9891	26.1446	25.8786	25.688	25.9245
AT1G64190.1	6-phosphogluconate dehydrogenase family protein	26.4497	26.1974	-0.2523	0.0271942		8.57124e+07	9.63713e+07	9.32112e+07	7.54857e+07	7.29295e+07	8.2764e+07	26.353	26.5221	26.474	26.1697	26.12	26.3025
AT2G20580.1	encoding the RPN subunits of the 26S proteasome The mRNA is cell-to-cell mobile. protei	26.8934	26.6387	-0.2547	0.041982		1.17281e+08	1.38451e+08	1.19298e+08	1.02e+08	1.03848e+08	1.07682e+08	26.8054	27.0448	26.83	26.604	26.6299	26.6822
AT1G43670.1	Encodes a fructose-1,6-bisphosphatase. This enzyme, in addition to catalyzing the formation of	28.7577	28.4965	-0.261167	0.043661		4.51797e+08	4.29654e+08	4.81647e+08	4.162e+08	3.78836e+08	3.44493e+08	28.7511	28.6786	28.8434	28.6327	28.497	28.3599
AT1G33590.1	Leucine-rich repeat (LRR) family protein	28.0939	27.8313	-0.2626	0.00348762		2.72976e+08	2.98178e+08	2.88881e+08	2.34238e+08	2.39857e+08	2.42414e+08	28.0242	28.1516	28.1059	27.8034	27.8376	27.8529
AT3G47520.1	Encodes a protein with NAD-dependent malate dehydrogenase activity, located in chloroplasts. T	28.7976	28.5348	-0.262767	0.0447798		4.36407e+08	5.19267e+08	4.48272e+08	3.74061e+08	3.8857e+08	4.04678e+08	28.7011	28.9519	28.7398	28.4787	28.5336	28.5922
AT1G23740.1	AOR is an alkenal/one oxidoreductase that acts on compounds with unsaturated alpha,beta-carbon	29.3763	29.1125	-0.263767	0.0152527		6.84607e+08	7.02051e+08	7.04098e+08	5.9615e+08	6.20777e+08	5.2838e+08	29.3507	29.387	29.3912	29.1511	29.2095	28.977
AT4G34200.1	Encodes a 3-phosphoglycerate dehydrogenase that is essential for embryo and pollen development	28.1638	27.8958	-0.267933	0.00140613		2.94073e+08	3.06073e+08	3.02089e+08	2.5535e+08	2.39027e+08	2.55191e+08	28.1316	28.1893	28.1704	27.9279	27.8326	27.927
AT2G34040.1	Apoptosis inhibitory protein 5 (API5)	25.5419	25.2679	-0.274	0.0119527		4.7463e+07	4.91334e+07	4.99957e+07	4.33461e+07	3.72542e+07	4.08406e+07	25.5003	25.5502	25.5753	25.3694	25.1509	25.2835
AT3G09200.1	Ribosomal protein L10 family protein	29.0438	28.7672	-0.2766	0.00779866		5.29737e+08	5.82023e+08	5.49788e+08	4.60236e+08	4.76764e+08	4.34626e+08	28.9807	29.1165	29.0343	28.7778	28.8287	28.6952
AT3G17810.1	Encodes a protein predicted to have dihydropyrimidine dehydrogenase activity. Its activity has	24.8767	24.5979	-0.278767	0.0375232		2.77734e+07	3.1512e+07	3.34036e+07	2.42957e+07	2.52819e+07	2.66568e+07	24.7272	24.9094	24.9935	24.5342	24.5916	24.668
AT5G35360.3	Encodes biotin carboxylase subunit (CAC2). protein_coding ACETYL CO-ENZYME A CARBOXYLASE	29.0802	28.8013	-0.278967	0.00761804		5.39931e+08	5.91581e+08	5.7242e+08	4.8631e+08	4.42407e+08	4.75774e+08	29.0082	29.14	29.0925	28.8573	28.7208	28.8257
AT5G51970.1	Encodes a putative sorbitol dehydrogenase that can be thiolated in vitro. protein_coding	27.8056	27.5172	-0.288467	0.001887		2.25883e+08	2.38002e+08	2.40173e+08	1.89576e+08	1.8729e+08	1.99609e+08	27.751	27.8264	27.8395	27.4982	27.4807	27.5726
AT1G01090.1	pyruvate dehydrogenase E1 alpha subunit protein_coding PYRUVATE DEHYDROGENASE E1 ALPHA (PDH-E	26.825	26.5358	-0.2892	0.00656226		1.17852e+08	1.26442e+08	1.12769e+08	9.98182e+07	9.62178e+07	9.58915e+07	26.8124	26.9139	26.7488	26.5728	26.5198	26.5149
AT1G09640.1	Translation elongation factor EF1B, gamma chain	27.5058	27.206	-0.2998	0.0407783		1.70619e+08	2.12517e+08	1.90881e+08	1.5596e+08	1.51055e+08	1.57503e+08	27.3462	27.663	27.5081	27.2166	27.1705	27.2308
AT1G75280.1	isoflavone reductase, putative, identical to SP:P52577 Isoflavone reductase homolog P3 (EC 1.3	25.924	25.6232	-0.300833	0.0227265		6.4527e+07	5.85149e+07	6.83482e+07	4.88989e+07	5.48885e+07	5.14369e+07	25.9434	25.8023	26.0264	25.5433	25.71	25.6163
AT4G24830.1	arginosuccinate synthase family	26.9702	26.669	-0.301233	0.0309173		1.3759e+08	1.25629e+08	1.31474e+08	1.14296e+08	1.13224e+08	9.3866e+07	27.0358	26.9046	26.9702	26.7682	26.7546	26.4841
AT1G76160.1	SKU5 similar 5	27.6705	27.3669	-0.303567	0.0147232		2.09692e+08	2.0725e+08	2.24323e+08	1.89431e+08	1.68924e+08	1.62054e+08	27.6437	27.6268	27.741	27.4971	27.3318	27.2719
AT1G04410.1	predicted to encode a cytosolic malate dehydrogenase. protein_coding CYTOSOLIC-NAD-DEPENDEN	30.2711	29.9671	-0.304	0.0305511		1.18694e+09	1.29688e+09	1.41318e+09	1.0446e+09	1.12004e+09	9.88112e+08	30.1446	30.2724	30.3963	29.9603	30.0609	29.8801
AT1G62660.1	Glycosyl hydrolases family 32 protein	26.6422	26.3282	-0.314033	0.0198533		1.00554e+08	1.12926e+08	1.01184e+08	8.85568e+07	7.70772e+07	8.76105e+07	26.5834	26.7508	26.5924	26.4001	26.1998	26.3846
AT3G12290.1	MTHFD1 encodes a cytoplasmic bifunctional methylenetetrahydrofolate dehydrogenase/methenyltetr	26.2721	25.9558	-0.316267	0.0171991		7.76779e+07	8.12802e+07	8.42866e+07	6.62217e+07	7.0896e+07	5.87221e+07	26.211	26.2764	26.3288	25.9808	26.0792	25.8074
AT5G02870.1	Ribosomal protein L4/L1 family	26.0712	25.7532	-0.317933	0.0342428		6.8795e+07	7.48916e+07	6.80174e+07	6.08393e+07	6.03395e+07	4.92835e+07	26.0358	26.1583	26.0194	25.8585	25.8466	25.5546
AT3G24503.1	Arabidopsis thaliana aldehyde dehydrogenase AtALDH1a mRNA. a sinapaldehyde dehydrogenase cata	26.4512	26.133	-0.3182	0.00982218		8.79451e+07	9.42899e+07	9.31402e+07	7.0046e+07	8.04841e+07	7.06899e+07	26.3901	26.4906	26.4729	26.0618	26.2622	26.075
AT4G35090.1	Encodes a peroxisomal catalase, highly expressed in bolts and leaves. mRNA expression pattern	32.1027	31.7757	-0.327033	6.02136e-05		4.66296e+09	4.56162e+09	4.61154e+09	3.73251e+09	3.58991e+09	3.70853e+09	32.1186	32.0869	32.1026	31.7975	31.7413	31.7882
AT3G52930.1	Aldolase superfamily protein	30.6086	30.2811	-0.3275	0.0151264		1.53352e+09	1.764e+09	1.62231e+09	1.29168e+09	1.39373e+09	1.23375e+09	30.5142	30.7162	30.5954	30.2666	30.3763	30.2004
AT3G48990.1	Encodes an oxalyl-CoA synthetase and is required for oxalate degradation, for normal seed deve	28.5732	28.245	-0.328133	0.0268126		3.77866e+08	3.9814e+08	4.23416e+08	3.45138e+08	3.31814e+08	2.81137e+08	28.4933	28.5687	28.6575	28.3626	28.3058	28.0667
AT5G35630.1	chloroplastic glutamine synthetase The mRNA is cell-to-cell mobile. protein_coding GLUTAM	32.1776	31.8491	-0.328533	0.0214977		4.75501e+09	4.97517e+09	4.84517e+09	4.19232e+09	4.09183e+09	3.37444e+09	32.1468	32.2121	32.1739	31.9651	31.9301	31.652
AT1G03220.1	Eukaryotic aspartyl protease family protein	29.4756	29.1457	-0.329967	0.0399495		6.76493e+08	8.00874e+08	7.6793e+08	6.55491e+08	5.35496e+08	5.96811e+08	29.3335	29.577	29.5164	29.288	28.9963	29.1527
AT4G20260.4	Encodes a Ca2+ and Cu2+ binding protein. N-terminal myristylation on glycine 2 appears to enab	28.2004	27.8683	-0.332033	0.0162944		2.85913e+08	3.02446e+08	3.39303e+08	2.51259e+08	2.42784e+08	2.41141e+08	28.091	28.1721	28.338	27.9046	27.8551	27.8453
AT4G26970.1	Encodes an aconitase that can catalyze the conversion of citrate to isocitrate through a cis-a	25.9438	25.6097	-0.334067	0.0233433		5.76613e+07	6.95284e+07	6.70717e+07	5.24922e+07	5.22056e+07	4.89871e+07	25.7811	26.0511	25.9992	25.6456	25.6377	25.5459
AT3G18780.2	Encodes an actin that is constitutively expressed in vegetative structures but not pollen. ACT	30.6124	30.2775	-0.334967	0.0243536		1.49241e+09	1.79359e+09	1.65261e+09	1.3223e+09	1.36722e+09	1.21929e+09	30.475	30.7402	30.6221	30.3004	30.3486	30.1834
AT5G28840.1	Encodes a protein with GDP-D-mannose 3',5'-epimerase activity. The enzyme is involved in asco	29.5855	29.2404	-0.345133	0.00466974		7.52961e+08	8.31938e+08	8.3471e+08	6.58177e+08	6.35096e+08	6.10282e+08	29.488	29.6319	29.6367	29.2939	29.2424	29.1849
AT3G52880.2	Encodes a peroxisomal monodehydroascorbate reductase, involved in the ascorbate-glutathione cy	29.6153	29.2686	-0.346667	0.0484139		7.74183e+08	8.24303e+08	8.71605e+08	7.08847e+08	7.02878e+08	5.42933e+08	29.5281	29.6186	29.6991	29.4009	29.3887	29.0162
AT3G02720.1	Encodes a glyoxalase with high activity towards glyoxal and methylglyoxal. It differs from it	24.9395	24.5926	-0.346833	0.0277151		2.8705e+07	3.53106e+07	3.28639e+07	2.41815e+07	2.51038e+07	2.66771e+07	24.7748	25.0736	24.97	24.5274	24.5814	24.6691
AT3G26650.1	Encodes one of the two subunits forming the photosynthetic glyceraldehyde-3-phosphate dehydrog	33.2445	32.8817	-0.3628	0.0128338		9.54038e+09	1.01264e+10	1.09075e+10	8.62633e+09	7.52999e+09	7.62928e+09	33.1514	33.2374	33.3446	33.0061	32.81	32.8289
AT5G56030.2	A member of heat shock protein 90 (HSP90) gene family. Expressed in all tissues and abundant i	30.8915	30.5218	-0.369667	0.00667207		1.88537e+09	2.08428e+09	2.01105e+09	1.54066e+09	1.65823e+09	1.4341e+09	30.8122	30.9569	30.9053	30.5209	30.627	30.4175
AT5G20950.1	Encodes a beta-glucosidase involved in xyloglucan metabolism. protein_coding (BGLC1)	26.3387	25.9671	-0.371633	0.0436935		8.21809e+07	8.76226e+07	8.48846e+07	7.73608e+07	6.53824e+07	5.57976e+07	26.2923	26.3848	26.339	26.2051	25.9624	25.7337
AT4G34138.1	UDP-glucosyl transferase 73B1	24.8154	24.4393	-0.3761	0.0237616		2.76715e+07	2.9707e+07	3.13074e+07	2.36871e+07	1.98303e+07	2.50638e+07	24.7219	24.8243	24.9	24.4976	24.2412	24.5791
AT4G14040.1	selenium-binding protein 2	26.8871	26.4995	-0.3876	0.0344207		1.18236e+08	1.2284e+08	1.31629e+08	9.15401e+07	8.37799e+07	1.1134e+08	26.8171	26.8722	26.9719	26.4479	26.3201	26.7304
AT2G25840.2	Nucleotidylyl transferase superfamily protein	24.9421	24.5538	-0.3883	0.0497974		2.8418e+07	3.76201e+07	3.13291e+07	2.39596e+07	2.39082e+07	2.60775e+07	24.7603	25.165	24.901	24.5141	24.511	24.6363
AT4G17300.1	Asparaginyl-tRNA synthetase protein involved in amino acid activation/protein synthesis.	25.3179	24.9256	-0.392333	0.0267113		3.98838e+07	4.26074e+07	4.30587e+07	3.43951e+07	2.67809e+07	3.51324e+07	25.2493	25.3446	25.3598	25.0357	24.6747	25.0663
AT3G14415.2	Encodes a glycolate oxidase that modulates reactive oxygen species-mediated signal transductio	29.7225	29.3213	-0.401267	0.0495686		9.56441e+08	8.59785e+08	8.45424e+08	5.81982e+08	6.43293e+08	8.06165e+08	29.8331	29.6794	29.6551	29.1164	29.2609	29.5865
AT2G36460.1	Aldolase superfamily protein	27.653	27.2496	-0.403333	0.0219678		2.03211e+08	2.34465e+08	1.97284e+08	1.6841e+08	1.43492e+08	1.68141e+08	27.5984	27.8048	27.5557	27.3274	27.0964	27.3251
AT4G29040.1	RPT2a encodes the 26S proteasome subunit. It is required for root meristem maintenance, and r	25.7685	25.3473	-0.421167	0.0166919		5.24013e+07	6.26843e+07	5.68556e+07	4.28562e+07	4.64733e+07	3.90576e+07	25.6431	25.9016	25.7608	25.353	25.4699	25.2191
AT1G79550.1	Encodes cytosolic phosphoglycerate kinase (PGK3). Expression studies in PGK mutants showed tha	29.7431	29.3055	-0.4376	0.0235754		8.58832e+08	9.7033e+08	8.7076e+08	6.70983e+08	7.61305e+08	5.71826e+08	29.6778	29.8539	29.6977	29.3217	29.5039	29.091
AT3G22200.2	Genetically redundant with POP3	27.6963	27.2505	-0.4458	0.0012697		2.15932e+08	2.06505e+08	2.30677e+08	1.57208e+08	1.62088e+08	1.59745e+08	27.686	27.6216	27.7813	27.2281	27.2722	27.2512
AT2G28000.1	Encodes chaperonin-60 alpha, a molecular chaperone involved in Rubisco folding. Mutants displ	31.833	31.3862	-0.4468	0.0164332		3.70879e+09	3.82656e+09	3.94506e+09	3.18799e+09	2.92766e+09	2.36895e+09	31.7883	31.8334	31.8774	31.57	31.4471	31.1416
AT5G07440.1	Encodes the beta-subunit of the glutamate dehydrogenase. The enzyme is almost exclusively foun	28.816	28.3626	-0.453367	0.0498691		3.99384e+08	4.90372e+08	5.38884e+08	3.21914e+08	3.26272e+08	3.91436e+08	28.5732	28.8693	29.0054	28.2621	28.2815	28.5442
AT5G16970.1	encodes a 2-alkenal reductase (EC 1.3.1.74), plays a key role in the detoxification of reactiv	27.2543	26.8007	-0.4536	0.00448022		1.61191e+08	1.6499e+08	1.54261e+08	1.21022e+08	1.26635e+08	1.0423e+08	27.2642	27.2978	27.2008	26.8507	26.9161	26.6352
AT5G19550.1	Nitrogen metabolism. Major cytosolic isoenzyme controlling aspartate biosynthesis in the light	26.8529	26.3991	-0.453767	0.0259889		1.12481e+08	1.2726e+08	1.24399e+08	7.56691e+07	8.82443e+07	1.03798e+08	26.7451	26.9232	26.8904	26.1732	26.395	26.6292
AT4G18810.2	NAD(P)-binding Rossmann-fold superfamily protein	26.7617	26.297	-0.4647	0.00542918		1.08626e+08	1.11032e+08	1.22143e+08	8.94824e+07	7.58949e+07	8.25348e+07	26.6948	26.7264	26.864	26.4151	26.1775	26.2985
AT3G56310.1	Member of Glycoside Hydrolase Family 27 (GH27)that functions as an &#945	25.7836	25.3185	-0.465067	0.0184566		5.43057e+07	5.43622e+07	6.52783e+07	4.06626e+07	3.9234e+07	4.59258e+07	25.6946	25.6961	25.9601	25.2772	25.2256	25.4528
AT3G55260.1	Encodes a protein with &#946	25.393	24.9248	-0.468167	0.0300816		4.33191e+07	4.54696e+07	4.34243e+07	3.26301e+07	2.5962e+07	3.814e+07	25.3685	25.4384	25.372	24.9597	24.6299	25.1848
AT1G53240.1	mMDH1 encodes a mitochrondrial malate dehydrogenase. It is expressed at higher levels than the	29.0572	28.5832	-0.473967	0.0441283		5.24221e+08	6.18115e+08	5.37877e+08	3.20045e+08	4.57977e+08	4.43789e+08	28.9656	29.2033	29.0027	28.2537	28.7707	28.7253
AT1G79870.1	Hydroxyphenylpyruvate reductase (HPPR), which catalyzes the reduction of 4-hydroxyphenylpyruvi	26.5417	26.0633	-0.478367	0.0190892		1.07742e+08	1.0281e+08	8.41582e+07	6.8519e+07	6.83482e+07	7.36152e+07	26.683	26.6154	26.3266	26.03	26.0264	26.1335
AT4G14030.1	selenium-binding protein 1	25.5395	25.0598	-0.479633	0.0202795		4.78628e+07	5.05883e+07	4.79059e+07	3.21185e+07	3.14968e+07	4.22925e+07	25.5124	25.5923	25.5137	24.9369	24.9087	25.3339
AT5G26280.1	TRAF-like family protein	29.1222	28.6379	-0.4843	0.00271934		5.99797e+08	5.9851e+08	5.55727e+08	4.13755e+08	3.85859e+08	4.56456e+08	29.1599	29.1568	29.0498	28.6242	28.5235	28.7659
AT4G33030.1	involved in sulfolipid biosynthesis The mRNA is cell-to-cell mobile. protein_coding SULFOQ	25.7395	25.2486	-0.4909	0.00928053		5.11099e+07	6.27973e+07	5.47859e+07	4.05444e+07	3.90495e+07	4.00167e+07	25.6071	25.9042	25.7073	25.273	25.2188	25.2541
AT1G55490.1	encodes the beta subunit of the chloroplast chaperonin 60, a homologue of bacterial GroEL. Mut	32.0846	31.5877	-0.496867	0.0102464		4.40685e+09	4.69279e+09	4.56795e+09	3.74236e+09	3.21039e+09	2.7981e+09	32.0371	32.1278	32.0889	31.8013	31.5801	31.3818
AT2G42790.1	Encodes a peroxisomal citrate synthase that is expressed throughout seedling and shoot develop	25.1867	24.6883	-0.498433	0.00688531		3.59104e+07	4.06091e+07	3.81955e+07	2.89187e+07	2.37661e+07	2.87468e+07	25.0979	25.2753	25.1869	24.7855	24.5024	24.7769
AT4G30920.1	Encodes LAP2, an aminopeptidase playing key roles in senescence, stress response and amino aci	26.4891	25.9902	-0.4989	0.0251708		8.43275e+07	1.08951e+08	9.09582e+07	6.9567e+07	6.04903e+07	7.03721e+07	26.3295	26.6991	26.4387	26.0519	25.8502	26.0685
AT3G20370.1	TRAF-like family protein	27.7878	27.2858	-0.502033	0.0130907		2.36703e+08	2.18143e+08	2.40957e+08	1.92489e+08	1.46051e+08	1.55809e+08	27.8185	27.7007	27.8442	27.5202	27.1219	27.2152
AT3G51800.2	putative nuclear DNA-binding protein G2p (AtG2) mRNA, protein_coding (ATG2) A. THALIANA ER	27.4474	26.9378	-0.5096	0.0416776		1.60845e+08	2.03958e+08	1.86849e+08	1.41635e+08	1.44761e+08	1.03611e+08	27.2611	27.6037	27.4773	27.0776	27.1091	26.6266
AT5G10920.1	L-Aspartase-like family protein	26.2462	25.7357	-0.510467	0.0432121		9.3237e+07	6.80929e+07	7.94311e+07	5.90978e+07	6.09448e+07	4.84368e+07	26.4744	26.021	26.2432	25.8166	25.861	25.5296
AT3G48690.1	Encodes a protein with carboxylesterase whose activity was tested using both pNA and 2,4-D-met	26.2859	25.7524	-0.5335	0.0112131		7.65978e+07	8.14268e+07	8.7805e+07	6.54187e+07	5.55853e+07	4.96641e+07	26.1908	26.279	26.3878	25.9632	25.7282	25.5657
AT3G16460.1	Mannose-binding protein protein_coding JACALIN-RELATED LECTIN 34 (JAL34) JACALIN-RELATE	29.1892	28.638	-0.5512	0.017605		5.76882e+08	6.16874e+08	6.44408e+08	5.06856e+08	4.05661e+08	3.54497e+08	29.1037	29.2004	29.2634	28.917	28.5957	28.4012
AT1G12900.1	glyceraldehyde 3-phosphate dehydrogenase A subunit 2	29.1428	28.5784	-0.564433	0.0266752		6.38274e+08	5.32313e+08	6.12952e+08	4.55318e+08	4.46443e+08	3.16801e+08	29.2496	28.9877	29.1912	28.7623	28.7339	28.239
AT4G30270.1	encodes a protein similar to endo xyloglucan transferase in sequence. It is also very similar	26.1951	25.6298	-0.5653	0.0167937		7.31371e+07	7.79746e+07	7.95082e+07	4.70764e+07	4.62869e+07	6.4228e+07	26.1241	26.2165	26.2446	25.4885	25.4641	25.9367
AT5G14780.1	Encodes a NAD-dependent formate dehydrogenase. protein_coding FORMATE DEHYDROGENASE (FDH)	27.4623	26.8953	-0.567067	0.018044		1.59701e+08	1.85584e+08	2.13358e+08	1.18261e+08	1.2733e+08	1.29144e+08	27.2508	27.4675	27.6687	26.8174	26.924	26.9444
AT5G64570.1	Encodes a beta-d-xylosidase that belongs to family 3 of glycoside hydrolases. protein_coding	25.6415	25.0742	-0.567333	0.0105701		5.2043e+07	4.83328e+07	5.70135e+07	3.56031e+07	3.07269e+07	4.02923e+07	25.6332	25.5265	25.7648	25.0855	24.873	25.264
AT1G47128.1	cysteine proteinase precursor-like protein/ dehydration stress-responsive gene (RD21). Has be	28.6854	28.077	-0.608467	0.0054998		4.0258e+08	4.6524e+08	4.29535e+08	3.2449e+08	2.69293e+08	2.59777e+08	28.5847	28.7934	28.6782	28.2736	28.0046	27.9527
AT1G72150.1	novel cell-plate-associated protein that is related in sequence to proteins involved in membra	30.6329	30.0141	-0.618767	0.00876663		1.5331e+09	1.63915e+09	1.83674e+09	1.24345e+09	9.61759e+08	1.06596e+09	30.5138	30.6103	30.7745	30.2117	29.8411	29.9895
AT3G16420.1	The PBP1(PYK10-binding protein 1) assists the PYK10 (beta-glucosidase complex) in its activity	30.5071	29.888	-0.619033	0.00635195		1.50415e+09	1.56314e+09	1.51126e+09	1.17239e+09	1.00483e+09	8.32572e+08	30.4863	30.5418	30.4931	30.1268	29.9043	29.633
AT2G30970.1	ASPARTATE AMINOTRANSFERASE 1 protein_coding ASPARTATE AMINOTRANSFERASE 1 (ASP1) ASPART	27.2931	26.671	-0.622033	0.0159538		1.52095e+08	1.79785e+08	1.62639e+08	1.25943e+08	1.12138e+08	8.63804e+07	27.1804	27.4217	27.2771	26.9082	26.7407	26.3642
AT1G12010.1	Encodes a protein that appears to have 1-amino-cyclopropane-1-carboxylic acid oxidase activity	25.9141	25.2903	-0.6238	0.043567		7.59633e+07	6.74119e+07	4.93621e+07	4.22164e+07	4.26133e+07	3.84026e+07	26.1788	26.0065	25.5569	25.3313	25.3448	25.1947
AT2G30520.1	light inducible root phototropism 2 encoding a signal transducer of the phototropic response i	25.5045	24.8794	-0.625167	0.00150658		5.03434e+07	4.48467e+07	4.77766e+07	3.37831e+07	2.88967e+07	3.01134e+07	25.5853	25.4185	25.5098	25.0098	24.7844	24.8439
AT1G03870.1	fasciclin-like arabinogalactan-protein 9 (Fla9). Possibly involved in embryogenesis and seed d	26.4149	25.7747	-0.640233	0.0094375		8.21126e+07	1.02788e+08	8.48611e+07	5.3177e+07	5.77653e+07	6.1586e+07	26.2911	26.6151	26.3386	25.6643	25.7837	25.8761
AT3G09260.1	Encodes beta-glucosidase.The major constituent of ER bodies. One of the most abundant proteins	32.4665	31.8149	-0.651633	0.018623		5.20482e+09	6.50229e+09	6.17632e+09	4.61249e+09	3.52262e+09	3.31831e+09	32.2772	32.5983	32.5241	32.1029	31.714	31.6278
AT1G52100.1	Mannose-binding lectin superfamily protein	27.3931	26.6935	-0.699533	0.025713		1.9067e+08	1.67073e+08	1.71877e+08	1.43652e+08	1.06016e+08	8.39426e+07	27.5065	27.3159	27.3568	27.098	26.6597	26.3229
AT4G24770.1	Encodes a chloroplast RNA-binding protein. A substrate of the type III effector HopU1 (mono-A	28.6432	27.9413	-0.701933	0.016378		4.82281e+08	4.1476e+08	3.68401e+08	2.16576e+08	2.65273e+08	2.97992e+08	28.8453	28.6277	28.4567	27.6903	27.9829	28.1507
AT1G54010.1	GDSL-motif esterase/acyltransferase/lipase. Enzyme group with broad substrate specificity tha	29.4882	28.7681	-0.7201	0.00521081		8.58653e+08	7.03805e+08	7.06689e+08	4.60428e+08	4.26804e+08	4.86175e+08	29.6775	29.3906	29.3965	28.7784	28.669	28.8569
AT5G49360.1	Encodes a bifunctional {beta}-D-xylosidase/{alpha}-L-arabinofuranosidase required for pectic a	28.978	28.2443	-0.7337	0.0148171		4.64596e+08	5.32018e+08	5.98095e+08	3.4778e+08	2.55067e+08	3.62423e+08	28.7914	28.9869	29.1558	28.3736	27.9263	28.4331
AT1G15690.1	Encodes a H(+)-translocating (pyrophosphate-energized) inorganic pyrophosphatase (H(+)-PPase	27.4275	26.6803	-0.7472	0.0146889		1.6631e+08	2.06219e+08	1.71496e+08	1.06465e+08	1.31474e+08	8.88519e+07	27.3093	27.6196	27.3536	26.6658	26.9702	26.4049
AT2G05710.1	Encodes an aconitase that can catalyze the conversion of citrate to isocitrate through a cis-a	27.9027	27.1315	-0.771233	0.00794201		2.40523e+08	2.63842e+08	2.48971e+08	1.74349e+08	1.63623e+08	1.11402e+08	27.8416	27.9751	27.8914	27.3774	27.2858	26.7312
AT3G19390.1	Granulin repeat cysteine protease family protein	25.1998	24.3948	-0.805033	0.0152679		3.42381e+07	3.94111e+07	4.24217e+07	1.95545e+07	1.90225e+07	2.88526e+07	25.0291	25.2321	25.3383	24.221	24.1812	24.7822
AT1G22530.1	PATLs belong to a family of proteins having a Golgi dynamics (GOLD) domain in tandem with the	28.502	27.6914	-0.810567	0.019466		3.19912e+08	3.73077e+08	4.603e+08	2.47937e+08	1.9173e+08	2.14202e+08	28.2531	28.4749	28.778	27.8854	27.5145	27.6744
AT1G12230.2	Aldolase superfamily protein	27.1789	26.3304	-0.848567	0.0162578		1.31574e+08	1.77938e+08	1.49825e+08	7.6074e+07	7.44981e+07	1.06001e+08	26.9713	27.4068	27.1587	26.1809	26.1507	26.6595
AT5G20250.4	encodes a member of glycosyl hydrolase family 36. Expression is induced within 3 hours of dark	27.019	26.1016	-0.917467	0.0370873		1.18589e+08	1.27941e+08	1.65792e+08	6.51427e+07	5.56354e+07	1.03002e+08	26.8214	26.9309	27.3048	25.9571	25.7295	26.6181
AT2G14170.1	Arabidopsis thaliana methylmalonate-semialdehyde dehydrogenase protein_coding ALDEHYDE DEHYD	26.4228	25.381	-1.04183	0.00410388		7.79908e+07	8.88827e+07	1.05035e+08	4.58049e+07	4.34755e+07	4.18957e+07	26.2168	26.4054	26.6463	25.449	25.3737	25.3203
AT4G15530.5	Encodes a dual-targeted protein believed to act as a pyruvate, orthophosphate dikinase. These	27.6422	26.4482	-1.19403	0.0276523		1.80309e+08	1.98024e+08	2.57447e+08	7.60476e+07	6.90434e+07	1.46183e+08	27.4259	27.5611	27.9397	26.1804	26.041	27.1232
AT1G18270.3	ketose-bisphosphate aldolase class-II family protein	26.5945	24.3864	-2.2081	0.0215134		6.19628e+07	1.24943e+08	1.34395e+08	2.85859e+07	1.54564e+07	2.38701e+07	25.8849	26.8967	27.0019	24.7688	23.8817	24.5087
AT1G17890.1	NAD(P)-binding Rossmann-fold superfamily protein	24.5663	15.8223	-8.74407	0.0348227		2.38155e+07	2.83295e+07	2.27254e+07	1.32033e+07	1.47315e+07	0	24.5054	24.7558	24.4378	23.6544	23.8124	0
AT5G26260.1	TRAF-like family protein	24.2572	7.95977	-16.2974	0.0448097		2.02525e+07	1.90225e+07	2.09261e+07	1.54307e+07	0	0	24.2716	24.1812	24.3188	23.8793	0	0
AT3G08510.1	Phosphoinositide-specific phospholipase C (PI-PLC), catalyzes hydrolysis of phosphatidylinosit	24.3609	7.96693	-16.3939	0.0495789		1.70965e+07	2.73341e+07	2.14014e+07	1.56624e+07	0	0	24.0272	24.7042	24.3512	23.9008	0	0
AT3G19480.1	D-3-phosphoglycerate dehydrogenase	24.6529	8.09423	-16.5586	0.0480557		2.92514e+07	2.37266e+07	2.6447e+07	2.0409e+07	0	0	24.802	24.5	24.6566	24.2827	0	0
AT3G13790.1	Encodes a protein with invertase activity. protein_coding (ATBFRUCT1) (ATCWI1)	24.8029	8.09163	-16.7113	0.033248		2.63994e+07	3.36289e+07	2.82471e+07	0	2.02989e+07	0	24.654	25.0032	24.7516	0	24.2749	0
AT5G13370.1	IBA - specific acyl acid amido synthetase which conjugates glutamine to IBA. It is involved in	24.9634	8.184	-16.7794	0.0418078		3.07333e+07	3.21118e+07	3.54726e+07	2.45974e+07	0	0	24.8733	24.9366	25.0802	24.552	0	0
AT3G51840.1	Encodes a short-chain acyl-CoA oxidase, which catalyzes the first step of peroxisomal fatty ac	25.2247	8.23023	-16.9944	0.0299651		3.8769e+07	4.22808e+07	3.67719e+07	0	2.70795e+07	0	25.2084	25.3335	25.1321	0	24.6907	0
AT1G76180.1	Encodes a dehydrin protein whose expression is induced early on in response to dehydration str	25.5764	8.19543	-17.381	0.0144639		4.04462e+07	6.07634e+07	5.09649e+07	0	2.51892e+07	0	25.2695	25.8567	25.603	0	24.5863	0
AT2G43230.2	Member of cytosolic ABA receptor kinases	23.213	0	-23.213	0.0138125		5.47528e+06	1.27368e+07	1.31805e+07	0	0	0	22.3845	23.6025	23.6519	0	0	0
AT2G03750.1	P-loop containing nucleoside triphosphate hydrolases superfamily protein	23.6064	0	-23.6064	3.6587e-05		1.39649e+07	1.17618e+07	1.26822e+07	0	0	0	23.7353	23.4876	23.5963	0	0	0
AT5G64380.1	Inositol monophosphatase family protein	23.7448	0	-23.7448	9.33418e-05		1.53901e+07	1.45599e+07	1.23962e+07	0	0	0	23.8755	23.7955	23.5634	0	0	0
AT2G32810.1	putative beta-galactosidase protein_coding BETA GALACTOSIDASE 9 (BGAL9) BETA GALACTOSI	23.8513	0	-23.8513	0.000105864		1.63717e+07	1.3229e+07	1.60059e+07	0	0	0	23.9647	23.6572	23.9321	0	0	0
AT2G31170.1	Encodes the cysteinyl t-RNA synthetase SYCO ARATH (SYCO), which is expressed and required in t	23.8628	0	-23.8628	0.000174043		1.6306e+07	1.66452e+07	1.30795e+07	0	0	0	23.9589	23.9886	23.6408	0	0	0
AT4G39280.1	phenylalanyl-tRNA synthetase, putative / phenylalanine-tRNA ligase	23.8702	0	-23.8702	0.000120716		1.72968e+07	1.37136e+07	1.51993e+07	0	0	0	24.044	23.7091	23.8575	0	0	0
AT4G16130.1	Similar to galactokinase. protein_coding ARABINOSE KINASE (ARA1) (ATISA1)	23.8978	0	-23.8978	0.000368732		1.43565e+07	1.43167e+07	1.85755e+07	0	0	0	23.7752	23.7712	24.1469	0	0	0
AT3G53180.1	Encodes a protein that is the product of a fusion gene with a C-terminal GSI like sequence and	23.9698	0	-23.9698	2.50771e-06		1.69526e+07	1.67586e+07	1.56114e+07	0	0	0	24.015	23.9984	23.8961	0	0	0
AT1G22410.1	Class-II DAHP synthetase family protein	24.0696	0	-24.0696	2.95627e-05		1.89816e+07	1.61116e+07	1.7846e+07	0	0	0	24.1781	23.9416	24.0891	0	0	0
AT3G09350.1	Encodes one of the Arabidopsis orthologs of the human Hsp70-binding protein 1 (HspBP-1) and ye	24.1045	0	-24.1045	0.000271121		1.587e+07	2.09987e+07	1.76101e+07	0	0	0	23.9198	24.3238	24.0699	0	0	0
AT4G29680.1	Alkaline-phosphatase-like family protein	24.1054	0	-24.1054	0.000534183		2.0701e+07	1.47325e+07	1.928e+07	0	0	0	24.3032	23.8125	24.2006	0	0	0
AT1G67730.1	Encodes one of the two Arabidopsis homologues to YBR159w encoding a S. cerevisiae beta-ketoacy	24.1332	0	-24.1332	2.9811e-05		1.76101e+07	2.01867e+07	1.75224e+07	0	0	0	24.0699	24.2669	24.0627	0	0	0
AT4G04770.1	Encodes an iron-stimulated ATPase. A member of the NAP subfamily of ABC transporters. Involved	24.22	0	-24.22	0.000180045		1.69326e+07	2.19695e+07	2.00584e+07	0	0	0	24.0133	24.389	24.2577	0	0	0
AT2G22780.1	encodes an peroxisomal NAD-malate dehydrogenase that is involved in fatty acid beta-oxidation	24.2234	0	-24.2234	0.000292764		1.94504e+07	2.27458e+07	1.69867e+07	0	0	0	24.2133	24.4391	24.0179	0	0	0
AT3G05900.1	neurofilament protein-like protein	24.2358	0	-24.2358	0.00279735		1.44754e+07	2.50343e+07	2.12786e+07	0	0	0	23.7871	24.5774	24.3429	0	0	0
AT5G41970.1	Metal-dependent protein hydrolase	24.2395	0	-24.2395	0.000879151		2.07226e+07	1.58832e+07	2.36101e+07	0	0	0	24.3047	23.921	24.4929	0	0	0
AT1G16350.1	Aldolase-type TIM barrel family protein	24.2579	0	-24.2579	2.3252e-05		1.87229e+07	2.17785e+07	1.98e+07	0	0	0	24.1583	24.3764	24.239	0	0	0
AT1G33790.2	jacalin lectin family protein	24.2666	0	-24.2666	0.000219856		1.864e+07	2.34926e+07	1.87736e+07	0	0	0	24.1519	24.4857	24.1622	0	0	0
AT2G25830.1	YebC-like protein	24.3052	0	-24.3052	5.4116e-06		2.19939e+07	2.03863e+07	1.9866e+07	0	0	0	24.3906	24.2811	24.2438	0	0	0
AT2G17265.1	Encodes a homoserine kinase (HSK) which produces O-phospho-L-homoserine (HserP), a compound at	24.32	0	-24.32	5.88766e-05		1.86931e+07	2.25715e+07	2.17709e+07	0	0	0	24.156	24.428	24.3759	0	0	0
AT3G57890.2	Tubulin binding cofactor C domain-containing protein	24.4657	0	-24.4657	0.00172585		1.75176e+07	2.81299e+07	2.52416e+07	0	0	0	24.0623	24.7456	24.5893	0	0	0
AT5G49460.1	One of the two genes encoding subunit B of the cytosolic enzyme ATP Citrate Lyase (ACL) protei	24.4676	0	-24.4676	3.97151e-07		2.28612e+07	2.28058e+07	2.39496e+07	0	0	0	24.4464	24.4429	24.5135	0	0	0
AT2G05830.1	Encodes a 5-methylthioribose-1-phosphate isomerase. protein_coding 5-METHYLTHIORIBOSE KIN	24.4797	0	-24.4797	2.66853e-05		2.27395e+07	2.20275e+07	2.55656e+07	0	0	0	24.4387	24.3928	24.6077	0	0	0
AT3G57020.1	Calcium-dependent phosphotriesterase superfamily protein	24.5439	0	-24.5439	0.00178106		1.87697e+07	3.03796e+07	2.56632e+07	0	0	0	24.1619	24.8566	24.6132	0	0	0
AT5G48180.1	Encodes a nitrile-specifier protein NSP5. NSP5 is one out of five (At3g16400/NSP1, At2g33070/N	24.6626	0	-24.6626	0.000189661		3.06334e+07	2.55691e+07	2.39131e+07	0	0	0	24.8686	24.6079	24.5113	0	0	0
AT3G26720.1	Glycosyl hydrolase family 38 protein	24.7373	0	-24.7373	6.21766e-06		2.9361e+07	2.63117e+07	2.83177e+07	0	0	0	24.8074	24.6492	24.7552	0	0	0
AT1G12780.1	Encodes a UDP-glucose epimerase that catalyzes the interconversion of the sugar nucleotides UD	24.7975	0	-24.7975	0.000277031		2.75014e+07	3.42049e+07	2.63573e+07	0	0	0	24.713	25.0277	24.6517	0	0	0
AT3G47340.1	encodes a glutamine-dependent asparagine synthetase, the predicted ASN1 peptide contains a pur	25.1988	0	-25.1988	0.000362652		3.40441e+07	3.68306e+07	4.55548e+07	0	0	0	25.0209	25.1344	25.4411	0	0	0

## Sheet: Table S9
	Supplementary Table S9. List of significantly changed proteins in the amiRD plants compared to the empty vector in normal condition. Proteins and LFQ values from Table S2 were used for the statistical quantitative comparison between amiRD and EV samples, only proteins with at least 2 uniques peptides were considered. The table shows the LFQ and the log2-transformed LFQ intensities of the proteins…
							LFQ						log2-transformed LFQ
Main Accession	TAIR Annotation	EV Average	amiRD Average	Difference	P-value t-test		EV1	EV2	EV3	amiRD-1	amiRD-2	amiRD-3	EV1	EV2	EV3	amiRD-1	amiRD-2	amiRD-3
AT3G62030.2	nuclear-encoded chloroplast stromal cyclophilin CYP20-3 (also known as ROC4). Protein is tyros	0	29.8335	29.8335	0.00102444		0	0	0	1.07337e+09	1.0957e+09	7.44553e+08	0	0	0	29.9995	30.0292	29.4718
AT5G38430.1	Encodes a member of the Rubisco small subunit (RBCS) multigene family: RBCS1A (At1g67090), RBC	0	28.9162	28.9162	0.0170267		0	0	0	7.35984e+08	6.39071e+08	2.76365e+08	0	0	0	29.4551	29.2514	28.042
AT1G33120.1	Ribosomal protein L6 family	0	28.7031	28.7031	0.000238729		0	0	0	4.17992e+08	3.92468e+08	5.08792e+08	0	0	0	28.6389	28.548	28.9225
AT5G15200.1	Ribosomal protein S4	0	28.5797	28.5797	0.000651644		0	0	0	4.14357e+08	3.28746e+08	4.73996e+08	0	0	0	28.6263	28.2924	28.8203
AT3G53430.1	Ribosomal protein L11 family protein	0	28.5634	28.5634	0.000998208		0	0	0	4.89896e+08	3.84951e+08	3.30964e+08	0	0	0	28.8679	28.5201	28.3021
AT2G37270.1	One of two genes encoding the ribosomal protein S5. Expressed at a lower level compared to ATR	0	28.498	28.498	7.29554e-05		0	0	0	3.93749e+08	3.36446e+08	4.11295e+08	0	0	0	28.5527	28.3258	28.6156
AT4G23670.1	Polyketide cyclase/dehydrase and lipid transport superfamily protein	0	28.3757	28.3757	0.00138542		0	0	0	4.34144e+08	3.48407e+08	2.79331e+08	0	0	0	28.6936	28.3762	28.0574
AT5G27850.1	Ribosomal protein L18e/L15 superfamily protein	0	28.3432	28.3432	4.45873e-05		0	0	0	3.45091e+08	3.08801e+08	3.70526e+08	0	0	0	28.3624	28.2021	28.465
AT3G52960.1	Thioredoxin superfamily protein	0	28.2759	28.2759	0.000475957		0	0	0	3.60069e+08	3.59297e+08	2.65346e+08	0	0	0	28.4237	28.4206	27.9833
AT1G05190.1	Encodes the plastid 50S ribosomal protein L6. protein_coding EMBRYO DEFECTIVE 2394 (emb2394	0	28.2402	28.2402	3.57628e-05		0	0	0	3.25166e+08	3.40788e+08	2.87642e+08	0	0	0	28.2766	28.3443	28.0997
AT3G46030.1	Histone superfamily protein	0	28.2246	28.2246	0.000109968		0	0	0	3.49302e+08	3.18253e+08	2.77594e+08	0	0	0	28.3799	28.2456	28.0484
AT4G34870.1	belongs to cyclophilin family protein_coding ROTAMASE CYCLOPHILIN 5 (ROC5) ARABIDOPSIS TH	0	28.1007	28.1007	0.00012595		0	0	0	3.27019e+08	2.60661e+08	2.79757e+08	0	0	0	28.2848	27.9576	28.0596
ATCG00380.1	Chloroplast encoded ribosomal protein S4 protein_coding CHLOROPLAST RIBOSOMAL PROTEIN	0	27.8751	27.8751	2.15698e-05		0	0	0	2.67822e+08	2.39425e+08	2.32652e+08	0	0	0	27.9967	27.835	27.7936
AT3G55280.1	60S ribosomal protein L23A (RPL23aB). Paralog of RPL23aA protein_coding RIBOSOMAL PROT	0	27.8456	27.8456	0.00132425		0	0	0	2.68789e+08	1.84571e+08	2.82799e+08	0	0	0	28.0019	27.4596	28.0752
AT3G45030.1	Ribosomal protein S10p/S20e family protein	0	27.8396	27.8396	3.75211e-08		0	0	0	2.37574e+08	2.44439e+08	2.38613e+08	0	0	0	27.8238	27.8649	27.8301
AT2G42740.1	encodes a cytosolic ribosomal protein L16, which is a constituent of 60S large ribosomal compl	0	27.812	27.812	0.00116126		0	0	0	2.80145e+08	1.83487e+08	2.54519e+08	0	0	0	28.0616	27.4511	27.9232
AT4G39260.1	Encodes a glycine-rich protein with RNA binding domain at the N-terminus. Protein is structura	0	27.6802	27.6802	0.000398695		0	0	0	2.28719e+08	1.78259e+08	2.43999e+08	0	0	0	27.769	27.4094	27.8623
AT2G34480.1	Encodes a nuclear localized member of the ribosomal L18ae/LX protein family. Loss of functio	0	27.663	27.663	0.000213902		0	0	0	2.28624e+08	1.80585e+08	2.32491e+08	0	0	0	27.7684	27.4281	27.7926
AT3G27850.1	50S ribosomal protein L12-C The mRNA is cell-to-cell mobile. protein_coding RIBOSOMAL PROT	0	27.6609	27.6609	0.0279229		0	0	0	2.81801e+08	3.35701e+08	1.01015e+08	0	0	0	28.0701	28.3226	26.59
AT4G09320.1	nucleoside diphosphate kinase type 1 (NDPK1) gene, complete The mRNA is cell-to-cell mobile.	0	27.4063	27.4063	0.0284614		0	0	0	2.91597e+08	2.18749e+08	8.82321e+07	0	0	0	28.1194	27.7047	26.3948
AT3G48930.1	Nucleic acid-binding, OB-fold-like protein	0	27.3908	27.3908	0.000589862		0	0	0	1.59049e+08	1.60356e+08	2.13669e+08	0	0	0	27.2449	27.2567	27.6708
AT1G78630.1	Ribosomal protein L13 family protein	0	27.3883	27.3883	0.00048298		0	0	0	1.66402e+08	2.10639e+08	1.54657e+08	0	0	0	27.3101	27.6502	27.2045
AT3G15190.1	chloroplast 30S ribosomal protein S20	0	27.3689	27.3689	6.47937e-05		0	0	0	1.80998e+08	1.86642e+08	1.54144e+08	0	0	0	27.4314	27.4757	27.1997
AT3G62290.1	A member of ARF GTPase family. A thaliana has 21 members of this family, known to be essential	0	27.3049	27.3049	0.000925319		0	0	0	2.00205e+08	1.69875e+08	1.34032e+08	0	0	0	27.5769	27.3399	26.998
AT3G11940.1	One of two genes encoding the ribosomal protein S5. Mutants have semi-dominant developmental p	0	27.2533	27.2533	6.72058e-06		0	0	0	1.6562e+08	1.49721e+08	1.65127e+08	0	0	0	27.3033	27.1577	27.299
AT5G59880.1	Encodes actin depolymerizing factor 3 (ADF3). protein_coding ACTIN DEPOLYMERIZING FACTOR 3	0	27.2203	27.2203	0.000363531		0	0	0	1.82915e+08	1.55722e+08	134217728	0	0	0	27.4466	27.2144	27
AT2G16600.1	Encodes cytosolic cyclophilin ROC3. The mRNA is cell-to-cell mobile. protein_coding ROTAMA	0	27.2047	27.2047	0.000262178		0	0	0	1.81199e+08	1.44731e+08	1.41125e+08	0	0	0	27.433	27.1088	27.0724
AT1G74970.1	ribosomal protein S9, nuclear encoded component of the chloroplast ribosome protein_coding	0	27.1344	27.1344	0.000140304		0	0	0	1.59801e+08	1.57077e+08	1.27383e+08	0	0	0	27.2517	27.2269	26.9246
AT4G38740.1	Encodes cytosolic cyclophilin ROC1. protein_coding ROTAMASE CYP 1 (ROC1) ROTAMASE CYP 1	0	27.0682	27.0682	0.00010887		0	0	0	1.52655e+08	1.4847e+08	1.22925e+08	0	0	0	27.1857	27.1456	26.8732
AT4G25740.1	RNA binding Plectin/S10 domain-containing protein	0	27.0177	27.0177	0.00146308		0	0	0	1.63476e+08	1.47465e+08	1.0405e+08	0	0	0	27.2845	27.1358	26.6327
AT1G67430.1	Ribosomal protein L22p/L17e family protein	0	26.9933	26.9933	0.00622591		0	0	0	1.38624e+08	9.32241e+07	1.84507e+08	0	0	0	27.0466	26.4742	27.4591
AT5G18380.1	Ribosomal protein S5 domain 2-like superfamily protein	0	26.9835	26.9835	0.00298353		0	0	0	1.74663e+08	1.31001e+08	1.02099e+08	0	0	0	27.38	26.965	26.6054
AT5G13510.1	Ribosomal protein L10 family protein	0	26.952	26.952	0.0161409		0	0	0	1.84251e+08	1.67049e+08	7.10879e+07	0	0	0	27.4571	27.3157	26.0831
AT3G44890.1	Plastid ribosomal protein CL9 The mRNA is cell-to-cell mobile. protein_coding RIBOSOMAL PROT	0	26.9396	26.9396	0.000401601		0	0	0	1.50616e+08	1.29439e+08	1.09382e+08	0	0	0	27.1663	26.9477	26.7048
AT4G15000.1	Ribosomal L27e protein family	0	26.9134	26.9134	7.26367e-05		0	0	0	1.41841e+08	1.20287e+08	1.18368e+08	0	0	0	27.0797	26.8419	26.8187
AT1G54690.1	Encodes HTA3, a histone H2A protein. H2AX is a meiosis-specific isoform of histone H2A. Upon	0	26.8377	26.8377	0.000927781		0	0	0	1.47343e+08	1.00033e+08	1.17054e+08	0	0	0	27.1346	26.5759	26.8026
AT1G07770.1	Encodes cytoplasmic ribosomal protein S15a. protein_coding RIBOSOMAL PROTEIN S15A (RPS15A	0	26.8164	26.8164	0.00551186		0	0	0	1.44882e+08	1.46294e+08	7.78665e+07	0	0	0	27.1103	27.1243	26.2145
AT5G61170.1	Ribosomal protein S19e family protein	0	26.7816	26.7816	0.000225176		0	0	0	1.32489e+08	1.00743e+08	1.15019e+08	0	0	0	26.9813	26.5861	26.7773
AT5G23820.1	ML3 can be modified by NEDD8 and ubiquitin. ML3 expression is regulated by NAI1. ML3 expressio	0	26.7615	26.7615	0.00324589		0	0	0	1.45012e+08	1.24029e+08	8.18625e+07	0	0	0	27.1116	26.8861	26.2867
AT3G08740.1	elongation factor P (EF-P) family protein	0	26.6244	26.6244	0.000303489		0	0	0	9.31531e+07	1.21771e+08	9.76015e+07	0	0	0	26.4731	26.8596	26.5404
AT3G26060.2	encodes periredoxin Q which decomposes peroxides and plays a role in the protection of the pho	0	26.6034	26.6034	0.0470468		0	0	0	1.64578e+08	1.73782e+08	3.70559e+07	0	0	0	27.2942	27.3727	25.1432
AT1G35680.1	Encodes a chloroplast ribosomal protein L21 that is required for chloroplast development and e	0	26.55	26.55	4.3445e-05		0	0	0	9.4205e+07	1.08739e+08	9.25994e+07	0	0	0	26.4893	26.6963	26.4645
AT5G63310.1	Maintains intracellular dNTP levels except ATP. Plays a role in response to oxidative stress a	0	26.544	26.544	0.00636362		0	0	0	1.28216e+08	1.14241e+08	6.3957e+07	0	0	0	26.934	26.7675	25.9306
AT1G09200.1	Histone superfamily protein	0	26.5402	26.5402	0.000219894		0	0	0	1.05568e+08	8.27927e+07	1.06325e+08	0	0	0	26.6536	26.303	26.6639
AT1G69620.1	putative 60S ribosomal protein L34 The mRNA is cell-to-cell mobile. protein_coding RIBOSO	0	26.5114	26.5114	3.14556e-06		0	0	0	9.51566e+07	9.15781e+07	1.00457e+08	0	0	0	26.5038	26.4485	26.582
AT2G36160.1	Ribosomal protein S11 family protein	0	26.4774	26.4774	0.00112321		0	0	0	1.17225e+08	8.11282e+07	8.57659e+07	0	0	0	26.8047	26.2737	26.3539
AT1G03130.1	Encodes a protein predicted by sequence similarity with spinach PsaD to be photosystem I react	0	26.4031	26.4031	0.0106353		0	0	0	6.81542e+07	7.67573e+07	1.33577e+08	0	0	0	26.0223	26.1938	26.9931
AT1G79850.1	nuclear-encoded 30S chloroplast ribosomal protein S17 protein_coding RIBOSOMAL PROTEIN S17	0	26.4001	26.4001	3.77868e-07		0	0	0	8.59563e+07	8.90307e+07	9.07566e+07	0	0	0	26.3571	26.4078	26.4355
AT4G27090.1	Cytoplasmic ribosomal protein. protein_coding (RPL14B) (RPL14B)	0	26.3735	26.3735	0.000981616		0	0	0	1.05327e+08	7.00703e+07	8.90307e+07	0	0	0	26.6503	26.0623	26.4078
AT3G24830.1	Ribosomal protein L13 family protein	0	26.3648	26.3648	0.00045002		0	0	0	8.42691e+07	7.45911e+07	1.0266e+08	0	0	0	26.3285	26.1525	26.6133
AT1G20340.1	recombination and DNA-damage resistance protein (DRT112) One of two Arabidopsis plastocyanin	0	26.3604	26.3604	1.1748e-05		0	0	0	8.8563e+07	9.038e+07	7.98949e+07	0	0	0	26.4002	26.4295	26.2516
AT3G49910.1	Translation protein SH3-like family protein	0	26.1925	26.1925	0.00104452		0	0	0	9.21512e+07	6.08224e+07	8.04729e+07	0	0	0	26.4575	25.8581	26.262
AT2G22170.1	Lipase/lipooxygenase, PLAT/LH2 family protein	0	26.188	26.188	0.000923834		0	0	0	8.08755e+07	9.08196e+07	6.08351e+07	0	0	0	26.2692	26.4365	25.8584
AT1G32470.1	Single hybrid motif superfamily protein	0	26.1786	26.1786	0.00553441		0	0	0	1.00193e+08	8.53862e+07	5.12128e+07	0	0	0	26.5782	26.3475	25.61
AT5G47190.1	Ribosomal protein L19 family protein	0	26.1157	26.1157	2.96637e-06		0	0	0	7.12902e+07	7.04062e+07	7.65925e+07	0	0	0	26.0872	26.0692	26.1907
AT5G10160.1	Thioesterase superfamily protein	0	26.1105	26.1105	0.000679174		0	0	0	8.55047e+07	7.53028e+07	5.90691e+07	0	0	0	26.3495	26.1662	25.8159
AT2G21660.1	Encodes a small glycine-rich RNA binding protein that is part of a negative-feedback loop thro	0	26.1017	26.1017	0.00882348		0	0	0	1.06185e+08	5.61234e+07	6.26539e+07	0	0	0	26.662	25.7421	25.9009
AT4G11010.1	nucleoside diphosphate kinase 3 (ndpk3), located to the inter-membrane space in mitochondria	0	26.0909	26.0909	0.000498738		0	0	0	8.60755e+07	6.44064e+07	6.58646e+07	0	0	0	26.3591	25.9407	25.973
AT2G20260.1	Encodes subunit E of photosystem I. The mRNA is cell-to-cell mobile. protein_coding PHOTOS	0	26.0811	26.0811	0.00116265		0	0	0	6.26712e+07	6.3895e+07	8.9346e+07	0	0	0	25.9013	25.9292	26.4129
AT5G40950.1	ribosomal protein large subunit 27	0	26.0787	26.0787	0.000615867		0	0	0	7.25866e+07	8.38496e+07	5.84905e+07	0	0	0	26.1132	26.3213	25.8017
AT4G40030.2	Histone superfamily protein	0	26.0716	26.0716	0.000236639		0	0	0	6.62584e+07	8.22721e+07	6.43484e+07	0	0	0	25.9816	26.2939	25.9394
AT3G04400.1	Ribosomal protein L14p/L23e family protein	0	26.0661	26.0661	0.000932171		0	0	0	7.01432e+07	5.76653e+07	8.57242e+07	0	0	0	26.0638	25.7812	26.3532
AT3G04920.1	Ribosomal protein S24e family protein	0	26.0398	26.0398	0.000115387		0	0	0	7.60845e+07	6.04693e+07	7.13594e+07	0	0	0	26.1811	25.8497	26.0886
AT3G10610.1	Ribosomal S17 family protein	0	26.0261	26.0261	0.000725656		0	0	0	7.83104e+07	5.45509e+07	7.46997e+07	0	0	0	26.2227	25.7011	26.1546
AT3G18740.1	The gene encodes a putative leucine-rich repeat (LRR)Receptor-like kinase (RLK). protei	0	25.9819	25.9819	0.00142846		0	0	0	8.42516e+07	6.11564e+07	5.64903e+07	0	0	0	26.3282	25.866	25.7515
AT4G25130.1	Encodes a chloroplast-localized methionine sulfoxide reductase that is a member of the MSRA fa	0	25.974	25.974	2.02355e-05		0	0	0	7.05773e+07	6.67054e+07	6.0814e+07	0	0	0	26.0727	25.9913	25.8579
AT4G28440.1	Nucleic acid-binding, OB-fold-like protein	0	25.9564	25.9564	1.52194e-06		0	0	0	6.80598e+07	6.3895e+07	6.34757e+07	0	0	0	26.0203	25.9292	25.9197
AT2G36620.1	RPL24A encodes ribosomal protein L24, homolog of cytosolic RPL24, found in archaea and higher	0	25.9494	25.9494	0.00466865		0	0	0	5.66943e+07	5.33395e+07	8.9955e+07	0	0	0	25.7567	25.6687	26.4227
AT1G32990.1	mutant has Decreased effective quantum yield of photosystem II	0	25.9455	25.9455	0.0417645		0	0	0	9.33923e+07	1.11479e+08	2.59189e+07	0	0	0	26.4768	26.7322	24.6275
AT1G26630.1	Eukaryotic translation initiation factor 5A-2. Involved in programmed cell death triggered as	0	25.9263	25.9263	0.000399146		0	0	0	7.49955e+07	6.32166e+07	5.46872e+07	0	0	0	26.1603	25.9138	25.7047
AT3G63190.1	The gene encodes a chloroplast ribosome recycling factor homologue. Analysis of mutants reveal	0	25.8938	25.8938	0.0105934		0	0	0	7.5795e+07	8.53093e+07	3.74769e+07	0	0	0	26.1756	26.3462	25.1595
AT1G70890.1	MLP-like protein 43	0	25.8055	25.8055	0.0150161		0	0	0	8.25978e+07	7.47308e+07	3.26731e+07	0	0	0	26.2996	26.1552	24.9616
AT1G04270.1	Encodes cytosolic ribosomal protein S15. protein_coding CYTOSOLIC RIBOSOMAL PROTEIN S1	0	25.8005	25.8005	0.0124523		0	0	0	5.3558e+07	4.18e+07	8.91666e+07	0	0	0	25.6746	25.317	26.41
AT1G57660.1	Translation protein SH3-like family protein	0	25.7609	25.7609	0.0114991		0	0	0	5.17947e+07	4.12703e+07	8.59921e+07	0	0	0	25.6263	25.2986	26.3577
AT3G25770.1	Encodes allene oxide cyclase. One of four genes in Arabidopsis that encode this enzyme, which	0	25.758	25.758	0.000106334		0	0	0	6.43305e+07	5.43283e+07	5.2278e+07	0	0	0	25.939	25.6952	25.6397
AT2G43560.1	FKBP-like peptidyl-prolyl cis-trans isomerase family protein	0	25.7536	25.7536	9.50186e-05		0	0	0	6.03186e+07	6.05238e+07	4.95987e+07	0	0	0	25.8461	25.851	25.5638
AT3G25920.1	encodes a plastid ribosomal protein CL15, a constituent of the large subunit of the ribosomal	0	25.7435	25.7435	0.0475147		0	0	0	4.20324e+07	3.92857e+07	1.07376e+08	0	0	0	25.325	25.2275	26.6781
AT4G34620.1	Encodes ribosomal protein S16, has embryo-defective lethal mutant phenotype protein_coding	0	25.7372	25.7372	8.29282e-06		0	0	0	5.97237e+07	5.33025e+07	5.49684e+07	0	0	0	25.8318	25.6677	25.7121
AT3G05560.1	Ribosomal L22e protein family	0	25.7321	25.7321	3.80059e-05		0	0	0	6.14965e+07	5.28537e+07	5.32656e+07	0	0	0	25.874	25.6555	25.6667
AT5G56710.1	Ribosomal protein L31e family protein	0	25.6464	25.6464	0.00298746		0	0	0	5.5786e+07	3.85573e+07	6.73559e+07	0	0	0	25.7334	25.2005	26.0053
AT1G31330.1	Encodes subunit F of photosystem I. protein_coding PHOTOSYSTEM I SUBUNIT F (PSAF) PHOTOS	0	25.6038	25.6038	0.00176134		0	0	0	6.32692e+07	5.35358e+07	3.9147e+07	0	0	0	25.915	25.674	25.2224
ATCG00780.1	encodes a chloroplast ribosomal protein L14, a constituent of the large subunit of the ribosom	0	25.5939	25.5939	0.00315552		0	0	0	6.15562e+07	5.90159e+07	3.57564e+07	0	0	0	25.8754	25.8146	25.0917
AT3G15360.1	encodes a prokaryotic thioredoxin The mRNA is cell-to-cell mobile. protein_coding THIORE	0	25.5648	25.5648	0.0130663		0	0	0	7.01918e+07	6.04065e+07	2.88346e+07	0	0	0	26.0648	25.8482	24.7813
AT1G67700.2	multidrug resistance protein	0	25.5552	25.5552	0.00249764		0	0	0	5.7263e+07	5.87628e+07	3.56179e+07	0	0	0	25.7711	25.8084	25.0861
AT5G14320.1	Ribosomal protein S13/S18 family	0	25.5417	25.5417	6.30761e-05		0	0	0	5.46114e+07	4.62292e+07	4.61619e+07	0	0	0	25.7027	25.4623	25.4602
AT2G27720.2	60S acidic ribosomal protein family	0	25.5367	25.5367	0.00291046		0	0	0	6.19371e+07	3.55858e+07	5.23287e+07	0	0	0	25.8843	25.0848	25.6411
AT3G62530.1	ARM repeat superfamily protein	0	25.4979	25.4979	4.60339e-05		0	0	0	5.01032e+07	4.24982e+07	4.9968e+07	0	0	0	25.5784	25.3409	25.5745
AT4G17530.1	AtRabD2c encodes a Rab GTPase, which plays important roles in pollen development, germination	0	25.4893	25.4893	0.00403624		0	0	0	5.88443e+07	5.47289e+07	3.24497e+07	0	0	0	25.8104	25.7058	24.9517
AT3G07110.2	Ribosomal protein L13 family protein	0	25.4841	25.4841	0.00147251		0	0	0	5.05217e+07	3.60376e+07	5.67769e+07	0	0	0	25.5904	25.103	25.7588
AT3G26450.1	Polyketide cyclase/dehydrase and lipid transport superfamily protein	0	25.4571	25.4571	0.0047951		0	0	0	5.08026e+07	6.04861e+07	3.18061e+07	0	0	0	25.5984	25.8501	24.9228
AT4G31300.2	Encodes 20S proteasome subunit PBA1 (PBA1). PBA1 acts as a plant caspase-3-like enzyme. protei	0	25.3993	25.3993	1.84521e-05		0	0	0	4.51055e+07	4.07925e+07	4.71025e+07	0	0	0	25.4268	25.2818	25.4893
AT1G12410.1	Encodes a ClpP-related sequence. Though similar to ClpP proteins, this does not contains the h	0	25.3992	25.3992	0.00681702		0	0	0	5.44451e+07	5.62208e+07	2.83098e+07	0	0	0	25.6983	25.7446	24.7548
AT1G56330.1	Encodes a small GTP-binding protein implicated in ER to cis-Golgi transport of other proteins.	0	25.3057	25.3057	0.000855011		0	0	0	4.62708e+07	4.71744e+07	3.26822e+07	0	0	0	25.4636	25.4915	24.962
ATCG00750.1	30S chloroplast ribosomal protein S11 protein_coding RIBOSOMAL PROTEIN S11 (RPS11) RIBOSO	0	25.2718	25.2718	0.000264584		0	0	0	4.56465e+07	4.24158e+07	3.43403e+07	0	0	0	25.444	25.3381	25.0334
AT1G18540.1	Ribosomal protein L6 family protein	0	25.2362	25.2362	0.00106133		0	0	0	3.80607e+07	3.30627e+07	4.90619e+07	0	0	0	25.1818	24.9787	25.5481
AT5G13120.1	Encodes a lumenal cyclophilin with peptidyl-prolyl isomerase activity that is associated with	0	25.2329	25.2329	0.000400278		0	0	0	4.51837e+07	4.13218e+07	3.28411e+07	0	0	0	25.4293	25.3004	24.969
AT3G60820.1	Encodes 20S proteasome beta subunit PBF1 (PBF1). protein_coding (PBF1) (PBF1)	0	25.1505	25.1505	0.00129967		0	0	0	4.34605e+07	4.16814e+07	2.85166e+07	0	0	0	25.3732	25.3129	24.7653
AT4G03280.1	Encodes the Rieske FeS center of cytochrome b6f complex. Gene is expressed in shoot but not in	0	25.0305	25.0305	3.82551e-05		0	0	0	3.65356e+07	3.5613e+07	3.09342e+07	0	0	0	25.1228	25.0859	24.8827
AT1G15820.1	Lhcb6 protein (Lhcb6), light harvesting complex of photosystem II. protein_coding LIGHT	0	25.0235	25.0235	0.00244116		0	0	0	3.50182e+07	4.3693e+07	2.59297e+07	0	0	0	25.0616	25.3809	24.6281
AT3G04720.1	Encodes a protein similar to the antifungal chitin-binding protein hevein from rubber tree lat	0	24.9773	24.9773	0.00198388		0	0	0	3.2074e+07	4.24541e+07	2.64672e+07	0	0	0	24.9349	25.3394	24.6577
AT3G63540.1	Conceptual translation of this open reading frame gave the sequence of a 229-residue hypotheti	0	24.9071	24.9071	2.0007e-05		0	0	0	2.99821e+07	3.4212e+07	3.03628e+07	0	0	0	24.8376	25.028	24.8558
AT3G09500.1	Ribosomal L29 family protein	0	24.903	24.903	0.00320205		0	0	0	3.08421e+07	2.40895e+07	4.15631e+07	0	0	0	24.8784	24.5219	25.3088
AT1G13060.2	Encodes 20S proteasome beta subunit PBE1 (PBE1). protein_coding 20S PROTEASOME BETA SU	0	24.8974	24.8974	7.10977e-06		0	0	0	3.27934e+07	2.93061e+07	3.17598e+07	0	0	0	24.9669	24.8047	24.9207
AT3G06050.1	Encodes a mitochondrial matrix localized peroxiredoxin involved in redox homeostasis. Knockout	0	24.883	24.883	4.31505e-05		0	0	0	3.09879e+07	3.38394e+07	2.82491e+07	0	0	0	24.8852	25.0122	24.7517
AT2G29960.1	encodes a cyclophilin protein that exhibits peptidylprolyl cis/trans-isomerase and protein ref	0	24.8373	24.8373	0.000296852		0	0	0	3.44094e+07	2.5562e+07	3.06249e+07	0	0	0	25.0363	24.6075	24.8682
AT3G02560.1	Ribosomal protein S7e family protein	0	24.833	24.833	7.97783e-06		0	0	0	2.82334e+07	2.97771e+07	3.1751e+07	0	0	0	24.7509	24.8277	24.9203
AT1G24020.1	MLP-like protein 423	0	24.8222	24.8222	9.97302e-07		0	0	0	3.01739e+07	3.03733e+07	2.8483e+07	0	0	0	24.8468	24.8563	24.7636
AT1G17880.1	basic transcription factor 3	0	24.8171	24.8171	0.00596029		0	0	0	4.18754e+07	2.34096e+07	2.63445e+07	0	0	0	25.3196	24.4806	24.651
AT5G41520.1	The gene belongs to the three-member Arabidopsis gene family encoding the eukaryote-s	0	24.7374	24.7374	5.24996e-07		0	0	0	2.70589e+07	2.86851e+07	2.81923e+07	0	0	0	24.6896	24.7738	24.7488
AT1G11750.2	One of several nuclear-encoded ClpPs (caseinolytic protease). Contains a highly conserved cata	0	24.7199	24.7199	0.00023967		0	0	0	3.05274e+07	2.9553e+07	2.33869e+07	0	0	0	24.8636	24.8168	24.4792
AT5G23740.1	Encodes a putative ribosomal protein S11 (RPS11-beta). protein_coding RIBOSOMAL PROTEIN S11-	0	24.6738	24.6738	0.00274442		0	0	0	3.40134e+07	1.97274e+07	2.857e+07	0	0	0	25.0196	24.2337	24.768
AT1G61520.1	PSI type III chlorophyll a/b-binding protein (Lhca3*1) The mRNA is cell-to-cell mobile. protei	0	24.603	24.603	0.012375		0	0	0	2.93427e+07	3.67413e+07	1.53486e+07	0	0	0	24.8065	25.1309	23.8716
AT3G10060.1	FKBP-like peptidyl-prolyl cis-trans isomerase family protein	0	24.5992	24.5992	0.0203041		0	0	0	2.90956e+07	3.97844e+07	1.41834e+07	0	0	0	24.7943	25.2457	23.7577
AT3G59400.1	GUN, genomes uncoupled, is necessary for coupling the expression of some nuclear genes to the	0	24.5288	24.5288	0.000127558		0	0	0	2.48011e+07	2.12285e+07	2.69335e+07	0	0	0	24.5639	24.3395	24.6829
AT5G10860.1	Encodes a single cystathionine beta-Synthase domain-containing protein. Modulates development	0	24.5257	24.5257	0.000418079		0	0	0	2.84988e+07	2.07298e+07	2.38502e+07	0	0	0	24.7644	24.3052	24.5075
ATCG00770.1	chloroplast 30S ribosomal protein S8 protein_coding RIBOSOMAL PROTEIN S8 (RPS8) RIBOSO	0	24.5177	24.5177	0.00212958		0	0	0	3.11948e+07	1.95817e+07	2.2686e+07	0	0	0	24.8948	24.223	24.4353
AT3G07720.1	Galactose oxidase/kelch repeat superfamily protein	0	24.4996	24.4996	3.52179e-05		0	0	0	2.60341e+07	2.20825e+07	2.32125e+07	0	0	0	24.6339	24.3964	24.4684
AT1G09560.1	Encodes a plasodesmata-located protein involved in regulating primary root growth by controlli	0	24.4979	24.4979	0.00458175		0	0	0	1.72477e+07	2.40928e+07	3.20051e+07	0	0	0	24.0399	24.5221	24.9318
ATMG00070.1	NADH dehydrogenase subunit 9 protein_coding NADH DEHYDROGENASE SUBUNIT 9 (NAD9) NADH D	0	24.4966	24.4966	9.95172e-05		0	0	0	2.62025e+07	2.09537e+07	2.41547e+07	0	0	0	24.6432	24.3207	24.5258
AT4G14710.5	RmlC-like cupins superfamily protein	0	24.4042	24.4042	7.19688e-06		0	0	0	2.36658e+07	2.12329e+07	2.178e+07	0	0	0	24.4963	24.3398	24.3765
AT2G21870.1	Encodes the FAd subunit of mitochondrial F1F0-ATP synthase. Essential for pollen formation.	0	24.3271	24.3271	0.00337456		0	0	0	2.16026e+07	1.5619e+07	2.76332e+07	0	0	0	24.3647	23.8968	24.7199
AT4G02580.1	NADH-ubiquinone oxidoreductase 24 kDa subunit	0	24.2254	24.2254	3.6812e-06		0	0	0	1.86245e+07	1.97452e+07	2.05196e+07	0	0	0	24.1507	24.235	24.2905
AT3G56070.1	rotamase cyclophilin 2 (ROC2) exhibiting peptidyl-prolyl cis-trans isomerase activity involved	0	24.2014	24.2014	2.11691e-05		0	0	0	1.79614e+07	1.91614e+07	2.0858e+07	0	0	0	24.0984	24.1917	24.3141
AT2G33255.1	Haloacid dehalogenase-like hydrolase (HAD) superfamily protein	0	23.8362	23.8362	3.16579e-05		0	0	0	1.58513e+07	1.56114e+07	1.35745e+07	0	0	0	23.9181	23.8961	23.6944
AT5G46750.1	A member of ARF GAP domain (AGD), A thaliana has 15 members, grouped into four classes. The mR	0	23.7074	23.7074	2.94738e-05		0	0	0	1.49994e+07	1.28717e+07	1.33099e+07	0	0	0	23.8384	23.6177	23.666
AT1G02305.1	Encodes a capase involved in stress induced cell death. protein_coding (ATCATHB2) (ATCA	0	23.5169	23.5169	0.00736408		0	0	0	1.54425e+07	7.59648e+06	1.47407e+07	0	0	0	23.8804	22.8569	23.8133
AT3G16640.1	Encodes a protein homologous to translationally controlled tumor protein (TCTP) from Drosophi	8.963	29.2152	20.2522	0.000165		1.24278e+08	0	0	6.40356e+08	6.07286e+08	6.22457e+08	26.889	0	0	29.2543	29.1778	29.2134
AT5G20630.1	Encodes a germin-like protein. Its transcripts are more abundant in RNA from leaves collected	8.17043	27.8606	19.6902	0.013774		2.39131e+07	0	0	2.58556e+08	3.60194e+08	1.55431e+08	24.5113	0	0	27.9459	28.4242	27.2117
AT3G60770.1	Ribosomal protein S13/S15	8.08997	27.7075	19.6175	0.00187101		0	2.02287e+07	0	2.47765e+08	1.65746e+08	2.56378e+08	0	24.2699	0	27.8844	27.3044	27.9337
AT2G01250.1	Cytosolic ribosomal 60S subunit protein. protein_coding (RPL7B) (RPL7B)	9.35457	28.9415	19.5869	0.0124922		2.80553e+08	0	0	536870912	4.58453e+08	5.56652e+08	28.0637	0	0	29	28.7722	29.0522
AT5G16130.1	Ribosomal protein S7e family protein	8.19	27.7546	19.5646	5.74856e-05		2.49062e+07	0	0	2.35345e+08	2.0888e+08	2.36194e+08	24.57	0	0	27.8102	27.6381	27.8154
AT1G72610.1	germin-like protein (GLP1) protein_coding GERMIN-LIKE PROTEIN 1 (GER1) GERMIN-LIKE PR	8.39947	27.4593	19.0598	0.00431824		3.85012e+07	0	0	1.8227e+08	2.38415e+08	1.44591e+08	25.1984	0	0	27.4415	27.8289	27.1074
ATCG00900.1	encodes a chloroplast ribosomal protein S7, a constituent of the small subunit of the ribosoma	7.97267	26.8896	18.917	0.000354621		1.58502e+07	0	0	1.43125e+08	1.18877e+08	1.12965e+08	23.918	0	0	27.0927	26.8249	26.7513
AT1G78370.1	Encodes glutathione transferase belonging to the tau class of GSTs. Naming convention accordin	8.0425	26.9336	18.8911	0.0152235		1.83274e+07	0	0	1.52074e+08	7.61109e+07	1.81942e+08	24.1275	0	0	27.1802	26.1816	27.4389
AT5G20010.1	A member of RAN GTPase gene family. Encodes a small soluble GTP-binding protein. Likely to be	9.12783	27.8253	18.6974	0.0397976		1.75087e+08	0	0	2.28465e+08	2.66193e+08	2.21158e+08	27.3835	0	0	27.7674	27.9879	27.7205
AT1G19570.1	Encodes a member of the dehydroascorbate reductase gene family. Critical for a mutualistic sym	8.83627	27.3621	18.5258	0.0393341		9.54869e+07	0	0	2.18537e+08	2.22711e+08	1.05473e+08	26.5088	0	0	27.7033	27.7306	26.6523
AT2G44120.2	Ribosomal protein L30/L7 family protein	8.75823	27.2244	18.4662	0.0122135		8.11844e+07	0	0	1.54475e+08	1.36905e+08	1.8232e+08	26.2747	0	0	27.2028	27.0286	27.4419
AT1G48830.1	Ribosomal protein S7e family protein	8.03657	26.3905	18.3539	0.000312569		0	1.81027e+07	0	9.06623e+07	8.09036e+07	9.28115e+07	0	24.1097	0	26.434	26.2697	26.4678
AT1G70600.1	Ribosomal protein L18e/L15 superfamily protein	8.03283	26.2375	18.2046	0.0173145		0	1.79627e+07	0	6.02852e+07	6.8424e+07	1.20053e+08	0	24.0985	0	25.8453	26.028	26.8391
AT1G27450.3	Adenosine phosphoribosyl transferase(E.C:2.4.2.7), involved in the one-step salvage of adenine	8.72593	26.711	17.9851	0.0295573		7.59107e+07	0	0	1.1394e+08	1.02867e+08	1.13114e+08	26.1778	0	0	26.7637	26.6162	26.7532
AT1G62780.1	dimethylallyl, adenosine tRNA methylthiotransferase	8.62773	26.5514	17.9236	0.0223719		6.18899e+07	0	0	1.05568e+08	8.60398e+07	1.04723e+08	25.8832	0	0	26.6536	26.3585	26.642
AT3G56240.1	CCH protein belongs to a family of eukaryotic proteins that participate in intracellular copp	8.20407	26.085	17.8809	0.00240944		2.56455e+07	0	0	7.06752e+07	7.7538e+07	6.58144e+07	24.6122	0	0	26.0747	26.2084	25.9719
AT1G09310.1	plant/protein (Protein of unknown function, DUF538)	8.03203	25.7898	17.7577	0.0229675		1.79328e+07	0	0	8.63026e+07	6.13219e+07	3.68842e+07	24.0961	0	0	26.3629	25.8699	25.1365
AT2G43090.1	One of three genes encoding the small subunit of isopropylmalate isomerase, a heterodimer cons	8.40853	25.7406	17.3321	0.0330177		3.9234e+07	0	0	6.0035e+07	4.9458e+07	5.93564e+07	25.2256	0	0	25.8393	25.5597	25.8229
AT1G56450.1	20S proteasome beta subunit PBG1 (PBG1) mRNA, complete cds protein_coding 20S PROTEASOME	8.20017	25.4158	17.2157	0.0139814		2.54383e+07	0	0	4.25631e+07	4.88447e+07	4.31453e+07	24.6005	0	0	25.3431	25.5417	25.3627
AT1G02780.1	Ribosomal protein L19e family protein	8.16697	25.2666	17.0996	0.0165421		0	0	2.37414e+07	4.41222e+07	3.66421e+07	4.06767e+07	0	0	24.5009	25.395	25.127	25.2777
AT5G14660.1	Encodes a peptide deformylase PDF1B. The crystal structure has been determined at a resolutio	8.2372	25.2154	16.9782	0.0389389		2.74747e+07	0	0	3.50789e+07	4.72136e+07	3.5702e+07	24.7116	0	0	25.0641	25.4927	25.0895
AT1G16920.1	small GTP-binding protein (Rab11)similar to YPT3/RAB11 proteins in yeast and mammals, respecti	7.98423	24.698	16.7138	0.0164706		1.62361e+07	0	0	2.76179e+07	2.54595e+07	2.86752e+07	23.9527	0	0	24.7191	24.6017	24.7733
AT3G56090.1	Encodes FERRITIN 3, AtFER3. Ferritins are a class of 24-mer multi-meric proteins found in all	8.01977	24.5553	16.5355	0.032544		1.74812e+07	0	0	2.346e+07	2.58704e+07	2.46896e+07	24.0593	0	0	24.4837	24.6248	24.5574
AT4G11820.2	Encodes a protein with hydroxymethylglutaryl-CoA synthase activity which was characterized by	8.0162	24.4849	16.4687	0.0419254		1.7352e+07	0	0	2.43345e+07	2.02947e+07	2.62097e+07	24.0486	0	0	24.5365	24.2746	24.6436
AT3G59760.1	Arabidopsis thaliana O-acetylserine (thiol) lyase (OAS-TL) isoform oasC. Required for pollen t	7.95453	24.2726	16.3181	0.0453929		0	0	1.52637e+07	2.34226e+07	1.8119e+07	1.96156e+07	0	0	23.8636	24.4814	24.111	24.2255
AT3G45140.1	Chloroplast lipoxygenase required for wound-induced jasmonic acid accumulation in Arabidopsis.	16.4473	28.4308	11.9836	0.0158258		3.36033e+07	0	2.12315e+07	3.46289e+08	2.47525e+08	5.52768e+08	25.0021	0	24.3397	28.3674	27.883	29.0421
AT4G17390.1	Ribosomal protein L23/L15e family protein	17.137	28.7997	11.6627	0.00238605		1.25961e+08	0	2.37694e+07	5.11479e+08	3.76768e+08	5.2948e+08	26.9084	0	24.5026	28.9301	28.4891	28.98
AT3G14210.1	A semidominant QTL which has an epistatic effect on the Epithiospecifier gene. Represses nitri	16.6546	27.6633	11.0087	0.00371877		3.72723e+07	0	2.94589e+07	2.46806e+08	1.57121e+08	2.4768e+08	25.1516	0	24.8122	27.8788	27.2273	27.8839
AT5G17820.1	Peroxidase superfamily protein	16.06	25.0065	8.94647	0.0280501		2.15502e+07	0	1.4797e+07	3.27956e+07	3.30879e+07	3.52862e+07	24.3612	0	23.8188	24.967	24.9798	25.0726
AT1G67090.1	Encodes a member of the Rubisco small subunit (RBCS) multigene family: RBCS1A (At1g67090), RBC	26.2554	31.3573	5.10193	0.0366841		8.92037e+07	9.16671e+07	6.28583e+07	4.46558e+09	3.8789e+09	1.20193e+09	26.4106	26.4499	25.9056	32.0562	31.853	30.1627
AT5G38410.3	Encodes a member of the Rubisco small subunit (RBCS) multigene family: RBCS1A (At1g67090), RBC	29.0845	33.9623	4.87777	0.0164919		5.02971e+08	6.25095e+08	5.86721e+08	2.31244e+10	2.18029e+10	9.29817e+09	28.9059	29.2195	29.1281	34.4287	34.3438	33.1143
AT1G06680.1	Encodes a 23 kD extrinsic protein that is part of photosystem II and participates in the regul	27.406	30.9898	3.58387	0.00438695		8.92947e+08	4.43153e+07	1.42126e+08	2.42998e+09	2.07448e+09	1.92352e+09	29.734	25.4013	27.0826	31.1783	30.9501	30.8411
AT4G01310.1	Ribosomal L5P family protein	25.9802	28.9506	2.97047	0.00658704		2.68529e+08	2.16116e+07	4.99749e+07	5.08369e+08	5.20239e+08	5.28014e+08	28.0005	24.3653	25.5747	28.9213	28.9546	28.976
ATCG00800.1	encodes a chloroplast ribosomal protein S3, a constituent of the small subunit of the ribosoma	25.7784	28.666	2.88763	0.00944789		2.37261e+08	2.73284e+07	2.93997e+07	4.16604e+08	4.19472e+08	4.42131e+08	27.8219	24.7039	24.8093	28.6341	28.644	28.7199
AT1G14320.1	Encodes a ribosomal protein L10 and may be involved in translation regulation. Semi-dominant m	24.5979	27.1959	2.59803	0.00400537		3.21452e+07	2.69709e+07	1.88845e+07	1.36962e+08	1.32912e+08	1.99623e+08	24.9381	24.6849	24.1707	27.0292	26.9859	27.5727
AT1G22780.1	S18 ribosomal protein involved in the binding of f-Met tRNA during initiation of mRNA translat	25.6019	28.0939	2.49207	0.00510395		4.82391e+07	7.56533e+07	3.61878e+07	2.77248e+08	2.29274e+08	3.69936e+08	25.5237	26.1729	25.109	28.0466	27.7725	28.4627
AT5G25980.2	Myrosinase (thioglucoside glucohydrolase) gene involved in glucosinoloate metabolism. The mRNA	24.7456	27.1338	2.38823	0.0216175		3.42263e+07	2.28644e+07	2.84436e+07	1.64613e+08	9.19343e+07	2.11034e+08	25.0286	24.4466	24.7616	27.2945	26.4541	27.6529
AT2G43030.1	Ribosomal protein L3 family protein	25.844	27.9185	2.0745	0.0365836		1.9289e+08	2.8353e+07	3.9953e+07	2.61204e+08	2.33217e+08	2.68026e+08	27.5232	24.757	25.2518	27.9606	27.7971	27.9978
AT3G49010.1	Encodes 60S ribosomal protein L13. Homolog of human breast basic conserved 1 (BBC1). protei	26.2364	27.8163	1.57987	0.0228673		1.46619e+08	4.53343e+07	7.43382e+07	1.93586e+08	2.31783e+08	2.94196e+08	27.1275	25.4341	26.1476	27.5284	27.7882	28.1322
AT3G53460.4	Encodes a nuclear gene with a consensus RNA-binding domain that is localized to the chloroplas	24.7425	26.1918	1.44933	0.0474346		3.73266e+07	2.31964e+07	2.55408e+07	7.89261e+07	5.07041e+07	1.12535e+08	25.1537	24.4674	24.6063	26.234	25.5956	26.7458
AT4G27440.1	light-dependent NADPH:protochlorophyllide oxidoreductase B The mRNA is cell-to-cell mobile.	27.0541	28.3868	1.33263	0.017281		1.39511e+08	1.42669e+08	1.3595e+08	3.57533e+08	2.63696e+08	4.58549e+08	27.0558	27.0881	27.0185	28.4135	27.9743	28.7725
AT3G08030.1	The mRNA of this gene is expressed in viable seeds. Its detection in a dry seed lot has poten	25.3328	26.5535	1.22067	0.0115687		5.00789e+07	3.51227e+07	4.29127e+07	9.20491e+07	8.37915e+07	1.23874e+08	25.5777	25.0659	25.3549	26.4559	26.3203	26.8843
AT1G74060.1	Ribosomal protein L6 family protein	26.8069	27.7942	0.987267	0.0244498		1.56025e+08	1.13028e+08	9.17688e+07	2.34173e+08	1.90181e+08	2.83112e+08	27.2172	26.7521	26.4515	27.803	27.5028	28.0768
AT3G04840.1	Ribosomal protein S3Ae	27.4037	28.3423	0.938567	0.011354		2.16546e+08	1.85777e+08	1.39153e+08	3.6152e+08	2.8625e+08	3.80864e+08	27.6901	27.469	27.0521	28.4295	28.0927	28.5047
AT1G48630.1	Encodes a protein with similarity to mammalian RACKs. RACKs function to shuttle activated prot	25.4016	26.3255	0.923967	0.0137825		4.58876e+07	3.91091e+07	4.85208e+07	9.32435e+07	6.66638e+07	9.56791e+07	25.4516	25.221	25.5321	26.4745	25.9904	26.5117
AT5G67500.2	Encodes a voltage-dependent anion channel (VDAC: AT3G01280/VDAC1, AT5G67500/VDAC2, AT5G15090/V	24.5105	25.3923	0.8818	0.0375718		3.55735e+07	2.42436e+07	1.58305e+07	4.44321e+07	3.99502e+07	4.81222e+07	25.0843	24.5311	23.9162	25.4051	25.2517	25.5202
AT5G20290.1	Ribosomal protein S8e family protein	28.2596	29.1121	0.8525	0.0140436		3.86154e+08	3.43635e+08	2.50095e+08	5.84772e+08	5.02483e+08	6.64871e+08	28.5246	28.3563	27.8979	29.1233	28.9045	29.3085
AT5G47210.1	Hyaluronan / mRNA binding family	25.7644	26.5787	0.814333	0.0193727		6.94321e+07	6.22081e+07	4.2871e+07	1.09329e+08	8.48258e+07	1.08574e+08	26.0491	25.8906	25.3535	26.7041	26.338	26.6941
AT2G38380.1	Peroxidase superfamily protein	26.4146	27.224	0.809367	0.00394499		8.5138e+07	7.85659e+07	1.07005e+08	1.71377e+08	1.49244e+08	1.50606e+08	26.3433	26.2274	26.6731	27.3526	27.1531	27.1662
AT1G63000.1	nucleotide-rhamnose synthase/epimerase-reductase	24.5948	25.3163	0.721467	0.0333287		2.63007e+07	2.83884e+07	2.17875e+07	5.04482e+07	3.34476e+07	4.32171e+07	24.6486	24.7588	24.377	25.5883	24.9954	25.3651
AT2G18020.1	Ribosomal protein L2 family	28.1978	28.9117	0.7139	0.0354014		3.29088e+08	3.69551e+08	2.3999e+08	4.77392e+08	4.43789e+08	6.07917e+08	28.2939	28.4612	27.8384	28.8306	28.7253	29.1793
AT1G48600.2	Encodes a phosphoethanolamine N-methyltransferase that catalyses the last two methylation step	25.4553	26.134	0.6787	0.0195385		4.44814e+07	5.05708e+07	4.32861e+07	7.38093e+07	6.2247e+07	8.69209e+07	25.4067	25.5918	25.3674	26.1373	25.8915	26.3732
AT1G58080.1	ATP phosphoribosyl transferase, catalyses first step of histidine biosynthesis protein_coding	24.3263	24.887	0.5607	0.0113757		2.02624e+07	2.32206e+07	1.97822e+07	2.98432e+07	2.85344e+07	3.5074e+07	24.2723	24.4689	24.2377	24.8309	24.7662	25.0639
AT3G25520.1	Encodes ribosomal protein L5 that binds to 5S ribosomal RNA and in involved in its export from	28.6783	29.2148	0.536533	0.0417159		4.72585e+08	4.67535e+08	3.58749e+08	5.95077e+08	5.53996e+08	7.33743e+08	28.816	28.8005	28.4184	29.1485	29.0453	29.4507
AT3G01120.1	encodes a cystathionine gamma-synthase, which performs the first committed step in methionine	24.2211	24.6995	0.478433	0.0460679		2.06709e+07	1.7788e+07	2.03398e+07	2.54807e+07	2.4316e+07	3.26437e+07	24.3011	24.0844	24.2778	24.6029	24.5354	24.9603
AT3G49680.1	Encodes a chloroplast branched-chain amino acid aminotransferase. Complements the yeast leu/is	25.5521	26.0197	0.467533	0.0442113		4.60341e+07	5.51554e+07	4.69038e+07	6.17998e+07	6.34009e+07	8.03559e+07	25.4562	25.717	25.4832	25.8811	25.918	26.2599
AT5G57870.1	Encodes a putative eukaryotic translation initiation factor The mRNA is cell-to-cell mobile.	25.4488	25.9057	0.4569	0.0232606		4.90517e+07	4.90925e+07	3.98921e+07	6.52602e+07	5.59331e+07	6.80551e+07	25.5478	25.549	25.2496	25.9597	25.7372	26.0202
[truncated: 232 more rows]

## Sheet: Table S10
	Supplementary Table S10. List of significantly changed proteins in the amiRT plants compared to the empty vector in normal condition. Proteins and LFQ values from Table S2 were used for the statistical quantitative comparison between amiRT and EV samples, only proteins with at least 2 uniques peptides were considered. The table shows the LFQ and the log2-transformed LFQ intensities of the protein…
[truncated: 327 more rows]
